# Supplementary material for: Averaged Propulsive Body Acceleration (APBA) Can Be Calculated from Biologging Tags That Incorporate Gyroscopes and Accelerometers to Estimate Swimming Speed, Hydrodynamic Drag and Energy Expenditure for Steller Sea Lions
Source: PLoS One. 2016 Jun 10;11(6):e0157326. doi: 10.1371/journal.pone.0157326 (PMC4902303; doi:10.1371/journal.pone.0157326)
Supplement: S5 Data — Same components as S2. (ZIP) [file pone.0157326.s005.zip › YashaJuly_30/T1_spd21_INER_30_7_13.csv]

FileName	FileDate	FileTime	Sample	Time from Start (s)	AccelIntX	AccelIntY	AccelIntZ	MagX	MagY	MagZ	GyroX	GyroY	GyroZ
C:\cware\Projects\Whales\OpenTag\T1_speed_30July\M21.DSG	7-1-2013	14:10:55	451640.000000	9032.800000	-0.429688	-0.664063	-0.316406	0.747706	0.518349	0.137615	-77.957153	82.733154	-41.870117
C:\cware\Projects\Whales\OpenTag\T1_speed_30July\M21.DSG	7-1-2013	14:10:55	451641.000000	9032.820000	-0.398438	-0.578125	-0.183594	0.751376	0.512844	0.161468	-68.038940	52.322388	-41.030884
C:\cware\Projects\Whales\OpenTag\T1_speed_30July\M21.DSG	7-1-2013	14:10:55	451642.000000	9032.840000	-0.601563	-0.394531	-0.250000	0.753211	0.510092	0.172477	-59.371948	65.109253	-34.454346
C:\cware\Projects\Whales\OpenTag\T1_speed_30July\M21.DSG	7-1-2013	14:10:55	451643.000000	9032.860000	-0.480469	-0.359375	-0.617188	0.760550	0.500000	0.194495	-36.926270	56.945801	-27.770996
C:\cware\Projects\Whales\OpenTag\T1_speed_30July\M21.DSG	7-1-2013	14:10:55	451644.000000	9032.880000	-0.531250	-0.632813	-0.773438	0.762385	0.496330	0.200917	-20.202637	37.933350	-14.282227
C:\cware\Projects\Whales\OpenTag\T1_speed_30July\M21.DSG	7-1-2013	14:10:55	451645.000000	9032.900000	-0.496094	-0.593750	-0.562500	0.761468	0.496330	0.209174	-52.566528	3.265381	-1.220703
C:\cware\Projects\Whales\OpenTag\T1_speed_30July\M21.DSG	7-1-2013	14:10:55	451646.000000	9032.920000	-0.972656	-0.691406	-0.238281	0.758716	0.498165	0.212844	-60.562134	4.882813	15.594482
C:\cware\Projects\Whales\OpenTag\T1_speed_30July\M21.DSG	7-1-2013	14:10:55	451647.000000	9032.940000	-1.183594	-0.500000	-0.792969	0.758716	0.500917	0.222018	-46.707153	-36.941528	33.859253
C:\cware\Projects\Whales\OpenTag\T1_speed_30July\M21.DSG	7-1-2013	14:10:55	451648.000000	9032.960000	-1.121094	-0.226563	-0.890625	0.754128	0.504587	0.218349	-33.355713	-49.545288	59.936523
C:\cware\Projects\Whales\OpenTag\T1_speed_30July\M21.DSG	7-1-2013	14:10:55	451649.000000	9032.980000	-1.066406	-0.039063	-0.617188	0.741284	0.522018	0.220183	-68.878174	1.419067	81.558228
C:\cware\Projects\Whales\OpenTag\T1_speed_30July\M21.DSG	7-1-2013	14:10:55	451650.000000	9033.000000	-0.500000	-0.359375	-0.472656	0.737615	0.528440	0.229358	-101.959229	28.045654	73.638916
C:\cware\Projects\Whales\OpenTag\T1_speed_30July\M21.DSG	7-1-2013	14:10:55	451651.000000	9033.020000	-0.070313	-0.562500	-0.507813	0.726606	0.535780	0.254128	-156.906128	-2.090454	47.760010
C:\cware\Projects\Whales\OpenTag\T1_speed_30July\M21.DSG	7-1-2013	14:10:55	451652.000000	9033.040000	-0.066406	-0.832031	-0.320313	0.721101	0.536697	0.266972	-161.270142	-37.582397	21.331787
C:\cware\Projects\Whales\OpenTag\T1_speed_30July\M21.DSG	7-1-2013	14:10:55	451653.000000	9033.060000	-0.250000	-0.636719	-0.636719	0.721101	0.533028	0.283486	-162.078857	-59.219360	27.648926
C:\cware\Projects\Whales\OpenTag\T1_speed_30July\M21.DSG	7-1-2013	14:10:55	451654.000000	9033.080000	-0.621094	-0.082031	-0.757813	0.721101	0.533028	0.296330	-204.391479	1.907349	68.267822
C:\cware\Projects\Whales\OpenTag\T1_speed_30July\M21.DSG	7-1-2013	14:10:55	451655.000000	9033.100000	-1.148438	0.347656	-0.628906	0.714679	0.537615	0.327523	-88.134766	49.957275	94.467163
C:\cware\Projects\Whales\OpenTag\T1_speed_30July\M21.DSG	7-1-2013	14:10:55	451656.000000	9033.120000	-1.433594	0.187500	-0.324219	0.691743	0.546789	0.334862	18.325806	75.561523	88.958740
C:\cware\Projects\Whales\OpenTag\T1_speed_30July\M21.DSG	7-1-2013	14:10:55	451657.000000	9033.140000	-1.148438	0.007813	-0.136719	0.681651	0.555963	0.338532	27.297974	76.171875	97.366333
C:\cware\Projects\Whales\OpenTag\T1_speed_30July\M21.DSG	7-1-2013	14:10:55	451658.000000	9033.160000	-0.839844	-0.218750	-0.144531	0.661468	0.574312	0.344954	20.675659	56.121826	102.706909
C:\cware\Projects\Whales\OpenTag\T1_speed_30July\M21.DSG	7-1-2013	14:10:55	451659.000000	9033.180000	-0.433594	-0.562500	-0.417969	0.648624	0.583486	0.346789	-2.746582	12.725830	100.311279
C:\cware\Projects\Whales\OpenTag\T1_speed_30July\M21.DSG	7-1-2013	14:10:55	451660.000000	9033.200000	-0.261719	-0.593750	-0.531250	0.624771	0.600917	0.348624	-12.573242	-5.050659	93.490601
C:\cware\Projects\Whales\OpenTag\T1_speed_30July\M21.DSG	7-1-2013	14:10:55	451661.000000	9033.220000	-0.226563	-0.578125	-0.593750	0.618349	0.604587	0.350459	-9.094238	-3.921509	69.931030
C:\cware\Projects\Whales\OpenTag\T1_speed_30July\M21.DSG	7-1-2013	14:10:55	451662.000000	9033.240000	-0.113281	-0.683594	-0.671875	0.606422	0.613761	0.347706	-5.447388	-11.657715	53.482056
C:\cware\Projects\Whales\OpenTag\T1_speed_30July\M21.DSG	7-1-2013	14:10:55	451663.000000	9033.260000	-0.242188	-0.695313	-0.730469	0.599083	0.618349	0.348624	-19.653320	-2.059937	49.560547
C:\cware\Projects\Whales\OpenTag\T1_speed_30July\M21.DSG	7-1-2013	14:10:55	451664.000000	9033.280000	-0.398438	-0.660156	-0.703125	0.588073	0.623853	0.353211	-29.174805	0.747681	49.636841
C:\cware\Projects\Whales\OpenTag\T1_speed_30July\M21.DSG	7-1-2013	14:10:55	451665.000000	9033.300000	-0.460938	-0.683594	-0.753906	0.584404	0.624771	0.355046	-39.321899	6.851196	51.574707
C:\cware\Projects\Whales\OpenTag\T1_speed_30July\M21.DSG	7-1-2013	14:10:55	451666.000000	9033.320000	-0.460938	-0.683594	-0.753906	0.570642	0.628440	0.364220	-47.454834	22.384644	51.681519
C:\cware\Projects\Whales\OpenTag\T1_speed_30July\M21.DSG	7-1-2013	14:10:55	451667.000000	9033.340000	-0.500000	-0.773438	-0.750000	0.561468	0.630275	0.372477	-44.586182	25.497437	45.333862
C:\cware\Projects\Whales\OpenTag\T1_speed_30July\M21.DSG	7-1-2013	14:10:55	451668.000000	9033.360000	-0.343750	-0.800781	-0.722656	0.552294	0.631193	0.383486	-54.855347	9.002686	37.048340
C:\cware\Projects\Whales\OpenTag\T1_speed_30July\M21.DSG	7-1-2013	14:10:55	451669.000000	9033.380000	-0.316406	-0.640625	-0.722656	0.549541	0.629358	0.391743	-81.069946	-2.471924	41.030884
C:\cware\Projects\Whales\OpenTag\T1_speed_30July\M21.DSG	7-1-2013	14:10:55	451670.000000	9033.400000	-0.437500	-0.406250	-0.742188	0.544037	0.626606	0.398165	-88.241577	-0.808716	50.811768
C:\cware\Projects\Whales\OpenTag\T1_speed_30July\M21.DSG	7-1-2013	14:10:55	451671.000000	9033.420000	-0.554688	-0.277344	-0.816406	0.529358	0.622936	0.416514	-73.989868	20.202637	59.814453
C:\cware\Projects\Whales\OpenTag\T1_speed_30July\M21.DSG	7-1-2013	14:10:55	451672.000000	9033.440000	-0.429688	-0.253906	-0.851563	0.522018	0.622936	0.423853	-42.922974	30.136108	62.377930
C:\cware\Projects\Whales\OpenTag\T1_speed_30July\M21.DSG	7-1-2013	14:10:55	451673.000000	9033.460000	-0.281250	-0.289063	-0.832031	0.509174	0.623853	0.433945	-17.776489	31.173706	56.686401
C:\cware\Projects\Whales\OpenTag\T1_speed_30July\M21.DSG	7-1-2013	14:10:55	451674.000000	9033.480000	-0.226563	-0.363281	-0.839844	0.497248	0.625688	0.436697	0.305176	24.780273	49.713135
C:\cware\Projects\Whales\OpenTag\T1_speed_30July\M21.DSG	7-1-2013	14:10:55	451675.000000	9033.500000	-0.234375	-0.367188	-0.835938	0.483486	0.630275	0.436697	11.947632	15.151978	38.619995
C:\cware\Projects\Whales\OpenTag\T1_speed_30July\M21.DSG	7-1-2013	14:10:55	451676.000000	9033.520000	-0.332031	-0.363281	-0.898438	0.479817	0.633028	0.435780	21.743774	21.163940	32.135010
C:\cware\Projects\Whales\OpenTag\T1_speed_30July\M21.DSG	7-1-2013	14:10:55	451677.000000	9033.540000	-0.339844	-0.464844	-0.902344	0.470642	0.637615	0.429358	22.171021	29.357910	28.854370
C:\cware\Projects\Whales\OpenTag\T1_speed_30July\M21.DSG	7-1-2013	14:10:55	451678.000000	9033.560000	-0.339844	-0.578125	-0.878906	0.463303	0.641284	0.428440	15.167236	26.123047	29.266357
C:\cware\Projects\Whales\OpenTag\T1_speed_30July\M21.DSG	7-1-2013	14:10:55	451679.000000	9033.580000	-0.320313	-0.710938	-0.910156	0.454128	0.644954	0.426606	-1.861572	19.897461	34.759521
C:\cware\Projects\Whales\OpenTag\T1_speed_30July\M21.DSG	7-1-2013	14:10:55	451680.000000	9033.600000	-0.332031	-0.843750	-0.945313	0.450459	0.646789	0.426606	-25.650024	15.930176	40.191650
C:\cware\Projects\Whales\OpenTag\T1_speed_30July\M21.DSG	7-1-2013	14:10:55	451681.000000	9033.620000	-0.382813	-0.894531	-0.988281	0.436697	0.644954	0.433945	-43.060303	19.256592	46.813965
C:\cware\Projects\Whales\OpenTag\T1_speed_30July\M21.DSG	7-1-2013	14:10:55	451682.000000	9033.640000	-0.312500	-0.785156	-0.992188	0.427523	0.643119	0.438532	-48.248291	15.655518	50.231934
C:\cware\Projects\Whales\OpenTag\T1_speed_30July\M21.DSG	7-1-2013	14:10:55	451683.000000	9033.660000	-0.242188	-0.703125	-1.003906	0.418349	0.641284	0.448624	-42.373657	6.790161	45.516968
C:\cware\Projects\Whales\OpenTag\T1_speed_30July\M21.DSG	7-1-2013	14:10:55	451684.000000	9033.680000	-0.234375	-0.656250	-0.964844	0.413761	0.638532	0.453211	-34.454346	3.005981	38.528442
C:\cware\Projects\Whales\OpenTag\T1_speed_30July\M21.DSG	7-1-2013	14:10:55	451685.000000	9033.700000	-0.273438	-0.640625	-0.886719	0.402752	0.636697	0.457798	-32.699585	3.829956	31.448364
C:\cware\Projects\Whales\OpenTag\T1_speed_30July\M21.DSG	7-1-2013	14:10:55	451686.000000	9033.720000	-0.316406	-0.632813	-0.792969	0.397248	0.633028	0.463303	-48.629761	6.652832	25.268555
C:\cware\Projects\Whales\OpenTag\T1_speed_30July\M21.DSG	7-1-2013	14:10:55	451687.000000	9033.740000	-0.363281	-0.675781	-0.796875	0.391743	0.625688	0.477064	-79.132080	32.608032	28.869629
C:\cware\Projects\Whales\OpenTag\T1_speed_30July\M21.DSG	7-1-2013	14:10:55	451688.000000	9033.760000	-0.300781	-0.695313	-0.960938	0.387156	0.621101	0.486239	-82.382202	42.083740	36.911011
C:\cware\Projects\Whales\OpenTag\T1_speed_30July\M21.DSG	7-1-2013	14:10:55	451689.000000	9033.780000	-0.093750	-0.585938	-0.871094	0.367890	0.610092	0.500000	-63.354492	27.221680	40.145874
C:\cware\Projects\Whales\OpenTag\T1_speed_30July\M21.DSG	7-1-2013	14:10:55	451690.000000	9033.800000	0.011719	-0.507813	-0.718750	0.364220	0.606422	0.505505	-41.931152	17.211914	34.866333
C:\cware\Projects\Whales\OpenTag\T1_speed_30July\M21.DSG	7-1-2013	14:10:55	451691.000000	9033.820000	-0.003906	-0.421875	-0.699219	0.357798	0.602752	0.511927	-21.575928	11.444092	25.619507
C:\cware\Projects\Whales\OpenTag\T1_speed_30July\M21.DSG	7-1-2013	14:10:55	451692.000000	9033.840000	-0.031250	-0.351563	-0.847656	0.353211	0.602752	0.512844	-15.197754	3.662109	21.606445
C:\cware\Projects\Whales\OpenTag\T1_speed_30July\M21.DSG	7-1-2013	14:10:55	451693.000000	9033.860000	0.054688	-0.355469	-0.953125	0.347706	0.601835	0.513761	-20.156860	-8.010864	20.767212
C:\cware\Projects\Whales\OpenTag\T1_speed_30July\M21.DSG	7-1-2013	14:10:55	451694.000000	9033.880000	0.066406	-0.375000	-0.894531	0.347706	0.599083	0.517431	-24.642944	-12.908936	19.226074
C:\cware\Projects\Whales\OpenTag\T1_speed_30July\M21.DSG	7-1-2013	14:10:55	451695.000000	9033.900000	0.085938	-0.367188	-0.781250	0.346789	0.598165	0.519266	-15.106201	-15.686035	9.140015
C:\cware\Projects\Whales\OpenTag\T1_speed_30July\M21.DSG	7-1-2013	14:10:55	451696.000000	9033.920000	0.101563	-0.382813	-0.777344	0.345872	0.596330	0.519266	-9.552002	-22.811890	-0.823975
C:\cware\Projects\Whales\OpenTag\T1_speed_30July\M21.DSG	7-1-2013	14:10:55	451697.000000	9033.940000	0.140625	-0.402344	-0.804688	0.344954	0.596330	0.520183	-5.615234	-28.106689	-6.027222
C:\cware\Projects\Whales\OpenTag\T1_speed_30July\M21.DSG	7-1-2013	14:10:55	451698.000000	9033.960000	0.097656	-0.410156	-0.910156	0.352294	0.597248	0.519266	-5.523682	-25.863647	-4.425049
C:\cware\Projects\Whales\OpenTag\T1_speed_30July\M21.DSG	7-1-2013	14:10:55	451699.000000	9033.980000	0.000000	-0.441406	-1.011719	0.355046	0.597248	0.520183	-0.717163	-12.237549	5.157471
C:\cware\Projects\Whales\OpenTag\T1_speed_30July\M21.DSG	7-1-2013	14:10:55	451700.000000	9034.000000	-0.066406	-0.519531	-1.011719	0.351376	0.598165	0.516514	8.041382	-6.393433	7.827759
C:\cware\Projects\Whales\OpenTag\T1_speed_30July\M21.DSG	7-1-2013	14:10:55	451701.000000	9034.020000	-0.089844	-0.597656	-0.996094	0.350459	0.599083	0.516514	19.104004	-12.557983	6.896973
C:\cware\Projects\Whales\OpenTag\T1_speed_30July\M21.DSG	7-1-2013	14:10:55	451702.000000	9034.040000	0.019531	-0.632813	-0.996094	0.352294	0.605505	0.511009	19.119263	-13.275146	5.065918
C:\cware\Projects\Whales\OpenTag\T1_speed_30July\M21.DSG	7-1-2013	14:10:55	451703.000000	9034.060000	-0.031250	-0.554688	-1.058594	0.352294	0.607339	0.509174	9.750366	0.366211	10.055542
C:\cware\Projects\Whales\OpenTag\T1_speed_30July\M21.DSG	7-1-2013	14:10:55	451704.000000	9034.080000	0.019531	-0.597656	-1.187500	0.345872	0.609174	0.505505	-1.922607	-10.177612	7.141113
C:\cware\Projects\Whales\OpenTag\T1_speed_30July\M21.DSG	7-1-2013	14:10:55	451705.000000	9034.100000	0.089844	-0.585938	-1.046875	0.347706	0.609174	0.506422	-16.067505	-19.393921	-3.265381
C:\cware\Projects\Whales\OpenTag\T1_speed_30July\M21.DSG	7-1-2013	14:10:55	451706.000000	9034.120000	0.089844	-0.585938	-1.046875	0.350459	0.607339	0.508257	-23.010254	-19.592285	-5.310059
C:\cware\Projects\Whales\OpenTag\T1_speed_30July\M21.DSG	7-1-2013	14:10:55	451707.000000	9034.140000	-0.222656	-0.691406	-1.093750	0.353211	0.606422	0.511009	-23.025513	-12.100220	-4.867554
C:\cware\Projects\Whales\OpenTag\T1_speed_30July\M21.DSG	7-1-2013	14:10:55	451708.000000	9034.160000	-0.214844	-0.644531	-1.097656	0.353211	0.603670	0.512844	-25.085449	-4.760742	-7.217407
C:\cware\Projects\Whales\OpenTag\T1_speed_30July\M21.DSG	7-1-2013	14:10:55	451709.000000	9034.180000	-0.179688	-0.535156	-1.113281	0.355963	0.600000	0.517431	-29.968262	-2.456665	-9.597778
C:\cware\Projects\Whales\OpenTag\T1_speed_30July\M21.DSG	7-1-2013	14:10:55	451710.000000	9034.200000	-0.222656	-0.511719	-1.164063	0.356881	0.600000	0.519266	-24.307251	-0.717163	-7.720947
C:\cware\Projects\Whales\OpenTag\T1_speed_30July\M21.DSG	7-1-2013	14:10:55	451711.000000	9034.220000	-0.226563	-0.484375	-1.148438	0.355046	0.594495	0.522018	-23.223877	-4.241943	-2.075195
C:\cware\Projects\Whales\OpenTag\T1_speed_30July\M21.DSG	7-1-2013	14:10:55	451712.000000	9034.240000	-0.250000	-0.460938	-1.171875	0.354128	0.592661	0.524771	-22.628784	-11.108398	2.670288
C:\cware\Projects\Whales\OpenTag\T1_speed_30July\M21.DSG	7-1-2013	14:10:55	451713.000000	9034.260000	-0.308594	-0.500000	-1.195313	0.358716	0.591743	0.528440	-22.445679	-11.505127	8.346558
C:\cware\Projects\Whales\OpenTag\T1_speed_30July\M21.DSG	7-1-2013	14:10:55	451714.000000	9034.280000	-0.367188	-0.585938	-1.214844	0.356881	0.590826	0.529358	-21.072388	-8.255005	7.675171
C:\cware\Projects\Whales\OpenTag\T1_speed_30July\M21.DSG	7-1-2013	14:10:55	451715.000000	9034.300000	-0.343750	-0.648438	-1.199219	0.351376	0.587156	0.532110	-23.529053	-7.431030	7.766724
C:\cware\Projects\Whales\OpenTag\T1_speed_30July\M21.DSG	7-1-2013	14:10:55	451716.000000	9034.320000	-0.308594	-0.636719	-1.207031	0.353211	0.584404	0.533945	-26.458740	-11.276245	7.339478
C:\cware\Projects\Whales\OpenTag\T1_speed_30July\M21.DSG	7-1-2013	14:10:55	451717.000000	9034.340000	-0.292969	-0.601563	-1.218750	0.355963	0.581651	0.538532	-23.544312	-12.176514	5.554199
C:\cware\Projects\Whales\OpenTag\T1_speed_30July\M21.DSG	7-1-2013	14:10:55	451718.000000	9034.360000	-0.281250	-0.605469	-1.199219	0.354128	0.580734	0.539450	-20.233154	-16.113281	0.885010
C:\cware\Projects\Whales\OpenTag\T1_speed_30July\M21.DSG	7-1-2013	14:10:55	451719.000000	9034.380000	-0.316406	-0.593750	-1.164063	0.355046	0.576147	0.542202	-22.125244	-14.465332	-4.806519
C:\cware\Projects\Whales\OpenTag\T1_speed_30July\M21.DSG	7-1-2013	14:10:55	451720.000000	9034.400000	-0.320313	-0.562500	-1.128906	0.357798	0.575229	0.543119	-27.832031	-16.464233	-10.147095
C:\cware\Projects\Whales\OpenTag\T1_speed_30July\M21.DSG	7-1-2013	14:10:55	451721.000000	9034.420000	-0.324219	-0.539063	-1.082031	0.363303	0.570642	0.547706	-32.958984	-14.968872	-9.262085
C:\cware\Projects\Whales\OpenTag\T1_speed_30July\M21.DSG	7-1-2013	14:10:55	451722.000000	9034.440000	-0.265625	-0.535156	-1.031250	0.362385	0.567890	0.549541	-31.814575	-15.457153	-9.414673
C:\cware\Projects\Whales\OpenTag\T1_speed_30July\M21.DSG	7-1-2013	14:10:55	451723.000000	9034.460000	-0.234375	-0.480469	-0.992188	0.366055	0.563303	0.554128	-27.420044	-12.847900	-9.490967
C:\cware\Projects\Whales\OpenTag\T1_speed_30July\M21.DSG	7-1-2013	14:10:55	451724.000000	9034.480000	-0.183594	-0.429688	-0.914063	0.368807	0.561468	0.556881	-24.536133	-9.292603	-4.043579
C:\cware\Projects\Whales\OpenTag\T1_speed_30July\M21.DSG	7-1-2013	14:10:55	451725.000000	9034.500000	-0.144531	-0.421875	-0.898438	0.367890	0.556881	0.559633	-25.802612	-9.597778	6.179810
C:\cware\Projects\Whales\OpenTag\T1_speed_30July\M21.DSG	7-1-2013	14:10:55	451726.000000	9034.520000	-0.171875	-0.468750	-0.863281	0.366055	0.553211	0.560550	-30.853271	-1.495361	13.031006
C:\cware\Projects\Whales\OpenTag\T1_speed_30July\M21.DSG	7-1-2013	14:10:55	451727.000000	9034.540000	-0.140625	-0.429688	-0.921875	0.365138	0.549541	0.566972	-42.358398	-2.166748	11.795044
C:\cware\Projects\Whales\OpenTag\T1_speed_30July\M21.DSG	7-1-2013	14:10:55	451728.000000	9034.560000	-0.203125	-0.359375	-0.906250	0.365138	0.545872	0.571560	-45.288086	8.773804	10.345459
C:\cware\Projects\Whales\OpenTag\T1_speed_30July\M21.DSG	7-1-2013	14:10:55	451729.000000	9034.580000	-0.203125	-0.347656	-0.910156	0.361468	0.542202	0.573394	-43.579102	22.537231	11.611938
C:\cware\Projects\Whales\OpenTag\T1_speed_30July\M21.DSG	7-1-2013	14:10:55	451730.000000	9034.600000	-0.261719	-0.351563	-0.945313	0.353211	0.533028	0.580734	-44.281006	31.600952	11.779785
C:\cware\Projects\Whales\OpenTag\T1_speed_30July\M21.DSG	7-1-2013	14:10:55	451731.000000	9034.620000	-0.347656	-0.355469	-0.925781	0.349541	0.528440	0.586239	-45.227051	43.167114	12.069702
C:\cware\Projects\Whales\OpenTag\T1_speed_30July\M21.DSG	7-1-2013	14:10:55	451732.000000	9034.640000	-0.328125	-0.375000	-0.957031	0.339450	0.522936	0.592661	-41.412354	46.401978	13.229370
C:\cware\Projects\Whales\OpenTag\T1_speed_30July\M21.DSG	7-1-2013	14:10:55	451733.000000	9034.660000	-0.269531	-0.363281	-0.906250	0.332110	0.517431	0.594495	-31.417847	51.925659	16.540527
C:\cware\Projects\Whales\OpenTag\T1_speed_30July\M21.DSG	7-1-2013	14:10:55	451734.000000	9034.680000	-0.273438	-0.300781	-0.847656	0.316514	0.511927	0.598165	-19.943237	65.399170	17.227173
C:\cware\Projects\Whales\OpenTag\T1_speed_30July\M21.DSG	7-1-2013	14:10:55	451735.000000	9034.700000	-0.160156	-0.210938	-0.796875	0.310092	0.511009	0.599083	-16.265869	64.376831	22.430420
C:\cware\Projects\Whales\OpenTag\T1_speed_30July\M21.DSG	7-1-2013	14:10:55	451736.000000	9034.720000	-0.042969	-0.207031	-0.835938	0.294495	0.507339	0.600000	-12.344360	53.787231	23.590088
C:\cware\Projects\Whales\OpenTag\T1_speed_30July\M21.DSG	7-1-2013	14:10:55	451737.000000	9034.740000	0.000000	-0.246094	-0.863281	0.284404	0.505505	0.599083	0.610352	67.779541	28.564453
C:\cware\Projects\Whales\OpenTag\T1_speed_30July\M21.DSG	7-1-2013	14:10:55	451738.000000	9034.760000	-0.105469	-0.230469	-0.804688	0.266055	0.505505	0.596330	11.093140	78.704834	32.211304
C:\cware\Projects\Whales\OpenTag\T1_speed_30July\M21.DSG	7-1-2013	14:10:55	451739.000000	9034.780000	-0.210938	-0.238281	-0.750000	0.255963	0.509174	0.594495	19.805908	103.302002	38.589478
C:\cware\Projects\Whales\OpenTag\T1_speed_30July\M21.DSG	7-1-2013	14:10:55	451740.000000	9034.800000	-0.218750	-0.203125	-0.648438	0.227523	0.512844	0.583486	28.015137	125.823975	46.569824
C:\cware\Projects\Whales\OpenTag\T1_speed_30July\M21.DSG	7-1-2013	14:10:55	451741.000000	9034.820000	-0.199219	-0.156250	-0.542969	0.209174	0.512844	0.576147	33.386230	154.876709	48.980713
C:\cware\Projects\Whales\OpenTag\T1_speed_30July\M21.DSG	7-1-2013	14:10:55	451742.000000	9034.840000	-0.265625	-0.257813	-0.582031	0.191743	0.517431	0.567890	51.239014	164.184570	49.804688
C:\cware\Projects\Whales\OpenTag\T1_speed_30July\M21.DSG	7-1-2013	14:10:55	451743.000000	9034.860000	0.281250	-0.148438	-0.492188	0.156881	0.521101	0.547706	56.915283	137.191772	31.127930
C:\cware\Projects\Whales\OpenTag\T1_speed_30July\M21.DSG	7-1-2013	14:10:55	451744.000000	9034.880000	0.277344	0.027344	-0.476563	0.142202	0.524771	0.536697	113.800049	113.235474	14.144897
C:\cware\Projects\Whales\OpenTag\T1_speed_30July\M21.DSG	7-1-2013	14:10:55	451745.000000	9034.900000	0.609375	0.105469	-0.281250	0.119266	0.541284	0.503670	135.955811	72.692871	15.380859
C:\cware\Projects\Whales\OpenTag\T1_speed_30July\M21.DSG	7-1-2013	14:10:55	451746.000000	9034.920000	0.609375	0.105469	-0.281250	0.112844	0.552294	0.488073	107.650757	81.253052	70.510864
C:\cware\Projects\Whales\OpenTag\T1_speed_30July\M21.DSG	7-1-2013	14:10:55	451747.000000	9034.940000	0.558594	-0.214844	-0.726563	0.088991	0.558716	0.460550	89.172363	74.035645	87.738037
C:\cware\Projects\Whales\OpenTag\T1_speed_30July\M21.DSG	7-1-2013	14:10:55	451748.000000	9034.960000	0.421875	-0.269531	-0.781250	0.074312	0.556881	0.446789	44.586182	81.802368	95.703125
C:\cware\Projects\Whales\OpenTag\T1_speed_30July\M21.DSG	7-1-2013	14:10:55	451749.000000	9034.980000	0.570313	-0.316406	-0.773438	0.045872	0.549541	0.428440	35.247803	75.714111	85.952759
C:\cware\Projects\Whales\OpenTag\T1_speed_30July\M21.DSG	7-1-2013	14:10:55	451750.000000	9035.000000	0.601563	-0.410156	-0.656250	0.034862	0.545872	0.421101	32.348633	61.004639	70.419312
C:\cware\Projects\Whales\OpenTag\T1_speed_30July\M21.DSG	7-1-2013	14:10:55	451751.000000	9035.020000	0.617188	-0.417969	-0.601563	0.013761	0.538532	0.404587	21.194458	60.104370	68.893433
C:\cware\Projects\Whales\OpenTag\T1_speed_30July\M21.DSG	7-1-2013	14:10:55	451752.000000	9035.040000	0.648438	-0.351563	-0.644531	0.006422	0.530275	0.400000	10.879517	57.098389	71.502686
C:\cware\Projects\Whales\OpenTag\T1_speed_30July\M21.DSG	7-1-2013	14:10:55	451753.000000	9035.060000	0.812500	-0.367188	-0.656250	-0.014679	0.521101	0.388073	-20.889282	46.463013	74.386597
C:\cware\Projects\Whales\OpenTag\T1_speed_30July\M21.DSG	7-1-2013	14:10:55	451754.000000	9035.080000	0.726563	-0.386719	-0.664063	-0.022936	0.514679	0.387156	-22.476196	40.695190	70.205688
C:\cware\Projects\Whales\OpenTag\T1_speed_30July\M21.DSG	7-1-2013	14:10:55	451755.000000	9035.100000	0.761719	-0.429688	-0.636719	-0.038532	0.498165	0.383486	-25.115967	36.224365	50.430298
C:\cware\Projects\Whales\OpenTag\T1_speed_30July\M21.DSG	7-1-2013	14:10:55	451756.000000	9035.120000	0.808594	-0.445313	-0.660156	-0.044954	0.490826	0.379817	-26.367188	34.835815	36.193848
C:\cware\Projects\Whales\OpenTag\T1_speed_30July\M21.DSG	7-1-2013	14:10:55	451757.000000	9035.140000	0.832031	-0.382813	-0.644531	-0.052294	0.484404	0.377064	-26.214600	35.629272	25.161743
C:\cware\Projects\Whales\OpenTag\T1_speed_30July\M21.DSG	7-1-2013	14:10:55	451758.000000	9035.160000	0.886719	-0.437500	-0.671875	-0.055963	0.480734	0.378899	-32.180786	25.421143	21.163940
C:\cware\Projects\Whales\OpenTag\T1_speed_30July\M21.DSG	7-1-2013	14:10:55	451759.000000	9035.180000	0.722656	-0.457031	-0.671875	-0.063303	0.470642	0.374312	-36.010742	31.600952	18.859863
C:\cware\Projects\Whales\OpenTag\T1_speed_30July\M21.DSG	7-1-2013	14:10:55	451760.000000	9035.200000	0.816406	-0.449219	-0.718750	-0.066055	0.466972	0.375229	-34.469604	22.140503	12.054443
C:\cware\Projects\Whales\OpenTag\T1_speed_30July\M21.DSG	7-1-2013	14:10:55	451761.000000	9035.220000	0.714844	-0.453125	-0.851563	-0.070642	0.465138	0.376147	-30.395508	39.886475	7.278442
C:\cware\Projects\Whales\OpenTag\T1_speed_30July\M21.DSG	7-1-2013	14:10:55	451762.000000	9035.240000	0.808594	-0.394531	-1.003906	-0.071560	0.462385	0.373394	-29.754639	29.815674	7.095337
C:\cware\Projects\Whales\OpenTag\T1_speed_30July\M21.DSG	7-1-2013	14:10:55	451763.000000	9035.260000	0.906250	-0.472656	-0.945313	-0.077982	0.456881	0.369725	3.906250	17.944336	0.213623
C:\cware\Projects\Whales\OpenTag\T1_speed_30July\M21.DSG	7-1-2013	14:10:55	451764.000000	9035.280000	0.996094	-0.507813	-0.964844	-0.077064	0.458716	0.367890	11.306763	9.002686	-8.071899
C:\cware\Projects\Whales\OpenTag\T1_speed_30July\M21.DSG	7-1-2013	14:10:55	451765.000000	9035.300000	1.125000	-0.492188	-1.042969	-0.076147	0.463303	0.366055	19.897461	-11.199951	-11.245728
C:\cware\Projects\Whales\OpenTag\T1_speed_30July\M21.DSG	7-1-2013	14:10:55	451766.000000	9035.320000	1.175781	-0.523438	-1.089844	-0.075229	0.465138	0.365138	18.737793	-45.150757	-21.392822
C:\cware\Projects\Whales\OpenTag\T1_speed_30July\M21.DSG	7-1-2013	14:10:55	451767.000000	9035.340000	1.289063	-0.457031	-1.066406	-0.073394	0.466055	0.368807	0.518799	-54.428101	-36.514282
C:\cware\Projects\Whales\OpenTag\T1_speed_30July\M21.DSG	7-1-2013	14:10:55	451768.000000	9035.360000	1.230469	-0.351563	-1.000000	-0.062385	0.475229	0.382569	-18.615723	-61.431885	-43.533325
C:\cware\Projects\Whales\OpenTag\T1_speed_30July\M21.DSG	7-1-2013	14:10:55	451769.000000	9035.380000	1.027344	-0.449219	-1.042969	-0.055046	0.478899	0.391743	-17.959595	-55.694580	-41.564941
C:\cware\Projects\Whales\OpenTag\T1_speed_30July\M21.DSG	7-1-2013	14:10:55	451770.000000	9035.400000	0.792969	-0.531250	-1.105469	-0.045872	0.480734	0.400917	-14.114380	-54.916382	-39.657593
C:\cware\Projects\Whales\OpenTag\T1_speed_30July\M21.DSG	7-1-2013	14:10:55	451771.000000	9035.420000	0.613281	-0.566406	-1.132813	-0.040367	0.485321	0.405505	-16.036987	-49.331665	-41.992188
C:\cware\Projects\Whales\OpenTag\T1_speed_30July\M21.DSG	7-1-2013	14:10:55	451772.000000	9035.440000	0.285156	-0.535156	-1.144531	-0.030275	0.492661	0.417431	-23.712158	-29.479980	-34.774780
C:\cware\Projects\Whales\OpenTag\T1_speed_30July\M21.DSG	7-1-2013	14:10:55	451773.000000	9035.460000	0.035156	-0.593750	-1.191406	-0.026606	0.493578	0.421101	-39.123535	-13.732910	-21.240234
C:\cware\Projects\Whales\OpenTag\T1_speed_30July\M21.DSG	7-1-2013	14:10:55	451774.000000	9035.480000	0.066406	-0.718750	-1.382813	-0.024771	0.488073	0.426606	-51.635742	-15.975952	-19.393921
C:\cware\Projects\Whales\OpenTag\T1_speed_30July\M21.DSG	7-1-2013	14:10:55	451775.000000	9035.500000	0.226563	-0.695313	-1.578125	-0.021101	0.488073	0.433028	-56.945801	-50.231934	-28.976440
C:\cware\Projects\Whales\OpenTag\T1_speed_30July\M21.DSG	7-1-2013	14:10:55	451776.000000	9035.520000	0.042969	-0.687500	-1.718750	-0.010092	0.487156	0.451376	-55.694580	-56.884766	-30.517578
C:\cware\Projects\Whales\OpenTag\T1_speed_30July\M21.DSG	7-1-2013	14:10:55	451777.000000	9035.540000	-0.171875	-0.714844	-1.691406	-0.006422	0.485321	0.458716	-48.583984	-51.467896	-24.063110
C:\cware\Projects\Whales\OpenTag\T1_speed_30July\M21.DSG	7-1-2013	14:10:55	451778.000000	9035.560000	-0.187500	-0.703125	-1.566406	-0.002752	0.480734	0.238532	-50.521851	-65.414429	-23.620605
C:\cware\Projects\Whales\OpenTag\T1_speed_30July\M21.DSG	7-1-2013	14:10:55	451779.000000	9035.580000	-0.109375	-0.726563	-1.472656	0.010092	0.479817	0.482569	-45.181274	-67.321777	-18.203735
C:\cware\Projects\Whales\OpenTag\T1_speed_30July\M21.DSG	7-1-2013	14:10:55	451780.000000	9035.600000	0.000000	-0.585938	-1.359375	0.016514	0.478899	0.491743	-47.042847	-58.364868	-7.217407
C:\cware\Projects\Whales\OpenTag\T1_speed_30July\M21.DSG	7-1-2013	14:10:55	451781.000000	9035.620000	0.191406	-0.355469	-1.398438	0.022936	0.473394	0.504587	-11.199951	-71.746826	-11.276245
C:\cware\Projects\Whales\OpenTag\T1_speed_30July\M21.DSG	7-1-2013	14:10:55	451782.000000	9035.640000	-0.003906	-0.308594	-1.375000	0.029358	0.472477	0.509174	5.813599	-76.904297	-21.163940
C:\cware\Projects\Whales\OpenTag\T1_speed_30July\M21.DSG	7-1-2013	14:10:55	451783.000000	9035.660000	0.214844	-0.527344	-0.937500	0.044954	0.480734	0.518349	13.320923	-61.645508	-26.107788
C:\cware\Projects\Whales\OpenTag\T1_speed_30July\M21.DSG	7-1-2013	14:10:55	451784.000000	9035.680000	0.214844	-0.527344	-0.937500	0.051376	0.484404	0.521101	7.293701	-42.297363	-21.850586
C:\cware\Projects\Whales\OpenTag\T1_speed_30July\M21.DSG	7-1-2013	14:10:55	451785.000000	9035.700000	0.167969	-0.378906	-0.871094	0.055963	0.486239	0.522936	-10.131836	-14.572144	-6.332397
C:\cware\Projects\Whales\OpenTag\T1_speed_30July\M21.DSG	7-1-2013	14:10:55	451786.000000	9035.720000	0.167969	-0.378906	-0.871094	0.056881	0.485321	0.524771	-17.700195	0.869751	0.503540
C:\cware\Projects\Whales\OpenTag\T1_speed_30July\M21.DSG	7-1-2013	14:10:55	451787.000000	9035.740000	0.449219	-0.339844	-0.937500	0.057798	0.483486	0.528440	-33.615112	-2.044678	9.414673
C:\cware\Projects\Whales\OpenTag\T1_speed_30July\M21.DSG	7-1-2013	14:10:55	451788.000000	9035.760000	0.558594	-0.402344	-0.964844	0.055046	0.478899	0.531193	-31.097412	-2.853394	21.179199
C:\cware\Projects\Whales\OpenTag\T1_speed_30July\M21.DSG	7-1-2013	14:10:55	451789.000000	9035.780000	0.683594	-0.363281	-1.000000	0.050459	0.469725	0.533028	-24.017334	-13.656616	15.838623
C:\cware\Projects\Whales\OpenTag\T1_speed_30July\M21.DSG	7-1-2013	14:10:55	451790.000000	9035.800000	0.574219	-0.371094	-1.023438	0.052294	0.466055	0.537615	-26.046753	-29.479980	10.635376
C:\cware\Projects\Whales\OpenTag\T1_speed_30July\M21.DSG	7-1-2013	14:10:55	451791.000000	9035.820000	0.550781	-0.324219	-1.039063	0.056881	0.463303	0.545872	-18.966675	-41.503906	-6.301880
C:\cware\Projects\Whales\OpenTag\T1_speed_30July\M21.DSG	7-1-2013	14:10:55	451792.000000	9035.840000	0.375000	-0.316406	-0.980469	0.060550	0.461468	0.548624	-24.612427	-39.520264	-16.708374
C:\cware\Projects\Whales\OpenTag\T1_speed_30July\M21.DSG	7-1-2013	14:10:55	451793.000000	9035.860000	0.445313	-0.386719	-1.015625	0.066972	0.460550	0.553211	-29.663086	-25.466919	-15.289307
C:\cware\Projects\Whales\OpenTag\T1_speed_30July\M21.DSG	7-1-2013	14:10:55	451794.000000	9035.880000	0.347656	-0.222656	-1.039063	0.070642	0.459633	0.558716	-22.720337	-23.437500	-14.007568
C:\cware\Projects\Whales\OpenTag\T1_speed_30July\M21.DSG	7-1-2013	14:10:55	451795.000000	9035.900000	0.535156	-0.273438	-1.074219	0.076147	0.455963	0.564220	-33.187866	-23.101807	-10.070801
C:\cware\Projects\Whales\OpenTag\T1_speed_30July\M21.DSG	7-1-2013	14:10:55	451796.000000	9035.920000	0.468750	-0.246094	-1.027344	0.077064	0.454128	0.566055	-30.349731	-18.066406	-1.022339
C:\cware\Projects\Whales\OpenTag\T1_speed_30July\M21.DSG	7-1-2013	14:10:55	451797.000000	9035.940000	0.507813	-0.242188	-1.082031	0.080734	0.446789	0.572477	-27.099609	-23.818970	4.577637
C:\cware\Projects\Whales\OpenTag\T1_speed_30July\M21.DSG	7-1-2013	14:10:55	451798.000000	9035.960000	0.500000	-0.246094	-1.062500	0.081651	0.445872	0.577064	-29.937744	-23.361206	10.696411
C:\cware\Projects\Whales\OpenTag\T1_speed_30July\M21.DSG	7-1-2013	14:10:55	451799.000000	9035.980000	0.480469	-0.304688	-1.039063	0.083486	0.437615	0.581651	-34.469604	-25.497437	13.336182
C:\cware\Projects\Whales\OpenTag\T1_speed_30July\M21.DSG	7-1-2013	14:10:55	451800.000000	9036.000000	0.457031	-0.273438	-1.093750	0.083486	0.433028	0.586239	-40.878296	-18.157959	8.682251
C:\cware\Projects\Whales\OpenTag\T1_speed_30July\M21.DSG	7-1-2013	14:10:55	451801.000000	9036.020000	0.433594	-0.265625	-1.093750	0.085321	0.426606	0.593578	-33.950806	-22.949219	3.280640
C:\cware\Projects\Whales\OpenTag\T1_speed_30July\M21.DSG	7-1-2013	14:10:55	451802.000000	9036.040000	0.410156	-0.218750	-1.078125	0.088991	0.423853	0.597248	-45.394897	-23.529053	1.037598
C:\cware\Projects\Whales\OpenTag\T1_speed_30July\M21.DSG	7-1-2013	14:10:55	451803.000000	9036.060000	0.316406	-0.199219	-1.050781	0.090826	0.418349	0.599083	-35.781860	-20.065308	-3.875732
C:\cware\Projects\Whales\OpenTag\T1_speed_30July\M21.DSG	7-1-2013	14:10:55	451804.000000	9036.080000	0.277344	-0.191406	-1.027344	0.091743	0.411009	0.603670	-39.703369	-11.871338	-0.610352
C:\cware\Projects\Whales\OpenTag\T1_speed_30July\M21.DSG	7-1-2013	14:10:55	451805.000000	9036.100000	0.417969	-0.171875	-1.121094	0.094495	0.407339	0.607339	-40.817261	-10.055542	1.464844
C:\cware\Projects\Whales\OpenTag\T1_speed_30July\M21.DSG	7-1-2013	14:10:55	451806.000000	9036.120000	0.429688	-0.187500	-1.050781	0.094495	0.399083	0.611927	-33.035278	-14.053345	3.524780
C:\cware\Projects\Whales\OpenTag\T1_speed_30July\M21.DSG	7-1-2013	14:10:55	451807.000000	9036.140000	0.375000	-0.191406	-1.054688	0.095413	0.393578	0.614679	-46.600342	-11.291504	9.796143
C:\cware\Projects\Whales\OpenTag\T1_speed_30July\M21.DSG	7-1-2013	14:10:55	451808.000000	9036.160000	0.460938	-0.117188	-1.125000	0.096330	0.382569	0.620183	-47.561646	-21.499634	10.681152
C:\cware\Projects\Whales\OpenTag\T1_speed_30July\M21.DSG	7-1-2013	14:10:55	451809.000000	9036.180000	0.363281	-0.128906	-1.132813	0.099083	0.379817	0.624771	-41.839600	-15.090942	5.523682
C:\cware\Projects\Whales\OpenTag\T1_speed_30July\M21.DSG	7-1-2013	14:10:55	451810.000000	9036.200000	0.300781	-0.214844	-1.078125	0.100000	0.370642	0.628440	-44.647217	-8.071899	3.967285
C:\cware\Projects\Whales\OpenTag\T1_speed_30July\M21.DSG	7-1-2013	14:10:55	451811.000000	9036.220000	0.382813	-0.121094	-1.082031	0.099083	0.364220	0.630275	-40.420532	-3.082275	3.234863
C:\cware\Projects\Whales\OpenTag\T1_speed_30July\M21.DSG	7-1-2013	14:10:55	451812.000000	9036.240000	0.402344	-0.164063	-1.050781	0.100917	0.355963	0.636697	-43.441772	-13.336182	3.051758
C:\cware\Projects\Whales\OpenTag\T1_speed_30July\M21.DSG	7-1-2013	14:10:55	451813.000000	9036.260000	0.300781	-0.097656	-1.085938	0.102752	0.350459	0.639450	-45.623779	-12.634277	2.227783
C:\cware\Projects\Whales\OpenTag\T1_speed_30July\M21.DSG	7-1-2013	14:10:55	451814.000000	9036.280000	0.425781	-0.078125	-1.117188	0.102752	0.339450	0.642202	-41.351318	-10.314941	4.333496
C:\cware\Projects\Whales\OpenTag\T1_speed_30July\M21.DSG	7-1-2013	14:10:55	451815.000000	9036.300000	0.414063	-0.117188	-1.097656	0.102752	0.334862	0.644037	-46.539307	-12.985229	0.930786
C:\cware\Projects\Whales\OpenTag\T1_speed_30July\M21.DSG	7-1-2013	14:10:55	451816.000000	9036.320000	0.371094	-0.035156	-1.125000	0.103670	0.330275	0.647706	-45.562744	-7.598877	-0.442505
C:\cware\Projects\Whales\OpenTag\T1_speed_30July\M21.DSG	7-1-2013	14:10:55	451817.000000	9036.340000	0.347656	-0.031250	-1.175781	0.107339	0.322018	0.651376	-37.567139	-8.346558	0.946045
C:\cware\Projects\Whales\OpenTag\T1_speed_30July\M21.DSG	7-1-2013	14:10:55	451818.000000	9036.360000	0.390625	-0.015625	-1.171875	0.104587	0.318349	0.651376	-39.260864	-6.988525	-0.106812
C:\cware\Projects\Whales\OpenTag\T1_speed_30July\M21.DSG	7-1-2013	14:10:55	451819.000000	9036.380000	0.332031	-0.023438	-1.093750	0.104587	0.306422	0.655046	-50.750732	-0.564575	1.266479
C:\cware\Projects\Whales\OpenTag\T1_speed_30July\M21.DSG	7-1-2013	14:10:55	451820.000000	9036.400000	0.351563	-0.085938	-1.105469	0.106422	0.301835	0.656881	-45.715332	-2.944946	2.777100
C:\cware\Projects\Whales\OpenTag\T1_speed_30July\M21.DSG	7-1-2013	14:10:55	451821.000000	9036.420000	0.425781	0.035156	-1.171875	0.106422	0.291743	0.660550	-45.440674	-10.299683	-0.427246
C:\cware\Projects\Whales\OpenTag\T1_speed_30July\M21.DSG	7-1-2013	14:10:55	451822.000000	9036.440000	0.429688	0.023438	-1.132813	0.106422	0.284404	0.664220	-44.006348	-15.716553	-8.621216
C:\cware\Projects\Whales\OpenTag\T1_speed_30July\M21.DSG	7-1-2013	14:10:55	451823.000000	9036.460000	0.402344	0.113281	-1.058594	0.109174	0.277064	0.664220	-39.672852	-6.500244	-5.996704
C:\cware\Projects\Whales\OpenTag\T1_speed_30July\M21.DSG	7-1-2013	14:10:55	451824.000000	9036.480000	0.402344	0.113281	-1.058594	0.110092	0.274312	0.666972	-38.589478	-5.203247	-4.196167
C:\cware\Projects\Whales\OpenTag\T1_speed_30July\M21.DSG	7-1-2013	14:10:55	451825.000000	9036.500000	0.269531	0.085938	-1.128906	0.111009	0.265138	0.666972	-38.787842	-1.083374	-1.068115
C:\cware\Projects\Whales\OpenTag\T1_speed_30July\M21.DSG	7-1-2013	14:10:55	451826.000000	9036.520000	0.269531	0.085938	-1.128906	0.109174	0.260550	0.667890	-45.928955	2.090454	1.770020
C:\cware\Projects\Whales\OpenTag\T1_speed_30July\M21.DSG	7-1-2013	14:10:55	451827.000000	9036.540000	0.355469	0.191406	-1.125000	0.111927	0.250459	0.671560	-36.651611	-5.279541	4.730225
C:\cware\Projects\Whales\OpenTag\T1_speed_30July\M21.DSG	7-1-2013	14:10:55	451828.000000	9036.560000	0.292969	0.230469	-1.140625	0.111927	0.247706	0.672477	-36.285400	-1.296997	6.301880
C:\cware\Projects\Whales\OpenTag\T1_speed_30July\M21.DSG	7-1-2013	14:10:55	451829.000000	9036.580000	0.304688	0.250000	-1.109375	0.109174	0.236697	0.671560	-33.187866	4.653931	8.300781
C:\cware\Projects\Whales\OpenTag\T1_speed_30July\M21.DSG	7-1-2013	14:10:55	451830.000000	9036.600000	0.304688	0.246094	-1.066406	0.108257	0.233028	0.671560	-29.617310	1.037598	9.353638
C:\cware\Projects\Whales\OpenTag\T1_speed_30July\M21.DSG	7-1-2013	14:10:55	451831.000000	9036.620000	0.371094	0.218750	-1.097656	0.110092	0.226606	0.674312	-21.514893	-6.530762	8.361816
C:\cware\Projects\Whales\OpenTag\T1_speed_30July\M21.DSG	7-1-2013	14:10:55	451832.000000	9036.640000	0.359375	0.300781	-1.097656	0.108257	0.224771	0.674312	-12.695313	-5.020142	7.858276
C:\cware\Projects\Whales\OpenTag\T1_speed_30July\M21.DSG	7-1-2013	14:10:55	451833.000000	9036.660000	0.367188	0.265625	-1.105469	0.106422	0.219266	0.671560	-15.228271	2.075195	8.300781
C:\cware\Projects\Whales\OpenTag\T1_speed_30July\M21.DSG	7-1-2013	14:10:55	451834.000000	9036.680000	0.304688	0.285156	-1.007813	0.106422	0.218349	0.671560	-9.643555	8.102417	11.474609
C:\cware\Projects\Whales\OpenTag\T1_speed_30July\M21.DSG	7-1-2013	14:10:55	451835.000000	9036.700000	0.203125	0.242188	-0.976563	0.105505	0.216514	0.672477	-3.265381	16.571045	9.597778
C:\cware\Projects\Whales\OpenTag\T1_speed_30July\M21.DSG	7-1-2013	14:10:55	451836.000000	9036.720000	0.265625	0.214844	-0.984375	0.102752	0.215596	0.669725	6.134033	18.188477	13.809204
C:\cware\Projects\Whales\OpenTag\T1_speed_30July\M21.DSG	7-1-2013	14:10:55	451837.000000	9036.740000	0.250000	0.269531	-1.035156	0.098165	0.213761	0.666972	0.427246	17.379761	14.541626
C:\cware\Projects\Whales\OpenTag\T1_speed_30July\M21.DSG	7-1-2013	14:10:55	451838.000000	9036.760000	0.250000	0.308594	-1.027344	0.095413	0.214679	0.666972	0.396729	27.435303	14.755249
C:\cware\Projects\Whales\OpenTag\T1_speed_30July\M21.DSG	7-1-2013	14:10:55	451839.000000	9036.780000	0.308594	0.285156	-0.980469	0.093578	0.213761	0.666055	8.895874	14.236450	14.587402
C:\cware\Projects\Whales\OpenTag\T1_speed_30July\M21.DSG	7-1-2013	14:10:55	451840.000000	9036.800000	0.382813	0.332031	-0.976563	0.088073	0.213761	0.663303	8.163452	18.066406	17.395020
C:\cware\Projects\Whales\OpenTag\T1_speed_30July\M21.DSG	7-1-2013	14:10:55	451841.000000	9036.820000	0.402344	0.285156	-0.925781	0.085321	0.214679	0.660550	10.070801	16.693115	17.822266
C:\cware\Projects\Whales\OpenTag\T1_speed_30July\M21.DSG	7-1-2013	14:10:55	451842.000000	9036.840000	0.339844	0.281250	-0.957031	0.082569	0.215596	0.661468	16.448975	9.536743	17.044067
C:\cware\Projects\Whales\OpenTag\T1_speed_30July\M21.DSG	7-1-2013	14:10:55	451843.000000	9036.860000	0.320313	0.269531	-1.003906	0.082569	0.216514	0.659633	9.094238	19.317627	17.425537
C:\cware\Projects\Whales\OpenTag\T1_speed_30July\M21.DSG	7-1-2013	14:10:55	451844.000000	9036.880000	0.339844	0.289063	-1.011719	0.073394	0.216514	0.652294	9.750366	23.590088	16.113281
C:\cware\Projects\Whales\OpenTag\T1_speed_30July\M21.DSG	7-1-2013	14:10:55	451845.000000	9036.900000	0.304688	0.207031	-0.925781	0.070642	0.216514	0.652294	13.549805	16.738892	17.410278
C:\cware\Projects\Whales\OpenTag\T1_speed_30July\M21.DSG	7-1-2013	14:10:55	451846.000000	9036.920000	0.281250	0.238281	-0.945313	0.065138	0.218349	0.649541	12.847900	19.119263	15.121460
C:\cware\Projects\Whales\OpenTag\T1_speed_30July\M21.DSG	7-1-2013	14:10:55	451847.000000	9036.940000	0.386719	0.300781	-0.996094	0.063303	0.219266	0.647706	2.258301	25.741577	19.927979
C:\cware\Projects\Whales\OpenTag\T1_speed_30July\M21.DSG	7-1-2013	14:10:55	451848.000000	9036.960000	0.445313	0.207031	-0.941406	0.055046	0.214679	0.644037	1.922607	23.864746	21.011353
C:\cware\Projects\Whales\OpenTag\T1_speed_30July\M21.DSG	7-1-2013	14:10:55	451849.000000	9036.980000	0.394531	0.195313	-0.921875	0.053211	0.215596	0.642202	-0.198364	25.268555	19.760132
C:\cware\Projects\Whales\OpenTag\T1_speed_30July\M21.DSG	7-1-2013	14:10:55	451850.000000	9037.000000	0.410156	0.175781	-0.957031	0.048624	0.213761	0.639450	-3.707886	14.541626	16.998291
C:\cware\Projects\Whales\OpenTag\T1_speed_30July\M21.DSG	7-1-2013	14:10:55	451851.000000	9037.020000	0.386719	0.128906	-0.976563	0.045872	0.211009	0.637615	-11.825562	18.951416	14.358521
C:\cware\Projects\Whales\OpenTag\T1_speed_30July\M21.DSG	7-1-2013	14:10:55	451852.000000	9037.040000	0.382813	0.187500	-1.011719	0.043119	0.207339	0.635780	-13.504028	11.581421	13.061523
C:\cware\Projects\Whales\OpenTag\T1_speed_30July\M21.DSG	7-1-2013	14:10:55	451853.000000	9037.060000	0.445313	0.089844	-0.949219	0.040367	0.202752	0.633945	-24.810791	13.473511	10.543823
C:\cware\Projects\Whales\OpenTag\T1_speed_30July\M21.DSG	7-1-2013	14:10:55	451854.000000	9037.080000	0.371094	0.062500	-0.917969	0.038532	0.200000	0.633945	-29.510498	24.520874	12.161255
C:\cware\Projects\Whales\OpenTag\T1_speed_30July\M21.DSG	7-1-2013	14:10:55	451855.000000	9037.100000	0.464844	0.117188	-0.937500	0.033028	0.191743	0.630275	-37.948608	10.452271	8.499146
C:\cware\Projects\Whales\OpenTag\T1_speed_30July\M21.DSG	7-1-2013	14:10:55	451856.000000	9037.120000	0.421875	0.109375	-0.949219	0.031193	0.186239	0.628440	-43.304443	14.602661	9.872437
C:\cware\Projects\Whales\OpenTag\T1_speed_30July\M21.DSG	7-1-2013	14:10:55	451857.000000	9037.140000	0.417969	0.125000	-1.015625	0.030275	0.177064	0.631193	-46.707153	2.197266	4.043579
C:\cware\Projects\Whales\OpenTag\T1_speed_30July\M21.DSG	7-1-2013	14:10:55	451858.000000	9037.160000	0.511719	0.171875	-0.921875	0.029358	0.171560	0.630275	-48.934937	8.575439	0.122070
C:\cware\Projects\Whales\OpenTag\T1_speed_30July\M21.DSG	7-1-2013	14:10:55	451859.000000	9037.180000	0.414063	0.117188	-0.878906	0.024771	0.158716	0.624771	-55.511475	21.102905	2.395630
C:\cware\Projects\Whales\OpenTag\T1_speed_30July\M21.DSG	7-1-2013	14:10:55	451860.000000	9037.200000	0.425781	0.214844	-0.988281	0.023853	0.153211	0.624771	-56.991577	18.463135	4.943848
C:\cware\Projects\Whales\OpenTag\T1_speed_30July\M21.DSG	7-1-2013	14:10:55	451861.000000	9037.220000	0.531250	0.296875	-1.050781	0.022018	0.144037	0.622936	-37.658691	19.287109	7.034302
C:\cware\Projects\Whales\OpenTag\T1_speed_30July\M21.DSG	7-1-2013	14:10:55	451862.000000	9037.240000	0.519531	0.242188	-1.132813	0.019266	0.138532	0.621101	-29.113770	14.297485	2.243042
C:\cware\Projects\Whales\OpenTag\T1_speed_30July\M21.DSG	7-1-2013	14:10:55	451863.000000	9037.260000	0.652344	0.113281	-1.187500	0.016514	0.132110	0.618349	-26.351929	-4.119873	-9.719849
C:\cware\Projects\Whales\OpenTag\T1_speed_30July\M21.DSG	7-1-2013	14:10:55	451864.000000	9037.280000	0.652344	0.113281	-1.187500	0.017431	0.129358	0.620183	-23.040771	-8.773804	-19.287109
C:\cware\Projects\Whales\OpenTag\T1_speed_30July\M21.DSG	7-1-2013	14:10:55	451865.000000	9037.300000	0.816406	0.195313	-1.261719	0.017431	0.128440	0.619266	-30.914307	-3.509521	-25.848389
C:\cware\Projects\Whales\OpenTag\T1_speed_30July\M21.DSG	7-1-2013	14:10:55	451866.000000	9037.320000	0.828125	0.289063	-1.085938	0.017431	0.127523	0.618349	-44.662476	-19.836426	-32.348633
C:\cware\Projects\Whales\OpenTag\T1_speed_30July\M21.DSG	7-1-2013	14:10:55	451867.000000	9037.340000	0.667969	0.246094	-1.082031	0.021101	0.122936	0.621101	-50.521851	-20.019531	-29.800415
C:\cware\Projects\Whales\OpenTag\T1_speed_30July\M21.DSG	7-1-2013	14:10:55	451868.000000	9037.360000	0.589844	0.207031	-1.261719	0.024771	0.123853	0.624771	-39.916992	-23.254395	-28.976440
C:\cware\Projects\Whales\OpenTag\T1_speed_30July\M21.DSG	7-1-2013	14:10:55	451869.000000	9037.380000	0.382813	0.210938	-1.304688	0.028440	0.118349	0.626606	-40.740967	-23.818970	-32.302856
C:\cware\Projects\Whales\OpenTag\T1_speed_30July\M21.DSG	7-1-2013	14:10:55	451870.000000	9037.400000	0.125000	0.175781	-1.292969	0.029358	0.117431	0.627523	-48.278809	-11.566162	-33.218384
C:\cware\Projects\Whales\OpenTag\T1_speed_30July\M21.DSG	7-1-2013	14:10:55	451871.000000	9037.420000	0.109375	0.164063	-1.328125	0.033028	0.110092	0.629358	-61.340332	-4.547119	-28.060913
C:\cware\Projects\Whales\OpenTag\T1_speed_30July\M21.DSG	7-1-2013	14:10:55	451872.000000	9037.440000	0.097656	0.152344	-1.402344	0.032110	0.105505	0.628440	-68.725586	1.968384	-30.685425
C:\cware\Projects\Whales\OpenTag\T1_speed_30July\M21.DSG	7-1-2013	14:10:55	451873.000000	9037.460000	0.035156	0.175781	-1.480469	0.031193	0.096330	0.625688	-68.267822	-0.106812	-32.043457
C:\cware\Projects\Whales\OpenTag\T1_speed_30July\M21.DSG	7-1-2013	14:10:55	451874.000000	9037.480000	-0.054688	0.160156	-1.546875	0.031193	0.090826	0.623853	-63.903809	-3.143311	-26.977539
C:\cware\Projects\Whales\OpenTag\T1_speed_30July\M21.DSG	7-1-2013	14:10:55	451875.000000	9037.500000	0.031250	0.113281	-1.535156	0.032110	0.087156	0.624771	-55.038452	-16.494751	-20.080566
C:\cware\Projects\Whales\OpenTag\T1_speed_30July\M21.DSG	7-1-2013	14:10:55	451876.000000	9037.520000	-0.121094	0.050781	-1.539063	0.035780	0.078899	0.625688	-44.891357	-35.980225	-19.317627
C:\cware\Projects\Whales\OpenTag\T1_speed_30July\M21.DSG	7-1-2013	14:10:55	451877.000000	9037.540000	-0.156250	0.042969	-1.546875	0.038532	0.075229	0.626606	-45.776367	-54.626465	-13.290405
C:\cware\Projects\Whales\OpenTag\T1_speed_30July\M21.DSG	7-1-2013	14:10:55	451878.000000	9037.560000	-0.156250	0.117188	-1.503906	0.047706	0.068807	0.631193	-49.621582	-45.303345	-14.816284
C:\cware\Projects\Whales\OpenTag\T1_speed_30July\M21.DSG	7-1-2013	14:10:55	451879.000000	9037.580000	-0.203125	0.203125	-1.460938	0.054128	0.064220	0.635780	-26.351929	-48.095703	-17.837524
C:\cware\Projects\Whales\OpenTag\T1_speed_30July\M21.DSG	7-1-2013	14:10:55	451880.000000	9037.600000	-0.066406	0.339844	-1.285156	0.063303	0.061468	0.639450	-14.129639	-48.126221	-24.139404
C:\cware\Projects\Whales\OpenTag\T1_speed_30July\M21.DSG	7-1-2013	14:10:55	451881.000000	9037.620000	0.035156	0.300781	-1.230469	0.065138	0.062385	0.640367	3.204346	-53.726196	-31.829834
C:\cware\Projects\Whales\OpenTag\T1_speed_30July\M21.DSG	7-1-2013	14:10:55	451882.000000	9037.640000	0.074219	0.378906	-1.132813	0.075229	0.069725	0.649541	31.066895	-43.243408	-32.150269
C:\cware\Projects\Whales\OpenTag\T1_speed_30July\M21.DSG	7-1-2013	14:10:55	451883.000000	9037.660000	0.144531	0.472656	-1.050781	0.080734	0.075229	0.652294	32.409668	-24.917603	-26.687622
C:\cware\Projects\Whales\OpenTag\T1_speed_30July\M21.DSG	7-1-2013	14:10:55	451884.000000	9037.680000	0.308594	0.554688	-0.945313	0.085321	0.088073	0.655046	31.768799	-14.816284	-19.546509
C:\cware\Projects\Whales\OpenTag\T1_speed_30July\M21.DSG	7-1-2013	14:10:55	451885.000000	9037.700000	0.187500	0.484375	-0.933594	0.084404	0.092661	0.656881	28.274536	-5.203247	-11.398315
C:\cware\Projects\Whales\OpenTag\T1_speed_30July\M21.DSG	7-1-2013	14:10:55	451886.000000	9037.720000	0.097656	0.453125	-0.945313	0.085321	0.100917	0.659633	20.263672	9.521484	-6.469727
C:\cware\Projects\Whales\OpenTag\T1_speed_30July\M21.DSG	7-1-2013	14:10:55	451887.000000	9037.740000	0.437500	0.472656	-0.960938	0.086239	0.104587	0.660550	35.095215	-11.184692	-0.045776
C:\cware\Projects\Whales\OpenTag\T1_speed_30July\M21.DSG	7-1-2013	14:10:55	451888.000000	9037.760000	0.417969	0.410156	-0.937500	0.085321	0.113761	0.659633	45.547485	-9.979248	5.523682
C:\cware\Projects\Whales\OpenTag\T1_speed_30July\M21.DSG	7-1-2013	14:10:55	451889.000000	9037.780000	0.472656	0.269531	-1.054688	0.086239	0.121101	0.660550	53.955078	-25.894165	-2.243042
C:\cware\Projects\Whales\OpenTag\T1_speed_30July\M21.DSG	7-1-2013	14:10:55	451890.000000	9037.800000	0.539063	0.320313	-0.917969	0.089908	0.127523	0.663303	48.614502	-39.703369	-10.894775
C:\cware\Projects\Whales\OpenTag\T1_speed_30July\M21.DSG	7-1-2013	14:10:55	451891.000000	9037.820000	0.320313	0.281250	-1.019531	0.098165	0.143119	0.668807	38.848877	-40.359497	-20.919800
C:\cware\Projects\Whales\OpenTag\T1_speed_30July\M21.DSG	7-1-2013	14:10:55	451892.000000	9037.840000	0.183594	0.265625	-1.085938	0.101835	0.145872	0.670642	38.909912	-25.375366	-20.111084
C:\cware\Projects\Whales\OpenTag\T1_speed_30July\M21.DSG	7-1-2013	14:10:55	451893.000000	9037.860000	0.273438	0.304688	-1.050781	0.108257	0.161468	0.673394	32.455444	-20.553589	-17.196655
C:\cware\Projects\Whales\OpenTag\T1_speed_30July\M21.DSG	7-1-2013	14:10:55	451894.000000	9037.880000	0.230469	0.281250	-1.101563	0.109174	0.166055	0.675229	30.853271	-17.623901	-19.104004
C:\cware\Projects\Whales\OpenTag\T1_speed_30July\M21.DSG	7-1-2013	14:10:55	451895.000000	9037.900000	0.367188	0.187500	-1.078125	0.111927	0.176147	0.676147	20.935059	-16.036987	-15.472412
C:\cware\Projects\Whales\OpenTag\T1_speed_30July\M21.DSG	7-1-2013	14:10:55	451896.000000	9037.920000	0.371094	0.277344	-1.097656	0.112844	0.178899	0.675229	21.453857	-12.832642	-9.201050
C:\cware\Projects\Whales\OpenTag\T1_speed_30July\M21.DSG	7-1-2013	14:10:55	451897.000000	9037.940000	0.523438	0.308594	-1.109375	0.118349	0.186239	0.677982	17.242432	-25.558472	-6.408691
C:\cware\Projects\Whales\OpenTag\T1_speed_30July\M21.DSG	7-1-2013	14:10:55	451898.000000	9037.960000	0.308594	0.218750	-1.066406	0.122018	0.190826	0.678899	16.540527	-12.145996	-3.280640
C:\cware\Projects\Whales\OpenTag\T1_speed_30July\M21.DSG	7-1-2013	14:10:55	451899.000000	9037.980000	0.304688	0.257813	-1.109375	0.122936	0.195413	0.678899	20.706177	-19.424438	-0.228882
C:\cware\Projects\Whales\OpenTag\T1_speed_30July\M21.DSG	7-1-2013	14:10:55	451900.000000	9038.000000	0.511719	0.250000	-1.093750	0.124771	0.198165	0.678899	12.832642	-13.977051	-1.861572
C:\cware\Projects\Whales\OpenTag\T1_speed_30July\M21.DSG	7-1-2013	14:10:55	451901.000000	9038.020000	0.347656	0.191406	-1.085938	0.129358	0.204587	0.683486	16.738892	-19.683838	-2.914429
C:\cware\Projects\Whales\OpenTag\T1_speed_30July\M21.DSG	7-1-2013	14:10:55	451902.000000	9038.040000	0.398438	0.218750	-1.144531	0.133028	0.206422	0.683486	16.937256	-6.698608	-6.240845
C:\cware\Projects\Whales\OpenTag\T1_speed_30July\M21.DSG	7-1-2013	14:10:55	451903.000000	9038.060000	0.351563	0.179688	-1.097656	0.133028	0.210092	0.681651	16.891479	-19.058228	-3.906250
C:\cware\Projects\Whales\OpenTag\T1_speed_30July\M21.DSG	7-1-2013	14:10:55	451904.000000	9038.080000	0.351563	0.179688	-1.097656	0.135780	0.214679	0.682569	12.054443	-9.948730	-5.706787
C:\cware\Projects\Whales\OpenTag\T1_speed_30July\M21.DSG	7-1-2013	14:10:55	451905.000000	9038.100000	0.359375	0.210938	-1.160156	0.138532	0.219266	0.685321	11.230469	-15.472412	-3.952026
C:\cware\Projects\Whales\OpenTag\T1_speed_30July\M21.DSG	7-1-2013	14:10:55	451906.000000	9038.120000	0.375000	0.152344	-1.132813	0.140367	0.221101	0.684404	14.129639	-19.256592	-3.707886
C:\cware\Projects\Whales\OpenTag\T1_speed_30July\M21.DSG	7-1-2013	14:10:55	451907.000000	9038.140000	0.246094	0.160156	-1.097656	0.142202	0.225688	0.683486	9.857178	-13.290405	-2.563477
C:\cware\Projects\Whales\OpenTag\T1_speed_30July\M21.DSG	7-1-2013	14:10:55	451908.000000	9038.160000	0.265625	0.171875	-1.093750	0.144037	0.227523	0.686239	11.779785	-8.560181	-2.929688
C:\cware\Projects\Whales\OpenTag\T1_speed_30July\M21.DSG	7-1-2013	14:10:55	451909.000000	9038.180000	0.281250	0.179688	-1.109375	0.147706	0.230275	0.686239	8.056641	-6.866455	0.076294
C:\cware\Projects\Whales\OpenTag\T1_speed_30July\M21.DSG	7-1-2013	14:10:55	451910.000000	9038.200000	0.199219	0.074219	-1.054688	0.148624	0.233028	0.684404	7.278442	-6.591797	0.091553
C:\cware\Projects\Whales\OpenTag\T1_speed_30July\M21.DSG	7-1-2013	14:10:55	451911.000000	9038.220000	0.355469	0.121094	-1.144531	0.146789	0.235780	0.686239	9.750366	-7.431030	-1.556396
C:\cware\Projects\Whales\OpenTag\T1_speed_30July\M21.DSG	7-1-2013	14:10:55	451912.000000	9038.240000	0.250000	0.128906	-1.183594	0.151376	0.238532	0.687156	7.354736	-11.993408	-5.966187
C:\cware\Projects\Whales\OpenTag\T1_speed_30July\M21.DSG	7-1-2013	14:10:55	451913.000000	9038.260000	0.316406	0.082031	-1.121094	0.153211	0.240367	0.688073	8.453369	-16.357422	-3.250122
C:\cware\Projects\Whales\OpenTag\T1_speed_30July\M21.DSG	7-1-2013	14:10:55	451914.000000	9038.280000	0.234375	0.152344	-1.167969	0.154128	0.243119	0.685321	7.186890	-8.895874	-1.739502
C:\cware\Projects\Whales\OpenTag\T1_speed_30July\M21.DSG	7-1-2013	14:10:55	451915.000000	9038.300000	0.339844	0.121094	-1.125000	0.155046	0.244954	0.687156	5.752563	-9.552002	-4.882813
C:\cware\Projects\Whales\OpenTag\T1_speed_30July\M21.DSG	7-1-2013	14:10:55	451916.000000	9038.320000	0.261719	0.105469	-1.167969	0.158716	0.248624	0.688073	6.164551	-3.173828	-4.714966
C:\cware\Projects\Whales\OpenTag\T1_speed_30July\M21.DSG	7-1-2013	14:10:55	451917.000000	9038.340000	0.343750	0.152344	-1.171875	0.158716	0.249541	0.688073	3.829956	-9.597778	-2.365112
C:\cware\Projects\Whales\OpenTag\T1_speed_30July\M21.DSG	7-1-2013	14:10:55	451918.000000	9038.360000	0.265625	0.101563	-1.144531	0.160550	0.251376	0.687156	5.676270	-7.125854	-5.050659
C:\cware\Projects\Whales\OpenTag\T1_speed_30July\M21.DSG	7-1-2013	14:10:55	451919.000000	9038.380000	0.257813	0.070313	-1.152344	0.161468	0.253211	0.688073	9.750366	-11.062622	-6.988525
C:\cware\Projects\Whales\OpenTag\T1_speed_30July\M21.DSG	7-1-2013	14:10:55	451920.000000	9038.400000	0.300781	0.144531	-1.183594	0.165138	0.256881	0.688991	3.540039	-4.318237	-4.119873
C:\cware\Projects\Whales\OpenTag\T1_speed_30July\M21.DSG	7-1-2013	14:10:55	451921.000000	9038.420000	0.265625	0.082031	-1.101563	0.164220	0.258716	0.687156	6.088257	-7.019043	-4.486084
C:\cware\Projects\Whales\OpenTag\T1_speed_30July\M21.DSG	7-1-2013	14:10:55	451922.000000	9038.440000	0.292969	0.031250	-1.093750	0.165138	0.260550	0.687156	9.689331	-10.131836	-4.913330
C:\cware\Projects\Whales\OpenTag\T1_speed_30July\M21.DSG	7-1-2013	14:10:55	451923.000000	9038.460000	0.292969	0.062500	-1.152344	0.166055	0.263303	0.689908	1.647949	-3.845215	-3.341675
C:\cware\Projects\Whales\OpenTag\T1_speed_30July\M21.DSG	7-1-2013	14:10:55	451924.000000	9038.480000	0.328125	0.074219	-1.195313	0.168807	0.266055	0.688991	4.745483	-7.843018	-5.859375
C:\cware\Projects\Whales\OpenTag\T1_speed_30July\M21.DSG	7-1-2013	14:10:55	451925.000000	9038.500000	0.214844	0.054688	-1.128906	0.168807	0.266972	0.687156	11.703491	-13.748169	-5.813599
C:\cware\Projects\Whales\OpenTag\T1_speed_30July\M21.DSG	7-1-2013	14:10:55	451926.000000	9038.520000	0.234375	0.031250	-1.125000	0.170642	0.267890	0.687156	6.607056	-9.948730	-6.530762
C:\cware\Projects\Whales\OpenTag\T1_speed_30July\M21.DSG	7-1-2013	14:10:55	451927.000000	9038.540000	0.218750	0.035156	-1.148438	0.175229	0.271560	0.689908	4.837036	-5.050659	-5.157471
C:\cware\Projects\Whales\OpenTag\T1_speed_30July\M21.DSG	7-1-2013	14:10:55	451928.000000	9038.560000	0.167969	0.035156	-1.132813	0.175229	0.273394	0.688073	3.723145	-5.767822	-4.013062
C:\cware\Projects\Whales\OpenTag\T1_speed_30July\M21.DSG	7-1-2013	14:10:55	451929.000000	9038.580000	0.285156	0.097656	-1.167969	0.173394	0.275229	0.687156	11.199951	-9.368896	-2.975464
C:\cware\Projects\Whales\OpenTag\T1_speed_30July\M21.DSG	7-1-2013	14:10:55	451930.000000	9038.600000	0.308594	0.089844	-1.140625	0.176147	0.276147	0.688073	11.825562	-13.519287	-4.913330
C:\cware\Projects\Whales\OpenTag\T1_speed_30July\M21.DSG	7-1-2013	14:10:55	451931.000000	9038.620000	0.195313	-0.011719	-1.132813	0.178899	0.282569	0.689908	4.913330	-1.281738	-4.440308
C:\cware\Projects\Whales\OpenTag\T1_speed_30July\M21.DSG	7-1-2013	14:10:55	451932.000000	9038.640000	0.316406	0.031250	-1.183594	0.178899	0.283486	0.688991	6.423950	-4.165649	-9.277344
C:\cware\Projects\Whales\OpenTag\T1_speed_30July\M21.DSG	7-1-2013	14:10:55	451933.000000	9038.660000	0.277344	0.050781	-1.214844	0.179817	0.287156	0.687156	9.994507	-12.542725	-9.567261
C:\cware\Projects\Whales\OpenTag\T1_speed_30July\M21.DSG	7-1-2013	14:10:55	451934.000000	9038.680000	0.207031	-0.035156	-1.136719	0.181651	0.288073	0.688073	1.235962	-8.041382	-3.143311
C:\cware\Projects\Whales\OpenTag\T1_speed_30July\M21.DSG	7-1-2013	14:10:55	451935.000000	9038.700000	0.203125	0.000000	-1.093750	0.184404	0.290826	0.688073	2.395630	-9.475708	-1.983643
C:\cware\Projects\Whales\OpenTag\T1_speed_30July\M21.DSG	7-1-2013	14:10:55	451936.000000	9038.720000	0.148438	-0.007813	-1.179688	0.185321	0.288073	0.687156	7.247925	-11.535645	-5.310059
C:\cware\Projects\Whales\OpenTag\T1_speed_30July\M21.DSG	7-1-2013	14:10:55	451937.000000	9038.740000	0.234375	-0.015625	-1.183594	0.186239	0.293578	0.688073	9.887695	-9.521484	-7.019043
C:\cware\Projects\Whales\OpenTag\T1_speed_30July\M21.DSG	7-1-2013	14:10:55	451938.000000	9038.760000	0.226563	-0.023438	-1.132813	0.188073	0.296330	0.689908	5.935669	-9.429932	-8.789063
C:\cware\Projects\Whales\OpenTag\T1_speed_30July\M21.DSG	7-1-2013	14:10:55	451939.000000	9038.780000	0.171875	0.003906	-1.152344	0.190826	0.299083	0.688991	6.698608	-9.933472	-5.065918
C:\cware\Projects\Whales\OpenTag\T1_speed_30July\M21.DSG	7-1-2013	14:10:55	451940.000000	9038.800000	0.191406	0.054688	-1.250000	0.190826	0.300000	0.686239	12.100220	-13.977051	-6.347656
C:\cware\Projects\Whales\OpenTag\T1_speed_30July\M21.DSG	7-1-2013	14:10:55	451941.000000	9038.820000	0.273438	0.074219	-1.179688	0.195413	0.305505	0.687156	9.536743	-9.170532	-7.507324
C:\cware\Projects\Whales\OpenTag\T1_speed_30July\M21.DSG	7-1-2013	14:10:55	451942.000000	9038.840000	0.171875	-0.007813	-1.136719	0.196330	0.307339	0.688991	-0.198364	-11.749268	-10.177612
C:\cware\Projects\Whales\OpenTag\T1_speed_30July\M21.DSG	7-1-2013	14:10:55	451943.000000	9038.860000	0.164063	0.007813	-1.164063	0.196330	0.308257	0.686239	9.078979	0.686646	-6.042480
C:\cware\Projects\Whales\OpenTag\T1_speed_30July\M21.DSG	7-1-2013	14:10:55	451944.000000	9038.880000	0.164063	0.007813	-1.164063	0.196330	0.311009	0.686239	11.962891	-7.659912	-6.256104
C:\cware\Projects\Whales\OpenTag\T1_speed_30July\M21.DSG	7-1-2013	14:10:55	451945.000000	9038.900000	0.218750	-0.023438	-1.175781	0.198165	0.314679	0.687156	7.904053	1.800537	-0.228882
C:\cware\Projects\Whales\OpenTag\T1_speed_30July\M21.DSG	7-1-2013	14:10:55	451946.000000	9038.920000	0.109375	-0.066406	-1.093750	0.198165	0.317431	0.686239	5.828857	-1.205444	-3.494263
C:\cware\Projects\Whales\OpenTag\T1_speed_30July\M21.DSG	7-1-2013	14:10:55	451947.000000	9038.940000	0.074219	-0.089844	-1.066406	0.196330	0.320183	0.683486	7.507324	0.320435	-9.323120
C:\cware\Projects\Whales\OpenTag\T1_speed_30July\M21.DSG	7-1-2013	14:10:55	451948.000000	9038.960000	0.214844	-0.019531	-1.062500	0.196330	0.323853	0.681651	12.954712	6.805420	-4.257202
C:\cware\Projects\Whales\OpenTag\T1_speed_30July\M21.DSG	7-1-2013	14:10:55	451949.000000	9038.980000	0.187500	0.050781	-1.066406	0.194495	0.325688	0.682569	7.354736	8.132935	1.464844
C:\cware\Projects\Whales\OpenTag\T1_speed_30July\M21.DSG	7-1-2013	14:10:55	451950.000000	9039.000000	0.078125	0.011719	-1.023438	0.192661	0.327523	0.680734	5.889893	4.501343	-2.807617
C:\cware\Projects\Whales\OpenTag\T1_speed_30July\M21.DSG	7-1-2013	14:10:55	451951.000000	9039.020000	0.140625	-0.050781	-0.980469	0.189908	0.329358	0.678899	13.366699	20.080566	5.081177
C:\cware\Projects\Whales\OpenTag\T1_speed_30July\M21.DSG	7-1-2013	14:10:55	451952.000000	9039.040000	0.218750	-0.035156	-1.089844	0.186239	0.330275	0.677064	10.299683	11.474609	6.195068
C:\cware\Projects\Whales\OpenTag\T1_speed_30July\M21.DSG	7-1-2013	14:10:55	451953.000000	9039.060000	0.273438	0.003906	-1.082031	0.184404	0.332110	0.677982	3.311157	10.726929	4.806519
C:\cware\Projects\Whales\OpenTag\T1_speed_30July\M21.DSG	7-1-2013	14:10:55	451954.000000	9039.080000	0.222656	0.003906	-0.972656	0.180734	0.333945	0.674312	-1.602173	12.664795	7.537842
C:\cware\Projects\Whales\OpenTag\T1_speed_30July\M21.DSG	7-1-2013	14:10:55	451955.000000	9039.100000	0.183594	-0.023438	-0.976563	0.177982	0.333028	0.673394	2.655029	16.616821	12.176514
C:\cware\Projects\Whales\OpenTag\T1_speed_30July\M21.DSG	7-1-2013	14:10:55	451956.000000	9039.120000	0.148438	-0.019531	-1.015625	0.173394	0.333945	0.672477	-4.501343	16.174316	15.335083
C:\cware\Projects\Whales\OpenTag\T1_speed_30July\M21.DSG	7-1-2013	14:10:55	451957.000000	9039.140000	0.242188	0.003906	-1.082031	0.171560	0.332110	0.672477	-5.096436	7.980347	7.614136
C:\cware\Projects\Whales\OpenTag\T1_speed_30July\M21.DSG	7-1-2013	14:10:55	451958.000000	9039.160000	0.175781	-0.078125	-1.035156	0.164220	0.329358	0.670642	-15.884399	18.463135	8.621216
C:\cware\Projects\Whales\OpenTag\T1_speed_30July\M21.DSG	7-1-2013	14:10:55	451959.000000	9039.180000	0.246094	-0.046875	-1.027344	0.163303	0.327523	0.668807	-18.875122	18.707275	8.483887
C:\cware\Projects\Whales\OpenTag\T1_speed_30July\M21.DSG	7-1-2013	14:10:55	451960.000000	9039.200000	0.378906	-0.015625	-1.007813	0.160550	0.322936	0.674312	-29.418945	5.004883	11.734009
C:\cware\Projects\Whales\OpenTag\T1_speed_30July\M21.DSG	7-1-2013	14:10:55	451961.000000	9039.220000	0.292969	-0.039063	-1.039063	0.159633	0.319266	0.672477	-34.545898	1.602173	8.804321
C:\cware\Projects\Whales\OpenTag\T1_speed_30July\M21.DSG	7-1-2013	14:10:55	451962.000000	9039.240000	0.300781	-0.019531	-0.984375	0.157798	0.313761	0.672477	-38.879395	6.332397	9.826660
C:\cware\Projects\Whales\OpenTag\T1_speed_30July\M21.DSG	7-1-2013	14:10:55	451963.000000	9039.260000	0.191406	-0.003906	-1.019531	0.155046	0.304587	0.674312	-37.185669	11.291504	6.362915
C:\cware\Projects\Whales\OpenTag\T1_speed_30July\M21.DSG	7-1-2013	14:10:55	451964.000000	9039.280000	0.222656	0.007813	-1.050781	0.154128	0.300917	0.677064	-43.243408	8.438110	4.348755
C:\cware\Projects\Whales\OpenTag\T1_speed_30July\M21.DSG	7-1-2013	14:10:55	451965.000000	9039.300000	0.359375	0.023438	-1.101563	0.150459	0.291743	0.676147	-50.704956	10.406494	5.187988
C:\cware\Projects\Whales\OpenTag\T1_speed_30July\M21.DSG	7-1-2013	14:10:55	451966.000000	9039.320000	0.242188	0.125000	-1.125000	0.147706	0.285321	0.676147	-52.429199	15.060425	5.844116
C:\cware\Projects\Whales\OpenTag\T1_speed_30July\M21.DSG	7-1-2013	14:10:55	451967.000000	9039.340000	0.320313	0.035156	-1.167969	0.145872	0.273394	0.679817	-56.793213	1.617432	4.379272
C:\cware\Projects\Whales\OpenTag\T1_speed_30July\M21.DSG	7-1-2013	14:10:55	451968.000000	9039.360000	0.199219	0.070313	-1.085938	0.145872	0.266972	0.681651	-52.459717	9.933472	8.377075
C:\cware\Projects\Whales\OpenTag\T1_speed_30July\M21.DSG	7-1-2013	14:10:55	451969.000000	9039.380000	0.359375	0.019531	-1.015625	0.142202	0.253211	0.679817	-48.233032	7.003784	5.554199
C:\cware\Projects\Whales\OpenTag\T1_speed_30July\M21.DSG	7-1-2013	14:10:55	451970.000000	9039.400000	0.242188	0.058594	-1.070313	0.140367	0.245872	0.680734	-51.498413	2.349854	2.975464
C:\cware\Projects\Whales\OpenTag\T1_speed_30July\M21.DSG	7-1-2013	14:10:55	451971.000000	9039.420000	0.300781	0.078125	-1.140625	0.139450	0.233945	0.686239	-57.235718	16.326904	1.373291
C:\cware\Projects\Whales\OpenTag\T1_speed_30July\M21.DSG	7-1-2013	14:10:55	451972.000000	9039.440000	0.316406	0.195313	-1.269531	0.137615	0.228440	0.684404	-49.392700	12.390137	-2.548218
C:\cware\Projects\Whales\OpenTag\T1_speed_30July\M21.DSG	7-1-2013	14:10:55	451973.000000	9039.460000	0.496094	0.164063	-1.238281	0.134862	0.218349	0.682569	-43.884277	-0.396729	-7.705688
C:\cware\Projects\Whales\OpenTag\T1_speed_30July\M21.DSG	7-1-2013	14:10:55	451974.000000	9039.480000	0.445313	0.027344	-1.347656	0.135780	0.213761	0.684404	-66.833496	-15.945435	-20.523071
C:\cware\Projects\Whales\OpenTag\T1_speed_30July\M21.DSG	7-1-2013	14:10:55	451975.000000	9039.500000	0.500000	0.003906	-1.316406	0.142202	0.200000	0.688991	-53.863525	-19.088745	-23.727417
C:\cware\Projects\Whales\OpenTag\T1_speed_30July\M21.DSG	7-1-2013	14:10:55	451976.000000	9039.520000	0.207031	-0.019531	-1.320313	0.142202	0.195413	0.688073	-43.395996	5.493164	-14.831543
C:\cware\Projects\Whales\OpenTag\T1_speed_30July\M21.DSG	7-1-2013	14:10:55	451977.000000	9039.540000	0.371094	-0.019531	-1.292969	0.138532	0.184404	0.686239	-46.020508	7.751465	-20.965576
C:\cware\Projects\Whales\OpenTag\T1_speed_30July\M21.DSG	7-1-2013	14:10:55	451978.000000	9039.560000	0.402344	0.031250	-1.187500	0.136697	0.179817	0.688073	-69.046021	28.152466	-29.693604
C:\cware\Projects\Whales\OpenTag\T1_speed_30July\M21.DSG	7-1-2013	14:10:55	451979.000000	9039.580000	0.292969	0.148438	-1.156250	0.130275	0.166055	0.684404	-81.069946	45.700073	-31.585693
C:\cware\Projects\Whales\OpenTag\T1_speed_30July\M21.DSG	7-1-2013	14:10:55	451980.000000	9039.600000	0.117188	0.234375	-1.207031	0.125688	0.157798	0.681651	-79.467773	31.173706	-27.801514
C:\cware\Projects\Whales\OpenTag\T1_speed_30July\M21.DSG	7-1-2013	14:10:55	451981.000000	9039.620000	0.250000	0.375000	-0.945313	0.120183	0.142202	0.678899	-70.571899	-3.494263	-22.476196
C:\cware\Projects\Whales\OpenTag\T1_speed_30July\M21.DSG	7-1-2013	14:10:55	451982.000000	9039.640000	0.250000	0.375000	-0.945313	0.122936	0.136697	0.681651	-70.404053	-2.716064	-12.130737
C:\cware\Projects\Whales\OpenTag\T1_speed_30July\M21.DSG	7-1-2013	14:10:55	451983.000000	9039.660000	-0.046875	0.191406	-1.175781	0.122936	0.122936	0.678899	-55.374146	12.420654	-4.257202
C:\cware\Projects\Whales\OpenTag\T1_speed_30July\M21.DSG	7-1-2013	14:10:55	451984.000000	9039.680000	-0.046875	0.191406	-1.175781	0.116514	0.115596	0.674312	-53.665161	11.795044	-5.432129
C:\cware\Projects\Whales\OpenTag\T1_speed_30July\M21.DSG	7-1-2013	14:10:55	451985.000000	9039.700000	-0.089844	0.324219	-1.503906	0.116514	0.110092	0.674312	-44.982910	0.411987	-6.576538
C:\cware\Projects\Whales\OpenTag\T1_speed_30July\M21.DSG	7-1-2013	14:10:55	451986.000000	9039.720000	-0.101563	0.257813	-1.625000	0.117431	0.100917	0.676147	-31.906128	-18.524170	-8.499146
C:\cware\Projects\Whales\OpenTag\T1_speed_30July\M21.DSG	7-1-2013	14:10:55	451987.000000	9039.740000	-0.273438	0.101563	-1.589844	0.119266	0.096330	0.674312	-43.350220	-32.241821	-3.311157
C:\cware\Projects\Whales\OpenTag\T1_speed_30July\M21.DSG	7-1-2013	14:10:55	451988.000000	9039.760000	-0.304688	0.000000	-1.488281	0.126606	0.089908	0.675229	-35.202026	-36.376953	-1.068115
C:\cware\Projects\Whales\OpenTag\T1_speed_30July\M21.DSG	7-1-2013	14:10:55	451989.000000	9039.780000	-0.261719	0.003906	-1.468750	0.131193	0.084404	0.677064	-42.358398	-41.717529	-0.991821
C:\cware\Projects\Whales\OpenTag\T1_speed_30July\M21.DSG	7-1-2013	14:10:55	451990.000000	9039.800000	-0.234375	0.101563	-1.480469	0.139450	0.076147	0.680734	-36.697388	-31.433105	-7.675171
C:\cware\Projects\Whales\OpenTag\T1_speed_30July\M21.DSG	7-1-2013	14:10:55	451991.000000	9039.820000	-0.117188	0.089844	-1.261719	0.141284	0.072477	0.679817	-40.054321	-33.798218	-7.278442
C:\cware\Projects\Whales\OpenTag\T1_speed_30July\M21.DSG	7-1-2013	14:10:55	451992.000000	9039.840000	-0.054688	0.371094	-1.273438	0.147706	0.063303	0.681651	-27.175903	-36.544800	-17.593384
C:\cware\Projects\Whales\OpenTag\T1_speed_30July\M21.DSG	7-1-2013	14:10:55	451993.000000	9039.860000	-0.031250	0.480469	-1.203125	0.154128	0.062385	0.683486	-10.208130	-29.037476	-15.274048
C:\cware\Projects\Whales\OpenTag\T1_speed_30July\M21.DSG	7-1-2013	14:10:55	451994.000000	9039.880000	0.042969	0.585938	-1.109375	0.157798	0.064220	0.686239	-1.373291	-17.501831	-18.249512
C:\cware\Projects\Whales\OpenTag\T1_speed_30July\M21.DSG	7-1-2013	14:10:55	451995.000000	9039.900000	0.132813	0.566406	-1.031250	0.159633	0.066055	0.685321	4.425049	-15.945435	-17.242432
C:\cware\Projects\Whales\OpenTag\T1_speed_30July\M21.DSG	7-1-2013	14:10:55	451996.000000	9039.920000	0.156250	0.539063	-0.992188	0.163303	0.066972	0.688991	-2.182007	-16.433716	-5.599976
C:\cware\Projects\Whales\OpenTag\T1_speed_30July\M21.DSG	7-1-2013	14:10:55	451997.000000	9039.940000	0.148438	0.539063	-1.035156	0.166055	0.066972	0.689908	0.991821	-11.108398	4.806519
C:\cware\Projects\Whales\OpenTag\T1_speed_30July\M21.DSG	7-1-2013	14:10:55	451998.000000	9039.960000	0.230469	0.609375	-1.105469	0.166055	0.068807	0.689908	6.072998	-29.220581	3.082275
C:\cware\Projects\Whales\OpenTag\T1_speed_30July\M21.DSG	7-1-2013	14:10:55	451999.000000	9039.980000	0.175781	0.460938	-1.078125	0.170642	0.072477	0.690826	24.566650	-22.140503	3.555298
C:\cware\Projects\Whales\OpenTag\T1_speed_30July\M21.DSG	7-1-2013	14:10:55	452000.000000	9040.000000	0.378906	0.453125	-1.058594	0.174312	0.074312	0.692661	30.487061	-28.335571	3.784180
C:\cware\Projects\Whales\OpenTag\T1_speed_30July\M21.DSG	7-1-2013	14:10:55	452001.000000	9040.020000	0.277344	0.398438	-1.050781	0.184404	0.085321	0.698165	24.337769	-35.202026	-8.300781
C:\cware\Projects\Whales\OpenTag\T1_speed_30July\M21.DSG	7-1-2013	14:10:55	452002.000000	9040.040000	0.257813	0.328125	-1.054688	0.186239	0.089908	0.701835	23.086548	-41.305542	-12.039185
C:\cware\Projects\Whales\OpenTag\T1_speed_30July\M21.DSG	7-1-2013	14:10:55	452003.000000	9040.060000	0.070313	0.343750	-1.062500	0.192661	0.095413	0.700917	13.381958	-26.031494	-17.349243
C:\cware\Projects\Whales\OpenTag\T1_speed_30July\M21.DSG	7-1-2013	14:10:55	452004.000000	9040.080000	0.289063	0.386719	-1.097656	0.197248	0.097248	0.702752	18.539429	-32.211304	-15.716553
C:\cware\Projects\Whales\OpenTag\T1_speed_30July\M21.DSG	7-1-2013	14:10:55	452005.000000	9040.100000	0.273438	0.464844	-1.039063	0.205505	0.107339	0.705505	16.677856	-19.805908	-10.879517
C:\cware\Projects\Whales\OpenTag\T1_speed_30July\M21.DSG	7-1-2013	14:10:55	452006.000000	9040.120000	0.203125	0.414063	-1.132813	0.206422	0.110092	0.705505	17.929077	-27.359009	-13.351440
C:\cware\Projects\Whales\OpenTag\T1_speed_30July\M21.DSG	7-1-2013	14:10:55	452007.000000	9040.140000	0.187500	0.375000	-1.093750	0.212844	0.114679	0.708257	4.364014	-32.196045	-7.583618
C:\cware\Projects\Whales\OpenTag\T1_speed_30July\M21.DSG	7-1-2013	14:10:55	452008.000000	9040.160000	0.105469	0.359375	-1.105469	0.217431	0.116514	0.709174	9.323120	-22.277832	-8.102417
C:\cware\Projects\Whales\OpenTag\T1_speed_30July\M21.DSG	7-1-2013	14:10:55	452009.000000	9040.180000	0.292969	0.332031	-1.062500	0.221101	0.120183	0.711009	6.820679	-19.149780	-7.507324
C:\cware\Projects\Whales\OpenTag\T1_speed_30July\M21.DSG	7-1-2013	14:10:55	452010.000000	9040.200000	0.203125	0.320313	-1.070313	0.222018	0.122936	0.711009	2.899170	-19.851685	-4.821777
C:\cware\Projects\Whales\OpenTag\T1_speed_30July\M21.DSG	7-1-2013	14:10:55	452011.000000	9040.220000	0.222656	0.378906	-1.125000	0.228440	0.124771	0.712844	2.655029	-27.435303	-8.850098
C:\cware\Projects\Whales\OpenTag\T1_speed_30July\M21.DSG	7-1-2013	14:10:55	452012.000000	9040.240000	0.160156	0.371094	-1.101563	0.232110	0.126606	0.713761	4.699707	-21.087646	-6.774902
C:\cware\Projects\Whales\OpenTag\T1_speed_30July\M21.DSG	7-1-2013	14:10:55	452013.000000	9040.260000	0.093750	0.324219	-1.050781	0.234862	0.129358	0.712844	7.339478	-15.701294	-10.040283
C:\cware\Projects\Whales\OpenTag\T1_speed_30July\M21.DSG	7-1-2013	14:10:55	452014.000000	9040.280000	0.031250	0.304688	-1.023438	0.235780	0.131193	0.711927	4.714966	-19.805908	-11.337280
C:\cware\Projects\Whales\OpenTag\T1_speed_30July\M21.DSG	7-1-2013	14:10:55	452015.000000	9040.300000	0.171875	0.328125	-1.117188	0.240367	0.133028	0.716514	7.110596	-9.994507	-6.362915
C:\cware\Projects\Whales\OpenTag\T1_speed_30July\M21.DSG	7-1-2013	14:10:55	452016.000000	9040.320000	0.187500	0.328125	-1.046875	0.244037	0.134862	0.717431	-3.509521	-20.629883	-9.338379
C:\cware\Projects\Whales\OpenTag\T1_speed_30July\M21.DSG	7-1-2013	14:10:55	452017.000000	9040.340000	0.074219	0.265625	-1.097656	0.245872	0.136697	0.715596	-1.007080	-16.708374	-5.081177
C:\cware\Projects\Whales\OpenTag\T1_speed_30July\M21.DSG	7-1-2013	14:10:55	452018.000000	9040.360000	0.125000	0.351563	-1.054688	0.246789	0.136697	0.716514	-2.670288	-10.559082	-1.144409
C:\cware\Projects\Whales\OpenTag\T1_speed_30July\M21.DSG	7-1-2013	14:10:55	452019.000000	9040.380000	0.093750	0.332031	-1.062500	0.248624	0.137615	0.719266	-1.098633	-5.432129	-2.212524
C:\cware\Projects\Whales\OpenTag\T1_speed_30July\M21.DSG	7-1-2013	14:10:55	452020.000000	9040.400000	0.195313	0.351563	-1.066406	0.251376	0.137615	0.718349	3.585815	-6.652832	-5.004883
C:\cware\Projects\Whales\OpenTag\T1_speed_30July\M21.DSG	7-1-2013	14:10:55	452021.000000	9040.420000	0.175781	0.304688	-1.023438	0.249541	0.138532	0.717431	1.129150	-15.136719	-6.149292
C:\cware\Projects\Whales\OpenTag\T1_speed_30July\M21.DSG	7-1-2013	14:10:55	452022.000000	9040.440000	0.175781	0.304688	-1.023438	0.252294	0.140367	0.717431	6.530762	-10.086060	-6.362915
C:\cware\Projects\Whales\OpenTag\T1_speed_30July\M21.DSG	7-1-2013	14:10:55	452023.000000	9040.460000	0.140625	0.312500	-1.070313	0.255046	0.141284	0.720183	2.838135	-9.307861	-2.731323
C:\cware\Projects\Whales\OpenTag\T1_speed_30July\M21.DSG	7-1-2013	14:10:55	452024.000000	9040.480000	0.183594	0.320313	-1.113281	0.255046	0.144037	0.718349	9.552002	-12.939453	-5.752563
C:\cware\Projects\Whales\OpenTag\T1_speed_30July\M21.DSG	7-1-2013	14:10:55	452025.000000	9040.500000	0.171875	0.277344	-1.101563	0.255046	0.144954	0.716514	-0.732422	-14.923096	-6.210327
C:\cware\Projects\Whales\OpenTag\T1_speed_30July\M21.DSG	7-1-2013	14:10:55	452026.000000	9040.520000	0.011719	0.289063	-1.109375	0.258716	0.148624	0.719266	3.265381	-2.807617	-7.720947
C:\cware\Projects\Whales\OpenTag\T1_speed_30July\M21.DSG	7-1-2013	14:10:55	452027.000000	9040.540000	0.136719	0.281250	-1.097656	0.260550	0.150459	0.720183	1.693726	-10.360718	-3.799438
C:\cware\Projects\Whales\OpenTag\T1_speed_30July\M21.DSG	7-1-2013	14:10:55	452028.000000	9040.560000	0.070313	0.328125	-1.117188	0.259633	0.151376	0.718349	-0.213623	-2.227783	-3.067017
C:\cware\Projects\Whales\OpenTag\T1_speed_30July\M21.DSG	7-1-2013	14:10:55	452029.000000	9040.580000	0.070313	0.296875	-1.097656	0.259633	0.152294	0.718349	6.195068	-7.995605	-3.036499
C:\cware\Projects\Whales\OpenTag\T1_speed_30July\M21.DSG	7-1-2013	14:10:55	452030.000000	9040.600000	0.066406	0.386719	-1.140625	0.261468	0.155963	0.720183	9.201050	-0.991821	-2.761841
C:\cware\Projects\Whales\OpenTag\T1_speed_30July\M21.DSG	7-1-2013	14:10:55	452031.000000	9040.620000	0.050781	0.214844	-1.031250	0.262385	0.158716	0.719266	10.421753	-3.463745	-4.348755
C:\cware\Projects\Whales\OpenTag\T1_speed_30July\M21.DSG	7-1-2013	14:10:55	452032.000000	9040.640000	0.082031	0.207031	-1.093750	0.259633	0.162385	0.717431	9.445190	4.562378	-4.608154
C:\cware\Projects\Whales\OpenTag\T1_speed_30July\M21.DSG	7-1-2013	14:10:55	452033.000000	9040.660000	0.113281	0.351563	-1.160156	0.259633	0.162385	0.719266	4.730225	-0.656128	0.000000
C:\cware\Projects\Whales\OpenTag\T1_speed_30July\M21.DSG	7-1-2013	14:10:55	452034.000000	9040.680000	0.054688	0.289063	-1.152344	0.261468	0.164220	0.720183	3.479004	-2.258301	-1.098633
C:\cware\Projects\Whales\OpenTag\T1_speed_30July\M21.DSG	7-1-2013	14:10:55	452035.000000	9040.700000	0.023438	0.308594	-1.074219	0.260550	0.167890	0.719266	12.115479	1.953125	-2.792358
C:\cware\Projects\Whales\OpenTag\T1_speed_30July\M21.DSG	7-1-2013	14:10:55	452036.000000	9040.720000	0.117188	0.277344	-1.046875	0.259633	0.169725	0.719266	9.902954	0.000000	1.190186
C:\cware\Projects\Whales\OpenTag\T1_speed_30July\M21.DSG	7-1-2013	14:10:55	452037.000000	9040.740000	0.132813	0.328125	-1.117188	0.259633	0.173394	0.719266	9.063721	1.724243	3.997803
C:\cware\Projects\Whales\OpenTag\T1_speed_30July\M21.DSG	7-1-2013	14:10:55	452038.000000	9040.760000	0.042969	0.183594	-1.054688	0.259633	0.176147	0.719266	13.961792	2.395630	2.304077
C:\cware\Projects\Whales\OpenTag\T1_speed_30July\M21.DSG	7-1-2013	14:10:55	452039.000000	9040.780000	0.046875	0.253906	-1.078125	0.256881	0.180734	0.718349	14.343262	6.103516	4.013062
C:\cware\Projects\Whales\OpenTag\T1_speed_30July\M21.DSG	7-1-2013	14:10:55	452040.000000	9040.800000	0.125000	0.296875	-1.136719	0.255046	0.182569	0.717431	11.611938	2.319336	3.845215
C:\cware\Projects\Whales\OpenTag\T1_speed_30July\M21.DSG	7-1-2013	14:10:55	452041.000000	9040.820000	0.046875	0.335938	-1.132813	0.255046	0.187156	0.719266	20.141602	6.622314	5.355835
C:\cware\Projects\Whales\OpenTag\T1_speed_30July\M21.DSG	7-1-2013	14:10:55	452042.000000	9040.840000	0.058594	0.300781	-1.074219	0.254128	0.190826	0.718349	22.048950	4.150391	4.623413
C:\cware\Projects\Whales\OpenTag\T1_speed_30July\M21.DSG	7-1-2013	14:10:55	452043.000000	9040.860000	0.035156	0.273438	-1.113281	0.250459	0.195413	0.716514	18.188477	11.795044	1.708984
C:\cware\Projects\Whales\OpenTag\T1_speed_30July\M21.DSG	7-1-2013	14:10:55	452044.000000	9040.880000	0.066406	0.234375	-1.082031	0.249541	0.199083	0.714679	23.651123	6.378174	-2.212524
C:\cware\Projects\Whales\OpenTag\T1_speed_30July\M21.DSG	7-1-2013	14:10:55	452045.000000	9040.900000	0.000000	0.234375	-0.964844	0.248624	0.207339	0.715596	20.736694	5.523682	4.730225
C:\cware\Projects\Whales\OpenTag\T1_speed_30July\M21.DSG	7-1-2013	14:10:55	452046.000000	9040.920000	0.046875	0.246094	-1.019531	0.246789	0.211009	0.715596	23.895264	7.080078	4.806519
C:\cware\Projects\Whales\OpenTag\T1_speed_30July\M21.DSG	7-1-2013	14:10:55	452047.000000	9040.940000	0.105469	0.218750	-1.070313	0.243119	0.216514	0.713761	19.470215	0.701904	5.416870
C:\cware\Projects\Whales\OpenTag\T1_speed_30July\M21.DSG	7-1-2013	14:10:55	452048.000000	9040.960000	0.046875	0.183594	-0.992188	0.243119	0.220183	0.713761	23.498535	-0.778198	7.537842
C:\cware\Projects\Whales\OpenTag\T1_speed_30July\M21.DSG	7-1-2013	14:10:55	452049.000000	9040.980000	-0.039063	0.144531	-1.042969	0.242202	0.226606	0.712844	21.682739	6.393433	0.534058
C:\cware\Projects\Whales\OpenTag\T1_speed_30July\M21.DSG	7-1-2013	14:10:55	452050.000000	9041.000000	0.191406	0.222656	-1.117188	0.241284	0.231193	0.712844	20.263672	7.919312	1.632690
C:\cware\Projects\Whales\OpenTag\T1_speed_30July\M21.DSG	7-1-2013	14:10:55	452051.000000	9041.020000	0.183594	0.183594	-1.074219	0.239450	0.235780	0.711009	20.507813	3.646851	3.646851
C:\cware\Projects\Whales\OpenTag\T1_speed_30July\M21.DSG	7-1-2013	14:10:55	452052.000000	9041.040000	0.125000	0.117188	-1.003906	0.238532	0.239450	0.710092	12.252808	1.113892	-0.122070
C:\cware\Projects\Whales\OpenTag\T1_speed_30July\M21.DSG	7-1-2013	14:10:55	452053.000000	9041.060000	0.085938	0.210938	-1.058594	0.237615	0.244037	0.709174	14.892578	10.879517	3.433228
C:\cware\Projects\Whales\OpenTag\T1_speed_30July\M21.DSG	7-1-2013	14:10:55	452054.000000	9041.080000	0.046875	0.179688	-1.101563	0.233945	0.244954	0.707339	18.920898	-0.793457	1.770020
C:\cware\Projects\Whales\OpenTag\T1_speed_30July\M21.DSG	7-1-2013	14:10:55	452055.000000	9041.100000	0.085938	0.187500	-1.074219	0.233945	0.249541	0.707339	7.019043	13.336182	4.531860
C:\cware\Projects\Whales\OpenTag\T1_speed_30July\M21.DSG	7-1-2013	14:10:55	452056.000000	9041.120000	0.035156	0.136719	-1.015625	0.233028	0.253211	0.708257	13.137817	13.992310	6.576538
C:\cware\Projects\Whales\OpenTag\T1_speed_30July\M21.DSG	7-1-2013	14:10:55	452057.000000	9041.140000	0.144531	0.195313	-1.070313	0.229358	0.257798	0.706422	21.408081	11.520386	2.273560
C:\cware\Projects\Whales\OpenTag\T1_speed_30July\M21.DSG	7-1-2013	14:10:55	452058.000000	9041.160000	0.093750	0.136719	-1.054688	0.223853	0.261468	0.702752	21.591187	12.619019	5.645752
C:\cware\Projects\Whales\OpenTag\T1_speed_30July\M21.DSG	7-1-2013	14:10:55	452059.000000	9041.180000	0.089844	0.167969	-1.007813	0.223853	0.263303	0.702752	17.883301	21.438599	8.926392
C:\cware\Projects\Whales\OpenTag\T1_speed_30July\M21.DSG	7-1-2013	14:10:55	452060.000000	9041.200000	0.089844	0.132813	-1.046875	0.219266	0.268807	0.701835	17.303467	24.795532	10.040283
C:\cware\Projects\Whales\OpenTag\T1_speed_30July\M21.DSG	7-1-2013	14:10:55	452061.000000	9041.220000	0.066406	0.164063	-1.074219	0.214679	0.271560	0.699083	12.557983	17.135620	5.203247
C:\cware\Projects\Whales\OpenTag\T1_speed_30July\M21.DSG	7-1-2013	14:10:55	452062.000000	9041.240000	0.066406	0.164063	-1.074219	0.210092	0.274312	0.697248	13.961792	26.260376	9.246826
C:\cware\Projects\Whales\OpenTag\T1_speed_30July\M21.DSG	7-1-2013	14:10:55	452063.000000	9041.260000	0.136719	0.132813	-1.011719	0.206422	0.277982	0.697248	13.259888	24.246216	7.705688
C:\cware\Projects\Whales\OpenTag\T1_speed_30July\M21.DSG	7-1-2013	14:10:55	452064.000000	9041.280000	0.238281	0.160156	-1.066406	0.201835	0.281651	0.695413	17.105103	18.463135	9.353638
C:\cware\Projects\Whales\OpenTag\T1_speed_30July\M21.DSG	7-1-2013	14:10:55	452065.000000	9041.300000	0.226563	0.144531	-0.945313	0.198165	0.283486	0.692661	7.614136	14.556885	12.329102
C:\cware\Projects\Whales\OpenTag\T1_speed_30July\M21.DSG	7-1-2013	14:10:55	452066.000000	9041.320000	0.078125	0.042969	-0.976563	0.192661	0.285321	0.690826	7.232666	24.383545	13.244629
C:\cware\Projects\Whales\OpenTag\T1_speed_30July\M21.DSG	7-1-2013	14:10:55	452067.000000	9041.340000	0.269531	0.144531	-1.015625	0.188991	0.286239	0.690826	12.298584	18.524170	17.471313
C:\cware\Projects\Whales\OpenTag\T1_speed_30July\M21.DSG	7-1-2013	14:10:55	452068.000000	9041.360000	0.207031	0.136719	-1.113281	0.182569	0.287156	0.688073	6.561279	20.507813	16.235352
C:\cware\Projects\Whales\OpenTag\T1_speed_30July\M21.DSG	7-1-2013	14:10:55	452069.000000	9041.380000	0.160156	0.003906	-1.003906	0.179817	0.288073	0.685321	2.334595	23.223877	10.147095
C:\cware\Projects\Whales\OpenTag\T1_speed_30July\M21.DSG	7-1-2013	14:10:55	452070.000000	9041.400000	0.125000	0.050781	-0.984375	0.176147	0.289908	0.684404	8.728027	24.139404	4.913330
C:\cware\Projects\Whales\OpenTag\T1_speed_30July\M21.DSG	7-1-2013	14:10:55	452071.000000	9041.420000	0.207031	0.171875	-1.039063	0.171560	0.292661	0.684404	5.355835	15.930176	11.581421
C:\cware\Projects\Whales\OpenTag\T1_speed_30July\M21.DSG	7-1-2013	14:10:55	452072.000000	9041.440000	0.242188	0.136719	-1.062500	0.167890	0.291743	0.681651	1.571655	21.743774	13.229370
C:\cware\Projects\Whales\OpenTag\T1_speed_30July\M21.DSG	7-1-2013	14:10:55	452073.000000	9041.460000	0.292969	0.058594	-1.054688	0.159633	0.290826	0.679817	-4.272461	25.833130	12.588501
C:\cware\Projects\Whales\OpenTag\T1_speed_30July\M21.DSG	7-1-2013	14:10:55	452074.000000	9041.480000	0.320313	0.070313	-0.992188	0.158716	0.288073	0.678899	-1.525879	12.176514	17.059326
C:\cware\Projects\Whales\OpenTag\T1_speed_30July\M21.DSG	7-1-2013	14:10:55	452075.000000	9041.500000	0.140625	0.035156	-1.000000	0.152294	0.290826	0.677064	-5.874634	25.543213	18.356323
C:\cware\Projects\Whales\OpenTag\T1_speed_30July\M21.DSG	7-1-2013	14:10:55	452076.000000	9041.520000	0.308594	0.046875	-1.070313	0.148624	0.288073	0.675229	-7.827759	26.199341	13.916016
C:\cware\Projects\Whales\OpenTag\T1_speed_30July\M21.DSG	7-1-2013	14:10:55	452077.000000	9041.540000	0.226563	0.023438	-1.062500	0.141284	0.286239	0.672477	-5.676270	12.451172	7.995605
C:\cware\Projects\Whales\OpenTag\T1_speed_30July\M21.DSG	7-1-2013	14:10:55	452078.000000	9041.560000	0.238281	0.035156	-1.023438	0.139450	0.285321	0.673394	-10.314941	14.785767	9.567261
C:\cware\Projects\Whales\OpenTag\T1_speed_30July\M21.DSG	7-1-2013	14:10:55	452079.000000	9041.580000	0.210938	0.031250	-1.066406	0.135780	0.281651	0.672477	-20.584106	21.377563	9.841919
C:\cware\Projects\Whales\OpenTag\T1_speed_30July\M21.DSG	7-1-2013	14:10:55	452080.000000	9041.600000	0.386719	0.042969	-1.007813	0.133028	0.277982	0.669725	-19.332886	14.785767	12.115479
C:\cware\Projects\Whales\OpenTag\T1_speed_30July\M21.DSG	7-1-2013	14:10:55	452081.000000	9041.620000	0.312500	0.023438	-0.980469	0.129358	0.273394	0.669725	-22.262573	9.628296	12.802124
C:\cware\Projects\Whales\OpenTag\T1_speed_30July\M21.DSG	7-1-2013	14:10:55	452082.000000	9041.640000	0.296875	-0.062500	-0.957031	0.128440	0.269725	0.671560	-30.258179	12.283325	12.542725
C:\cware\Projects\Whales\OpenTag\T1_speed_30July\M21.DSG	7-1-2013	14:10:55	452083.000000	9041.660000	0.300781	0.074219	-1.011719	0.123853	0.261468	0.670642	-32.104492	16.845703	10.116577
C:\cware\Projects\Whales\OpenTag\T1_speed_30July\M21.DSG	7-1-2013	14:10:55	452084.000000	9041.680000	0.308594	0.074219	-1.105469	0.121101	0.256881	0.668807	-45.257568	15.502930	7.278442
C:\cware\Projects\Whales\OpenTag\T1_speed_30July\M21.DSG	7-1-2013	14:10:55	452085.000000	9041.700000	0.328125	0.082031	-1.125000	0.117431	0.246789	0.671560	-46.798706	15.380859	5.477905
C:\cware\Projects\Whales\OpenTag\T1_speed_30July\M21.DSG	7-1-2013	14:10:55	452086.000000	9041.720000	0.386719	0.128906	-1.035156	0.117431	0.242202	0.671560	-40.786743	-2.670288	1.464844
C:\cware\Projects\Whales\OpenTag\T1_speed_30July\M21.DSG	7-1-2013	14:10:55	452087.000000	9041.740000	0.210938	0.109375	-0.906250	0.113761	0.231193	0.670642	-40.069580	7.843018	1.632690
C:\cware\Projects\Whales\OpenTag\T1_speed_30July\M21.DSG	7-1-2013	14:10:55	452088.000000	9041.760000	0.316406	0.148438	-0.933594	0.113761	0.225688	0.670642	-36.026001	9.368896	1.892090
C:\cware\Projects\Whales\OpenTag\T1_speed_30July\M21.DSG	7-1-2013	14:10:55	452089.000000	9041.780000	0.386719	0.140625	-1.035156	0.111927	0.218349	0.673394	-37.017822	6.195068	4.257202
C:\cware\Projects\Whales\OpenTag\T1_speed_30July\M21.DSG	7-1-2013	14:10:55	452090.000000	9041.800000	0.285156	0.058594	-1.128906	0.111009	0.212844	0.672477	-34.927368	11.337280	5.950928
C:\cware\Projects\Whales\OpenTag\T1_speed_30July\M21.DSG	7-1-2013	14:10:55	452091.000000	9041.820000	0.410156	0.085938	-1.171875	0.107339	0.205505	0.668807	-23.620605	-1.464844	0.030518
C:\cware\Projects\Whales\OpenTag\T1_speed_30July\M21.DSG	7-1-2013	14:10:55	452092.000000	9041.840000	0.433594	0.023438	-1.179688	0.105505	0.203670	0.671560	-24.612427	-0.091553	-6.973267
C:\cware\Projects\Whales\OpenTag\T1_speed_30July\M21.DSG	7-1-2013	14:10:55	452093.000000	9041.860000	0.492188	-0.078125	-1.230469	0.107339	0.200000	0.674312	-25.039673	-12.283325	-16.738892
C:\cware\Projects\Whales\OpenTag\T1_speed_30July\M21.DSG	7-1-2013	14:10:55	452094.000000	9041.880000	0.410156	-0.031250	-1.359375	0.109174	0.198165	0.672477	-38.696289	-2.517700	-17.257690
C:\cware\Projects\Whales\OpenTag\T1_speed_30July\M21.DSG	7-1-2013	14:10:55	452095.000000	9041.900000	0.582031	0.085938	-1.273438	0.110092	0.193578	0.672477	-47.256470	-3.387451	-22.048950
C:\cware\Projects\Whales\OpenTag\T1_speed_30July\M21.DSG	7-1-2013	14:10:55	452096.000000	9041.920000	0.601563	0.085938	-1.171875	0.111009	0.185321	0.674312	-56.320190	-5.386353	-22.857666
C:\cware\Projects\Whales\OpenTag\T1_speed_30July\M21.DSG	7-1-2013	14:10:55	452097.000000	9041.940000	0.605469	0.179688	-1.210938	0.111009	0.179817	0.675229	-56.015015	-13.381958	-24.673462
C:\cware\Projects\Whales\OpenTag\T1_speed_30July\M21.DSG	7-1-2013	14:10:55	452098.000000	9041.960000	0.503906	0.085938	-1.347656	0.114679	0.170642	0.677982	-52.352905	-17.364502	-30.258179
C:\cware\Projects\Whales\OpenTag\T1_speed_30July\M21.DSG	7-1-2013	14:10:55	452099.000000	9041.980000	0.304688	0.144531	-1.394531	0.117431	0.166972	0.677064	-55.282593	-23.010254	-31.967163
C:\cware\Projects\Whales\OpenTag\T1_speed_30July\M21.DSG	7-1-2013	14:10:55	452100.000000	9042.000000	0.140625	0.167969	-1.363281	0.123853	0.157798	0.681651	-61.569214	-24.765015	-33.111572
C:\cware\Projects\Whales\OpenTag\T1_speed_30July\M21.DSG	7-1-2013	14:10:55	452101.000000	9042.020000	-0.187500	0.078125	-1.457031	0.126606	0.152294	0.683486	-59.387207	-12.237549	-35.079956
C:\cware\Projects\Whales\OpenTag\T1_speed_30July\M21.DSG	7-1-2013	14:10:55	452102.000000	9042.040000	-0.187500	0.078125	-1.457031	0.129358	0.143119	0.681651	-57.998657	-11.901855	-37.078857
C:\cware\Projects\Whales\OpenTag\T1_speed_30July\M21.DSG	7-1-2013	14:10:55	452103.000000	9042.060000	-0.210938	0.042969	-1.707031	0.130275	0.138532	0.681651	-50.323486	-17.669678	-29.846191
C:\cware\Projects\Whales\OpenTag\T1_speed_30July\M21.DSG	7-1-2013	14:10:55	452104.000000	9042.080000	-0.242188	0.007813	-1.726563	0.135780	0.128440	0.685321	-55.725098	-37.704468	-24.703979
C:\cware\Projects\Whales\OpenTag\T1_speed_30July\M21.DSG	7-1-2013	14:10:55	452105.000000	9042.100000	-0.292969	-0.015625	-1.683594	0.139450	0.122018	0.686239	-58.471680	-54.046631	-15.563965
C:\cware\Projects\Whales\OpenTag\T1_speed_30July\M21.DSG	7-1-2013	14:10:55	452106.000000	9042.120000	-0.359375	-0.058594	-1.691406	0.144954	0.111009	0.687156	-63.583374	-51.162720	-9.506226
C:\cware\Projects\Whales\OpenTag\T1_speed_30July\M21.DSG	7-1-2013	14:10:55	452107.000000	9042.140000	-0.363281	0.089844	-1.636719	0.159633	0.103670	0.691743	-50.765991	-69.076538	-11.795044
C:\cware\Projects\Whales\OpenTag\T1_speed_30July\M21.DSG	7-1-2013	14:10:55	452108.000000	9042.160000	-0.339844	0.343750	-1.648438	0.167890	0.098165	0.694495	-38.650513	-70.755005	-12.817383
C:\cware\Projects\Whales\OpenTag\T1_speed_30July\M21.DSG	7-1-2013	14:10:55	452109.000000	9042.180000	-0.175781	0.312500	-1.476563	0.183486	0.090826	0.696330	-31.539917	-82.122803	-17.791748
C:\cware\Projects\Whales\OpenTag\T1_speed_30July\M21.DSG	7-1-2013	14:10:55	452110.000000	9042.200000	-0.417969	0.308594	-1.433594	0.192661	0.088073	0.698165	1.617432	-71.502686	-26.184082
C:\cware\Projects\Whales\OpenTag\T1_speed_30July\M21.DSG	7-1-2013	14:10:55	452111.000000	9042.220000	-0.328125	0.273438	-1.296875	0.210092	0.092661	0.703670	29.525757	-53.283691	-24.597168
C:\cware\Projects\Whales\OpenTag\T1_speed_30July\M21.DSG	7-1-2013	14:10:55	452112.000000	9042.240000	-0.085938	0.449219	-1.140625	0.215596	0.099083	0.707339	42.282104	-35.537720	-19.943237
C:\cware\Projects\Whales\OpenTag\T1_speed_30July\M21.DSG	7-1-2013	14:10:55	452113.000000	9042.260000	-0.015625	0.527344	-1.101563	0.223853	0.111927	0.709174	45.471191	-29.434204	-23.025513
C:\cware\Projects\Whales\OpenTag\T1_speed_30July\M21.DSG	7-1-2013	14:10:55	452114.000000	9042.280000	0.093750	0.468750	-0.929688	0.226606	0.120183	0.709174	37.322998	-28.854370	-25.268555
C:\cware\Projects\Whales\OpenTag\T1_speed_30July\M21.DSG	7-1-2013	14:10:55	452115.000000	9042.300000	-0.292969	0.398438	-0.937500	0.233945	0.132110	0.714679	31.585693	3.494263	-17.425537
C:\cware\Projects\Whales\OpenTag\T1_speed_30July\M21.DSG	7-1-2013	14:10:55	452116.000000	9042.320000	0.039063	0.398438	-0.953125	0.233945	0.137615	0.712844	31.723022	7.965088	-0.076294
C:\cware\Projects\Whales\OpenTag\T1_speed_30July\M21.DSG	7-1-2013	14:10:55	452117.000000	9042.340000	0.035156	0.394531	-0.992188	0.227523	0.146789	0.711927	33.828735	26.626587	6.759644
C:\cware\Projects\Whales\OpenTag\T1_speed_30July\M21.DSG	7-1-2013	14:10:55	452118.000000	9042.360000	0.234375	0.269531	-1.089844	0.225688	0.153211	0.711009	52.261353	-6.164551	5.584717
C:\cware\Projects\Whales\OpenTag\T1_speed_30July\M21.DSG	7-1-2013	14:10:55	452119.000000	9042.380000	0.277344	0.296875	-1.039063	0.227523	0.166055	0.712844	53.695679	-23.712158	-6.851196
C:\cware\Projects\Whales\OpenTag\T1_speed_30July\M21.DSG	7-1-2013	14:10:55	452120.000000	9042.400000	0.160156	0.242188	-1.191406	0.231193	0.175229	0.712844	55.175781	-26.458740	-20.248413
C:\cware\Projects\Whales\OpenTag\T1_speed_30July\M21.DSG	7-1-2013	14:10:55	452121.000000	9042.420000	0.113281	0.281250	-1.101563	0.238532	0.190826	0.712844	57.449341	-27.160645	-25.054932
C:\cware\Projects\Whales\OpenTag\T1_speed_30July\M21.DSG	7-1-2013	14:10:55	452122.000000	9042.440000	0.105469	0.203125	-0.976563	0.241284	0.198165	0.714679	45.852661	-12.725830	-25.085449
C:\cware\Projects\Whales\OpenTag\T1_speed_30July\M21.DSG	7-1-2013	14:10:55	452123.000000	9042.460000	0.089844	0.167969	-1.152344	0.245872	0.216514	0.713761	51.071167	-10.284424	-26.031494
C:\cware\Projects\Whales\OpenTag\T1_speed_30July\M21.DSG	7-1-2013	14:10:55	452124.000000	9042.480000	0.269531	0.164063	-1.074219	0.247706	0.222936	0.711927	38.345337	-15.914917	-22.247314
C:\cware\Projects\Whales\OpenTag\T1_speed_30July\M21.DSG	7-1-2013	14:10:55	452125.000000	9042.500000	0.132813	0.187500	-1.105469	0.251376	0.232110	0.711009	27.923584	-17.364502	-19.393921
C:\cware\Projects\Whales\OpenTag\T1_speed_30July\M21.DSG	7-1-2013	14:10:55	452126.000000	9042.520000	0.015625	0.164063	-1.082031	0.254128	0.239450	0.713761	31.143188	-6.256104	-16.799927
C:\cware\Projects\Whales\OpenTag\T1_speed_30July\M21.DSG	7-1-2013	14:10:55	452127.000000	9042.540000	0.226563	0.214844	-1.171875	0.256881	0.251376	0.709174	39.031982	-21.896362	-16.326904
C:\cware\Projects\Whales\OpenTag\T1_speed_30July\M21.DSG	7-1-2013	14:10:55	452128.000000	9042.560000	0.125000	0.171875	-1.125000	0.257798	0.257798	0.709174	39.733887	-10.910034	-14.114380
C:\cware\Projects\Whales\OpenTag\T1_speed_30July\M21.DSG	7-1-2013	14:10:55	452129.000000	9042.580000	0.210938	0.117188	-1.070313	0.260550	0.268807	0.708257	32.943726	-12.466431	-16.189575
C:\cware\Projects\Whales\OpenTag\T1_speed_30July\M21.DSG	7-1-2013	14:10:55	452130.000000	9042.600000	0.156250	0.089844	-1.101563	0.264220	0.274312	0.710092	36.514282	-6.896973	-17.364502
C:\cware\Projects\Whales\OpenTag\T1_speed_30July\M21.DSG	7-1-2013	14:10:55	452131.000000	9042.620000	0.191406	0.082031	-1.105469	0.265138	0.279817	0.707339	34.591675	-16.021729	-17.944336
C:\cware\Projects\Whales\OpenTag\T1_speed_30July\M21.DSG	7-1-2013	14:10:55	452132.000000	9042.640000	-0.015625	-0.019531	-1.070313	0.267890	0.291743	0.704587	30.609131	-9.780884	-17.410278
C:\cware\Projects\Whales\OpenTag\T1_speed_30July\M21.DSG	7-1-2013	14:10:55	452133.000000	9042.660000	0.152344	0.066406	-1.164063	0.270642	0.295413	0.702752	34.286499	-8.850098	-11.032104
C:\cware\Projects\Whales\OpenTag\T1_speed_30July\M21.DSG	7-1-2013	14:10:55	452134.000000	9042.680000	0.031250	0.042969	-1.167969	0.273394	0.307339	0.702752	39.520264	-4.364014	-17.364502
C:\cware\Projects\Whales\OpenTag\T1_speed_30July\M21.DSG	7-1-2013	14:10:55	452135.000000	9042.700000	0.082031	-0.054688	-1.097656	0.273394	0.311927	0.699083	29.541016	-9.368896	-16.525269
C:\cware\Projects\Whales\OpenTag\T1_speed_30July\M21.DSG	7-1-2013	14:10:55	452136.000000	9042.720000	0.277344	-0.007813	-1.160156	0.274312	0.320183	0.698165	24.337769	-3.814697	-15.518188
C:\cware\Projects\Whales\OpenTag\T1_speed_30July\M21.DSG	7-1-2013	14:10:55	452137.000000	9042.740000	0.113281	-0.019531	-1.058594	0.276147	0.324771	0.698165	29.586792	-9.948730	-15.289307
C:\cware\Projects\Whales\OpenTag\T1_speed_30July\M21.DSG	7-1-2013	14:10:55	452138.000000	9042.760000	0.062500	0.023438	-1.179688	0.279817	0.333945	0.694495	34.530640	-8.163452	-14.190674
C:\cware\Projects\Whales\OpenTag\T1_speed_30July\M21.DSG	7-1-2013	14:10:55	452139.000000	9042.780000	0.093750	-0.003906	-1.105469	0.281651	0.337615	0.692661	33.432007	-9.063721	-13.534546
C:\cware\Projects\Whales\OpenTag\T1_speed_30July\M21.DSG	7-1-2013	14:10:55	452140.000000	9042.800000	0.035156	0.011719	-1.136719	0.283486	0.347706	0.690826	34.835815	-5.676270	-10.818481
C:\cware\Projects\Whales\OpenTag\T1_speed_30July\M21.DSG	7-1-2013	14:10:55	452141.000000	9042.820000	0.125000	-0.109375	-1.179688	0.285321	0.354128	0.689908	26.382446	-4.959106	-12.680054
C:\cware\Projects\Whales\OpenTag\T1_speed_30July\M21.DSG	7-1-2013	14:10:55	452142.000000	9042.840000	0.125000	-0.109375	-1.179688	0.285321	0.361468	0.685321	31.417847	-10.864258	-12.039185
C:\cware\Projects\Whales\OpenTag\T1_speed_30July\M21.DSG	7-1-2013	14:10:55	452143.000000	9042.860000	0.078125	-0.097656	-1.136719	0.286239	0.366055	0.683486	23.895264	1.464844	-8.743286
C:\cware\Projects\Whales\OpenTag\T1_speed_30July\M21.DSG	7-1-2013	14:10:55	452144.000000	9042.880000	0.085938	-0.074219	-1.164063	0.286239	0.368807	0.684404	24.108887	-15.396118	-13.366699
C:\cware\Projects\Whales\OpenTag\T1_speed_30July\M21.DSG	7-1-2013	14:10:55	452145.000000	9042.900000	0.140625	-0.085938	-1.167969	0.292661	0.378899	0.680734	31.463623	-20.736694	-18.234253
C:\cware\Projects\Whales\OpenTag\T1_speed_30July\M21.DSG	7-1-2013	14:10:55	452146.000000	9042.920000	0.019531	-0.082031	-1.191406	0.293578	0.382569	0.677982	36.331177	-12.329102	-18.341064
C:\cware\Projects\Whales\OpenTag\T1_speed_30July\M21.DSG	7-1-2013	14:10:55	452147.000000	9042.940000	0.109375	-0.109375	-1.121094	0.296330	0.390826	0.673394	27.832031	-5.767822	-9.811401
C:\cware\Projects\Whales\OpenTag\T1_speed_30July\M21.DSG	7-1-2013	14:10:55	452148.000000	9042.960000	0.105469	-0.167969	-1.140625	0.297248	0.397248	0.673394	34.164429	-7.278442	-10.742188
C:\cware\Projects\Whales\OpenTag\T1_speed_30July\M21.DSG	7-1-2013	14:10:55	452149.000000	9042.980000	0.125000	-0.175781	-1.167969	0.299083	0.406422	0.668807	30.349731	-10.772705	-11.444092
C:\cware\Projects\Whales\OpenTag\T1_speed_30July\M21.DSG	7-1-2013	14:10:55	452150.000000	9043.000000	0.023438	-0.183594	-1.179688	0.300000	0.411009	0.665138	33.340454	-13.626099	-15.151978
C:\cware\Projects\Whales\OpenTag\T1_speed_30July\M21.DSG	7-1-2013	14:10:55	452151.000000	9043.020000	0.062500	-0.128906	-1.167969	0.302752	0.419266	0.663303	28.610229	-9.506226	-8.346558
C:\cware\Projects\Whales\OpenTag\T1_speed_30July\M21.DSG	7-1-2013	14:10:55	452152.000000	9043.040000	0.046875	-0.234375	-1.093750	0.305505	0.424771	0.660550	26.657104	-6.484985	-8.880615
C:\cware\Projects\Whales\OpenTag\T1_speed_30July\M21.DSG	7-1-2013	14:10:55	452153.000000	9043.060000	0.019531	-0.246094	-1.171875	0.307339	0.432110	0.655046	35.278320	-12.176514	-11.138916
C:\cware\Projects\Whales\OpenTag\T1_speed_30July\M21.DSG	7-1-2013	14:10:55	452154.000000	9043.080000	0.007813	-0.246094	-1.160156	0.308257	0.435780	0.652294	28.564453	-7.278442	-12.222290
C:\cware\Projects\Whales\OpenTag\T1_speed_30July\M21.DSG	7-1-2013	14:10:55	452155.000000	9043.100000	-0.042969	-0.261719	-1.085938	0.311927	0.444954	0.650459	32.043457	-5.844116	-10.940552
C:\cware\Projects\Whales\OpenTag\T1_speed_30July\M21.DSG	7-1-2013	14:10:55	452156.000000	9043.120000	0.031250	-0.257813	-1.144531	0.311927	0.450459	0.647706	32.012939	-2.838135	-11.154175
C:\cware\Projects\Whales\OpenTag\T1_speed_30July\M21.DSG	7-1-2013	14:10:55	452157.000000	9043.140000	0.085938	-0.218750	-1.101563	0.312844	0.456881	0.640367	32.043457	-3.433228	-9.933472
C:\cware\Projects\Whales\OpenTag\T1_speed_30July\M21.DSG	7-1-2013	14:10:55	452158.000000	9043.160000	-0.023438	-0.226563	-1.078125	0.311927	0.461468	0.637615	38.742065	-4.486084	-11.062622
C:\cware\Projects\Whales\OpenTag\T1_speed_30July\M21.DSG	7-1-2013	14:10:55	452159.000000	9043.180000	0.035156	-0.226563	-1.082031	0.314679	0.472477	0.633945	37.857056	-4.989624	-12.268066
C:\cware\Projects\Whales\OpenTag\T1_speed_30July\M21.DSG	7-1-2013	14:10:55	452160.000000	9043.200000	0.042969	-0.281250	-1.117188	0.316514	0.476147	0.632110	30.273438	2.456665	-10.925293
C:\cware\Projects\Whales\OpenTag\T1_speed_30July\M21.DSG	7-1-2013	14:10:55	452161.000000	9043.220000	0.050781	-0.347656	-1.089844	0.316514	0.485321	0.622936	35.537720	-11.962891	-13.092041
C:\cware\Projects\Whales\OpenTag\T1_speed_30July\M21.DSG	7-1-2013	14:10:55	452162.000000	9043.240000	-0.027344	-0.421875	-1.039063	0.319266	0.488991	0.621101	35.079956	-6.515503	-13.961792
C:\cware\Projects\Whales\OpenTag\T1_speed_30July\M21.DSG	7-1-2013	14:10:55	452163.000000	9043.260000	0.054688	-0.410156	-1.046875	0.321101	0.498165	0.615596	28.381348	-0.488281	-12.527466
C:\cware\Projects\Whales\OpenTag\T1_speed_30July\M21.DSG	7-1-2013	14:10:55	452164.000000	9043.280000	0.015625	-0.421875	-1.097656	0.321101	0.501835	0.613761	32.928467	-6.317139	-14.434814
C:\cware\Projects\Whales\OpenTag\T1_speed_30July\M21.DSG	7-1-2013	14:10:55	452165.000000	9043.300000	0.015625	-0.375000	-1.019531	0.323853	0.508257	0.606422	36.499023	-1.342773	-17.395020
C:\cware\Projects\Whales\OpenTag\T1_speed_30July\M21.DSG	7-1-2013	14:10:55	452166.000000	9043.320000	0.117188	-0.343750	-1.066406	0.325688	0.513761	0.603670	33.386230	-3.036499	-16.311646
C:\cware\Projects\Whales\OpenTag\T1_speed_30July\M21.DSG	7-1-2013	14:10:55	452167.000000	9043.340000	0.054688	-0.363281	-1.085938	0.326606	0.519266	0.600917	36.727905	2.609253	-10.375977
C:\cware\Projects\Whales\OpenTag\T1_speed_30July\M21.DSG	7-1-2013	14:10:55	452168.000000	9043.360000	0.046875	-0.351563	-1.078125	0.328440	0.526606	0.591743	35.614014	-7.476807	-17.700195
C:\cware\Projects\Whales\OpenTag\T1_speed_30July\M21.DSG	7-1-2013	14:10:55	452169.000000	9043.380000	-0.027344	-0.511719	-1.089844	0.329358	0.531193	0.588073	39.001465	-6.378174	-18.814087
C:\cware\Projects\Whales\OpenTag\T1_speed_30July\M21.DSG	7-1-2013	14:10:55	452170.000000	9043.400000	-0.070313	-0.492188	-1.019531	0.332110	0.540367	0.581651	36.605835	-1.159668	-15.655518
C:\cware\Projects\Whales\OpenTag\T1_speed_30July\M21.DSG	7-1-2013	14:10:55	452171.000000	9043.420000	0.019531	-0.476563	-1.019531	0.333028	0.544037	0.578899	37.933350	-1.907349	-17.639160
C:\cware\Projects\Whales\OpenTag\T1_speed_30July\M21.DSG	7-1-2013	14:10:55	452172.000000	9043.440000	0.015625	-0.437500	-1.050781	0.334862	0.552294	0.569725	41.778564	0.015259	-18.554688
C:\cware\Projects\Whales\OpenTag\T1_speed_30July\M21.DSG	7-1-2013	14:10:55	452173.000000	9043.460000	-0.015625	-0.488281	-1.046875	0.335780	0.555963	0.565138	37.628174	-9.048462	-16.128540
C:\cware\Projects\Whales\OpenTag\T1_speed_30July\M21.DSG	7-1-2013	14:10:55	452174.000000	9043.480000	-0.035156	-0.550781	-1.015625	0.341284	0.566055	0.558716	37.139893	-1.174927	-11.169434
C:\cware\Projects\Whales\OpenTag\T1_speed_30July\M21.DSG	7-1-2013	14:10:55	452175.000000	9043.500000	-0.019531	-0.535156	-0.972656	0.339450	0.569725	0.554128	31.906128	-2.716064	-13.900757
C:\cware\Projects\Whales\OpenTag\T1_speed_30July\M21.DSG	7-1-2013	14:10:55	452176.000000	9043.520000	-0.042969	-0.531250	-1.019531	0.340367	0.575229	0.546789	33.859253	-0.991821	-13.885498
C:\cware\Projects\Whales\OpenTag\T1_speed_30July\M21.DSG	7-1-2013	14:10:55	452177.000000	9043.540000	0.007813	-0.589844	-1.050781	0.340367	0.578899	0.543119	28.427124	-2.441406	-14.816284
C:\cware\Projects\Whales\OpenTag\T1_speed_30July\M21.DSG	7-1-2013	14:10:55	452178.000000	9043.560000	-0.007813	-0.570313	-1.007813	0.344037	0.587156	0.537615	23.254395	1.663208	-14.770508
C:\cware\Projects\Whales\OpenTag\T1_speed_30July\M21.DSG	7-1-2013	14:10:55	452179.000000	9043.580000	0.019531	-0.527344	-1.011719	0.344954	0.588073	0.533028	28.198242	1.968384	-12.420654
C:\cware\Projects\Whales\OpenTag\T1_speed_30July\M21.DSG	7-1-2013	14:10:55	452180.000000	9043.600000	0.019531	-0.527344	-1.011719	0.344037	0.589908	0.529358	28.991699	-7.659912	-12.329102
C:\cware\Projects\Whales\OpenTag\T1_speed_30July\M21.DSG	7-1-2013	14:10:55	452181.000000	9043.620000	-0.050781	-0.589844	-1.000000	0.347706	0.595413	0.523853	30.670166	-6.317139	-15.975952
C:\cware\Projects\Whales\OpenTag\T1_speed_30July\M21.DSG	7-1-2013	14:10:55	452182.000000	9043.640000	-0.050781	-0.589844	-1.000000	0.349541	0.600000	0.521101	28.213501	-9.750366	-15.304565
C:\cware\Projects\Whales\OpenTag\T1_speed_30July\M21.DSG	7-1-2013	14:10:55	452183.000000	9043.660000	-0.082031	-0.625000	-0.960938	0.352294	0.604587	0.512844	29.357910	-5.462646	-16.311646
C:\cware\Projects\Whales\OpenTag\T1_speed_30July\M21.DSG	7-1-2013	14:10:55	452184.000000	9043.680000	0.027344	-0.617188	-0.988281	0.353211	0.606422	0.509174	28.594971	-13.290405	-18.157959
C:\cware\Projects\Whales\OpenTag\T1_speed_30July\M21.DSG	7-1-2013	14:10:55	452185.000000	9043.700000	0.070313	-0.660156	-0.968750	0.357798	0.612844	0.503670	23.086548	-8.941650	-17.349243
C:\cware\Projects\Whales\OpenTag\T1_speed_30July\M21.DSG	7-1-2013	14:10:55	452186.000000	9043.720000	-0.042969	-0.746094	-0.898438	0.358716	0.615596	0.499083	19.653320	-7.995605	-19.638062
C:\cware\Projects\Whales\OpenTag\T1_speed_30July\M21.DSG	7-1-2013	14:10:55	452187.000000	9043.740000	-0.085938	-0.707031	-0.898438	0.362385	0.619266	0.492661	23.147583	-8.773804	-16.921997
C:\cware\Projects\Whales\OpenTag\T1_speed_30July\M21.DSG	7-1-2013	14:10:55	452188.000000	9043.760000	-0.097656	-0.660156	-0.964844	0.365138	0.621101	0.490826	22.033691	-10.009766	-17.486572
C:\cware\Projects\Whales\OpenTag\T1_speed_30July\M21.DSG	7-1-2013	14:10:55	452189.000000	9043.780000	-0.042969	-0.617188	-0.984375	0.369725	0.625688	0.486239	18.402100	-4.608154	-15.518188
C:\cware\Projects\Whales\OpenTag\T1_speed_30July\M21.DSG	7-1-2013	14:10:55	452190.000000	9043.800000	-0.003906	-0.695313	-0.937500	0.369725	0.626606	0.481651	11.489868	-9.994507	-13.229370
C:\cware\Projects\Whales\OpenTag\T1_speed_30July\M21.DSG	7-1-2013	14:10:55	452191.000000	9043.820000	-0.089844	-0.703125	-0.890625	0.373394	0.628440	0.477064	16.998291	-8.666992	-15.838623
C:\cware\Projects\Whales\OpenTag\T1_speed_30July\M21.DSG	7-1-2013	14:10:55	452192.000000	9043.840000	-0.128906	-0.765625	-0.917969	0.375229	0.631193	0.475229	15.762329	-7.995605	-17.272949
C:\cware\Projects\Whales\OpenTag\T1_speed_30July\M21.DSG	7-1-2013	14:10:55	452193.000000	9043.860000	-0.031250	-0.718750	-0.945313	0.379817	0.634862	0.471560	13.671875	-11.047363	-15.396118
C:\cware\Projects\Whales\OpenTag\T1_speed_30July\M21.DSG	7-1-2013	14:10:55	452194.000000	9043.880000	-0.031250	-0.664063	-0.980469	0.378899	0.634862	0.468807	10.055542	-10.192871	-14.755249
C:\cware\Projects\Whales\OpenTag\T1_speed_30July\M21.DSG	7-1-2013	14:10:55	452195.000000	9043.900000	-0.046875	-0.683594	-0.992188	0.382569	0.637615	0.465138	4.806519	-8.270264	-12.222290
C:\cware\Projects\Whales\OpenTag\T1_speed_30July\M21.DSG	7-1-2013	14:10:55	452196.000000	9043.920000	-0.070313	-0.679688	-0.957031	0.384404	0.637615	0.463303	3.524780	-8.926392	-13.595581
C:\cware\Projects\Whales\OpenTag\T1_speed_30July\M21.DSG	7-1-2013	14:10:55	452197.000000	9043.940000	-0.121094	-0.695313	-0.875000	0.387156	0.638532	0.460550	9.490967	-8.697510	-14.770508
C:\cware\Projects\Whales\OpenTag\T1_speed_30July\M21.DSG	7-1-2013	14:10:55	452198.000000	9043.960000	-0.058594	-0.750000	-0.871094	0.388073	0.638532	0.459633	5.691528	-19.775391	-12.878418
C:\cware\Projects\Whales\OpenTag\T1_speed_30July\M21.DSG	7-1-2013	14:10:55	452199.000000	9043.980000	-0.136719	-0.707031	-0.902344	0.394495	0.641284	0.458716	2.670288	-23.620605	-13.381958
C:\cware\Projects\Whales\OpenTag\T1_speed_30July\M21.DSG	7-1-2013	14:10:55	452200.000000	9044.000000	-0.085938	-0.761719	-0.933594	0.397248	0.642202	0.457798	-3.723145	-25.787354	-14.373779
C:\cware\Projects\Whales\OpenTag\T1_speed_30July\M21.DSG	7-1-2013	14:10:55	452201.000000	9044.020000	-0.066406	-0.691406	-0.953125	0.399083	0.639450	0.456881	-8.224487	-21.713257	-16.387939
C:\cware\Projects\Whales\OpenTag\T1_speed_30July\M21.DSG	7-1-2013	14:10:55	452202.000000	9044.040000	-0.132813	-0.664063	-0.968750	0.402752	0.639450	0.455963	-9.582520	-19.546509	-16.967773
C:\cware\Projects\Whales\OpenTag\T1_speed_30July\M21.DSG	7-1-2013	14:10:55	452203.000000	9044.060000	-0.097656	-0.652344	-0.960938	0.406422	0.639450	0.456881	-3.494263	-13.458252	-14.434814
C:\cware\Projects\Whales\OpenTag\T1_speed_30July\M21.DSG	7-1-2013	14:10:55	452204.000000	9044.080000	-0.105469	-0.664063	-0.933594	0.411009	0.640367	0.455046	-2.731323	-21.377563	-15.640259
C:\cware\Projects\Whales\OpenTag\T1_speed_30July\M21.DSG	7-1-2013	14:10:55	452205.000000	9044.100000	-0.156250	-0.652344	-0.945313	0.413761	0.639450	0.455046	-1.342773	-20.904541	-16.159058
C:\cware\Projects\Whales\OpenTag\T1_speed_30July\M21.DSG	7-1-2013	14:10:55	452206.000000	9044.120000	-0.195313	-0.687500	-0.921875	0.416514	0.639450	0.452294	-2.777100	-22.033691	-16.723633
C:\cware\Projects\Whales\OpenTag\T1_speed_30July\M21.DSG	7-1-2013	14:10:55	452207.000000	9044.140000	-0.203125	-0.718750	-0.898438	0.420183	0.640367	0.453211	0.305176	-14.801025	-13.275146
C:\cware\Projects\Whales\OpenTag\T1_speed_30July\M21.DSG	7-1-2013	14:10:55	452208.000000	9044.160000	-0.187500	-0.761719	-0.863281	0.424771	0.639450	0.451376	-0.991821	-21.331787	-13.992310
C:\cware\Projects\Whales\OpenTag\T1_speed_30July\M21.DSG	7-1-2013	14:10:55	452209.000000	9044.180000	-0.199219	-0.820313	-0.859375	0.426606	0.638532	0.450459	-7.324219	-15.991211	-15.380859
C:\cware\Projects\Whales\OpenTag\T1_speed_30July\M21.DSG	7-1-2013	14:10:55	452210.000000	9044.200000	-0.214844	-0.824219	-0.847656	0.431193	0.638532	0.451376	-11.032104	-15.075684	-18.295288
C:\cware\Projects\Whales\OpenTag\T1_speed_30July\M21.DSG	7-1-2013	14:10:55	452211.000000	9044.220000	-0.187500	-0.773438	-0.867188	0.433945	0.638532	0.452294	-13.580322	-14.083862	-17.913818
C:\cware\Projects\Whales\OpenTag\T1_speed_30July\M21.DSG	7-1-2013	14:10:55	452212.000000	9044.240000	-0.195313	-0.753906	-0.863281	0.436697	0.635780	0.450459	-11.962891	-9.979248	-18.249512
C:\cware\Projects\Whales\OpenTag\T1_speed_30July\M21.DSG	7-1-2013	14:10:55	452213.000000	9044.260000	-0.242188	-0.753906	-0.820313	0.438532	0.634862	0.451376	-13.702393	-12.207031	-17.990112
C:\cware\Projects\Whales\OpenTag\T1_speed_30July\M21.DSG	7-1-2013	14:10:55	452214.000000	9044.280000	-0.246094	-0.765625	-0.812500	0.444037	0.634862	0.453211	-13.412476	-9.185791	-18.692017
C:\cware\Projects\Whales\OpenTag\T1_speed_30July\M21.DSG	7-1-2013	14:10:55	452215.000000	9044.300000	-0.316406	-0.761719	-0.847656	0.447706	0.633945	0.455046	-15.960693	-8.651733	-23.605347
C:\cware\Projects\Whales\OpenTag\T1_speed_30July\M21.DSG	7-1-2013	14:10:55	452216.000000	9044.320000	-0.292969	-0.734375	-0.855469	0.449541	0.632110	0.455046	-16.052246	-11.123657	-24.032593
C:\cware\Projects\Whales\OpenTag\T1_speed_30July\M21.DSG	7-1-2013	14:10:55	452217.000000	9044.340000	-0.250000	-0.710938	-0.843750	0.453211	0.630275	0.454128	-14.892578	-6.439209	-23.529053
C:\cware\Projects\Whales\OpenTag\T1_speed_30July\M21.DSG	7-1-2013	14:10:55	452218.000000	9044.360000	-0.257813	-0.707031	-0.800781	0.456881	0.628440	0.455046	-15.319824	-5.401611	-21.270752
C:\cware\Projects\Whales\OpenTag\T1_speed_30July\M21.DSG	7-1-2013	14:10:55	452219.000000	9044.380000	-0.269531	-0.695313	-0.828125	0.462385	0.628440	0.455963	-14.053345	-5.172729	-19.836426
C:\cware\Projects\Whales\OpenTag\T1_speed_30July\M21.DSG	7-1-2013	14:10:55	452220.000000	9044.400000	-0.269531	-0.695313	-0.828125	0.463303	0.624771	0.456881	-19.119263	-5.767822	-21.469116
C:\cware\Projects\Whales\OpenTag\T1_speed_30July\M21.DSG	7-1-2013	14:10:55	452221.000000	9044.420000	-0.281250	-0.714844	-0.843750	0.466972	0.622936	0.458716	-27.130127	-2.883911	-20.614624
C:\cware\Projects\Whales\OpenTag\T1_speed_30July\M21.DSG	7-1-2013	14:10:55	452222.000000	9044.440000	-0.281250	-0.714844	-0.843750	0.470642	0.622018	0.460550	-33.706665	-10.818481	-24.200439
C:\cware\Projects\Whales\OpenTag\T1_speed_30July\M21.DSG	7-1-2013	14:10:55	452223.000000	9044.460000	-0.316406	-0.640625	-0.800781	0.476147	0.617431	0.465138	-35.125732	-10.345459	-21.301270
C:\cware\Projects\Whales\OpenTag\T1_speed_30July\M21.DSG	7-1-2013	14:10:55	452224.000000	9044.480000	-0.335938	-0.613281	-0.796875	0.477064	0.612844	0.466972	-31.265259	-10.620117	-19.073486
C:\cware\Projects\Whales\OpenTag\T1_speed_30July\M21.DSG	7-1-2013	14:10:55	452225.000000	9044.500000	-0.292969	-0.628906	-0.804688	0.482569	0.610092	0.471560	-25.436401	-8.575439	-19.378662
C:\cware\Projects\Whales\OpenTag\T1_speed_30July\M21.DSG	7-1-2013	14:10:55	452226.000000	9044.520000	-0.285156	-0.617188	-0.820313	0.487156	0.610092	0.473394	-23.910522	-6.835938	-21.896362
C:\cware\Projects\Whales\OpenTag\T1_speed_30July\M21.DSG	7-1-2013	14:10:55	452227.000000	9044.540000	-0.292969	-0.660156	-0.781250	0.488991	0.603670	0.474312	-25.512695	-11.856079	-23.452759
C:\cware\Projects\Whales\OpenTag\T1_speed_30July\M21.DSG	7-1-2013	14:10:55	452228.000000	9044.560000	-0.394531	-0.636719	-0.800781	0.489908	0.602752	0.475229	-27.252197	0.671387	-19.699097
C:\cware\Projects\Whales\OpenTag\T1_speed_30July\M21.DSG	7-1-2013	14:10:55	452229.000000	9044.580000	-0.390625	-0.621094	-0.757813	0.496330	0.600000	0.480734	-22.842407	3.250122	-16.738892
C:\cware\Projects\Whales\OpenTag\T1_speed_30July\M21.DSG	7-1-2013	14:10:55	452230.000000	9044.600000	-0.281250	-0.675781	-0.765625	0.497248	0.598165	0.482569	-24.047852	5.142212	-17.333984
C:\cware\Projects\Whales\OpenTag\T1_speed_30July\M21.DSG	7-1-2013	14:10:55	452231.000000	9044.620000	-0.175781	-0.660156	-0.781250	0.496330	0.592661	0.485321	-31.860352	-2.578735	-14.602661
C:\cware\Projects\Whales\OpenTag\T1_speed_30July\M21.DSG	7-1-2013	14:10:55	452232.000000	9044.640000	-0.308594	-0.574219	-0.824219	0.499083	0.590826	0.488073	-38.177490	1.953125	-10.391235
C:\cware\Projects\Whales\OpenTag\T1_speed_30July\M21.DSG	7-1-2013	14:10:55	452233.000000	9044.660000	-0.398438	-0.468750	-0.777344	0.501835	0.586239	0.497248	-35.522461	11.596680	0.961304
C:\cware\Projects\Whales\OpenTag\T1_speed_30July\M21.DSG	7-1-2013	14:10:55	452234.000000	9044.680000	-0.320313	-0.414063	-0.800781	0.500000	0.582569	0.500000	-31.997681	10.482788	6.698608
C:\cware\Projects\Whales\OpenTag\T1_speed_30July\M21.DSG	7-1-2013	14:10:55	452235.000000	9044.700000	-0.343750	-0.468750	-0.808594	0.495413	0.577982	0.504587	-39.550781	7.629395	7.827759
C:\cware\Projects\Whales\OpenTag\T1_speed_30July\M21.DSG	7-1-2013	14:10:55	452236.000000	9044.720000	-0.328125	-0.511719	-0.828125	0.494495	0.576147	0.511009	-44.052124	11.688232	10.803223
C:\cware\Projects\Whales\OpenTag\T1_speed_30July\M21.DSG	7-1-2013	14:10:55	452237.000000	9044.740000	-0.246094	-0.500000	-0.789063	0.492661	0.571560	0.517431	-47.515869	6.729126	11.123657
C:\cware\Projects\Whales\OpenTag\T1_speed_30July\M21.DSG	7-1-2013	14:10:55	452238.000000	9044.760000	-0.234375	-0.464844	-0.753906	0.488991	0.566972	0.522018	-55.557251	8.773804	13.076782
C:\cware\Projects\Whales\OpenTag\T1_speed_30July\M21.DSG	7-1-2013	14:10:55	452239.000000	9044.780000	-0.242188	-0.378906	-0.785156	0.487156	0.562385	0.527523	-52.734375	15.991211	13.458252
C:\cware\Projects\Whales\OpenTag\T1_speed_30July\M21.DSG	7-1-2013	14:10:55	452240.000000	9044.800000	-0.269531	-0.367188	-0.855469	0.482569	0.555963	0.537615	-40.847778	18.707275	12.649536
C:\cware\Projects\Whales\OpenTag\T1_speed_30July\M21.DSG	7-1-2013	14:10:55	452241.000000	9044.820000	-0.285156	-0.320313	-0.824219	0.479817	0.554128	0.542202	-33.065796	20.523071	9.735107
C:\cware\Projects\Whales\OpenTag\T1_speed_30July\M21.DSG	7-1-2013	14:10:55	452242.000000	9044.840000	-0.308594	-0.273438	-0.804688	0.471560	0.548624	0.547706	-31.906128	30.990601	8.621216
C:\cware\Projects\Whales\OpenTag\T1_speed_30July\M21.DSG	7-1-2013	14:10:55	452243.000000	9044.860000	-0.273438	-0.304688	-0.820313	0.467890	0.546789	0.551376	-33.218384	30.181885	5.233765
C:\cware\Projects\Whales\OpenTag\T1_speed_30July\M21.DSG	7-1-2013	14:10:55	452244.000000	9044.880000	-0.191406	-0.375000	-0.847656	0.462385	0.542202	0.559633	-30.075073	24.444580	1.968384
C:\cware\Projects\Whales\OpenTag\T1_speed_30July\M21.DSG	7-1-2013	14:10:55	452245.000000	9044.900000	-0.253906	-0.398438	-0.796875	0.459633	0.541284	0.562385	-16.143799	30.120850	3.692627
C:\cware\Projects\Whales\OpenTag\T1_speed_30July\M21.DSG	7-1-2013	14:10:55	452246.000000	9044.920000	-0.277344	-0.390625	-0.843750	0.451376	0.537615	0.565138	-10.543823	31.112671	4.806519
C:\cware\Projects\Whales\OpenTag\T1_speed_30July\M21.DSG	7-1-2013	14:10:55	452247.000000	9044.940000	-0.195313	-0.410156	-0.824219	0.447706	0.537615	0.566972	-10.208130	28.976440	2.212524
C:\cware\Projects\Whales\OpenTag\T1_speed_30July\M21.DSG	7-1-2013	14:10:55	452248.000000	9044.960000	-0.238281	-0.421875	-0.847656	0.443119	0.538532	0.571560	-2.731323	28.717041	1.586914
C:\cware\Projects\Whales\OpenTag\T1_speed_30July\M21.DSG	7-1-2013	14:10:55	452249.000000	9044.980000	-0.109375	-0.410156	-0.886719	0.439450	0.538532	0.570642	3.952026	17.105103	-3.494263
C:\cware\Projects\Whales\OpenTag\T1_speed_30July\M21.DSG	7-1-2013	14:10:55	452250.000000	9045.000000	-0.089844	-0.378906	-0.914063	0.434862	0.538532	0.568807	2.365112	12.237549	-5.157471
C:\cware\Projects\Whales\OpenTag\T1_speed_30July\M21.DSG	7-1-2013	14:10:55	452251.000000	9045.020000	0.015625	-0.332031	-0.972656	0.435780	0.540367	0.570642	-2.655029	6.958008	-5.905151
C:\cware\Projects\Whales\OpenTag\T1_speed_30July\M21.DSG	7-1-2013	14:10:55	452252.000000	9045.040000	0.031250	-0.253906	-0.957031	0.436697	0.541284	0.571560	2.883911	12.969971	-7.629395
C:\cware\Projects\Whales\OpenTag\T1_speed_30July\M21.DSG	7-1-2013	14:10:55	452253.000000	9045.060000	-0.011719	-0.257813	-0.957031	0.433028	0.542202	0.570642	8.987427	20.385742	-12.191772
C:\cware\Projects\Whales\OpenTag\T1_speed_30July\M21.DSG	7-1-2013	14:10:55	452254.000000	9045.080000	-0.035156	-0.289063	-0.957031	0.432110	0.542202	0.567890	8.407593	20.874023	-18.661499
C:\cware\Projects\Whales\OpenTag\T1_speed_30July\M21.DSG	7-1-2013	14:10:55	452255.000000	9045.100000	0.027344	-0.375000	-0.917969	0.432110	0.544954	0.567890	7.736206	15.777588	-25.604248
C:\cware\Projects\Whales\OpenTag\T1_speed_30July\M21.DSG	7-1-2013	14:10:55	452256.000000	9045.120000	-0.011719	-0.480469	-0.929688	0.432110	0.545872	0.566055	11.062622	13.748169	-29.235840
C:\cware\Projects\Whales\OpenTag\T1_speed_30July\M21.DSG	7-1-2013	14:10:55	452257.000000	9045.140000	-0.011719	-0.527344	-0.957031	0.433028	0.547706	0.563303	7.476807	4.959106	-26.458740
C:\cware\Projects\Whales\OpenTag\T1_speed_30July\M21.DSG	7-1-2013	14:10:55	452258.000000	9045.160000	0.019531	-0.527344	-0.996094	0.433945	0.547706	0.563303	2.624512	1.724243	-26.290894
C:\cware\Projects\Whales\OpenTag\T1_speed_30July\M21.DSG	7-1-2013	14:10:55	452259.000000	9045.180000	-0.023438	-0.523438	-1.035156	0.439450	0.549541	0.562385	2.075195	-3.753662	-26.916504
C:\cware\Projects\Whales\OpenTag\T1_speed_30July\M21.DSG	7-1-2013	14:10:55	452260.000000	9045.200000	-0.023438	-0.523438	-1.035156	0.440367	0.548624	0.562385	9.384155	-0.137329	-28.793335
C:\cware\Projects\Whales\OpenTag\T1_speed_30July\M21.DSG	7-1-2013	14:10:55	452261.000000	9045.220000	-0.097656	-0.531250	-0.984375	0.443119	0.549541	0.558716	7.324219	-1.556396	-28.518677
C:\cware\Projects\Whales\OpenTag\T1_speed_30July\M21.DSG	7-1-2013	14:10:55	452262.000000	9045.240000	-0.085938	-0.546875	-1.003906	0.445872	0.550459	0.558716	4.104614	-1.556396	-27.999878
C:\cware\Projects\Whales\OpenTag\T1_speed_30July\M21.DSG	7-1-2013	14:10:55	452263.000000	9045.260000	-0.121094	-0.593750	-1.035156	0.450459	0.552294	0.557798	1.724243	-2.609253	-30.319214
C:\cware\Projects\Whales\OpenTag\T1_speed_30July\M21.DSG	7-1-2013	14:10:55	452264.000000	9045.280000	-0.148438	-0.601563	-1.046875	0.453211	0.550459	0.555963	-2.792358	-2.029419	-33.065796
C:\cware\Projects\Whales\OpenTag\T1_speed_30July\M21.DSG	7-1-2013	14:10:55	452265.000000	9045.300000	-0.175781	-0.578125	-1.082031	0.456881	0.548624	0.555046	-9.826660	4.974365	-34.255981
C:\cware\Projects\Whales\OpenTag\T1_speed_30July\M21.DSG	7-1-2013	14:10:55	452266.000000	9045.320000	-0.160156	-0.562500	-1.062500	0.459633	0.547706	0.556881	-8.544922	5.371094	-34.423828
C:\cware\Projects\Whales\OpenTag\T1_speed_30July\M21.DSG	7-1-2013	14:10:55	452267.000000	9045.340000	-0.148438	-0.515625	-1.062500	0.463303	0.545872	0.557798	-4.074097	5.752563	-31.311035
C:\cware\Projects\Whales\OpenTag\T1_speed_30July\M21.DSG	7-1-2013	14:10:55	452268.000000	9045.360000	-0.128906	-0.476563	-1.070313	0.463303	0.545872	0.556881	-2.838135	5.050659	-29.586792
C:\cware\Projects\Whales\OpenTag\T1_speed_30July\M21.DSG	7-1-2013	14:10:55	452269.000000	9045.380000	-0.148438	-0.453125	-1.054688	0.467890	0.544037	0.557798	-6.713867	3.631592	-26.672363
C:\cware\Projects\Whales\OpenTag\T1_speed_30July\M21.DSG	7-1-2013	14:10:55	452270.000000	9045.400000	-0.179688	-0.457031	-1.070313	0.469725	0.544037	0.559633	-8.346558	1.449585	-24.322510
C:\cware\Projects\Whales\OpenTag\T1_speed_30July\M21.DSG	7-1-2013	14:10:55	452271.000000	9045.420000	-0.253906	-0.433594	-1.058594	0.470642	0.539450	0.558716	-16.311646	5.676270	-23.849487
C:\cware\Projects\Whales\OpenTag\T1_speed_30July\M21.DSG	7-1-2013	14:10:55	452272.000000	9045.440000	-0.281250	-0.429688	-1.085938	0.472477	0.537615	0.559633	-8.071899	9.231567	-24.505615
C:\cware\Projects\Whales\OpenTag\T1_speed_30July\M21.DSG	7-1-2013	14:10:55	452273.000000	9045.460000	-0.320313	-0.406250	-1.066406	0.474312	0.538532	0.560550	3.738403	16.220093	-26.123047
C:\cware\Projects\Whales\OpenTag\T1_speed_30July\M21.DSG	7-1-2013	14:10:55	452274.000000	9045.480000	-0.304688	-0.398438	-1.066406	0.474312	0.538532	0.560550	7.507324	23.040771	-21.316528
C:\cware\Projects\Whales\OpenTag\T1_speed_30July\M21.DSG	7-1-2013	14:10:55	452275.000000	9045.500000	-0.269531	-0.460938	-1.074219	0.472477	0.538532	0.558716	10.665894	18.218994	-14.633179
C:\cware\Projects\Whales\OpenTag\T1_speed_30July\M21.DSG	7-1-2013	14:10:55	452276.000000	9045.520000	-0.257813	-0.500000	-1.117188	0.469725	0.539450	0.556881	10.971069	10.452271	-7.690430
C:\cware\Projects\Whales\OpenTag\T1_speed_30July\M21.DSG	7-1-2013	14:10:55	452277.000000	9045.540000	-0.238281	-0.523438	-1.167969	0.471560	0.542202	0.557798	9.445190	3.173828	-1.083374
C:\cware\Projects\Whales\OpenTag\T1_speed_30July\M21.DSG	7-1-2013	14:10:55	452278.000000	9045.560000	-0.226563	-0.480469	-1.203125	0.469725	0.544954	0.555046	4.730225	-1.708984	5.157471
C:\cware\Projects\Whales\OpenTag\T1_speed_30July\M21.DSG	7-1-2013	14:10:55	452279.000000	9045.580000	-0.261719	-0.398438	-1.152344	0.468807	0.545872	0.553211	-6.011963	-4.531860	9.078979
C:\cware\Projects\Whales\OpenTag\T1_speed_30July\M21.DSG	7-1-2013	14:10:55	452280.000000	9045.600000	-0.285156	-0.332031	-1.078125	0.466055	0.545872	0.554128	-11.291504	-4.806519	9.490967
C:\cware\Projects\Whales\OpenTag\T1_speed_30July\M21.DSG	7-1-2013	14:10:55	452281.000000	9045.620000	-0.265625	-0.363281	-1.050781	0.467890	0.546789	0.555963	8.300781	-4.989624	1.953125
C:\cware\Projects\Whales\OpenTag\T1_speed_30July\M21.DSG	7-1-2013	14:10:55	452282.000000	9045.640000	-0.277344	-0.496094	-1.027344	0.465138	0.550459	0.551376	24.963379	-4.440308	-7.095337
C:\cware\Projects\Whales\OpenTag\T1_speed_30July\M21.DSG	7-1-2013	14:10:55	452283.000000	9045.660000	-0.238281	-0.648438	-1.015625	0.466055	0.552294	0.546789	22.598267	-5.859375	-13.961792
C:\cware\Projects\Whales\OpenTag\T1_speed_30July\M21.DSG	7-1-2013	14:10:55	452284.000000	9045.680000	-0.261719	-0.691406	-0.992188	0.468807	0.556881	0.544037	8.544922	-4.043579	-11.459351
C:\cware\Projects\Whales\OpenTag\T1_speed_30July\M21.DSG	7-1-2013	14:10:55	452285.000000	9045.700000	-0.289063	-0.636719	-0.972656	0.470642	0.556881	0.542202	-4.226685	-6.317139	-4.058838
C:\cware\Projects\Whales\OpenTag\T1_speed_30July\M21.DSG	7-1-2013	14:10:55	452286.000000	9045.720000	-0.257813	-0.519531	-0.984375	0.470642	0.555963	0.539450	-7.141113	-9.140015	0.457764
C:\cware\Projects\Whales\OpenTag\T1_speed_30July\M21.DSG	7-1-2013	14:10:55	452287.000000	9045.740000	-0.261719	-0.457031	-0.976563	0.469725	0.556881	0.543119	-4.547119	-8.895874	3.860474
C:\cware\Projects\Whales\OpenTag\T1_speed_30July\M21.DSG	7-1-2013	14:10:55	452288.000000	9045.760000	-0.218750	-0.394531	-0.996094	0.470642	0.558716	0.541284	1.541138	-9.628296	7.080078
C:\cware\Projects\Whales\OpenTag\T1_speed_30July\M21.DSG	7-1-2013	14:10:55	452289.000000	9045.780000	-0.207031	-0.335938	-1.007813	0.469725	0.559633	0.539450	7.431030	-10.162354	9.719849
C:\cware\Projects\Whales\OpenTag\T1_speed_30July\M21.DSG	7-1-2013	14:10:55	452290.000000	9045.800000	-0.257813	-0.308594	-1.000000	0.467890	0.558716	0.538532	10.421753	0.534058	12.649536
C:\cware\Projects\Whales\OpenTag\T1_speed_30July\M21.DSG	7-1-2013	14:10:55	452291.000000	9045.820000	-0.261719	-0.316406	-1.003906	0.464220	0.565138	0.533945	5.859375	6.591797	13.977051
C:\cware\Projects\Whales\OpenTag\T1_speed_30July\M21.DSG	7-1-2013	14:10:55	452292.000000	9045.840000	-0.242188	-0.378906	-1.019531	0.463303	0.565138	0.535780	-4.089355	12.741089	16.189575
C:\cware\Projects\Whales\OpenTag\T1_speed_30July\M21.DSG	7-1-2013	14:10:55	452293.000000	9045.860000	-0.277344	-0.433594	-1.027344	0.458716	0.566055	0.534862	-11.398315	16.174316	17.456055
C:\cware\Projects\Whales\OpenTag\T1_speed_30July\M21.DSG	7-1-2013	14:10:55	452294.000000	9045.880000	-0.343750	-0.472656	-0.976563	0.452294	0.566055	0.535780	-6.042480	26.962280	24.673462
C:\cware\Projects\Whales\OpenTag\T1_speed_30July\M21.DSG	7-1-2013	14:10:55	452295.000000	9045.900000	-0.437500	-0.550781	-0.980469	0.443119	0.567890	0.538532	-17.135620	48.599243	33.828735
C:\cware\Projects\Whales\OpenTag\T1_speed_30July\M21.DSG	7-1-2013	14:10:55	452296.000000	9045.920000	-0.339844	-0.480469	-0.750000	0.435780	0.567890	0.544037	-20.095825	66.177368	29.602051
C:\cware\Projects\Whales\OpenTag\T1_speed_30July\M21.DSG	7-1-2013	14:10:55	452297.000000	9045.940000	-0.027344	-0.558594	-0.773438	0.419266	0.565138	0.547706	-22.293091	38.223267	24.002075
C:\cware\Projects\Whales\OpenTag\T1_speed_30July\M21.DSG	7-1-2013	14:10:55	452298.000000	9045.960000	0.199219	-0.562500	-0.910156	0.413761	0.563303	0.549541	-40.008545	10.894775	30.746460
C:\cware\Projects\Whales\OpenTag\T1_speed_30July\M21.DSG	7-1-2013	14:10:55	452299.000000	9045.980000	-0.039063	-0.500000	-0.890625	0.406422	0.558716	0.558716	-44.296265	-4.806519	36.437988
C:\cware\Projects\Whales\OpenTag\T1_speed_30July\M21.DSG	7-1-2013	14:10:55	452300.000000	9046.000000	-0.039063	-0.500000	-0.890625	0.402752	0.555963	0.561468	-28.686523	-11.276245	35.659790
C:\cware\Projects\Whales\OpenTag\T1_speed_30July\M21.DSG	7-1-2013	14:10:55	452301.000000	9046.020000	0.019531	-0.312500	-1.113281	0.397248	0.553211	0.562385	-6.744385	-13.320923	30.639648
C:\cware\Projects\Whales\OpenTag\T1_speed_30July\M21.DSG	7-1-2013	14:10:55	452302.000000	9046.040000	0.085938	-0.253906	-1.093750	0.395413	0.554128	0.562385	7.125854	-14.282227	25.390625
C:\cware\Projects\Whales\OpenTag\T1_speed_30July\M21.DSG	7-1-2013	14:10:55	452303.000000	9046.060000	0.070313	-0.246094	-1.089844	0.392661	0.557798	0.560550	7.766724	-0.686646	18.554688
C:\cware\Projects\Whales\OpenTag\T1_speed_30July\M21.DSG	7-1-2013	14:10:55	452304.000000	9046.080000	0.035156	-0.230469	-1.042969	0.391743	0.559633	0.558716	-9.353638	5.401611	16.433716
C:\cware\Projects\Whales\OpenTag\T1_speed_30July\M21.DSG	7-1-2013	14:10:55	452305.000000	9046.100000	-0.023438	-0.277344	-1.007813	0.385321	0.556881	0.559633	-10.925293	3.479004	19.729614
C:\cware\Projects\Whales\OpenTag\T1_speed_30July\M21.DSG	7-1-2013	14:10:55	452306.000000	9046.120000	-0.085938	-0.328125	-0.976563	0.382569	0.558716	0.560550	2.792358	1.586914	16.845703
C:\cware\Projects\Whales\OpenTag\T1_speed_30July\M21.DSG	7-1-2013	14:10:55	452307.000000	9046.140000	0.003906	-0.367188	-0.988281	0.379817	0.562385	0.558716	20.904541	-4.394531	8.041382
C:\cware\Projects\Whales\OpenTag\T1_speed_30July\M21.DSG	7-1-2013	14:10:55	452308.000000	9046.160000	0.113281	-0.402344	-0.976563	0.379817	0.565138	0.555046	28.076172	-14.038086	1.785278
C:\cware\Projects\Whales\OpenTag\T1_speed_30July\M21.DSG	7-1-2013	14:10:55	452309.000000	9046.180000	0.187500	-0.417969	-0.980469	0.381651	0.569725	0.547706	26.382446	-30.883789	-0.915527
C:\cware\Projects\Whales\OpenTag\T1_speed_30July\M21.DSG	7-1-2013	14:10:55	452310.000000	9046.200000	0.117188	-0.453125	-1.007813	0.385321	0.574312	0.545872	22.247314	-42.343140	-0.030518
C:\cware\Projects\Whales\OpenTag\T1_speed_30July\M21.DSG	7-1-2013	14:10:55	452311.000000	9046.220000	-0.050781	-0.496094	-1.023438	0.388991	0.577982	0.540367	17.257690	-36.743164	2.029419
C:\cware\Projects\Whales\OpenTag\T1_speed_30July\M21.DSG	7-1-2013	14:10:55	452312.000000	9046.240000	-0.093750	-0.542969	-1.074219	0.391743	0.579817	0.536697	12.847900	-31.311035	3.814697
C:\cware\Projects\Whales\OpenTag\T1_speed_30July\M21.DSG	7-1-2013	14:10:55	452313.000000	9046.260000	-0.144531	-0.574219	-1.152344	0.393578	0.581651	0.534862	9.368896	-24.368286	6.408691
C:\cware\Projects\Whales\OpenTag\T1_speed_30July\M21.DSG	7-1-2013	14:10:55	452314.000000	9046.280000	-0.160156	-0.582031	-1.183594	0.394495	0.585321	0.533028	3.250122	-20.309448	7.858276
C:\cware\Projects\Whales\OpenTag\T1_speed_30July\M21.DSG	7-1-2013	14:10:55	452315.000000	9046.300000	-0.160156	-0.531250	-1.175781	0.396330	0.587156	0.531193	0.259399	-18.417358	5.294800
C:\cware\Projects\Whales\OpenTag\T1_speed_30July\M21.DSG	7-1-2013	14:10:55	452316.000000	9046.320000	-0.152344	-0.496094	-1.089844	0.395413	0.587156	0.528440	9.613037	-8.163452	7.659912
C:\cware\Projects\Whales\OpenTag\T1_speed_30July\M21.DSG	7-1-2013	14:10:55	452317.000000	9046.340000	-0.117188	-0.503906	-1.042969	0.395413	0.588073	0.527523	31.997681	-3.616333	10.604858
C:\cware\Projects\Whales\OpenTag\T1_speed_30July\M21.DSG	7-1-2013	14:10:55	452318.000000	9046.360000	-0.140625	-0.535156	-1.105469	0.393578	0.598165	0.519266	43.258667	-6.652832	7.507324
C:\cware\Projects\Whales\OpenTag\T1_speed_30July\M21.DSG	7-1-2013	14:10:55	452319.000000	9046.380000	-0.121094	-0.546875	-1.085938	0.392661	0.600917	0.514679	23.544312	-10.971069	0.366211
C:\cware\Projects\Whales\OpenTag\T1_speed_30July\M21.DSG	7-1-2013	14:10:55	452320.000000	9046.400000	-0.171875	-0.519531	-1.058594	0.391743	0.604587	0.510092	5.615234	-8.270264	-1.510620
C:\cware\Projects\Whales\OpenTag\T1_speed_30July\M21.DSG	7-1-2013	14:10:55	452321.000000	9046.420000	-0.183594	-0.503906	-1.085938	0.392661	0.605505	0.509174	-1.708984	-8.255005	0.198364
C:\cware\Projects\Whales\OpenTag\T1_speed_30July\M21.DSG	7-1-2013	14:10:55	452322.000000	9046.440000	-0.191406	-0.460938	-1.132813	0.393578	0.605505	0.508257	-0.640869	-11.260986	1.129150
C:\cware\Projects\Whales\OpenTag\T1_speed_30July\M21.DSG	7-1-2013	14:10:55	452323.000000	9046.460000	-0.234375	-0.460938	-1.167969	0.392661	0.607339	0.505505	8.743286	-7.949829	3.631592
C:\cware\Projects\Whales\OpenTag\T1_speed_30July\M21.DSG	7-1-2013	14:10:55	452324.000000	9046.480000	-0.281250	-0.515625	-1.140625	0.390826	0.609174	0.503670	14.236450	-8.941650	5.310059
C:\cware\Projects\Whales\OpenTag\T1_speed_30July\M21.DSG	7-1-2013	14:10:55	452325.000000	9046.500000	-0.433594	-0.601563	-1.167969	0.391743	0.611927	0.500917	16.128540	-2.532959	3.585815
C:\cware\Projects\Whales\OpenTag\T1_speed_30July\M21.DSG	7-1-2013	14:10:55	452326.000000	9046.520000	-0.457031	-0.707031	-1.167969	0.391743	0.613761	0.498165	9.246826	0.244141	3.097534
C:\cware\Projects\Whales\OpenTag\T1_speed_30July\M21.DSG	7-1-2013	14:10:55	452327.000000	9046.540000	-0.429688	-0.742188	-1.167969	0.388991	0.614679	0.495413	4.379272	-4.394531	0.869751
C:\cware\Projects\Whales\OpenTag\T1_speed_30July\M21.DSG	7-1-2013	14:10:55	452328.000000	9046.560000	-0.433594	-0.742188	-1.121094	0.388991	0.612844	0.495413	-0.137329	-4.364014	-1.480103
C:\cware\Projects\Whales\OpenTag\T1_speed_30July\M21.DSG	7-1-2013	14:10:55	452329.000000	9046.580000	-0.464844	-0.753906	-1.074219	0.389908	0.617431	0.493578	-2.090454	0.381470	-3.067017
C:\cware\Projects\Whales\OpenTag\T1_speed_30July\M21.DSG	7-1-2013	14:10:55	452330.000000	9046.600000	-0.480469	-0.746094	-1.007813	0.389908	0.617431	0.493578	-9.582520	0.488281	-5.340576
C:\cware\Projects\Whales\OpenTag\T1_speed_30July\M21.DSG	7-1-2013	14:10:55	452331.000000	9046.620000	-0.417969	-0.789063	-1.015625	0.388991	0.615596	0.494495	-23.452759	-1.174927	-9.231567
C:\cware\Projects\Whales\OpenTag\T1_speed_30July\M21.DSG	7-1-2013	14:10:55	452332.000000	9046.640000	-0.480469	-0.824219	-1.007813	0.389908	0.613761	0.496330	-26.184082	-3.860474	-10.681152
C:\cware\Projects\Whales\OpenTag\T1_speed_30July\M21.DSG	7-1-2013	14:10:55	452333.000000	9046.660000	-0.429688	-0.777344	-0.996094	0.390826	0.611009	0.500000	-26.336670	3.173828	-10.192871
C:\cware\Projects\Whales\OpenTag\T1_speed_30July\M21.DSG	7-1-2013	14:10:55	452334.000000	9046.680000	-0.421875	-0.695313	-0.949219	0.391743	0.609174	0.503670	-27.801514	5.615234	-8.255005
C:\cware\Projects\Whales\OpenTag\T1_speed_30July\M21.DSG	7-1-2013	14:10:55	452335.000000	9046.700000	-0.304688	-0.617188	-0.964844	0.389908	0.604587	0.508257	-24.551392	7.873535	-6.698608
C:\cware\Projects\Whales\OpenTag\T1_speed_30July\M21.DSG	7-1-2013	14:10:55	452336.000000	9046.720000	-0.246094	-0.535156	-0.929688	0.389908	0.603670	0.510092	-19.317627	10.604858	-5.981445
C:\cware\Projects\Whales\OpenTag\T1_speed_30July\M21.DSG	7-1-2013	14:10:55	452337.000000	9046.740000	-0.160156	-0.468750	-0.929688	0.389908	0.601835	0.512844	-8.346558	6.866455	-6.927490
C:\cware\Projects\Whales\OpenTag\T1_speed_30July\M21.DSG	7-1-2013	14:10:55	452338.000000	9046.760000	-0.121094	-0.421875	-0.906250	0.388073	0.600917	0.511927	2.182007	6.942749	-3.967285
C:\cware\Projects\Whales\OpenTag\T1_speed_30July\M21.DSG	7-1-2013	14:10:55	452339.000000	9046.780000	-0.089844	-0.500000	-0.820313	0.387156	0.602752	0.511009	7.949829	0.839233	-8.392334
C:\cware\Projects\Whales\OpenTag\T1_speed_30July\M21.DSG	7-1-2013	14:10:55	452340.000000	9046.800000	-0.089844	-0.500000	-0.820313	0.388073	0.605505	0.510092	8.209229	1.464844	-10.513306
C:\cware\Projects\Whales\OpenTag\T1_speed_30July\M21.DSG	7-1-2013	14:10:55	452341.000000	9046.820000	-0.101563	-0.550781	-0.781250	0.389908	0.605505	0.505505	-0.946045	0.961304	-9.017944
C:\cware\Projects\Whales\OpenTag\T1_speed_30July\M21.DSG	7-1-2013	14:10:55	452342.000000	9046.840000	-0.125000	-0.566406	-0.792969	0.388073	0.604587	0.505505	-7.980347	3.631592	-6.286621
C:\cware\Projects\Whales\OpenTag\T1_speed_30July\M21.DSG	7-1-2013	14:10:55	452343.000000	9046.860000	-0.148438	-0.562500	-0.832031	0.388073	0.605505	0.509174	-15.579224	9.796143	-3.631592
C:\cware\Projects\Whales\OpenTag\T1_speed_30July\M21.DSG	7-1-2013	14:10:55	452344.000000	9046.880000	-0.148438	-0.554688	-0.820313	0.387156	0.604587	0.510092	-15.808105	16.052246	-2.136230
C:\cware\Projects\Whales\OpenTag\T1_speed_30July\M21.DSG	7-1-2013	14:10:55	452345.000000	9046.900000	-0.117188	-0.574219	-0.777344	0.384404	0.600917	0.511009	-19.317627	12.634277	0.595093
C:\cware\Projects\Whales\OpenTag\T1_speed_30July\M21.DSG	7-1-2013	14:10:55	452346.000000	9046.920000	-0.148438	-0.539063	-0.765625	0.382569	0.600000	0.514679	-22.201538	12.542725	2.456665
C:\cware\Projects\Whales\OpenTag\T1_speed_30July\M21.DSG	7-1-2013	14:10:55	452347.000000	9046.940000	-0.171875	-0.515625	-0.800781	0.377982	0.597248	0.520183	-25.527954	16.235352	3.189087
C:\cware\Projects\Whales\OpenTag\T1_speed_30July\M21.DSG	7-1-2013	14:10:55	452348.000000	9046.960000	-0.207031	-0.433594	-0.832031	0.377064	0.596330	0.522018	-27.267456	20.324707	4.531860
C:\cware\Projects\Whales\OpenTag\T1_speed_30July\M21.DSG	7-1-2013	14:10:55	452349.000000	9046.980000	-0.257813	-0.457031	-0.867188	0.373394	0.593578	0.523853	-25.115967	25.955200	2.166748
C:\cware\Projects\Whales\OpenTag\T1_speed_30July\M21.DSG	7-1-2013	14:10:55	452350.000000	9047.000000	-0.167969	-0.472656	-0.894531	0.367890	0.590826	0.526606	-24.505615	26.351929	-0.427246
C:\cware\Projects\Whales\OpenTag\T1_speed_30July\M21.DSG	7-1-2013	14:10:55	452351.000000	9047.020000	-0.089844	-0.468750	-0.902344	0.365138	0.588991	0.531193	-21.087646	32.226563	3.509521
C:\cware\Projects\Whales\OpenTag\T1_speed_30July\M21.DSG	7-1-2013	14:10:55	452352.000000	9047.040000	0.031250	-0.468750	-0.906250	0.358716	0.585321	0.533945	-17.868042	34.500122	12.832642
C:\cware\Projects\Whales\OpenTag\T1_speed_30July\M21.DSG	7-1-2013	14:10:55	452353.000000	9047.060000	0.062500	-0.457031	-0.921875	0.353211	0.583486	0.533945	-10.101318	32.623291	17.333984
C:\cware\Projects\Whales\OpenTag\T1_speed_30July\M21.DSG	7-1-2013	14:10:55	452354.000000	9047.080000	0.058594	-0.464844	-0.902344	0.344954	0.584404	0.535780	1.480103	34.271240	16.418457
C:\cware\Projects\Whales\OpenTag\T1_speed_30July\M21.DSG	7-1-2013	14:10:55	452355.000000	9047.100000	0.023438	-0.468750	-0.839844	0.339450	0.586239	0.536697	8.316040	37.582397	12.969971
C:\cware\Projects\Whales\OpenTag\T1_speed_30July\M21.DSG	7-1-2013	14:10:55	452356.000000	9047.120000	0.000000	-0.484375	-0.812500	0.330275	0.587156	0.530275	9.033203	41.564941	12.100220
C:\cware\Projects\Whales\OpenTag\T1_speed_30July\M21.DSG	7-1-2013	14:10:55	452357.000000	9047.140000	-0.027344	-0.496094	-0.808594	0.324771	0.586239	0.529358	5.432129	49.041748	17.471313
C:\cware\Projects\Whales\OpenTag\T1_speed_30July\M21.DSG	7-1-2013	14:10:55	452358.000000	9047.160000	-0.027344	-0.406250	-0.773438	0.311927	0.589908	0.528440	3.158569	51.498413	25.604248
C:\cware\Projects\Whales\OpenTag\T1_speed_30July\M21.DSG	7-1-2013	14:10:55	452359.000000	9047.180000	-0.082031	-0.398438	-0.738281	0.305505	0.589908	0.527523	-0.137329	63.934326	33.172607
C:\cware\Projects\Whales\OpenTag\T1_speed_30July\M21.DSG	7-1-2013	14:10:55	452360.000000	9047.200000	-0.050781	-0.410156	-0.722656	0.286239	0.587156	0.524771	-3.616333	71.762085	38.345337
C:\cware\Projects\Whales\OpenTag\T1_speed_30July\M21.DSG	7-1-2013	14:10:55	452361.000000	9047.220000	0.042969	-0.402344	-0.722656	0.275229	0.587156	0.523853	-2.883911	79.696655	42.327881
C:\cware\Projects\Whales\OpenTag\T1_speed_30July\M21.DSG	7-1-2013	14:10:55	452362.000000	9047.240000	0.066406	-0.421875	-0.679688	0.264220	0.586239	0.522936	-6.271362	85.937500	42.785645
C:\cware\Projects\Whales\OpenTag\T1_speed_30July\M21.DSG	7-1-2013	14:10:55	452363.000000	9047.260000	0.050781	-0.402344	-0.675781	0.242202	0.585321	0.519266	0.061035	101.242065	46.249390
C:\cware\Projects\Whales\OpenTag\T1_speed_30July\M21.DSG	7-1-2013	14:10:55	452364.000000	9047.280000	0.140625	-0.410156	-0.691406	0.229358	0.583486	0.516514	9.689331	105.819702	42.953491
C:\cware\Projects\Whales\OpenTag\T1_speed_30July\M21.DSG	7-1-2013	14:10:55	452365.000000	9047.300000	0.207031	-0.386719	-0.683594	0.203670	0.583486	0.507339	21.484375	110.778809	32.043457
C:\cware\Projects\Whales\OpenTag\T1_speed_30July\M21.DSG	7-1-2013	14:10:55	452366.000000	9047.320000	0.238281	-0.367188	-0.621094	0.191743	0.584404	0.501835	13.519287	141.601563	19.760132
C:\cware\Projects\Whales\OpenTag\T1_speed_30July\M21.DSG	7-1-2013	14:10:55	452367.000000	9047.340000	0.406250	-0.367188	-0.578125	0.168807	0.585321	0.486239	25.329590	115.280151	21.987915
C:\cware\Projects\Whales\OpenTag\T1_speed_30July\M21.DSG	7-1-2013	14:10:55	452368.000000	9047.360000	0.230469	-0.320313	-0.441406	0.157798	0.585321	0.477982	33.905029	120.300293	33.569336
C:\cware\Projects\Whales\OpenTag\T1_speed_30July\M21.DSG	7-1-2013	14:10:55	452369.000000	9047.380000	0.453125	-0.281250	-0.535156	0.134862	0.588073	0.459633	42.678833	91.522217	43.685913
C:\cware\Projects\Whales\OpenTag\T1_speed_30July\M21.DSG	7-1-2013	14:10:55	452370.000000	9047.400000	0.558594	-0.285156	-0.570313	0.124771	0.589908	0.451376	42.694092	85.418701	48.248291
C:\cware\Projects\Whales\OpenTag\T1_speed_30July\M21.DSG	7-1-2013	14:10:55	452371.000000	9047.420000	0.503906	-0.441406	-0.578125	0.103670	0.587156	0.430275	35.705566	83.709717	46.722412
C:\cware\Projects\Whales\OpenTag\T1_speed_30July\M21.DSG	7-1-2013	14:10:55	452372.000000	9047.440000	0.570313	-0.464844	-0.566406	0.092661	0.586239	0.422018	28.594971	75.469971	47.119141
C:\cware\Projects\Whales\OpenTag\T1_speed_30July\M21.DSG	7-1-2013	14:10:55	452373.000000	9047.460000	0.597656	-0.484375	-0.570313	0.075229	0.586239	0.408257	17.730713	67.153931	47.424316
C:\cware\Projects\Whales\OpenTag\T1_speed_30July\M21.DSG	7-1-2013	14:10:55	452374.000000	9047.480000	0.660156	-0.480469	-0.605469	0.066972	0.582569	0.400917	13.916016	66.162109	42.160034
C:\cware\Projects\Whales\OpenTag\T1_speed_30July\M21.DSG	7-1-2013	14:10:55	452375.000000	9047.500000	0.664063	-0.562500	-0.632813	0.051376	0.577064	0.389908	-1.464844	57.907104	37.872314
C:\cware\Projects\Whales\OpenTag\T1_speed_30July\M21.DSG	7-1-2013	14:10:55	452376.000000	9047.520000	0.636719	-0.523438	-0.605469	0.044037	0.574312	0.385321	-3.890991	58.410645	33.767700
C:\cware\Projects\Whales\OpenTag\T1_speed_30July\M21.DSG	7-1-2013	14:10:55	452377.000000	9047.540000	0.679688	-0.566406	-0.578125	0.032110	0.570642	0.378899	-12.512207	44.357300	33.477783
C:\cware\Projects\Whales\OpenTag\T1_speed_30July\M21.DSG	7-1-2013	14:10:55	452378.000000	9047.560000	0.800781	-0.558594	-0.601563	0.027523	0.565138	0.375229	-31.280518	32.592773	33.264160
C:\cware\Projects\Whales\OpenTag\T1_speed_30July\M21.DSG	7-1-2013	14:10:55	452379.000000	9047.580000	0.718750	-0.597656	-0.550781	0.017431	0.557798	0.374312	-22.201538	40.695190	25.283813
C:\cware\Projects\Whales\OpenTag\T1_speed_30July\M21.DSG	7-1-2013	14:10:55	452380.000000	9047.600000	0.718750	-0.597656	-0.550781	0.012844	0.555046	0.375229	-44.219971	31.814575	22.140503
C:\cware\Projects\Whales\OpenTag\T1_speed_30July\M21.DSG	7-1-2013	14:10:55	452381.000000	9047.620000	0.785156	-0.562500	-0.636719	0.005505	0.546789	0.377064	-39.688110	29.479980	17.761230
C:\cware\Projects\Whales\OpenTag\T1_speed_30July\M21.DSG	7-1-2013	14:10:55	452382.000000	9047.640000	0.757813	-0.570313	-0.714844	0.004587	0.543119	0.377064	-44.937134	22.079468	10.910034
C:\cware\Projects\Whales\OpenTag\T1_speed_30July\M21.DSG	7-1-2013	14:10:55	452383.000000	9047.660000	0.695313	-0.496094	-0.746094	-0.001835	0.536697	0.380734	-49.682617	29.464722	10.787964
C:\cware\Projects\Whales\OpenTag\T1_speed_30July\M21.DSG	7-1-2013	14:10:55	452384.000000	9047.680000	0.847656	-0.476563	-0.757813	-0.003670	0.533028	0.383486	-53.527832	30.456543	14.480591
C:\cware\Projects\Whales\OpenTag\T1_speed_30July\M21.DSG	7-1-2013	14:10:55	452385.000000	9047.700000	0.847656	-0.472656	-0.785156	-0.007339	0.524771	0.384404	-53.222656	24.017334	19.836426
C:\cware\Projects\Whales\OpenTag\T1_speed_30July\M21.DSG	7-1-2013	14:10:55	452386.000000	9047.720000	0.820313	-0.531250	-0.847656	-0.012844	0.520183	0.388991	-48.095703	22.781372	16.754150
C:\cware\Projects\Whales\OpenTag\T1_speed_30July\M21.DSG	7-1-2013	14:10:55	452387.000000	9047.740000	0.910156	-0.488281	-0.980469	-0.016514	0.516514	0.388073	-37.445068	10.971069	6.027222
C:\cware\Projects\Whales\OpenTag\T1_speed_30July\M21.DSG	7-1-2013	14:10:55	452388.000000	9047.760000	0.980469	-0.449219	-0.980469	-0.019266	0.511927	0.392661	-20.172119	-11.413574	-5.706787
C:\cware\Projects\Whales\OpenTag\T1_speed_30July\M21.DSG	7-1-2013	14:10:55	452389.000000	9047.780000	0.925781	-0.507813	-1.066406	-0.017431	0.511927	0.394495	-11.795044	-19.714355	-9.384155
C:\cware\Projects\Whales\OpenTag\T1_speed_30July\M21.DSG	7-1-2013	14:10:55	452390.000000	9047.800000	1.058594	-0.570313	-1.027344	-0.013761	0.511927	0.399083	-13.229370	-35.903931	-19.027710
C:\cware\Projects\Whales\OpenTag\T1_speed_30July\M21.DSG	7-1-2013	14:10:55	452391.000000	9047.820000	1.132813	-0.488281	-0.996094	-0.011009	0.513761	0.403670	-29.251099	-36.987305	-31.829834
C:\cware\Projects\Whales\OpenTag\T1_speed_30July\M21.DSG	7-1-2013	14:10:55	452392.000000	9047.840000	1.082031	-0.425781	-0.953125	-0.001835	0.517431	0.415596	-42.037964	-33.432007	-32.958984
C:\cware\Projects\Whales\OpenTag\T1_speed_30July\M21.DSG	7-1-2013	14:10:55	452393.000000	9047.860000	0.902344	-0.441406	-0.980469	0.002752	0.516514	0.420183	-40.634155	-34.027100	-31.036377
C:\cware\Projects\Whales\OpenTag\T1_speed_30July\M21.DSG	7-1-2013	14:10:55	452394.000000	9047.880000	0.707031	-0.507813	-1.125000	0.010092	0.516514	0.431193	-36.148071	-33.996582	-34.957886
C:\cware\Projects\Whales\OpenTag\T1_speed_30July\M21.DSG	7-1-2013	14:10:55	452395.000000	9047.900000	0.550781	-0.523438	-1.152344	0.014679	0.518349	0.435780	-35.812378	-26.382446	-41.595459
C:\cware\Projects\Whales\OpenTag\T1_speed_30July\M21.DSG	7-1-2013	14:10:55	452396.000000	9047.920000	0.410156	-0.472656	-1.144531	0.023853	0.520183	0.445872	-47.073364	-19.561768	-41.824341
C:\cware\Projects\Whales\OpenTag\T1_speed_30July\M21.DSG	7-1-2013	14:10:55	452397.000000	9047.940000	0.250000	-0.511719	-1.136719	0.027523	0.520183	0.448624	-54.779053	-7.629395	-35.644531
C:\cware\Projects\Whales\OpenTag\T1_speed_30July\M21.DSG	7-1-2013	14:10:55	452398.000000	9047.960000	0.167969	-0.546875	-1.250000	0.030275	0.516514	0.458716	-52.749634	1.708984	-30.685425
C:\cware\Projects\Whales\OpenTag\T1_speed_30July\M21.DSG	7-1-2013	14:10:55	452399.000000	9047.980000	0.253906	-0.570313	-1.292969	0.033945	0.515596	0.462385	-46.722412	-11.825562	-29.571533
C:\cware\Projects\Whales\OpenTag\T1_speed_30July\M21.DSG	7-1-2013	14:10:55	452400.000000	9048.000000	0.281250	-0.535156	-1.339844	0.037615	0.515596	0.466055	-37.597656	-23.406982	-29.693604
C:\cware\Projects\Whales\OpenTag\T1_speed_30July\M21.DSG	7-1-2013	14:10:55	452401.000000	9048.020000	0.164063	-0.554688	-1.402344	0.044037	0.512844	0.472477	-21.057129	-40.008545	-29.541016
C:\cware\Projects\Whales\OpenTag\T1_speed_30July\M21.DSG	7-1-2013	14:10:55	452402.000000	9048.040000	0.113281	-0.527344	-1.460938	0.049541	0.515596	0.477064	-11.672974	-42.907715	-30.181885
C:\cware\Projects\Whales\OpenTag\T1_speed_30July\M21.DSG	7-1-2013	14:10:55	452403.000000	9048.060000	0.093750	-0.550781	-1.359375	0.057798	0.519266	0.485321	-7.110596	-41.305542	-30.364990
C:\cware\Projects\Whales\OpenTag\T1_speed_30July\M21.DSG	7-1-2013	14:10:55	452404.000000	9048.080000	0.085938	-0.527344	-1.289063	0.063303	0.519266	0.486239	-0.518799	-34.103394	-24.154663
C:\cware\Projects\Whales\OpenTag\T1_speed_30July\M21.DSG	7-1-2013	14:10:55	452405.000000	9048.100000	0.253906	-0.417969	-1.265625	0.071560	0.522018	0.489908	9.033203	-49.148560	-21.865845
C:\cware\Projects\Whales\OpenTag\T1_speed_30July\M21.DSG	7-1-2013	14:10:55	452406.000000	9048.120000	0.183594	-0.375000	-1.218750	0.076147	0.525688	0.491743	30.929565	-49.468994	-20.645142
C:\cware\Projects\Whales\OpenTag\T1_speed_30July\M21.DSG	7-1-2013	14:10:55	452407.000000	9048.140000	0.261719	-0.414063	-1.078125	0.085321	0.534862	0.491743	45.776367	-60.150146	-25.497437
C:\cware\Projects\Whales\OpenTag\T1_speed_30July\M21.DSG	7-1-2013	14:10:55	452408.000000	9048.160000	0.203125	-0.480469	-0.960938	0.091743	0.538532	0.488073	52.001953	-49.560547	-29.708862
C:\cware\Projects\Whales\OpenTag\T1_speed_30July\M21.DSG	7-1-2013	14:10:55	452409.000000	9048.180000	0.277344	-0.562500	-0.851563	0.101835	0.550459	0.483486	48.339844	-39.291382	-27.816772
C:\cware\Projects\Whales\OpenTag\T1_speed_30July\M21.DSG	7-1-2013	14:10:55	452410.000000	9048.200000	0.339844	-0.363281	-0.933594	0.106422	0.556881	0.481651	49.072266	-32.485962	-21.713257
C:\cware\Projects\Whales\OpenTag\T1_speed_30July\M21.DSG	7-1-2013	14:10:55	452411.000000	9048.220000	0.355469	-0.355469	-0.925781	0.112844	0.566055	0.473394	39.474487	-11.795044	-9.017944
C:\cware\Projects\Whales\OpenTag\T1_speed_30July\M21.DSG	7-1-2013	14:10:55	452412.000000	9048.240000	0.371094	-0.453125	-0.820313	0.111927	0.568807	0.467890	54.748535	12.527466	-1.998901
C:\cware\Projects\Whales\OpenTag\T1_speed_30July\M21.DSG	7-1-2013	14:10:55	452413.000000	9048.260000	0.582031	-0.550781	-0.765625	0.109174	0.578899	0.455963	61.752319	-0.518799	-3.158569
C:\cware\Projects\Whales\OpenTag\T1_speed_30July\M21.DSG	7-1-2013	14:10:55	452414.000000	9048.280000	0.601563	-0.609375	-0.812500	0.111009	0.584404	0.449541	67.077637	-17.013550	-6.256104
C:\cware\Projects\Whales\OpenTag\T1_speed_30July\M21.DSG	7-1-2013	14:10:55	452415.000000	9048.300000	0.593750	-0.605469	-0.808594	0.113761	0.592661	0.435780	65.841675	-21.575928	-17.150879
C:\cware\Projects\Whales\OpenTag\T1_speed_30July\M21.DSG	7-1-2013	14:10:55	452416.000000	9048.320000	0.570313	-0.605469	-0.828125	0.116514	0.598165	0.428440	60.745239	-16.830444	-24.429321
C:\cware\Projects\Whales\OpenTag\T1_speed_30July\M21.DSG	7-1-2013	14:10:55	452417.000000	9048.340000	0.660156	-0.546875	-0.867188	0.123853	0.610092	0.420183	59.219360	-38.864136	-32.928467
C:\cware\Projects\Whales\OpenTag\T1_speed_30July\M21.DSG	7-1-2013	14:10:55	452418.000000	9048.360000	0.578125	-0.519531	-0.914063	0.128440	0.613761	0.419266	46.508789	-32.470703	-33.416748
C:\cware\Projects\Whales\OpenTag\T1_speed_30July\M21.DSG	7-1-2013	14:10:55	452419.000000	9048.380000	0.406250	-0.710938	-0.785156	0.136697	0.622936	0.404587	50.445557	-23.025513	-35.095215
C:\cware\Projects\Whales\OpenTag\T1_speed_30July\M21.DSG	7-1-2013	14:10:55	452420.000000	9048.400000	0.406250	-0.710938	-0.785156	0.142202	0.627523	0.399083	54.534912	-16.693115	-38.055420
C:\cware\Projects\Whales\OpenTag\T1_speed_30July\M21.DSG	7-1-2013	14:10:55	452421.000000	9048.420000	0.480469	-0.703125	-0.808594	0.145872	0.638532	0.388991	63.400269	-20.904541	-37.109375
C:\cware\Projects\Whales\OpenTag\T1_speed_30July\M21.DSG	7-1-2013	14:10:55	452422.000000	9048.440000	0.507813	-0.691406	-0.792969	0.155046	0.643119	0.382569	60.089111	-20.339966	-31.250000
C:\cware\Projects\Whales\OpenTag\T1_speed_30July\M21.DSG	7-1-2013	14:10:55	452423.000000	9048.460000	0.406250	-0.750000	-0.738281	0.158716	0.646789	0.374312	47.332764	-15.426636	-31.478882
C:\cware\Projects\Whales\OpenTag\T1_speed_30July\M21.DSG	7-1-2013	14:10:55	452424.000000	9048.480000	0.402344	-0.785156	-0.679688	0.165138	0.655046	0.362385	45.028687	-8.224487	-29.113770
C:\cware\Projects\Whales\OpenTag\T1_speed_30July\M21.DSG	7-1-2013	14:10:55	452425.000000	9048.500000	0.441406	-0.839844	-0.695313	0.167890	0.658716	0.357798	47.088623	-19.195557	-27.114868
C:\cware\Projects\Whales\OpenTag\T1_speed_30July\M21.DSG	7-1-2013	14:10:55	452426.000000	9048.520000	0.367188	-0.816406	-0.750000	0.173394	0.663303	0.345872	46.722412	-6.866455	-23.544312
C:\cware\Projects\Whales\OpenTag\T1_speed_30July\M21.DSG	7-1-2013	14:10:55	452427.000000	9048.540000	0.484375	-0.855469	-0.781250	0.175229	0.667890	0.340367	41.488647	-12.207031	-30.181885
C:\cware\Projects\Whales\OpenTag\T1_speed_30July\M21.DSG	7-1-2013	14:10:55	452428.000000	9048.560000	0.402344	-0.882813	-0.656250	0.182569	0.674312	0.331193	38.330078	-7.995605	-31.967163
C:\cware\Projects\Whales\OpenTag\T1_speed_30July\M21.DSG	7-1-2013	14:10:55	452429.000000	9048.580000	0.390625	-0.859375	-0.625000	0.186239	0.677982	0.324771	50.384521	-2.578735	-30.685425
C:\cware\Projects\Whales\OpenTag\T1_speed_30July\M21.DSG	7-1-2013	14:10:55	452430.000000	9048.600000	0.480469	-0.863281	-0.683594	0.193578	0.680734	0.311927	47.958374	-12.054443	-27.206421
C:\cware\Projects\Whales\OpenTag\T1_speed_30July\M21.DSG	7-1-2013	14:10:55	452431.000000	9048.620000	0.425781	-0.824219	-0.699219	0.194495	0.684404	0.303670	41.259766	-11.199951	-23.788452
C:\cware\Projects\Whales\OpenTag\T1_speed_30July\M21.DSG	7-1-2013	14:10:55	452432.000000	9048.640000	0.371094	-0.914063	-0.707031	0.200917	0.690826	0.293578	37.811279	-6.179810	-25.115967
C:\cware\Projects\Whales\OpenTag\T1_speed_30July\M21.DSG	7-1-2013	14:10:55	452433.000000	9048.660000	0.367188	-0.878906	-0.644531	0.202752	0.690826	0.288073	36.407471	-10.131836	-26.153564
C:\cware\Projects\Whales\OpenTag\T1_speed_30July\M21.DSG	7-1-2013	14:10:55	452434.000000	9048.680000	0.359375	-0.859375	-0.687500	0.205505	0.692661	0.277982	39.749146	-8.529663	-25.329590
C:\cware\Projects\Whales\OpenTag\T1_speed_30July\M21.DSG	7-1-2013	14:10:55	452435.000000	9048.700000	0.394531	-0.843750	-0.730469	0.210092	0.696330	0.271560	34.439087	-0.045776	-24.032593
C:\cware\Projects\Whales\OpenTag\T1_speed_30July\M21.DSG	7-1-2013	14:10:55	452436.000000	9048.720000	0.351563	-0.832031	-0.695313	0.211927	0.698165	0.267890	33.477783	3.417969	-21.530151
C:\cware\Projects\Whales\OpenTag\T1_speed_30July\M21.DSG	7-1-2013	14:10:55	452437.000000	9048.740000	0.316406	-0.886719	-0.644531	0.217431	0.700917	0.255046	42.205811	4.302979	-21.789551
C:\cware\Projects\Whales\OpenTag\T1_speed_30July\M21.DSG	7-1-2013	14:10:55	452438.000000	9048.760000	0.355469	-0.949219	-0.562500	0.219266	0.700917	0.248624	44.647217	-1.953125	-24.063110
C:\cware\Projects\Whales\OpenTag\T1_speed_30July\M21.DSG	7-1-2013	14:10:55	452439.000000	9048.780000	0.304688	-0.953125	-0.503906	0.223853	0.706422	0.237615	44.860840	-2.578735	-20.950317
C:\cware\Projects\Whales\OpenTag\T1_speed_30July\M21.DSG	7-1-2013	14:10:55	452440.000000	9048.800000	0.339844	-0.945313	-0.511719	0.224771	0.706422	0.231193	44.952393	-4.043579	-19.042969
C:\cware\Projects\Whales\OpenTag\T1_speed_30July\M21.DSG	7-1-2013	14:10:55	452441.000000	9048.820000	0.386719	-0.917969	-0.578125	0.228440	0.707339	0.219266	39.337158	0.442505	-21.545410
C:\cware\Projects\Whales\OpenTag\T1_speed_30July\M21.DSG	7-1-2013	14:10:55	452442.000000	9048.840000	0.347656	-0.914063	-0.597656	0.230275	0.708257	0.210092	34.759521	-1.617432	-22.399902
C:\cware\Projects\Whales\OpenTag\T1_speed_30July\M21.DSG	7-1-2013	14:10:55	452443.000000	9048.860000	0.328125	-0.953125	-0.558594	0.235780	0.711927	0.200917	43.869019	-3.295898	-20.309448
C:\cware\Projects\Whales\OpenTag\T1_speed_30July\M21.DSG	7-1-2013	14:10:55	452444.000000	9048.880000	0.285156	-0.980469	-0.488281	0.237615	0.712844	0.194495	44.219971	0.534058	-19.195557
C:\cware\Projects\Whales\OpenTag\T1_speed_30July\M21.DSG	7-1-2013	14:10:55	452445.000000	9048.900000	0.296875	-1.015625	-0.468750	0.241284	0.711927	0.181651	42.938232	-6.942749	-20.889282
C:\cware\Projects\Whales\OpenTag\T1_speed_30July\M21.DSG	7-1-2013	14:10:55	452446.000000	9048.920000	0.292969	-0.992188	-0.445313	0.241284	0.711927	0.176147	39.276123	-4.745483	-19.866943
C:\cware\Projects\Whales\OpenTag\T1_speed_30July\M21.DSG	7-1-2013	14:10:55	452447.000000	9048.940000	0.312500	-0.964844	-0.484375	0.246789	0.713761	0.163303	34.912109	2.288818	-20.492554
C:\cware\Projects\Whales\OpenTag\T1_speed_30July\M21.DSG	7-1-2013	14:10:55	452448.000000	9048.960000	0.351563	-0.980469	-0.507813	0.247706	0.712844	0.156881	35.278320	-2.883911	-22.003174
C:\cware\Projects\Whales\OpenTag\T1_speed_30July\M21.DSG	7-1-2013	14:10:55	452449.000000	9048.980000	0.343750	-0.960938	-0.519531	0.251376	0.711927	0.145872	44.769287	-2.685547	-22.796631
C:\cware\Projects\Whales\OpenTag\T1_speed_30July\M21.DSG	7-1-2013	14:10:55	452450.000000	9049.000000	0.261719	-1.007813	-0.484375	0.255046	0.713761	0.140367	42.709351	-6.423950	-20.889282
C:\cware\Projects\Whales\OpenTag\T1_speed_30July\M21.DSG	7-1-2013	14:10:55	452451.000000	9049.020000	0.246094	-1.000000	-0.421875	0.259633	0.714679	0.127523	44.067383	-9.109497	-19.226074
C:\cware\Projects\Whales\OpenTag\T1_speed_30July\M21.DSG	7-1-2013	14:10:55	452452.000000	9049.040000	0.230469	-1.054688	-0.347656	0.259633	0.712844	0.121101	42.663574	-4.180908	-19.226074
C:\cware\Projects\Whales\OpenTag\T1_speed_30July\M21.DSG	7-1-2013	14:10:55	452453.000000	9049.060000	0.171875	-1.121094	-0.308594	0.262385	0.712844	0.110092	31.570435	0.457764	-20.339966
C:\cware\Projects\Whales\OpenTag\T1_speed_30July\M21.DSG	7-1-2013	14:10:55	452454.000000	9049.080000	0.195313	-1.101563	-0.292969	0.266055	0.714679	0.103670	35.446167	-3.921509	-22.155762
C:\cware\Projects\Whales\OpenTag\T1_speed_30July\M21.DSG	7-1-2013	14:10:55	452455.000000	9049.100000	0.226563	-1.078125	-0.343750	0.269725	0.711927	0.093578	38.040161	-3.662109	-22.399902
C:\cware\Projects\Whales\OpenTag\T1_speed_30July\M21.DSG	7-1-2013	14:10:55	452456.000000	9049.120000	0.265625	-1.023438	-0.351563	0.271560	0.710092	0.087156	38.223267	-0.778198	-20.904541
C:\cware\Projects\Whales\OpenTag\T1_speed_30July\M21.DSG	7-1-2013	14:10:55	452457.000000	9049.140000	0.242188	-1.000000	-0.371094	0.272477	0.708257	0.075229	45.455933	-5.905151	-20.690918
C:\cware\Projects\Whales\OpenTag\T1_speed_30July\M21.DSG	7-1-2013	14:10:55	452458.000000	9049.160000	0.257813	-0.984375	-0.402344	0.277064	0.710092	0.069725	43.411255	-6.042480	-21.530151
C:\cware\Projects\Whales\OpenTag\T1_speed_30July\M21.DSG	7-1-2013	14:10:55	452459.000000	9049.180000	0.269531	-1.003906	-0.367188	0.279817	0.709174	0.064220	44.525146	-11.230469	-22.552490
C:\cware\Projects\Whales\OpenTag\T1_speed_30July\M21.DSG	7-1-2013	14:10:55	452460.000000	9049.200000	0.269531	-1.003906	-0.367188	0.283486	0.705505	0.052294	46.600342	-12.512207	-21.560669
C:\cware\Projects\Whales\OpenTag\T1_speed_30July\M21.DSG	7-1-2013	14:10:55	452461.000000	9049.220000	0.269531	-1.039063	-0.292969	0.284404	0.704587	0.045872	44.967651	-10.925293	-20.919800
C:\cware\Projects\Whales\OpenTag\T1_speed_30July\M21.DSG	7-1-2013	14:10:55	452462.000000	9049.240000	0.187500	-1.027344	-0.281250	0.288073	0.702752	0.033028	47.561646	-9.429932	-21.240234
C:\cware\Projects\Whales\OpenTag\T1_speed_30July\M21.DSG	7-1-2013	14:10:55	452463.000000	9049.260000	0.164063	-1.039063	-0.285156	0.290826	0.700000	0.026606	41.549683	0.610352	-17.837524
C:\cware\Projects\Whales\OpenTag\T1_speed_30July\M21.DSG	7-1-2013	14:10:55	452464.000000	9049.280000	0.269531	-1.015625	-0.218750	0.293578	0.696330	0.013761	45.486450	-12.603760	-17.120361
C:\cware\Projects\Whales\OpenTag\T1_speed_30July\M21.DSG	7-1-2013	14:10:55	452465.000000	9049.300000	0.187500	-1.062500	-0.175781	0.294495	0.696330	0.008257	41.397095	-3.631592	-17.059326
C:\cware\Projects\Whales\OpenTag\T1_speed_30July\M21.DSG	7-1-2013	14:10:55	452466.000000	9049.320000	0.117188	-1.101563	-0.140625	0.297248	0.692661	-0.004587	38.421631	-5.996704	-20.645142
C:\cware\Projects\Whales\OpenTag\T1_speed_30July\M21.DSG	7-1-2013	14:10:55	452467.000000	9049.340000	0.171875	-1.089844	-0.101563	0.298165	0.688991	-0.011009	45.944214	-9.674072	-23.391724
C:\cware\Projects\Whales\OpenTag\T1_speed_30July\M21.DSG	7-1-2013	14:10:55	452468.000000	9049.360000	0.085938	-1.097656	-0.140625	0.301835	0.685321	-0.022018	47.424316	-4.150391	-19.729614
C:\cware\Projects\Whales\OpenTag\T1_speed_30July\M21.DSG	7-1-2013	14:10:55	452469.000000	9049.380000	0.125000	-1.070313	-0.160156	0.303670	0.683486	-0.030275	50.262451	-12.237549	-20.172119
C:\cware\Projects\Whales\OpenTag\T1_speed_30July\M21.DSG	7-1-2013	14:10:55	452470.000000	9049.400000	0.062500	-1.046875	-0.125000	0.306422	0.677982	-0.041284	51.712036	-6.286621	-18.280029
C:\cware\Projects\Whales\OpenTag\T1_speed_30July\M21.DSG	7-1-2013	14:10:55	452471.000000	9049.420000	0.152344	-0.960938	-0.117188	0.307339	0.673394	-0.049541	53.894043	-11.535645	-22.430420
C:\cware\Projects\Whales\OpenTag\T1_speed_30July\M21.DSG	7-1-2013	14:10:55	452472.000000	9049.440000	0.164063	-0.968750	-0.117188	0.309174	0.671560	-0.056881	57.525635	-8.285522	-21.621704
C:\cware\Projects\Whales\OpenTag\T1_speed_30July\M21.DSG	7-1-2013	14:10:55	452473.000000	9049.460000	0.101563	-1.027344	-0.097656	0.312844	0.666972	-0.070642	53.710938	-1.037598	-22.201538
C:\cware\Projects\Whales\OpenTag\T1_speed_30July\M21.DSG	7-1-2013	14:10:55	452474.000000	9049.480000	0.156250	-1.027344	-0.074219	0.314679	0.662385	-0.077982	47.012329	-5.874634	-18.203735
C:\cware\Projects\Whales\OpenTag\T1_speed_30July\M21.DSG	7-1-2013	14:10:55	452475.000000	9049.500000	0.074219	-0.992188	-0.070313	0.315596	0.655046	-0.088991	49.972534	-1.174927	-20.645142
C:\cware\Projects\Whales\OpenTag\T1_speed_30July\M21.DSG	7-1-2013	14:10:55	452476.000000	9049.520000	0.121094	-1.042969	-0.019531	0.319266	0.652294	-0.097248	50.460815	-3.234863	-23.345947
C:\cware\Projects\Whales\OpenTag\T1_speed_30July\M21.DSG	7-1-2013	14:10:55	452477.000000	9049.540000	0.164063	-1.066406	0.027344	0.322018	0.644037	-0.111009	47.271729	-3.997803	-19.531250
C:\cware\Projects\Whales\OpenTag\T1_speed_30July\M21.DSG	7-1-2013	14:10:55	452478.000000	9049.560000	0.128906	-1.074219	0.058594	0.321101	0.640367	-0.116514	43.975830	-9.704590	-20.294189
C:\cware\Projects\Whales\OpenTag\T1_speed_30July\M21.DSG	7-1-2013	14:10:55	452479.000000	9049.580000	0.042969	-1.089844	0.097656	0.323853	0.633028	-0.129358	50.933838	-10.116577	-15.930176
C:\cware\Projects\Whales\OpenTag\T1_speed_30July\M21.DSG	7-1-2013	14:10:55	452480.000000	9049.600000	0.093750	-1.046875	0.121094	0.324771	0.629358	-0.136697	44.631958	-6.927490	-13.793945
C:\cware\Projects\Whales\OpenTag\T1_speed_30July\M21.DSG	7-1-2013	14:10:55	452481.000000	9049.620000	0.187500	-1.058594	0.179688	0.323853	0.620183	-0.147706	50.537109	-8.361816	-10.971069
C:\cware\Projects\Whales\OpenTag\T1_speed_30July\M21.DSG	7-1-2013	14:10:55	452482.000000	9049.640000	0.199219	-1.000000	0.183594	0.324771	0.616514	-0.152294	42.312622	-15.655518	-8.834839
C:\cware\Projects\Whales\OpenTag\T1_speed_30July\M21.DSG	7-1-2013	14:10:55	452483.000000	9049.660000	0.140625	-1.000000	0.164063	0.322936	0.610092	-0.162385	45.364380	-11.154175	-7.095337
C:\cware\Projects\Whales\OpenTag\T1_speed_30July\M21.DSG	7-1-2013	14:10:55	452484.000000	9049.680000	0.179688	-0.937500	0.207031	0.322936	0.607339	-0.166972	43.853760	-20.950317	-5.264282
C:\cware\Projects\Whales\OpenTag\T1_speed_30July\M21.DSG	7-1-2013	14:10:55	452485.000000	9049.700000	0.058594	-0.953125	0.164063	0.320183	0.597248	-0.177064	38.970947	-6.179810	-2.120972
C:\cware\Projects\Whales\OpenTag\T1_speed_30July\M21.DSG	7-1-2013	14:10:55	452486.000000	9049.720000	0.117188	-0.937500	0.214844	0.319266	0.593578	-0.181651	36.849976	-21.972656	-2.166748
C:\cware\Projects\Whales\OpenTag\T1_speed_30July\M21.DSG	7-1-2013	14:10:55	452487.000000	9049.740000	0.113281	-0.949219	0.234375	0.315596	0.587156	-0.190826	40.313721	-14.968872	0.595093
C:\cware\Projects\Whales\OpenTag\T1_speed_30July\M21.DSG	7-1-2013	14:10:55	452488.000000	9049.760000	0.082031	-1.000000	0.222656	0.313761	0.582569	-0.196330	51.925659	-13.549805	3.219604
C:\cware\Projects\Whales\OpenTag\T1_speed_30July\M21.DSG	7-1-2013	14:10:55	452489.000000	9049.780000	0.156250	-0.957031	0.230469	0.309174	0.569725	-0.207339	57.250977	-17.669678	5.706787
C:\cware\Projects\Whales\OpenTag\T1_speed_30July\M21.DSG	7-1-2013	14:10:55	452490.000000	9049.800000	0.152344	-1.003906	0.179688	0.305505	0.562385	-0.214679	63.430786	-4.455566	8.743286
C:\cware\Projects\Whales\OpenTag\T1_speed_30July\M21.DSG	7-1-2013	14:10:55	452491.000000	9049.820000	0.210938	-1.074219	0.164063	0.301835	0.551376	-0.228440	58.670044	-18.844604	9.475708
C:\cware\Projects\Whales\OpenTag\T1_speed_30July\M21.DSG	7-1-2013	14:10:55	452492.000000	9049.840000	0.167969	-1.125000	0.085938	0.299083	0.543119	-0.233945	51.864624	-30.105591	-0.152588
C:\cware\Projects\Whales\OpenTag\T1_speed_30July\M21.DSG	7-1-2013	14:10:55	452493.000000	9049.860000	0.394531	-1.066406	0.179688	0.295413	0.533028	-0.240367	33.996582	-44.677734	-13.351440
C:\cware\Projects\Whales\OpenTag\T1_speed_30July\M21.DSG	7-1-2013	14:10:55	452494.000000	9049.880000	0.332031	-0.890625	0.203125	0.289908	0.530275	-0.242202	15.884399	-23.147583	-17.105103
C:\cware\Projects\Whales\OpenTag\T1_speed_30July\M21.DSG	7-1-2013	14:10:55	452495.000000	9049.900000	0.226563	-0.917969	0.222656	0.288991	0.529358	-0.244954	12.924194	-6.805420	-8.773804
C:\cware\Projects\Whales\OpenTag\T1_speed_30July\M21.DSG	7-1-2013	14:10:55	452496.000000	9049.920000	0.195313	-0.972656	0.128906	0.289908	0.524771	-0.247706	6.637573	-9.658813	0.305176
C:\cware\Projects\Whales\OpenTag\T1_speed_30July\M21.DSG	7-1-2013	14:10:55	452497.000000	9049.940000	0.187500	-1.046875	0.074219	0.287156	0.523853	-0.247706	0.701904	-14.831543	-0.823975
C:\cware\Projects\Whales\OpenTag\T1_speed_30July\M21.DSG	7-1-2013	14:10:55	452498.000000	9049.960000	0.058594	-1.117188	0.195313	0.283486	0.522936	-0.249541	-2.899170	-14.007568	-9.323120
C:\cware\Projects\Whales\OpenTag\T1_speed_30July\M21.DSG	7-1-2013	14:10:55	452499.000000	9049.980000	-0.203125	-1.183594	0.242188	0.282569	0.522936	-0.251376	-10.955811	-9.445190	-13.504028
C:\cware\Projects\Whales\OpenTag\T1_speed_30July\M21.DSG	7-1-2013	14:10:55	452500.000000	9050.000000	-0.203125	-1.183594	0.242188	0.282569	0.522936	-0.248624	-21.484375	-6.179810	-14.663696
C:\cware\Projects\Whales\OpenTag\T1_speed_30July\M21.DSG	7-1-2013	14:10:55	452501.000000	9050.020000	-0.183594	-1.222656	0.152344	0.280734	0.522936	-0.246789	-28.259277	-20.248413	-14.434814
C:\cware\Projects\Whales\OpenTag\T1_speed_30July\M21.DSG	7-1-2013	14:10:55	452502.000000	9050.040000	-0.363281	-1.207031	0.046875	0.278899	0.530275	-0.245872	-26.077271	-23.117065	-17.181396
C:\cware\Projects\Whales\OpenTag\T1_speed_30July\M21.DSG	7-1-2013	14:10:55	452503.000000	9050.060000	-0.402344	-1.078125	0.011719	0.278899	0.531193	-0.242202	-24.734497	-15.121460	-15.838623
C:\cware\Projects\Whales\OpenTag\T1_speed_30July\M21.DSG	7-1-2013	14:10:55	452504.000000	9050.080000	-0.421875	-1.015625	0.046875	0.275229	0.532110	-0.237615	-24.154663	-5.081177	-10.437012
C:\cware\Projects\Whales\OpenTag\T1_speed_30July\M21.DSG	7-1-2013	14:10:55	452505.000000	9050.100000	-0.386719	-1.035156	0.050781	0.275229	0.533028	-0.238532	-15.274048	-1.800537	-8.117676
C:\cware\Projects\Whales\OpenTag\T1_speed_30July\M21.DSG	7-1-2013	14:10:55	452506.000000	9050.120000	-0.253906	-1.054688	0.132813	0.275229	0.534862	-0.238532	-11.169434	-3.219604	-10.055542
C:\cware\Projects\Whales\OpenTag\T1_speed_30July\M21.DSG	7-1-2013	14:10:55	452507.000000	9050.140000	-0.164063	-1.097656	0.136719	0.273394	0.533945	-0.240367	-12.420654	-9.292603	-12.191772
C:\cware\Projects\Whales\OpenTag\T1_speed_30July\M21.DSG	7-1-2013	14:10:55	452508.000000	9050.160000	-0.214844	-1.070313	0.218750	0.273394	0.533028	-0.239450	-4.882813	-1.373291	-16.921997
C:\cware\Projects\Whales\OpenTag\T1_speed_30July\M21.DSG	7-1-2013	14:10:55	452509.000000	9050.180000	-0.175781	-1.011719	0.250000	0.273394	0.533945	-0.241284	12.176514	-16.067505	-19.683838
C:\cware\Projects\Whales\OpenTag\T1_speed_30July\M21.DSG	7-1-2013	14:10:55	452510.000000	9050.200000	-0.164063	-0.996094	0.187500	0.274312	0.531193	-0.242202	13.916016	-17.715454	-19.241333
C:\cware\Projects\Whales\OpenTag\T1_speed_30July\M21.DSG	7-1-2013	14:10:55	452511.000000	9050.220000	-0.050781	-1.039063	0.292969	0.273394	0.529358	-0.241284	-1.937866	-13.000488	-16.571045
C:\cware\Projects\Whales\OpenTag\T1_speed_30July\M21.DSG	7-1-2013	14:10:55	452512.000000	9050.240000	0.007813	-0.972656	0.343750	0.274312	0.530275	-0.241284	-6.332397	-12.588501	-16.220093
C:\cware\Projects\Whales\OpenTag\T1_speed_30July\M21.DSG	7-1-2013	14:10:55	452513.000000	9050.260000	-0.011719	-0.953125	0.308594	0.274312	0.531193	-0.242202	-10.940552	-11.657715	-14.633179
C:\cware\Projects\Whales\OpenTag\T1_speed_30July\M21.DSG	7-1-2013	14:10:55	452514.000000	9050.280000	-0.031250	-0.921875	0.406250	0.274312	0.532110	-0.242202	0.320435	-6.179810	-12.680054
C:\cware\Projects\Whales\OpenTag\T1_speed_30July\M21.DSG	7-1-2013	14:10:55	452515.000000	9050.300000	0.050781	-0.941406	0.410156	0.274312	0.528440	-0.241284	7.217407	-3.387451	-9.765625
C:\cware\Projects\Whales\OpenTag\T1_speed_30July\M21.DSG	7-1-2013	14:10:55	452516.000000	9050.320000	0.171875	-0.882813	0.304688	0.274312	0.530275	-0.242202	4.882813	-1.724243	-9.384155
C:\cware\Projects\Whales\OpenTag\T1_speed_30July\M21.DSG	7-1-2013	14:10:55	452517.000000	9050.340000	0.273438	-0.878906	0.265625	0.275229	0.528440	-0.245872	4.669189	-3.707886	-7.400513
C:\cware\Projects\Whales\OpenTag\T1_speed_30July\M21.DSG	7-1-2013	14:10:55	452518.000000	9050.360000	0.199219	-0.878906	0.316406	0.274312	0.525688	-0.246789	12.542725	-0.762939	-3.494263
C:\cware\Projects\Whales\OpenTag\T1_speed_30July\M21.DSG	7-1-2013	14:10:55	452519.000000	9050.380000	0.117188	-0.988281	0.414063	0.274312	0.522018	-0.248624	16.143799	7.781982	-7.446289
C:\cware\Projects\Whales\OpenTag\T1_speed_30July\M21.DSG	7-1-2013	14:10:55	452520.000000	9050.400000	0.222656	-0.890625	0.355469	0.275229	0.521101	-0.250459	5.111694	-10.406494	-12.924194
C:\cware\Projects\Whales\OpenTag\T1_speed_30July\M21.DSG	7-1-2013	14:10:55	452521.000000	9050.420000	0.179688	-0.843750	0.335938	0.275229	0.519266	-0.252294	11.184692	-6.835938	-13.000488
C:\cware\Projects\Whales\OpenTag\T1_speed_30July\M21.DSG	7-1-2013	14:10:55	452522.000000	9050.440000	0.097656	-0.937500	0.371094	0.275229	0.514679	-0.254128	15.777588	-9.567261	-17.684937
C:\cware\Projects\Whales\OpenTag\T1_speed_30July\M21.DSG	7-1-2013	14:10:55	452523.000000	9050.460000	0.136719	-0.984375	0.437500	0.275229	0.512844	-0.256881	7.827759	-13.763428	-24.276733
C:\cware\Projects\Whales\OpenTag\T1_speed_30July\M21.DSG	7-1-2013	14:10:55	452524.000000	9050.480000	0.101563	-0.933594	0.425781	0.276147	0.511927	-0.256881	12.374878	-0.076294	-23.330688
C:\cware\Projects\Whales\OpenTag\T1_speed_30July\M21.DSG	7-1-2013	14:10:55	452525.000000	9050.500000	0.183594	-0.820313	0.402344	0.277982	0.507339	-0.261468	15.060425	-4.791260	-21.453857
C:\cware\Projects\Whales\OpenTag\T1_speed_30July\M21.DSG	7-1-2013	14:10:55	452526.000000	9050.520000	0.113281	-0.882813	0.433594	0.278899	0.506422	-0.261468	16.159058	-9.170532	-20.034790
C:\cware\Projects\Whales\OpenTag\T1_speed_30July\M21.DSG	7-1-2013	14:10:55	452527.000000	9050.540000	0.078125	-0.933594	0.468750	0.278899	0.503670	-0.266972	18.295288	-6.286621	-20.751953
C:\cware\Projects\Whales\OpenTag\T1_speed_30July\M21.DSG	7-1-2013	14:10:55	452528.000000	9050.560000	0.062500	-0.957031	0.554688	0.281651	0.501835	-0.266972	9.735107	-8.728027	-17.822266
C:\cware\Projects\Whales\OpenTag\T1_speed_30July\M21.DSG	7-1-2013	14:10:55	452529.000000	9050.580000	0.117188	-0.964844	0.515625	0.281651	0.500917	-0.267890	-4.608154	-1.251221	-11.840820
C:\cware\Projects\Whales\OpenTag\T1_speed_30July\M21.DSG	7-1-2013	14:10:55	452530.000000	9050.600000	0.105469	-0.914063	0.472656	0.282569	0.500000	-0.266972	-13.748169	4.135132	-10.955811
C:\cware\Projects\Whales\OpenTag\T1_speed_30July\M21.DSG	7-1-2013	14:10:55	452531.000000	9050.620000	0.136719	-0.871094	0.355469	0.283486	0.501835	-0.266972	-3.601074	-1.571655	-14.144897
C:\cware\Projects\Whales\OpenTag\T1_speed_30July\M21.DSG	7-1-2013	14:10:55	452532.000000	9050.640000	0.156250	-0.890625	0.332031	0.285321	0.502752	-0.267890	-4.272461	-10.284424	-15.426636
C:\cware\Projects\Whales\OpenTag\T1_speed_30July\M21.DSG	7-1-2013	14:10:55	452533.000000	9050.660000	0.128906	-0.917969	0.363281	0.286239	0.501835	-0.266055	-3.509521	-2.380371	-17.852783
C:\cware\Projects\Whales\OpenTag\T1_speed_30July\M21.DSG	7-1-2013	14:10:55	452534.000000	9050.680000	0.105469	-0.929688	0.480469	0.287156	0.502752	-0.266055	-10.131836	-1.937866	-22.048950
C:\cware\Projects\Whales\OpenTag\T1_speed_30July\M21.DSG	7-1-2013	14:10:55	452535.000000	9050.700000	0.046875	-0.945313	0.445313	0.288073	0.502752	-0.266972	-6.362915	-1.419067	-22.033691
C:\cware\Projects\Whales\OpenTag\T1_speed_30July\M21.DSG	7-1-2013	14:10:55	452536.000000	9050.720000	0.113281	-0.898438	0.414063	0.291743	0.502752	-0.267890	-2.731323	-0.198364	-18.264771
C:\cware\Projects\Whales\OpenTag\T1_speed_30July\M21.DSG	7-1-2013	14:10:55	452537.000000	9050.740000	0.078125	-0.925781	0.417969	0.293578	0.502752	-0.266055	-5.630493	-4.257202	-15.945435
C:\cware\Projects\Whales\OpenTag\T1_speed_30July\M21.DSG	7-1-2013	14:10:55	452538.000000	9050.760000	0.097656	-0.921875	0.425781	0.293578	0.504587	-0.267890	-12.298584	-6.271362	-16.540527
C:\cware\Projects\Whales\OpenTag\T1_speed_30July\M21.DSG	7-1-2013	14:10:55	452539.000000	9050.780000	0.000000	-0.933594	0.480469	0.294495	0.505505	-0.264220	-12.161255	0.671387	-17.410278
C:\cware\Projects\Whales\OpenTag\T1_speed_30July\M21.DSG	7-1-2013	14:10:55	452540.000000	9050.800000	0.000000	-0.933594	0.480469	0.296330	0.506422	-0.266055	-11.535645	2.365112	-16.830444
C:\cware\Projects\Whales\OpenTag\T1_speed_30July\M21.DSG	7-1-2013	14:10:55	452541.000000	9050.820000	0.039063	-0.917969	0.425781	0.297248	0.505505	-0.266055	-4.028320	-2.151489	-19.073486
C:\cware\Projects\Whales\OpenTag\T1_speed_30July\M21.DSG	7-1-2013	14:10:55	452542.000000	9050.840000	0.152344	-0.875000	0.410156	0.300000	0.507339	-0.266055	-6.072998	-0.152588	-12.741089
C:\cware\Projects\Whales\OpenTag\T1_speed_30July\M21.DSG	7-1-2013	14:10:55	452543.000000	9050.860000	0.078125	-0.902344	0.351563	0.300917	0.508257	-0.265138	-4.501343	-2.105713	-12.893677
C:\cware\Projects\Whales\OpenTag\T1_speed_30July\M21.DSG	7-1-2013	14:10:55	452544.000000	9050.880000	0.093750	-0.882813	0.339844	0.303670	0.507339	-0.265138	-2.975464	-1.327515	-15.472412
C:\cware\Projects\Whales\OpenTag\T1_speed_30July\M21.DSG	7-1-2013	14:10:55	452545.000000	9050.900000	0.062500	-0.914063	0.363281	0.304587	0.508257	-0.263303	-6.057739	-5.371094	-17.089844
C:\cware\Projects\Whales\OpenTag\T1_speed_30July\M21.DSG	7-1-2013	14:10:55	452546.000000	9050.920000	0.042969	-0.929688	0.410156	0.304587	0.509174	-0.263303	-10.345459	-4.592896	-16.586304
C:\cware\Projects\Whales\OpenTag\T1_speed_30July\M21.DSG	7-1-2013	14:10:55	452547.000000	9050.940000	-0.023438	-0.925781	0.429688	0.306422	0.511009	-0.263303	-12.054443	-1.190186	-13.275146
C:\cware\Projects\Whales\OpenTag\T1_speed_30July\M21.DSG	7-1-2013	14:10:55	452548.000000	9050.960000	0.035156	-0.957031	0.410156	0.307339	0.511009	-0.263303	-10.864258	-0.366211	-11.703491
C:\cware\Projects\Whales\OpenTag\T1_speed_30July\M21.DSG	7-1-2013	14:10:55	452549.000000	9050.980000	0.066406	-0.968750	0.453125	0.307339	0.512844	-0.260550	-10.421753	-5.508423	-11.627197
C:\cware\Projects\Whales\OpenTag\T1_speed_30July\M21.DSG	7-1-2013	14:10:55	452550.000000	9051.000000	-0.039063	-0.933594	0.441406	0.308257	0.513761	-0.260550	-11.688232	-2.288818	-12.588501
C:\cware\Projects\Whales\OpenTag\T1_speed_30July\M21.DSG	7-1-2013	14:10:55	452551.000000	9051.020000	0.011719	-0.945313	0.441406	0.310092	0.515596	-0.258716	-6.103516	-14.038086	-15.060425
C:\cware\Projects\Whales\OpenTag\T1_speed_30July\M21.DSG	7-1-2013	14:10:55	452552.000000	9051.040000	-0.023438	-0.914063	0.421875	0.309174	0.515596	-0.258716	-10.330200	-10.345459	-12.954712
C:\cware\Projects\Whales\OpenTag\T1_speed_30July\M21.DSG	7-1-2013	14:10:55	452553.000000	9051.060000	-0.058594	-0.859375	0.378906	0.309174	0.518349	-0.255963	-5.020142	-11.215210	-12.435913
C:\cware\Projects\Whales\OpenTag\T1_speed_30July\M21.DSG	7-1-2013	14:10:55	452554.000000	9051.080000	-0.035156	-0.875000	0.433594	0.310092	0.519266	-0.257798	-5.157471	-3.067017	-8.499146
C:\cware\Projects\Whales\OpenTag\T1_speed_30July\M21.DSG	7-1-2013	14:10:55	452555.000000	9051.100000	0.046875	-0.886719	0.402344	0.311009	0.519266	-0.255963	-8.560181	-4.150391	-9.338379
C:\cware\Projects\Whales\OpenTag\T1_speed_30July\M21.DSG	7-1-2013	14:10:55	452556.000000	9051.120000	0.039063	-0.902344	0.363281	0.310092	0.520183	-0.255046	-11.550903	-4.333496	-10.742188
C:\cware\Projects\Whales\OpenTag\T1_speed_30July\M21.DSG	7-1-2013	14:10:55	452557.000000	9051.140000	0.070313	-0.875000	0.343750	0.310092	0.522018	-0.254128	-8.682251	-11.032104	-13.168335
C:\cware\Projects\Whales\OpenTag\T1_speed_30July\M21.DSG	7-1-2013	14:10:55	452558.000000	9051.160000	0.074219	-0.875000	0.332031	0.311009	0.522018	-0.254128	-7.278442	-9.033203	-13.290405
C:\cware\Projects\Whales\OpenTag\T1_speed_30July\M21.DSG	7-1-2013	14:10:55	452559.000000	9051.180000	-0.007813	-0.843750	0.304688	0.310092	0.521101	-0.254128	-12.084961	1.510620	-10.757446
C:\cware\Projects\Whales\OpenTag\T1_speed_30July\M21.DSG	7-1-2013	14:10:55	452560.000000	9051.200000	0.000000	-0.816406	0.234375	0.311009	0.520183	-0.253211	-14.572144	-2.456665	-12.237549
C:\cware\Projects\Whales\OpenTag\T1_speed_30July\M21.DSG	7-1-2013	14:10:55	452561.000000	9051.220000	0.074219	-0.816406	0.296875	0.311009	0.522936	-0.254128	-10.818481	-4.455566	-11.032104
C:\cware\Projects\Whales\OpenTag\T1_speed_30July\M21.DSG	7-1-2013	14:10:55	452562.000000	9051.240000	0.070313	-0.835938	0.304688	0.311009	0.522018	-0.253211	-9.521484	1.953125	-6.072998
C:\cware\Projects\Whales\OpenTag\T1_speed_30July\M21.DSG	7-1-2013	14:10:55	452563.000000	9051.260000	0.027344	-0.871094	0.269531	0.311009	0.521101	-0.252294	-4.547119	3.967285	-8.010864
C:\cware\Projects\Whales\OpenTag\T1_speed_30July\M21.DSG	7-1-2013	14:10:55	452564.000000	9051.280000	0.031250	-0.835938	0.234375	0.311009	0.520183	-0.254128	-2.059937	3.692627	-9.048462
C:\cware\Projects\Whales\OpenTag\T1_speed_30July\M21.DSG	7-1-2013	14:10:55	452565.000000	9051.300000	0.035156	-0.820313	0.296875	0.312844	0.520183	-0.255963	-0.579834	-0.991821	-9.475708
C:\cware\Projects\Whales\OpenTag\T1_speed_30July\M21.DSG	7-1-2013	14:10:55	452566.000000	9051.320000	0.019531	-0.886719	0.328125	0.312844	0.520183	-0.255963	5.737305	-0.122070	-11.383057
C:\cware\Projects\Whales\OpenTag\T1_speed_30July\M21.DSG	7-1-2013	14:10:55	452567.000000	9051.340000	-0.019531	-0.910156	0.359375	0.313761	0.517431	-0.255963	10.467529	2.304077	-8.392334
C:\cware\Projects\Whales\OpenTag\T1_speed_30July\M21.DSG	7-1-2013	14:10:55	452568.000000	9051.360000	-0.011719	-0.898438	0.375000	0.315596	0.517431	-0.258716	8.926392	-10.879517	-9.277344
C:\cware\Projects\Whales\OpenTag\T1_speed_30July\M21.DSG	7-1-2013	14:10:55	452569.000000	9051.380000	-0.050781	-0.890625	0.441406	0.315596	0.517431	-0.259633	5.935669	2.105713	-6.988525
C:\cware\Projects\Whales\OpenTag\T1_speed_30July\M21.DSG	7-1-2013	14:10:55	452570.000000	9051.400000	-0.039063	-0.898438	0.425781	0.318349	0.513761	-0.260550	5.126953	-0.732422	-7.415771
C:\cware\Projects\Whales\OpenTag\T1_speed_30July\M21.DSG	7-1-2013	14:10:55	452571.000000	9051.420000	-0.070313	-0.882813	0.464844	0.317431	0.512844	-0.259633	5.386353	4.852295	-6.423950
C:\cware\Projects\Whales\OpenTag\T1_speed_30July\M21.DSG	7-1-2013	14:10:55	452572.000000	9051.440000	-0.023438	-0.824219	0.468750	0.318349	0.511009	-0.265138	5.645752	4.257202	-4.470825
C:\cware\Projects\Whales\OpenTag\T1_speed_30July\M21.DSG	7-1-2013	14:10:55	452573.000000	9051.460000	-0.031250	-0.855469	0.464844	0.320183	0.509174	-0.265138	4.791260	-1.480103	-3.372192
C:\cware\Projects\Whales\OpenTag\T1_speed_30July\M21.DSG	7-1-2013	14:10:55	452574.000000	9051.480000	0.003906	-0.792969	0.460938	0.318349	0.506422	-0.265138	5.462646	0.381470	0.610352
C:\cware\Projects\Whales\OpenTag\T1_speed_30July\M21.DSG	7-1-2013	14:10:55	452575.000000	9051.500000	0.003906	-0.785156	0.457031	0.316514	0.504587	-0.266055	10.528564	-6.881714	-0.625610
C:\cware\Projects\Whales\OpenTag\T1_speed_30July\M21.DSG	7-1-2013	14:10:55	452576.000000	9051.520000	0.027344	-0.777344	0.484375	0.316514	0.501835	-0.269725	12.023926	0.549316	1.953125
C:\cware\Projects\Whales\OpenTag\T1_speed_30July\M21.DSG	7-1-2013	14:10:55	452577.000000	9051.540000	0.058594	-0.769531	0.503906	0.315596	0.498165	-0.272477	16.738892	1.220703	2.838135
C:\cware\Projects\Whales\OpenTag\T1_speed_30July\M21.DSG	7-1-2013	14:10:55	452578.000000	9051.560000	0.011719	-0.730469	0.492188	0.316514	0.492661	-0.276147	23.452759	-1.876831	0.274658
C:\cware\Projects\Whales\OpenTag\T1_speed_30July\M21.DSG	7-1-2013	14:10:55	452579.000000	9051.580000	0.085938	-0.714844	0.433594	0.315596	0.489908	-0.278899	29.907227	0.305176	-0.137329
C:\cware\Projects\Whales\OpenTag\T1_speed_30July\M21.DSG	7-1-2013	14:10:55	452580.000000	9051.600000	0.085938	-0.714844	0.433594	0.315596	0.483486	-0.282569	31.127930	-6.225586	0.045776
C:\cware\Projects\Whales\OpenTag\T1_speed_30July\M21.DSG	7-1-2013	14:10:55	452581.000000	9051.620000	0.093750	-0.742188	0.472656	0.312844	0.478899	-0.286239	35.888672	-3.158569	5.996704
C:\cware\Projects\Whales\OpenTag\T1_speed_30July\M21.DSG	7-1-2013	14:10:55	452582.000000	9051.640000	0.101563	-0.753906	0.371094	0.312844	0.474312	-0.288991	44.387817	-2.609253	6.301880
C:\cware\Projects\Whales\OpenTag\T1_speed_30July\M21.DSG	7-1-2013	14:10:55	452583.000000	9051.660000	0.082031	-0.753906	0.375000	0.311927	0.466055	-0.296330	51.773071	-5.020142	2.105713
C:\cware\Projects\Whales\OpenTag\T1_speed_30July\M21.DSG	7-1-2013	14:10:55	452584.000000	9051.680000	0.167969	-0.843750	0.425781	0.311009	0.458716	-0.300917	55.725098	-20.965576	-2.059937
C:\cware\Projects\Whales\OpenTag\T1_speed_30July\M21.DSG	7-1-2013	14:10:55	452585.000000	9051.700000	0.117188	-0.843750	0.390625	0.306422	0.443119	-0.308257	68.527222	-18.844604	0.198364
C:\cware\Projects\Whales\OpenTag\T1_speed_30July\M21.DSG	7-1-2013	14:10:55	452586.000000	9051.720000	0.093750	-0.933594	0.390625	0.304587	0.434862	-0.312844	75.881958	-22.415161	1.968384
C:\cware\Projects\Whales\OpenTag\T1_speed_30July\M21.DSG	7-1-2013	14:10:55	452587.000000	9051.740000	0.199219	-0.855469	0.394531	0.298165	0.416514	-0.322936	57.785034	-39.169312	-3.707886
C:\cware\Projects\Whales\OpenTag\T1_speed_30July\M21.DSG	7-1-2013	14:10:55	452588.000000	9051.760000	0.226563	-0.812500	0.468750	0.293578	0.408257	-0.326606	42.388916	-37.719727	-8.041382
C:\cware\Projects\Whales\OpenTag\T1_speed_30July\M21.DSG	7-1-2013	14:10:55	452589.000000	9051.780000	0.113281	-0.785156	0.468750	0.285321	0.398165	-0.328440	18.310547	-17.761230	-4.211426
C:\cware\Projects\Whales\OpenTag\T1_speed_30July\M21.DSG	7-1-2013	14:10:55	452590.000000	9051.800000	0.093750	-0.820313	0.421875	0.282569	0.395413	-0.329358	15.747070	-12.222290	2.548218
C:\cware\Projects\Whales\OpenTag\T1_speed_30July\M21.DSG	7-1-2013	14:10:55	452591.000000	9051.820000	0.027344	-0.898438	0.277344	0.280734	0.388991	-0.334862	9.963989	-6.027222	1.571655
C:\cware\Projects\Whales\OpenTag\T1_speed_30July\M21.DSG	7-1-2013	14:10:55	452592.000000	9051.840000	-0.003906	-0.902344	0.320313	0.277982	0.387156	-0.333028	-0.015259	-9.628296	-5.264282
C:\cware\Projects\Whales\OpenTag\T1_speed_30July\M21.DSG	7-1-2013	14:10:55	452593.000000	9051.860000	-0.121094	-0.871094	0.410156	0.276147	0.386239	-0.333028	-12.283325	-7.507324	-10.330200
C:\cware\Projects\Whales\OpenTag\T1_speed_30July\M21.DSG	7-1-2013	14:10:55	452594.000000	9051.880000	-0.203125	-0.925781	0.390625	0.276147	0.386239	-0.333945	-19.622803	-10.986328	-16.036987
C:\cware\Projects\Whales\OpenTag\T1_speed_30July\M21.DSG	7-1-2013	14:10:55	452595.000000	9051.900000	-0.335938	-0.945313	0.359375	0.276147	0.391743	-0.332110	-26.947021	-7.385254	-18.142700
C:\cware\Projects\Whales\OpenTag\T1_speed_30July\M21.DSG	7-1-2013	14:10:55	452596.000000	9051.920000	-0.351563	-0.863281	0.269531	0.275229	0.394495	-0.329358	-32.730103	-1.388550	-19.836426
C:\cware\Projects\Whales\OpenTag\T1_speed_30July\M21.DSG	7-1-2013	14:10:55	452597.000000	9051.940000	-0.312500	-0.800781	0.191406	0.275229	0.400917	-0.327523	-30.853271	-5.310059	-19.348145
C:\cware\Projects\Whales\OpenTag\T1_speed_30July\M21.DSG	7-1-2013	14:10:55	452598.000000	9051.960000	-0.429688	-0.753906	0.113281	0.277064	0.404587	-0.326606	-25.543213	2.502441	-13.412476
C:\cware\Projects\Whales\OpenTag\T1_speed_30July\M21.DSG	7-1-2013	14:10:55	452599.000000	9051.980000	-0.339844	-0.683594	0.121094	0.277982	0.409174	-0.323853	-22.583008	-1.495361	-11.123657
C:\cware\Projects\Whales\OpenTag\T1_speed_30July\M21.DSG	7-1-2013	14:10:55	452600.000000	9052.000000	-0.339844	-0.714844	0.136719	0.277982	0.409174	-0.323853	-14.282227	0.717163	-10.528564
C:\cware\Projects\Whales\OpenTag\T1_speed_30July\M21.DSG	7-1-2013	14:10:55	452601.000000	9052.020000	-0.167969	-0.859375	0.164063	0.276147	0.411009	-0.323853	-5.355835	-19.973755	-9.338379
C:\cware\Projects\Whales\OpenTag\T1_speed_30July\M21.DSG	7-1-2013	14:10:55	452602.000000	9052.040000	-0.117188	-0.855469	0.207031	0.273394	0.410092	-0.323853	-1.861572	-33.737183	-12.939453
C:\cware\Projects\Whales\OpenTag\T1_speed_30July\M21.DSG	7-1-2013	14:10:55	452603.000000	9052.060000	-0.179688	-0.886719	0.339844	0.269725	0.409174	-0.323853	13.961792	-39.688110	-15.151978
C:\cware\Projects\Whales\OpenTag\T1_speed_30July\M21.DSG	7-1-2013	14:10:55	452604.000000	9052.080000	-0.210938	-0.855469	0.390625	0.262385	0.407339	-0.322018	12.008667	-36.544800	-13.504028
C:\cware\Projects\Whales\OpenTag\T1_speed_30July\M21.DSG	7-1-2013	14:10:55	452605.000000	9052.100000	-0.187500	-0.875000	0.496094	0.258716	0.406422	-0.322936	16.220093	-31.997681	-15.380859
C:\cware\Projects\Whales\OpenTag\T1_speed_30July\M21.DSG	7-1-2013	14:10:55	452606.000000	9052.120000	-0.253906	-0.945313	0.605469	0.253211	0.403670	-0.323853	6.591797	-31.707764	-15.029907
C:\cware\Projects\Whales\OpenTag\T1_speed_30July\M21.DSG	7-1-2013	14:10:55	452607.000000	9052.140000	-0.277344	-0.917969	0.609375	0.252294	0.401835	-0.322936	-9.857178	-17.913818	-12.664795
C:\cware\Projects\Whales\OpenTag\T1_speed_30July\M21.DSG	7-1-2013	14:10:55	452608.000000	9052.160000	-0.082031	-0.812500	0.570313	0.248624	0.402752	-0.322018	-14.236450	-11.520386	-9.094238
C:\cware\Projects\Whales\OpenTag\T1_speed_30July\M21.DSG	7-1-2013	14:10:55	452609.000000	9052.180000	-0.136719	-0.718750	0.542969	0.248624	0.405505	-0.322018	-9.582520	-8.712769	-5.477905
C:\cware\Projects\Whales\OpenTag\T1_speed_30July\M21.DSG	7-1-2013	14:10:55	452610.000000	9052.200000	0.023438	-0.773438	0.644531	0.246789	0.405505	-0.320183	-14.862061	-0.671387	0.747681
C:\cware\Projects\Whales\OpenTag\T1_speed_30July\M21.DSG	7-1-2013	14:10:55	452611.000000	9052.220000	-0.046875	-0.753906	0.500000	0.246789	0.407339	-0.318349	-15.655518	5.386353	5.020142
C:\cware\Projects\Whales\OpenTag\T1_speed_30July\M21.DSG	7-1-2013	14:10:55	452612.000000	9052.240000	0.058594	-0.750000	0.582031	0.247706	0.410092	-0.318349	-18.371582	6.698608	4.806519
C:\cware\Projects\Whales\OpenTag\T1_speed_30July\M21.DSG	7-1-2013	14:10:55	452613.000000	9052.260000	0.171875	-0.757813	0.535156	0.247706	0.411009	-0.318349	-10.726929	-9.185791	4.669189
C:\cware\Projects\Whales\OpenTag\T1_speed_30July\M21.DSG	7-1-2013	14:10:55	452614.000000	9052.280000	0.253906	-0.730469	0.550781	0.244037	0.411009	-0.316514	-13.000488	-11.825562	3.189087
C:\cware\Projects\Whales\OpenTag\T1_speed_30July\M21.DSG	7-1-2013	14:10:55	452615.000000	9052.300000	0.187500	-0.777344	0.574219	0.242202	0.412844	-0.315596	-16.647339	-27.511597	-3.662109
C:\cware\Projects\Whales\OpenTag\T1_speed_30July\M21.DSG	7-1-2013	14:10:55	452616.000000	9052.320000	0.152344	-0.781250	0.519531	0.239450	0.416514	-0.312844	-14.480591	-26.351929	-8.697510
C:\cware\Projects\Whales\OpenTag\T1_speed_30July\M21.DSG	7-1-2013	14:10:55	452617.000000	9052.340000	0.148438	-0.804688	0.480469	0.233945	0.418349	-0.311009	-20.263672	-25.543213	-12.252808
C:\cware\Projects\Whales\OpenTag\T1_speed_30July\M21.DSG	7-1-2013	14:10:55	452618.000000	9052.360000	0.148438	-0.804688	0.480469	0.233028	0.420183	-0.308257	-25.680542	-21.896362	-13.076782
C:\cware\Projects\Whales\OpenTag\T1_speed_30July\M21.DSG	7-1-2013	14:10:55	452619.000000	9052.380000	0.078125	-0.757813	0.511719	0.229358	0.425688	-0.304587	-24.337769	-15.243530	-10.848999
C:\cware\Projects\Whales\OpenTag\T1_speed_30July\M21.DSG	7-1-2013	14:10:55	452620.000000	9052.400000	0.078125	-0.757813	0.511719	0.227523	0.428440	-0.304587	-19.393921	-17.883301	-12.252808
C:\cware\Projects\Whales\OpenTag\T1_speed_30July\M21.DSG	7-1-2013	14:10:55	452621.000000	9052.420000	0.117188	-0.757813	0.574219	0.224771	0.432110	-0.300917	-22.476196	-20.675659	-14.816284
C:\cware\Projects\Whales\OpenTag\T1_speed_30July\M21.DSG	7-1-2013	14:10:55	452622.000000	9052.440000	0.171875	-0.777344	0.554688	0.223853	0.433028	-0.299083	-24.002075	-14.984131	-8.819580
C:\cware\Projects\Whales\OpenTag\T1_speed_30July\M21.DSG	7-1-2013	14:10:55	452623.000000	9052.460000	0.167969	-0.839844	0.546875	0.222018	0.438532	-0.295413	-32.318115	-6.561279	-1.815796
C:\cware\Projects\Whales\OpenTag\T1_speed_30July\M21.DSG	7-1-2013	14:10:55	452624.000000	9052.480000	0.136719	-0.816406	0.539063	0.221101	0.441284	-0.295413	-34.896851	-7.019043	-2.182007
C:\cware\Projects\Whales\OpenTag\T1_speed_30July\M21.DSG	7-1-2013	14:10:55	452625.000000	9052.500000	0.121094	-0.792969	0.535156	0.218349	0.445872	-0.290826	-23.956299	-17.913818	-6.057739
C:\cware\Projects\Whales\OpenTag\T1_speed_30July\M21.DSG	7-1-2013	14:10:55	452626.000000	9052.520000	0.132813	-0.781250	0.476563	0.216514	0.448624	-0.288073	-23.529053	-10.711670	-7.095337
C:\cware\Projects\Whales\OpenTag\T1_speed_30July\M21.DSG	7-1-2013	14:10:55	452627.000000	9052.540000	0.191406	-0.792969	0.488281	0.216514	0.454128	-0.286239	-31.372070	-14.633179	-13.305664
C:\cware\Projects\Whales\OpenTag\T1_speed_30July\M21.DSG	7-1-2013	14:10:55	452628.000000	9052.560000	0.105469	-0.851563	0.503906	0.216514	0.457798	-0.283486	-31.829834	-3.570557	-11.199951
C:\cware\Projects\Whales\OpenTag\T1_speed_30July\M21.DSG	7-1-2013	14:10:55	452629.000000	9052.580000	0.171875	-0.867188	0.507813	0.215596	0.461468	-0.277982	-24.963379	-16.510010	-9.826660
C:\cware\Projects\Whales\OpenTag\T1_speed_30July\M21.DSG	7-1-2013	14:10:55	452630.000000	9052.600000	0.152344	-0.796875	0.496094	0.214679	0.465138	-0.276147	-29.586792	-11.856079	-7.614136
C:\cware\Projects\Whales\OpenTag\T1_speed_30July\M21.DSG	7-1-2013	14:10:55	452631.000000	9052.620000	0.109375	-0.785156	0.347656	0.213761	0.473394	-0.272477	-33.432007	-1.235962	-7.156372
C:\cware\Projects\Whales\OpenTag\T1_speed_30July\M21.DSG	7-1-2013	14:10:55	452632.000000	9052.640000	0.242188	-0.792969	0.386719	0.213761	0.475229	-0.270642	-31.250000	-16.326904	-13.061523
C:\cware\Projects\Whales\OpenTag\T1_speed_30July\M21.DSG	7-1-2013	14:10:55	452633.000000	9052.660000	0.140625	-0.839844	0.421875	0.211927	0.479817	-0.264220	-33.493042	-7.949829	-11.672974
C:\cware\Projects\Whales\OpenTag\T1_speed_30July\M21.DSG	7-1-2013	14:10:55	452634.000000	9052.680000	0.125000	-0.906250	0.460938	0.211009	0.483486	-0.260550	-34.072876	-8.285522	-13.168335
C:\cware\Projects\Whales\OpenTag\T1_speed_30July\M21.DSG	7-1-2013	14:10:55	452635.000000	9052.700000	0.195313	-0.910156	0.488281	0.211009	0.490826	-0.258716	-29.403687	-17.410278	-10.772705
C:\cware\Projects\Whales\OpenTag\T1_speed_30July\M21.DSG	7-1-2013	14:10:55	452636.000000	9052.720000	0.152344	-0.949219	0.496094	0.210092	0.493578	-0.255046	-26.977539	-16.403198	-11.627197
C:\cware\Projects\Whales\OpenTag\T1_speed_30July\M21.DSG	7-1-2013	14:10:55	452637.000000	9052.740000	0.152344	-0.902344	0.460938	0.210092	0.498165	-0.249541	-32.714844	-6.942749	-11.154175
C:\cware\Projects\Whales\OpenTag\T1_speed_30July\M21.DSG	7-1-2013	14:10:55	452638.000000	9052.760000	0.214844	-0.871094	0.371094	0.208257	0.502752	-0.246789	-31.555176	-12.512207	-12.969971
C:\cware\Projects\Whales\OpenTag\T1_speed_30July\M21.DSG	7-1-2013	14:10:55	452639.000000	9052.780000	0.121094	-0.878906	0.371094	0.209174	0.506422	-0.244037	-33.615112	2.487183	-13.977051
C:\cware\Projects\Whales\OpenTag\T1_speed_30July\M21.DSG	7-1-2013	14:10:55	452640.000000	9052.800000	0.179688	-0.832031	0.359375	0.210092	0.510092	-0.240367	-32.714844	-8.895874	-14.633179
C:\cware\Projects\Whales\OpenTag\T1_speed_30July\M21.DSG	7-1-2013	14:10:55	452641.000000	9052.820000	0.042969	-0.937500	0.414063	0.211009	0.511927	-0.237615	-21.636963	-4.241943	-11.444092
C:\cware\Projects\Whales\OpenTag\T1_speed_30July\M21.DSG	7-1-2013	14:10:55	452642.000000	9052.840000	0.078125	-0.917969	0.519531	0.211927	0.518349	-0.234862	-21.621704	1.007080	-10.772705
C:\cware\Projects\Whales\OpenTag\T1_speed_30July\M21.DSG	7-1-2013	14:10:55	452643.000000	9052.860000	0.074219	-0.976563	0.449219	0.211927	0.520183	-0.233028	-26.062012	3.707886	-10.894775
C:\cware\Projects\Whales\OpenTag\T1_speed_30July\M21.DSG	7-1-2013	14:10:55	452644.000000	9052.880000	0.144531	-0.906250	0.429688	0.214679	0.523853	-0.227523	-28.732300	3.173828	-10.604858
C:\cware\Projects\Whales\OpenTag\T1_speed_30July\M21.DSG	7-1-2013	14:10:55	452645.000000	9052.900000	0.164063	-0.855469	0.355469	0.213761	0.528440	-0.225688	-33.752441	2.914429	-9.811401
C:\cware\Projects\Whales\OpenTag\T1_speed_30July\M21.DSG	7-1-2013	14:10:55	452646.000000	9052.920000	0.136719	-0.863281	0.332031	0.216514	0.534862	-0.222018	-32.608032	3.356934	-9.368896
C:\cware\Projects\Whales\OpenTag\T1_speed_30July\M21.DSG	7-1-2013	14:10:55	452647.000000	9052.940000	0.136719	-0.871094	0.316406	0.219266	0.535780	-0.221101	-25.939941	7.873535	-9.094238
C:\cware\Projects\Whales\OpenTag\T1_speed_30July\M21.DSG	7-1-2013	14:10:55	452648.000000	9052.960000	0.226563	-0.925781	0.335938	0.220183	0.540367	-0.216514	-27.770996	2.090454	-11.337280
C:\cware\Projects\Whales\OpenTag\T1_speed_30July\M21.DSG	7-1-2013	14:10:55	452649.000000	9052.980000	0.125000	-0.941406	0.355469	0.221101	0.543119	-0.213761	-27.725220	4.486084	-8.346558
C:\cware\Projects\Whales\OpenTag\T1_speed_30July\M21.DSG	7-1-2013	14:10:55	452650.000000	9053.000000	0.101563	-0.937500	0.375000	0.221101	0.547706	-0.215596	-29.449463	4.272461	-7.843018
C:\cware\Projects\Whales\OpenTag\T1_speed_30July\M21.DSG	7-1-2013	14:10:55	452651.000000	9053.020000	0.082031	-0.964844	0.378906	0.223853	0.550459	-0.209174	-34.133911	5.401611	-8.346558
C:\cware\Projects\Whales\OpenTag\T1_speed_30July\M21.DSG	7-1-2013	14:10:55	452652.000000	9053.040000	0.101563	-0.957031	0.390625	0.225688	0.552294	-0.205505	-32.806396	3.448486	-9.658813
C:\cware\Projects\Whales\OpenTag\T1_speed_30July\M21.DSG	7-1-2013	14:10:55	452653.000000	9053.060000	0.109375	-0.933594	0.324219	0.226606	0.557798	-0.202752	-34.210205	4.684448	-5.401611
C:\cware\Projects\Whales\OpenTag\T1_speed_30July\M21.DSG	7-1-2013	14:10:55	452654.000000	9053.080000	0.125000	-0.964844	0.316406	0.226606	0.560550	-0.200000	-31.188965	8.422852	-7.232666
C:\cware\Projects\Whales\OpenTag\T1_speed_30July\M21.DSG	7-1-2013	14:10:55	452655.000000	9053.100000	0.093750	-0.957031	0.289063	0.228440	0.563303	-0.194495	-28.137207	2.731323	-7.934570
C:\cware\Projects\Whales\OpenTag\T1_speed_30July\M21.DSG	7-1-2013	14:10:55	452656.000000	9053.120000	0.152344	-0.953125	0.261719	0.230275	0.565138	-0.191743	-28.732300	0.045776	-8.407593
C:\cware\Projects\Whales\OpenTag\T1_speed_30July\M21.DSG	7-1-2013	14:10:55	452657.000000	9053.140000	0.097656	-0.972656	0.253906	0.230275	0.573394	-0.188073	-25.985718	1.098633	-6.820679
C:\cware\Projects\Whales\OpenTag\T1_speed_30July\M21.DSG	7-1-2013	14:10:55	452658.000000	9053.160000	0.121094	-0.902344	0.218750	0.232110	0.574312	-0.179817	-17.395020	2.548218	-10.787964
C:\cware\Projects\Whales\OpenTag\T1_speed_30July\M21.DSG	7-1-2013	14:10:55	452659.000000	9053.180000	0.156250	-0.964844	0.218750	0.234862	0.577064	-0.181651	-21.041870	-4.348755	-10.696411
C:\cware\Projects\Whales\OpenTag\T1_speed_30July\M21.DSG	7-1-2013	14:10:55	452660.000000	9053.200000	0.156250	-0.964844	0.218750	0.233945	0.579817	-0.179817	-26.687622	-0.396729	-5.630493
C:\cware\Projects\Whales\OpenTag\T1_speed_30July\M21.DSG	7-1-2013	14:10:55	452661.000000	9053.220000	0.117188	-1.019531	0.304688	0.236697	0.584404	-0.176147	-33.142090	0.686646	-4.547119
C:\cware\Projects\Whales\OpenTag\T1_speed_30July\M21.DSG	7-1-2013	14:10:55	452662.000000	9053.240000	0.007813	-1.007813	0.296875	0.235780	0.586239	-0.173394	-29.937744	6.637573	-5.447388
C:\cware\Projects\Whales\OpenTag\T1_speed_30July\M21.DSG	7-1-2013	14:10:55	452663.000000	9053.260000	0.054688	-1.031250	0.289063	0.236697	0.588991	-0.168807	-28.198242	1.480103	-9.719849
C:\cware\Projects\Whales\OpenTag\T1_speed_30July\M21.DSG	7-1-2013	14:10:55	452664.000000	9053.280000	-0.019531	-0.972656	0.257813	0.237615	0.591743	-0.166972	-28.045654	9.689331	-6.011963
C:\cware\Projects\Whales\OpenTag\T1_speed_30July\M21.DSG	7-1-2013	14:10:55	452665.000000	9053.300000	0.031250	-1.003906	0.242188	0.240367	0.596330	-0.162385	-20.614624	8.483887	-3.692627
C:\cware\Projects\Whales\OpenTag\T1_speed_30July\M21.DSG	7-1-2013	14:10:55	452666.000000	9053.320000	0.093750	-1.011719	0.214844	0.240367	0.597248	-0.160550	-26.138306	4.272461	-4.013062
C:\cware\Projects\Whales\OpenTag\T1_speed_30July\M21.DSG	7-1-2013	14:10:55	452667.000000	9053.340000	0.054688	-0.964844	0.167969	0.239450	0.601835	-0.155046	-26.123047	3.524780	-4.379272
C:\cware\Projects\Whales\OpenTag\T1_speed_30July\M21.DSG	7-1-2013	14:10:55	452668.000000	9053.360000	0.093750	-0.957031	0.164063	0.242202	0.604587	-0.153211	-25.543213	6.744385	-1.571655
C:\cware\Projects\Whales\OpenTag\T1_speed_30July\M21.DSG	7-1-2013	14:10:55	452669.000000	9053.380000	0.089844	-0.945313	0.179688	0.243119	0.608257	-0.148624	-29.663086	2.044678	-0.335693
C:\cware\Projects\Whales\OpenTag\T1_speed_30July\M21.DSG	7-1-2013	14:10:55	452670.000000	9053.400000	0.093750	-0.925781	0.148438	0.243119	0.610092	-0.144037	-26.077271	3.829956	-1.602173
C:\cware\Projects\Whales\OpenTag\T1_speed_30July\M21.DSG	7-1-2013	14:10:55	452671.000000	9053.420000	0.121094	-0.902344	0.105469	0.244037	0.614679	-0.140367	-35.110474	6.469727	-2.792358
C:\cware\Projects\Whales\OpenTag\T1_speed_30July\M21.DSG	7-1-2013	14:10:55	452672.000000	9053.440000	0.109375	-0.898438	0.089844	0.244954	0.616514	-0.136697	-30.120850	10.513306	0.808716
C:\cware\Projects\Whales\OpenTag\T1_speed_30July\M21.DSG	7-1-2013	14:10:55	452673.000000	9053.460000	0.105469	-0.921875	0.089844	0.245872	0.618349	-0.133028	-36.132813	8.972168	-3.952026
C:\cware\Projects\Whales\OpenTag\T1_speed_30July\M21.DSG	7-1-2013	14:10:55	452674.000000	9053.480000	0.113281	-0.929688	0.105469	0.246789	0.619266	-0.130275	-33.325195	9.704590	-2.929688
C:\cware\Projects\Whales\OpenTag\T1_speed_30July\M21.DSG	7-1-2013	14:10:55	452675.000000	9053.500000	0.113281	-0.933594	0.085938	0.247706	0.624771	-0.127523	-30.548096	14.266968	-3.967285
C:\cware\Projects\Whales\OpenTag\T1_speed_30July\M21.DSG	7-1-2013	14:10:55	452676.000000	9053.520000	0.121094	-0.949219	0.132813	0.249541	0.625688	-0.124771	-27.389526	10.284424	0.045776
C:\cware\Projects\Whales\OpenTag\T1_speed_30July\M21.DSG	7-1-2013	14:10:55	452677.000000	9053.540000	0.082031	-0.976563	0.152344	0.249541	0.625688	-0.121101	-23.925781	9.048462	-0.274658
C:\cware\Projects\Whales\OpenTag\T1_speed_30July\M21.DSG	7-1-2013	14:10:55	452678.000000	9053.560000	-0.019531	-1.011719	0.164063	0.250459	0.628440	-0.117431	-18.508911	18.066406	-0.442505
C:\cware\Projects\Whales\OpenTag\T1_speed_30July\M21.DSG	7-1-2013	14:10:55	452679.000000	9053.580000	0.054688	-0.984375	0.113281	0.253211	0.631193	-0.117431	-22.720337	18.524170	-0.137329
C:\cware\Projects\Whales\OpenTag\T1_speed_30July\M21.DSG	7-1-2013	14:10:55	452680.000000	9053.600000	0.093750	-0.960938	0.093750	0.253211	0.633028	-0.114679	-27.862549	17.715454	1.174927
C:\cware\Projects\Whales\OpenTag\T1_speed_30July\M21.DSG	7-1-2013	14:10:55	452681.000000	9053.620000	0.070313	-0.945313	0.113281	0.253211	0.632110	-0.111927	-20.782471	24.322510	3.494263
C:\cware\Projects\Whales\OpenTag\T1_speed_30July\M21.DSG	7-1-2013	14:10:55	452682.000000	9053.640000	0.097656	-0.976563	0.113281	0.255046	0.635780	-0.109174	-22.628784	21.499634	1.663208
C:\cware\Projects\Whales\OpenTag\T1_speed_30July\M21.DSG	7-1-2013	14:10:55	452683.000000	9053.660000	0.121094	-0.988281	0.097656	0.255046	0.637615	-0.109174	-11.352539	10.910034	-1.220703
C:\cware\Projects\Whales\OpenTag\T1_speed_30July\M21.DSG	7-1-2013	14:10:55	452684.000000	9053.680000	0.050781	-0.957031	0.144531	0.255963	0.637615	-0.106422	-12.771606	15.930176	-0.885010
C:\cware\Projects\Whales\OpenTag\T1_speed_30July\M21.DSG	7-1-2013	14:10:55	452685.000000	9053.700000	0.058594	-0.945313	0.144531	0.256881	0.638532	-0.104587	-4.302979	8.132935	-1.953125
C:\cware\Projects\Whales\OpenTag\T1_speed_30July\M21.DSG	7-1-2013	14:10:55	452686.000000	9053.720000	0.085938	-0.937500	0.125000	0.258716	0.638532	-0.105505	-5.783081	14.999390	1.937866
C:\cware\Projects\Whales\OpenTag\T1_speed_30July\M21.DSG	7-1-2013	14:10:55	452687.000000	9053.740000	0.097656	-0.925781	0.156250	0.257798	0.639450	-0.105505	-0.259399	14.968872	3.585815
C:\cware\Projects\Whales\OpenTag\T1_speed_30July\M21.DSG	7-1-2013	14:10:55	452688.000000	9053.760000	0.089844	-0.906250	0.167969	0.258716	0.637615	-0.106422	-0.198364	14.251709	2.944946
C:\cware\Projects\Whales\OpenTag\T1_speed_30July\M21.DSG	7-1-2013	14:10:55	452689.000000	9053.780000	0.117188	-0.878906	0.136719	0.259633	0.637615	-0.105505	3.936768	14.221191	7.125854
C:\cware\Projects\Whales\OpenTag\T1_speed_30July\M21.DSG	7-1-2013	14:10:55	452690.000000	9053.800000	0.074219	-0.886719	0.140625	0.259633	0.637615	-0.108257	2.426147	20.446777	7.797241
C:\cware\Projects\Whales\OpenTag\T1_speed_30July\M21.DSG	7-1-2013	14:10:55	452691.000000	9053.820000	0.062500	-0.886719	0.128906	0.259633	0.635780	-0.110092	3.677368	11.917114	8.865356
C:\cware\Projects\Whales\OpenTag\T1_speed_30July\M21.DSG	7-1-2013	14:10:55	452692.000000	9053.840000	0.027344	-0.949219	0.167969	0.257798	0.634862	-0.111009	4.440308	14.129639	6.652832
C:\cware\Projects\Whales\OpenTag\T1_speed_30July\M21.DSG	7-1-2013	14:10:55	452693.000000	9053.860000	0.128906	-0.906250	0.195313	0.258716	0.633945	-0.114679	3.768921	16.494751	9.292603
C:\cware\Projects\Whales\OpenTag\T1_speed_30July\M21.DSG	7-1-2013	14:10:55	452694.000000	9053.880000	0.164063	-0.867188	0.214844	0.258716	0.634862	-0.114679	9.796143	14.801025	10.406494
C:\cware\Projects\Whales\OpenTag\T1_speed_30July\M21.DSG	7-1-2013	14:10:55	452695.000000	9053.900000	0.097656	-0.878906	0.175781	0.257798	0.631193	-0.117431	3.890991	7.720947	8.026123
C:\cware\Projects\Whales\OpenTag\T1_speed_30July\M21.DSG	7-1-2013	14:10:55	452696.000000	9053.920000	0.148438	-0.949219	0.207031	0.257798	0.630275	-0.117431	7.797241	7.324219	4.913330
C:\cware\Projects\Whales\OpenTag\T1_speed_30July\M21.DSG	7-1-2013	14:10:55	452697.000000	9053.940000	0.175781	-0.933594	0.234375	0.257798	0.628440	-0.122936	8.544922	2.136230	1.647949
C:\cware\Projects\Whales\OpenTag\T1_speed_30July\M21.DSG	7-1-2013	14:10:55	452698.000000	9053.960000	0.175781	-0.933594	0.234375	0.256881	0.628440	-0.124771	19.302368	-1.358032	1.052856
C:\cware\Projects\Whales\OpenTag\T1_speed_30July\M21.DSG	7-1-2013	14:10:55	452699.000000	9053.980000	0.238281	-0.906250	0.140625	0.255046	0.622936	-0.129358	17.166138	-6.149292	0.610352
C:\cware\Projects\Whales\OpenTag\T1_speed_30July\M21.DSG	7-1-2013	14:10:55	452700.000000	9054.000000	0.238281	-0.906250	0.140625	0.255963	0.621101	-0.130275	19.332886	0.289917	1.296997
C:\cware\Projects\Whales\OpenTag\T1_speed_30July\M21.DSG	7-1-2013	14:10:55	452701.000000	9054.020000	0.089844	-0.917969	0.109375	0.255046	0.619266	-0.136697	17.150879	3.921509	1.388550
C:\cware\Projects\Whales\OpenTag\T1_speed_30July\M21.DSG	7-1-2013	14:10:55	452702.000000	9054.040000	0.125000	-0.921875	0.117188	0.255046	0.617431	-0.139450	22.796631	3.540039	1.770020
C:\cware\Projects\Whales\OpenTag\T1_speed_30July\M21.DSG	7-1-2013	14:10:55	452703.000000	9054.060000	0.097656	-0.941406	0.125000	0.254128	0.611927	-0.144037	20.309448	-2.014160	1.327515
C:\cware\Projects\Whales\OpenTag\T1_speed_30July\M21.DSG	7-1-2013	14:10:55	452704.000000	9054.080000	0.171875	-0.976563	0.093750	0.255046	0.610092	-0.147706	23.483276	-4.867554	0.015259
C:\cware\Projects\Whales\OpenTag\T1_speed_30July\M21.DSG	7-1-2013	14:10:55	452705.000000	9054.100000	0.152344	-1.019531	0.074219	0.254128	0.606422	-0.153211	24.765015	-4.989624	-0.442505
C:\cware\Projects\Whales\OpenTag\T1_speed_30July\M21.DSG	7-1-2013	14:10:55	452706.000000	9054.120000	0.171875	-1.125000	0.042969	0.252294	0.603670	-0.155046	28.549194	-1.754761	1.846313
C:\cware\Projects\Whales\OpenTag\T1_speed_30July\M21.DSG	7-1-2013	14:10:55	452707.000000	9054.140000	0.242188	-1.121094	0.046875	0.251376	0.597248	-0.162385	34.927368	1.983643	3.692627
C:\cware\Projects\Whales\OpenTag\T1_speed_30July\M21.DSG	7-1-2013	14:10:55	452708.000000	9054.160000	0.320313	-1.128906	0.050781	0.250459	0.594495	-0.166972	33.859253	-5.203247	3.402710
C:\cware\Projects\Whales\OpenTag\T1_speed_30July\M21.DSG	7-1-2013	14:10:55	452709.000000	9054.180000	0.378906	-1.074219	0.097656	0.247706	0.589908	-0.172477	16.189575	-18.508911	-5.172729
C:\cware\Projects\Whales\OpenTag\T1_speed_30July\M21.DSG	7-1-2013	14:10:55	452710.000000	9054.200000	0.363281	-0.957031	0.218750	0.246789	0.588073	-0.173394	-3.494263	-25.924683	-9.429932
C:\cware\Projects\Whales\OpenTag\T1_speed_30July\M21.DSG	7-1-2013	14:10:55	452711.000000	9054.220000	0.214844	-1.003906	0.199219	0.244954	0.588073	-0.172477	-16.036987	-8.941650	-3.494263
C:\cware\Projects\Whales\OpenTag\T1_speed_30July\M21.DSG	7-1-2013	14:10:55	452712.000000	9054.240000	0.093750	-1.089844	0.082031	0.244954	0.589908	-0.170642	-8.178711	-4.486084	0.686646
C:\cware\Projects\Whales\OpenTag\T1_speed_30July\M21.DSG	7-1-2013	14:10:55	452713.000000	9054.260000	0.042969	-1.078125	-0.019531	0.244037	0.589908	-0.170642	-11.062622	-6.698608	0.457764
C:\cware\Projects\Whales\OpenTag\T1_speed_30July\M21.DSG	7-1-2013	14:10:55	452714.000000	9054.280000	0.007813	-1.070313	0.082031	0.242202	0.589908	-0.168807	-15.258789	-10.406494	-3.417969
C:\cware\Projects\Whales\OpenTag\T1_speed_30July\M21.DSG	7-1-2013	14:10:55	452715.000000	9054.300000	-0.242188	-1.179688	0.089844	0.241284	0.590826	-0.167890	-38.635254	-1.663208	-4.013062
C:\cware\Projects\Whales\OpenTag\T1_speed_30July\M21.DSG	7-1-2013	14:10:55	452716.000000	9054.320000	-0.296875	-1.191406	0.042969	0.240367	0.598165	-0.159633	-56.213379	-4.928589	-3.601074
C:\cware\Projects\Whales\OpenTag\T1_speed_30July\M21.DSG	7-1-2013	14:10:55	452717.000000	9054.340000	-0.261719	-1.156250	-0.074219	0.239450	0.602752	-0.155046	-53.527832	-5.813599	-3.540039
C:\cware\Projects\Whales\OpenTag\T1_speed_30July\M21.DSG	7-1-2013	14:10:55	452718.000000	9054.360000	-0.406250	-1.187500	-0.191406	0.239450	0.609174	-0.143119	-51.879883	2.075195	-6.179810
C:\cware\Projects\Whales\OpenTag\T1_speed_30July\M21.DSG	7-1-2013	14:10:55	452719.000000	9054.380000	-0.488281	-1.128906	-0.207031	0.239450	0.612844	-0.139450	-49.591064	7.522583	-9.078979
C:\cware\Projects\Whales\OpenTag\T1_speed_30July\M21.DSG	7-1-2013	14:10:55	452720.000000	9054.400000	-0.449219	-1.023438	-0.246094	0.243119	0.621101	-0.131193	-43.548584	11.962891	-10.589600
C:\cware\Projects\Whales\OpenTag\T1_speed_30July\M21.DSG	7-1-2013	14:10:55	452721.000000	9054.420000	-0.265625	-1.085938	-0.214844	0.244037	0.622018	-0.127523	-41.198730	-1.678467	-8.590698
C:\cware\Projects\Whales\OpenTag\T1_speed_30July\M21.DSG	7-1-2013	14:10:55	452722.000000	9054.440000	-0.187500	-1.117188	-0.234375	0.245872	0.626606	-0.121101	-32.501221	-9.796143	-8.346558
C:\cware\Projects\Whales\OpenTag\T1_speed_30July\M21.DSG	7-1-2013	14:10:55	452723.000000	9054.460000	-0.121094	-1.156250	-0.128906	0.244954	0.630275	-0.116514	-21.621704	-17.517090	-13.076782
C:\cware\Projects\Whales\OpenTag\T1_speed_30July\M21.DSG	7-1-2013	14:10:55	452724.000000	9054.480000	-0.187500	-1.152344	-0.109375	0.244954	0.631193	-0.113761	-13.046265	-17.654419	-15.960693
C:\cware\Projects\Whales\OpenTag\T1_speed_30July\M21.DSG	7-1-2013	14:10:55	452725.000000	9054.500000	-0.152344	-1.207031	-0.042969	0.244037	0.631193	-0.111927	-8.316040	-24.337769	-14.602661
C:\cware\Projects\Whales\OpenTag\T1_speed_30July\M21.DSG	7-1-2013	14:10:55	452726.000000	9054.520000	-0.113281	-1.121094	0.070313	0.244954	0.631193	-0.111927	-12.313843	-23.895264	-14.816284
C:\cware\Projects\Whales\OpenTag\T1_speed_30July\M21.DSG	7-1-2013	14:10:55	452727.000000	9054.540000	-0.199219	-1.148438	0.117188	0.244037	0.635780	-0.108257	-17.410278	-14.007568	-15.197754
C:\cware\Projects\Whales\OpenTag\T1_speed_30July\M21.DSG	7-1-2013	14:10:55	452728.000000	9054.560000	-0.093750	-1.054688	0.074219	0.244954	0.635780	-0.105505	-20.019531	-7.843018	-10.589600
C:\cware\Projects\Whales\OpenTag\T1_speed_30July\M21.DSG	7-1-2013	14:10:55	452729.000000	9054.580000	-0.007813	-1.019531	0.089844	0.244954	0.636697	-0.101835	-18.081665	0.381470	-4.333496
C:\cware\Projects\Whales\OpenTag\T1_speed_30July\M21.DSG	7-1-2013	14:10:55	452730.000000	9054.600000	-0.074219	-1.085938	0.175781	0.244037	0.638532	-0.100917	-24.780273	4.196167	-0.396729
C:\cware\Projects\Whales\OpenTag\T1_speed_30July\M21.DSG	7-1-2013	14:10:55	452731.000000	9054.620000	-0.035156	-1.027344	0.132813	0.244954	0.641284	-0.098165	-20.172119	8.819580	4.928589
C:\cware\Projects\Whales\OpenTag\T1_speed_30July\M21.DSG	7-1-2013	14:10:55	452732.000000	9054.640000	0.285156	-1.007813	-0.003906	0.244954	0.641284	-0.095413	-13.885498	7.537842	5.249023
C:\cware\Projects\Whales\OpenTag\T1_speed_30July\M21.DSG	7-1-2013	14:10:55	452733.000000	9054.660000	0.246094	-1.082031	-0.023438	0.244037	0.642202	-0.092661	-20.431519	-14.312744	-0.061035
C:\cware\Projects\Whales\OpenTag\T1_speed_30July\M21.DSG	7-1-2013	14:10:55	452734.000000	9054.680000	0.156250	-1.093750	0.011719	0.242202	0.644037	-0.091743	-23.941040	-13.381958	-1.632690
C:\cware\Projects\Whales\OpenTag\T1_speed_30July\M21.DSG	7-1-2013	14:10:55	452735.000000	9054.700000	0.179688	-1.042969	0.089844	0.242202	0.646789	-0.085321	-22.949219	-20.858765	-8.300781
C:\cware\Projects\Whales\OpenTag\T1_speed_30July\M21.DSG	7-1-2013	14:10:55	452736.000000	9054.720000	0.195313	-1.035156	0.039063	0.240367	0.648624	-0.083486	-28.152466	-26.947021	-11.901855
C:\cware\Projects\Whales\OpenTag\T1_speed_30July\M21.DSG	7-1-2013	14:10:55	452737.000000	9054.740000	0.042969	-1.066406	0.066406	0.239450	0.652294	-0.074312	-34.271240	-11.917114	-12.344360
C:\cware\Projects\Whales\OpenTag\T1_speed_30July\M21.DSG	7-1-2013	14:10:55	452738.000000	9054.760000	0.042969	-1.066406	0.066406	0.239450	0.654128	-0.073394	-29.296875	-6.408691	-10.314941
C:\cware\Projects\Whales\OpenTag\T1_speed_30July\M21.DSG	7-1-2013	14:10:55	452739.000000	9054.780000	0.085938	-1.074219	0.019531	0.240367	0.655963	-0.067890	-21.820068	-11.001587	-9.414673
C:\cware\Projects\Whales\OpenTag\T1_speed_30July\M21.DSG	7-1-2013	14:10:55	452740.000000	9054.800000	0.085938	-1.074219	0.019531	0.241284	0.655963	-0.064220	-23.666382	-4.791260	-7.720947
C:\cware\Projects\Whales\OpenTag\T1_speed_30July\M21.DSG	7-1-2013	14:10:55	452741.000000	9054.820000	0.199219	-1.085938	0.058594	0.242202	0.659633	-0.057798	-33.248901	-7.644653	-9.979248
C:\cware\Projects\Whales\OpenTag\T1_speed_30July\M21.DSG	7-1-2013	14:10:55	452742.000000	9054.840000	0.085938	-1.085938	0.050781	0.243119	0.662385	-0.055963	-41.580200	-4.989624	-10.192871
C:\cware\Projects\Whales\OpenTag\T1_speed_30July\M21.DSG	7-1-2013	14:10:55	452743.000000	9054.860000	0.031250	-1.046875	0.066406	0.243119	0.666055	-0.044954	-37.750244	-3.356934	-10.757446
C:\cware\Projects\Whales\OpenTag\T1_speed_30July\M21.DSG	7-1-2013	14:10:55	452744.000000	9054.880000	0.089844	-1.015625	-0.019531	0.244037	0.667890	-0.040367	-40.237427	-0.381470	-10.757446
C:\cware\Projects\Whales\OpenTag\T1_speed_30July\M21.DSG	7-1-2013	14:10:55	452745.000000	9054.900000	0.062500	-1.015625	-0.117188	0.244954	0.673394	-0.033028	-39.733887	-4.318237	-11.383057
C:\cware\Projects\Whales\OpenTag\T1_speed_30July\M21.DSG	7-1-2013	14:10:55	452746.000000	9054.920000	0.136719	-1.023438	-0.082031	0.246789	0.676147	-0.027523	-43.930054	-1.113892	-9.063721
C:\cware\Projects\Whales\OpenTag\T1_speed_30July\M21.DSG	7-1-2013	14:10:55	452747.000000	9054.940000	0.105469	-1.101563	-0.070313	0.245872	0.677982	-0.021101	-48.767090	4.882813	-11.978149
C:\cware\Projects\Whales\OpenTag\T1_speed_30July\M21.DSG	7-1-2013	14:10:55	452748.000000	9054.960000	0.152344	-1.058594	-0.039063	0.248624	0.680734	-0.013761	-45.639038	-2.929688	-10.665894
C:\cware\Projects\Whales\OpenTag\T1_speed_30July\M21.DSG	7-1-2013	14:10:55	452749.000000	9054.980000	0.085938	-1.054688	-0.042969	0.250459	0.683486	-0.007339	-41.229248	5.401611	-7.507324
C:\cware\Projects\Whales\OpenTag\T1_speed_30July\M21.DSG	7-1-2013	14:10:55	452750.000000	9055.000000	0.156250	-1.031250	-0.140625	0.252294	0.687156	0.000917	-41.198730	-3.967285	-11.230469
C:\cware\Projects\Whales\OpenTag\T1_speed_30July\M21.DSG	7-1-2013	14:10:55	452751.000000	9055.020000	0.144531	-0.968750	-0.125000	0.253211	0.688073	0.005505	-40.344238	1.113892	-12.725830
C:\cware\Projects\Whales\OpenTag\T1_speed_30July\M21.DSG	7-1-2013	14:10:55	452752.000000	9055.040000	0.113281	-1.015625	-0.128906	0.255046	0.692661	0.014679	-39.978027	-4.104614	-13.351440
C:\cware\Projects\Whales\OpenTag\T1_speed_30July\M21.DSG	7-1-2013	14:10:55	452753.000000	9055.060000	0.136719	-1.082031	-0.019531	0.255963	0.694495	0.018349	-36.544800	-1.037598	-11.871338
C:\cware\Projects\Whales\OpenTag\T1_speed_30July\M21.DSG	7-1-2013	14:10:55	452754.000000	9055.080000	-0.039063	-1.125000	-0.019531	0.259633	0.695413	0.025688	-29.678345	5.432129	-13.336182
C:\cware\Projects\Whales\OpenTag\T1_speed_30July\M21.DSG	7-1-2013	14:10:55	452755.000000	9055.100000	0.046875	-1.074219	-0.089844	0.259633	0.696330	0.029358	-25.207520	0.534058	-10.437012
C:\cware\Projects\Whales\OpenTag\T1_speed_30July\M21.DSG	7-1-2013	14:10:55	452756.000000	9055.120000	0.054688	-0.976563	-0.128906	0.261468	0.699083	0.034862	-30.487061	-0.289917	-8.361816
C:\cware\Projects\Whales\OpenTag\T1_speed_30July\M21.DSG	7-1-2013	14:10:55	452757.000000	9055.140000	0.035156	-0.925781	-0.195313	0.261468	0.700000	0.037615	-31.646729	12.481689	-6.576538
C:\cware\Projects\Whales\OpenTag\T1_speed_30July\M21.DSG	7-1-2013	14:10:55	452758.000000	9055.160000	0.093750	-0.953125	-0.167969	0.264220	0.700000	0.042202	-25.695801	15.045166	-9.445190
C:\cware\Projects\Whales\OpenTag\T1_speed_30July\M21.DSG	7-1-2013	14:10:55	452759.000000	9055.180000	0.128906	-1.007813	-0.171875	0.265138	0.700917	0.043119	-10.253906	6.500244	-13.442993
C:\cware\Projects\Whales\OpenTag\T1_speed_30July\M21.DSG	7-1-2013	14:10:55	452760.000000	9055.200000	0.082031	-0.980469	-0.070313	0.266972	0.702752	0.045872	-6.805420	14.373779	-7.141113
C:\cware\Projects\Whales\OpenTag\T1_speed_30July\M21.DSG	7-1-2013	14:10:55	452761.000000	9055.220000	0.046875	-1.019531	-0.089844	0.268807	0.702752	0.045872	-5.203247	9.536743	-2.883911
C:\cware\Projects\Whales\OpenTag\T1_speed_30July\M21.DSG	7-1-2013	14:10:55	452762.000000	9055.240000	0.089844	-1.066406	-0.121094	0.269725	0.701835	0.048624	-4.516602	3.890991	-6.256104
C:\cware\Projects\Whales\OpenTag\T1_speed_30July\M21.DSG	7-1-2013	14:10:55	452763.000000	9055.260000	0.023438	-0.972656	-0.199219	0.270642	0.702752	0.044954	-10.055542	8.636475	-6.454468
C:\cware\Projects\Whales\OpenTag\T1_speed_30July\M21.DSG	7-1-2013	14:10:55	452764.000000	9055.280000	0.062500	-0.953125	-0.261719	0.270642	0.703670	0.046789	-8.270264	10.772705	-5.004883
C:\cware\Projects\Whales\OpenTag\T1_speed_30July\M21.DSG	7-1-2013	14:10:55	452765.000000	9055.300000	0.132813	-0.980469	-0.207031	0.270642	0.703670	0.044037	1.861572	13.442993	-6.561279
C:\cware\Projects\Whales\OpenTag\T1_speed_30July\M21.DSG	7-1-2013	14:10:55	452766.000000	9055.320000	0.117188	-0.996094	-0.187500	0.271560	0.700917	0.044037	5.401611	15.625000	-6.805420
C:\cware\Projects\Whales\OpenTag\T1_speed_30July\M21.DSG	7-1-2013	14:10:55	452767.000000	9055.340000	0.113281	-1.050781	-0.152344	0.274312	0.702752	0.042202	10.650635	12.390137	-7.003784
C:\cware\Projects\Whales\OpenTag\T1_speed_30July\M21.DSG	7-1-2013	14:10:55	452768.000000	9055.360000	0.023438	-1.035156	-0.089844	0.274312	0.702752	0.040367	11.276245	10.635376	-7.125854
C:\cware\Projects\Whales\OpenTag\T1_speed_30July\M21.DSG	7-1-2013	14:10:55	452769.000000	9055.380000	0.011719	-1.070313	-0.062500	0.276147	0.700917	0.036697	2.151489	10.177612	-7.049561
C:\cware\Projects\Whales\OpenTag\T1_speed_30July\M21.DSG	7-1-2013	14:10:55	452770.000000	9055.400000	-0.031250	-1.027344	-0.128906	0.277064	0.699083	0.034862	3.143311	20.141602	-6.317139
C:\cware\Projects\Whales\OpenTag\T1_speed_30July\M21.DSG	7-1-2013	14:10:55	452771.000000	9055.420000	-0.015625	-0.992188	-0.109375	0.278899	0.700000	0.030275	8.956909	15.518188	-7.522583
C:\cware\Projects\Whales\OpenTag\T1_speed_30July\M21.DSG	7-1-2013	14:10:55	452772.000000	9055.440000	0.105469	-0.980469	-0.191406	0.278899	0.700000	0.027523	12.115479	10.604858	-10.971069
C:\cware\Projects\Whales\OpenTag\T1_speed_30July\M21.DSG	7-1-2013	14:10:55	452773.000000	9055.460000	0.035156	-0.917969	-0.195313	0.282569	0.697248	0.022936	21.743774	15.167236	-5.920410
C:\cware\Projects\Whales\OpenTag\T1_speed_30July\M21.DSG	7-1-2013	14:10:55	452774.000000	9055.480000	0.132813	-0.894531	-0.156250	0.283486	0.696330	0.021101	21.255493	23.574829	-3.280640
C:\cware\Projects\Whales\OpenTag\T1_speed_30July\M21.DSG	7-1-2013	14:10:55	452775.000000	9055.500000	0.031250	-0.933594	-0.171875	0.284404	0.695413	0.013761	25.421143	12.100220	-3.356934
C:\cware\Projects\Whales\OpenTag\T1_speed_30July\M21.DSG	7-1-2013	14:10:55	452776.000000	9055.520000	0.109375	-0.953125	-0.109375	0.284404	0.695413	0.010092	25.100708	7.751465	-6.652832
C:\cware\Projects\Whales\OpenTag\T1_speed_30July\M21.DSG	7-1-2013	14:10:55	452777.000000	9055.540000	0.023438	-0.988281	-0.035156	0.286239	0.690826	0.000917	28.076172	16.143799	-7.110596
C:\cware\Projects\Whales\OpenTag\T1_speed_30July\M21.DSG	7-1-2013	14:10:55	452778.000000	9055.560000	0.023438	-0.988281	-0.035156	0.288073	0.689908	-0.003670	31.951904	15.426636	-7.049561
C:\cware\Projects\Whales\OpenTag\T1_speed_30July\M21.DSG	7-1-2013	14:10:55	452779.000000	9055.580000	0.070313	-0.949219	-0.050781	0.288991	0.687156	-0.013761	32.836914	11.581421	-2.868652
C:\cware\Projects\Whales\OpenTag\T1_speed_30July\M21.DSG	7-1-2013	14:10:55	452780.000000	9055.600000	0.070313	-0.949219	-0.050781	0.288991	0.684404	-0.019266	39.215088	15.228271	-2.990723
C:\cware\Projects\Whales\OpenTag\T1_speed_30July\M21.DSG	7-1-2013	14:10:55	452781.000000	9055.620000	0.058594	-0.941406	-0.023438	0.290826	0.680734	-0.029358	39.535522	16.204834	-3.173828
C:\cware\Projects\Whales\OpenTag\T1_speed_30July\M21.DSG	7-1-2013	14:10:55	452782.000000	9055.640000	0.117188	-1.007813	0.003906	0.290826	0.678899	-0.034862	37.338257	13.717651	-2.548218
C:\cware\Projects\Whales\OpenTag\T1_speed_30July\M21.DSG	7-1-2013	14:10:55	452783.000000	9055.660000	0.019531	-0.992188	0.039063	0.291743	0.674312	-0.040367	34.973145	21.286011	-7.080078
C:\cware\Projects\Whales\OpenTag\T1_speed_30July\M21.DSG	7-1-2013	14:10:55	452784.000000	9055.680000	-0.003906	-1.003906	0.082031	0.294495	0.671560	-0.052294	38.482666	16.433716	-8.041382
C:\cware\Projects\Whales\OpenTag\T1_speed_30July\M21.DSG	7-1-2013	14:10:55	452785.000000	9055.700000	0.042969	-1.050781	0.109375	0.295413	0.667890	-0.057798	40.756226	7.202148	-6.851196
C:\cware\Projects\Whales\OpenTag\T1_speed_30July\M21.DSG	7-1-2013	14:10:55	452786.000000	9055.720000	-0.066406	-1.035156	0.121094	0.296330	0.665138	-0.069725	39.657593	20.172119	-3.677368
C:\cware\Projects\Whales\OpenTag\T1_speed_30July\M21.DSG	7-1-2013	14:10:55	452787.000000	9055.740000	0.007813	-0.984375	0.105469	0.296330	0.661468	-0.075229	43.014526	9.552002	-6.790161
C:\cware\Projects\Whales\OpenTag\T1_speed_30July\M21.DSG	7-1-2013	14:10:55	452788.000000	9055.760000	0.035156	-0.976563	0.078125	0.300000	0.655046	-0.085321	44.723511	14.175415	-7.843018
C:\cware\Projects\Whales\OpenTag\T1_speed_30July\M21.DSG	7-1-2013	14:10:55	452789.000000	9055.780000	0.042969	-0.949219	0.023438	0.301835	0.653211	-0.089908	42.419434	11.932373	-6.515503
C:\cware\Projects\Whales\OpenTag\T1_speed_30July\M21.DSG	7-1-2013	14:10:55	452790.000000	9055.800000	0.027344	-0.953125	0.023438	0.303670	0.646789	-0.103670	43.167114	15.457153	-5.889893
C:\cware\Projects\Whales\OpenTag\T1_speed_30July\M21.DSG	7-1-2013	14:10:55	452791.000000	9055.820000	0.089844	-0.976563	0.105469	0.304587	0.644037	-0.108257	34.133911	19.653320	-9.338379
C:\cware\Projects\Whales\OpenTag\T1_speed_30July\M21.DSG	7-1-2013	14:10:55	452792.000000	9055.840000	0.046875	-0.996094	0.121094	0.306422	0.636697	-0.117431	35.522461	16.616821	-10.574341
C:\cware\Projects\Whales\OpenTag\T1_speed_30July\M21.DSG	7-1-2013	14:10:55	452793.000000	9055.860000	0.023438	-1.015625	0.203125	0.308257	0.633945	-0.123853	42.846680	17.654419	-6.973267
C:\cware\Projects\Whales\OpenTag\T1_speed_30July\M21.DSG	7-1-2013	14:10:55	452794.000000	9055.880000	0.046875	-1.039063	0.257813	0.311009	0.628440	-0.133028	42.358398	11.169434	-7.247925
C:\cware\Projects\Whales\OpenTag\T1_speed_30July\M21.DSG	7-1-2013	14:10:55	452795.000000	9055.900000	-0.003906	-1.039063	0.269531	0.312844	0.622936	-0.138532	38.970947	9.033203	-5.126953
C:\cware\Projects\Whales\OpenTag\T1_speed_30July\M21.DSG	7-1-2013	14:10:55	452796.000000	9055.920000	-0.023438	-1.019531	0.222656	0.311927	0.617431	-0.147706	41.946411	11.383057	-8.453369
C:\cware\Projects\Whales\OpenTag\T1_speed_30July\M21.DSG	7-1-2013	14:10:55	452797.000000	9055.940000	0.101563	-0.960938	0.203125	0.315596	0.614679	-0.153211	32.272339	10.528564	-9.033203
C:\cware\Projects\Whales\OpenTag\T1_speed_30July\M21.DSG	7-1-2013	14:10:55	452798.000000	9055.960000	0.058594	-0.980469	0.156250	0.317431	0.611927	-0.156881	27.542114	14.053345	-6.790161
C:\cware\Projects\Whales\OpenTag\T1_speed_30July\M21.DSG	7-1-2013	14:10:55	452799.000000	9055.980000	0.062500	-0.917969	0.175781	0.320183	0.604587	-0.165138	26.458740	20.889282	-4.287720
C:\cware\Projects\Whales\OpenTag\T1_speed_30July\M21.DSG	7-1-2013	14:10:55	452800.000000	9056.000000	0.074219	-0.914063	0.230469	0.321101	0.602752	-0.167890	20.050049	19.851685	-2.700806
C:\cware\Projects\Whales\OpenTag\T1_speed_30July\M21.DSG	7-1-2013	14:10:55	452801.000000	9056.020000	0.054688	-0.968750	0.226563	0.323853	0.599083	-0.174312	29.510498	11.276245	-2.029419
C:\cware\Projects\Whales\OpenTag\T1_speed_30July\M21.DSG	7-1-2013	14:10:55	452802.000000	9056.040000	0.054688	-1.015625	0.292969	0.322936	0.595413	-0.178899	28.274536	4.669189	-4.486084
C:\cware\Projects\Whales\OpenTag\T1_speed_30July\M21.DSG	7-1-2013	14:10:55	452803.000000	9056.060000	0.042969	-1.003906	0.339844	0.324771	0.589908	-0.183486	26.031494	0.686646	-1.831055
C:\cware\Projects\Whales\OpenTag\T1_speed_30July\M21.DSG	7-1-2013	14:10:55	452804.000000	9056.080000	-0.054688	-1.046875	0.382813	0.325688	0.588991	-0.186239	22.659302	6.835938	-1.419067
C:\cware\Projects\Whales\OpenTag\T1_speed_30July\M21.DSG	7-1-2013	14:10:55	452805.000000	9056.100000	0.128906	-0.968750	0.347656	0.327523	0.585321	-0.191743	19.760132	4.714966	-1.693726
C:\cware\Projects\Whales\OpenTag\T1_speed_30July\M21.DSG	7-1-2013	14:10:55	452806.000000	9056.120000	0.031250	-0.968750	0.332031	0.327523	0.582569	-0.192661	20.156860	3.585815	1.922607
C:\cware\Projects\Whales\OpenTag\T1_speed_30July\M21.DSG	7-1-2013	14:10:55	452807.000000	9056.140000	0.050781	-1.000000	0.316406	0.327523	0.578899	-0.197248	12.313843	2.639771	2.716064
C:\cware\Projects\Whales\OpenTag\T1_speed_30July\M21.DSG	7-1-2013	14:10:55	452808.000000	9056.160000	-0.007813	-1.031250	0.285156	0.325688	0.577064	-0.200000	21.057129	-1.419067	0.991821
C:\cware\Projects\Whales\OpenTag\T1_speed_30July\M21.DSG	7-1-2013	14:10:55	452809.000000	9056.180000	0.140625	-1.019531	0.250000	0.323853	0.570642	-0.206422	28.991699	-9.231567	-4.150391
C:\cware\Projects\Whales\OpenTag\T1_speed_30July\M21.DSG	7-1-2013	14:10:55	452810.000000	9056.200000	0.121094	-1.050781	0.273438	0.324771	0.566055	-0.210092	32.760620	-12.481689	-2.731323
C:\cware\Projects\Whales\OpenTag\T1_speed_30July\M21.DSG	7-1-2013	14:10:55	452811.000000	9056.220000	0.148438	-1.093750	0.222656	0.321101	0.558716	-0.218349	26.947021	-3.250122	1.495361
C:\cware\Projects\Whales\OpenTag\T1_speed_30July\M21.DSG	7-1-2013	14:10:55	452812.000000	9056.240000	0.140625	-1.066406	0.230469	0.319266	0.556881	-0.221101	16.845703	-17.211914	1.205444
C:\cware\Projects\Whales\OpenTag\T1_speed_30July\M21.DSG	7-1-2013	14:10:55	452813.000000	9056.260000	0.179688	-1.039063	0.292969	0.314679	0.550459	-0.225688	5.950928	-13.565063	-2.014160
C:\cware\Projects\Whales\OpenTag\T1_speed_30July\M21.DSG	7-1-2013	14:10:55	452814.000000	9056.280000	0.164063	-1.027344	0.304688	0.313761	0.548624	-0.226606	-7.431030	-5.615234	-2.273560
C:\cware\Projects\Whales\OpenTag\T1_speed_30July\M21.DSG	7-1-2013	14:10:55	452815.000000	9056.300000	0.207031	-1.000000	0.285156	0.311927	0.551376	-0.227523	-14.511108	5.096436	2.990723
C:\cware\Projects\Whales\OpenTag\T1_speed_30July\M21.DSG	7-1-2013	14:10:55	452816.000000	9056.320000	0.031250	-1.003906	0.214844	0.311009	0.550459	-0.225688	-18.127441	10.177612	5.142212
C:\cware\Projects\Whales\OpenTag\T1_speed_30July\M21.DSG	7-1-2013	14:10:55	452817.000000	9056.340000	-0.007813	-1.050781	0.226563	0.311927	0.553211	-0.222936	-28.762817	3.097534	5.645752
C:\cware\Projects\Whales\OpenTag\T1_speed_30July\M21.DSG	7-1-2013	14:10:55	452818.000000	9056.360000	-0.007813	-1.050781	0.226563	0.310092	0.554128	-0.220183	-34.805298	-2.304077	3.433228
C:\cware\Projects\Whales\OpenTag\T1_speed_30July\M21.DSG	7-1-2013	14:10:55	452819.000000	9056.380000	-0.261719	-1.125000	0.234375	0.309174	0.561468	-0.215596	-43.884277	-1.296997	-1.937866
C:\cware\Projects\Whales\OpenTag\T1_speed_30July\M21.DSG	7-1-2013	14:10:55	452820.000000	9056.400000	-0.261719	-1.125000	0.234375	0.308257	0.564220	-0.211927	-54.046631	0.564575	-5.294800
C:\cware\Projects\Whales\OpenTag\T1_speed_30July\M21.DSG	7-1-2013	14:10:55	452821.000000	9056.420000	-0.332031	-1.132813	0.082031	0.309174	0.568807	-0.208257	-59.066772	0.213623	-8.880615
C:\cware\Projects\Whales\OpenTag\T1_speed_30July\M21.DSG	7-1-2013	14:10:55	452822.000000	9056.440000	-0.328125	-1.046875	0.031250	0.309174	0.577982	-0.197248	-49.270630	-7.095337	-9.017944
C:\cware\Projects\Whales\OpenTag\T1_speed_30July\M21.DSG	7-1-2013	14:10:55	452823.000000	9056.460000	-0.441406	-1.078125	0.007813	0.308257	0.581651	-0.193578	-49.453735	0.213623	-6.668091
C:\cware\Projects\Whales\OpenTag\T1_speed_30July\M21.DSG	7-1-2013	14:10:55	452824.000000	9056.480000	-0.441406	-1.093750	-0.007813	0.310092	0.587156	-0.186239	-42.785645	18.905640	-4.287720
C:\cware\Projects\Whales\OpenTag\T1_speed_30July\M21.DSG	7-1-2013	14:10:55	452825.000000	9056.500000	-0.363281	-1.144531	0.027344	0.311927	0.589908	-0.181651	-45.516968	18.173218	-3.814697
C:\cware\Projects\Whales\OpenTag\T1_speed_30July\M21.DSG	7-1-2013	14:10:55	452826.000000	9056.520000	-0.332031	-1.156250	0.039063	0.311927	0.597248	-0.177064	-45.867920	19.332886	-5.386353
C:\cware\Projects\Whales\OpenTag\T1_speed_30July\M21.DSG	7-1-2013	14:10:55	452827.000000	9056.540000	-0.242188	-1.148438	0.027344	0.312844	0.600000	-0.174312	-29.830933	0.411987	-6.378174
C:\cware\Projects\Whales\OpenTag\T1_speed_30July\M21.DSG	7-1-2013	14:10:55	452828.000000	9056.560000	-0.191406	-1.156250	0.128906	0.312844	0.602752	-0.167890	-19.226074	-7.110596	-9.490967
C:\cware\Projects\Whales\OpenTag\T1_speed_30July\M21.DSG	7-1-2013	14:10:55	452829.000000	9056.580000	-0.179688	-1.082031	0.085938	0.312844	0.604587	-0.166972	-12.817383	-14.739990	-10.437012
C:\cware\Projects\Whales\OpenTag\T1_speed_30July\M21.DSG	7-1-2013	14:10:55	452830.000000	9056.600000	-0.167969	-1.054688	0.046875	0.312844	0.607339	-0.164220	-20.370483	-18.600464	-13.153076
C:\cware\Projects\Whales\OpenTag\T1_speed_30July\M21.DSG	7-1-2013	14:10:55	452831.000000	9056.620000	-0.148438	-1.070313	0.062500	0.312844	0.608257	-0.162385	-28.442383	-14.114380	-18.325806
C:\cware\Projects\Whales\OpenTag\T1_speed_30July\M21.DSG	7-1-2013	14:10:55	452832.000000	9056.640000	-0.171875	-1.101563	0.175781	0.313761	0.611009	-0.157798	-27.252197	-6.622314	-19.119263
C:\cware\Projects\Whales\OpenTag\T1_speed_30July\M21.DSG	7-1-2013	14:10:55	452833.000000	9056.660000	-0.093750	-1.125000	0.277344	0.313761	0.612844	-0.155963	-19.165039	-4.394531	-12.298584
C:\cware\Projects\Whales\OpenTag\T1_speed_30July\M21.DSG	7-1-2013	14:10:55	452834.000000	9056.680000	-0.101563	-1.039063	0.246094	0.314679	0.613761	-0.155046	-19.287109	0.061035	-5.905151
C:\cware\Projects\Whales\OpenTag\T1_speed_30July\M21.DSG	7-1-2013	14:10:55	452835.000000	9056.700000	0.000000	-1.062500	0.218750	0.315596	0.617431	-0.150459	-16.555786	-2.182007	-5.722046
C:\cware\Projects\Whales\OpenTag\T1_speed_30July\M21.DSG	7-1-2013	14:10:55	452836.000000	9056.720000	0.062500	-0.937500	0.093750	0.316514	0.616514	-0.148624	-17.883301	1.724243	-4.287720
C:\cware\Projects\Whales\OpenTag\T1_speed_30July\M21.DSG	7-1-2013	14:10:55	452837.000000	9056.740000	0.031250	-0.957031	0.109375	0.316514	0.619266	-0.146789	-13.717651	-1.541138	-1.754761
C:\cware\Projects\Whales\OpenTag\T1_speed_30July\M21.DSG	7-1-2013	14:10:55	452838.000000	9056.760000	0.066406	-1.062500	0.128906	0.314679	0.621101	-0.146789	-17.410278	-10.253906	-5.737305
C:\cware\Projects\Whales\OpenTag\T1_speed_30July\M21.DSG	7-1-2013	14:10:55	452839.000000	9056.780000	0.046875	-1.066406	0.183594	0.315596	0.622936	-0.143119	-18.203735	-16.586304	-6.942749
C:\cware\Projects\Whales\OpenTag\T1_speed_30July\M21.DSG	7-1-2013	14:10:55	452840.000000	9056.800000	0.042969	-1.046875	0.125000	0.313761	0.622936	-0.140367	-24.414063	-18.371582	-11.230469
C:\cware\Projects\Whales\OpenTag\T1_speed_30July\M21.DSG	7-1-2013	14:10:55	452841.000000	9056.820000	0.101563	-0.988281	0.093750	0.313761	0.626606	-0.137615	-26.153564	-7.034302	-12.908936
C:\cware\Projects\Whales\OpenTag\T1_speed_30July\M21.DSG	7-1-2013	14:10:55	452842.000000	9056.840000	0.074219	-1.003906	0.074219	0.313761	0.628440	-0.134862	-28.930664	-14.450073	-12.268066
C:\cware\Projects\Whales\OpenTag\T1_speed_30July\M21.DSG	7-1-2013	14:10:55	452843.000000	9056.860000	0.027344	-1.039063	0.144531	0.314679	0.630275	-0.129358	-16.952515	-12.588501	-7.980347
C:\cware\Projects\Whales\OpenTag\T1_speed_30July\M21.DSG	7-1-2013	14:10:55	452844.000000	9056.880000	0.003906	-1.089844	0.179688	0.312844	0.631193	-0.126606	-17.486572	-18.264771	-9.963989
C:\cware\Projects\Whales\OpenTag\T1_speed_30July\M21.DSG	7-1-2013	14:10:55	452845.000000	9056.900000	-0.042969	-1.027344	0.187500	0.312844	0.635780	-0.124771	-27.648926	-15.228271	-7.995605
C:\cware\Projects\Whales\OpenTag\T1_speed_30July\M21.DSG	7-1-2013	14:10:55	452846.000000	9056.920000	0.015625	-1.035156	0.093750	0.312844	0.636697	-0.122018	-32.958984	-12.313843	-5.508423
C:\cware\Projects\Whales\OpenTag\T1_speed_30July\M21.DSG	7-1-2013	14:10:55	452847.000000	9056.940000	0.078125	-0.957031	0.039063	0.311927	0.639450	-0.114679	-34.332275	-13.809204	-7.507324
C:\cware\Projects\Whales\OpenTag\T1_speed_30July\M21.DSG	7-1-2013	14:10:55	452848.000000	9056.960000	0.046875	-1.003906	0.007813	0.311927	0.642202	-0.111009	-33.950806	-10.696411	-5.996704
C:\cware\Projects\Whales\OpenTag\T1_speed_30July\M21.DSG	7-1-2013	14:10:55	452849.000000	9056.980000	0.046875	-1.015625	0.039063	0.310092	0.647706	-0.103670	-36.956787	-15.365601	-5.264282
C:\cware\Projects\Whales\OpenTag\T1_speed_30July\M21.DSG	7-1-2013	14:10:55	452850.000000	9057.000000	-0.007813	-1.050781	0.109375	0.309174	0.647706	-0.100917	-36.712646	-9.216309	-7.568359
C:\cware\Projects\Whales\OpenTag\T1_speed_30July\M21.DSG	7-1-2013	14:10:55	452851.000000	9057.020000	0.003906	-1.058594	0.074219	0.310092	0.653211	-0.093578	-38.162231	2.151489	-6.576538
C:\cware\Projects\Whales\OpenTag\T1_speed_30July\M21.DSG	7-1-2013	14:10:55	452852.000000	9057.040000	0.070313	-1.015625	0.042969	0.311009	0.655046	-0.089908	-36.697388	-6.393433	-8.285522
C:\cware\Projects\Whales\OpenTag\T1_speed_30July\M21.DSG	7-1-2013	14:10:55	452853.000000	9057.060000	0.046875	-0.980469	-0.074219	0.310092	0.658716	-0.083486	-31.234741	-9.460449	-8.621216
C:\cware\Projects\Whales\OpenTag\T1_speed_30July\M21.DSG	7-1-2013	14:10:55	452854.000000	9057.080000	0.082031	-1.039063	0.000000	0.310092	0.660550	-0.078899	-29.174805	-10.635376	-11.367798
C:\cware\Projects\Whales\OpenTag\T1_speed_30July\M21.DSG	7-1-2013	14:10:55	452855.000000	9057.100000	-0.003906	-1.050781	0.031250	0.311927	0.664220	-0.072477	-34.255981	0.076294	-7.537842
C:\cware\Projects\Whales\OpenTag\T1_speed_30July\M21.DSG	7-1-2013	14:10:55	452856.000000	9057.120000	0.050781	-1.042969	0.097656	0.311927	0.666055	-0.070642	-34.927368	-3.173828	-6.851196
C:\cware\Projects\Whales\OpenTag\T1_speed_30July\M21.DSG	7-1-2013	14:10:55	452857.000000	9057.140000	-0.015625	-1.039063	0.015625	0.312844	0.666055	-0.066972	-33.050537	-5.004883	-7.659912
C:\cware\Projects\Whales\OpenTag\T1_speed_30July\M21.DSG	7-1-2013	14:10:55	452858.000000	9057.160000	-0.015625	-1.039063	0.015625	0.312844	0.668807	-0.060550	-32.745361	1.220703	-9.277344
C:\cware\Projects\Whales\OpenTag\T1_speed_30July\M21.DSG	7-1-2013	14:10:55	452859.000000	9057.180000	0.011719	-1.027344	-0.046875	0.312844	0.670642	-0.058716	-23.681641	-1.266479	-8.026123
C:\cware\Projects\Whales\OpenTag\T1_speed_30July\M21.DSG	7-1-2013	14:10:55	452860.000000	9057.200000	0.011719	-1.027344	-0.046875	0.315596	0.674312	-0.053211	-21.789551	-1.754761	-10.101318
C:\cware\Projects\Whales\OpenTag\T1_speed_30July\M21.DSG	7-1-2013	14:10:55	452861.000000	9057.220000	0.082031	-1.042969	-0.078125	0.316514	0.675229	-0.048624	-25.634766	-0.076294	-7.980347
C:\cware\Projects\Whales\OpenTag\T1_speed_30July\M21.DSG	7-1-2013	14:10:55	452862.000000	9057.240000	-0.023438	-1.113281	-0.042969	0.316514	0.676147	-0.044037	-27.770996	3.189087	-8.514404
C:\cware\Projects\Whales\OpenTag\T1_speed_30July\M21.DSG	7-1-2013	14:10:55	452863.000000	9057.260000	0.050781	-1.062500	-0.011719	0.317431	0.677064	-0.042202	-34.698486	3.173828	-7.064819
C:\cware\Projects\Whales\OpenTag\T1_speed_30July\M21.DSG	7-1-2013	14:10:55	452864.000000	9057.280000	-0.011719	-1.089844	0.046875	0.317431	0.682569	-0.038532	-38.208008	3.952026	-7.415771
C:\cware\Projects\Whales\OpenTag\T1_speed_30July\M21.DSG	7-1-2013	14:10:55	452865.000000	9057.300000	-0.042969	-1.070313	0.007813	0.319266	0.682569	-0.033945	-26.107788	-3.494263	-9.262085
C:\cware\Projects\Whales\OpenTag\T1_speed_30July\M21.DSG	7-1-2013	14:10:55	452866.000000	9057.320000	-0.046875	-1.042969	-0.015625	0.319266	0.683486	-0.029358	-21.759033	-2.334595	-10.787964
C:\cware\Projects\Whales\OpenTag\T1_speed_30July\M21.DSG	7-1-2013	14:10:55	452867.000000	9057.340000	-0.085938	-1.011719	-0.035156	0.320183	0.686239	-0.026606	-12.252808	-4.852295	-11.596680
C:\cware\Projects\Whales\OpenTag\T1_speed_30July\M21.DSG	7-1-2013	14:10:55	452868.000000	9057.360000	0.000000	-1.023438	-0.039063	0.322936	0.686239	-0.023853	-10.421753	-4.730225	-9.155273
C:\cware\Projects\Whales\OpenTag\T1_speed_30July\M21.DSG	7-1-2013	14:10:55	452869.000000	9057.380000	0.003906	-0.992188	-0.140625	0.323853	0.687156	-0.022018	-17.166138	-2.426147	-7.919312
C:\cware\Projects\Whales\OpenTag\T1_speed_30July\M21.DSG	7-1-2013	14:10:55	452870.000000	9057.400000	0.023438	-0.972656	-0.148438	0.323853	0.686239	-0.021101	-16.555786	-1.190186	-6.500244
C:\cware\Projects\Whales\OpenTag\T1_speed_30July\M21.DSG	7-1-2013	14:10:55	452871.000000	9057.420000	0.097656	-0.992188	-0.128906	0.323853	0.688991	-0.018349	-19.729614	-0.183105	-10.452271
C:\cware\Projects\Whales\OpenTag\T1_speed_30July\M21.DSG	7-1-2013	14:10:55	452872.000000	9057.440000	-0.031250	-0.957031	-0.089844	0.325688	0.688991	-0.017431	-10.772705	5.798340	-9.124756
C:\cware\Projects\Whales\OpenTag\T1_speed_30July\M21.DSG	7-1-2013	14:10:55	452873.000000	9057.460000	-0.031250	-1.015625	-0.070313	0.325688	0.687156	-0.018349	5.142212	2.365112	-9.597778
C:\cware\Projects\Whales\OpenTag\T1_speed_30July\M21.DSG	7-1-2013	14:10:55	452874.000000	9057.480000	-0.046875	-1.000000	-0.007813	0.326606	0.688073	-0.020183	8.712769	3.799438	-7.461548
C:\cware\Projects\Whales\OpenTag\T1_speed_30July\M21.DSG	7-1-2013	14:10:55	452875.000000	9057.500000	-0.050781	-0.976563	-0.019531	0.327523	0.688073	-0.022936	14.205933	-0.930786	-5.050659
C:\cware\Projects\Whales\OpenTag\T1_speed_30July\M21.DSG	7-1-2013	14:10:55	452876.000000	9057.520000	-0.042969	-0.937500	-0.089844	0.328440	0.686239	-0.024771	19.210815	2.899170	-2.212524
C:\cware\Projects\Whales\OpenTag\T1_speed_30July\M21.DSG	7-1-2013	14:10:55	452877.000000	9057.540000	0.023438	-0.925781	-0.070313	0.328440	0.683486	-0.029358	18.493652	10.391235	-3.555298
C:\cware\Projects\Whales\OpenTag\T1_speed_30July\M21.DSG	7-1-2013	14:10:55	452878.000000	9057.560000	0.035156	-0.945313	-0.136719	0.329358	0.683486	-0.033945	20.523071	3.692627	-9.323120
C:\cware\Projects\Whales\OpenTag\T1_speed_30July\M21.DSG	7-1-2013	14:10:55	452879.000000	9057.580000	-0.042969	-0.929688	-0.109375	0.331193	0.678899	-0.043119	32.684326	9.323120	-11.154175
C:\cware\Projects\Whales\OpenTag\T1_speed_30July\M21.DSG	7-1-2013	14:10:55	452880.000000	9057.600000	-0.031250	-0.964844	-0.023438	0.332110	0.677064	-0.046789	41.122437	7.690430	-13.290405
C:\cware\Projects\Whales\OpenTag\T1_speed_30July\M21.DSG	7-1-2013	14:10:55	452881.000000	9057.620000	-0.046875	-1.007813	0.062500	0.333945	0.671560	-0.056881	47.592163	0.930786	-10.070801
C:\cware\Projects\Whales\OpenTag\T1_speed_30July\M21.DSG	7-1-2013	14:10:55	452882.000000	9057.640000	-0.093750	-0.980469	0.066406	0.335780	0.669725	-0.062385	43.273926	3.143311	-9.185791
C:\cware\Projects\Whales\OpenTag\T1_speed_30July\M21.DSG	7-1-2013	14:10:55	452883.000000	9057.660000	0.011719	-0.960938	0.066406	0.336697	0.664220	-0.077064	44.555664	5.538940	-5.935669
C:\cware\Projects\Whales\OpenTag\T1_speed_30July\M21.DSG	7-1-2013	14:10:55	452884.000000	9057.680000	-0.011719	-0.953125	0.031250	0.336697	0.659633	-0.080734	46.783447	3.341675	-8.148193
C:\cware\Projects\Whales\OpenTag\T1_speed_30July\M21.DSG	7-1-2013	14:10:55	452885.000000	9057.700000	-0.042969	-0.914063	0.058594	0.338532	0.655046	-0.093578	45.837402	16.525269	-7.324219
C:\cware\Projects\Whales\OpenTag\T1_speed_30July\M21.DSG	7-1-2013	14:10:55	452886.000000	9057.720000	0.003906	-0.910156	0.054688	0.339450	0.648624	-0.099083	44.967651	11.322021	-10.070801
C:\cware\Projects\Whales\OpenTag\T1_speed_30July\M21.DSG	7-1-2013	14:10:55	452887.000000	9057.740000	0.035156	-0.917969	0.027344	0.341284	0.643119	-0.111927	52.032471	8.834839	-8.117676
C:\cware\Projects\Whales\OpenTag\T1_speed_30July\M21.DSG	7-1-2013	14:10:55	452888.000000	9057.760000	0.011719	-0.910156	0.046875	0.343119	0.637615	-0.120183	52.810669	3.051758	-7.125854
C:\cware\Projects\Whales\OpenTag\T1_speed_30July\M21.DSG	7-1-2013	14:10:55	452889.000000	9057.780000	0.003906	-0.992188	0.097656	0.344037	0.630275	-0.133945	62.194824	-1.495361	-9.841919
C:\cware\Projects\Whales\OpenTag\T1_speed_30July\M21.DSG	7-1-2013	14:10:55	452890.000000	9057.800000	-0.058594	-1.015625	0.214844	0.344954	0.625688	-0.140367	54.367065	5.203247	-5.081177
C:\cware\Projects\Whales\OpenTag\T1_speed_30July\M21.DSG	7-1-2013	14:10:55	452891.000000	9057.820000	-0.027344	-0.996094	0.261719	0.346789	0.614679	-0.152294	52.963257	14.999390	-5.447388
C:\cware\Projects\Whales\OpenTag\T1_speed_30July\M21.DSG	7-1-2013	14:10:55	452892.000000	9057.840000	-0.050781	-0.992188	0.261719	0.346789	0.610092	-0.159633	53.588867	10.055542	-9.231567
C:\cware\Projects\Whales\OpenTag\T1_speed_30July\M21.DSG	7-1-2013	14:10:55	452893.000000	9057.860000	-0.125000	-0.957031	0.250000	0.347706	0.606422	-0.166972	57.479858	8.163452	-9.811401
C:\cware\Projects\Whales\OpenTag\T1_speed_30July\M21.DSG	7-1-2013	14:10:55	452894.000000	9057.880000	0.011719	-0.929688	0.222656	0.350459	0.594495	-0.179817	57.357788	9.368896	-8.605957
C:\cware\Projects\Whales\OpenTag\T1_speed_30July\M21.DSG	7-1-2013	14:10:55	452895.000000	9057.900000	-0.023438	-0.917969	0.226563	0.352294	0.588073	-0.186239	59.616089	8.514404	-7.568359
C:\cware\Projects\Whales\OpenTag\T1_speed_30July\M21.DSG	7-1-2013	14:10:55	452896.000000	9057.920000	-0.046875	-0.898438	0.179688	0.355046	0.578899	-0.198165	59.600830	4.043579	-7.598877
C:\cware\Projects\Whales\OpenTag\T1_speed_30July\M21.DSG	7-1-2013	14:10:55	452897.000000	9057.940000	-0.019531	-0.906250	0.253906	0.355046	0.575229	-0.203670	55.953979	1.419067	-7.614136
C:\cware\Projects\Whales\OpenTag\T1_speed_30July\M21.DSG	7-1-2013	14:10:55	452898.000000	9057.960000	-0.019531	-0.906250	0.253906	0.356881	0.563303	-0.215596	56.838989	3.097534	-8.209229
C:\cware\Projects\Whales\OpenTag\T1_speed_30July\M21.DSG	7-1-2013	14:10:55	452899.000000	9057.980000	-0.042969	-0.925781	0.320313	0.357798	0.557798	-0.219266	51.849365	7.110596	-8.911133
C:\cware\Projects\Whales\OpenTag\T1_speed_30July\M21.DSG	7-1-2013	14:10:55	452900.000000	9058.000000	-0.042969	-0.925781	0.320313	0.359633	0.546789	-0.231193	44.479370	2.746582	-7.537842
C:\cware\Projects\Whales\OpenTag\T1_speed_30July\M21.DSG	7-1-2013	14:10:55	452901.000000	9058.020000	-0.093750	-0.949219	0.421875	0.358716	0.542202	-0.236697	43.807983	9.841919	-7.644653
C:\cware\Projects\Whales\OpenTag\T1_speed_30July\M21.DSG	7-1-2013	14:10:55	452902.000000	9058.040000	0.015625	-0.917969	0.464844	0.361468	0.529358	-0.244037	40.405273	0.183105	-8.453369
C:\cware\Projects\Whales\OpenTag\T1_speed_30July\M21.DSG	7-1-2013	14:10:55	452903.000000	9058.060000	-0.023438	-0.968750	0.468750	0.360550	0.525688	-0.247706	46.295166	-5.615234	-5.981445
C:\cware\Projects\Whales\OpenTag\T1_speed_30July\M21.DSG	7-1-2013	14:10:55	452904.000000	9058.080000	-0.011719	-0.910156	0.410156	0.360550	0.515596	-0.258716	42.999268	-3.677368	-6.942749
C:\cware\Projects\Whales\OpenTag\T1_speed_30July\M21.DSG	7-1-2013	14:10:55	452905.000000	9058.100000	0.000000	-0.890625	0.371094	0.361468	0.511927	-0.262385	44.860840	-5.691528	-7.019043
C:\cware\Projects\Whales\OpenTag\T1_speed_30July\M21.DSG	7-1-2013	14:10:55	452906.000000	9058.120000	-0.007813	-0.890625	0.351563	0.360550	0.500917	-0.265138	44.784546	-9.124756	-8.895874
C:\cware\Projects\Whales\OpenTag\T1_speed_30July\M21.DSG	7-1-2013	14:10:55	452907.000000	9058.140000	0.000000	-0.851563	0.324219	0.361468	0.497248	-0.272477	38.314819	-6.179810	-7.003784
C:\cware\Projects\Whales\OpenTag\T1_speed_30July\M21.DSG	7-1-2013	14:10:55	452908.000000	9058.160000	0.039063	-0.855469	0.355469	0.361468	0.492661	-0.276147	40.924072	-14.648438	-8.438110
C:\cware\Projects\Whales\OpenTag\T1_speed_30July\M21.DSG	7-1-2013	14:10:55	452909.000000	9058.180000	-0.027344	-0.843750	0.335938	0.359633	0.481651	-0.282569	40.832520	-0.320435	-7.308960
C:\cware\Projects\Whales\OpenTag\T1_speed_30July\M21.DSG	7-1-2013	14:10:55	452910.000000	9058.200000	0.062500	-0.875000	0.339844	0.360550	0.476147	-0.286239	48.431396	-6.652832	-6.835938
C:\cware\Projects\Whales\OpenTag\T1_speed_30July\M21.DSG	7-1-2013	14:10:55	452911.000000	9058.220000	0.066406	-0.957031	0.390625	0.357798	0.464220	-0.293578	42.297363	-18.829346	-4.379272
C:\cware\Projects\Whales\OpenTag\T1_speed_30July\M21.DSG	7-1-2013	14:10:55	452912.000000	9058.240000	0.003906	-0.949219	0.375000	0.355046	0.459633	-0.299083	46.188354	-12.908936	-1.174927
C:\cware\Projects\Whales\OpenTag\T1_speed_30July\M21.DSG	7-1-2013	14:10:55	452913.000000	9058.260000	0.152344	-0.937500	0.410156	0.351376	0.444954	-0.304587	36.666870	-21.804810	0.396729
C:\cware\Projects\Whales\OpenTag\T1_speed_30July\M21.DSG	7-1-2013	14:10:55	452914.000000	9058.280000	0.140625	-0.855469	0.406250	0.346789	0.439450	-0.309174	28.411865	-27.206421	-7.431030
C:\cware\Projects\Whales\OpenTag\T1_speed_30July\M21.DSG	7-1-2013	14:10:55	452915.000000	9058.300000	0.058594	-0.777344	0.406250	0.341284	0.433945	-0.313761	11.886597	-14.099121	-8.117676
C:\cware\Projects\Whales\OpenTag\T1_speed_30July\M21.DSG	7-1-2013	14:10:55	452916.000000	9058.320000	-0.011719	-0.816406	0.402344	0.340367	0.430275	-0.316514	3.509521	0.030518	-5.203247
C:\cware\Projects\Whales\OpenTag\T1_speed_30July\M21.DSG	7-1-2013	14:10:55	452917.000000	9058.340000	-0.039063	-0.871094	0.339844	0.339450	0.426606	-0.315596	-0.671387	7.400513	-1.464844
C:\cware\Projects\Whales\OpenTag\T1_speed_30July\M21.DSG	7-1-2013	14:10:55	452918.000000	9058.360000	-0.105469	-0.867188	0.300781	0.339450	0.426606	-0.317431	-4.013062	10.345459	-2.120972
C:\cware\Projects\Whales\OpenTag\T1_speed_30July\M21.DSG	7-1-2013	14:10:55	452919.000000	9058.380000	-0.167969	-0.859375	0.250000	0.341284	0.426606	-0.318349	-12.237549	3.662109	-9.063721
C:\cware\Projects\Whales\OpenTag\T1_speed_30July\M21.DSG	7-1-2013	14:10:55	452920.000000	9058.400000	-0.160156	-0.832031	0.285156	0.340367	0.426606	-0.317431	-22.689819	7.064819	-11.077881
C:\cware\Projects\Whales\OpenTag\T1_speed_30July\M21.DSG	7-1-2013	14:10:55	452921.000000	9058.420000	-0.277344	-0.804688	0.253906	0.343119	0.431193	-0.314679	-31.875610	5.035400	-14.114380
C:\cware\Projects\Whales\OpenTag\T1_speed_30July\M21.DSG	7-1-2013	14:10:55	452922.000000	9058.440000	-0.226563	-0.824219	0.210938	0.345872	0.433028	-0.314679	-35.690308	-8.590698	-19.882202
C:\cware\Projects\Whales\OpenTag\T1_speed_30July\M21.DSG	7-1-2013	14:10:55	452923.000000	9058.460000	-0.359375	-0.820313	0.156250	0.344037	0.438532	-0.311927	-30.136108	-3.829956	-22.583008
C:\cware\Projects\Whales\OpenTag\T1_speed_30July\M21.DSG	7-1-2013	14:10:55	452924.000000	9058.480000	-0.414063	-0.796875	0.144531	0.344954	0.440367	-0.310092	-33.721924	3.662109	-16.693115
C:\cware\Projects\Whales\OpenTag\T1_speed_30July\M21.DSG	7-1-2013	14:10:55	452925.000000	9058.500000	-0.402344	-0.781250	0.082031	0.344037	0.443119	-0.307339	-21.316528	-0.457764	-13.061523
C:\cware\Projects\Whales\OpenTag\T1_speed_30July\M21.DSG	7-1-2013	14:10:55	452926.000000	9058.520000	-0.449219	-0.789063	0.109375	0.344954	0.445872	-0.309174	-17.959595	1.388550	-8.834839
C:\cware\Projects\Whales\OpenTag\T1_speed_30July\M21.DSG	7-1-2013	14:10:55	452927.000000	9058.540000	-0.351563	-0.730469	0.128906	0.344037	0.446789	-0.306422	-16.921997	-5.203247	-8.102417
C:\cware\Projects\Whales\OpenTag\T1_speed_30July\M21.DSG	7-1-2013	14:10:55	452928.000000	9058.560000	-0.292969	-0.757813	0.117188	0.343119	0.446789	-0.306422	-6.469727	-14.495850	-8.163452
C:\cware\Projects\Whales\OpenTag\T1_speed_30July\M21.DSG	7-1-2013	14:10:55	452929.000000	9058.580000	-0.222656	-0.789063	0.203125	0.341284	0.445872	-0.306422	8.895874	-25.527954	-9.796143
C:\cware\Projects\Whales\OpenTag\T1_speed_30July\M21.DSG	7-1-2013	14:10:55	452930.000000	9058.600000	-0.246094	-0.898438	0.281250	0.337615	0.444954	-0.309174	8.560181	-28.350830	-10.894775
C:\cware\Projects\Whales\OpenTag\T1_speed_30July\M21.DSG	7-1-2013	14:10:55	452931.000000	9058.620000	-0.343750	-0.937500	0.425781	0.333945	0.443119	-0.310092	4.516602	-28.915405	-6.484985
C:\cware\Projects\Whales\OpenTag\T1_speed_30July\M21.DSG	7-1-2013	14:10:55	452932.000000	9058.640000	-0.273438	-0.976563	0.460938	0.330275	0.440367	-0.309174	-5.554199	-21.545410	-6.805420
C:\cware\Projects\Whales\OpenTag\T1_speed_30July\M21.DSG	7-1-2013	14:10:55	452933.000000	9058.660000	-0.253906	-1.000000	0.367188	0.328440	0.441284	-0.309174	-19.958496	-13.320923	-7.766724
C:\cware\Projects\Whales\OpenTag\T1_speed_30July\M21.DSG	7-1-2013	14:10:55	452934.000000	9058.680000	-0.277344	-1.027344	0.531250	0.327523	0.445872	-0.308257	-36.941528	0.640869	-12.390137
C:\cware\Projects\Whales\OpenTag\T1_speed_30July\M21.DSG	7-1-2013	14:10:55	452935.000000	9058.700000	-0.136719	-0.949219	0.585938	0.328440	0.448624	-0.305505	-42.312622	-2.777100	-13.153076
C:\cware\Projects\Whales\OpenTag\T1_speed_30July\M21.DSG	7-1-2013	14:10:55	452936.000000	9058.720000	-0.054688	-0.832031	0.515625	0.329358	0.457798	-0.299083	-39.810181	1.159668	-13.610840
C:\cware\Projects\Whales\OpenTag\T1_speed_30July\M21.DSG	7-1-2013	14:10:55	452937.000000	9058.740000	-0.117188	-0.945313	0.667969	0.332110	0.462385	-0.298165	-52.368164	17.288208	-13.824463
C:\cware\Projects\Whales\OpenTag\T1_speed_30July\M21.DSG	7-1-2013	14:10:55	452938.000000	9058.760000	-0.117188	-0.945313	0.667969	0.335780	0.470642	-0.291743	-46.035767	16.723633	-18.020630
C:\cware\Projects\Whales\OpenTag\T1_speed_30July\M21.DSG	7-1-2013	14:10:55	452939.000000	9058.780000	-0.175781	-0.992188	0.664063	0.337615	0.474312	-0.288073	-27.420044	5.950928	-31.219482
C:\cware\Projects\Whales\OpenTag\T1_speed_30July\M21.DSG	7-1-2013	14:10:55	452940.000000	9058.800000	-0.125000	-1.023438	0.675781	0.344037	0.478899	-0.286239	-7.873535	9.368896	-41.732788
C:\cware\Projects\Whales\OpenTag\T1_speed_30July\M21.DSG	7-1-2013	14:10:55	452941.000000	9058.820000	-0.171875	-1.070313	0.683594	0.349541	0.479817	-0.286239	3.295898	29.724121	-47.821045
C:\cware\Projects\Whales\OpenTag\T1_speed_30July\M21.DSG	7-1-2013	14:10:55	452942.000000	9058.840000	-0.179688	-1.093750	0.683594	0.355963	0.476147	-0.286239	3.021240	46.417236	-46.188354
C:\cware\Projects\Whales\OpenTag\T1_speed_30July\M21.DSG	7-1-2013	14:10:55	452943.000000	9058.860000	-0.179688	-1.140625	0.667969	0.371560	0.476147	-0.285321	-5.493164	44.342041	-48.110962
C:\cware\Projects\Whales\OpenTag\T1_speed_30July\M21.DSG	7-1-2013	14:10:55	452944.000000	9058.880000	-0.023438	-1.152344	0.695313	0.380734	0.476147	-0.286239	-7.995605	26.672363	-54.885864
C:\cware\Projects\Whales\OpenTag\T1_speed_30July\M21.DSG	7-1-2013	14:10:55	452945.000000	9058.900000	-0.042969	-1.144531	0.679688	0.393578	0.476147	-0.286239	-12.176514	16.937256	-59.677124
C:\cware\Projects\Whales\OpenTag\T1_speed_30July\M21.DSG	7-1-2013	14:10:55	452946.000000	9058.920000	-0.160156	-1.089844	0.644531	0.399083	0.476147	-0.285321	-14.984131	27.587891	-61.203003
C:\cware\Projects\Whales\OpenTag\T1_speed_30July\M21.DSG	7-1-2013	14:10:55	452947.000000	9058.940000	-0.156250	-1.035156	0.550781	0.415596	0.477064	-0.280734	-19.836426	31.860352	-66.665649
C:\cware\Projects\Whales\OpenTag\T1_speed_30July\M21.DSG	7-1-2013	14:10:55	452948.000000	9058.960000	-0.117188	-0.953125	0.441406	0.422936	0.479817	-0.278899	-18.249512	36.010742	-68.038940
C:\cware\Projects\Whales\OpenTag\T1_speed_30July\M21.DSG	7-1-2013	14:10:55	452949.000000	9058.980000	-0.183594	-0.972656	0.421875	0.439450	0.477982	-0.276147	-25.909424	30.838013	-70.404053
C:\cware\Projects\Whales\OpenTag\T1_speed_30July\M21.DSG	7-1-2013	14:10:55	452950.000000	9059.000000	-0.332031	-1.023438	0.500000	0.446789	0.477982	-0.273394	-15.716553	39.962769	-71.426392
C:\cware\Projects\Whales\OpenTag\T1_speed_30July\M21.DSG	7-1-2013	14:10:55	452951.000000	9059.020000	-0.261719	-1.062500	0.578125	0.462385	0.476147	-0.269725	-14.251709	26.229858	-66.192627
C:\cware\Projects\Whales\OpenTag\T1_speed_30July\M21.DSG	7-1-2013	14:10:55	452952.000000	9059.040000	-0.378906	-1.023438	0.593750	0.469725	0.472477	-0.267890	-7.843018	30.593872	-61.614990
C:\cware\Projects\Whales\OpenTag\T1_speed_30July\M21.DSG	7-1-2013	14:10:55	452953.000000	9059.060000	-0.292969	-1.000000	0.578125	0.484404	0.471560	-0.266055	1.159668	25.665283	-57.159424
C:\cware\Projects\Whales\OpenTag\T1_speed_30July\M21.DSG	7-1-2013	14:10:55	452954.000000	9059.080000	-0.191406	-0.941406	0.515625	0.490826	0.469725	-0.265138	-3.631592	17.745972	-58.685303
C:\cware\Projects\Whales\OpenTag\T1_speed_30July\M21.DSG	7-1-2013	14:10:55	452955.000000	9059.100000	-0.191406	-0.906250	0.402344	0.501835	0.466055	-0.264220	-9.338379	17.791748	-56.350708
C:\cware\Projects\Whales\OpenTag\T1_speed_30July\M21.DSG	7-1-2013	14:10:55	452956.000000	9059.120000	-0.179688	-0.886719	0.328125	0.507339	0.463303	-0.264220	-9.323120	15.594482	-56.701660
C:\cware\Projects\Whales\OpenTag\T1_speed_30July\M21.DSG	7-1-2013	14:10:55	452957.000000	9059.140000	-0.222656	-0.835938	0.339844	0.516514	0.458716	-0.262385	-11.459351	13.870239	-54.107666
C:\cware\Projects\Whales\OpenTag\T1_speed_30July\M21.DSG	7-1-2013	14:10:55	452958.000000	9059.160000	-0.300781	-0.824219	0.332031	0.521101	0.455963	-0.261468	-19.500732	9.948730	-55.404663
C:\cware\Projects\Whales\OpenTag\T1_speed_30July\M21.DSG	7-1-2013	14:10:55	452959.000000	9059.180000	-0.371094	-0.753906	0.339844	0.529358	0.455046	-0.259633	-20.172119	11.611938	-50.903320
C:\cware\Projects\Whales\OpenTag\T1_speed_30July\M21.DSG	7-1-2013	14:10:55	452960.000000	9059.200000	-0.433594	-0.726563	0.351563	0.533028	0.453211	-0.259633	-21.301270	16.143799	-45.501709
C:\cware\Projects\Whales\OpenTag\T1_speed_30July\M21.DSG	7-1-2013	14:10:55	452961.000000	9059.220000	-0.457031	-0.765625	0.406250	0.541284	0.449541	-0.255963	-11.001587	3.128052	-45.349121
C:\cware\Projects\Whales\OpenTag\T1_speed_30July\M21.DSG	7-1-2013	14:10:55	452962.000000	9059.240000	-0.500000	-0.761719	0.375000	0.544954	0.449541	-0.254128	-7.659912	4.318237	-42.816162
C:\cware\Projects\Whales\OpenTag\T1_speed_30July\M21.DSG	7-1-2013	14:10:55	452963.000000	9059.260000	-0.441406	-0.800781	0.402344	0.550459	0.446789	-0.255046	-3.692627	0.457764	-36.773682
C:\cware\Projects\Whales\OpenTag\T1_speed_30July\M21.DSG	7-1-2013	14:10:55	452964.000000	9059.280000	-0.496094	-0.812500	0.398438	0.553211	0.444954	-0.253211	-12.573242	0.671387	-35.369873
C:\cware\Projects\Whales\OpenTag\T1_speed_30July\M21.DSG	7-1-2013	14:10:55	452965.000000	9059.300000	-0.535156	-0.800781	0.382813	0.555963	0.443119	-0.251376	-17.593384	1.358032	-32.638550
C:\cware\Projects\Whales\OpenTag\T1_speed_30July\M21.DSG	7-1-2013	14:10:55	452966.000000	9059.320000	-0.539063	-0.781250	0.371094	0.560550	0.444037	-0.249541	-22.415161	4.669189	-30.639648
C:\cware\Projects\Whales\OpenTag\T1_speed_30July\M21.DSG	7-1-2013	14:10:55	452967.000000	9059.340000	-0.480469	-0.800781	0.332031	0.563303	0.445872	-0.248624	-12.023926	2.029419	-29.617310
C:\cware\Projects\Whales\OpenTag\T1_speed_30July\M21.DSG	7-1-2013	14:10:55	452968.000000	9059.360000	-0.574219	-0.824219	0.390625	0.568807	0.444954	-0.244954	-15.945435	5.554199	-28.427124
C:\cware\Projects\Whales\OpenTag\T1_speed_30July\M21.DSG	7-1-2013	14:10:55	452969.000000	9059.380000	-0.566406	-0.792969	0.359375	0.570642	0.444954	-0.242202	-18.188477	-5.340576	-30.578613
C:\cware\Projects\Whales\OpenTag\T1_speed_30July\M21.DSG	7-1-2013	14:10:55	452970.000000	9059.400000	-0.609375	-0.781250	0.437500	0.574312	0.444037	-0.242202	-15.274048	4.470825	-27.709961
C:\cware\Projects\Whales\OpenTag\T1_speed_30July\M21.DSG	7-1-2013	14:10:55	452971.000000	9059.420000	-0.597656	-0.757813	0.460938	0.575229	0.444954	-0.240367	-19.073486	11.474609	-24.902344
C:\cware\Projects\Whales\OpenTag\T1_speed_30July\M21.DSG	7-1-2013	14:10:55	452972.000000	9059.440000	-0.574219	-0.761719	0.472656	0.578899	0.444037	-0.237615	-22.369385	13.839722	-19.821167
C:\cware\Projects\Whales\OpenTag\T1_speed_30July\M21.DSG	7-1-2013	14:10:55	452973.000000	9059.460000	-0.574219	-0.785156	0.378906	0.580734	0.445872	-0.235780	-26.397705	9.780884	-19.180298
C:\cware\Projects\Whales\OpenTag\T1_speed_30July\M21.DSG	7-1-2013	14:10:55	452974.000000	9059.480000	-0.570313	-0.832031	0.410156	0.584404	0.445872	-0.233945	-23.681641	7.720947	-20.065308
C:\cware\Projects\Whales\OpenTag\T1_speed_30July\M21.DSG	7-1-2013	14:10:55	452975.000000	9059.500000	-0.617188	-0.835938	0.378906	0.586239	0.446789	-0.233028	-31.402588	6.195068	-17.227173
C:\cware\Projects\Whales\OpenTag\T1_speed_30July\M21.DSG	7-1-2013	14:10:55	452976.000000	9059.520000	-0.546875	-0.816406	0.371094	0.588991	0.449541	-0.227523	-35.827637	9.033203	-15.945435
C:\cware\Projects\Whales\OpenTag\T1_speed_30July\M21.DSG	7-1-2013	14:10:55	452977.000000	9059.540000	-0.582031	-0.796875	0.398438	0.590826	0.451376	-0.225688	-33.081055	12.405396	-13.458252
C:\cware\Projects\Whales\OpenTag\T1_speed_30July\M21.DSG	7-1-2013	14:10:55	452978.000000	9059.560000	-0.582031	-0.796875	0.398438	0.592661	0.455963	-0.220183	-34.820557	1.663208	-18.753052
C:\cware\Projects\Whales\OpenTag\T1_speed_30July\M21.DSG	7-1-2013	14:10:55	452979.000000	9059.580000	-0.515625	-0.734375	0.277344	0.594495	0.455963	-0.217431	-32.424927	0.061035	-17.013550
C:\cware\Projects\Whales\OpenTag\T1_speed_30July\M21.DSG	7-1-2013	14:10:55	452980.000000	9059.600000	-0.523438	-0.722656	0.261719	0.595413	0.456881	-0.215596	-27.465820	-2.655029	-15.548706
C:\cware\Projects\Whales\OpenTag\T1_speed_30July\M21.DSG	7-1-2013	14:10:55	452981.000000	9059.620000	-0.558594	-0.691406	0.199219	0.597248	0.461468	-0.211927	-25.253296	0.442505	-12.496948
C:\cware\Projects\Whales\OpenTag\T1_speed_30July\M21.DSG	7-1-2013	14:10:55	452982.000000	9059.640000	-0.562500	-0.691406	0.136719	0.599083	0.463303	-0.211009	-25.817871	-0.518799	-10.665894
C:\cware\Projects\Whales\OpenTag\T1_speed_30July\M21.DSG	7-1-2013	14:10:55	452983.000000	9059.660000	-0.496094	-0.707031	0.132813	0.600000	0.465138	-0.204587	-25.054932	-2.807617	-12.939453
C:\cware\Projects\Whales\OpenTag\T1_speed_30July\M21.DSG	7-1-2013	14:10:55	452984.000000	9059.680000	-0.574219	-0.660156	0.179688	0.600917	0.467890	-0.204587	-24.887085	-1.708984	-13.366699
C:\cware\Projects\Whales\OpenTag\T1_speed_30July\M21.DSG	7-1-2013	14:10:55	452985.000000	9059.700000	-0.500000	-0.656250	0.183594	0.603670	0.470642	-0.200917	-26.153564	1.098633	-12.969971
C:\cware\Projects\Whales\OpenTag\T1_speed_30July\M21.DSG	7-1-2013	14:10:55	452986.000000	9059.720000	-0.617188	-0.695313	0.160156	0.602752	0.473394	-0.198165	-30.944824	-0.717163	-14.633179
C:\cware\Projects\Whales\OpenTag\T1_speed_30July\M21.DSG	7-1-2013	14:10:55	452987.000000	9059.740000	-0.523438	-0.714844	0.144531	0.605505	0.475229	-0.194495	-34.454346	0.000000	-16.006470
C:\cware\Projects\Whales\OpenTag\T1_speed_30July\M21.DSG	7-1-2013	14:10:55	452988.000000	9059.760000	-0.589844	-0.753906	0.156250	0.607339	0.477064	-0.191743	-31.723022	3.707886	-14.678955
C:\cware\Projects\Whales\OpenTag\T1_speed_30July\M21.DSG	7-1-2013	14:10:55	452989.000000	9059.780000	-0.550781	-0.738281	0.117188	0.608257	0.481651	-0.188991	-30.990601	4.638672	-17.639160
C:\cware\Projects\Whales\OpenTag\T1_speed_30July\M21.DSG	7-1-2013	14:10:55	452990.000000	9059.800000	-0.613281	-0.761719	0.148438	0.609174	0.482569	-0.184404	-38.787842	5.020142	-14.785767
C:\cware\Projects\Whales\OpenTag\T1_speed_30July\M21.DSG	7-1-2013	14:10:55	452991.000000	9059.820000	-0.570313	-0.750000	0.152344	0.611927	0.487156	-0.177982	-42.846680	9.292603	-10.040283
C:\cware\Projects\Whales\OpenTag\T1_speed_30July\M21.DSG	7-1-2013	14:10:55	452992.000000	9059.840000	-0.640625	-0.714844	0.082031	0.614679	0.490826	-0.175229	-45.303345	14.526367	-9.353638
C:\cware\Projects\Whales\OpenTag\T1_speed_30July\M21.DSG	7-1-2013	14:10:55	452993.000000	9059.860000	-0.589844	-0.671875	0.074219	0.615596	0.496330	-0.167890	-51.879883	10.681152	-9.658813
C:\cware\Projects\Whales\OpenTag\T1_speed_30July\M21.DSG	7-1-2013	14:10:55	452994.000000	9059.880000	-0.539063	-0.703125	0.136719	0.616514	0.499083	-0.163303	-46.356201	2.166748	-8.575439
C:\cware\Projects\Whales\OpenTag\T1_speed_30July\M21.DSG	7-1-2013	14:10:55	452995.000000	9059.900000	-0.675781	-0.683594	0.101563	0.618349	0.504587	-0.155046	-50.323486	12.039185	-7.339478
C:\cware\Projects\Whales\OpenTag\T1_speed_30July\M21.DSG	7-1-2013	14:10:55	452996.000000	9059.920000	-0.664063	-0.632813	0.093750	0.619266	0.509174	-0.150459	-49.545288	13.259888	-7.522583
C:\cware\Projects\Whales\OpenTag\T1_speed_30July\M21.DSG	7-1-2013	14:10:55	452997.000000	9059.940000	-0.632813	-0.660156	0.128906	0.621101	0.514679	-0.143119	-42.144775	6.896973	-9.719849
C:\cware\Projects\Whales\OpenTag\T1_speed_30July\M21.DSG	7-1-2013	14:10:55	452998.000000	9059.960000	-0.632813	-0.644531	0.125000	0.622018	0.516514	-0.137615	-43.823242	16.464233	-9.887695
C:\cware\Projects\Whales\OpenTag\T1_speed_30July\M21.DSG	7-1-2013	14:10:55	452999.000000	9059.980000	-0.546875	-0.703125	0.078125	0.624771	0.522018	-0.130275	-47.744751	4.669189	-14.266968
C:\cware\Projects\Whales\OpenTag\T1_speed_30July\M21.DSG	7-1-2013	14:10:55	453000.000000	9060.000000	-0.679688	-0.738281	0.066406	0.627523	0.524771	-0.125688	-56.274414	8.255005	-18.264771
C:\cware\Projects\Whales\OpenTag\T1_speed_30July\M21.DSG	7-1-2013	14:10:55	453001.000000	9060.020000	-0.656250	-0.742188	0.144531	0.628440	0.530275	-0.113761	-62.866211	18.020630	-13.824463
C:\cware\Projects\Whales\OpenTag\T1_speed_30July\M21.DSG	7-1-2013	14:10:55	453002.000000	9060.040000	-0.597656	-0.761719	0.109375	0.633028	0.533028	-0.107339	-62.393188	26.184082	-7.965088
C:\cware\Projects\Whales\OpenTag\T1_speed_30July\M21.DSG	7-1-2013	14:10:55	453003.000000	9060.060000	-0.628906	-0.777344	0.066406	0.634862	0.536697	-0.099083	-64.697266	38.757324	-8.361816
C:\cware\Projects\Whales\OpenTag\T1_speed_30July\M21.DSG	7-1-2013	14:10:55	453004.000000	9060.080000	-0.582031	-0.660156	0.027344	0.641284	0.544954	-0.083486	-65.505981	35.705566	-9.094238
C:\cware\Projects\Whales\OpenTag\T1_speed_30July\M21.DSG	7-1-2013	14:10:55	453005.000000	9060.100000	-0.507813	-0.605469	0.003906	0.643119	0.548624	-0.074312	-65.734863	32.379150	-9.246826
C:\cware\Projects\Whales\OpenTag\T1_speed_30July\M21.DSG	7-1-2013	14:10:55	453006.000000	9060.120000	-0.472656	-0.589844	0.023438	0.647706	0.554128	-0.057798	-65.902710	31.204224	-7.385254
C:\cware\Projects\Whales\OpenTag\T1_speed_30July\M21.DSG	7-1-2013	14:10:55	453007.000000	9060.140000	-0.496094	-0.660156	0.015625	0.649541	0.557798	-0.048624	-79.071045	35.354614	-1.663208
C:\cware\Projects\Whales\OpenTag\T1_speed_30July\M21.DSG	7-1-2013	14:10:55	453008.000000	9060.160000	-0.523438	-0.785156	0.046875	0.652294	0.566055	-0.029358	-95.840454	31.951904	4.257202
C:\cware\Projects\Whales\OpenTag\T1_speed_30July\M21.DSG	7-1-2013	14:10:55	453009.000000	9060.180000	-0.484375	-0.804688	0.078125	0.654128	0.571560	-0.016514	-130.722046	38.162231	8.621216
C:\cware\Projects\Whales\OpenTag\T1_speed_30July\M21.DSG	7-1-2013	14:10:55	453010.000000	9060.200000	-0.468750	-0.742188	-0.035156	0.655046	0.583486	0.017431	-165.496826	34.210205	16.815186
C:\cware\Projects\Whales\OpenTag\T1_speed_30July\M21.DSG	7-1-2013	14:10:55	453011.000000	9060.220000	-0.476563	-0.703125	-0.132813	0.653211	0.594495	0.036697	-190.429688	30.227661	26.443481
C:\cware\Projects\Whales\OpenTag\T1_speed_30July\M21.DSG	7-1-2013	14:10:55	453012.000000	9060.240000	-0.644531	-0.671875	-0.136719	0.649541	0.607339	0.080734	-190.155029	36.270142	34.851074
C:\cware\Projects\Whales\OpenTag\T1_speed_30July\M21.DSG	7-1-2013	14:10:55	453013.000000	9060.260000	-0.746094	-0.574219	-0.191406	0.644954	0.611927	0.102752	-168.777466	49.514771	37.704468
C:\cware\Projects\Whales\OpenTag\T1_speed_30July\M21.DSG	7-1-2013	14:10:55	453014.000000	9060.280000	-0.785156	-0.503906	-0.226563	0.639450	0.623853	0.147706	-153.213501	60.531616	42.816162
C:\cware\Projects\Whales\OpenTag\T1_speed_30July\M21.DSG	7-1-2013	14:10:55	453015.000000	9060.300000	-0.675781	-0.394531	-0.281250	0.634862	0.628440	0.166972	-129.852295	60.852051	49.118042
C:\cware\Projects\Whales\OpenTag\T1_speed_30July\M21.DSG	7-1-2013	14:10:55	453016.000000	9060.320000	-0.742188	-0.308594	-0.277344	0.629358	0.631193	0.185321	-103.851318	90.652466	57.403564
C:\cware\Projects\Whales\OpenTag\T1_speed_30July\M21.DSG	7-1-2013	14:10:55	453017.000000	9060.340000	-0.562500	-0.304688	-0.414063	0.616514	0.635780	0.219266	-82.366943	87.615967	47.317505
C:\cware\Projects\Whales\OpenTag\T1_speed_30July\M21.DSG	7-1-2013	14:10:55	453018.000000	9060.360000	-0.562500	-0.304688	-0.414063	0.611927	0.639450	0.234862	-58.746338	84.396362	41.061401
C:\cware\Projects\Whales\OpenTag\T1_speed_30July\M21.DSG	7-1-2013	14:10:55	453019.000000	9060.380000	-0.468750	-0.539063	-0.382813	0.600000	0.644954	0.255963	-27.770996	63.583374	39.932251
C:\cware\Projects\Whales\OpenTag\T1_speed_30July\M21.DSG	7-1-2013	14:10:55	453020.000000	9060.400000	-0.515625	-0.710938	-0.324219	0.595413	0.646789	0.263303	-29.373169	52.810669	36.788940
C:\cware\Projects\Whales\OpenTag\T1_speed_30July\M21.DSG	7-1-2013	14:10:55	453021.000000	9060.420000	-0.402344	-0.890625	-0.304688	0.586239	0.649541	0.276147	-46.325684	52.429199	24.078369
C:\cware\Projects\Whales\OpenTag\T1_speed_30July\M21.DSG	7-1-2013	14:10:55	453022.000000	9060.440000	-0.300781	-0.937500	-0.273438	0.583486	0.650459	0.286239	-62.164307	51.879883	9.155273
C:\cware\Projects\Whales\OpenTag\T1_speed_30July\M21.DSG	7-1-2013	14:10:55	453023.000000	9060.460000	-0.246094	-0.921875	-0.269531	0.577982	0.646789	0.308257	-84.548950	48.141479	-7.125854
C:\cware\Projects\Whales\OpenTag\T1_speed_30July\M21.DSG	7-1-2013	14:10:55	453024.000000	9060.480000	-0.363281	-0.878906	-0.246094	0.577064	0.641284	0.319266	-102.584839	55.053711	-19.012451
C:\cware\Projects\Whales\OpenTag\T1_speed_30July\M21.DSG	7-1-2013	14:10:55	453025.000000	9060.500000	-0.277344	-0.871094	-0.343750	0.577982	0.633945	0.347706	-104.415894	45.715332	-36.026001
C:\cware\Projects\Whales\OpenTag\T1_speed_30July\M21.DSG	7-1-2013	14:10:55	453026.000000	9060.520000	-0.132813	-0.777344	-0.519531	0.580734	0.627523	0.360550	-102.050781	19.165039	-55.267334
C:\cware\Projects\Whales\OpenTag\T1_speed_30July\M21.DSG	7-1-2013	14:10:55	453027.000000	9060.540000	-0.183594	-0.636719	-0.578125	0.588991	0.610092	0.382569	-106.155396	6.210327	-66.192627
C:\cware\Projects\Whales\OpenTag\T1_speed_30July\M21.DSG	7-1-2013	14:10:55	453028.000000	9060.560000	-0.382813	-0.500000	-0.613281	0.594495	0.600917	0.393578	-100.936890	23.956299	-60.119629
C:\cware\Projects\Whales\OpenTag\T1_speed_30July\M21.DSG	7-1-2013	14:10:55	453029.000000	9060.580000	-0.414063	-0.406250	-0.679688	0.601835	0.585321	0.416514	-88.256836	26.184082	-53.939819
C:\cware\Projects\Whales\OpenTag\T1_speed_30July\M21.DSG	7-1-2013	14:10:55	453030.000000	9060.600000	-0.324219	-0.472656	-0.718750	0.604587	0.576147	0.424771	-72.677612	7.217407	-61.080933
C:\cware\Projects\Whales\OpenTag\T1_speed_30July\M21.DSG	7-1-2013	14:10:55	453031.000000	9060.620000	-0.273438	-0.625000	-0.832031	0.614679	0.559633	0.433028	-36.132813	-22.506714	-80.200195
C:\cware\Projects\Whales\OpenTag\T1_speed_30July\M21.DSG	7-1-2013	14:10:55	453032.000000	9060.640000	-0.203125	-0.484375	-0.789063	0.622936	0.552294	0.433945	-27.236938	-29.205322	-83.877563
C:\cware\Projects\Whales\OpenTag\T1_speed_30July\M21.DSG	7-1-2013	14:10:55	453033.000000	9060.660000	-0.441406	-0.367188	-0.648438	0.638532	0.539450	0.436697	-29.525757	-3.067017	-72.174072
C:\cware\Projects\Whales\OpenTag\T1_speed_30July\M21.DSG	7-1-2013	14:10:55	453034.000000	9060.680000	-0.500000	-0.402344	-0.734375	0.643119	0.533945	0.437615	-14.511108	0.915527	-64.971924
C:\cware\Projects\Whales\OpenTag\T1_speed_30July\M21.DSG	7-1-2013	14:10:55	453035.000000	9060.700000	-0.421875	-0.324219	-0.734375	0.653211	0.521101	0.436697	-17.684937	-4.562378	-57.662964
C:\cware\Projects\Whales\OpenTag\T1_speed_30July\M21.DSG	7-1-2013	14:10:55	453036.000000	9060.720000	-0.429688	-0.347656	-0.781250	0.657798	0.518349	0.437615	-4.074097	-16.586304	-54.519653
C:\cware\Projects\Whales\OpenTag\T1_speed_30July\M21.DSG	7-1-2013	14:10:55	453037.000000	9060.740000	-0.429688	-0.273438	-0.890625	0.661468	0.511927	0.432110	15.380859	-25.222778	-48.553467
C:\cware\Projects\Whales\OpenTag\T1_speed_30July\M21.DSG	7-1-2013	14:10:55	453038.000000	9060.760000	-0.445313	-0.277344	-0.832031	0.671560	0.510092	0.428440	9.719849	-18.737793	-38.360596
C:\cware\Projects\Whales\OpenTag\T1_speed_30July\M21.DSG	7-1-2013	14:10:55	453039.000000	9060.780000	-0.441406	-0.320313	-0.750000	0.674312	0.507339	0.426606	4.043579	-21.697998	-28.839111
C:\cware\Projects\Whales\OpenTag\T1_speed_30July\M21.DSG	7-1-2013	14:10:55	453040.000000	9060.800000	-0.425781	-0.375000	-0.785156	0.680734	0.505505	0.419266	6.103516	-33.599854	-18.295288
C:\cware\Projects\Whales\OpenTag\T1_speed_30July\M21.DSG	7-1-2013	14:10:55	453041.000000	9060.820000	-0.343750	-0.425781	-0.839844	0.684404	0.506422	0.415596	21.041870	-57.800293	-12.512207
C:\cware\Projects\Whales\OpenTag\T1_speed_30July\M21.DSG	7-1-2013	14:10:55	453042.000000	9060.840000	-0.390625	-0.593750	-0.945313	0.690826	0.509174	0.400000	42.266846	-64.041138	-14.953613
C:\cware\Projects\Whales\OpenTag\T1_speed_30July\M21.DSG	7-1-2013	14:10:55	453043.000000	9060.860000	-0.394531	-0.417969	-0.777344	0.695413	0.509174	0.390826	12.786865	-55.938721	-5.844116
C:\cware\Projects\Whales\OpenTag\T1_speed_30July\M21.DSG	7-1-2013	14:10:55	453044.000000	9060.880000	-0.589844	-0.281250	-0.656250	0.700000	0.512844	0.378899	11.276245	-33.477783	5.004883
C:\cware\Projects\Whales\OpenTag\T1_speed_30July\M21.DSG	7-1-2013	14:10:55	453045.000000	9060.900000	-0.695313	-0.226563	-0.714844	0.700000	0.514679	0.376147	17.761230	-23.117065	9.078979
C:\cware\Projects\Whales\OpenTag\T1_speed_30July\M21.DSG	7-1-2013	14:10:55	453046.000000	9060.920000	-0.593750	-0.382813	-0.882813	0.700000	0.519266	0.363303	36.148071	-31.814575	11.993408
C:\cware\Projects\Whales\OpenTag\T1_speed_30July\M21.DSG	7-1-2013	14:10:55	453047.000000	9060.940000	-0.410156	-0.359375	-0.808594	0.700917	0.522936	0.359633	15.441895	-38.681030	20.462036
C:\cware\Projects\Whales\OpenTag\T1_speed_30July\M21.DSG	7-1-2013	14:10:55	453048.000000	9060.960000	-0.453125	-0.390625	-0.738281	0.699083	0.531193	0.349541	10.101318	-44.357300	26.992798
C:\cware\Projects\Whales\OpenTag\T1_speed_30July\M21.DSG	7-1-2013	14:10:55	453049.000000	9060.980000	-0.437500	-0.324219	-0.828125	0.697248	0.534862	0.344037	2.746582	-47.744751	32.287598
C:\cware\Projects\Whales\OpenTag\T1_speed_30July\M21.DSG	7-1-2013	14:10:55	453050.000000	9061.000000	-0.531250	-0.328125	-0.757813	0.694495	0.543119	0.333945	2.059937	-44.250488	36.422729
C:\cware\Projects\Whales\OpenTag\T1_speed_30July\M21.DSG	7-1-2013	14:10:55	453051.000000	9061.020000	-0.539063	-0.406250	-0.718750	0.692661	0.545872	0.331193	-0.015259	-31.051636	37.872314
C:\cware\Projects\Whales\OpenTag\T1_speed_30July\M21.DSG	7-1-2013	14:10:55	453052.000000	9061.040000	-0.671875	-0.550781	-0.664063	0.690826	0.550459	0.326606	-2.304077	-32.958984	32.165527
C:\cware\Projects\Whales\OpenTag\T1_speed_30July\M21.DSG	7-1-2013	14:10:55	453053.000000	9061.060000	-0.816406	-0.367188	-0.835938	0.685321	0.555963	0.321101	-11.337280	-31.875610	28.884888
C:\cware\Projects\Whales\OpenTag\T1_speed_30July\M21.DSG	7-1-2013	14:10:55	453054.000000	9061.080000	-0.921875	-0.230469	-0.871094	0.683486	0.557798	0.318349	22.064209	-11.642456	40.023804
C:\cware\Projects\Whales\OpenTag\T1_speed_30July\M21.DSG	7-1-2013	14:10:55	453055.000000	9061.100000	-0.828125	-0.097656	-0.906250	0.677064	0.570642	0.308257	83.404541	-25.024414	48.950195
C:\cware\Projects\Whales\OpenTag\T1_speed_30July\M21.DSG	7-1-2013	14:10:55	453056.000000	9061.120000	-0.226563	-0.250000	-0.894531	0.672477	0.577982	0.298165	110.687256	-24.520874	65.277100
C:\cware\Projects\Whales\OpenTag\T1_speed_30July\M21.DSG	7-1-2013	14:10:55	453057.000000	9061.140000	-0.253906	-0.425781	-1.019531	0.660550	0.596330	0.266972	127.685547	-53.863525	73.715210
C:\cware\Projects\Whales\OpenTag\T1_speed_30July\M21.DSG	7-1-2013	14:10:55	453058.000000	9061.160000	-0.253906	-0.425781	-1.019531	0.655046	0.605505	0.248624	130.752563	-95.214844	72.967529
C:\cware\Projects\Whales\OpenTag\T1_speed_30July\M21.DSG	7-1-2013	14:10:55	453059.000000	9061.180000	-0.632813	-0.988281	-0.726563	0.640367	0.621101	0.204587	95.565796	-144.302368	86.898804
C:\cware\Projects\Whales\OpenTag\T1_speed_30July\M21.DSG	7-1-2013	14:10:55	453060.000000	9061.200000	-0.859375	-1.210938	-0.507813	0.630275	0.630275	0.184404	44.891357	-149.063110	108.489990
C:\cware\Projects\Whales\OpenTag\T1_speed_30July\M21.DSG	7-1-2013	14:10:55	453061.000000	9061.220000	-1.226563	-1.476563	-0.195313	0.605505	0.645872	0.158716	-47.500610	-113.464355	122.817993
C:\cware\Projects\Whales\OpenTag\T1_speed_30July\M21.DSG	7-1-2013	14:10:55	453062.000000	9061.240000	-1.546875	-1.492188	0.164063	0.591743	0.655046	0.161468	-121.765137	-10.955811	114.868164
C:\cware\Projects\Whales\OpenTag\T1_speed_30July\M21.DSG	7-1-2013	14:10:55	453063.000000	9061.260000	-1.578125	-1.371094	0.023438	0.566972	0.669725	0.194495	-122.177124	90.423584	90.576172
C:\cware\Projects\Whales\OpenTag\T1_speed_30July\M21.DSG	7-1-2013	14:10:55	453064.000000	9061.280000	-1.527344	-1.003906	-0.191406	0.556881	0.671560	0.213761	-115.249634	144.577026	68.908691
C:\cware\Projects\Whales\OpenTag\T1_speed_30July\M21.DSG	7-1-2013	14:10:55	453065.000000	9061.300000	-1.136719	-0.902344	-0.574219	0.539450	0.675229	0.254128	-87.905884	137.557983	33.035278
C:\cware\Projects\Whales\OpenTag\T1_speed_30July\M21.DSG	7-1-2013	14:10:55	453066.000000	9061.320000	-0.988281	-0.851563	-0.964844	0.534862	0.674312	0.268807	-69.290161	99.487305	-6.744385
C:\cware\Projects\Whales\OpenTag\T1_speed_30July\M21.DSG	7-1-2013	14:10:55	453067.000000	9061.340000	-0.941406	-0.765625	-1.210938	0.533945	0.669725	0.290826	-53.848267	76.736450	-38.131714
C:\cware\Projects\Whales\OpenTag\T1_speed_30July\M21.DSG	7-1-2013	14:10:55	453068.000000	9061.360000	-0.464844	-0.656250	-0.996094	0.535780	0.665138	0.298165	-32.424927	39.901733	-28.320313
C:\cware\Projects\Whales\OpenTag\T1_speed_30July\M21.DSG	7-1-2013	14:10:55	453069.000000	9061.380000	-0.156250	-0.375000	-0.785156	0.536697	0.660550	0.308257	-80.017090	-24.429321	10.055542
C:\cware\Projects\Whales\OpenTag\T1_speed_30July\M21.DSG	7-1-2013	14:10:55	453070.000000	9061.400000	-0.804688	-0.433594	-0.726563	0.534862	0.659633	0.318349	-93.170166	-1.876831	23.025513
C:\cware\Projects\Whales\OpenTag\T1_speed_30July\M21.DSG	7-1-2013	14:10:55	453071.000000	9061.420000	-0.796875	-0.617188	-0.714844	0.526606	0.654128	0.337615	-86.654663	21.026611	24.749756
C:\cware\Projects\Whales\OpenTag\T1_speed_30July\M21.DSG	7-1-2013	14:10:55	453072.000000	9061.440000	-0.589844	-0.714844	-0.558594	0.522936	0.651376	0.348624	-87.280273	25.527954	21.850586
C:\cware\Projects\Whales\OpenTag\T1_speed_30July\M21.DSG	7-1-2013	14:10:55	453073.000000	9061.460000	-0.429688	-0.718750	-0.449219	0.517431	0.646789	0.370642	-84.365845	20.370483	12.176514
C:\cware\Projects\Whales\OpenTag\T1_speed_30July\M21.DSG	7-1-2013	14:10:55	453074.000000	9061.480000	-0.375000	-0.652344	-0.417969	0.515596	0.643119	0.379817	-80.932617	9.979248	-3.906250
C:\cware\Projects\Whales\OpenTag\T1_speed_30July\M21.DSG	7-1-2013	14:10:55	453075.000000	9061.500000	-0.234375	-0.464844	-0.464844	0.515596	0.639450	0.388073	-63.735962	-12.191772	-20.919800
C:\cware\Projects\Whales\OpenTag\T1_speed_30July\M21.DSG	7-1-2013	14:10:55	453076.000000	9061.520000	-0.113281	-0.300781	-0.753906	0.521101	0.631193	0.396330	-33.599854	-36.499023	-34.820557
C:\cware\Projects\Whales\OpenTag\T1_speed_30July\M21.DSG	7-1-2013	14:10:55	453077.000000	9061.540000	-0.367188	-0.207031	-0.726563	0.527523	0.628440	0.399083	-9.094238	-15.060425	-48.095703
C:\cware\Projects\Whales\OpenTag\T1_speed_30July\M21.DSG	7-1-2013	14:10:55	453078.000000	9061.560000	-0.171875	-0.132813	-0.500000	0.536697	0.624771	0.399083	-5.584717	7.354736	-27.618408
C:\cware\Projects\Whales\OpenTag\T1_speed_30July\M21.DSG	7-1-2013	14:10:55	453079.000000	9061.580000	0.003906	-0.152344	-0.242188	0.538532	0.622936	0.399083	-22.277832	-6.866455	-16.189575
C:\cware\Projects\Whales\OpenTag\T1_speed_30July\M21.DSG	7-1-2013	14:10:55	453080.000000	9061.600000	-0.222656	-0.277344	-0.054688	0.541284	0.621101	0.402752	-21.850586	-21.987915	-10.131836
C:\cware\Projects\Whales\OpenTag\T1_speed_30July\M21.DSG	7-1-2013	14:10:55	453081.000000	9061.620000	-0.128906	-0.488281	-0.152344	0.544037	0.620183	0.405505	-43.640137	-41.519165	-9.506226
C:\cware\Projects\Whales\OpenTag\T1_speed_30July\M21.DSG	7-1-2013	14:10:55	453082.000000	9061.640000	0.050781	-0.550781	-0.308594	0.548624	0.616514	0.408257	-52.047729	-60.485840	-11.779785
C:\cware\Projects\Whales\OpenTag\T1_speed_30July\M21.DSG	7-1-2013	14:10:55	453083.000000	9061.660000	0.148438	-0.687500	-0.488281	0.555046	0.612844	0.408257	-51.956177	-79.818726	-14.373779
C:\cware\Projects\Whales\OpenTag\T1_speed_30July\M21.DSG	7-1-2013	14:10:55	453084.000000	9061.680000	0.027344	-0.613281	-0.523438	0.563303	0.606422	0.411009	-59.860229	-68.267822	-9.063721
C:\cware\Projects\Whales\OpenTag\T1_speed_30July\M21.DSG	7-1-2013	14:10:55	453085.000000	9061.700000	-0.289063	-0.527344	-0.675781	0.567890	0.603670	0.412844	-40.390015	-36.575317	1.602173
C:\cware\Projects\Whales\OpenTag\T1_speed_30July\M21.DSG	7-1-2013	14:10:55	453086.000000	9061.720000	-0.433594	-0.464844	-0.718750	0.567890	0.601835	0.414679	-23.559570	-8.926392	11.734009
C:\cware\Projects\Whales\OpenTag\T1_speed_30July\M21.DSG	7-1-2013	14:10:55	453087.000000	9061.740000	-0.394531	-0.449219	-0.871094	0.566055	0.601835	0.414679	-2.487183	13.092041	22.262573
C:\cware\Projects\Whales\OpenTag\T1_speed_30July\M21.DSG	7-1-2013	14:10:55	453088.000000	9061.760000	-0.472656	-0.417969	-0.851563	0.562385	0.607339	0.416514	32.669067	39.916992	25.054932
C:\cware\Projects\Whales\OpenTag\T1_speed_30July\M21.DSG	7-1-2013	14:10:55	453089.000000	9061.780000	-0.367188	-0.210938	-1.136719	0.552294	0.612844	0.413761	34.454346	11.550903	26.580811
C:\cware\Projects\Whales\OpenTag\T1_speed_30July\M21.DSG	7-1-2013	14:10:55	453090.000000	9061.800000	-0.117188	-0.070313	-1.148438	0.549541	0.615596	0.408257	18.844604	-11.505127	37.841797
C:\cware\Projects\Whales\OpenTag\T1_speed_30July\M21.DSG	7-1-2013	14:10:55	453091.000000	9061.820000	-0.210938	-0.332031	-1.019531	0.541284	0.622936	0.401835	27.648926	-11.367798	43.777466
C:\cware\Projects\Whales\OpenTag\T1_speed_30July\M21.DSG	7-1-2013	14:10:55	453092.000000	9061.840000	-0.093750	-0.605469	-0.839844	0.536697	0.628440	0.398165	46.295166	-37.399292	45.623779
C:\cware\Projects\Whales\OpenTag\T1_speed_30July\M21.DSG	7-1-2013	14:10:55	453093.000000	9061.860000	-0.058594	-0.804688	-0.828125	0.529358	0.639450	0.380734	80.688477	-78.216553	43.151855
C:\cware\Projects\Whales\OpenTag\T1_speed_30July\M21.DSG	7-1-2013	14:10:55	453094.000000	9061.880000	-0.160156	-0.886719	-0.925781	0.527523	0.645872	0.366055	70.770264	-94.055176	31.539917
C:\cware\Projects\Whales\OpenTag\T1_speed_30July\M21.DSG	7-1-2013	14:10:55	453095.000000	9061.900000	-0.519531	-0.972656	-0.812500	0.528440	0.655046	0.344954	1.098633	-55.282593	13.519287
C:\cware\Projects\Whales\OpenTag\T1_speed_30July\M21.DSG	7-1-2013	14:10:55	453096.000000	9061.920000	-0.726563	-0.980469	-0.683594	0.529358	0.656881	0.344037	-45.166016	-10.498047	12.252808
C:\cware\Projects\Whales\OpenTag\T1_speed_30July\M21.DSG	7-1-2013	14:10:55	453097.000000	9061.940000	-0.781250	-1.199219	-0.687500	0.524771	0.654128	0.354128	-49.377441	20.507813	28.762817
C:\cware\Projects\Whales\OpenTag\T1_speed_30July\M21.DSG	7-1-2013	14:10:55	453098.000000	9061.960000	-0.781250	-1.199219	-0.687500	0.519266	0.653211	0.360550	-54.672241	29.739380	36.544800
C:\cware\Projects\Whales\OpenTag\T1_speed_30July\M21.DSG	7-1-2013	14:10:55	453099.000000	9061.980000	-0.988281	-1.128906	-0.816406	0.508257	0.653211	0.377064	-77.697754	47.409058	37.811279
C:\cware\Projects\Whales\OpenTag\T1_speed_30July\M21.DSG	7-1-2013	14:10:55	453100.000000	9062.000000	-1.101563	-0.968750	-0.816406	0.501835	0.651376	0.388991	-89.721680	61.553955	33.355713
C:\cware\Projects\Whales\OpenTag\T1_speed_30July\M21.DSG	7-1-2013	14:10:55	453101.000000	9062.020000	-1.074219	-0.726563	-0.960938	0.487156	0.643119	0.413761	-98.022461	87.265015	24.734497
C:\cware\Projects\Whales\OpenTag\T1_speed_30July\M21.DSG	7-1-2013	14:10:55	453102.000000	9062.040000	-0.824219	-0.496094	-1.003906	0.478899	0.636697	0.425688	-97.351074	84.365845	26.412964
C:\cware\Projects\Whales\OpenTag\T1_speed_30July\M21.DSG	7-1-2013	14:10:55	453103.000000	9062.060000	-0.613281	-0.402344	-1.273438	0.465138	0.628440	0.451376	-87.356567	30.395508	23.864746
C:\cware\Projects\Whales\OpenTag\T1_speed_30July\M21.DSG	7-1-2013	14:10:55	453104.000000	9062.080000	-0.726563	-0.484375	-1.308594	0.459633	0.623853	0.459633	-55.786133	6.729126	26.336670
C:\cware\Projects\Whales\OpenTag\T1_speed_30July\M21.DSG	7-1-2013	14:10:55	453105.000000	9062.100000	-0.863281	-0.589844	-1.101563	0.451376	0.618349	0.467890	-41.931152	31.646729	35.293579
C:\cware\Projects\Whales\OpenTag\T1_speed_30July\M21.DSG	7-1-2013	14:10:55	453106.000000	9062.120000	-0.796875	-0.808594	-1.027344	0.444954	0.615596	0.473394	-39.001465	38.940430	29.098511
C:\cware\Projects\Whales\OpenTag\T1_speed_30July\M21.DSG	7-1-2013	14:10:55	453107.000000	9062.140000	-0.714844	-0.941406	-1.078125	0.432110	0.611927	0.481651	-39.352417	39.871216	21.453857
C:\cware\Projects\Whales\OpenTag\T1_speed_30July\M21.DSG	7-1-2013	14:10:55	453108.000000	9062.160000	-0.550781	-0.957031	-1.042969	0.426606	0.610092	0.486239	-42.861938	33.035278	18.402100
C:\cware\Projects\Whales\OpenTag\T1_speed_30July\M21.DSG	7-1-2013	14:10:55	453109.000000	9062.180000	-0.550781	-0.878906	-0.960938	0.417431	0.601835	0.497248	-59.463501	30.960083	18.539429
C:\cware\Projects\Whales\OpenTag\T1_speed_30July\M21.DSG	7-1-2013	14:10:55	453110.000000	9062.200000	-0.640625	-0.550781	-0.843750	0.412844	0.598165	0.504587	-68.618774	39.230347	29.220581
C:\cware\Projects\Whales\OpenTag\T1_speed_30July\M21.DSG	7-1-2013	14:10:55	453111.000000	9062.220000	-0.660156	-0.351563	-0.691406	0.407339	0.593578	0.512844	-68.527222	55.862427	32.669067
C:\cware\Projects\Whales\OpenTag\T1_speed_30July\M21.DSG	7-1-2013	14:10:55	453112.000000	9062.240000	-0.453125	-0.273438	-0.636719	0.391743	0.583486	0.525688	-61.203003	56.213379	38.269043
C:\cware\Projects\Whales\OpenTag\T1_speed_30July\M21.DSG	7-1-2013	14:10:55	453113.000000	9062.260000	-0.386719	-0.355469	-0.578125	0.383486	0.578899	0.532110	-59.906006	65.124512	51.589966
C:\cware\Projects\Whales\OpenTag\T1_speed_30July\M21.DSG	7-1-2013	14:10:55	453114.000000	9062.280000	-0.367188	-0.453125	-0.644531	0.363303	0.571560	0.544037	-51.330566	69.381714	48.095703
C:\cware\Projects\Whales\OpenTag\T1_speed_30July\M21.DSG	7-1-2013	14:10:55	453115.000000	9062.300000	-0.445313	-0.289063	-0.710938	0.350459	0.566055	0.549541	-57.418823	96.435547	50.216675
C:\cware\Projects\Whales\OpenTag\T1_speed_30July\M21.DSG	7-1-2013	14:10:55	453116.000000	9062.320000	-0.398438	-0.140625	-0.640625	0.324771	0.555046	0.558716	-57.449341	106.872559	49.179077
C:\cware\Projects\Whales\OpenTag\T1_speed_30July\M21.DSG	7-1-2013	14:10:55	453117.000000	9062.340000	-0.339844	-0.140625	-0.527344	0.309174	0.548624	0.564220	-66.558838	110.717773	54.763794
C:\cware\Projects\Whales\OpenTag\T1_speed_30July\M21.DSG	7-1-2013	14:10:55	453118.000000	9062.360000	-0.257813	-0.152344	-0.492188	0.280734	0.536697	0.572477	-63.690186	102.539063	48.019409
C:\cware\Projects\Whales\OpenTag\T1_speed_30July\M21.DSG	7-1-2013	14:10:55	453119.000000	9062.380000	-0.367188	-0.074219	-0.355469	0.266055	0.529358	0.575229	-48.980713	119.674683	43.563843
C:\cware\Projects\Whales\OpenTag\T1_speed_30July\M21.DSG	7-1-2013	14:10:55	453120.000000	9062.400000	-0.101563	0.035156	-0.375000	0.237615	0.520183	0.577064	-33.050537	112.686157	39.810181
C:\cware\Projects\Whales\OpenTag\T1_speed_30July\M21.DSG	7-1-2013	14:10:55	453121.000000	9062.420000	0.015625	0.035156	-0.324219	0.222936	0.515596	0.575229	-12.832642	123.687744	43.548584
C:\cware\Projects\Whales\OpenTag\T1_speed_30July\M21.DSG	7-1-2013	14:10:55	453122.000000	9062.440000	0.175781	0.007813	-0.320313	0.191743	0.511927	0.569725	-2.441406	120.544434	46.539307
C:\cware\Projects\Whales\OpenTag\T1_speed_30July\M21.DSG	7-1-2013	14:10:55	453123.000000	9062.460000	0.300781	0.031250	-0.343750	0.177982	0.510092	0.564220	-8.148193	120.697021	36.865234
C:\cware\Projects\Whales\OpenTag\T1_speed_30July\M21.DSG	7-1-2013	14:10:55	453124.000000	9062.480000	0.210938	-0.066406	-0.253906	0.164220	0.505505	0.555046	-7.522583	143.341064	38.238525
C:\cware\Projects\Whales\OpenTag\T1_speed_30July\M21.DSG	7-1-2013	14:10:55	453125.000000	9062.500000	0.550781	-0.007813	-0.339844	0.133028	0.503670	0.547706	1.144409	176.712036	34.118652
C:\cware\Projects\Whales\OpenTag\T1_speed_30July\M21.DSG	7-1-2013	14:10:55	453126.000000	9062.520000	0.496094	-0.046875	-0.335938	0.112844	0.501835	0.538532	17.089844	151.138306	24.398804
C:\cware\Projects\Whales\OpenTag\T1_speed_30July\M21.DSG	7-1-2013	14:10:55	453127.000000	9062.540000	0.433594	0.093750	-0.296875	0.083486	0.501835	0.515596	39.489746	148.254395	50.918579
C:\cware\Projects\Whales\OpenTag\T1_speed_30July\M21.DSG	7-1-2013	14:10:55	453128.000000	9062.560000	0.468750	0.117188	-0.265625	0.068807	0.501835	0.504587	42.068481	133.880615	55.770874
C:\cware\Projects\Whales\OpenTag\T1_speed_30July\M21.DSG	7-1-2013	14:10:55	453129.000000	9062.580000	0.628906	-0.019531	-0.398438	0.037615	0.501835	0.479817	47.103882	93.658447	51.437378
C:\cware\Projects\Whales\OpenTag\T1_speed_30July\M21.DSG	7-1-2013	14:10:55	453130.000000	9062.600000	0.738281	-0.109375	-0.515625	0.028440	0.501835	0.469725	56.869507	82.855225	43.731689
C:\cware\Projects\Whales\OpenTag\T1_speed_30July\M21.DSG	7-1-2013	14:10:55	453131.000000	9062.620000	0.808594	-0.214844	-0.582031	0.009174	0.501835	0.446789	46.096802	69.992065	43.380737
C:\cware\Projects\Whales\OpenTag\T1_speed_30July\M21.DSG	7-1-2013	14:10:55	453132.000000	9062.640000	0.699219	-0.246094	-0.621094	0.000917	0.500917	0.437615	26.397705	71.472168	50.598145
C:\cware\Projects\Whales\OpenTag\T1_speed_30July\M21.DSG	7-1-2013	14:10:55	453133.000000	9062.660000	0.707031	-0.195313	-0.562500	-0.016514	0.497248	0.421101	24.734497	76.217651	52.780151
C:\cware\Projects\Whales\OpenTag\T1_speed_30July\M21.DSG	7-1-2013	14:10:55	453134.000000	9062.680000	0.750000	-0.269531	-0.410156	-0.026606	0.492661	0.411927	10.131836	58.349609	42.266846
C:\cware\Projects\Whales\OpenTag\T1_speed_30July\M21.DSG	7-1-2013	14:10:55	453135.000000	9062.700000	1.007813	-0.449219	-0.578125	-0.037615	0.485321	0.402752	-17.440796	43.273926	38.040161
C:\cware\Projects\Whales\OpenTag\T1_speed_30July\M21.DSG	7-1-2013	14:10:55	453136.000000	9062.720000	0.906250	-0.492188	-0.609375	-0.044954	0.481651	0.400000	-31.219482	42.068481	28.900146
C:\cware\Projects\Whales\OpenTag\T1_speed_30July\M21.DSG	7-1-2013	14:10:55	453137.000000	9062.740000	1.046875	-0.445313	-0.648438	-0.051376	0.470642	0.400000	-42.877197	18.356323	21.301270
C:\cware\Projects\Whales\OpenTag\T1_speed_30July\M21.DSG	7-1-2013	14:10:55	453138.000000	9062.760000	1.046875	-0.445313	-0.648438	-0.054128	0.463303	0.400000	-55.252075	28.671265	16.387939
C:\cware\Projects\Whales\OpenTag\T1_speed_30July\M21.DSG	7-1-2013	14:10:55	453139.000000	9062.780000	1.097656	-0.328125	-0.718750	-0.060550	0.458716	0.401835	-64.804077	12.222290	10.101318
C:\cware\Projects\Whales\OpenTag\T1_speed_30July\M21.DSG	7-1-2013	14:10:55	453140.000000	9062.800000	0.890625	-0.386719	-0.703125	-0.063303	0.454128	0.406422	-53.222656	10.604858	2.166748
C:\cware\Projects\Whales\OpenTag\T1_speed_30July\M21.DSG	7-1-2013	14:10:55	453141.000000	9062.820000	0.976563	-0.441406	-0.855469	-0.065138	0.447706	0.407339	-55.053711	22.171021	-6.118774
C:\cware\Projects\Whales\OpenTag\T1_speed_30July\M21.DSG	7-1-2013	14:10:55	453142.000000	9062.840000	1.007813	-0.382813	-0.910156	-0.065138	0.446789	0.409174	-47.058105	19.683838	-6.210327
C:\cware\Projects\Whales\OpenTag\T1_speed_30July\M21.DSG	7-1-2013	14:10:55	453143.000000	9062.860000	0.914063	-0.339844	-0.976563	-0.068807	0.442202	0.412844	-46.066284	19.348145	-3.234863
C:\cware\Projects\Whales\OpenTag\T1_speed_30July\M21.DSG	7-1-2013	14:10:55	453144.000000	9062.880000	1.160156	-0.398438	-1.039063	-0.069725	0.439450	0.413761	-25.894165	-7.232666	-7.369995
C:\cware\Projects\Whales\OpenTag\T1_speed_30July\M21.DSG	7-1-2013	14:10:55	453145.000000	9062.900000	1.109375	-0.425781	-1.082031	-0.067890	0.439450	0.418349	-17.532349	-18.539429	-12.924194
C:\cware\Projects\Whales\OpenTag\T1_speed_30July\M21.DSG	7-1-2013	14:10:55	453146.000000	9062.920000	1.175781	-0.597656	-1.121094	-0.065138	0.440367	0.421101	-9.460449	-29.357910	-21.026611
C:\cware\Projects\Whales\OpenTag\T1_speed_30July\M21.DSG	7-1-2013	14:10:55	453147.000000	9062.940000	1.121094	-0.617188	-1.214844	-0.062385	0.444037	0.429358	-12.100220	-42.007446	-26.214600
C:\cware\Projects\Whales\OpenTag\T1_speed_30July\M21.DSG	7-1-2013	14:10:55	453148.000000	9062.960000	1.199219	-0.503906	-1.167969	-0.055963	0.446789	0.434862	-28.900146	-54.336548	-35.125732
C:\cware\Projects\Whales\OpenTag\T1_speed_30July\M21.DSG	7-1-2013	14:10:55	453149.000000	9062.980000	1.261719	-0.335938	-0.976563	-0.049541	0.447706	0.442202	-61.706543	-69.671631	-46.920776
C:\cware\Projects\Whales\OpenTag\T1_speed_30July\M21.DSG	7-1-2013	14:10:55	453150.000000	9063.000000	1.058594	-0.332031	-0.992188	-0.035780	0.446789	0.464220	-74.356079	-66.360474	-36.880493
C:\cware\Projects\Whales\OpenTag\T1_speed_30July\M21.DSG	7-1-2013	14:10:55	453151.000000	9063.020000	0.796875	-0.480469	-1.195313	-0.030275	0.445872	0.476147	-72.433472	-62.072754	-30.700684
C:\cware\Projects\Whales\OpenTag\T1_speed_30July\M21.DSG	7-1-2013	14:10:55	453152.000000	9063.040000	0.554688	-0.492188	-1.242188	-0.019266	0.440367	0.492661	-71.716309	-50.903320	-32.135010
C:\cware\Projects\Whales\OpenTag\T1_speed_30July\M21.DSG	7-1-2013	14:10:55	453153.000000	9063.060000	0.414063	-0.484375	-1.214844	-0.011927	0.439450	0.500917	-82.870483	-41.702271	-29.968262
C:\cware\Projects\Whales\OpenTag\T1_speed_30July\M21.DSG	7-1-2013	14:10:55	453154.000000	9063.080000	0.257813	-0.492188	-1.277344	-0.005505	0.430275	0.518349	-90.896606	-29.678345	-22.827148
C:\cware\Projects\Whales\OpenTag\T1_speed_30July\M21.DSG	7-1-2013	14:10:55	453155.000000	9063.100000	0.187500	-0.460938	-1.347656	-0.001835	0.424771	0.526606	-94.604492	-18.432617	-25.833130
C:\cware\Projects\Whales\OpenTag\T1_speed_30July\M21.DSG	7-1-2013	14:10:55	453156.000000	9063.120000	0.101563	-0.523438	-1.425781	0.004587	0.413761	0.539450	-99.884033	-21.499634	-31.677246
C:\cware\Projects\Whales\OpenTag\T1_speed_30July\M21.DSG	7-1-2013	14:10:55	453157.000000	9063.140000	0.015625	-0.531250	-1.453125	0.008257	0.407339	0.547706	-104.797363	-34.698486	-32.653809
C:\cware\Projects\Whales\OpenTag\T1_speed_30July\M21.DSG	7-1-2013	14:10:55	453158.000000	9063.160000	-0.156250	-0.546875	-1.496094	0.014679	0.392661	0.565138	-111.892700	-24.368286	-27.374268
C:\cware\Projects\Whales\OpenTag\T1_speed_30July\M21.DSG	7-1-2013	14:10:55	453159.000000	9063.180000	-0.136719	-0.480469	-1.628906	0.018349	0.383486	0.571560	-113.433838	-29.174805	-20.843506
C:\cware\Projects\Whales\OpenTag\T1_speed_30July\M21.DSG	7-1-2013	14:10:55	453160.000000	9063.200000	-0.070313	-0.308594	-1.675781	0.021101	0.365138	0.587156	-105.789185	-37.261963	-11.993408
C:\cware\Projects\Whales\OpenTag\T1_speed_30July\M21.DSG	7-1-2013	14:10:55	453161.000000	9063.220000	-0.058594	-0.261719	-1.574219	0.030275	0.355963	0.593578	-85.205078	-30.685425	-9.963989
C:\cware\Projects\Whales\OpenTag\T1_speed_30July\M21.DSG	7-1-2013	14:10:55	453162.000000	9063.240000	0.070313	-0.265625	-1.484375	0.031193	0.346789	0.599083	-78.338623	-42.709351	-14.648438
C:\cware\Projects\Whales\OpenTag\T1_speed_30July\M21.DSG	7-1-2013	14:10:55	453163.000000	9063.260000	0.234375	-0.246094	-1.421875	0.041284	0.337615	0.612844	-40.695190	-55.801392	-21.682739
C:\cware\Projects\Whales\OpenTag\T1_speed_30July\M21.DSG	7-1-2013	14:10:55	453164.000000	9063.280000	0.214844	-0.269531	-1.273438	0.047706	0.333945	0.616514	-31.005859	-64.361572	-22.689819
C:\cware\Projects\Whales\OpenTag\T1_speed_30July\M21.DSG	7-1-2013	14:10:55	453165.000000	9063.300000	0.109375	-0.128906	-1.089844	0.059633	0.331193	0.626606	-19.760132	-62.744141	-26.565552
C:\cware\Projects\Whales\OpenTag\T1_speed_30July\M21.DSG	7-1-2013	14:10:55	453166.000000	9063.320000	0.250000	0.046875	-1.085938	0.066972	0.333028	0.632110	-8.316040	-42.343140	-26.733398
C:\cware\Projects\Whales\OpenTag\T1_speed_30July\M21.DSG	7-1-2013	14:10:55	453167.000000	9063.340000	0.316406	-0.070313	-0.937500	0.077064	0.334862	0.636697	-20.919800	-19.363403	-23.269653
C:\cware\Projects\Whales\OpenTag\T1_speed_30July\M21.DSG	7-1-2013	14:10:55	453168.000000	9063.360000	0.156250	-0.035156	-0.808594	0.078899	0.333028	0.637615	-28.350830	14.877319	-13.381958
C:\cware\Projects\Whales\OpenTag\T1_speed_30July\M21.DSG	7-1-2013	14:10:55	453169.000000	9063.380000	0.332031	-0.042969	-0.984375	0.075229	0.329358	0.638532	-37.704468	7.461548	-2.822876
C:\cware\Projects\Whales\OpenTag\T1_speed_30July\M21.DSG	7-1-2013	14:10:55	453170.000000	9063.400000	0.457031	0.015625	-1.128906	0.074312	0.325688	0.639450	-35.934448	5.187988	6.958008
C:\cware\Projects\Whales\OpenTag\T1_speed_30July\M21.DSG	7-1-2013	14:10:55	453171.000000	9063.420000	0.699219	-0.101563	-1.066406	0.074312	0.317431	0.641284	-28.762817	-24.398804	-0.625610
C:\cware\Projects\Whales\OpenTag\T1_speed_30July\M21.DSG	7-1-2013	14:10:55	453172.000000	9063.440000	0.695313	-0.097656	-1.074219	0.076147	0.314679	0.643119	-19.256592	-35.400391	-5.065918
C:\cware\Projects\Whales\OpenTag\T1_speed_30July\M21.DSG	7-1-2013	14:10:55	453173.000000	9063.460000	0.542969	-0.070313	-1.054688	0.080734	0.311009	0.649541	-23.620605	-38.818359	-6.332397
C:\cware\Projects\Whales\OpenTag\T1_speed_30July\M21.DSG	7-1-2013	14:10:55	453174.000000	9063.480000	0.566406	-0.089844	-0.988281	0.084404	0.309174	0.652294	-25.680542	-24.215698	-7.980347
C:\cware\Projects\Whales\OpenTag\T1_speed_30July\M21.DSG	7-1-2013	14:10:55	453175.000000	9063.500000	0.488281	0.027344	-1.042969	0.092661	0.305505	0.656881	-26.016235	-33.020020	-14.160156
C:\cware\Projects\Whales\OpenTag\T1_speed_30July\M21.DSG	7-1-2013	14:10:55	453176.000000	9063.520000	0.429688	0.101563	-1.078125	0.094495	0.303670	0.659633	-31.799316	-27.740479	-10.543823
C:\cware\Projects\Whales\OpenTag\T1_speed_30July\M21.DSG	7-1-2013	14:10:55	453177.000000	9063.540000	0.527344	0.089844	-1.070313	0.100000	0.298165	0.671560	-33.432007	-29.861450	-13.214111
C:\cware\Projects\Whales\OpenTag\T1_speed_30July\M21.DSG	7-1-2013	14:10:55	453178.000000	9063.560000	0.527344	0.089844	-1.070313	0.103670	0.295413	0.667890	-30.349731	-32.791138	-16.143799
C:\cware\Projects\Whales\OpenTag\T1_speed_30July\M21.DSG	7-1-2013	14:10:55	453179.000000	9063.580000	0.460938	0.027344	-1.039063	0.112844	0.290826	0.671560	-33.096313	-33.889771	-10.955811
C:\cware\Projects\Whales\OpenTag\T1_speed_30July\M21.DSG	7-1-2013	14:10:55	453180.000000	9063.600000	0.460938	0.007813	-1.015625	0.114679	0.288073	0.675229	-38.589478	-38.360596	-7.019043
C:\cware\Projects\Whales\OpenTag\T1_speed_30July\M21.DSG	7-1-2013	14:10:55	453181.000000	9063.620000	0.441406	0.082031	-1.058594	0.123853	0.279817	0.680734	-36.102295	-30.136108	-3.662109
C:\cware\Projects\Whales\OpenTag\T1_speed_30July\M21.DSG	7-1-2013	14:10:55	453182.000000	9063.640000	0.429688	0.074219	-1.031250	0.126606	0.275229	0.683486	-43.136597	-31.509399	-2.105713
C:\cware\Projects\Whales\OpenTag\T1_speed_30July\M21.DSG	7-1-2013	14:10:55	453183.000000	9063.660000	0.402344	0.078125	-1.046875	0.130275	0.264220	0.687156	-34.942627	-24.368286	-5.722046
C:\cware\Projects\Whales\OpenTag\T1_speed_30July\M21.DSG	7-1-2013	14:10:55	453184.000000	9063.680000	0.406250	0.164063	-1.101563	0.135780	0.262385	0.690826	-34.622192	-28.213501	-11.322021
C:\cware\Projects\Whales\OpenTag\T1_speed_30July\M21.DSG	7-1-2013	14:10:55	453185.000000	9063.700000	0.355469	0.191406	-1.113281	0.138532	0.258716	0.691743	-40.206909	-20.080566	-15.701294
C:\cware\Projects\Whales\OpenTag\T1_speed_30July\M21.DSG	7-1-2013	14:10:55	453186.000000	9063.720000	0.285156	0.167969	-1.039063	0.144037	0.251376	0.695413	-32.928467	-3.799438	-12.130737
C:\cware\Projects\Whales\OpenTag\T1_speed_30July\M21.DSG	7-1-2013	14:10:55	453187.000000	9063.740000	0.421875	0.113281	-1.082031	0.144037	0.247706	0.695413	-23.330688	-6.225586	-13.092041
C:\cware\Projects\Whales\OpenTag\T1_speed_30July\M21.DSG	7-1-2013	14:10:55	453188.000000	9063.760000	0.453125	0.246094	-1.058594	0.144037	0.244037	0.698165	-24.261475	-2.258301	-11.169434
C:\cware\Projects\Whales\OpenTag\T1_speed_30July\M21.DSG	7-1-2013	14:10:55	453189.000000	9063.780000	0.406250	0.210938	-1.105469	0.144037	0.241284	0.697248	-23.727417	0.885010	-6.469727
C:\cware\Projects\Whales\OpenTag\T1_speed_30July\M21.DSG	7-1-2013	14:10:55	453190.000000	9063.800000	0.398438	0.242188	-1.054688	0.144954	0.236697	0.697248	-18.463135	-9.521484	-8.193970
C:\cware\Projects\Whales\OpenTag\T1_speed_30July\M21.DSG	7-1-2013	14:10:55	453191.000000	9063.820000	0.316406	0.207031	-1.023438	0.144954	0.233945	0.698165	-18.936157	6.896973	7.400513
C:\cware\Projects\Whales\OpenTag\T1_speed_30July\M21.DSG	7-1-2013	14:10:55	453192.000000	9063.840000	0.527344	0.273438	-1.093750	0.144954	0.230275	0.699083	-17.517090	-6.622314	3.387451
C:\cware\Projects\Whales\OpenTag\T1_speed_30July\M21.DSG	7-1-2013	14:10:55	453193.000000	9063.860000	0.367188	0.175781	-1.003906	0.144037	0.228440	0.698165	-13.275146	-10.681152	6.912231
C:\cware\Projects\Whales\OpenTag\T1_speed_30July\M21.DSG	7-1-2013	14:10:55	453194.000000	9063.880000	0.324219	0.234375	-1.042969	0.144954	0.223853	0.700000	-13.046265	-6.607056	7.308960
C:\cware\Projects\Whales\OpenTag\T1_speed_30July\M21.DSG	7-1-2013	14:10:55	453195.000000	9063.900000	0.429688	0.312500	-1.105469	0.144954	0.222018	0.700000	-14.862061	12.374878	9.704590
C:\cware\Projects\Whales\OpenTag\T1_speed_30July\M21.DSG	7-1-2013	14:10:55	453196.000000	9063.920000	0.527344	0.250000	-1.003906	0.143119	0.217431	0.701835	-21.942139	-2.609253	6.042480
C:\cware\Projects\Whales\OpenTag\T1_speed_30July\M21.DSG	7-1-2013	14:10:55	453197.000000	9063.940000	0.390625	0.285156	-0.996094	0.143119	0.214679	0.700000	-23.452759	0.701904	11.825562
C:\cware\Projects\Whales\OpenTag\T1_speed_30July\M21.DSG	7-1-2013	14:10:55	453198.000000	9063.960000	0.496094	0.277344	-0.957031	0.143119	0.211927	0.698165	-23.818970	-6.469727	10.314941
C:\cware\Projects\Whales\OpenTag\T1_speed_30July\M21.DSG	7-1-2013	14:10:55	453199.000000	9063.980000	0.410156	0.246094	-0.968750	0.143119	0.204587	0.700000	-27.664185	-4.470825	5.096436
C:\cware\Projects\Whales\OpenTag\T1_speed_30July\M21.DSG	7-1-2013	14:10:55	453200.000000	9064.000000	0.417969	0.304688	-1.007813	0.143119	0.200917	0.701835	-35.873413	0.396729	3.051758
C:\cware\Projects\Whales\OpenTag\T1_speed_30July\M21.DSG	7-1-2013	14:10:55	453201.000000	9064.020000	0.488281	0.308594	-0.945313	0.144037	0.191743	0.700917	-34.942627	-1.205444	1.495361
C:\cware\Projects\Whales\OpenTag\T1_speed_30July\M21.DSG	7-1-2013	14:10:55	453202.000000	9064.040000	0.507813	0.257813	-0.941406	0.144954	0.188991	0.701835	-33.218384	-12.924194	-5.142212
C:\cware\Projects\Whales\OpenTag\T1_speed_30July\M21.DSG	7-1-2013	14:10:55	453203.000000	9064.060000	0.355469	0.304688	-0.937500	0.145872	0.180734	0.703670	-29.663086	0.671387	-4.974365
C:\cware\Projects\Whales\OpenTag\T1_speed_30July\M21.DSG	7-1-2013	14:10:55	453204.000000	9064.080000	0.464844	0.355469	-1.089844	0.146789	0.177982	0.704587	-37.902832	-5.416870	1.983643
C:\cware\Projects\Whales\OpenTag\T1_speed_30July\M21.DSG	7-1-2013	14:10:55	453205.000000	9064.100000	0.464844	0.324219	-1.042969	0.148624	0.167890	0.703670	-32.867432	6.698608	5.050659
C:\cware\Projects\Whales\OpenTag\T1_speed_30July\M21.DSG	7-1-2013	14:10:55	453206.000000	9064.120000	0.507813	0.226563	-1.066406	0.147706	0.163303	0.704587	-25.726318	-9.017944	-1.663208
C:\cware\Projects\Whales\OpenTag\T1_speed_30July\M21.DSG	7-1-2013	14:10:55	453207.000000	9064.140000	0.535156	0.234375	-1.148438	0.149541	0.160550	0.704587	-27.175903	-19.592285	-10.940552
C:\cware\Projects\Whales\OpenTag\T1_speed_30July\M21.DSG	7-1-2013	14:10:55	453208.000000	9064.160000	0.417969	0.210938	-1.238281	0.152294	0.155963	0.706422	-20.126343	-7.431030	-12.100220
C:\cware\Projects\Whales\OpenTag\T1_speed_30July\M21.DSG	7-1-2013	14:10:55	453209.000000	9064.180000	0.484375	0.226563	-1.332031	0.155046	0.155046	0.706422	-5.859375	-11.856079	-12.664795
C:\cware\Projects\Whales\OpenTag\T1_speed_30July\M21.DSG	7-1-2013	14:10:55	453210.000000	9064.200000	0.562500	0.093750	-1.296875	0.155046	0.154128	0.708257	-23.788452	-22.064209	-22.018433
C:\cware\Projects\Whales\OpenTag\T1_speed_30July\M21.DSG	7-1-2013	14:10:55	453211.000000	9064.220000	0.660156	0.164063	-1.210938	0.158716	0.149541	0.709174	-62.072754	-19.058228	-28.656006
C:\cware\Projects\Whales\OpenTag\T1_speed_30July\M21.DSG	7-1-2013	14:10:55	453212.000000	9064.240000	0.632813	0.277344	-1.019531	0.162385	0.143119	0.708257	-60.577393	-12.664795	-23.468018
C:\cware\Projects\Whales\OpenTag\T1_speed_30July\M21.DSG	7-1-2013	14:10:55	453213.000000	9064.260000	0.484375	0.230469	-1.167969	0.167890	0.131193	0.710092	-49.591064	-22.384644	-23.712158
C:\cware\Projects\Whales\OpenTag\T1_speed_30July\M21.DSG	7-1-2013	14:10:55	453214.000000	9064.280000	0.289063	0.195313	-1.347656	0.168807	0.126606	0.711927	-52.108765	-18.356323	-28.274536
C:\cware\Projects\Whales\OpenTag\T1_speed_30July\M21.DSG	7-1-2013	14:10:55	453215.000000	9064.300000	-0.031250	0.210938	-1.210938	0.175229	0.119266	0.711927	-56.915283	-24.307251	-28.381348
C:\cware\Projects\Whales\OpenTag\T1_speed_30July\M21.DSG	7-1-2013	14:10:55	453216.000000	9064.320000	-0.031250	0.210938	-1.210938	0.178899	0.111927	0.711009	-63.613892	-5.371094	-29.357910
C:\cware\Projects\Whales\OpenTag\T1_speed_30July\M21.DSG	7-1-2013	14:10:55	453217.000000	9064.340000	0.003906	0.226563	-1.375000	0.177064	0.098165	0.710092	-52.505493	-1.892090	-27.572632
C:\cware\Projects\Whales\OpenTag\T1_speed_30July\M21.DSG	7-1-2013	14:10:55	453218.000000	9064.360000	0.003906	0.226563	-1.375000	0.176147	0.091743	0.710092	-57.189941	-0.030518	-22.583008
C:\cware\Projects\Whales\OpenTag\T1_speed_30July\M21.DSG	7-1-2013	14:10:55	453219.000000	9064.380000	-0.066406	0.277344	-1.554688	0.175229	0.078899	0.708257	-57.159424	-14.816284	-13.183594
C:\cware\Projects\Whales\OpenTag\T1_speed_30July\M21.DSG	7-1-2013	14:10:55	453220.000000	9064.400000	-0.191406	0.222656	-1.507813	0.177982	0.072477	0.706422	-61.203003	-17.089844	-6.210327
C:\cware\Projects\Whales\OpenTag\T1_speed_30July\M21.DSG	7-1-2013	14:10:55	453221.000000	9064.420000	-0.253906	0.191406	-1.406250	0.178899	0.064220	0.706422	-65.170288	-26.245117	1.800537
C:\cware\Projects\Whales\OpenTag\T1_speed_30July\M21.DSG	7-1-2013	14:10:55	453222.000000	9064.440000	-0.406250	0.277344	-1.371094	0.185321	0.047706	0.704587	-64.895630	-11.672974	6.210327
C:\cware\Projects\Whales\OpenTag\T1_speed_30July\M21.DSG	7-1-2013	14:10:55	453223.000000	9064.460000	-0.199219	0.273438	-1.382813	0.187156	0.039450	0.702752	-62.271118	-14.343262	1.373291
C:\cware\Projects\Whales\OpenTag\T1_speed_30July\M21.DSG	7-1-2013	14:10:55	453224.000000	9064.480000	-0.089844	0.367188	-1.148438	0.190826	0.023853	0.700917	-51.544189	-32.577515	-3.860474
C:\cware\Projects\Whales\OpenTag\T1_speed_30July\M21.DSG	7-1-2013	14:10:55	453225.000000	9064.500000	-0.300781	0.496094	-1.085938	0.195413	0.019266	0.701835	-26.016235	-29.556274	-5.645752
C:\cware\Projects\Whales\OpenTag\T1_speed_30July\M21.DSG	7-1-2013	14:10:55	453226.000000	9064.520000	0.027344	0.488281	-1.019531	0.202752	0.015596	0.700917	-13.275146	-26.885986	-8.789063
C:\cware\Projects\Whales\OpenTag\T1_speed_30July\M21.DSG	7-1-2013	14:10:55	453227.000000	9064.540000	0.152344	0.636719	-0.941406	0.207339	0.014679	0.702752	-16.662598	-42.160034	-2.578735
C:\cware\Projects\Whales\OpenTag\T1_speed_30July\M21.DSG	7-1-2013	14:10:55	453228.000000	9064.560000	0.109375	0.605469	-0.894531	0.212844	0.010092	0.703670	-25.451660	-15.197754	11.550903
C:\cware\Projects\Whales\OpenTag\T1_speed_30July\M21.DSG	7-1-2013	14:10:55	453229.000000	9064.580000	0.214844	0.652344	-0.882813	0.215596	0.006422	0.703670	-29.464722	-6.576538	16.540527
C:\cware\Projects\Whales\OpenTag\T1_speed_30July\M21.DSG	7-1-2013	14:10:55	453230.000000	9064.600000	0.218750	0.695313	-0.984375	0.219266	0.000917	0.700917	-14.328003	-1.281738	15.182495
C:\cware\Projects\Whales\OpenTag\T1_speed_30July\M21.DSG	7-1-2013	14:10:55	453231.000000	9064.620000	0.261719	0.652344	-0.910156	0.219266	0.000000	0.700917	-10.192871	-14.846802	22.903442
C:\cware\Projects\Whales\OpenTag\T1_speed_30July\M21.DSG	7-1-2013	14:10:55	453232.000000	9064.640000	0.304688	0.554688	-0.984375	0.224771	-0.002752	0.702752	-6.515503	-22.598267	20.202637
C:\cware\Projects\Whales\OpenTag\T1_speed_30July\M21.DSG	7-1-2013	14:10:55	453233.000000	9064.660000	0.304688	0.593750	-0.949219	0.230275	-0.002752	0.702752	-3.860474	-21.072388	8.819580
C:\cware\Projects\Whales\OpenTag\T1_speed_30July\M21.DSG	7-1-2013	14:10:55	453234.000000	9064.680000	0.273438	0.527344	-0.949219	0.233945	-0.002752	0.702752	-4.547119	-24.429321	-0.503540
C:\cware\Projects\Whales\OpenTag\T1_speed_30July\M21.DSG	7-1-2013	14:10:55	453235.000000	9064.700000	0.152344	0.496094	-0.917969	0.239450	-0.003670	0.704587	-11.840820	-11.169434	-8.361816
C:\cware\Projects\Whales\OpenTag\T1_speed_30July\M21.DSG	7-1-2013	14:10:55	453236.000000	9064.720000	0.218750	0.605469	-0.898438	0.240367	-0.002752	0.703670	-13.671875	-15.563965	-8.056641
C:\cware\Projects\Whales\OpenTag\T1_speed_30July\M21.DSG	7-1-2013	14:10:55	453237.000000	9064.740000	0.144531	0.542969	-0.964844	0.243119	-0.005505	0.703670	-19.393921	-12.817383	-6.256104
C:\cware\Projects\Whales\OpenTag\T1_speed_30July\M21.DSG	7-1-2013	14:10:55	453238.000000	9064.760000	0.210938	0.605469	-0.968750	0.244954	-0.008257	0.703670	-13.916016	-18.402100	-4.013062
C:\cware\Projects\Whales\OpenTag\T1_speed_30July\M21.DSG	7-1-2013	14:10:55	453239.000000	9064.780000	0.207031	0.621094	-0.964844	0.248624	-0.010092	0.702752	-16.998291	-14.022827	-1.968384
C:\cware\Projects\Whales\OpenTag\T1_speed_30July\M21.DSG	7-1-2013	14:10:55	453240.000000	9064.800000	0.238281	0.644531	-0.984375	0.249541	-0.012844	0.703670	-19.775391	-10.238647	-6.698608
C:\cware\Projects\Whales\OpenTag\T1_speed_30July\M21.DSG	7-1-2013	14:10:55	453241.000000	9064.820000	0.222656	0.628906	-0.937500	0.252294	-0.016514	0.700000	-22.918701	-12.924194	-3.555298
C:\cware\Projects\Whales\OpenTag\T1_speed_30July\M21.DSG	7-1-2013	14:10:55	453242.000000	9064.840000	0.164063	0.648438	-0.937500	0.254128	-0.018349	0.698165	-22.186279	-12.771606	-0.656128
C:\cware\Projects\Whales\OpenTag\T1_speed_30July\M21.DSG	7-1-2013	14:10:55	453243.000000	9064.860000	0.250000	0.625000	-0.945313	0.257798	-0.022018	0.699083	-20.217896	-13.137817	-0.610352
C:\cware\Projects\Whales\OpenTag\T1_speed_30July\M21.DSG	7-1-2013	14:10:55	453244.000000	9064.880000	0.175781	0.671875	-0.910156	0.257798	-0.024771	0.699083	-15.487671	-12.435913	-1.983643
C:\cware\Projects\Whales\OpenTag\T1_speed_30July\M21.DSG	7-1-2013	14:10:55	453245.000000	9064.900000	0.222656	0.570313	-0.894531	0.262385	-0.027523	0.697248	-19.989014	-8.605957	-4.272461
C:\cware\Projects\Whales\OpenTag\T1_speed_30July\M21.DSG	7-1-2013	14:10:55	453246.000000	9064.920000	0.207031	0.609375	-0.917969	0.262385	-0.028440	0.696330	-15.365601	-13.671875	-4.531860
C:\cware\Projects\Whales\OpenTag\T1_speed_30July\M21.DSG	7-1-2013	14:10:55	453247.000000	9064.940000	0.246094	0.632813	-0.867188	0.263303	-0.033028	0.696330	-16.281128	-9.780884	-3.280640
C:\cware\Projects\Whales\OpenTag\T1_speed_30July\M21.DSG	7-1-2013	14:10:55	453248.000000	9064.960000	0.199219	0.632813	-0.882813	0.266055	-0.034862	0.695413	-17.974854	-10.177612	-1.876831
C:\cware\Projects\Whales\OpenTag\T1_speed_30July\M21.DSG	7-1-2013	14:10:55	453249.000000	9064.980000	0.093750	0.722656	-0.878906	0.268807	-0.036697	0.691743	-13.748169	-9.780884	0.457764
C:\cware\Projects\Whales\OpenTag\T1_speed_30July\M21.DSG	7-1-2013	14:10:55	453250.000000	9065.000000	0.171875	0.679688	-0.914063	0.269725	-0.037615	0.692661	-17.303467	-6.958008	1.113892
C:\cware\Projects\Whales\OpenTag\T1_speed_30July\M21.DSG	7-1-2013	14:10:55	453251.000000	9065.020000	0.156250	0.671875	-0.914063	0.270642	-0.041284	0.690826	-13.717651	-9.521484	0.488281
C:\cware\Projects\Whales\OpenTag\T1_speed_30July\M21.DSG	7-1-2013	14:10:55	453252.000000	9065.040000	0.179688	0.695313	-0.929688	0.270642	-0.042202	0.692661	-10.589600	-9.918213	1.037598
C:\cware\Projects\Whales\OpenTag\T1_speed_30July\M21.DSG	7-1-2013	14:10:55	453253.000000	9065.060000	0.265625	0.699219	-0.894531	0.272477	-0.045872	0.690826	-14.938354	-6.134033	2.227783
C:\cware\Projects\Whales\OpenTag\T1_speed_30July\M21.DSG	7-1-2013	14:10:55	453254.000000	9065.080000	0.230469	0.636719	-0.898438	0.274312	-0.045872	0.690826	-13.778687	-2.578735	5.340576
C:\cware\Projects\Whales\OpenTag\T1_speed_30July\M21.DSG	7-1-2013	14:10:55	453255.000000	9065.100000	0.113281	0.679688	-0.882813	0.275229	-0.048624	0.690826	-13.687134	-7.980347	4.272461
C:\cware\Projects\Whales\OpenTag\T1_speed_30July\M21.DSG	7-1-2013	14:10:55	453256.000000	9065.120000	0.113281	0.679688	-0.882813	0.278899	-0.048624	0.688073	-9.460449	-5.096436	4.623413
C:\cware\Projects\Whales\OpenTag\T1_speed_30July\M21.DSG	7-1-2013	14:10:55	453257.000000	9065.140000	0.132813	0.652344	-0.886719	0.278899	-0.052294	0.688991	-10.604858	-3.204346	2.365112
C:\cware\Projects\Whales\OpenTag\T1_speed_30July\M21.DSG	7-1-2013	14:10:55	453258.000000	9065.160000	0.109375	0.652344	-0.863281	0.278899	-0.051376	0.688991	-11.596680	-4.974365	4.547119
C:\cware\Projects\Whales\OpenTag\T1_speed_30July\M21.DSG	7-1-2013	14:10:55	453259.000000	9065.180000	0.187500	0.695313	-0.898438	0.279817	-0.051376	0.688991	-6.759644	-3.417969	6.561279
C:\cware\Projects\Whales\OpenTag\T1_speed_30July\M21.DSG	7-1-2013	14:10:55	453260.000000	9065.200000	0.179688	0.703125	-0.925781	0.281651	-0.053211	0.687156	-8.468628	-4.943848	6.484985
C:\cware\Projects\Whales\OpenTag\T1_speed_30July\M21.DSG	7-1-2013	14:10:55	453261.000000	9065.220000	0.167969	0.648438	-0.847656	0.283486	-0.054128	0.687156	-11.077881	-6.958008	3.097534
C:\cware\Projects\Whales\OpenTag\T1_speed_30July\M21.DSG	7-1-2013	14:10:55	453262.000000	9065.240000	0.167969	0.671875	-0.890625	0.284404	-0.055963	0.688073	-9.048462	-8.926392	1.983643
C:\cware\Projects\Whales\OpenTag\T1_speed_30July\M21.DSG	7-1-2013	14:10:55	453263.000000	9065.260000	0.164063	0.722656	-0.898438	0.287156	-0.055963	0.686239	-9.033203	-9.002686	1.785278
C:\cware\Projects\Whales\OpenTag\T1_speed_30July\M21.DSG	7-1-2013	14:10:55	453264.000000	9065.280000	0.085938	0.671875	-0.847656	0.288073	-0.058716	0.684404	-14.358521	0.106812	8.987427
C:\cware\Projects\Whales\OpenTag\T1_speed_30July\M21.DSG	7-1-2013	14:10:55	453265.000000	9065.300000	0.058594	0.644531	-0.824219	0.288073	-0.057798	0.684404	-13.031006	-1.251221	9.063721
C:\cware\Projects\Whales\OpenTag\T1_speed_30July\M21.DSG	7-1-2013	14:10:55	453266.000000	9065.320000	0.039063	0.687500	-0.902344	0.289908	-0.060550	0.682569	-12.634277	3.189087	8.911133
C:\cware\Projects\Whales\OpenTag\T1_speed_30July\M21.DSG	7-1-2013	14:10:55	453267.000000	9065.340000	0.125000	0.687500	-0.921875	0.291743	-0.061468	0.683486	-16.098022	2.273560	7.339478
C:\cware\Projects\Whales\OpenTag\T1_speed_30July\M21.DSG	7-1-2013	14:10:55	453268.000000	9065.360000	0.171875	0.730469	-0.835938	0.291743	-0.064220	0.682569	-19.378662	-1.968384	10.406494
C:\cware\Projects\Whales\OpenTag\T1_speed_30July\M21.DSG	7-1-2013	14:10:55	453269.000000	9065.380000	0.042969	0.664063	-0.839844	0.291743	-0.067890	0.680734	-13.885498	0.381470	11.398315
C:\cware\Projects\Whales\OpenTag\T1_speed_30July\M21.DSG	7-1-2013	14:10:55	453270.000000	9065.400000	0.121094	0.726563	-0.832031	0.292661	-0.068807	0.680734	-16.662598	1.510620	13.397217
C:\cware\Projects\Whales\OpenTag\T1_speed_30July\M21.DSG	7-1-2013	14:10:55	453271.000000	9065.420000	0.062500	0.730469	-0.812500	0.294495	-0.070642	0.678899	-22.552490	10.925293	15.090942
C:\cware\Projects\Whales\OpenTag\T1_speed_30July\M21.DSG	7-1-2013	14:10:55	453272.000000	9065.440000	0.082031	0.691406	-0.777344	0.295413	-0.073394	0.677064	-18.218994	9.872437	14.328003
C:\cware\Projects\Whales\OpenTag\T1_speed_30July\M21.DSG	7-1-2013	14:10:55	453273.000000	9065.460000	0.167969	0.683594	-0.828125	0.293578	-0.077064	0.677064	-24.200439	11.413574	13.198853
C:\cware\Projects\Whales\OpenTag\T1_speed_30July\M21.DSG	7-1-2013	14:10:55	453274.000000	9065.480000	0.171875	0.761719	-0.839844	0.292661	-0.079817	0.676147	-27.297974	11.596680	10.330200
C:\cware\Projects\Whales\OpenTag\T1_speed_30July\M21.DSG	7-1-2013	14:10:55	453275.000000	9065.500000	0.140625	0.750000	-0.789063	0.293578	-0.084404	0.671560	-23.666382	6.820679	13.076782
C:\cware\Projects\Whales\OpenTag\T1_speed_30July\M21.DSG	7-1-2013	14:10:55	453276.000000	9065.520000	0.046875	0.750000	-0.722656	0.293578	-0.087156	0.669725	-18.554688	10.406494	15.899658
C:\cware\Projects\Whales\OpenTag\T1_speed_30July\M21.DSG	7-1-2013	14:10:55	453277.000000	9065.540000	0.046875	0.800781	-0.777344	0.290826	-0.090826	0.669725	-26.382446	17.288208	19.943237
C:\cware\Projects\Whales\OpenTag\T1_speed_30July\M21.DSG	7-1-2013	14:10:55	453278.000000	9065.560000	0.046875	0.796875	-0.750000	0.290826	-0.096330	0.668807	-20.843506	16.952515	16.281128
C:\cware\Projects\Whales\OpenTag\T1_speed_30July\M21.DSG	7-1-2013	14:10:55	453279.000000	9065.580000	0.035156	0.726563	-0.671875	0.288991	-0.099083	0.663303	-29.617310	14.450073	21.102905
C:\cware\Projects\Whales\OpenTag\T1_speed_30July\M21.DSG	7-1-2013	14:10:55	453280.000000	9065.600000	0.089844	0.820313	-0.707031	0.288073	-0.102752	0.662385	-30.105591	26.290894	23.559570
C:\cware\Projects\Whales\OpenTag\T1_speed_30July\M21.DSG	7-1-2013	14:10:55	453281.000000	9065.620000	0.183594	0.820313	-0.730469	0.286239	-0.109174	0.659633	-32.379150	11.367798	20.233154
C:\cware\Projects\Whales\OpenTag\T1_speed_30July\M21.DSG	7-1-2013	14:10:55	453282.000000	9065.640000	0.015625	0.800781	-0.667969	0.286239	-0.113761	0.655963	-35.247803	18.707275	21.881104
C:\cware\Projects\Whales\OpenTag\T1_speed_30July\M21.DSG	7-1-2013	14:10:55	453283.000000	9065.660000	0.019531	0.800781	-0.660156	0.283486	-0.121101	0.653211	-37.963867	25.909424	25.665283
C:\cware\Projects\Whales\OpenTag\T1_speed_30July\M21.DSG	7-1-2013	14:10:55	453284.000000	9065.680000	0.101563	0.785156	-0.652344	0.283486	-0.125688	0.649541	-44.479370	23.986816	28.549194
C:\cware\Projects\Whales\OpenTag\T1_speed_30July\M21.DSG	7-1-2013	14:10:55	453285.000000	9065.700000	0.140625	0.835938	-0.703125	0.282569	-0.134862	0.644037	-49.377441	22.308350	29.968262
C:\cware\Projects\Whales\OpenTag\T1_speed_30July\M21.DSG	7-1-2013	14:10:55	453286.000000	9065.720000	0.019531	0.832031	-0.664063	0.282569	-0.141284	0.640367	-59.997559	21.179199	31.143188
C:\cware\Projects\Whales\OpenTag\T1_speed_30July\M21.DSG	7-1-2013	14:10:55	453287.000000	9065.740000	0.007813	0.902344	-0.605469	0.281651	-0.155046	0.631193	-58.837891	24.353027	33.721924
C:\cware\Projects\Whales\OpenTag\T1_speed_30July\M21.DSG	7-1-2013	14:10:55	453288.000000	9065.760000	0.101563	0.933594	-0.621094	0.281651	-0.160550	0.627523	-58.639526	16.906738	31.692505
C:\cware\Projects\Whales\OpenTag\T1_speed_30July\M21.DSG	7-1-2013	14:10:55	453289.000000	9065.780000	0.019531	0.855469	-0.601563	0.283486	-0.173394	0.617431	-63.659668	22.308350	29.159546
C:\cware\Projects\Whales\OpenTag\T1_speed_30July\M21.DSG	7-1-2013	14:10:55	453290.000000	9065.800000	0.000000	0.894531	-0.562500	0.282569	-0.180734	0.612844	-65.170288	28.915405	30.212402
C:\cware\Projects\Whales\OpenTag\T1_speed_30July\M21.DSG	7-1-2013	14:10:55	453291.000000	9065.820000	0.152344	0.945313	-0.597656	0.283486	-0.194495	0.603670	-65.170288	14.083862	32.180786
C:\cware\Projects\Whales\OpenTag\T1_speed_30July\M21.DSG	7-1-2013	14:10:55	453292.000000	9065.840000	0.066406	1.019531	-0.597656	0.284404	-0.201835	0.597248	-66.497803	17.776489	34.103394
C:\cware\Projects\Whales\OpenTag\T1_speed_30July\M21.DSG	7-1-2013	14:10:55	453293.000000	9065.860000	0.062500	0.964844	-0.558594	0.285321	-0.209174	0.592661	-65.399170	15.670776	32.043457
C:\cware\Projects\Whales\OpenTag\T1_speed_30July\M21.DSG	7-1-2013	14:10:55	453294.000000	9065.880000	-0.011719	0.968750	-0.515625	0.289908	-0.222936	0.582569	-71.609497	14.678955	34.133911
C:\cware\Projects\Whales\OpenTag\T1_speed_30July\M21.DSG	7-1-2013	14:10:55	453295.000000	9065.900000	0.031250	0.941406	-0.531250	0.289908	-0.228440	0.574312	-70.297241	10.894775	31.341553
C:\cware\Projects\Whales\OpenTag\T1_speed_30July\M21.DSG	7-1-2013	14:10:55	453296.000000	9065.920000	0.031250	0.941406	-0.531250	0.293578	-0.243119	0.561468	-74.295044	20.767212	35.446167
C:\cware\Projects\Whales\OpenTag\T1_speed_30July\M21.DSG	7-1-2013	14:10:55	453297.000000	9065.940000	-0.078125	0.890625	-0.484375	0.295413	-0.249541	0.555046	-83.847046	21.286011	31.005859
C:\cware\Projects\Whales\OpenTag\T1_speed_30July\M21.DSG	7-1-2013	14:10:55	453298.000000	9065.960000	-0.074219	0.933594	-0.570313	0.298165	-0.264220	0.539450	-80.368042	14.312744	30.059814
C:\cware\Projects\Whales\OpenTag\T1_speed_30July\M21.DSG	7-1-2013	14:10:55	453299.000000	9065.980000	0.085938	0.984375	-0.433594	0.300000	-0.273394	0.531193	-95.153809	8.834839	31.250000
C:\cware\Projects\Whales\OpenTag\T1_speed_30July\M21.DSG	7-1-2013	14:10:55	453300.000000	9066.000000	0.078125	1.015625	-0.503906	0.303670	-0.287156	0.512844	-86.608887	3.524780	28.060913
C:\cware\Projects\Whales\OpenTag\T1_speed_30July\M21.DSG	7-1-2013	14:10:55	453301.000000	9066.020000	-0.074219	0.964844	-0.402344	0.307339	-0.295413	0.502752	-101.943970	22.888184	25.726318
C:\cware\Projects\Whales\OpenTag\T1_speed_30July\M21.DSG	7-1-2013	14:10:55	453302.000000	9066.040000	-0.164063	0.976563	-0.382813	0.308257	-0.311927	0.482569	-103.378296	27.160645	22.033691
C:\cware\Projects\Whales\OpenTag\T1_speed_30July\M21.DSG	7-1-2013	14:10:55	453303.000000	9066.060000	-0.109375	1.011719	-0.332031	0.310092	-0.318349	0.472477	-94.268799	20.538330	17.379761
C:\cware\Projects\Whales\OpenTag\T1_speed_30July\M21.DSG	7-1-2013	14:10:55	453304.000000	9066.080000	-0.058594	1.007813	-0.328125	0.310092	-0.330275	0.452294	-85.021973	18.005371	12.664795
C:\cware\Projects\Whales\OpenTag\T1_speed_30July\M21.DSG	7-1-2013	14:10:55	453305.000000	9066.100000	-0.066406	1.171875	-0.460938	0.311009	-0.336697	0.442202	-83.679199	29.235840	13.473511
C:\cware\Projects\Whales\OpenTag\T1_speed_30July\M21.DSG	7-1-2013	14:10:55	453306.000000	9066.120000	-0.039063	0.996094	-0.453125	0.311009	-0.346789	0.433028	-75.866699	35.842896	8.117676
C:\cware\Projects\Whales\OpenTag\T1_speed_30July\M21.DSG	7-1-2013	14:10:55	453307.000000	9066.140000	0.156250	0.921875	-0.343750	0.311009	-0.348624	0.417431	-72.265625	13.015747	-3.646851
C:\cware\Projects\Whales\OpenTag\T1_speed_30July\M21.DSG	7-1-2013	14:10:55	453308.000000	9066.160000	0.031250	0.761719	-0.312500	0.310092	-0.354128	0.409174	-69.839478	6.072998	-13.488770
C:\cware\Projects\Whales\OpenTag\T1_speed_30July\M21.DSG	7-1-2013	14:10:55	453309.000000	9066.180000	-0.046875	0.886719	-0.476563	0.306422	-0.362385	0.394495	-66.452026	22.552490	-18.188477
C:\cware\Projects\Whales\OpenTag\T1_speed_30July\M21.DSG	7-1-2013	14:10:55	453310.000000	9066.200000	0.164063	0.910156	-0.390625	0.302752	-0.365138	0.386239	-66.452026	15.548706	-20.217896
C:\cware\Projects\Whales\OpenTag\T1_speed_30July\M21.DSG	7-1-2013	14:10:55	453311.000000	9066.220000	0.257813	0.949219	-0.281250	0.297248	-0.370642	0.369725	-75.241089	-1.403809	-31.875610
C:\cware\Projects\Whales\OpenTag\T1_speed_30July\M21.DSG	7-1-2013	14:10:55	453312.000000	9066.240000	0.277344	1.023438	-0.265625	0.294495	-0.374312	0.359633	-72.052002	-11.688232	-36.071777
C:\cware\Projects\Whales\OpenTag\T1_speed_30July\M21.DSG	7-1-2013	14:10:55	453313.000000	9066.260000	0.105469	1.078125	-0.347656	0.287156	-0.380734	0.343119	-70.510864	-1.571655	-28.335571
C:\cware\Projects\Whales\OpenTag\T1_speed_30July\M21.DSG	7-1-2013	14:10:55	453314.000000	9066.280000	0.062500	1.062500	-0.347656	0.283486	-0.383486	0.333945	-61.248779	-9.017944	-25.131226
C:\cware\Projects\Whales\OpenTag\T1_speed_30July\M21.DSG	7-1-2013	14:10:55	453315.000000	9066.300000	-0.203125	0.964844	-0.296875	0.277982	-0.387156	0.320183	-62.042236	2.456665	-24.017334
C:\cware\Projects\Whales\OpenTag\T1_speed_30July\M21.DSG	7-1-2013	14:10:55	453316.000000	9066.320000	-0.273438	0.933594	-0.347656	0.275229	-0.388991	0.311009	-63.034058	-2.380371	-20.553589
C:\cware\Projects\Whales\OpenTag\T1_speed_30July\M21.DSG	7-1-2013	14:10:55	453317.000000	9066.340000	-0.425781	0.871094	-0.441406	0.270642	-0.394495	0.293578	-63.552856	9.536743	-16.387939
C:\cware\Projects\Whales\OpenTag\T1_speed_30July\M21.DSG	7-1-2013	14:10:55	453318.000000	9066.360000	-0.441406	0.886719	-0.476563	0.269725	-0.395413	0.287156	-55.740356	11.505127	-12.481689
C:\cware\Projects\Whales\OpenTag\T1_speed_30July\M21.DSG	7-1-2013	14:10:55	453319.000000	9066.380000	-0.425781	0.808594	-0.539063	0.267890	-0.398165	0.271560	-59.814453	-8.712769	-11.428833
C:\cware\Projects\Whales\OpenTag\T1_speed_30July\M21.DSG	7-1-2013	14:10:55	453320.000000	9066.400000	-0.644531	0.753906	-0.644531	0.266972	-0.401835	0.265138	-56.976318	-11.581421	-8.178711
C:\cware\Projects\Whales\OpenTag\T1_speed_30July\M21.DSG	7-1-2013	14:10:55	453321.000000	9066.420000	-0.695313	0.648438	-0.613281	0.266055	-0.401835	0.248624	-61.309814	-14.160156	-2.426147
C:\cware\Projects\Whales\OpenTag\T1_speed_30July\M21.DSG	7-1-2013	14:10:55	453322.000000	9066.440000	-0.738281	0.703125	-0.613281	0.266055	-0.403670	0.244037	-58.105469	-23.071289	4.379272
C:\cware\Projects\Whales\OpenTag\T1_speed_30July\M21.DSG	7-1-2013	14:10:55	453323.000000	9066.460000	-0.582031	0.742188	-0.472656	0.269725	-0.406422	0.229358	-61.203003	-23.895264	3.036499
C:\cware\Projects\Whales\OpenTag\T1_speed_30July\M21.DSG	7-1-2013	14:10:55	453324.000000	9066.480000	-0.453125	0.796875	-0.363281	0.269725	-0.406422	0.222018	-45.745850	-31.478882	-8.132935
C:\cware\Projects\Whales\OpenTag\T1_speed_30July\M21.DSG	7-1-2013	14:10:55	453325.000000	9066.500000	-0.367188	0.996094	-0.332031	0.267890	-0.407339	0.216514	-7.141113	-45.486450	-19.638062
C:\cware\Projects\Whales\OpenTag\T1_speed_30July\M21.DSG	7-1-2013	14:10:55	453326.000000	9066.520000	-0.406250	1.027344	-0.171875	0.266972	-0.406422	0.220183	13.626099	-35.552979	-25.070190
C:\cware\Projects\Whales\OpenTag\T1_speed_30July\M21.DSG	7-1-2013	14:10:55	453327.000000	9066.540000	-0.386719	1.046875	-0.019531	0.262385	-0.405505	0.228440	42.556763	-31.372070	-25.848389
C:\cware\Projects\Whales\OpenTag\T1_speed_30July\M21.DSG	7-1-2013	14:10:55	453328.000000	9066.560000	-0.152344	1.140625	-0.046875	0.260550	-0.404587	0.237615	51.330566	-18.249512	-19.424438
C:\cware\Projects\Whales\OpenTag\T1_speed_30July\M21.DSG	7-1-2013	14:10:55	453329.000000	9066.580000	-0.136719	1.148438	-0.003906	0.258716	-0.400000	0.245872	47.195435	-9.429932	-12.832642
C:\cware\Projects\Whales\OpenTag\T1_speed_30July\M21.DSG	7-1-2013	14:10:55	453330.000000	9066.600000	-0.210938	1.167969	0.011719	0.256881	-0.400000	0.260550	47.454834	-5.508423	-7.217407
C:\cware\Projects\Whales\OpenTag\T1_speed_30July\M21.DSG	7-1-2013	14:10:55	453331.000000	9066.620000	-0.046875	1.140625	0.058594	0.257798	-0.397248	0.266972	47.149658	-15.823364	-10.635376
C:\cware\Projects\Whales\OpenTag\T1_speed_30July\M21.DSG	7-1-2013	14:10:55	453332.000000	9066.640000	0.062500	1.062500	0.011719	0.257798	-0.394495	0.282569	57.128906	-5.706787	-11.779785
C:\cware\Projects\Whales\OpenTag\T1_speed_30July\M21.DSG	7-1-2013	14:10:55	453333.000000	9066.660000	0.144531	0.988281	-0.003906	0.256881	-0.391743	0.291743	67.962646	-21.270752	-8.438110
C:\cware\Projects\Whales\OpenTag\T1_speed_30July\M21.DSG	7-1-2013	14:10:55	453334.000000	9066.680000	0.113281	1.035156	-0.023438	0.258716	-0.386239	0.312844	73.272705	-28.991699	-6.835938
C:\cware\Projects\Whales\OpenTag\T1_speed_30July\M21.DSG	7-1-2013	14:10:55	453335.000000	9066.700000	0.101563	0.945313	-0.128906	0.258716	-0.384404	0.322936	71.121216	-16.540527	-19.515991
C:\cware\Projects\Whales\OpenTag\T1_speed_30July\M21.DSG	7-1-2013	14:10:55	453336.000000	9066.720000	0.101563	0.945313	-0.128906	0.255046	-0.377982	0.341284	63.781738	-33.004761	-26.000977
C:\cware\Projects\Whales\OpenTag\T1_speed_30July\M21.DSG	7-1-2013	14:10:55	453337.000000	9066.740000	0.074219	1.019531	-0.171875	0.255963	-0.374312	0.350459	57.098389	-21.408081	-20.812988
C:\cware\Projects\Whales\OpenTag\T1_speed_30July\M21.DSG	7-1-2013	14:10:55	453338.000000	9066.760000	0.175781	1.085938	-0.238281	0.254128	-0.366972	0.373394	62.225342	-23.956299	-18.981934
C:\cware\Projects\Whales\OpenTag\T1_speed_30July\M21.DSG	7-1-2013	14:10:55	453339.000000	9066.780000	0.121094	1.000000	-0.171875	0.254128	-0.365138	0.374312	54.244995	-20.996094	-17.089844
C:\cware\Projects\Whales\OpenTag\T1_speed_30July\M21.DSG	7-1-2013	14:10:55	453340.000000	9066.800000	0.089844	1.035156	-0.261719	0.252294	-0.356881	0.389908	50.704956	-26.199341	-18.692017
C:\cware\Projects\Whales\OpenTag\T1_speed_30July\M21.DSG	7-1-2013	14:10:55	453341.000000	9066.820000	0.175781	1.082031	-0.238281	0.253211	-0.354128	0.397248	48.538208	-18.966675	-13.702393
C:\cware\Projects\Whales\OpenTag\T1_speed_30July\M21.DSG	7-1-2013	14:10:55	453342.000000	9066.840000	0.078125	1.062500	-0.226563	0.252294	-0.348624	0.411009	45.440674	-12.619019	-11.016846
C:\cware\Projects\Whales\OpenTag\T1_speed_30July\M21.DSG	7-1-2013	14:10:55	453343.000000	9066.860000	0.066406	1.082031	-0.292969	0.252294	-0.345872	0.415596	44.631958	-2.029419	-7.064819
C:\cware\Projects\Whales\OpenTag\T1_speed_30July\M21.DSG	7-1-2013	14:10:55	453344.000000	9066.880000	0.121094	0.988281	-0.246094	0.251376	-0.341284	0.421101	42.739868	-3.005981	-8.972168
C:\cware\Projects\Whales\OpenTag\T1_speed_30July\M21.DSG	7-1-2013	14:10:55	453345.000000	9066.900000	0.250000	1.015625	-0.371094	0.252294	-0.333945	0.432110	39.031982	-12.893677	-8.651733
C:\cware\Projects\Whales\OpenTag\T1_speed_30July\M21.DSG	7-1-2013	14:10:55	453346.000000	9066.920000	0.085938	1.027344	-0.351563	0.252294	-0.332110	0.437615	31.661987	-7.705688	-2.960205
C:\cware\Projects\Whales\OpenTag\T1_speed_30July\M21.DSG	7-1-2013	14:10:55	453347.000000	9066.940000	0.167969	1.011719	-0.308594	0.253211	-0.327523	0.445872	37.170410	-1.434326	-4.119873
C:\cware\Projects\Whales\OpenTag\T1_speed_30July\M21.DSG	7-1-2013	14:10:55	453348.000000	9066.960000	0.105469	1.000000	-0.339844	0.250459	-0.324771	0.452294	37.322998	-3.433228	-11.215210
C:\cware\Projects\Whales\OpenTag\T1_speed_30July\M21.DSG	7-1-2013	14:10:55	453349.000000	9066.980000	0.125000	1.042969	-0.339844	0.253211	-0.317431	0.460550	34.820557	-8.621216	-9.780884
C:\cware\Projects\Whales\OpenTag\T1_speed_30July\M21.DSG	7-1-2013	14:10:55	453350.000000	9067.000000	0.078125	1.042969	-0.410156	0.252294	-0.314679	0.465138	30.578613	-2.044678	-5.416870
C:\cware\Projects\Whales\OpenTag\T1_speed_30July\M21.DSG	7-1-2013	14:10:55	453351.000000	9067.020000	0.023438	1.085938	-0.367188	0.252294	-0.309174	0.475229	39.138794	-5.599976	1.052856
C:\cware\Projects\Whales\OpenTag\T1_speed_30July\M21.DSG	7-1-2013	14:10:55	453352.000000	9067.040000	0.117188	0.984375	-0.390625	0.253211	-0.304587	0.478899	33.996582	-0.534058	-0.122070
C:\cware\Projects\Whales\OpenTag\T1_speed_30July\M21.DSG	7-1-2013	14:10:55	453353.000000	9067.060000	0.101563	0.996094	-0.464844	0.255963	-0.300917	0.487156	30.090332	-2.899170	0.579834
C:\cware\Projects\Whales\OpenTag\T1_speed_30July\M21.DSG	7-1-2013	14:10:55	453354.000000	9067.080000	0.085938	0.988281	-0.386719	0.255046	-0.298165	0.491743	33.706665	6.820679	0.823975
C:\cware\Projects\Whales\OpenTag\T1_speed_30July\M21.DSG	7-1-2013	14:10:55	453355.000000	9067.100000	0.167969	1.015625	-0.421875	0.255963	-0.290826	0.498165	22.796631	0.610352	3.692627
C:\cware\Projects\Whales\OpenTag\T1_speed_30July\M21.DSG	7-1-2013	14:10:55	453356.000000	9067.120000	0.042969	0.992188	-0.464844	0.258716	-0.288991	0.500917	22.583008	2.319336	4.318237
C:\cware\Projects\Whales\OpenTag\T1_speed_30July\M21.DSG	7-1-2013	14:10:55	453357.000000	9067.140000	0.085938	0.906250	-0.421875	0.257798	-0.285321	0.506422	22.811890	5.462646	3.707886
C:\cware\Projects\Whales\OpenTag\T1_speed_30July\M21.DSG	7-1-2013	14:10:55	453358.000000	9067.160000	0.132813	1.027344	-0.500000	0.257798	-0.284404	0.508257	17.730713	16.586304	3.875732
C:\cware\Projects\Whales\OpenTag\T1_speed_30July\M21.DSG	7-1-2013	14:10:55	453359.000000	9067.180000	0.171875	0.968750	-0.429688	0.258716	-0.278899	0.513761	23.986816	7.202148	3.982544
C:\cware\Projects\Whales\OpenTag\T1_speed_30July\M21.DSG	7-1-2013	14:10:55	453360.000000	9067.200000	0.066406	0.949219	-0.437500	0.258716	-0.276147	0.515596	18.234253	6.332397	3.097534
C:\cware\Projects\Whales\OpenTag\T1_speed_30July\M21.DSG	7-1-2013	14:10:55	453361.000000	9067.220000	0.085938	0.988281	-0.453125	0.257798	-0.272477	0.521101	20.385742	4.119873	4.852295
C:\cware\Projects\Whales\OpenTag\T1_speed_30July\M21.DSG	7-1-2013	14:10:55	453362.000000	9067.240000	0.117188	0.953125	-0.441406	0.257798	-0.271560	0.522936	19.699097	2.487183	4.562378
C:\cware\Projects\Whales\OpenTag\T1_speed_30July\M21.DSG	7-1-2013	14:10:55	453363.000000	9067.260000	0.128906	0.968750	-0.464844	0.259633	-0.267890	0.527523	14.007568	6.072998	0.305176
C:\cware\Projects\Whales\OpenTag\T1_speed_30July\M21.DSG	7-1-2013	14:10:55	453364.000000	9067.280000	0.156250	0.960938	-0.523438	0.258716	-0.265138	0.529358	25.329590	-1.876831	0.335693
C:\cware\Projects\Whales\OpenTag\T1_speed_30July\M21.DSG	7-1-2013	14:10:55	453365.000000	9067.300000	0.121094	0.976563	-0.464844	0.259633	-0.260550	0.534862	14.724731	3.341675	0.076294
C:\cware\Projects\Whales\OpenTag\T1_speed_30July\M21.DSG	7-1-2013	14:10:55	453366.000000	9067.320000	0.050781	0.941406	-0.503906	0.260550	-0.258716	0.538532	21.453857	10.131836	0.274658
C:\cware\Projects\Whales\OpenTag\T1_speed_30July\M21.DSG	7-1-2013	14:10:55	453367.000000	9067.340000	0.121094	0.910156	-0.515625	0.260550	-0.255963	0.540367	19.058228	2.090454	1.083374
C:\cware\Projects\Whales\OpenTag\T1_speed_30July\M21.DSG	7-1-2013	14:10:55	453368.000000	9067.360000	0.105469	0.929688	-0.492188	0.259633	-0.252294	0.544954	24.795532	5.569458	1.892090
C:\cware\Projects\Whales\OpenTag\T1_speed_30July\M21.DSG	7-1-2013	14:10:55	453369.000000	9067.380000	0.074219	0.882813	-0.496094	0.261468	-0.251376	0.547706	24.612427	14.907837	3.753662
C:\cware\Projects\Whales\OpenTag\T1_speed_30July\M21.DSG	7-1-2013	14:10:55	453370.000000	9067.400000	0.054688	0.937500	-0.554688	0.261468	-0.244037	0.552294	22.430420	1.800537	1.541138
C:\cware\Projects\Whales\OpenTag\T1_speed_30July\M21.DSG	7-1-2013	14:10:55	453371.000000	9067.420000	0.035156	0.960938	-0.605469	0.260550	-0.241284	0.554128	19.760132	3.707886	4.074097
C:\cware\Projects\Whales\OpenTag\T1_speed_30July\M21.DSG	7-1-2013	14:10:55	453372.000000	9067.440000	0.027344	0.878906	-0.503906	0.261468	-0.237615	0.557798	14.053345	14.831543	2.441406
C:\cware\Projects\Whales\OpenTag\T1_speed_30July\M21.DSG	7-1-2013	14:10:55	453373.000000	9067.460000	-0.046875	0.945313	-0.531250	0.259633	-0.234862	0.561468	22.628784	8.544922	4.562378
C:\cware\Projects\Whales\OpenTag\T1_speed_30July\M21.DSG	7-1-2013	14:10:55	453374.000000	9067.480000	0.105469	0.929688	-0.605469	0.258716	-0.230275	0.566055	16.647339	18.280029	8.270264
C:\cware\Projects\Whales\OpenTag\T1_speed_30July\M21.DSG	7-1-2013	14:10:55	453375.000000	9067.500000	0.058594	0.960938	-0.496094	0.257798	-0.230275	0.566055	13.702393	16.677856	10.147095
C:\cware\Projects\Whales\OpenTag\T1_speed_30July\M21.DSG	7-1-2013	14:10:55	453376.000000	9067.520000	0.058594	0.960938	-0.496094	0.255963	-0.227523	0.568807	10.025024	16.708374	12.481689
C:\cware\Projects\Whales\OpenTag\T1_speed_30July\M21.DSG	7-1-2013	14:10:55	453377.000000	9067.540000	0.125000	1.000000	-0.585938	0.255046	-0.224771	0.569725	15.319824	11.077881	12.817383
C:\cware\Projects\Whales\OpenTag\T1_speed_30July\M21.DSG	7-1-2013	14:10:55	453378.000000	9067.560000	0.117188	0.863281	-0.488281	0.255046	-0.221101	0.570642	6.271362	17.059326	12.237549
C:\cware\Projects\Whales\OpenTag\T1_speed_30July\M21.DSG	7-1-2013	14:10:55	453379.000000	9067.580000	0.125000	0.949219	-0.503906	0.255046	-0.222936	0.571560	7.537842	16.998291	19.104004
C:\cware\Projects\Whales\OpenTag\T1_speed_30July\M21.DSG	7-1-2013	14:10:55	453380.000000	9067.600000	0.082031	0.921875	-0.542969	0.255046	-0.222018	0.574312	0.488281	11.764526	21.331787
C:\cware\Projects\Whales\OpenTag\T1_speed_30July\M21.DSG	7-1-2013	14:10:55	453381.000000	9067.620000	0.070313	0.839844	-0.527344	0.256881	-0.222018	0.573394	-8.209229	15.335083	19.790649
C:\cware\Projects\Whales\OpenTag\T1_speed_30July\M21.DSG	7-1-2013	14:10:55	453382.000000	9067.640000	0.148438	0.820313	-0.554688	0.257798	-0.222018	0.573394	-16.799927	13.977051	17.440796
C:\cware\Projects\Whales\OpenTag\T1_speed_30July\M21.DSG	7-1-2013	14:10:55	453383.000000	9067.660000	-0.007813	0.929688	-0.578125	0.257798	-0.226606	0.568807	-22.537231	23.376465	24.429321
C:\cware\Projects\Whales\OpenTag\T1_speed_30July\M21.DSG	7-1-2013	14:10:55	453384.000000	9067.680000	0.042969	0.937500	-0.617188	0.257798	-0.228440	0.566972	-27.267456	20.645142	24.353027
C:\cware\Projects\Whales\OpenTag\T1_speed_30July\M21.DSG	7-1-2013	14:10:55	453385.000000	9067.700000	-0.062500	0.902344	-0.531250	0.258716	-0.233028	0.561468	-27.496338	22.674561	27.542114
C:\cware\Projects\Whales\OpenTag\T1_speed_30July\M21.DSG	7-1-2013	14:10:55	453386.000000	9067.720000	0.027344	0.949219	-0.597656	0.260550	-0.236697	0.558716	-25.512695	15.106201	22.430420
C:\cware\Projects\Whales\OpenTag\T1_speed_30July\M21.DSG	7-1-2013	14:10:55	453387.000000	9067.740000	0.019531	1.023438	-0.605469	0.258716	-0.242202	0.555963	-32.638550	13.107300	22.811890
C:\cware\Projects\Whales\OpenTag\T1_speed_30July\M21.DSG	7-1-2013	14:10:55	453388.000000	9067.760000	0.003906	1.007813	-0.597656	0.260550	-0.245872	0.550459	-37.948608	18.310547	27.923584
C:\cware\Projects\Whales\OpenTag\T1_speed_30July\M21.DSG	7-1-2013	14:10:55	453389.000000	9067.780000	0.011719	0.929688	-0.457031	0.266055	-0.252294	0.544037	-44.433594	25.222778	31.082153
C:\cware\Projects\Whales\OpenTag\T1_speed_30July\M21.DSG	7-1-2013	14:10:55	453390.000000	9067.800000	0.066406	0.914063	-0.445313	0.266972	-0.258716	0.540367	-44.082642	12.786865	25.466919
C:\cware\Projects\Whales\OpenTag\T1_speed_30July\M21.DSG	7-1-2013	14:10:55	453391.000000	9067.820000	-0.023438	0.960938	-0.511719	0.267890	-0.266055	0.530275	-51.116943	24.276733	26.733398
C:\cware\Projects\Whales\OpenTag\T1_speed_30July\M21.DSG	7-1-2013	14:10:55	453392.000000	9067.840000	0.039063	0.953125	-0.488281	0.268807	-0.270642	0.524771	-54.718018	16.036987	26.443481
C:\cware\Projects\Whales\OpenTag\T1_speed_30July\M21.DSG	7-1-2013	14:10:55	453393.000000	9067.860000	0.046875	0.984375	-0.375000	0.273394	-0.279817	0.513761	-56.320190	10.131836	26.611328
C:\cware\Projects\Whales\OpenTag\T1_speed_30July\M21.DSG	7-1-2013	14:10:55	453394.000000	9067.880000	0.007813	0.980469	-0.433594	0.274312	-0.286239	0.509174	-61.904907	17.944336	23.391724
C:\cware\Projects\Whales\OpenTag\T1_speed_30July\M21.DSG	7-1-2013	14:10:55	453395.000000	9067.900000	0.050781	0.996094	-0.425781	0.277064	-0.295413	0.497248	-63.262939	11.322021	24.810791
C:\cware\Projects\Whales\OpenTag\T1_speed_30July\M21.DSG	7-1-2013	14:10:55	453396.000000	9067.920000	0.023438	1.007813	-0.414063	0.279817	-0.299083	0.490826	-67.977905	17.501831	26.336670
C:\cware\Projects\Whales\OpenTag\T1_speed_30July\M21.DSG	7-1-2013	14:10:55	453397.000000	9067.940000	-0.058594	1.050781	-0.425781	0.283486	-0.310092	0.476147	-65.399170	5.477905	21.911621
C:\cware\Projects\Whales\OpenTag\T1_speed_30July\M21.DSG	7-1-2013	14:10:55	453398.000000	9067.960000	0.023438	1.027344	-0.414063	0.286239	-0.315596	0.470642	-69.229126	11.428833	25.924683
C:\cware\Projects\Whales\OpenTag\T1_speed_30July\M21.DSG	7-1-2013	14:10:55	453399.000000	9067.980000	-0.109375	0.957031	-0.417969	0.288991	-0.324771	0.455963	-64.666748	17.349243	23.147583
C:\cware\Projects\Whales\OpenTag\T1_speed_30July\M21.DSG	7-1-2013	14:10:55	453400.000000	9068.000000	-0.023438	1.046875	-0.378906	0.291743	-0.329358	0.448624	-68.466187	8.331299	22.506714
C:\cware\Projects\Whales\OpenTag\T1_speed_30July\M21.DSG	7-1-2013	14:10:55	453401.000000	9068.020000	-0.042969	1.046875	-0.351563	0.296330	-0.338532	0.434862	-57.388306	9.338379	22.033691
C:\cware\Projects\Whales\OpenTag\T1_speed_30July\M21.DSG	7-1-2013	14:10:55	453402.000000	9068.040000	-0.148438	1.023438	-0.375000	0.297248	-0.342202	0.426606	-63.171387	8.651733	24.398804
C:\cware\Projects\Whales\OpenTag\T1_speed_30July\M21.DSG	7-1-2013	14:10:55	453403.000000	9068.060000	-0.164063	1.050781	-0.289063	0.300000	-0.346789	0.419266	-65.414429	12.680054	21.530151
C:\cware\Projects\Whales\OpenTag\T1_speed_30July\M21.DSG	7-1-2013	14:10:55	453404.000000	9068.080000	-0.058594	1.035156	-0.332031	0.305505	-0.354128	0.405505	-68.527222	1.617432	19.088745
C:\cware\Projects\Whales\OpenTag\T1_speed_30July\M21.DSG	7-1-2013	14:10:55	453405.000000	9068.100000	-0.187500	1.027344	-0.343750	0.305505	-0.356881	0.397248	-62.057495	25.375366	19.882202
C:\cware\Projects\Whales\OpenTag\T1_speed_30July\M21.DSG	7-1-2013	14:10:55	453406.000000	9068.120000	-0.222656	1.062500	-0.261719	0.308257	-0.364220	0.383486	-71.701050	21.408081	16.403198
C:\cware\Projects\Whales\OpenTag\T1_speed_30July\M21.DSG	7-1-2013	14:10:55	453407.000000	9068.140000	-0.089844	1.058594	-0.253906	0.310092	-0.368807	0.374312	-56.884766	16.983032	7.980347
C:\cware\Projects\Whales\OpenTag\T1_speed_30July\M21.DSG	7-1-2013	14:10:55	453408.000000	9068.160000	-0.082031	1.050781	-0.257813	0.312844	-0.373394	0.362385	-56.152344	18.356323	5.294800
C:\cware\Projects\Whales\OpenTag\T1_speed_30July\M21.DSG	7-1-2013	14:10:55	453409.000000	9068.180000	-0.078125	1.042969	-0.328125	0.311927	-0.375229	0.355963	-51.162720	14.984131	5.920410
C:\cware\Projects\Whales\OpenTag\T1_speed_30July\M21.DSG	7-1-2013	14:10:55	453410.000000	9068.200000	-0.023438	1.027344	-0.250000	0.311927	-0.378899	0.344037	-41.702271	13.778687	2.410889
C:\cware\Projects\Whales\OpenTag\T1_speed_30July\M21.DSG	7-1-2013	14:10:55	453411.000000	9068.220000	-0.042969	0.828125	-0.242188	0.313761	-0.379817	0.338532	-53.741455	0.274658	-6.134033
C:\cware\Projects\Whales\OpenTag\T1_speed_30July\M21.DSG	7-1-2013	14:10:55	453412.000000	9068.240000	-0.101563	0.796875	-0.328125	0.311927	-0.385321	0.328440	-46.661377	3.128052	-6.530762
C:\cware\Projects\Whales\OpenTag\T1_speed_30July\M21.DSG	7-1-2013	14:10:55	453413.000000	9068.260000	0.062500	0.937500	-0.378906	0.311009	-0.386239	0.322936	-39.245605	18.875122	-7.064819
C:\cware\Projects\Whales\OpenTag\T1_speed_30July\M21.DSG	7-1-2013	14:10:55	453414.000000	9068.280000	0.062500	0.937500	-0.378906	0.307339	-0.388073	0.313761	-46.829224	2.304077	-20.385742
C:\cware\Projects\Whales\OpenTag\T1_speed_30July\M21.DSG	7-1-2013	14:10:55	453415.000000	9068.300000	0.121094	1.039063	-0.250000	0.306422	-0.389908	0.307339	-57.449341	-3.128052	-25.741577
C:\cware\Projects\Whales\OpenTag\T1_speed_30July\M21.DSG	7-1-2013	14:10:55	453416.000000	9068.320000	0.121094	1.039063	-0.250000	0.303670	-0.391743	0.300000	-49.743652	-11.718750	-25.558472
C:\cware\Projects\Whales\OpenTag\T1_speed_30July\M21.DSG	7-1-2013	14:10:55	453417.000000	9068.340000	-0.062500	0.996094	-0.441406	0.297248	-0.395413	0.287156	-52.246094	-7.247925	-27.770996
C:\cware\Projects\Whales\OpenTag\T1_speed_30July\M21.DSG	7-1-2013	14:10:55	453418.000000	9068.360000	-0.195313	0.992188	-0.347656	0.295413	-0.396330	0.281651	-45.791626	-2.609253	-28.427124
C:\cware\Projects\Whales\OpenTag\T1_speed_30July\M21.DSG	7-1-2013	14:10:55	453419.000000	9068.380000	-0.398438	0.902344	-0.285156	0.288991	-0.397248	0.272477	-53.131104	-1.708984	-32.470703
C:\cware\Projects\Whales\OpenTag\T1_speed_30July\M21.DSG	7-1-2013	14:10:55	453420.000000	9068.400000	-0.511719	0.890625	-0.277344	0.285321	-0.399083	0.264220	-58.013916	17.868042	-26.763916
C:\cware\Projects\Whales\OpenTag\T1_speed_30July\M21.DSG	7-1-2013	14:10:55	453421.000000	9068.420000	-0.382813	0.898438	-0.312500	0.278899	-0.400000	0.250459	-45.578003	12.115479	-22.644043
C:\cware\Projects\Whales\OpenTag\T1_speed_30July\M21.DSG	7-1-2013	14:10:55	453422.000000	9068.440000	-0.437500	0.902344	-0.457031	0.277064	-0.400917	0.245872	-41.152954	1.937866	-21.102905
C:\cware\Projects\Whales\OpenTag\T1_speed_30July\M21.DSG	7-1-2013	14:10:55	453423.000000	9068.460000	-0.558594	0.843750	-0.460938	0.272477	-0.401835	0.236697	-36.911011	-4.119873	-15.197754
C:\cware\Projects\Whales\OpenTag\T1_speed_30July\M21.DSG	7-1-2013	14:10:55	453424.000000	9068.480000	-0.640625	0.683594	-0.425781	0.271560	-0.402752	0.231193	-33.340454	-2.563477	-6.423950
C:\cware\Projects\Whales\OpenTag\T1_speed_30July\M21.DSG	7-1-2013	14:10:55	453425.000000	9068.500000	-0.683594	0.695313	-0.503906	0.270642	-0.403670	0.224771	-28.915405	-24.093628	-4.989624
C:\cware\Projects\Whales\OpenTag\T1_speed_30July\M21.DSG	7-1-2013	14:10:55	453426.000000	9068.520000	-0.703125	0.812500	-0.632813	0.271560	-0.404587	0.221101	-24.856567	-23.681641	-2.243042
C:\cware\Projects\Whales\OpenTag\T1_speed_30July\M21.DSG	7-1-2013	14:10:55	453427.000000	9068.540000	-0.562500	0.898438	-0.542969	0.270642	-0.405505	0.218349	-6.683350	-24.551392	-3.097534
C:\cware\Projects\Whales\OpenTag\T1_speed_30July\M21.DSG	7-1-2013	14:10:55	453428.000000	9068.560000	-0.496094	1.007813	-0.296875	0.271560	-0.406422	0.218349	12.939453	-33.645630	-11.688232
C:\cware\Projects\Whales\OpenTag\T1_speed_30July\M21.DSG	7-1-2013	14:10:55	453429.000000	9068.580000	-0.402344	1.023438	-0.246094	0.269725	-0.403670	0.225688	29.525757	-33.081055	-19.042969
C:\cware\Projects\Whales\OpenTag\T1_speed_30July\M21.DSG	7-1-2013	14:10:55	453430.000000	9068.600000	-0.402344	1.070313	-0.125000	0.268807	-0.402752	0.232110	47.897339	-17.333984	-19.454956
C:\cware\Projects\Whales\OpenTag\T1_speed_30July\M21.DSG	7-1-2013	14:10:55	453431.000000	9068.620000	-0.265625	1.164063	-0.058594	0.265138	-0.401835	0.247706	54.611206	-17.166138	-24.551392
C:\cware\Projects\Whales\OpenTag\T1_speed_30July\M21.DSG	7-1-2013	14:10:55	453432.000000	9068.640000	-0.132813	1.195313	0.082031	0.262385	-0.398165	0.256881	57.128906	-10.772705	-25.100708
C:\cware\Projects\Whales\OpenTag\T1_speed_30July\M21.DSG	7-1-2013	14:10:55	453433.000000	9068.660000	-0.242188	1.125000	0.000000	0.260550	-0.396330	0.271560	52.810669	1.266479	-13.137817
C:\cware\Projects\Whales\OpenTag\T1_speed_30July\M21.DSG	7-1-2013	14:10:55	453434.000000	9068.680000	-0.156250	1.179688	0.007813	0.259633	-0.393578	0.278899	54.122925	12.527466	-10.131836
C:\cware\Projects\Whales\OpenTag\T1_speed_30July\M21.DSG	7-1-2013	14:10:55	453435.000000	9068.700000	-0.015625	1.097656	-0.039063	0.257798	-0.390826	0.295413	64.437866	-1.358032	-13.778687
C:\cware\Projects\Whales\OpenTag\T1_speed_30July\M21.DSG	7-1-2013	14:10:55	453436.000000	9068.720000	0.031250	1.113281	-0.121094	0.255963	-0.387156	0.306422	80.978394	-11.352539	-11.566162
C:\cware\Projects\Whales\OpenTag\T1_speed_30July\M21.DSG	7-1-2013	14:10:55	453437.000000	9068.740000	0.027344	1.082031	-0.125000	0.255963	-0.380734	0.329358	90.744019	-21.484375	-17.837524
C:\cware\Projects\Whales\OpenTag\T1_speed_30July\M21.DSG	7-1-2013	14:10:55	453438.000000	9068.760000	-0.023438	1.019531	-0.093750	0.255046	-0.376147	0.341284	96.130371	-20.706177	-22.460938
C:\cware\Projects\Whales\OpenTag\T1_speed_30July\M21.DSG	7-1-2013	14:10:55	453439.000000	9068.780000	0.042969	0.980469	-0.226563	0.252294	-0.373394	0.355963	92.239380	-17.913818	-25.085449
C:\cware\Projects\Whales\OpenTag\T1_speed_30July\M21.DSG	7-1-2013	14:10:55	453440.000000	9068.800000	-0.066406	1.054688	-0.203125	0.250459	-0.361468	0.378899	85.845947	-18.798828	-21.957397
C:\cware\Projects\Whales\OpenTag\T1_speed_30July\M21.DSG	7-1-2013	14:10:55	453441.000000	9068.820000	-0.054688	1.007813	-0.285156	0.249541	-0.355046	0.389908	95.581055	-3.540039	-25.787354
C:\cware\Projects\Whales\OpenTag\T1_speed_30July\M21.DSG	7-1-2013	14:10:55	453442.000000	9068.840000	0.125000	1.058594	-0.242188	0.246789	-0.343119	0.411927	87.341309	-8.224487	-18.386841
C:\cware\Projects\Whales\OpenTag\T1_speed_30July\M21.DSG	7-1-2013	14:10:55	453443.000000	9068.860000	0.109375	1.027344	-0.304688	0.244954	-0.337615	0.423853	78.994751	-9.063721	-21.377563
C:\cware\Projects\Whales\OpenTag\T1_speed_30July\M21.DSG	7-1-2013	14:10:55	453444.000000	9068.880000	0.050781	0.988281	-0.394531	0.243119	-0.324771	0.444037	80.902100	-18.615723	-22.933960
C:\cware\Projects\Whales\OpenTag\T1_speed_30July\M21.DSG	7-1-2013	14:10:55	453445.000000	9068.900000	0.113281	0.996094	-0.335938	0.244037	-0.320183	0.452294	74.890137	-8.209229	-22.003174
C:\cware\Projects\Whales\OpenTag\T1_speed_30July\M21.DSG	7-1-2013	14:10:55	453446.000000	9068.920000	0.015625	1.011719	-0.378906	0.240367	-0.308257	0.471560	76.217651	-12.771606	-22.430420
C:\cware\Projects\Whales\OpenTag\T1_speed_30July\M21.DSG	7-1-2013	14:10:55	453447.000000	9068.940000	0.058594	1.015625	-0.437500	0.240367	-0.300917	0.480734	73.471069	-8.758545	-15.441895
C:\cware\Projects\Whales\OpenTag\T1_speed_30July\M21.DSG	7-1-2013	14:10:55	453448.000000	9068.960000	0.144531	0.968750	-0.414063	0.239450	-0.288073	0.497248	70.083618	-2.456665	-11.779785
C:\cware\Projects\Whales\OpenTag\T1_speed_30July\M21.DSG	7-1-2013	14:10:55	453449.000000	9068.980000	0.085938	0.964844	-0.492188	0.239450	-0.282569	0.504587	73.959351	-13.519287	-17.593384
C:\cware\Projects\Whales\OpenTag\T1_speed_30July\M21.DSG	7-1-2013	14:10:55	453450.000000	9069.000000	0.136719	0.902344	-0.496094	0.237615	-0.268807	0.520183	67.932129	-8.224487	-19.241333
C:\cware\Projects\Whales\OpenTag\T1_speed_30July\M21.DSG	7-1-2013	14:10:55	453451.000000	9069.020000	0.191406	0.894531	-0.539063	0.237615	-0.261468	0.527523	72.555542	-10.131836	-18.203735
C:\cware\Projects\Whales\OpenTag\T1_speed_30July\M21.DSG	7-1-2013	14:10:55	453452.000000	9069.040000	0.089844	0.949219	-0.562500	0.238532	-0.254128	0.535780	67.840576	-11.856079	-16.433716
C:\cware\Projects\Whales\OpenTag\T1_speed_30July\M21.DSG	7-1-2013	14:10:55	453453.000000	9069.060000	0.082031	0.832031	-0.613281	0.237615	-0.240367	0.550459	70.617676	-10.894775	-18.264771
C:\cware\Projects\Whales\OpenTag\T1_speed_30July\M21.DSG	7-1-2013	14:10:55	453454.000000	9069.080000	0.082031	0.832031	-0.613281	0.236697	-0.233028	0.557798	62.667847	-12.908936	-14.022827
C:\cware\Projects\Whales\OpenTag\T1_speed_30July\M21.DSG	7-1-2013	14:10:55	453455.000000	9069.100000	0.062500	0.796875	-0.656250	0.238532	-0.219266	0.569725	62.728882	-6.790161	-13.153076
C:\cware\Projects\Whales\OpenTag\T1_speed_30July\M21.DSG	7-1-2013	14:10:55	453456.000000	9069.120000	0.062500	0.796875	-0.656250	0.238532	-0.211927	0.576147	69.015503	-8.117676	-17.501831
C:\cware\Projects\Whales\OpenTag\T1_speed_30July\M21.DSG	7-1-2013	14:10:55	453457.000000	9069.140000	0.042969	0.769531	-0.675781	0.236697	-0.197248	0.588991	64.346313	-6.195068	-14.694214
C:\cware\Projects\Whales\OpenTag\T1_speed_30July\M21.DSG	7-1-2013	14:10:55	453458.000000	9069.160000	0.078125	0.824219	-0.683594	0.236697	-0.188991	0.595413	60.134888	-4.745483	-12.527466
C:\cware\Projects\Whales\OpenTag\T1_speed_30July\M21.DSG	7-1-2013	14:10:55	453459.000000	9069.180000	0.191406	0.851563	-0.753906	0.235780	-0.174312	0.604587	63.919067	-8.926392	-8.804321
C:\cware\Projects\Whales\OpenTag\T1_speed_30July\M21.DSG	7-1-2013	14:10:55	453460.000000	9069.200000	0.031250	0.785156	-0.742188	0.235780	-0.170642	0.614679	56.884766	-6.271362	-11.596680
C:\cware\Projects\Whales\OpenTag\T1_speed_30July\M21.DSG	7-1-2013	14:10:55	453461.000000	9069.220000	0.015625	0.847656	-0.812500	0.237615	-0.152294	0.621101	58.975220	-3.524780	-5.706787
C:\cware\Projects\Whales\OpenTag\T1_speed_30July\M21.DSG	7-1-2013	14:10:55	453462.000000	9069.240000	0.113281	0.781250	-0.789063	0.236697	-0.145872	0.624771	60.577393	-4.776001	-4.791260
C:\cware\Projects\Whales\OpenTag\T1_speed_30July\M21.DSG	7-1-2013	14:10:55	453463.000000	9069.260000	0.058594	0.761719	-0.746094	0.238532	-0.130275	0.633945	58.227539	-7.614136	-6.332397
C:\cware\Projects\Whales\OpenTag\T1_speed_30July\M21.DSG	7-1-2013	14:10:55	453464.000000	9069.280000	0.054688	0.734375	-0.828125	0.239450	-0.123853	0.638532	64.025879	-4.837036	-5.340576
C:\cware\Projects\Whales\OpenTag\T1_speed_30July\M21.DSG	7-1-2013	14:10:55	453465.000000	9069.300000	0.121094	0.757813	-0.832031	0.238532	-0.108257	0.647706	55.969238	-5.157471	-4.913330
C:\cware\Projects\Whales\OpenTag\T1_speed_30July\M21.DSG	7-1-2013	14:10:55	453466.000000	9069.320000	0.101563	0.722656	-0.785156	0.238532	-0.100917	0.651376	53.604126	-1.220703	-2.426147
C:\cware\Projects\Whales\OpenTag\T1_speed_30July\M21.DSG	7-1-2013	14:10:55	453467.000000	9069.340000	0.156250	0.699219	-0.910156	0.239450	-0.086239	0.658716	62.042236	-8.834839	-6.744385
C:\cware\Projects\Whales\OpenTag\T1_speed_30July\M21.DSG	7-1-2013	14:10:55	453468.000000	9069.360000	-0.023438	0.695313	-0.855469	0.241284	-0.079817	0.662385	55.358887	-5.752563	-7.141113
C:\cware\Projects\Whales\OpenTag\T1_speed_30July\M21.DSG	7-1-2013	14:10:55	453469.000000	9069.380000	0.050781	0.636719	-0.843750	0.242202	-0.063303	0.669725	60.775757	-8.255005	-5.279541
C:\cware\Projects\Whales\OpenTag\T1_speed_30July\M21.DSG	7-1-2013	14:10:55	453470.000000	9069.400000	0.089844	0.605469	-0.925781	0.243119	-0.055046	0.672477	55.923462	-8.651733	-8.026123
C:\cware\Projects\Whales\OpenTag\T1_speed_30July\M21.DSG	7-1-2013	14:10:55	453471.000000	9069.420000	0.093750	0.589844	-0.960938	0.242202	-0.039450	0.684404	52.215576	-3.295898	-0.778198
C:\cware\Projects\Whales\OpenTag\T1_speed_30July\M21.DSG	7-1-2013	14:10:55	453472.000000	9069.440000	0.101563	0.566406	-0.898438	0.243119	-0.033945	0.681651	52.352905	-6.347656	-2.548218
C:\cware\Projects\Whales\OpenTag\T1_speed_30July\M21.DSG	7-1-2013	14:10:55	453473.000000	9069.460000	0.113281	0.585938	-0.968750	0.244954	-0.018349	0.686239	51.849365	-8.666992	-6.607056
C:\cware\Projects\Whales\OpenTag\T1_speed_30July\M21.DSG	7-1-2013	14:10:55	453474.000000	9069.480000	0.070313	0.570313	-0.996094	0.246789	-0.010092	0.688991	50.445557	-5.508423	-7.217407
C:\cware\Projects\Whales\OpenTag\T1_speed_30July\M21.DSG	7-1-2013	14:10:55	453475.000000	9069.500000	0.050781	0.523438	-0.980469	0.246789	-0.002752	0.692661	54.672241	-3.250122	-3.936768
C:\cware\Projects\Whales\OpenTag\T1_speed_30July\M21.DSG	7-1-2013	14:10:55	453476.000000	9069.520000	0.109375	0.535156	-1.007813	0.247706	0.012844	0.696330	51.940918	-11.444092	-5.676270
C:\cware\Projects\Whales\OpenTag\T1_speed_30July\M21.DSG	7-1-2013	14:10:55	453477.000000	9069.540000	0.046875	0.488281	-0.980469	0.248624	0.020183	0.698165	48.385620	0.076294	-0.213623
C:\cware\Projects\Whales\OpenTag\T1_speed_30July\M21.DSG	7-1-2013	14:10:55	453478.000000	9069.560000	0.101563	0.500000	-1.019531	0.250459	0.033028	0.700917	55.511475	-13.381958	-2.807617
C:\cware\Projects\Whales\OpenTag\T1_speed_30July\M21.DSG	7-1-2013	14:10:55	453479.000000	9069.580000	0.023438	0.437500	-0.953125	0.250459	0.041284	0.703670	47.332764	-11.047363	-4.486084
C:\cware\Projects\Whales\OpenTag\T1_speed_30July\M21.DSG	7-1-2013	14:10:55	453480.000000	9069.600000	0.015625	0.476563	-1.031250	0.251376	0.054128	0.707339	44.799805	-6.072998	-3.280640
C:\cware\Projects\Whales\OpenTag\T1_speed_30July\M21.DSG	7-1-2013	14:10:55	453481.000000	9069.620000	0.054688	0.468750	-1.062500	0.254128	0.063303	0.708257	51.315308	-13.504028	-7.980347
C:\cware\Projects\Whales\OpenTag\T1_speed_30July\M21.DSG	7-1-2013	14:10:55	453482.000000	9069.640000	0.015625	0.449219	-1.054688	0.255963	0.078899	0.711009	51.132202	-7.125854	-4.653931
C:\cware\Projects\Whales\OpenTag\T1_speed_30July\M21.DSG	7-1-2013	14:10:55	453483.000000	9069.660000	0.058594	0.390625	-1.105469	0.255963	0.087156	0.712844	49.530029	-3.921509	-0.808716
C:\cware\Projects\Whales\OpenTag\T1_speed_30July\M21.DSG	7-1-2013	14:10:55	453484.000000	9069.680000	0.062500	0.402344	-1.070313	0.257798	0.099083	0.712844	50.369263	-7.949829	-5.722046
C:\cware\Projects\Whales\OpenTag\T1_speed_30July\M21.DSG	7-1-2013	14:10:55	453485.000000	9069.700000	0.023438	0.312500	-1.062500	0.257798	0.106422	0.713761	48.171997	-8.270264	-11.657715
C:\cware\Projects\Whales\OpenTag\T1_speed_30July\M21.DSG	7-1-2013	14:10:55	453486.000000	9069.720000	0.035156	0.300781	-1.070313	0.259633	0.121101	0.714679	47.012329	-1.922607	-8.529663
C:\cware\Projects\Whales\OpenTag\T1_speed_30July\M21.DSG	7-1-2013	14:10:55	453487.000000	9069.740000	0.136719	0.320313	-1.121094	0.259633	0.128440	0.716514	51.834106	-14.068604	-9.384155
C:\cware\Projects\Whales\OpenTag\T1_speed_30July\M21.DSG	7-1-2013	14:10:55	453488.000000	9069.760000	0.085938	0.335938	-1.125000	0.261468	0.142202	0.717431	44.311523	-10.879517	-4.241943
C:\cware\Projects\Whales\OpenTag\T1_speed_30July\M21.DSG	7-1-2013	14:10:55	453489.000000	9069.780000	0.070313	0.269531	-1.074219	0.264220	0.149541	0.717431	39.398193	-13.793945	-9.414673
C:\cware\Projects\Whales\OpenTag\T1_speed_30July\M21.DSG	7-1-2013	14:10:55	453490.000000	9069.800000	0.070313	0.238281	-1.093750	0.265138	0.155046	0.718349	41.702271	-14.739990	-13.839722
C:\cware\Projects\Whales\OpenTag\T1_speed_30July\M21.DSG	7-1-2013	14:10:55	453491.000000	9069.820000	0.003906	0.269531	-1.148438	0.267890	0.167890	0.719266	44.769287	-11.749268	-12.084961
C:\cware\Projects\Whales\OpenTag\T1_speed_30July\M21.DSG	7-1-2013	14:10:55	453492.000000	9069.840000	0.070313	0.191406	-1.152344	0.269725	0.174312	0.718349	46.905518	-14.297485	-15.289307
C:\cware\Projects\Whales\OpenTag\T1_speed_30July\M21.DSG	7-1-2013	14:10:55	453493.000000	9069.860000	0.062500	0.179688	-1.101563	0.274312	0.188991	0.717431	37.918091	-3.036499	-5.081177
C:\cware\Projects\Whales\OpenTag\T1_speed_30July\M21.DSG	7-1-2013	14:10:55	453494.000000	9069.880000	0.062500	0.179688	-1.101563	0.273394	0.194495	0.718349	35.751343	-16.677856	-6.820679
C:\cware\Projects\Whales\OpenTag\T1_speed_30July\M21.DSG	7-1-2013	14:10:55	453495.000000	9069.900000	0.027344	0.187500	-1.195313	0.277064	0.206422	0.717431	43.380737	-22.811890	-12.237549
C:\cware\Projects\Whales\OpenTag\T1_speed_30July\M21.DSG	7-1-2013	14:10:55	453496.000000	9069.920000	0.054688	0.128906	-1.171875	0.280734	0.212844	0.717431	38.665771	-19.180298	-8.697510
C:\cware\Projects\Whales\OpenTag\T1_speed_30July\M21.DSG	7-1-2013	14:10:55	453497.000000	9069.940000	-0.046875	0.082031	-1.117188	0.284404	0.224771	0.716514	32.257080	-14.434814	-12.191772
C:\cware\Projects\Whales\OpenTag\T1_speed_30July\M21.DSG	7-1-2013	14:10:55	453498.000000	9069.960000	-0.011719	0.078125	-1.101563	0.286239	0.230275	0.717431	30.548096	-9.124756	-6.362915
C:\cware\Projects\Whales\OpenTag\T1_speed_30July\M21.DSG	7-1-2013	14:10:55	453499.000000	9069.980000	-0.019531	0.058594	-1.148438	0.289908	0.241284	0.714679	37.948608	-14.373779	-7.141113
C:\cware\Projects\Whales\OpenTag\T1_speed_30July\M21.DSG	7-1-2013	14:10:55	453500.000000	9070.000000	0.023438	0.125000	-1.207031	0.292661	0.246789	0.714679	34.683228	-18.569946	-8.300781
C:\cware\Projects\Whales\OpenTag\T1_speed_30July\M21.DSG	7-1-2013	14:10:55	453501.000000	9070.020000	-0.007813	0.125000	-1.222656	0.295413	0.255963	0.712844	31.890869	-16.998291	-11.108398
C:\cware\Projects\Whales\OpenTag\T1_speed_30July\M21.DSG	7-1-2013	14:10:55	453502.000000	9070.040000	0.019531	0.089844	-1.160156	0.296330	0.262385	0.713761	31.234741	-15.762329	-7.293701
C:\cware\Projects\Whales\OpenTag\T1_speed_30July\M21.DSG	7-1-2013	14:10:55	453503.000000	9070.060000	0.015625	0.023438	-1.183594	0.300917	0.271560	0.710092	29.083252	-14.038086	-6.958008
C:\cware\Projects\Whales\OpenTag\T1_speed_30July\M21.DSG	7-1-2013	14:10:55	453504.000000	9070.080000	-0.003906	0.035156	-1.121094	0.303670	0.276147	0.709174	34.744263	-13.992310	-6.790161
C:\cware\Projects\Whales\OpenTag\T1_speed_30July\M21.DSG	7-1-2013	14:10:55	453505.000000	9070.100000	-0.023438	0.027344	-1.164063	0.306422	0.286239	0.707339	30.670166	-21.362305	-11.032104
C:\cware\Projects\Whales\OpenTag\T1_speed_30July\M21.DSG	7-1-2013	14:10:55	453506.000000	9070.120000	0.046875	0.042969	-1.187500	0.308257	0.290826	0.707339	28.213501	-23.818970	-6.622314
C:\cware\Projects\Whales\OpenTag\T1_speed_30July\M21.DSG	7-1-2013	14:10:55	453507.000000	9070.140000	-0.066406	0.023438	-1.207031	0.314679	0.300000	0.704587	25.192261	-23.315430	-7.492065
C:\cware\Projects\Whales\OpenTag\T1_speed_30July\M21.DSG	7-1-2013	14:10:55	453508.000000	9070.160000	-0.039063	-0.023438	-1.183594	0.319266	0.303670	0.704587	20.614624	-24.520874	-7.843018
C:\cware\Projects\Whales\OpenTag\T1_speed_30July\M21.DSG	7-1-2013	14:10:55	453509.000000	9070.180000	-0.074219	-0.015625	-1.164063	0.323853	0.312844	0.703670	31.875610	-23.971558	-9.048462
C:\cware\Projects\Whales\OpenTag\T1_speed_30July\M21.DSG	7-1-2013	14:10:55	453510.000000	9070.200000	-0.050781	-0.062500	-1.156250	0.326606	0.316514	0.701835	32.608032	-29.205322	-6.958008
C:\cware\Projects\Whales\OpenTag\T1_speed_30July\M21.DSG	7-1-2013	14:10:55	453511.000000	9070.220000	-0.035156	-0.019531	-1.175781	0.331193	0.324771	0.700000	27.359009	-31.539917	-6.774902
C:\cware\Projects\Whales\OpenTag\T1_speed_30July\M21.DSG	7-1-2013	14:10:55	453512.000000	9070.240000	-0.109375	-0.003906	-1.207031	0.337615	0.329358	0.698165	23.864746	-27.221680	-9.567261
C:\cware\Projects\Whales\OpenTag\T1_speed_30July\M21.DSG	7-1-2013	14:10:55	453513.000000	9070.260000	-0.089844	-0.039063	-1.230469	0.340367	0.333028	0.697248	18.951416	-24.032593	-11.062622
C:\cware\Projects\Whales\OpenTag\T1_speed_30July\M21.DSG	7-1-2013	14:10:55	453514.000000	9070.280000	-0.121094	-0.070313	-1.191406	0.346789	0.341284	0.693578	22.598267	-22.583008	-12.786865
C:\cware\Projects\Whales\OpenTag\T1_speed_30July\M21.DSG	7-1-2013	14:10:55	453515.000000	9070.300000	-0.097656	-0.148438	-1.140625	0.349541	0.344954	0.691743	27.160645	-29.144287	-12.603760
C:\cware\Projects\Whales\OpenTag\T1_speed_30July\M21.DSG	7-1-2013	14:10:55	453516.000000	9070.320000	-0.140625	-0.171875	-1.117188	0.355963	0.350459	0.690826	26.351929	-28.427124	-14.144897
C:\cware\Projects\Whales\OpenTag\T1_speed_30July\M21.DSG	7-1-2013	14:10:55	453517.000000	9070.340000	-0.144531	-0.210938	-1.085938	0.357798	0.354128	0.688073	23.605347	-26.916504	-13.031006
C:\cware\Projects\Whales\OpenTag\T1_speed_30July\M21.DSG	7-1-2013	14:10:55	453518.000000	9070.360000	-0.160156	-0.234375	-1.089844	0.365138	0.362385	0.685321	22.781372	-26.336670	-13.381958
C:\cware\Projects\Whales\OpenTag\T1_speed_30July\M21.DSG	7-1-2013	14:10:55	453519.000000	9070.380000	-0.160156	-0.199219	-1.160156	0.368807	0.364220	0.685321	12.451172	-26.351929	-14.190674
C:\cware\Projects\Whales\OpenTag\T1_speed_30July\M21.DSG	7-1-2013	14:10:55	453520.000000	9070.400000	-0.078125	-0.148438	-1.203125	0.374312	0.369725	0.682569	12.374878	-25.695801	-11.154175
C:\cware\Projects\Whales\OpenTag\T1_speed_30July\M21.DSG	7-1-2013	14:10:55	453521.000000	9070.420000	-0.125000	-0.093750	-1.238281	0.378899	0.373394	0.679817	15.396118	-28.808594	-9.719849
C:\cware\Projects\Whales\OpenTag\T1_speed_30July\M21.DSG	7-1-2013	14:10:55	453522.000000	9070.440000	-0.191406	-0.117188	-1.242188	0.386239	0.377064	0.677982	13.442993	-30.685425	-11.856079
C:\cware\Projects\Whales\OpenTag\T1_speed_30July\M21.DSG	7-1-2013	14:10:55	453523.000000	9070.460000	-0.171875	-0.140625	-1.214844	0.388991	0.379817	0.676147	15.670776	-28.747559	-10.589600
C:\cware\Projects\Whales\OpenTag\T1_speed_30July\M21.DSG	7-1-2013	14:10:55	453524.000000	9070.480000	-0.207031	-0.152344	-1.167969	0.392661	0.383486	0.675229	12.237549	-28.579712	-9.750366
C:\cware\Projects\Whales\OpenTag\T1_speed_30July\M21.DSG	7-1-2013	14:10:55	453525.000000	9070.500000	-0.214844	-0.183594	-1.156250	0.398165	0.385321	0.674312	9.201050	-28.671265	-10.192871
C:\cware\Projects\Whales\OpenTag\T1_speed_30July\M21.DSG	7-1-2013	14:10:55	453526.000000	9070.520000	-0.242188	-0.187500	-1.144531	0.401835	0.387156	0.671560	8.468628	-26.000977	-8.239746
C:\cware\Projects\Whales\OpenTag\T1_speed_30July\M21.DSG	7-1-2013	14:10:55	453527.000000	9070.540000	-0.234375	-0.195313	-1.113281	0.408257	0.388991	0.670642	1.678467	-23.544312	-5.401611
C:\cware\Projects\Whales\OpenTag\T1_speed_30July\M21.DSG	7-1-2013	14:10:55	453528.000000	9070.560000	-0.324219	-0.195313	-1.089844	0.411009	0.389908	0.670642	-1.358032	-20.782471	-3.662109
C:\cware\Projects\Whales\OpenTag\T1_speed_30July\M21.DSG	7-1-2013	14:10:55	453529.000000	9070.580000	-0.292969	-0.210938	-1.023438	0.415596	0.390826	0.667890	-4.501343	-21.148682	-6.484985
C:\cware\Projects\Whales\OpenTag\T1_speed_30July\M21.DSG	7-1-2013	14:10:55	453530.000000	9070.600000	-0.300781	-0.207031	-1.023438	0.420183	0.389908	0.667890	-5.508423	-16.448975	-7.446289
C:\cware\Projects\Whales\OpenTag\T1_speed_30July\M21.DSG	7-1-2013	14:10:55	453531.000000	9070.620000	-0.261719	-0.218750	-0.996094	0.422018	0.391743	0.666055	-6.027222	-15.579224	-3.738403
C:\cware\Projects\Whales\OpenTag\T1_speed_30July\M21.DSG	7-1-2013	14:10:55	453532.000000	9070.640000	-0.257813	-0.183594	-1.003906	0.422018	0.391743	0.666055	-2.410889	-15.991211	-5.096436
C:\cware\Projects\Whales\OpenTag\T1_speed_30July\M21.DSG	7-1-2013	14:10:55	453533.000000	9070.660000	-0.214844	-0.175781	-1.074219	0.427523	0.392661	0.664220	0.305176	-17.288208	-8.590698
C:\cware\Projects\Whales\OpenTag\T1_speed_30July\M21.DSG	7-1-2013	14:10:55	453534.000000	9070.680000	-0.214844	-0.175781	-1.074219	0.428440	0.392661	0.665138	2.029419	-16.540527	-8.911133
C:\cware\Projects\Whales\OpenTag\T1_speed_30July\M21.DSG	7-1-2013	14:10:55	453535.000000	9070.700000	-0.164063	-0.132813	-1.101563	0.432110	0.393578	0.662385	9.643555	-19.989014	-8.483887
C:\cware\Projects\Whales\OpenTag\T1_speed_30July\M21.DSG	7-1-2013	14:10:55	453536.000000	9070.720000	-0.328125	-0.160156	-1.054688	0.434862	0.395413	0.660550	7.720947	-18.859863	-8.560181
C:\cware\Projects\Whales\OpenTag\T1_speed_30July\M21.DSG	7-1-2013	14:10:55	453537.000000	9070.740000	-0.316406	-0.171875	-0.957031	0.438532	0.399083	0.659633	8.529663	-13.031006	-10.009766
C:\cware\Projects\Whales\OpenTag\T1_speed_30July\M21.DSG	7-1-2013	14:10:55	453538.000000	9070.760000	-0.386719	-0.144531	-0.933594	0.439450	0.400917	0.657798	12.710571	-1.907349	-12.252808
C:\cware\Projects\Whales\OpenTag\T1_speed_30July\M21.DSG	7-1-2013	14:10:55	453539.000000	9070.780000	-0.285156	-0.167969	-0.910156	0.440367	0.404587	0.655963	15.090942	-2.456665	-11.337280
C:\cware\Projects\Whales\OpenTag\T1_speed_30July\M21.DSG	7-1-2013	14:10:55	453540.000000	9070.800000	-0.292969	-0.191406	-0.933594	0.440367	0.407339	0.653211	23.117065	-4.867554	-10.681152
C:\cware\Projects\Whales\OpenTag\T1_speed_30July\M21.DSG	7-1-2013	14:10:55	453541.000000	9070.820000	-0.289063	-0.226563	-0.867188	0.442202	0.414679	0.650459	28.030396	-2.410889	-5.996704
C:\cware\Projects\Whales\OpenTag\T1_speed_30July\M21.DSG	7-1-2013	14:10:55	453542.000000	9070.840000	-0.421875	-0.191406	-0.789063	0.441284	0.420183	0.649541	29.220581	4.028320	-0.778198
C:\cware\Projects\Whales\OpenTag\T1_speed_30July\M21.DSG	7-1-2013	14:10:55	453543.000000	9070.860000	-0.359375	-0.183594	-0.796875	0.442202	0.429358	0.643119	27.908325	-5.065918	6.408691
C:\cware\Projects\Whales\OpenTag\T1_speed_30July\M21.DSG	7-1-2013	14:10:55	453544.000000	9070.880000	-0.363281	-0.148438	-0.812500	0.441284	0.432110	0.642202	22.232056	5.249023	12.802124
C:\cware\Projects\Whales\OpenTag\T1_speed_30July\M21.DSG	7-1-2013	14:10:55	453545.000000	9070.900000	-0.292969	-0.175781	-0.859375	0.437615	0.439450	0.639450	23.056030	5.416870	13.748169
C:\cware\Projects\Whales\OpenTag\T1_speed_30July\M21.DSG	7-1-2013	14:10:55	453546.000000	9070.920000	-0.285156	-0.152344	-0.851563	0.436697	0.443119	0.637615	30.548096	6.149292	14.663696
C:\cware\Projects\Whales\OpenTag\T1_speed_30July\M21.DSG	7-1-2013	14:10:55	453547.000000	9070.940000	-0.312500	-0.128906	-0.847656	0.434862	0.452294	0.632110	36.956787	7.064819	14.633179
C:\cware\Projects\Whales\OpenTag\T1_speed_30July\M21.DSG	7-1-2013	14:10:55	453548.000000	9070.960000	-0.351563	-0.128906	-0.804688	0.432110	0.456881	0.630275	34.240723	13.229370	12.481689
C:\cware\Projects\Whales\OpenTag\T1_speed_30July\M21.DSG	7-1-2013	14:10:55	453549.000000	9070.980000	-0.312500	-0.175781	-0.773438	0.428440	0.463303	0.628440	25.985718	16.906738	7.339478
C:\cware\Projects\Whales\OpenTag\T1_speed_30July\M21.DSG	7-1-2013	14:10:55	453550.000000	9071.000000	-0.257813	-0.277344	-0.832031	0.425688	0.469725	0.624771	28.625488	13.717651	5.554199
C:\cware\Projects\Whales\OpenTag\T1_speed_30July\M21.DSG	7-1-2013	14:10:55	453551.000000	9071.020000	-0.246094	-0.257813	-0.843750	0.422936	0.471560	0.622018	33.432007	14.602661	9.414673
C:\cware\Projects\Whales\OpenTag\T1_speed_30July\M21.DSG	7-1-2013	14:10:55	453552.000000	9071.040000	-0.230469	-0.250000	-0.847656	0.417431	0.482569	0.617431	30.166626	12.161255	9.399414
C:\cware\Projects\Whales\OpenTag\T1_speed_30July\M21.DSG	7-1-2013	14:10:55	453553.000000	9071.060000	-0.246094	-0.312500	-0.851563	0.415596	0.487156	0.615596	26.489258	16.723633	10.452271
C:\cware\Projects\Whales\OpenTag\T1_speed_30July\M21.DSG	7-1-2013	14:10:55	453554.000000	9071.080000	-0.125000	-0.328125	-0.851563	0.410092	0.493578	0.611927	24.841309	12.756348	8.041382
C:\cware\Projects\Whales\OpenTag\T1_speed_30July\M21.DSG	7-1-2013	14:10:55	453555.000000	9071.100000	-0.007813	-0.378906	-0.890625	0.407339	0.496330	0.609174	16.189575	4.211426	7.080078
C:\cware\Projects\Whales\OpenTag\T1_speed_30July\M21.DSG	7-1-2013	14:10:55	453556.000000	9071.120000	0.078125	-0.359375	-0.976563	0.403670	0.501835	0.606422	11.474609	-5.096436	10.009766
C:\cware\Projects\Whales\OpenTag\T1_speed_30July\M21.DSG	7-1-2013	14:10:55	453557.000000	9071.140000	0.066406	-0.332031	-1.019531	0.401835	0.502752	0.606422	13.336182	-12.252808	12.817383
C:\cware\Projects\Whales\OpenTag\T1_speed_30July\M21.DSG	7-1-2013	14:10:55	453558.000000	9071.160000	0.042969	-0.351563	-1.042969	0.401835	0.508257	0.600917	16.448975	-13.504028	15.228271
C:\cware\Projects\Whales\OpenTag\T1_speed_30July\M21.DSG	7-1-2013	14:10:55	453559.000000	9071.180000	0.000000	-0.339844	-1.066406	0.401835	0.510092	0.599083	22.094727	-18.615723	14.068604
C:\cware\Projects\Whales\OpenTag\T1_speed_30July\M21.DSG	7-1-2013	14:10:55	453560.000000	9071.200000	-0.023438	-0.375000	-1.066406	0.401835	0.517431	0.596330	16.479492	-20.370483	10.986328
C:\cware\Projects\Whales\OpenTag\T1_speed_30July\M21.DSG	7-1-2013	14:10:55	453561.000000	9071.220000	-0.078125	-0.351563	-1.074219	0.403670	0.519266	0.592661	9.002686	-23.696899	8.163452
C:\cware\Projects\Whales\OpenTag\T1_speed_30July\M21.DSG	7-1-2013	14:10:55	453562.000000	9071.240000	-0.105469	-0.304688	-1.078125	0.403670	0.519266	0.590826	6.607056	-21.560669	7.247925
C:\cware\Projects\Whales\OpenTag\T1_speed_30July\M21.DSG	7-1-2013	14:10:55	453563.000000	9071.260000	-0.195313	-0.312500	-1.101563	0.406422	0.523853	0.587156	18.936157	-5.905151	11.383057
C:\cware\Projects\Whales\OpenTag\T1_speed_30July\M21.DSG	7-1-2013	14:10:55	453564.000000	9071.280000	-0.152344	-0.398438	-1.085938	0.404587	0.525688	0.586239	27.816772	-7.720947	10.208130
C:\cware\Projects\Whales\OpenTag\T1_speed_30July\M21.DSG	7-1-2013	14:10:55	453565.000000	9071.300000	-0.113281	-0.460938	-1.046875	0.403670	0.533028	0.579817	32.424927	-14.099121	4.760742
C:\cware\Projects\Whales\OpenTag\T1_speed_30July\M21.DSG	7-1-2013	14:10:55	453566.000000	9071.320000	-0.132813	-0.531250	-1.003906	0.403670	0.536697	0.576147	27.557373	-16.693115	4.165649
C:\cware\Projects\Whales\OpenTag\T1_speed_30July\M21.DSG	7-1-2013	14:10:55	453567.000000	9071.340000	-0.175781	-0.585938	-1.082031	0.406422	0.543119	0.572477	12.893677	-15.731812	8.346558
C:\cware\Projects\Whales\OpenTag\T1_speed_30July\M21.DSG	7-1-2013	14:10:55	453568.000000	9071.360000	-0.257813	-0.593750	-1.214844	0.405505	0.544954	0.569725	6.576538	-9.948730	11.581421
C:\cware\Projects\Whales\OpenTag\T1_speed_30July\M21.DSG	7-1-2013	14:10:55	453569.000000	9071.380000	-0.281250	-0.531250	-1.234375	0.405505	0.547706	0.567890	-5.508423	-0.640869	7.843018
C:\cware\Projects\Whales\OpenTag\T1_speed_30July\M21.DSG	7-1-2013	14:10:55	453570.000000	9071.400000	-0.289063	-0.457031	-1.148438	0.403670	0.546789	0.568807	-13.717651	2.716064	0.167847
C:\cware\Projects\Whales\OpenTag\T1_speed_30July\M21.DSG	7-1-2013	14:10:55	453571.000000	9071.420000	-0.355469	-0.402344	-1.160156	0.401835	0.545872	0.569725	-0.061035	9.048462	-5.615234
C:\cware\Projects\Whales\OpenTag\T1_speed_30July\M21.DSG	7-1-2013	14:10:55	453572.000000	9071.440000	-0.468750	-0.378906	-1.199219	0.400917	0.546789	0.569725	1.434326	19.714355	-6.240845
C:\cware\Projects\Whales\OpenTag\T1_speed_30July\M21.DSG	7-1-2013	14:10:55	453573.000000	9071.460000	-0.632813	-0.464844	-1.253906	0.396330	0.545872	0.568807	-14.495850	30.670166	0.518799
C:\cware\Projects\Whales\OpenTag\T1_speed_30July\M21.DSG	7-1-2013	14:10:55	453574.000000	9071.480000	-0.632813	-0.464844	-1.253906	0.393578	0.544954	0.570642	-19.439697	28.793335	3.005981
C:\cware\Projects\Whales\OpenTag\T1_speed_30July\M21.DSG	7-1-2013	14:10:55	453575.000000	9071.500000	-0.511719	-0.476563	-1.230469	0.386239	0.543119	0.573394	-15.365601	9.368896	4.333496
C:\cware\Projects\Whales\OpenTag\T1_speed_30July\M21.DSG	7-1-2013	14:10:55	453576.000000	9071.520000	-0.523438	-0.433594	-1.234375	0.384404	0.542202	0.575229	-7.705688	2.792358	7.705688
C:\cware\Projects\Whales\OpenTag\T1_speed_30July\M21.DSG	7-1-2013	14:10:55	453577.000000	9071.540000	-0.566406	-0.496094	-1.242188	0.383486	0.543119	0.573394	12.939453	-3.860474	6.530762
C:\cware\Projects\Whales\OpenTag\T1_speed_30July\M21.DSG	7-1-2013	14:10:55	453578.000000	9071.560000	-0.562500	-0.558594	-1.156250	0.382569	0.544954	0.570642	18.875122	-3.845215	7.431030
C:\cware\Projects\Whales\OpenTag\T1_speed_30July\M21.DSG	7-1-2013	14:10:55	453579.000000	9071.580000	-0.617188	-0.625000	-1.046875	0.379817	0.549541	0.567890	13.031006	-0.869751	13.412476
C:\cware\Projects\Whales\OpenTag\T1_speed_30July\M21.DSG	7-1-2013	14:10:55	453580.000000	9071.600000	-0.621094	-0.597656	-0.941406	0.377064	0.549541	0.566972	-1.861572	5.599976	16.845703
C:\cware\Projects\Whales\OpenTag\T1_speed_30July\M21.DSG	7-1-2013	14:10:55	453581.000000	9071.620000	-0.523438	-0.554688	-0.882813	0.374312	0.551376	0.566055	-6.042480	11.550903	17.913818
C:\cware\Projects\Whales\OpenTag\T1_speed_30July\M21.DSG	7-1-2013	14:10:55	453582.000000	9071.640000	-0.410156	-0.570313	-0.816406	0.368807	0.551376	0.566972	-11.917114	15.609741	19.760132
C:\cware\Projects\Whales\OpenTag\T1_speed_30July\M21.DSG	7-1-2013	14:10:55	453583.000000	9071.660000	-0.347656	-0.574219	-0.738281	0.360550	0.548624	0.569725	-17.410278	27.603149	31.311035
C:\cware\Projects\Whales\OpenTag\T1_speed_30July\M21.DSG	7-1-2013	14:10:55	453584.000000	9071.680000	-0.421875	-0.542969	-0.707031	0.355046	0.547706	0.569725	-23.025513	37.277222	37.643433
C:\cware\Projects\Whales\OpenTag\T1_speed_30July\M21.DSG	7-1-2013	14:10:55	453585.000000	9071.700000	-0.542969	-0.433594	-0.699219	0.347706	0.544954	0.572477	-30.609131	75.668335	45.822144
C:\cware\Projects\Whales\OpenTag\T1_speed_30July\M21.DSG	7-1-2013	14:10:55	453586.000000	9071.720000	-0.417969	-0.285156	-0.746094	0.323853	0.539450	0.577064	-30.258179	89.874268	49.285889
C:\cware\Projects\Whales\OpenTag\T1_speed_30July\M21.DSG	7-1-2013	14:10:55	453587.000000	9071.740000	-0.335938	-0.222656	-0.699219	0.311927	0.537615	0.579817	-20.126343	92.422485	53.558350
C:\cware\Projects\Whales\OpenTag\T1_speed_30July\M21.DSG	7-1-2013	14:10:55	453588.000000	9071.760000	-0.390625	-0.140625	-0.605469	0.284404	0.533028	0.578899	-8.728027	98.922729	59.310913
C:\cware\Projects\Whales\OpenTag\T1_speed_30July\M21.DSG	7-1-2013	14:10:55	453589.000000	9071.780000	-0.339844	-0.140625	-0.492188	0.271560	0.531193	0.578899	9.124756	88.073730	48.873901
C:\cware\Projects\Whales\OpenTag\T1_speed_30July\M21.DSG	7-1-2013	14:10:55	453590.000000	9071.800000	-0.410156	-0.253906	-0.335938	0.244037	0.532110	0.571560	16.220093	94.131470	33.950806
C:\cware\Projects\Whales\OpenTag\T1_speed_30July\M21.DSG	7-1-2013	14:10:55	453591.000000	9071.820000	-0.312500	-0.230469	-0.328125	0.233028	0.532110	0.567890	0.350952	107.421875	32.791138
C:\cware\Projects\Whales\OpenTag\T1_speed_30July\M21.DSG	7-1-2013	14:10:55	453592.000000	9071.840000	-0.101563	-0.203125	-0.289063	0.207339	0.528440	0.561468	-14.022827	118.774414	44.342041
C:\cware\Projects\Whales\OpenTag\T1_speed_30July\M21.DSG	7-1-2013	14:10:55	453593.000000	9071.860000	-0.023438	-0.218750	-0.253906	0.191743	0.525688	0.557798	-14.282227	147.644043	53.161621
C:\cware\Projects\Whales\OpenTag\T1_speed_30July\M21.DSG	7-1-2013	14:10:55	453594.000000	9071.880000	0.078125	-0.113281	-0.121094	0.155046	0.518349	0.548624	-5.249023	164.550781	56.640625
C:\cware\Projects\Whales\OpenTag\T1_speed_30July\M21.DSG	7-1-2013	14:10:55	453595.000000	9071.900000	0.214844	-0.070313	-0.105469	0.137615	0.515596	0.539450	-0.595093	170.867920	65.628052
C:\cware\Projects\Whales\OpenTag\T1_speed_30July\M21.DSG	7-1-2013	14:10:55	453596.000000	9071.920000	0.410156	-0.085938	-0.132813	0.098165	0.509174	0.520183	11.306763	168.243408	67.184448
C:\cware\Projects\Whales\OpenTag\T1_speed_30July\M21.DSG	7-1-2013	14:10:55	453597.000000	9071.940000	0.488281	-0.101563	-0.121094	0.079817	0.505505	0.507339	23.544312	156.066895	62.179565
C:\cware\Projects\Whales\OpenTag\T1_speed_30July\M21.DSG	7-1-2013	14:10:55	453598.000000	9071.960000	0.578125	-0.195313	-0.164063	0.062385	0.500917	0.497248	31.158447	159.835815	66.360474
C:\cware\Projects\Whales\OpenTag\T1_speed_30July\M21.DSG	7-1-2013	14:10:55	453599.000000	9071.980000	0.824219	-0.285156	-0.324219	0.031193	0.500917	0.464220	65.536499	175.567627	6.484985
C:\cware\Projects\Whales\OpenTag\T1_speed_30July\M21.DSG	7-1-2013	14:10:55	453600.000000	9072.000000	0.695313	-0.234375	-0.207031	0.018349	0.503670	0.444954	42.190552	115.615845	27.084351
C:\cware\Projects\Whales\OpenTag\T1_speed_30July\M21.DSG	7-1-2013	14:10:55	453601.000000	9072.020000	0.632813	-0.003906	-0.191406	-0.003670	0.502752	0.418349	49.331665	129.684448	66.528320
C:\cware\Projects\Whales\OpenTag\T1_speed_30July\M21.DSG	7-1-2013	14:10:55	453602.000000	9072.040000	0.660156	-0.015625	-0.324219	-0.017431	0.499083	0.402752	47.195435	131.271362	76.232910
C:\cware\Projects\Whales\OpenTag\T1_speed_30July\M21.DSG	7-1-2013	14:10:55	453603.000000	9072.060000	0.703125	-0.109375	-0.343750	-0.040367	0.490826	0.371560	58.517456	123.733521	64.437866
C:\cware\Projects\Whales\OpenTag\T1_speed_30July\M21.DSG	7-1-2013	14:10:55	453604.000000	9072.080000	0.789063	-0.277344	-0.324219	-0.052294	0.485321	0.354128	46.585083	96.557617	61.843872
C:\cware\Projects\Whales\OpenTag\T1_speed_30July\M21.DSG	7-1-2013	14:10:55	453605.000000	9072.100000	0.847656	-0.500000	-0.484375	-0.068807	0.477064	0.328440	33.645630	86.761475	54.992676
C:\cware\Projects\Whales\OpenTag\T1_speed_30July\M21.DSG	7-1-2013	14:10:55	453606.000000	9072.120000	0.929688	-0.484375	-0.433594	-0.076147	0.472477	0.317431	7.629395	93.048096	61.386108
C:\cware\Projects\Whales\OpenTag\T1_speed_30July\M21.DSG	7-1-2013	14:10:55	453607.000000	9072.140000	0.980469	-0.410156	-0.472656	-0.090826	0.457798	0.297248	10.101318	72.601318	55.831909
C:\cware\Projects\Whales\OpenTag\T1_speed_30July\M21.DSG	7-1-2013	14:10:55	453608.000000	9072.160000	1.082031	-0.386719	-0.500000	-0.097248	0.453211	0.288073	0.915527	76.538086	50.155640
C:\cware\Projects\Whales\OpenTag\T1_speed_30July\M21.DSG	7-1-2013	14:10:55	453609.000000	9072.180000	0.968750	-0.347656	-0.421875	-0.107339	0.442202	0.271560	-7.583618	54.626465	46.905518
C:\cware\Projects\Whales\OpenTag\T1_speed_30July\M21.DSG	7-1-2013	14:10:55	453610.000000	9072.200000	1.105469	-0.363281	-0.445313	-0.111009	0.435780	0.266055	-10.681152	49.942017	46.920776
C:\cware\Projects\Whales\OpenTag\T1_speed_30July\M21.DSG	7-1-2013	14:10:55	453611.000000	9072.220000	0.945313	-0.445313	-0.429688	-0.119266	0.424771	0.254128	-17.852783	59.814453	46.630859
C:\cware\Projects\Whales\OpenTag\T1_speed_30July\M21.DSG	7-1-2013	14:10:55	453612.000000	9072.240000	0.945313	-0.445313	-0.429688	-0.123853	0.418349	0.248624	-20.568848	45.394897	35.797119
C:\cware\Projects\Whales\OpenTag\T1_speed_30July\M21.DSG	7-1-2013	14:10:55	453613.000000	9072.260000	1.054688	-0.304688	-0.449219	-0.129358	0.408257	0.240367	-11.032104	38.635254	31.646729
C:\cware\Projects\Whales\OpenTag\T1_speed_30July\M21.DSG	7-1-2013	14:10:55	453614.000000	9072.280000	1.054688	-0.304688	-0.449219	-0.131193	0.405505	0.237615	-15.380859	33.142090	30.090332
C:\cware\Projects\Whales\OpenTag\T1_speed_30July\M21.DSG	7-1-2013	14:10:55	453615.000000	9072.300000	1.121094	-0.339844	-0.519531	-0.135780	0.397248	0.230275	-2.075195	21.545410	19.973755
C:\cware\Projects\Whales\OpenTag\T1_speed_30July\M21.DSG	7-1-2013	14:10:55	453616.000000	9072.320000	1.121094	-0.285156	-0.613281	-0.136697	0.394495	0.226606	8.178711	15.563965	11.062622
C:\cware\Projects\Whales\OpenTag\T1_speed_30July\M21.DSG	7-1-2013	14:10:55	453617.000000	9072.340000	1.140625	-0.238281	-0.570313	-0.138532	0.391743	0.222936	23.529053	4.257202	7.461548
C:\cware\Projects\Whales\OpenTag\T1_speed_30July\M21.DSG	7-1-2013	14:10:55	453618.000000	9072.360000	1.121094	-0.269531	-0.578125	-0.140367	0.389908	0.221101	19.180298	-3.387451	15.243530
C:\cware\Projects\Whales\OpenTag\T1_speed_30July\M21.DSG	7-1-2013	14:10:55	453619.000000	9072.380000	1.082031	-0.402344	-0.597656	-0.142202	0.385321	0.218349	21.743774	-5.401611	17.135620
C:\cware\Projects\Whales\OpenTag\T1_speed_30July\M21.DSG	7-1-2013	14:10:55	453620.000000	9072.400000	1.191406	-0.500000	-0.707031	-0.144954	0.381651	0.219266	26.626587	-17.105103	14.434814
C:\cware\Projects\Whales\OpenTag\T1_speed_30July\M21.DSG	7-1-2013	14:10:55	453621.000000	9072.420000	1.292969	-0.621094	-0.757813	-0.144037	0.380734	0.218349	34.698486	-38.864136	2.075195
C:\cware\Projects\Whales\OpenTag\T1_speed_30July\M21.DSG	7-1-2013	14:10:55	453622.000000	9072.440000	1.261719	-0.585938	-0.875000	-0.144037	0.381651	0.223853	26.779175	-56.594849	-9.597778
C:\cware\Projects\Whales\OpenTag\T1_speed_30July\M21.DSG	7-1-2013	14:10:55	453623.000000	9072.460000	1.347656	-0.710938	-0.847656	-0.143119	0.381651	0.229358	21.209717	-75.683594	-19.226074
C:\cware\Projects\Whales\OpenTag\T1_speed_30July\M21.DSG	7-1-2013	14:10:55	453624.000000	9072.480000	1.214844	-0.617188	-0.921875	-0.139450	0.386239	0.245872	15.319824	-79.910278	-24.902344
C:\cware\Projects\Whales\OpenTag\T1_speed_30July\M21.DSG	7-1-2013	14:10:55	453625.000000	9072.500000	1.226563	-0.472656	-0.890625	-0.135780	0.389908	0.253211	2.426147	-74.172974	-33.782959
C:\cware\Projects\Whales\OpenTag\T1_speed_30July\M21.DSG	7-1-2013	14:10:55	453626.000000	9072.520000	1.257813	-0.488281	-0.847656	-0.131193	0.397248	0.270642	-6.973267	-72.830200	-36.621094
C:\cware\Projects\Whales\OpenTag\T1_speed_30July\M21.DSG	7-1-2013	14:10:55	453627.000000	9072.540000	1.207031	-0.582031	-0.847656	-0.128440	0.400917	0.278899	3.540039	-86.273193	-39.794922
C:\cware\Projects\Whales\OpenTag\T1_speed_30July\M21.DSG	7-1-2013	14:10:55	453628.000000	9072.560000	0.972656	-0.652344	-1.003906	-0.118349	0.410092	0.296330	0.213623	-79.040527	-42.877197
C:\cware\Projects\Whales\OpenTag\T1_speed_30July\M21.DSG	7-1-2013	14:10:55	453629.000000	9072.580000	0.792969	-0.613281	-1.113281	-0.115596	0.414679	0.306422	-13.061523	-72.937012	-46.478271
C:\cware\Projects\Whales\OpenTag\T1_speed_30July\M21.DSG	7-1-2013	14:10:55	453630.000000	9072.600000	0.625000	-0.644531	-1.152344	-0.106422	0.422936	0.322018	-23.223877	-63.156128	-43.716431
C:\cware\Projects\Whales\OpenTag\T1_speed_30July\M21.DSG	7-1-2013	14:10:55	453631.000000	9072.620000	0.488281	-0.851563	-1.289063	-0.101835	0.426606	0.330275	-42.297363	-52.291870	-44.906616
C:\cware\Projects\Whales\OpenTag\T1_speed_30July\M21.DSG	7-1-2013	14:10:55	453632.000000	9072.640000	0.500000	-0.960938	-1.375000	-0.091743	0.433028	0.346789	-63.385010	-71.594238	-52.108765
C:\cware\Projects\Whales\OpenTag\T1_speed_30July\M21.DSG	7-1-2013	14:10:55	453633.000000	9072.660000	0.347656	-0.984375	-1.457031	-0.086239	0.435780	0.359633	-81.298828	-79.544067	-58.074951
C:\cware\Projects\Whales\OpenTag\T1_speed_30July\M21.DSG	7-1-2013	14:10:55	453634.000000	9072.680000	0.187500	-0.957031	-1.472656	-0.080734	0.439450	0.386239	-92.803955	-76.782227	-52.505493
C:\cware\Projects\Whales\OpenTag\T1_speed_30July\M21.DSG	7-1-2013	14:10:55	453635.000000	9072.700000	0.039063	-0.875000	-1.468750	-0.066055	0.438532	0.400917	-103.149414	-84.930420	-46.768188
C:\cware\Projects\Whales\OpenTag\T1_speed_30July\M21.DSG	7-1-2013	14:10:55	453636.000000	9072.720000	-0.214844	-0.808594	-1.507813	-0.059633	0.437615	0.415596	-104.858398	-89.767456	-39.169312
C:\cware\Projects\Whales\OpenTag\T1_speed_30July\M21.DSG	7-1-2013	14:10:55	453637.000000	9072.740000	-0.265625	-0.675781	-1.468750	-0.046789	0.432110	0.443119	-79.605103	-89.447021	-31.585693
C:\cware\Projects\Whales\OpenTag\T1_speed_30July\M21.DSG	7-1-2013	14:10:55	453638.000000	9072.760000	-0.257813	-0.687500	-1.414063	-0.039450	0.429358	0.455963	-57.479858	-94.665527	-30.670166
[truncated: 19,505 more rows]
