# Supplementary material for: Averaged Propulsive Body Acceleration (APBA) Can Be Calculated from Biologging Tags That Incorporate Gyroscopes and Accelerometers to Estimate Swimming Speed, Hydrodynamic Drag and Energy Expenditure for Steller Sea Lions
Source: PLoS One. 2016 Jun 10;11(6):e0157326. doi: 10.1371/journal.pone.0157326 (PMC4902303; doi:10.1371/journal.pone.0157326)
Supplement: S5 Data — Same components as S2. (ZIP) [file pone.0157326.s005.zip › YashaJuly_30/T1_spd21_PTMP_30_7_13.csv]

FileName	FileDate	FileTime	Sample	Time from Start (s)	Pressure	Temperature
C:\cware\Projects\Whales\OpenTag\T1_speed_30July\M21.DSG	7-1-2013	14:10:55	112924.000000	11292.400000	1049.744156	20.292248
C:\cware\Projects\Whales\OpenTag\T1_speed_30July\M21.DSG	7-1-2013	14:10:55	112925.000000	11292.500000	1048.050901	20.281847
C:\cware\Projects\Whales\OpenTag\T1_speed_30July\M21.DSG	7-1-2013	14:10:55	112926.000000	11292.600000	1044.863893	20.281505
C:\cware\Projects\Whales\OpenTag\T1_speed_30July\M21.DSG	7-1-2013	14:10:55	112927.000000	11292.700000	1027.401378	20.309765
C:\cware\Projects\Whales\OpenTag\T1_speed_30July\M21.DSG	7-1-2013	14:10:55	112928.000000	11292.800000	1033.508794	20.306549
C:\cware\Projects\Whales\OpenTag\T1_speed_30July\M21.DSG	7-1-2013	14:10:55	112929.000000	11292.900000	1027.364075	20.256461
C:\cware\Projects\Whales\OpenTag\T1_speed_30July\M21.DSG	7-1-2013	14:10:55	112930.000000	11293.000000	1029.897842	20.242434
C:\cware\Projects\Whales\OpenTag\T1_speed_30July\M21.DSG	7-1-2013	14:10:55	112931.000000	11293.100000	1026.755312	20.170586
C:\cware\Projects\Whales\OpenTag\T1_speed_30July\M21.DSG	7-1-2013	14:10:55	112932.000000	11293.200000	1030.850962	20.185024
C:\cware\Projects\Whales\OpenTag\T1_speed_30July\M21.DSG	7-1-2013	14:10:55	112933.000000	11293.300000	1030.388408	20.070684
C:\cware\Projects\Whales\OpenTag\T1_speed_30July\M21.DSG	7-1-2013	14:10:55	112934.000000	11293.400000	1031.367199	20.121183
C:\cware\Projects\Whales\OpenTag\T1_speed_30July\M21.DSG	7-1-2013	14:10:55	112935.000000	11293.500000	1032.339428	20.103050
C:\cware\Projects\Whales\OpenTag\T1_speed_30July\M21.DSG	7-1-2013	14:10:55	112936.000000	11293.600000	1030.898043	20.077527
C:\cware\Projects\Whales\OpenTag\T1_speed_30July\M21.DSG	7-1-2013	14:10:55	112937.000000	11293.700000	1031.313536	20.160186
C:\cware\Projects\Whales\OpenTag\T1_speed_30July\M21.DSG	7-1-2013	14:10:55	112938.000000	11293.800000	1029.426930	20.285816
C:\cware\Projects\Whales\OpenTag\T1_speed_30July\M21.DSG	7-1-2013	14:10:55	112939.000000	11293.900000	1029.671700	20.284584
C:\cware\Projects\Whales\OpenTag\T1_speed_30July\M21.DSG	7-1-2013	14:10:55	112940.000000	11294.000000	1028.571344	20.287595
C:\cware\Projects\Whales\OpenTag\T1_speed_30July\M21.DSG	7-1-2013	14:10:55	112941.000000	11294.100000	1029.436395	20.292043
C:\cware\Projects\Whales\OpenTag\T1_speed_30July\M21.DSG	7-1-2013	14:10:55	112942.000000	11294.200000	1029.120194	20.289100
C:\cware\Projects\Whales\OpenTag\T1_speed_30July\M21.DSG	7-1-2013	14:10:55	112943.000000	11294.300000	1028.265329	20.289237
C:\cware\Projects\Whales\OpenTag\T1_speed_30July\M21.DSG	7-1-2013	14:10:55	112944.000000	11294.400000	1029.097917	20.284242
C:\cware\Projects\Whales\OpenTag\T1_speed_30July\M21.DSG	7-1-2013	14:10:55	112945.000000	11294.500000	1029.451926	20.284516
C:\cware\Projects\Whales\OpenTag\T1_speed_30July\M21.DSG	7-1-2013	14:10:55	112946.000000	11294.600000	1029.463213	20.092854
C:\cware\Projects\Whales\OpenTag\T1_speed_30July\M21.DSG	7-1-2013	14:10:55	112947.000000	11294.700000	1031.758112	20.036540
C:\cware\Projects\Whales\OpenTag\T1_speed_30July\M21.DSG	7-1-2013	14:10:55	112948.000000	11294.800000	1029.035569	20.011017
C:\cware\Projects\Whales\OpenTag\T1_speed_30July\M21.DSG	7-1-2013	14:10:55	112949.000000	11294.900000	1025.123795	19.998426
C:\cware\Projects\Whales\OpenTag\T1_speed_30July\M21.DSG	7-1-2013	14:10:55	112950.000000	11295.000000	1013.831584	20.186119
C:\cware\Projects\Whales\OpenTag\T1_speed_30July\M21.DSG	7-1-2013	14:10:55	112951.000000	11295.100000	1027.193464	20.283079
C:\cware\Projects\Whales\OpenTag\T1_speed_30July\M21.DSG	7-1-2013	14:10:55	112952.000000	11295.200000	1031.486983	20.294232
C:\cware\Projects\Whales\OpenTag\T1_speed_30July\M21.DSG	7-1-2013	14:10:55	112953.000000	11295.300000	1039.290244	20.294164
C:\cware\Projects\Whales\OpenTag\T1_speed_30July\M21.DSG	7-1-2013	14:10:55	112954.000000	11295.400000	1051.907022	20.288621
C:\cware\Projects\Whales\OpenTag\T1_speed_30July\M21.DSG	7-1-2013	14:10:55	112955.000000	11295.500000	1065.219039	20.284447
C:\cware\Projects\Whales\OpenTag\T1_speed_30July\M21.DSG	7-1-2013	14:10:55	112956.000000	11295.600000	1081.901268	20.279794
C:\cware\Projects\Whales\OpenTag\T1_speed_30July\M21.DSG	7-1-2013	14:10:55	112957.000000	11295.700000	1094.792316	20.252013
C:\cware\Projects\Whales\OpenTag\T1_speed_30July\M21.DSG	7-1-2013	14:10:55	112958.000000	11295.800000	1104.052638	20.279110
C:\cware\Projects\Whales\OpenTag\T1_speed_30July\M21.DSG	7-1-2013	14:10:55	112959.000000	11295.900000	1092.671373	20.280479
C:\cware\Projects\Whales\OpenTag\T1_speed_30July\M21.DSG	7-1-2013	14:10:55	112960.000000	11296.000000	1074.656702	20.289511
C:\cware\Projects\Whales\OpenTag\T1_speed_30July\M21.DSG	7-1-2013	14:10:55	112961.000000	11296.100000	1078.784665	20.288074
C:\cware\Projects\Whales\OpenTag\T1_speed_30July\M21.DSG	7-1-2013	14:10:55	112962.000000	11296.200000	1083.351444	20.289032
C:\cware\Projects\Whales\OpenTag\T1_speed_30July\M21.DSG	7-1-2013	14:10:55	112963.000000	11296.300000	1096.441004	20.293001
C:\cware\Projects\Whales\OpenTag\T1_speed_30July\M21.DSG	7-1-2013	14:10:55	112964.000000	11296.400000	1096.760017	20.287800
C:\cware\Projects\Whales\OpenTag\T1_speed_30July\M21.DSG	7-1-2013	14:10:55	112965.000000	11296.500000	1098.984788	20.279794
C:\cware\Projects\Whales\OpenTag\T1_speed_30July\M21.DSG	7-1-2013	14:10:55	112966.000000	11296.600000	1099.668709	20.236481
C:\cware\Projects\Whales\OpenTag\T1_speed_30July\M21.DSG	7-1-2013	14:10:55	112967.000000	11296.700000	1107.745107	20.215611
C:\cware\Projects\Whales\OpenTag\T1_speed_30July\M21.DSG	7-1-2013	14:10:55	112968.000000	11296.800000	1114.632387	20.211095
C:\cware\Projects\Whales\OpenTag\T1_speed_30July\M21.DSG	7-1-2013	14:10:55	112969.000000	11296.900000	1122.111175	20.182629
C:\cware\Projects\Whales\OpenTag\T1_speed_30July\M21.DSG	7-1-2013	14:10:55	112970.000000	11297.000000	1120.583283	20.190293
C:\cware\Projects\Whales\OpenTag\T1_speed_30July\M21.DSG	7-1-2013	14:10:55	112971.000000	11297.100000	1127.942480	20.202541
C:\cware\Projects\Whales\OpenTag\T1_speed_30July\M21.DSG	7-1-2013	14:10:55	112972.000000	11297.200000	1131.524998	20.177908
C:\cware\Projects\Whales\OpenTag\T1_speed_30July\M21.DSG	7-1-2013	14:10:55	112973.000000	11297.300000	1135.866217	20.202473
C:\cware\Projects\Whales\OpenTag\T1_speed_30July\M21.DSG	7-1-2013	14:10:55	112974.000000	11297.400000	1141.857587	20.219922
C:\cware\Projects\Whales\OpenTag\T1_speed_30July\M21.DSG	7-1-2013	14:10:55	112975.000000	11297.500000	1141.868395	20.227312
C:\cware\Projects\Whales\OpenTag\T1_speed_30July\M21.DSG	7-1-2013	14:10:55	112976.000000	11297.600000	1143.761448	20.224438
C:\cware\Projects\Whales\OpenTag\T1_speed_30July\M21.DSG	7-1-2013	14:10:55	112977.000000	11297.700000	1146.989621	20.197478
C:\cware\Projects\Whales\OpenTag\T1_speed_30July\M21.DSG	7-1-2013	14:10:55	112978.000000	11297.800000	1163.688992	20.215405
C:\cware\Projects\Whales\OpenTag\T1_speed_30July\M21.DSG	7-1-2013	14:10:55	112979.000000	11297.900000	1172.063423	20.225806
C:\cware\Projects\Whales\OpenTag\T1_speed_30July\M21.DSG	7-1-2013	14:10:55	112980.000000	11298.000000	1180.317514	20.223001
C:\cware\Projects\Whales\OpenTag\T1_speed_30July\M21.DSG	7-1-2013	14:10:55	112981.000000	11298.100000	1189.803592	20.233265
C:\cware\Projects\Whales\OpenTag\T1_speed_30July\M21.DSG	7-1-2013	14:10:55	112982.000000	11298.200000	1199.534511	20.240244
C:\cware\Projects\Whales\OpenTag\T1_speed_30July\M21.DSG	7-1-2013	14:10:55	112983.000000	11298.300000	1204.980437	20.236207
C:\cware\Projects\Whales\OpenTag\T1_speed_30July\M21.DSG	7-1-2013	14:10:55	112984.000000	11298.400000	1195.200166	20.236549
C:\cware\Projects\Whales\OpenTag\T1_speed_30July\M21.DSG	7-1-2013	14:10:55	112985.000000	11298.500000	1173.527944	20.231280
C:\cware\Projects\Whales\OpenTag\T1_speed_30July\M21.DSG	7-1-2013	14:10:55	112986.000000	11298.600000	1183.881851	20.232307
C:\cware\Projects\Whales\OpenTag\T1_speed_30July\M21.DSG	7-1-2013	14:10:55	112987.000000	11298.700000	1176.167172	20.214584
C:\cware\Projects\Whales\OpenTag\T1_speed_30July\M21.DSG	7-1-2013	14:10:55	112988.000000	11298.800000	1190.488914	20.213969
C:\cware\Projects\Whales\OpenTag\T1_speed_30July\M21.DSG	7-1-2013	14:10:55	112989.000000	11298.900000	1189.389042	20.226217
C:\cware\Projects\Whales\OpenTag\T1_speed_30July\M21.DSG	7-1-2013	14:10:55	112990.000000	11299.000000	1185.981717	20.234975
C:\cware\Projects\Whales\OpenTag\T1_speed_30July\M21.DSG	7-1-2013	14:10:55	112991.000000	11299.100000	1181.903264	20.238055
C:\cware\Projects\Whales\OpenTag\T1_speed_30July\M21.DSG	7-1-2013	14:10:55	112992.000000	11299.200000	1184.589279	20.240244
C:\cware\Projects\Whales\OpenTag\T1_speed_30July\M21.DSG	7-1-2013	14:10:55	112993.000000	11299.300000	1189.278346	20.235865
C:\cware\Projects\Whales\OpenTag\T1_speed_30July\M21.DSG	7-1-2013	14:10:55	112994.000000	11299.400000	1194.260026	20.236070
C:\cware\Projects\Whales\OpenTag\T1_speed_30July\M21.DSG	7-1-2013	14:10:55	112995.000000	11299.500000	1191.378775	20.232033
C:\cware\Projects\Whales\OpenTag\T1_speed_30July\M21.DSG	7-1-2013	14:10:55	112996.000000	11299.600000	1191.378116	20.240381
C:\cware\Projects\Whales\OpenTag\T1_speed_30July\M21.DSG	7-1-2013	14:10:55	112997.000000	11299.700000	1190.242236	20.244487
C:\cware\Projects\Whales\OpenTag\T1_speed_30July\M21.DSG	7-1-2013	14:10:55	112998.000000	11299.800000	1198.374351	20.243323
C:\cware\Projects\Whales\OpenTag\T1_speed_30July\M21.DSG	7-1-2013	14:10:55	112999.000000	11299.900000	1189.106439	20.247360
C:\cware\Projects\Whales\OpenTag\T1_speed_30July\M21.DSG	7-1-2013	14:10:55	113000.000000	11300.000000	1195.772604	20.257282
C:\cware\Projects\Whales\OpenTag\T1_speed_30July\M21.DSG	7-1-2013	14:10:55	113001.000000	11300.100000	1182.865816	20.258924
C:\cware\Projects\Whales\OpenTag\T1_speed_30July\M21.DSG	7-1-2013	14:10:55	113002.000000	11300.200000	1184.870644	20.234565
C:\cware\Projects\Whales\OpenTag\T1_speed_30July\M21.DSG	7-1-2013	14:10:55	113003.000000	11300.300000	1192.024899	20.244966
C:\cware\Projects\Whales\OpenTag\T1_speed_30July\M21.DSG	7-1-2013	14:10:55	113004.000000	11300.400000	1182.463135	20.256187
C:\cware\Projects\Whales\OpenTag\T1_speed_30July\M21.DSG	7-1-2013	14:10:55	113005.000000	11300.500000	1190.912979	20.254750
C:\cware\Projects\Whales\OpenTag\T1_speed_30July\M21.DSG	7-1-2013	14:10:55	113006.000000	11300.600000	1200.205352	20.252356
C:\cware\Projects\Whales\OpenTag\T1_speed_30July\M21.DSG	7-1-2013	14:10:55	113007.000000	11300.700000	1202.159916	20.236207
C:\cware\Projects\Whales\OpenTag\T1_speed_30July\M21.DSG	7-1-2013	14:10:55	113008.000000	11300.800000	1209.560060	20.213900
C:\cware\Projects\Whales\OpenTag\T1_speed_30July\M21.DSG	7-1-2013	14:10:55	113009.000000	11300.900000	1218.118525	20.232170
C:\cware\Projects\Whales\OpenTag\T1_speed_30July\M21.DSG	7-1-2013	14:10:55	113010.000000	11301.000000	1215.627774	20.229091
C:\cware\Projects\Whales\OpenTag\T1_speed_30July\M21.DSG	7-1-2013	14:10:55	113011.000000	11301.100000	1222.404072	20.246676
C:\cware\Projects\Whales\OpenTag\T1_speed_30July\M21.DSG	7-1-2013	14:10:55	113012.000000	11301.200000	1198.276869	20.240176
C:\cware\Projects\Whales\OpenTag\T1_speed_30July\M21.DSG	7-1-2013	14:10:55	113013.000000	11301.300000	1182.098210	20.242229
C:\cware\Projects\Whales\OpenTag\T1_speed_30July\M21.DSG	7-1-2013	14:10:55	113014.000000	11301.400000	1190.917279	20.201036
C:\cware\Projects\Whales\OpenTag\T1_speed_30July\M21.DSG	7-1-2013	14:10:55	113015.000000	11301.500000	1184.368577	20.249961
C:\cware\Projects\Whales\OpenTag\T1_speed_30July\M21.DSG	7-1-2013	14:10:55	113016.000000	11301.600000	1182.340710	20.259403
C:\cware\Projects\Whales\OpenTag\T1_speed_30July\M21.DSG	7-1-2013	14:10:55	113017.000000	11301.700000	1180.937742	20.247087
C:\cware\Projects\Whales\OpenTag\T1_speed_30July\M21.DSG	7-1-2013	14:10:55	113018.000000	11301.800000	1180.242976	20.235317
C:\cware\Projects\Whales\OpenTag\T1_speed_30July\M21.DSG	7-1-2013	14:10:55	113019.000000	11301.900000	1181.512555	20.237918
C:\cware\Projects\Whales\OpenTag\T1_speed_30July\M21.DSG	7-1-2013	14:10:55	113020.000000	11302.000000	1174.147698	20.256393
C:\cware\Projects\Whales\OpenTag\T1_speed_30July\M21.DSG	7-1-2013	14:10:55	113021.000000	11302.100000	1176.530092	20.244555
C:\cware\Projects\Whales\OpenTag\T1_speed_30July\M21.DSG	7-1-2013	14:10:55	113022.000000	11302.200000	1169.337135	20.253177
C:\cware\Projects\Whales\OpenTag\T1_speed_30July\M21.DSG	7-1-2013	14:10:55	113023.000000	11302.300000	1165.324818	20.217185
C:\cware\Projects\Whales\OpenTag\T1_speed_30July\M21.DSG	7-1-2013	14:10:55	113024.000000	11302.400000	1165.249125	20.234907
C:\cware\Projects\Whales\OpenTag\T1_speed_30July\M21.DSG	7-1-2013	14:10:55	113025.000000	11302.500000	1159.900455	20.239491
C:\cware\Projects\Whales\OpenTag\T1_speed_30July\M21.DSG	7-1-2013	14:10:55	113026.000000	11302.600000	1156.247037	20.255914
C:\cware\Projects\Whales\OpenTag\T1_speed_30July\M21.DSG	7-1-2013	14:10:55	113027.000000	11302.700000	1148.751969	20.243118
C:\cware\Projects\Whales\OpenTag\T1_speed_30July\M21.DSG	7-1-2013	14:10:55	113028.000000	11302.800000	1151.628532	20.200489
C:\cware\Projects\Whales\OpenTag\T1_speed_30July\M21.DSG	7-1-2013	14:10:55	113029.000000	11302.900000	1146.187832	20.243050
C:\cware\Projects\Whales\OpenTag\T1_speed_30July\M21.DSG	7-1-2013	14:10:55	113030.000000	11303.000000	1151.192884	20.249824
C:\cware\Projects\Whales\OpenTag\T1_speed_30July\M21.DSG	7-1-2013	14:10:55	113031.000000	11303.100000	1137.177282	20.240039
C:\cware\Projects\Whales\OpenTag\T1_speed_30July\M21.DSG	7-1-2013	14:10:55	113032.000000	11303.200000	1143.152125	20.218211
C:\cware\Projects\Whales\OpenTag\T1_speed_30July\M21.DSG	7-1-2013	14:10:55	113033.000000	11303.300000	1143.344314	20.235181
C:\cware\Projects\Whales\OpenTag\T1_speed_30July\M21.DSG	7-1-2013	14:10:55	113034.000000	11303.400000	1149.973709	20.238944
C:\cware\Projects\Whales\OpenTag\T1_speed_30July\M21.DSG	7-1-2013	14:10:55	113035.000000	11303.500000	1153.407198	20.224027
C:\cware\Projects\Whales\OpenTag\T1_speed_30July\M21.DSG	7-1-2013	14:10:55	113036.000000	11303.600000	1159.439908	20.216637
C:\cware\Projects\Whales\OpenTag\T1_speed_30July\M21.DSG	7-1-2013	14:10:55	113037.000000	11303.700000	1172.734266	20.231554
C:\cware\Projects\Whales\OpenTag\T1_speed_30July\M21.DSG	7-1-2013	14:10:55	113038.000000	11303.800000	1176.435510	20.216979
C:\cware\Projects\Whales\OpenTag\T1_speed_30July\M21.DSG	7-1-2013	14:10:55	113039.000000	11303.900000	1189.255462	20.217527
C:\cware\Projects\Whales\OpenTag\T1_speed_30July\M21.DSG	7-1-2013	14:10:55	113040.000000	11304.000000	1184.018152	20.211437
C:\cware\Projects\Whales\OpenTag\T1_speed_30July\M21.DSG	7-1-2013	14:10:55	113041.000000	11304.100000	1177.166983	20.226901
C:\cware\Projects\Whales\OpenTag\T1_speed_30July\M21.DSG	7-1-2013	14:10:55	113042.000000	11304.200000	1147.800742	20.236481
C:\cware\Projects\Whales\OpenTag\T1_speed_30July\M21.DSG	7-1-2013	14:10:55	113043.000000	11304.300000	1129.047399	20.230528
C:\cware\Projects\Whales\OpenTag\T1_speed_30July\M21.DSG	7-1-2013	14:10:55	113044.000000	11304.400000	1131.271030	20.223822
C:\cware\Projects\Whales\OpenTag\T1_speed_30July\M21.DSG	7-1-2013	14:10:55	113045.000000	11304.500000	1132.977994	20.235249
C:\cware\Projects\Whales\OpenTag\T1_speed_30July\M21.DSG	7-1-2013	14:10:55	113046.000000	11304.600000	1131.003866	20.217048
C:\cware\Projects\Whales\OpenTag\T1_speed_30July\M21.DSG	7-1-2013	14:10:55	113047.000000	11304.700000	1120.802951	20.242229
C:\cware\Projects\Whales\OpenTag\T1_speed_30July\M21.DSG	7-1-2013	14:10:55	113048.000000	11304.800000	1121.715729	20.254956
C:\cware\Projects\Whales\OpenTag\T1_speed_30July\M21.DSG	7-1-2013	14:10:55	113049.000000	11304.900000	1119.968950	20.257761
C:\cware\Projects\Whales\OpenTag\T1_speed_30July\M21.DSG	7-1-2013	14:10:55	113050.000000	11305.000000	1116.648617	20.253861
C:\cware\Projects\Whales\OpenTag\T1_speed_30July\M21.DSG	7-1-2013	14:10:55	113051.000000	11305.100000	1115.391478	20.251671
C:\cware\Projects\Whales\OpenTag\T1_speed_30July\M21.DSG	7-1-2013	14:10:55	113052.000000	11305.200000	1111.294738	20.275826
C:\cware\Projects\Whales\OpenTag\T1_speed_30July\M21.DSG	7-1-2013	14:10:55	113053.000000	11305.300000	1106.606161	20.273978
C:\cware\Projects\Whales\OpenTag\T1_speed_30July\M21.DSG	7-1-2013	14:10:55	113054.000000	11305.400000	1101.615562	20.260635
C:\cware\Projects\Whales\OpenTag\T1_speed_30July\M21.DSG	7-1-2013	14:10:55	113055.000000	11305.500000	1102.146736	20.282531
C:\cware\Projects\Whales\OpenTag\T1_speed_30July\M21.DSG	7-1-2013	14:10:55	113056.000000	11305.600000	1098.959447	20.283010
C:\cware\Projects\Whales\OpenTag\T1_speed_30July\M21.DSG	7-1-2013	14:10:55	113057.000000	11305.700000	1095.148749	20.285611
C:\cware\Projects\Whales\OpenTag\T1_speed_30July\M21.DSG	7-1-2013	14:10:55	113058.000000	11305.800000	1092.122155	20.279521
C:\cware\Projects\Whales\OpenTag\T1_speed_30July\M21.DSG	7-1-2013	14:10:55	113059.000000	11305.900000	1088.224316	20.287458
C:\cware\Projects\Whales\OpenTag\T1_speed_30July\M21.DSG	7-1-2013	14:10:55	113060.000000	11306.000000	1082.377572	20.279589
C:\cware\Projects\Whales\OpenTag\T1_speed_30July\M21.DSG	7-1-2013	14:10:55	113061.000000	11306.100000	1077.333991	20.280616
C:\cware\Projects\Whales\OpenTag\T1_speed_30July\M21.DSG	7-1-2013	14:10:55	113062.000000	11306.200000	1076.282373	20.284926
C:\cware\Projects\Whales\OpenTag\T1_speed_30July\M21.DSG	7-1-2013	14:10:55	113063.000000	11306.300000	1068.603183	20.279931
C:\cware\Projects\Whales\OpenTag\T1_speed_30July\M21.DSG	7-1-2013	14:10:55	113064.000000	11306.400000	1069.652749	20.281642
C:\cware\Projects\Whales\OpenTag\T1_speed_30July\M21.DSG	7-1-2013	14:10:55	113065.000000	11306.500000	1068.603280	20.279658
C:\cware\Projects\Whales\OpenTag\T1_speed_30July\M21.DSG	7-1-2013	14:10:55	113066.000000	11306.600000	1061.243020	20.271241
C:\cware\Projects\Whales\OpenTag\T1_speed_30July\M21.DSG	7-1-2013	14:10:55	113067.000000	11306.700000	1054.926910	20.279110
C:\cware\Projects\Whales\OpenTag\T1_speed_30July\M21.DSG	7-1-2013	14:10:55	113068.000000	11306.800000	1050.502702	20.257624
C:\cware\Projects\Whales\OpenTag\T1_speed_30July\M21.DSG	7-1-2013	14:10:55	113069.000000	11306.900000	1040.766875	20.267136
C:\cware\Projects\Whales\OpenTag\T1_speed_30July\M21.DSG	7-1-2013	14:10:55	113070.000000	11307.000000	1040.966455	20.257009
C:\cware\Projects\Whales\OpenTag\T1_speed_30July\M21.DSG	7-1-2013	14:10:55	113071.000000	11307.100000	1034.070494	20.249961
C:\cware\Projects\Whales\OpenTag\T1_speed_30July\M21.DSG	7-1-2013	14:10:55	113072.000000	11307.200000	1030.434141	20.300254
C:\cware\Projects\Whales\OpenTag\T1_speed_30July\M21.DSG	7-1-2013	14:10:55	113073.000000	11307.300000	1024.159011	20.188582
C:\cware\Projects\Whales\OpenTag\T1_speed_30July\M21.DSG	7-1-2013	14:10:55	113074.000000	11307.400000	1025.570403	20.172160
C:\cware\Projects\Whales\OpenTag\T1_speed_30July\M21.DSG	7-1-2013	14:10:55	113075.000000	11307.500000	1025.132189	20.033939
C:\cware\Projects\Whales\OpenTag\T1_speed_30July\M21.DSG	7-1-2013	14:10:55	113076.000000	11307.600000	1028.491030	20.083138
C:\cware\Projects\Whales\OpenTag\T1_speed_30July\M21.DSG	7-1-2013	14:10:55	113077.000000	11307.700000	1031.663119	20.142395
C:\cware\Projects\Whales\OpenTag\T1_speed_30July\M21.DSG	7-1-2013	14:10:55	113078.000000	11307.800000	1037.886092	20.120225
C:\cware\Projects\Whales\OpenTag\T1_speed_30July\M21.DSG	7-1-2013	14:10:55	113079.000000	11307.900000	1037.839771	20.085396
C:\cware\Projects\Whales\OpenTag\T1_speed_30July\M21.DSG	7-1-2013	14:10:55	113080.000000	11308.000000	1036.360960	20.118514
C:\cware\Projects\Whales\OpenTag\T1_speed_30July\M21.DSG	7-1-2013	14:10:55	113081.000000	11308.100000	1039.204865	20.119198
C:\cware\Projects\Whales\OpenTag\T1_speed_30July\M21.DSG	7-1-2013	14:10:55	113082.000000	11308.200000	1031.750089	20.110919
C:\cware\Projects\Whales\OpenTag\T1_speed_30July\M21.DSG	7-1-2013	14:10:55	113083.000000	11308.300000	1030.901139	20.098328
C:\cware\Projects\Whales\OpenTag\T1_speed_30July\M21.DSG	7-1-2013	14:10:55	113084.000000	11308.400000	1031.683595	20.095454
C:\cware\Projects\Whales\OpenTag\T1_speed_30July\M21.DSG	7-1-2013	14:10:55	113085.000000	11308.500000	1029.795884	20.113519
C:\cware\Projects\Whales\OpenTag\T1_speed_30July\M21.DSG	7-1-2013	14:10:55	113086.000000	11308.600000	1031.109933	20.095386
C:\cware\Projects\Whales\OpenTag\T1_speed_30July\M21.DSG	7-1-2013	14:10:55	113087.000000	11308.700000	1031.751757	20.079101
C:\cware\Projects\Whales\OpenTag\T1_speed_30July\M21.DSG	7-1-2013	14:10:55	113088.000000	11308.800000	1032.540484	20.033597
C:\cware\Projects\Whales\OpenTag\T1_speed_30July\M21.DSG	7-1-2013	14:10:55	113089.000000	11308.900000	1032.789774	20.049746
C:\cware\Projects\Whales\OpenTag\T1_speed_30July\M21.DSG	7-1-2013	14:10:55	113090.000000	11309.000000	1032.338576	20.133089
C:\cware\Projects\Whales\OpenTag\T1_speed_30July\M21.DSG	7-1-2013	14:10:55	113091.000000	11309.100000	1031.366792	20.150059
C:\cware\Projects\Whales\OpenTag\T1_speed_30July\M21.DSG	7-1-2013	14:10:55	113092.000000	11309.200000	1032.764218	20.193099
C:\cware\Projects\Whales\OpenTag\T1_speed_30July\M21.DSG	7-1-2013	14:10:55	113093.000000	11309.300000	1030.227391	20.076021
C:\cware\Projects\Whales\OpenTag\T1_speed_30July\M21.DSG	7-1-2013	14:10:55	113094.000000	11309.400000	1025.613029	20.158817
C:\cware\Projects\Whales\OpenTag\T1_speed_30July\M21.DSG	7-1-2013	14:10:55	113095.000000	11309.500000	1029.811969	20.215611
C:\cware\Projects\Whales\OpenTag\T1_speed_30July\M21.DSG	7-1-2013	14:10:55	113096.000000	11309.600000	1027.268308	20.224780
C:\cware\Projects\Whales\OpenTag\T1_speed_30July\M21.DSG	7-1-2013	14:10:55	113097.000000	11309.700000	1023.739530	20.090665
C:\cware\Projects\Whales\OpenTag\T1_speed_30July\M21.DSG	7-1-2013	14:10:55	113098.000000	11309.800000	1026.456520	20.101750
C:\cware\Projects\Whales\OpenTag\T1_speed_30July\M21.DSG	7-1-2013	14:10:55	113099.000000	11309.900000	1031.620599	20.071984
C:\cware\Projects\Whales\OpenTag\T1_speed_30July\M21.DSG	7-1-2013	14:10:55	113100.000000	11310.000000	1031.811205	20.082727
C:\cware\Projects\Whales\OpenTag\T1_speed_30July\M21.DSG	7-1-2013	14:10:55	113101.000000	11310.100000	1032.548341	20.071711
C:\cware\Projects\Whales\OpenTag\T1_speed_30July\M21.DSG	7-1-2013	14:10:55	113102.000000	11310.200000	1032.530646	20.056246
C:\cware\Projects\Whales\OpenTag\T1_speed_30July\M21.DSG	7-1-2013	14:10:55	113103.000000	11310.300000	1032.754495	20.046667
C:\cware\Projects\Whales\OpenTag\T1_speed_30July\M21.DSG	7-1-2013	14:10:55	113104.000000	11310.400000	1031.783733	20.145748
C:\cware\Projects\Whales\OpenTag\T1_speed_30July\M21.DSG	7-1-2013	14:10:55	113105.000000	11310.500000	1023.616726	19.957986
C:\cware\Projects\Whales\OpenTag\T1_speed_30July\M21.DSG	7-1-2013	14:10:55	113106.000000	11310.600000	1027.421795	20.181740
C:\cware\Projects\Whales\OpenTag\T1_speed_30July\M21.DSG	7-1-2013	14:10:55	113107.000000	11310.700000	1024.117605	20.253040
C:\cware\Projects\Whales\OpenTag\T1_speed_30July\M21.DSG	7-1-2013	14:10:55	113108.000000	11310.800000	1033.013847	20.236891
C:\cware\Projects\Whales\OpenTag\T1_speed_30July\M21.DSG	7-1-2013	14:10:55	113109.000000	11310.900000	1046.053915	20.267820
C:\cware\Projects\Whales\OpenTag\T1_speed_30July\M21.DSG	7-1-2013	14:10:55	113110.000000	11311.000000	1058.718838	20.261935
C:\cware\Projects\Whales\OpenTag\T1_speed_30July\M21.DSG	7-1-2013	14:10:55	113111.000000	11311.100000	1070.844279	20.261456
C:\cware\Projects\Whales\OpenTag\T1_speed_30July\M21.DSG	7-1-2013	14:10:55	113112.000000	11311.200000	1076.217417	20.260225
C:\cware\Projects\Whales\OpenTag\T1_speed_30July\M21.DSG	7-1-2013	14:10:55	113113.000000	11311.300000	1088.211907	20.248661
C:\cware\Projects\Whales\OpenTag\T1_speed_30July\M21.DSG	7-1-2013	14:10:55	113114.000000	11311.400000	1092.450575	20.243118
C:\cware\Projects\Whales\OpenTag\T1_speed_30July\M21.DSG	7-1-2013	14:10:55	113115.000000	11311.500000	1088.291311	20.228817
C:\cware\Projects\Whales\OpenTag\T1_speed_30July\M21.DSG	7-1-2013	14:10:55	113116.000000	11311.600000	1072.948759	20.249140
C:\cware\Projects\Whales\OpenTag\T1_speed_30July\M21.DSG	7-1-2013	14:10:55	113117.000000	11311.700000	1077.530216	20.278084
C:\cware\Projects\Whales\OpenTag\T1_speed_30July\M21.DSG	7-1-2013	14:10:55	113118.000000	11311.800000	1098.702695	20.284105
C:\cware\Projects\Whales\OpenTag\T1_speed_30July\M21.DSG	7-1-2013	14:10:55	113119.000000	11311.900000	1104.549692	20.292316
C:\cware\Projects\Whales\OpenTag\T1_speed_30July\M21.DSG	7-1-2013	14:10:55	113120.000000	11312.000000	1107.625279	20.298817
C:\cware\Projects\Whales\OpenTag\T1_speed_30July\M21.DSG	7-1-2013	14:10:55	113121.000000	11312.100000	1112.264853	20.302307
C:\cware\Projects\Whales\OpenTag\T1_speed_30July\M21.DSG	7-1-2013	14:10:55	113122.000000	11312.200000	1124.585064	20.309081
C:\cware\Projects\Whales\OpenTag\T1_speed_30July\M21.DSG	7-1-2013	14:10:55	113123.000000	11312.300000	1128.138359	20.310928
C:\cware\Projects\Whales\OpenTag\T1_speed_30July\M21.DSG	7-1-2013	14:10:55	113124.000000	11312.400000	1131.446960	20.315034
C:\cware\Projects\Whales\OpenTag\T1_speed_30July\M21.DSG	7-1-2013	14:10:55	113125.000000	11312.500000	1139.017571	20.319892
C:\cware\Projects\Whales\OpenTag\T1_speed_30July\M21.DSG	7-1-2013	14:10:55	113126.000000	11312.600000	1148.592146	20.319276
C:\cware\Projects\Whales\OpenTag\T1_speed_30July\M21.DSG	7-1-2013	14:10:55	113127.000000	11312.700000	1148.334512	20.325982
C:\cware\Projects\Whales\OpenTag\T1_speed_30July\M21.DSG	7-1-2013	14:10:55	113128.000000	11312.800000	1154.025436	20.326598
C:\cware\Projects\Whales\OpenTag\T1_speed_30July\M21.DSG	7-1-2013	14:10:55	113129.000000	11312.900000	1157.615418	20.329814
C:\cware\Projects\Whales\OpenTag\T1_speed_30July\M21.DSG	7-1-2013	14:10:55	113130.000000	11313.000000	1159.386173	20.330293
C:\cware\Projects\Whales\OpenTag\T1_speed_30July\M21.DSG	7-1-2013	14:10:55	113131.000000	11313.100000	1162.158131	20.332414
C:\cware\Projects\Whales\OpenTag\T1_speed_30July\M21.DSG	7-1-2013	14:10:55	113132.000000	11313.200000	1161.400645	20.334467
C:\cware\Projects\Whales\OpenTag\T1_speed_30July\M21.DSG	7-1-2013	14:10:55	113133.000000	11313.300000	1166.884362	20.332962
C:\cware\Projects\Whales\OpenTag\T1_speed_30July\M21.DSG	7-1-2013	14:10:55	113134.000000	11313.400000	1167.299157	20.336246
C:\cware\Projects\Whales\OpenTag\T1_speed_30July\M21.DSG	7-1-2013	14:10:55	113135.000000	11313.500000	1178.681297	20.337820
C:\cware\Projects\Whales\OpenTag\T1_speed_30July\M21.DSG	7-1-2013	14:10:55	113136.000000	11313.600000	1170.706625	20.335425
C:\cware\Projects\Whales\OpenTag\T1_speed_30July\M21.DSG	7-1-2013	14:10:55	113137.000000	11313.700000	1184.457773	20.339804
C:\cware\Projects\Whales\OpenTag\T1_speed_30July\M21.DSG	7-1-2013	14:10:55	113138.000000	11313.800000	1182.259469	20.339667
C:\cware\Projects\Whales\OpenTag\T1_speed_30July\M21.DSG	7-1-2013	14:10:55	113139.000000	11313.900000	1190.588725	20.338709
C:\cware\Projects\Whales\OpenTag\T1_speed_30July\M21.DSG	7-1-2013	14:10:55	113140.000000	11314.000000	1193.678494	20.339804
C:\cware\Projects\Whales\OpenTag\T1_speed_30July\M21.DSG	7-1-2013	14:10:55	113141.000000	11314.100000	1181.465384	20.342131
C:\cware\Projects\Whales\OpenTag\T1_speed_30July\M21.DSG	7-1-2013	14:10:55	113142.000000	11314.200000	1180.195402	20.340557
C:\cware\Projects\Whales\OpenTag\T1_speed_30July\M21.DSG	7-1-2013	14:10:55	113143.000000	11314.300000	1180.916005	20.340146
C:\cware\Projects\Whales\OpenTag\T1_speed_30July\M21.DSG	7-1-2013	14:10:55	113144.000000	11314.400000	1178.998334	20.342473
C:\cware\Projects\Whales\OpenTag\T1_speed_30July\M21.DSG	7-1-2013	14:10:55	113145.000000	11314.500000	1182.967180	20.346168
C:\cware\Projects\Whales\OpenTag\T1_speed_30July\M21.DSG	7-1-2013	14:10:55	113146.000000	11314.600000	1191.760698	20.344594
C:\cware\Projects\Whales\OpenTag\T1_speed_30July\M21.DSG	7-1-2013	14:10:55	113147.000000	11314.700000	1195.082650	20.344389
C:\cware\Projects\Whales\OpenTag\T1_speed_30July\M21.DSG	7-1-2013	14:10:55	113148.000000	11314.800000	1195.595548	20.345073
C:\cware\Projects\Whales\OpenTag\T1_speed_30July\M21.DSG	7-1-2013	14:10:55	113149.000000	11314.900000	1198.551150	20.344252
C:\cware\Projects\Whales\OpenTag\T1_speed_30July\M21.DSG	7-1-2013	14:10:55	113150.000000	11315.000000	1193.604659	20.347331
C:\cware\Projects\Whales\OpenTag\T1_speed_30July\M21.DSG	7-1-2013	14:10:55	113151.000000	11315.100000	1197.097537	20.348289
C:\cware\Projects\Whales\OpenTag\T1_speed_30July\M21.DSG	7-1-2013	14:10:55	113152.000000	11315.200000	1199.283691	20.348152
C:\cware\Projects\Whales\OpenTag\T1_speed_30July\M21.DSG	7-1-2013	14:10:55	113153.000000	11315.300000	1199.735555	20.348494
C:\cware\Projects\Whales\OpenTag\T1_speed_30July\M21.DSG	7-1-2013	14:10:55	113154.000000	11315.400000	1195.754171	20.347194
C:\cware\Projects\Whales\OpenTag\T1_speed_30July\M21.DSG	7-1-2013	14:10:55	113155.000000	11315.500000	1199.845309	20.351231
C:\cware\Projects\Whales\OpenTag\T1_speed_30July\M21.DSG	7-1-2013	14:10:55	113156.000000	11315.600000	1190.673360	20.349315
C:\cware\Projects\Whales\OpenTag\T1_speed_30July\M21.DSG	7-1-2013	14:10:55	113157.000000	11315.700000	1194.276185	20.350000
C:\cware\Projects\Whales\OpenTag\T1_speed_30July\M21.DSG	7-1-2013	14:10:55	113158.000000	11315.800000	1188.291599	20.351642
C:\cware\Projects\Whales\OpenTag\T1_speed_30July\M21.DSG	7-1-2013	14:10:55	113159.000000	11315.900000	1199.149111	20.351984
C:\cware\Projects\Whales\OpenTag\T1_speed_30July\M21.DSG	7-1-2013	14:10:55	113160.000000	11316.000000	1200.919955	20.353216
C:\cware\Projects\Whales\OpenTag\T1_speed_30July\M21.DSG	7-1-2013	14:10:55	113161.000000	11316.100000	1194.398183	20.351847
C:\cware\Projects\Whales\OpenTag\T1_speed_30July\M21.DSG	7-1-2013	14:10:55	113162.000000	11316.200000	1205.976278	20.352326
C:\cware\Projects\Whales\OpenTag\T1_speed_30July\M21.DSG	7-1-2013	14:10:55	113163.000000	11316.300000	1208.015830	20.353626
C:\cware\Projects\Whales\OpenTag\T1_speed_30July\M21.DSG	7-1-2013	14:10:55	113164.000000	11316.400000	1207.454062	20.352668
C:\cware\Projects\Whales\OpenTag\T1_speed_30July\M21.DSG	7-1-2013	14:10:55	113165.000000	11316.500000	1205.084643	20.353763
C:\cware\Projects\Whales\OpenTag\T1_speed_30July\M21.DSG	7-1-2013	14:10:55	113166.000000	11316.600000	1196.120170	20.352942
C:\cware\Projects\Whales\OpenTag\T1_speed_30July\M21.DSG	7-1-2013	14:10:55	113167.000000	11316.700000	1192.089702	20.354242
C:\cware\Projects\Whales\OpenTag\T1_speed_30July\M21.DSG	7-1-2013	14:10:55	113168.000000	11316.800000	1201.090877	20.354311
C:\cware\Projects\Whales\OpenTag\T1_speed_30July\M21.DSG	7-1-2013	14:10:55	113169.000000	11316.900000	1207.844781	20.355132
C:\cware\Projects\Whales\OpenTag\T1_speed_30July\M21.DSG	7-1-2013	14:10:55	113170.000000	11317.000000	1210.153142	20.353832
C:\cware\Projects\Whales\OpenTag\T1_speed_30July\M21.DSG	7-1-2013	14:10:55	113171.000000	11317.100000	1219.642832	20.354516
C:\cware\Projects\Whales\OpenTag\T1_speed_30July\M21.DSG	7-1-2013	14:10:55	113172.000000	11317.200000	1219.386352	20.354584
C:\cware\Projects\Whales\OpenTag\T1_speed_30July\M21.DSG	7-1-2013	14:10:55	113173.000000	11317.300000	1219.032140	20.356158
C:\cware\Projects\Whales\OpenTag\T1_speed_30July\M21.DSG	7-1-2013	14:10:55	113174.000000	11317.400000	1220.937426	20.355542
C:\cware\Projects\Whales\OpenTag\T1_speed_30July\M21.DSG	7-1-2013	14:10:55	113175.000000	11317.500000	1228.509674	20.355405
C:\cware\Projects\Whales\OpenTag\T1_speed_30July\M21.DSG	7-1-2013	14:10:55	113176.000000	11317.600000	1226.323493	20.356226
C:\cware\Projects\Whales\OpenTag\T1_speed_30July\M21.DSG	7-1-2013	14:10:55	113177.000000	11317.700000	1226.970798	20.355200
C:\cware\Projects\Whales\OpenTag\T1_speed_30July\M21.DSG	7-1-2013	14:10:55	113178.000000	11317.800000	1223.453375	20.354379
C:\cware\Projects\Whales\OpenTag\T1_speed_30July\M21.DSG	7-1-2013	14:10:55	113179.000000	11317.900000	1224.711342	20.354516
C:\cware\Projects\Whales\OpenTag\T1_speed_30July\M21.DSG	7-1-2013	14:10:55	113180.000000	11318.000000	1229.401239	20.354379
C:\cware\Projects\Whales\OpenTag\T1_speed_30July\M21.DSG	7-1-2013	14:10:55	113181.000000	11318.100000	1227.056292	20.355405
C:\cware\Projects\Whales\OpenTag\T1_speed_30July\M21.DSG	7-1-2013	14:10:55	113182.000000	11318.200000	1227.007436	20.352463
C:\cware\Projects\Whales\OpenTag\T1_speed_30July\M21.DSG	7-1-2013	14:10:55	113183.000000	11318.300000	1227.972285	20.353900
C:\cware\Projects\Whales\OpenTag\T1_speed_30July\M21.DSG	7-1-2013	14:10:55	113184.000000	11318.400000	1224.515932	20.354037
C:\cware\Projects\Whales\OpenTag\T1_speed_30July\M21.DSG	7-1-2013	14:10:55	113185.000000	11318.500000	1223.831995	20.353147
C:\cware\Projects\Whales\OpenTag\T1_speed_30July\M21.DSG	7-1-2013	14:10:55	113186.000000	11318.600000	1214.440035	20.352395
C:\cware\Projects\Whales\OpenTag\T1_speed_30July\M21.DSG	7-1-2013	14:10:55	113187.000000	11318.700000	1217.774220	20.353558
C:\cware\Projects\Whales\OpenTag\T1_speed_30July\M21.DSG	7-1-2013	14:10:55	113188.000000	11318.800000	1215.588028	20.354379
C:\cware\Projects\Whales\OpenTag\T1_speed_30July\M21.DSG	7-1-2013	14:10:55	113189.000000	11318.900000	1224.149539	20.353216
C:\cware\Projects\Whales\OpenTag\T1_speed_30July\M21.DSG	7-1-2013	14:10:55	113190.000000	11319.000000	1227.728013	20.351163
C:\cware\Projects\Whales\OpenTag\T1_speed_30July\M21.DSG	7-1-2013	14:10:55	113191.000000	11319.100000	1230.463773	20.351916
C:\cware\Projects\Whales\OpenTag\T1_speed_30July\M21.DSG	7-1-2013	14:10:55	113192.000000	11319.200000	1236.753580	20.352189
C:\cware\Projects\Whales\OpenTag\T1_speed_30July\M21.DSG	7-1-2013	14:10:55	113193.000000	11319.300000	1240.063324	20.350958
C:\cware\Projects\Whales\OpenTag\T1_speed_30July\M21.DSG	7-1-2013	14:10:55	113194.000000	11319.400000	1239.574761	20.349726
C:\cware\Projects\Whales\OpenTag\T1_speed_30July\M21.DSG	7-1-2013	14:10:55	113195.000000	11319.500000	1233.822421	20.352942
C:\cware\Projects\Whales\OpenTag\T1_speed_30July\M21.DSG	7-1-2013	14:10:55	113196.000000	11319.600000	1220.192495	20.350000
C:\cware\Projects\Whales\OpenTag\T1_speed_30July\M21.DSG	7-1-2013	14:10:55	113197.000000	11319.700000	1222.964881	20.350068
C:\cware\Projects\Whales\OpenTag\T1_speed_30July\M21.DSG	7-1-2013	14:10:55	113198.000000	11319.800000	1212.925661	20.350273
C:\cware\Projects\Whales\OpenTag\T1_speed_30July\M21.DSG	7-1-2013	14:10:55	113199.000000	11319.900000	1217.493366	20.351094
C:\cware\Projects\Whales\OpenTag\T1_speed_30July\M21.DSG	7-1-2013	14:10:55	113200.000000	11320.000000	1223.551129	20.347605
C:\cware\Projects\Whales\OpenTag\T1_speed_30July\M21.DSG	7-1-2013	14:10:55	113201.000000	11320.100000	1216.113408	20.345552
C:\cware\Projects\Whales\OpenTag\T1_speed_30July\M21.DSG	7-1-2013	14:10:55	113202.000000	11320.200000	1215.527174	20.345894
C:\cware\Projects\Whales\OpenTag\T1_speed_30July\M21.DSG	7-1-2013	14:10:55	113203.000000	11320.300000	1212.168530	20.347673
C:\cware\Projects\Whales\OpenTag\T1_speed_30July\M21.DSG	7-1-2013	14:10:55	113204.000000	11320.400000	1217.395800	20.344389
C:\cware\Projects\Whales\OpenTag\T1_speed_30July\M21.DSG	7-1-2013	14:10:55	113205.000000	11320.500000	1212.180887	20.343225
C:\cware\Projects\Whales\OpenTag\T1_speed_30July\M21.DSG	7-1-2013	14:10:55	113206.000000	11320.600000	1209.787197	20.341857
C:\cware\Projects\Whales\OpenTag\T1_speed_30July\M21.DSG	7-1-2013	14:10:55	113207.000000	11320.700000	1205.085163	20.343020
C:\cware\Projects\Whales\OpenTag\T1_speed_30July\M21.DSG	7-1-2013	14:10:55	113208.000000	11320.800000	1207.039363	20.340146
C:\cware\Projects\Whales\OpenTag\T1_speed_30July\M21.DSG	7-1-2013	14:10:55	113209.000000	11320.900000	1203.815092	20.341515
C:\cware\Projects\Whales\OpenTag\T1_speed_30July\M21.DSG	7-1-2013	14:10:55	113210.000000	11321.000000	1209.897119	20.341720
C:\cware\Projects\Whales\OpenTag\T1_speed_30July\M21.DSG	7-1-2013	14:10:55	113211.000000	11321.100000	1211.765731	20.340694
C:\cware\Projects\Whales\OpenTag\T1_speed_30July\M21.DSG	7-1-2013	14:10:55	113212.000000	11321.200000	1210.593320	20.339941
C:\cware\Projects\Whales\OpenTag\T1_speed_30July\M21.DSG	7-1-2013	14:10:55	113213.000000	11321.300000	1212.730601	20.339051
C:\cware\Projects\Whales\OpenTag\T1_speed_30July\M21.DSG	7-1-2013	14:10:55	113214.000000	11321.400000	1211.814587	20.340557
C:\cware\Projects\Whales\OpenTag\T1_speed_30July\M21.DSG	7-1-2013	14:10:55	113215.000000	11321.500000	1207.076068	20.338641
C:\cware\Projects\Whales\OpenTag\T1_speed_30July\M21.DSG	7-1-2013	14:10:55	113216.000000	11321.600000	1220.094996	20.336109
C:\cware\Projects\Whales\OpenTag\T1_speed_30July\M21.DSG	7-1-2013	14:10:55	113217.000000	11321.700000	1221.072013	20.336520
C:\cware\Projects\Whales\OpenTag\T1_speed_30July\M21.DSG	7-1-2013	14:10:55	113218.000000	11321.800000	1224.125223	20.334125
C:\cware\Projects\Whales\OpenTag\T1_speed_30July\M21.DSG	7-1-2013	14:10:55	113219.000000	11321.900000	1224.125220	20.334535
C:\cware\Projects\Whales\OpenTag\T1_speed_30July\M21.DSG	7-1-2013	14:10:55	113220.000000	11322.000000	1226.494492	20.331251
C:\cware\Projects\Whales\OpenTag\T1_speed_30July\M21.DSG	7-1-2013	14:10:55	113221.000000	11322.100000	1215.674066	20.332277
C:\cware\Projects\Whales\OpenTag\T1_speed_30July\M21.DSG	7-1-2013	14:10:55	113222.000000	11322.200000	1208.566315	20.331730
C:\cware\Projects\Whales\OpenTag\T1_speed_30July\M21.DSG	7-1-2013	14:10:55	113223.000000	11322.300000	1204.218686	20.330225
C:\cware\Projects\Whales\OpenTag\T1_speed_30July\M21.DSG	7-1-2013	14:10:55	113224.000000	11322.400000	1203.852266	20.331046
C:\cware\Projects\Whales\OpenTag\T1_speed_30July\M21.DSG	7-1-2013	14:10:55	113225.000000	11322.500000	1200.518308	20.329472
C:\cware\Projects\Whales\OpenTag\T1_speed_30July\M21.DSG	7-1-2013	14:10:55	113226.000000	11322.600000	1206.881209	20.326324
C:\cware\Projects\Whales\OpenTag\T1_speed_30July\M21.DSG	7-1-2013	14:10:55	113227.000000	11322.700000	1200.835955	20.327419
C:\cware\Projects\Whales\OpenTag\T1_speed_30July\M21.DSG	7-1-2013	14:10:55	113228.000000	11322.800000	1208.004822	20.324819
C:\cware\Projects\Whales\OpenTag\T1_speed_30July\M21.DSG	7-1-2013	14:10:55	113229.000000	11322.900000	1198.246953	20.326530
C:\cware\Projects\Whales\OpenTag\T1_speed_30July\M21.DSG	7-1-2013	14:10:55	113230.000000	11323.000000	1197.526464	20.325777
C:\cware\Projects\Whales\OpenTag\T1_speed_30July\M21.DSG	7-1-2013	14:10:55	113231.000000	11323.100000	1190.553591	20.320097
C:\cware\Projects\Whales\OpenTag\T1_speed_30July\M21.DSG	7-1-2013	14:10:55	113232.000000	11323.200000	1191.115342	20.320303
C:\cware\Projects\Whales\OpenTag\T1_speed_30July\M21.DSG	7-1-2013	14:10:55	113233.000000	11323.300000	1193.936493	20.318934
C:\cware\Projects\Whales\OpenTag\T1_speed_30July\M21.DSG	7-1-2013	14:10:55	113234.000000	11323.400000	1190.675868	20.318182
C:\cware\Projects\Whales\OpenTag\T1_speed_30July\M21.DSG	7-1-2013	14:10:55	113235.000000	11323.500000	1190.089668	20.318318
C:\cware\Projects\Whales\OpenTag\T1_speed_30July\M21.DSG	7-1-2013	14:10:55	113236.000000	11323.600000	1184.545386	20.317292
C:\cware\Projects\Whales\OpenTag\T1_speed_30July\M21.DSG	7-1-2013	14:10:55	113237.000000	11323.700000	1178.378024	20.318866
C:\cware\Projects\Whales\OpenTag\T1_speed_30July\M21.DSG	7-1-2013	14:10:55	113238.000000	11323.800000	1189.381475	20.316881
C:\cware\Projects\Whales\OpenTag\T1_speed_30July\M21.DSG	7-1-2013	14:10:55	113239.000000	11323.900000	1182.701577	20.314829
C:\cware\Projects\Whales\OpenTag\T1_speed_30July\M21.DSG	7-1-2013	14:10:55	113240.000000	11324.000000	1186.634032	20.313392
C:\cware\Projects\Whales\OpenTag\T1_speed_30July\M21.DSG	7-1-2013	14:10:55	113241.000000	11324.100000	1184.924330	20.313392
C:\cware\Projects\Whales\OpenTag\T1_speed_30July\M21.DSG	7-1-2013	14:10:55	113242.000000	11324.200000	1191.372444	20.312160
C:\cware\Projects\Whales\OpenTag\T1_speed_30July\M21.DSG	7-1-2013	14:10:55	113243.000000	11324.300000	1195.072973	20.308533
C:\cware\Projects\Whales\OpenTag\T1_speed_30July\M21.DSG	7-1-2013	14:10:55	113244.000000	11324.400000	1197.857261	20.309355
C:\cware\Projects\Whales\OpenTag\T1_speed_30July\M21.DSG	7-1-2013	14:10:55	113245.000000	11324.500000	1194.193723	20.308328
C:\cware\Projects\Whales\OpenTag\T1_speed_30July\M21.DSG	7-1-2013	14:10:55	113246.000000	11324.600000	1188.942816	20.305249
C:\cware\Projects\Whales\OpenTag\T1_speed_30July\M21.DSG	7-1-2013	14:10:55	113247.000000	11324.700000	1175.448538	20.306070
C:\cware\Projects\Whales\OpenTag\T1_speed_30July\M21.DSG	7-1-2013	14:10:55	113248.000000	11324.800000	1180.944078	20.304496
C:\cware\Projects\Whales\OpenTag\T1_speed_30July\M21.DSG	7-1-2013	14:10:55	113249.000000	11324.900000	1169.404156	20.301896
C:\cware\Projects\Whales\OpenTag\T1_speed_30July\M21.DSG	7-1-2013	14:10:55	113250.000000	11325.000000	1172.762296	20.302854
C:\cware\Projects\Whales\OpenTag\T1_speed_30July\M21.DSG	7-1-2013	14:10:55	113251.000000	11325.100000	1175.180569	20.300049
C:\cware\Projects\Whales\OpenTag\T1_speed_30July\M21.DSG	7-1-2013	14:10:55	113252.000000	11325.200000	1173.666453	20.298817
C:\cware\Projects\Whales\OpenTag\T1_speed_30July\M21.DSG	7-1-2013	14:10:55	113253.000000	11325.300000	1166.107246	20.299775
C:\cware\Projects\Whales\OpenTag\T1_speed_30July\M21.DSG	7-1-2013	14:10:55	113254.000000	11325.400000	1156.924275	20.297927
C:\cware\Projects\Whales\OpenTag\T1_speed_30July\M21.DSG	7-1-2013	14:10:55	113255.000000	11325.500000	1148.022212	20.296285
C:\cware\Projects\Whales\OpenTag\T1_speed_30July\M21.DSG	7-1-2013	14:10:55	113256.000000	11325.600000	1138.203989	20.296422
C:\cware\Projects\Whales\OpenTag\T1_speed_30July\M21.DSG	7-1-2013	14:10:55	113257.000000	11325.700000	1126.053711	20.294848
C:\cware\Projects\Whales\OpenTag\T1_speed_30July\M21.DSG	7-1-2013	14:10:55	113258.000000	11325.800000	1123.807571	20.291358
C:\cware\Projects\Whales\OpenTag\T1_speed_30July\M21.DSG	7-1-2013	14:10:55	113259.000000	11325.900000	1115.589128	20.291632
C:\cware\Projects\Whales\OpenTag\T1_speed_30July\M21.DSG	7-1-2013	14:10:55	113260.000000	11326.000000	1107.945001	20.290469
C:\cware\Projects\Whales\OpenTag\T1_speed_30July\M21.DSG	7-1-2013	14:10:55	113261.000000	11326.100000	1092.656271	20.290127
C:\cware\Projects\Whales\OpenTag\T1_speed_30July\M21.DSG	7-1-2013	14:10:55	113262.000000	11326.200000	1083.889340	20.287184
C:\cware\Projects\Whales\OpenTag\T1_speed_30July\M21.DSG	7-1-2013	14:10:55	113263.000000	11326.300000	1073.473921	20.284447
C:\cware\Projects\Whales\OpenTag\T1_speed_30July\M21.DSG	7-1-2013	14:10:55	113264.000000	11326.400000	1064.278913	20.284037
C:\cware\Projects\Whales\OpenTag\T1_speed_30July\M21.DSG	7-1-2013	14:10:55	113265.000000	11326.500000	1054.132257	20.281505
C:\cware\Projects\Whales\OpenTag\T1_speed_30July\M21.DSG	7-1-2013	14:10:55	113266.000000	11326.600000	1052.521460	20.278700
C:\cware\Projects\Whales\OpenTag\T1_speed_30July\M21.DSG	7-1-2013	14:10:55	113267.000000	11326.700000	1041.080809	20.275689
C:\cware\Projects\Whales\OpenTag\T1_speed_30July\M21.DSG	7-1-2013	14:10:55	113268.000000	11326.800000	1034.074129	20.269873
C:\cware\Projects\Whales\OpenTag\T1_speed_30July\M21.DSG	7-1-2013	14:10:55	113269.000000	11326.900000	1024.967168	20.237439
C:\cware\Projects\Whales\OpenTag\T1_speed_30July\M21.DSG	7-1-2013	14:10:55	113270.000000	11327.000000	1024.771179	20.184751
C:\cware\Projects\Whales\OpenTag\T1_speed_30July\M21.DSG	7-1-2013	14:10:55	113271.000000	11327.100000	1027.674860	20.161759
C:\cware\Projects\Whales\OpenTag\T1_speed_30July\M21.DSG	7-1-2013	14:10:55	113272.000000	11327.200000	1027.263511	20.153411
C:\cware\Projects\Whales\OpenTag\T1_speed_30July\M21.DSG	7-1-2013	14:10:55	113273.000000	11327.300000	1027.466336	20.136579
C:\cware\Projects\Whales\OpenTag\T1_speed_30July\M21.DSG	7-1-2013	14:10:55	113274.000000	11327.400000	1027.502287	20.192893
C:\cware\Projects\Whales\OpenTag\T1_speed_30July\M21.DSG	7-1-2013	14:10:55	113275.000000	11327.500000	1029.134424	20.118719
C:\cware\Projects\Whales\OpenTag\T1_speed_30July\M21.DSG	7-1-2013	14:10:55	113276.000000	11327.600000	1029.065551	20.246950
C:\cware\Projects\Whales\OpenTag\T1_speed_30July\M21.DSG	7-1-2013	14:10:55	113277.000000	11327.700000	1027.770555	20.248524
C:\cware\Projects\Whales\OpenTag\T1_speed_30July\M21.DSG	7-1-2013	14:10:55	113278.000000	11327.800000	1027.915681	20.251671
C:\cware\Projects\Whales\OpenTag\T1_speed_30July\M21.DSG	7-1-2013	14:10:55	113279.000000	11327.900000	1028.697696	20.250440
C:\cware\Projects\Whales\OpenTag\T1_speed_30July\M21.DSG	7-1-2013	14:10:55	113280.000000	11328.000000	1027.005426	20.239286
C:\cware\Projects\Whales\OpenTag\T1_speed_30July\M21.DSG	7-1-2013	14:10:55	113281.000000	11328.100000	1028.849761	20.237918
C:\cware\Projects\Whales\OpenTag\T1_speed_30July\M21.DSG	7-1-2013	14:10:55	113282.000000	11328.200000	1029.362102	20.239012
C:\cware\Projects\Whales\OpenTag\T1_speed_30July\M21.DSG	7-1-2013	14:10:55	113283.000000	11328.300000	1029.802480	20.237165
C:\cware\Projects\Whales\OpenTag\T1_speed_30July\M21.DSG	7-1-2013	14:10:55	113284.000000	11328.400000	1028.936261	20.235591
C:\cware\Projects\Whales\OpenTag\T1_speed_30July\M21.DSG	7-1-2013	14:10:55	113285.000000	11328.500000	1028.887299	20.235865
C:\cware\Projects\Whales\OpenTag\T1_speed_30July\M21.DSG	7-1-2013	14:10:55	113286.000000	11328.600000	1029.399427	20.237439
C:\cware\Projects\Whales\OpenTag\T1_speed_30July\M21.DSG	7-1-2013	14:10:55	113287.000000	11328.700000	1029.411878	20.236891
C:\cware\Projects\Whales\OpenTag\T1_speed_30July\M21.DSG	7-1-2013	14:10:55	113288.000000	11328.800000	1030.071222	20.236891
C:\cware\Projects\Whales\OpenTag\T1_speed_30July\M21.DSG	7-1-2013	14:10:55	113289.000000	11328.900000	1030.017878	20.136100
C:\cware\Projects\Whales\OpenTag\T1_speed_30July\M21.DSG	7-1-2013	14:10:55	113290.000000	11329.000000	1031.002623	20.089570
C:\cware\Projects\Whales\OpenTag\T1_speed_30July\M21.DSG	7-1-2013	14:10:55	113291.000000	11329.100000	1031.027050	20.229022
C:\cware\Projects\Whales\OpenTag\T1_speed_30July\M21.DSG	7-1-2013	14:10:55	113292.000000	11329.200000	1029.256984	20.228201
C:\cware\Projects\Whales\OpenTag\T1_speed_30July\M21.DSG	7-1-2013	14:10:55	113293.000000	11329.300000	1028.940285	20.226490
C:\cware\Projects\Whales\OpenTag\T1_speed_30July\M21.DSG	7-1-2013	14:10:55	113294.000000	11329.400000	1028.636828	20.222453
C:\cware\Projects\Whales\OpenTag\T1_speed_30July\M21.DSG	7-1-2013	14:10:55	113295.000000	11329.500000	1029.025421	20.227243
C:\cware\Projects\Whales\OpenTag\T1_speed_30July\M21.DSG	7-1-2013	14:10:55	113296.000000	11329.600000	1028.555969	20.212053
C:\cware\Projects\Whales\OpenTag\T1_speed_30July\M21.DSG	7-1-2013	14:10:55	113297.000000	11329.700000	1028.733234	20.225327
C:\cware\Projects\Whales\OpenTag\T1_speed_30July\M21.DSG	7-1-2013	14:10:55	113298.000000	11329.800000	1035.701932	20.232512
C:\cware\Projects\Whales\OpenTag\T1_speed_30July\M21.DSG	7-1-2013	14:10:55	113299.000000	11329.900000	1051.363855	20.210137
C:\cware\Projects\Whales\OpenTag\T1_speed_30July\M21.DSG	7-1-2013	14:10:55	113300.000000	11330.000000	1073.636570	20.237370
C:\cware\Projects\Whales\OpenTag\T1_speed_30July\M21.DSG	7-1-2013	14:10:55	113301.000000	11330.100000	1083.769754	20.241065
C:\cware\Projects\Whales\OpenTag\T1_speed_30July\M21.DSG	7-1-2013	14:10:55	113302.000000	11330.200000	1099.521702	20.238191
C:\cware\Projects\Whales\OpenTag\T1_speed_30July\M21.DSG	7-1-2013	14:10:55	113303.000000	11330.300000	1110.803800	20.238328
C:\cware\Projects\Whales\OpenTag\T1_speed_30July\M21.DSG	7-1-2013	14:10:55	113304.000000	11330.400000	1118.434369	20.241407
C:\cware\Projects\Whales\OpenTag\T1_speed_30July\M21.DSG	7-1-2013	14:10:55	113305.000000	11330.500000	1103.696484	20.242092
C:\cware\Projects\Whales\OpenTag\T1_speed_30July\M21.DSG	7-1-2013	14:10:55	113306.000000	11330.600000	1093.256961	20.241407
C:\cware\Projects\Whales\OpenTag\T1_speed_30July\M21.DSG	7-1-2013	14:10:55	113307.000000	11330.700000	1100.790146	20.243186
C:\cware\Projects\Whales\OpenTag\T1_speed_30July\M21.DSG	7-1-2013	14:10:55	113308.000000	11330.800000	1101.107536	20.243460
C:\cware\Projects\Whales\OpenTag\T1_speed_30July\M21.DSG	7-1-2013	14:10:55	113309.000000	11330.900000	1113.634624	20.245924
C:\cware\Projects\Whales\OpenTag\T1_speed_30July\M21.DSG	7-1-2013	14:10:55	113310.000000	11331.000000	1122.524113	20.244281
C:\cware\Projects\Whales\OpenTag\T1_speed_30July\M21.DSG	7-1-2013	14:10:55	113311.000000	11331.100000	1125.161686	20.243597
C:\cware\Projects\Whales\OpenTag\T1_speed_30July\M21.DSG	7-1-2013	14:10:55	113312.000000	11331.200000	1124.782747	20.245445
C:\cware\Projects\Whales\OpenTag\T1_speed_30July\M21.DSG	7-1-2013	14:10:55	113313.000000	11331.300000	1134.185059	20.243597
C:\cware\Projects\Whales\OpenTag\T1_speed_30July\M21.DSG	7-1-2013	14:10:55	113314.000000	11331.400000	1146.554151	20.242981
C:\cware\Projects\Whales\OpenTag\T1_speed_30July\M21.DSG	7-1-2013	14:10:55	113315.000000	11331.500000	1144.332242	20.241065
C:\cware\Projects\Whales\OpenTag\T1_speed_30July\M21.DSG	7-1-2013	14:10:55	113316.000000	11331.600000	1160.120095	20.240449
C:\cware\Projects\Whales\OpenTag\T1_speed_30July\M21.DSG	7-1-2013	14:10:55	113317.000000	11331.700000	1165.663677	20.239218
C:\cware\Projects\Whales\OpenTag\T1_speed_30July\M21.DSG	7-1-2013	14:10:55	113318.000000	11331.800000	1175.383026	20.238465
C:\cware\Projects\Whales\OpenTag\T1_speed_30July\M21.DSG	7-1-2013	14:10:55	113319.000000	11331.900000	1179.998947	20.233675
C:\cware\Projects\Whales\OpenTag\T1_speed_30July\M21.DSG	7-1-2013	14:10:55	113320.000000	11332.000000	1164.382786	20.230801
C:\cware\Projects\Whales\OpenTag\T1_speed_30July\M21.DSG	7-1-2013	14:10:55	113321.000000	11332.100000	1158.217332	20.227243
C:\cware\Projects\Whales\OpenTag\T1_speed_30July\M21.DSG	7-1-2013	14:10:55	113322.000000	11332.200000	1163.284798	20.224438
C:\cware\Projects\Whales\OpenTag\T1_speed_30July\M21.DSG	7-1-2013	14:10:55	113323.000000	11332.300000	1164.739699	20.210410
C:\cware\Projects\Whales\OpenTag\T1_speed_30July\M21.DSG	7-1-2013	14:10:55	113324.000000	11332.400000	1164.509530	20.197409
C:\cware\Projects\Whales\OpenTag\T1_speed_30July\M21.DSG	7-1-2013	14:10:55	113325.000000	11332.500000	1170.527821	20.203294
C:\cware\Projects\Whales\OpenTag\T1_speed_30July\M21.DSG	7-1-2013	14:10:55	113326.000000	11332.600000	1162.187986	20.210137
C:\cware\Projects\Whales\OpenTag\T1_speed_30July\M21.DSG	7-1-2013	14:10:55	113327.000000	11332.700000	1165.155062	20.208631
C:\cware\Projects\Whales\OpenTag\T1_speed_30July\M21.DSG	7-1-2013	14:10:55	113328.000000	11332.800000	1164.275916	20.209179
C:\cware\Projects\Whales\OpenTag\T1_speed_30July\M21.DSG	7-1-2013	14:10:55	113329.000000	11332.900000	1163.360305	20.208563
C:\cware\Projects\Whales\OpenTag\T1_speed_30July\M21.DSG	7-1-2013	14:10:55	113330.000000	11333.000000	1164.458627	20.212258
C:\cware\Projects\Whales\OpenTag\T1_speed_30July\M21.DSG	7-1-2013	14:10:55	113331.000000	11333.100000	1164.519189	20.215748
C:\cware\Projects\Whales\OpenTag\T1_speed_30July\M21.DSG	7-1-2013	14:10:55	113332.000000	11333.200000	1162.431101	20.217595
C:\cware\Projects\Whales\OpenTag\T1_speed_30July\M21.DSG	7-1-2013	14:10:55	113333.000000	11333.300000	1159.940794	20.214653
C:\cware\Projects\Whales\OpenTag\T1_speed_30July\M21.DSG	7-1-2013	14:10:55	113334.000000	11333.400000	1158.426832	20.214584
C:\cware\Projects\Whales\OpenTag\T1_speed_30July\M21.DSG	7-1-2013	14:10:55	113335.000000	11333.500000	1149.611310	20.216295
C:\cware\Projects\Whales\OpenTag\T1_speed_30July\M21.DSG	7-1-2013	14:10:55	113336.000000	11333.600000	1158.096001	20.222248
C:\cware\Projects\Whales\OpenTag\T1_speed_30July\M21.DSG	7-1-2013	14:10:55	113337.000000	11333.700000	1156.557765	20.221085
C:\cware\Projects\Whales\OpenTag\T1_speed_30July\M21.DSG	7-1-2013	14:10:55	113338.000000	11333.800000	1159.878182	20.225122
C:\cware\Projects\Whales\OpenTag\T1_speed_30July\M21.DSG	7-1-2013	14:10:55	113339.000000	11333.900000	1155.457765	20.228201
C:\cware\Projects\Whales\OpenTag\T1_speed_30July\M21.DSG	7-1-2013	14:10:55	113340.000000	11334.000000	1168.155412	20.232580
C:\cware\Projects\Whales\OpenTag\T1_speed_30July\M21.DSG	7-1-2013	14:10:55	113341.000000	11334.100000	1169.144321	20.233333
C:\cware\Projects\Whales\OpenTag\T1_speed_30July\M21.DSG	7-1-2013	14:10:55	113342.000000	11334.200000	1183.112297	20.235660
C:\cware\Projects\Whales\OpenTag\T1_speed_30July\M21.DSG	7-1-2013	14:10:55	113343.000000	11334.300000	1176.433110	20.238328
C:\cware\Projects\Whales\OpenTag\T1_speed_30July\M21.DSG	7-1-2013	14:10:55	113344.000000	11334.400000	1181.756468	20.240792
C:\cware\Projects\Whales\OpenTag\T1_speed_30July\M21.DSG	7-1-2013	14:10:55	113345.000000	11334.500000	1167.274714	20.244487
C:\cware\Projects\Whales\OpenTag\T1_speed_30July\M21.DSG	7-1-2013	14:10:55	113346.000000	11334.600000	1155.528595	20.243460
C:\cware\Projects\Whales\OpenTag\T1_speed_30July\M21.DSG	7-1-2013	14:10:55	113347.000000	11334.700000	1151.291582	20.243802
C:\cware\Projects\Whales\OpenTag\T1_speed_30July\M21.DSG	7-1-2013	14:10:55	113348.000000	11334.800000	1161.988596	20.238055
C:\cware\Projects\Whales\OpenTag\T1_speed_30July\M21.DSG	7-1-2013	14:10:55	113349.000000	11334.900000	1159.228722	20.240655
C:\cware\Projects\Whales\OpenTag\T1_speed_30July\M21.DSG	7-1-2013	14:10:55	113350.000000	11335.000000	1160.840595	20.239765
C:\cware\Projects\Whales\OpenTag\T1_speed_30July\M21.DSG	7-1-2013	14:10:55	113351.000000	11335.100000	1155.273021	20.238191
C:\cware\Projects\Whales\OpenTag\T1_speed_30July\M21.DSG	7-1-2013	14:10:55	113352.000000	11335.200000	1159.302953	20.234223
C:\cware\Projects\Whales\OpenTag\T1_speed_30July\M21.DSG	7-1-2013	14:10:55	113353.000000	11335.300000	1155.676324	20.235865
C:\cware\Projects\Whales\OpenTag\T1_speed_30July\M21.DSG	7-1-2013	14:10:55	113354.000000	11335.400000	1165.078326	20.233881
C:\cware\Projects\Whales\OpenTag\T1_speed_30July\M21.DSG	7-1-2013	14:10:55	113355.000000	11335.500000	1157.251844	20.233128
C:\cware\Projects\Whales\OpenTag\T1_speed_30July\M21.DSG	7-1-2013	14:10:55	113356.000000	11335.600000	1154.357640	20.235865
C:\cware\Projects\Whales\OpenTag\T1_speed_30July\M21.DSG	7-1-2013	14:10:55	113357.000000	11335.700000	1158.314854	20.228270
C:\cware\Projects\Whales\OpenTag\T1_speed_30July\M21.DSG	7-1-2013	14:10:55	113358.000000	11335.800000	1155.457830	20.227791
C:\cware\Projects\Whales\OpenTag\T1_speed_30July\M21.DSG	7-1-2013	14:10:55	113359.000000	11335.900000	1150.269453	20.223138
C:\cware\Projects\Whales\OpenTag\T1_speed_30July\M21.DSG	7-1-2013	14:10:55	113360.000000	11336.000000	1144.274685	20.222111
C:\cware\Projects\Whales\OpenTag\T1_speed_30July\M21.DSG	7-1-2013	14:10:55	113361.000000	11336.100000	1151.501711	20.228612
C:\cware\Projects\Whales\OpenTag\T1_speed_30July\M21.DSG	7-1-2013	14:10:55	113362.000000	11336.200000	1148.204550	20.231486
C:\cware\Projects\Whales\OpenTag\T1_speed_30July\M21.DSG	7-1-2013	14:10:55	113363.000000	11336.300000	1143.149069	20.234565
C:\cware\Projects\Whales\OpenTag\T1_speed_30July\M21.DSG	7-1-2013	14:10:55	113364.000000	11336.400000	1139.912795	20.237781
C:\cware\Projects\Whales\OpenTag\T1_speed_30July\M21.DSG	7-1-2013	14:10:55	113365.000000	11336.500000	1146.139311	20.241271
C:\cware\Projects\Whales\OpenTag\T1_speed_30July\M21.DSG	7-1-2013	14:10:55	113366.000000	11336.600000	1137.006203	20.240723
C:\cware\Projects\Whales\OpenTag\T1_speed_30July\M21.DSG	7-1-2013	14:10:55	113367.000000	11336.700000	1146.395443	20.242844
C:\cware\Projects\Whales\OpenTag\T1_speed_30July\M21.DSG	7-1-2013	14:10:55	113368.000000	11336.800000	1140.448745	20.244487
C:\cware\Projects\Whales\OpenTag\T1_speed_30July\M21.DSG	7-1-2013	14:10:55	113369.000000	11336.900000	1150.034008	20.243323
C:\cware\Projects\Whales\OpenTag\T1_speed_30July\M21.DSG	7-1-2013	14:10:55	113370.000000	11337.000000	1140.278026	20.243323
C:\cware\Projects\Whales\OpenTag\T1_speed_30July\M21.DSG	7-1-2013	14:10:55	113371.000000	11337.100000	1134.465260	20.246676
C:\cware\Projects\Whales\OpenTag\T1_speed_30July\M21.DSG	7-1-2013	14:10:55	113372.000000	11337.200000	1123.122527	20.243802
C:\cware\Projects\Whales\OpenTag\T1_speed_30July\M21.DSG	7-1-2013	14:10:55	113373.000000	11337.300000	1111.193675	20.241613
C:\cware\Projects\Whales\OpenTag\T1_speed_30July\M21.DSG	7-1-2013	14:10:55	113374.000000	11337.400000	1110.340047	20.237439
C:\cware\Projects\Whales\OpenTag\T1_speed_30July\M21.DSG	7-1-2013	14:10:55	113375.000000	11337.500000	1110.524336	20.233059
C:\cware\Projects\Whales\OpenTag\T1_speed_30July\M21.DSG	7-1-2013	14:10:55	113376.000000	11337.600000	1110.611031	20.228338
C:\cware\Projects\Whales\OpenTag\T1_speed_30July\M21.DSG	7-1-2013	14:10:55	113377.000000	11337.700000	1101.589689	20.222180
C:\cware\Projects\Whales\OpenTag\T1_speed_30July\M21.DSG	7-1-2013	14:10:55	113378.000000	11337.800000	1103.168629	20.208084
C:\cware\Projects\Whales\OpenTag\T1_speed_30July\M21.DSG	7-1-2013	14:10:55	113379.000000	11337.900000	1114.006469	20.175513
C:\cware\Projects\Whales\OpenTag\T1_speed_30July\M21.DSG	7-1-2013	14:10:55	113380.000000	11338.000000	1114.063059	20.144721
C:\cware\Projects\Whales\OpenTag\T1_speed_30July\M21.DSG	7-1-2013	14:10:55	113381.000000	11338.100000	1113.367424	20.095797
C:\cware\Projects\Whales\OpenTag\T1_speed_30July\M21.DSG	7-1-2013	14:10:55	113382.000000	11338.200000	1107.435150	20.096002
C:\cware\Projects\Whales\OpenTag\T1_speed_30July\M21.DSG	7-1-2013	14:10:55	113383.000000	11338.300000	1097.715683	20.107497
C:\cware\Projects\Whales\OpenTag\T1_speed_30July\M21.DSG	7-1-2013	14:10:55	113384.000000	11338.400000	1093.382834	20.105924
C:\cware\Projects\Whales\OpenTag\T1_speed_30July\M21.DSG	7-1-2013	14:10:55	113385.000000	11338.500000	1089.126517	20.093744
C:\cware\Projects\Whales\OpenTag\T1_speed_30July\M21.DSG	7-1-2013	14:10:55	113386.000000	11338.600000	1082.628728	20.068631
C:\cware\Projects\Whales\OpenTag\T1_speed_30July\M21.DSG	7-1-2013	14:10:55	113387.000000	11338.700000	1075.902475	20.071711
C:\cware\Projects\Whales\OpenTag\T1_speed_30July\M21.DSG	7-1-2013	14:10:55	113388.000000	11338.800000	1071.408263	20.079101
C:\cware\Projects\Whales\OpenTag\T1_speed_30July\M21.DSG	7-1-2013	14:10:55	113389.000000	11338.900000	1070.819500	20.087380
C:\cware\Projects\Whales\OpenTag\T1_speed_30July\M21.DSG	7-1-2013	14:10:55	113390.000000	11339.000000	1066.539292	20.110029
C:\cware\Projects\Whales\OpenTag\T1_speed_30July\M21.DSG	7-1-2013	14:10:55	113391.000000	11339.100000	1064.325896	20.121046
C:\cware\Projects\Whales\OpenTag\T1_speed_30July\M21.DSG	7-1-2013	14:10:55	113392.000000	11339.200000	1058.941407	20.156901
C:\cware\Projects\Whales\OpenTag\T1_speed_30July\M21.DSG	7-1-2013	14:10:55	113393.000000	11339.300000	1050.626492	20.160322
C:\cware\Projects\Whales\OpenTag\T1_speed_30July\M21.DSG	7-1-2013	14:10:55	113394.000000	11339.400000	1044.803817	20.159022
C:\cware\Projects\Whales\OpenTag\T1_speed_30July\M21.DSG	7-1-2013	14:10:55	113395.000000	11339.500000	1040.638433	20.164975
C:\cware\Projects\Whales\OpenTag\T1_speed_30July\M21.DSG	7-1-2013	14:10:55	113396.000000	11339.600000	1041.530842	20.162033
C:\cware\Projects\Whales\OpenTag\T1_speed_30July\M21.DSG	7-1-2013	14:10:55	113397.000000	11339.700000	1034.578092	20.148485
C:\cware\Projects\Whales\OpenTag\T1_speed_30July\M21.DSG	7-1-2013	14:10:55	113398.000000	11339.800000	1030.219269	20.122277
C:\cware\Projects\Whales\OpenTag\T1_speed_30July\M21.DSG	7-1-2013	14:10:55	113399.000000	11339.900000	1026.142815	20.011975
C:\cware\Projects\Whales\OpenTag\T1_speed_30July\M21.DSG	7-1-2013	14:10:55	113400.000000	11340.000000	1024.689632	19.986999
C:\cware\Projects\Whales\OpenTag\T1_speed_30July\M21.DSG	7-1-2013	14:10:55	113401.000000	11340.100000	1031.542492	20.027234
C:\cware\Projects\Whales\OpenTag\T1_speed_30July\M21.DSG	7-1-2013	14:10:55	113402.000000	11340.200000	1034.522493	20.107429
C:\cware\Projects\Whales\OpenTag\T1_speed_30July\M21.DSG	7-1-2013	14:10:55	113403.000000	11340.300000	1031.184760	20.063842
C:\cware\Projects\Whales\OpenTag\T1_speed_30July\M21.DSG	7-1-2013	14:10:55	113404.000000	11340.400000	1030.368291	20.033118
C:\cware\Projects\Whales\OpenTag\T1_speed_30July\M21.DSG	7-1-2013	14:10:55	113405.000000	11340.500000	1030.525461	20.064321
C:\cware\Projects\Whales\OpenTag\T1_speed_30July\M21.DSG	7-1-2013	14:10:55	113406.000000	11340.600000	1030.714898	20.077664
C:\cware\Projects\Whales\OpenTag\T1_speed_30July\M21.DSG	7-1-2013	14:10:55	113407.000000	11340.700000	1030.584307	20.124946
C:\cware\Projects\Whales\OpenTag\T1_speed_30July\M21.DSG	7-1-2013	14:10:55	113408.000000	11340.800000	1030.811318	20.108319
C:\cware\Projects\Whales\OpenTag\T1_speed_30July\M21.DSG	7-1-2013	14:10:55	113409.000000	11340.900000	1027.756391	20.115709
C:\cware\Projects\Whales\OpenTag\T1_speed_30July\M21.DSG	7-1-2013	14:10:55	113410.000000	11341.000000	1032.258264	20.065142
C:\cware\Projects\Whales\OpenTag\T1_speed_30July\M21.DSG	7-1-2013	14:10:55	113411.000000	11341.100000	1027.358846	19.994389
C:\cware\Projects\Whales\OpenTag\T1_speed_30July\M21.DSG	7-1-2013	14:10:55	113412.000000	11341.200000	1025.809993	19.992199
C:\cware\Projects\Whales\OpenTag\T1_speed_30July\M21.DSG	7-1-2013	14:10:55	113413.000000	11341.300000	1025.619898	19.953607
C:\cware\Projects\Whales\OpenTag\T1_speed_30July\M21.DSG	7-1-2013	14:10:55	113414.000000	11341.400000	1025.487503	20.220743
C:\cware\Projects\Whales\OpenTag\T1_speed_30July\M21.DSG	7-1-2013	14:10:55	113415.000000	11341.500000	1026.990771	20.244760
C:\cware\Projects\Whales\OpenTag\T1_speed_30July\M21.DSG	7-1-2013	14:10:55	113416.000000	11341.600000	1038.180936	20.260567
C:\cware\Projects\Whales\OpenTag\T1_speed_30July\M21.DSG	7-1-2013	14:10:55	113417.000000	11341.700000	1053.664938	20.258446
C:\cware\Projects\Whales\OpenTag\T1_speed_30July\M21.DSG	7-1-2013	14:10:55	113418.000000	11341.800000	1079.085644	20.264125
C:\cware\Projects\Whales\OpenTag\T1_speed_30July\M21.DSG	7-1-2013	14:10:55	113419.000000	11341.900000	1082.555808	20.257009
C:\cware\Projects\Whales\OpenTag\T1_speed_30July\M21.DSG	7-1-2013	14:10:55	113420.000000	11342.000000	1104.743539	20.253177
C:\cware\Projects\Whales\OpenTag\T1_speed_30July\M21.DSG	7-1-2013	14:10:55	113421.000000	11342.100000	1118.004568	20.251466
C:\cware\Projects\Whales\OpenTag\T1_speed_30July\M21.DSG	7-1-2013	14:10:55	113422.000000	11342.200000	1136.553792	20.243871
C:\cware\Projects\Whales\OpenTag\T1_speed_30July\M21.DSG	7-1-2013	14:10:55	113423.000000	11342.300000	1134.540242	20.238328
C:\cware\Projects\Whales\OpenTag\T1_speed_30July\M21.DSG	7-1-2013	14:10:55	113424.000000	11342.400000	1128.300277	20.241065
C:\cware\Projects\Whales\OpenTag\T1_speed_30July\M21.DSG	7-1-2013	14:10:55	113425.000000	11342.500000	1101.187673	20.218964
C:\cware\Projects\Whales\OpenTag\T1_speed_30July\M21.DSG	7-1-2013	14:10:55	113426.000000	11342.600000	1098.475067	20.226217
C:\cware\Projects\Whales\OpenTag\T1_speed_30July\M21.DSG	7-1-2013	14:10:55	113427.000000	11342.700000	1115.997617	20.220058
C:\cware\Projects\Whales\OpenTag\T1_speed_30July\M21.DSG	7-1-2013	14:10:55	113428.000000	11342.800000	1115.808559	20.194672
C:\cware\Projects\Whales\OpenTag\T1_speed_30July\M21.DSG	7-1-2013	14:10:55	113429.000000	11342.900000	1131.208776	20.172297
C:\cware\Projects\Whales\OpenTag\T1_speed_30July\M21.DSG	7-1-2013	14:10:55	113430.000000	11343.000000	1135.307731	20.187145
C:\cware\Projects\Whales\OpenTag\T1_speed_30July\M21.DSG	7-1-2013	14:10:55	113431.000000	11343.100000	1142.966383	20.166891
C:\cware\Projects\Whales\OpenTag\T1_speed_30July\M21.DSG	7-1-2013	14:10:55	113432.000000	11343.200000	1153.173683	20.159091
C:\cware\Projects\Whales\OpenTag\T1_speed_30July\M21.DSG	7-1-2013	14:10:55	113433.000000	11343.300000	1161.571082	20.170518
C:\cware\Projects\Whales\OpenTag\T1_speed_30July\M21.DSG	7-1-2013	14:10:55	113434.000000	11343.400000	1158.912089	20.154643
C:\cware\Projects\Whales\OpenTag\T1_speed_30July\M21.DSG	7-1-2013	14:10:55	113435.000000	11343.500000	1170.776156	20.170107
C:\cware\Projects\Whales\OpenTag\T1_speed_30July\M21.DSG	7-1-2013	14:10:55	113436.000000	11343.600000	1172.630625	20.179892
C:\cware\Projects\Whales\OpenTag\T1_speed_30July\M21.DSG	7-1-2013	14:10:55	113437.000000	11343.700000	1177.220244	20.186940
C:\cware\Projects\Whales\OpenTag\T1_speed_30July\M21.DSG	7-1-2013	14:10:55	113438.000000	11343.800000	1181.236246	20.193441
C:\cware\Projects\Whales\OpenTag\T1_speed_30July\M21.DSG	7-1-2013	14:10:55	113439.000000	11343.900000	1183.628409	20.201515
C:\cware\Projects\Whales\OpenTag\T1_speed_30July\M21.DSG	7-1-2013	14:10:55	113440.000000	11344.000000	1189.413079	20.230801
C:\cware\Projects\Whales\OpenTag\T1_speed_30July\M21.DSG	7-1-2013	14:10:55	113441.000000	11344.100000	1186.029455	20.247087
C:\cware\Projects\Whales\OpenTag\T1_speed_30July\M21.DSG	7-1-2013	14:10:55	113442.000000	11344.200000	1200.217749	20.249208
C:\cware\Projects\Whales\OpenTag\T1_speed_30July\M21.DSG	7-1-2013	14:10:55	113443.000000	11344.300000	1211.573216	20.255298
C:\cware\Projects\Whales\OpenTag\T1_speed_30July\M21.DSG	7-1-2013	14:10:55	113444.000000	11344.400000	1213.172794	20.255503
C:\cware\Projects\Whales\OpenTag\T1_speed_30July\M21.DSG	7-1-2013	14:10:55	113445.000000	11344.500000	1221.427083	20.260430
C:\cware\Projects\Whales\OpenTag\T1_speed_30July\M21.DSG	7-1-2013	14:10:55	113446.000000	11344.600000	1227.471392	20.265425
C:\cware\Projects\Whales\OpenTag\T1_speed_30July\M21.DSG	7-1-2013	14:10:55	113447.000000	11344.700000	1221.793317	20.268367
C:\cware\Projects\Whales\OpenTag\T1_speed_30July\M21.DSG	7-1-2013	14:10:55	113448.000000	11344.800000	1207.763032	20.266793
C:\cware\Projects\Whales\OpenTag\T1_speed_30July\M21.DSG	7-1-2013	14:10:55	113449.000000	11344.900000	1197.298765	20.259814
C:\cware\Projects\Whales\OpenTag\T1_speed_30July\M21.DSG	7-1-2013	14:10:55	113450.000000	11345.000000	1204.038824	20.264604
C:\cware\Projects\Whales\OpenTag\T1_speed_30July\M21.DSG	7-1-2013	14:10:55	113451.000000	11345.100000	1214.454657	20.264535
C:\cware\Projects\Whales\OpenTag\T1_speed_30July\M21.DSG	7-1-2013	14:10:55	113452.000000	11345.200000	1215.333985	20.258651
C:\cware\Projects\Whales\OpenTag\T1_speed_30July\M21.DSG	7-1-2013	14:10:55	113453.000000	11345.300000	1216.665046	20.254272
C:\cware\Projects\Whales\OpenTag\T1_speed_30July\M21.DSG	7-1-2013	14:10:55	113454.000000	11345.400000	1220.486882	20.258788
C:\cware\Projects\Whales\OpenTag\T1_speed_30July\M21.DSG	7-1-2013	14:10:55	113455.000000	11345.500000	1213.429102	20.259335
C:\cware\Projects\Whales\OpenTag\T1_speed_30July\M21.DSG	7-1-2013	14:10:55	113456.000000	11345.600000	1215.981223	20.255640
C:\cware\Projects\Whales\OpenTag\T1_speed_30July\M21.DSG	7-1-2013	14:10:55	113457.000000	11345.700000	1224.870541	20.251055
C:\cware\Projects\Whales\OpenTag\T1_speed_30July\M21.DSG	7-1-2013	14:10:55	113458.000000	11345.800000	1225.004913	20.236412
C:\cware\Projects\Whales\OpenTag\T1_speed_30July\M21.DSG	7-1-2013	14:10:55	113459.000000	11345.900000	1226.006128	20.241886
C:\cware\Projects\Whales\OpenTag\T1_speed_30July\M21.DSG	7-1-2013	14:10:55	113460.000000	11346.000000	1227.678925	20.241750
C:\cware\Projects\Whales\OpenTag\T1_speed_30July\M21.DSG	7-1-2013	14:10:55	113461.000000	11346.100000	1225.932876	20.236481
C:\cware\Projects\Whales\OpenTag\T1_speed_30July\M21.DSG	7-1-2013	14:10:55	113462.000000	11346.200000	1227.788793	20.231622
C:\cware\Projects\Whales\OpenTag\T1_speed_30July\M21.DSG	7-1-2013	14:10:55	113463.000000	11346.300000	1229.034137	20.218485
C:\cware\Projects\Whales\OpenTag\T1_speed_30July\M21.DSG	7-1-2013	14:10:55	113464.000000	11346.400000	1223.784170	20.196315
C:\cware\Projects\Whales\OpenTag\T1_speed_30July\M21.DSG	7-1-2013	14:10:55	113465.000000	11346.500000	1223.344547	20.209726
C:\cware\Projects\Whales\OpenTag\T1_speed_30July\M21.DSG	7-1-2013	14:10:55	113466.000000	11346.600000	1223.613073	20.221016
C:\cware\Projects\Whales\OpenTag\T1_speed_30July\M21.DSG	7-1-2013	14:10:55	113467.000000	11346.700000	1219.412968	20.220537
C:\cware\Projects\Whales\OpenTag\T1_speed_30July\M21.DSG	7-1-2013	14:10:55	113468.000000	11346.800000	1215.420443	20.219716
C:\cware\Projects\Whales\OpenTag\T1_speed_30July\M21.DSG	7-1-2013	14:10:55	113469.000000	11346.900000	1215.628460	20.201447
C:\cware\Projects\Whales\OpenTag\T1_speed_30July\M21.DSG	7-1-2013	14:10:55	113470.000000	11347.000000	1222.648772	20.192483
C:\cware\Projects\Whales\OpenTag\T1_speed_30July\M21.DSG	7-1-2013	14:10:55	113471.000000	11347.100000	1214.053513	20.200489
C:\cware\Projects\Whales\OpenTag\T1_speed_30July\M21.DSG	7-1-2013	14:10:55	113472.000000	11347.200000	1209.669729	20.219579
C:\cware\Projects\Whales\OpenTag\T1_speed_30July\M21.DSG	7-1-2013	14:10:55	113473.000000	11347.300000	1211.818216	20.231622
C:\cware\Projects\Whales\OpenTag\T1_speed_30July\M21.DSG	7-1-2013	14:10:55	113474.000000	11347.400000	1211.415312	20.230938
C:\cware\Projects\Whales\OpenTag\T1_speed_30July\M21.DSG	7-1-2013	14:10:55	113475.000000	11347.500000	1213.222185	20.237302
C:\cware\Projects\Whales\OpenTag\T1_speed_30July\M21.DSG	7-1-2013	14:10:55	113476.000000	11347.600000	1209.289786	20.256666
C:\cware\Projects\Whales\OpenTag\T1_speed_30July\M21.DSG	7-1-2013	14:10:55	113477.000000	11347.700000	1216.383950	20.265220
C:\cware\Projects\Whales\OpenTag\T1_speed_30July\M21.DSG	7-1-2013	14:10:55	113478.000000	11347.800000	1217.421843	20.266588
C:\cware\Projects\Whales\OpenTag\T1_speed_30July\M21.DSG	7-1-2013	14:10:55	113479.000000	11347.900000	1221.341515	20.268162
C:\cware\Projects\Whales\OpenTag\T1_speed_30July\M21.DSG	7-1-2013	14:10:55	113480.000000	11348.000000	1231.366679	20.268094
C:\cware\Projects\Whales\OpenTag\T1_speed_30July\M21.DSG	7-1-2013	14:10:55	113481.000000	11348.100000	1241.978022	20.269736
C:\cware\Projects\Whales\OpenTag\T1_speed_30July\M21.DSG	7-1-2013	14:10:55	113482.000000	11348.200000	1250.257194	20.272404
C:\cware\Projects\Whales\OpenTag\T1_speed_30July\M21.DSG	7-1-2013	14:10:55	113483.000000	11348.300000	1253.590605	20.269052
C:\cware\Projects\Whales\OpenTag\T1_speed_30July\M21.DSG	7-1-2013	14:10:55	113484.000000	11348.400000	1242.857231	20.270283
C:\cware\Projects\Whales\OpenTag\T1_speed_30July\M21.DSG	7-1-2013	14:10:55	113485.000000	11348.500000	1237.801924	20.271789
C:\cware\Projects\Whales\OpenTag\T1_speed_30July\M21.DSG	7-1-2013	14:10:55	113486.000000	11348.600000	1230.035728	20.273362
C:\cware\Projects\Whales\OpenTag\T1_speed_30July\M21.DSG	7-1-2013	14:10:55	113487.000000	11348.700000	1234.150856	20.273362
C:\cware\Projects\Whales\OpenTag\T1_speed_30July\M21.DSG	7-1-2013	14:10:55	113488.000000	11348.800000	1230.512013	20.279658
C:\cware\Projects\Whales\OpenTag\T1_speed_30July\M21.DSG	7-1-2013	14:10:55	113489.000000	11348.900000	1230.341082	20.282874
C:\cware\Projects\Whales\OpenTag\T1_speed_30July\M21.DSG	7-1-2013	14:10:55	113490.000000	11349.000000	1230.829566	20.286295
C:\cware\Projects\Whales\OpenTag\T1_speed_30July\M21.DSG	7-1-2013	14:10:55	113491.000000	11349.100000	1227.373735	20.285816
C:\cware\Projects\Whales\OpenTag\T1_speed_30July\M21.DSG	7-1-2013	14:10:55	113492.000000	11349.200000	1231.134870	20.288142
C:\cware\Projects\Whales\OpenTag\T1_speed_30July\M21.DSG	7-1-2013	14:10:55	113493.000000	11349.300000	1226.824223	20.287800
C:\cware\Projects\Whales\OpenTag\T1_speed_30July\M21.DSG	7-1-2013	14:10:55	113494.000000	11349.400000	1222.806634	20.290058
C:\cware\Projects\Whales\OpenTag\T1_speed_30July\M21.DSG	7-1-2013	14:10:55	113495.000000	11349.500000	1226.409034	20.286363
C:\cware\Projects\Whales\OpenTag\T1_speed_30July\M21.DSG	7-1-2013	14:10:55	113496.000000	11349.600000	1224.357498	20.289785
C:\cware\Projects\Whales\OpenTag\T1_speed_30July\M21.DSG	7-1-2013	14:10:55	113497.000000	11349.700000	1221.048193	20.288690
C:\cware\Projects\Whales\OpenTag\T1_speed_30July\M21.DSG	7-1-2013	14:10:55	113498.000000	11349.800000	1221.329041	20.290058
C:\cware\Projects\Whales\OpenTag\T1_speed_30July\M21.DSG	7-1-2013	14:10:55	113499.000000	11349.900000	1216.493221	20.292659
C:\cware\Projects\Whales\OpenTag\T1_speed_30July\M21.DSG	7-1-2013	14:10:55	113500.000000	11350.000000	1214.270702	20.293001
C:\cware\Projects\Whales\OpenTag\T1_speed_30July\M21.DSG	7-1-2013	14:10:55	113501.000000	11350.100000	1212.243610	20.291974
C:\cware\Projects\Whales\OpenTag\T1_speed_30July\M21.DSG	7-1-2013	14:10:55	113502.000000	11350.200000	1222.684502	20.291906
C:\cware\Projects\Whales\OpenTag\T1_speed_30July\M21.DSG	7-1-2013	14:10:55	113503.000000	11350.300000	1209.337220	20.292932
C:\cware\Projects\Whales\OpenTag\T1_speed_30July\M21.DSG	7-1-2013	14:10:55	113504.000000	11350.400000	1215.931602	20.287937
C:\cware\Projects\Whales\OpenTag\T1_speed_30July\M21.DSG	7-1-2013	14:10:55	113505.000000	11350.500000	1217.189357	20.289100
C:\cware\Projects\Whales\OpenTag\T1_speed_30July\M21.DSG	7-1-2013	14:10:55	113506.000000	11350.600000	1209.728121	20.289511
C:\cware\Projects\Whales\OpenTag\T1_speed_30July\M21.DSG	7-1-2013	14:10:55	113507.000000	11350.700000	1196.100169	20.288279
C:\cware\Projects\Whales\OpenTag\T1_speed_30July\M21.DSG	7-1-2013	14:10:55	113508.000000	11350.800000	1197.077173	20.286979
C:\cware\Projects\Whales\OpenTag\T1_speed_30July\M21.DSG	7-1-2013	14:10:55	113509.000000	11350.900000	1189.481582	20.287937
C:\cware\Projects\Whales\OpenTag\T1_speed_30July\M21.DSG	7-1-2013	14:10:55	113510.000000	11351.000000	1191.643375	20.283284
C:\cware\Projects\Whales\OpenTag\T1_speed_30July\M21.DSG	7-1-2013	14:10:55	113511.000000	11351.100000	1184.645941	20.286911
C:\cware\Projects\Whales\OpenTag\T1_speed_30July\M21.DSG	7-1-2013	14:10:55	113512.000000	11351.200000	1175.206694	20.285269
C:\cware\Projects\Whales\OpenTag\T1_speed_30July\M21.DSG	7-1-2013	14:10:55	113513.000000	11351.300000	1176.635764	20.282258
C:\cware\Projects\Whales\OpenTag\T1_speed_30July\M21.DSG	7-1-2013	14:10:55	113514.000000	11351.400000	1165.108246	20.282600
C:\cware\Projects\Whales\OpenTag\T1_speed_30July\M21.DSG	7-1-2013	14:10:55	113515.000000	11351.500000	1158.147934	20.281710
C:\cware\Projects\Whales\OpenTag\T1_speed_30July\M21.DSG	7-1-2013	14:10:55	113516.000000	11351.600000	1154.911909	20.281916
C:\cware\Projects\Whales\OpenTag\T1_speed_30July\M21.DSG	7-1-2013	14:10:55	113517.000000	11351.700000	1150.894579	20.280821
C:\cware\Projects\Whales\OpenTag\T1_speed_30July\M21.DSG	7-1-2013	14:10:55	113518.000000	11351.800000	1141.675387	20.279179
C:\cware\Projects\Whales\OpenTag\T1_speed_30July\M21.DSG	7-1-2013	14:10:55	113519.000000	11351.900000	1135.923986	20.278768
C:\cware\Projects\Whales\OpenTag\T1_speed_30July\M21.DSG	7-1-2013	14:10:55	113520.000000	11352.000000	1127.254317	20.277468
C:\cware\Projects\Whales\OpenTag\T1_speed_30July\M21.DSG	7-1-2013	14:10:55	113521.000000	11352.100000	1118.377225	20.275689
C:\cware\Projects\Whales\OpenTag\T1_speed_30July\M21.DSG	7-1-2013	14:10:55	113522.000000	11352.200000	1114.029893	20.276373
C:\cware\Projects\Whales\OpenTag\T1_speed_30July\M21.DSG	7-1-2013	14:10:55	113523.000000	11352.300000	1108.107724	20.275484
C:\cware\Projects\Whales\OpenTag\T1_speed_30July\M21.DSG	7-1-2013	14:10:55	113524.000000	11352.400000	1104.456993	20.274047
C:\cware\Projects\Whales\OpenTag\T1_speed_30July\M21.DSG	7-1-2013	14:10:55	113525.000000	11352.500000	1099.658174	20.273568
C:\cware\Projects\Whales\OpenTag\T1_speed_30July\M21.DSG	7-1-2013	14:10:55	113526.000000	11352.600000	1094.884071	20.272131
C:\cware\Projects\Whales\OpenTag\T1_speed_30July\M21.DSG	7-1-2013	14:10:55	113527.000000	11352.700000	1085.713978	20.270899
C:\cware\Projects\Whales\OpenTag\T1_speed_30July\M21.DSG	7-1-2013	14:10:55	113528.000000	11352.800000	1083.284254	20.270078
C:\cware\Projects\Whales\OpenTag\T1_speed_30July\M21.DSG	7-1-2013	14:10:55	113529.000000	11352.900000	1071.049313	20.268778
C:\cware\Projects\Whales\OpenTag\T1_speed_30July\M21.DSG	7-1-2013	14:10:55	113530.000000	11353.000000	1062.172189	20.268162
C:\cware\Projects\Whales\OpenTag\T1_speed_30July\M21.DSG	7-1-2013	14:10:55	113531.000000	11353.100000	1049.997930	20.268094
C:\cware\Projects\Whales\OpenTag\T1_speed_30July\M21.DSG	7-1-2013	14:10:55	113532.000000	11353.200000	1045.408429	20.263646
C:\cware\Projects\Whales\OpenTag\T1_speed_30July\M21.DSG	7-1-2013	14:10:55	113533.000000	11353.300000	1036.983763	20.261798
C:\cware\Projects\Whales\OpenTag\T1_speed_30July\M21.DSG	7-1-2013	14:10:55	113534.000000	11353.400000	1033.008810	20.248524
C:\cware\Projects\Whales\OpenTag\T1_speed_30July\M21.DSG	7-1-2013	14:10:55	113535.000000	11353.500000	1023.340414	20.216774
C:\cware\Projects\Whales\OpenTag\T1_speed_30July\M21.DSG	7-1-2013	14:10:55	113536.000000	11353.600000	1020.945946	20.166754
C:\cware\Projects\Whales\OpenTag\T1_speed_30July\M21.DSG	7-1-2013	14:10:55	113537.000000	11353.700000	1026.796402	20.105992
C:\cware\Projects\Whales\OpenTag\T1_speed_30July\M21.DSG	7-1-2013	14:10:55	113538.000000	11353.800000	1029.934326	20.048583
C:\cware\Projects\Whales\OpenTag\T1_speed_30July\M21.DSG	7-1-2013	14:10:55	113539.000000	11353.900000	1029.107446	20.041672
C:\cware\Projects\Whales\OpenTag\T1_speed_30July\M21.DSG	7-1-2013	14:10:55	113540.000000	11354.000000	1028.975494	20.036471
C:\cware\Projects\Whales\OpenTag\T1_speed_30July\M21.DSG	7-1-2013	14:10:55	113541.000000	11354.100000	1028.239460	20.017449
C:\cware\Projects\Whales\OpenTag\T1_speed_30July\M21.DSG	7-1-2013	14:10:55	113542.000000	11354.200000	1029.173047	20.003695
C:\cware\Projects\Whales\OpenTag\T1_speed_30July\M21.DSG	7-1-2013	14:10:55	113543.000000	11354.300000	1028.690992	19.989941
C:\cware\Projects\Whales\OpenTag\T1_speed_30July\M21.DSG	7-1-2013	14:10:55	113544.000000	11354.400000	1030.671680	20.092717
C:\cware\Projects\Whales\OpenTag\T1_speed_30July\M21.DSG	7-1-2013	14:10:55	113545.000000	11354.500000	1028.034183	20.094907
C:\cware\Projects\Whales\OpenTag\T1_speed_30July\M21.DSG	7-1-2013	14:10:55	113546.000000	11354.600000	1028.062016	20.114682
C:\cware\Projects\Whales\OpenTag\T1_speed_30July\M21.DSG	7-1-2013	14:10:55	113547.000000	11354.700000	1029.881896	20.084506
C:\cware\Projects\Whales\OpenTag\T1_speed_30July\M21.DSG	7-1-2013	14:10:55	113548.000000	11354.800000	1030.442707	20.086012
C:\cware\Projects\Whales\OpenTag\T1_speed_30July\M21.DSG	7-1-2013	14:10:55	113549.000000	11354.900000	1030.525288	19.925689
C:\cware\Projects\Whales\OpenTag\T1_speed_30July\M21.DSG	7-1-2013	14:10:55	113550.000000	11355.000000	1027.882438	20.051867
C:\cware\Projects\Whales\OpenTag\T1_speed_30July\M21.DSG	7-1-2013	14:10:55	113551.000000	11355.100000	1029.412619	19.930958
C:\cware\Projects\Whales\OpenTag\T1_speed_30July\M21.DSG	7-1-2013	14:10:55	113552.000000	11355.200000	1031.584464	19.986999
C:\cware\Projects\Whales\OpenTag\T1_speed_30July\M21.DSG	7-1-2013	14:10:55	113553.000000	11355.300000	1031.983415	19.995621
C:\cware\Projects\Whales\OpenTag\T1_speed_30July\M21.DSG	7-1-2013	14:10:55	113554.000000	11355.400000	1034.007314	19.971672
C:\cware\Projects\Whales\OpenTag\T1_speed_30July\M21.DSG	7-1-2013	14:10:55	113555.000000	11355.500000	1033.501894	19.955249
C:\cware\Projects\Whales\OpenTag\T1_speed_30July\M21.DSG	7-1-2013	14:10:55	113556.000000	11355.600000	1032.003953	19.948475
C:\cware\Projects\Whales\OpenTag\T1_speed_30July\M21.DSG	7-1-2013	14:10:55	113557.000000	11355.700000	1028.005462	20.049677
C:\cware\Projects\Whales\OpenTag\T1_speed_30July\M21.DSG	7-1-2013	14:10:55	113558.000000	11355.800000	1017.514186	20.117282
C:\cware\Projects\Whales\OpenTag\T1_speed_30July\M21.DSG	7-1-2013	14:10:55	113559.000000	11355.900000	1026.499950	20.168328
C:\cware\Projects\Whales\OpenTag\T1_speed_30July\M21.DSG	7-1-2013	14:10:55	113560.000000	11356.000000	1031.846572	20.169628
C:\cware\Projects\Whales\OpenTag\T1_speed_30July\M21.DSG	7-1-2013	14:10:55	113561.000000	11356.100000	1039.864263	20.206305
C:\cware\Projects\Whales\OpenTag\T1_speed_30July\M21.DSG	7-1-2013	14:10:55	113562.000000	11356.200000	1054.323921	20.196109
C:\cware\Projects\Whales\OpenTag\T1_speed_30July\M21.DSG	7-1-2013	14:10:55	113563.000000	11356.300000	1059.541160	20.185366
C:\cware\Projects\Whales\OpenTag\T1_speed_30July\M21.DSG	7-1-2013	14:10:55	113564.000000	11356.400000	1074.470369	20.191183
C:\cware\Projects\Whales\OpenTag\T1_speed_30July\M21.DSG	7-1-2013	14:10:55	113565.000000	11356.500000	1085.019958	20.187488
C:\cware\Projects\Whales\OpenTag\T1_speed_30July\M21.DSG	7-1-2013	14:10:55	113566.000000	11356.600000	1095.151139	20.194467
C:\cware\Projects\Whales\OpenTag\T1_speed_30July\M21.DSG	7-1-2013	14:10:55	113567.000000	11356.700000	1090.254846	20.196178
C:\cware\Projects\Whales\OpenTag\T1_speed_30July\M21.DSG	7-1-2013	14:10:55	113568.000000	11356.800000	1084.125209	20.198504
C:\cware\Projects\Whales\OpenTag\T1_speed_30July\M21.DSG	7-1-2013	14:10:55	113569.000000	11356.900000	1079.045964	20.199394
C:\cware\Projects\Whales\OpenTag\T1_speed_30July\M21.DSG	7-1-2013	14:10:55	113570.000000	11357.000000	1090.078359	20.214379
C:\cware\Projects\Whales\OpenTag\T1_speed_30July\M21.DSG	7-1-2013	14:10:55	113571.000000	11357.100000	1096.670627	20.217253
C:\cware\Projects\Whales\OpenTag\T1_speed_30July\M21.DSG	7-1-2013	14:10:55	113572.000000	11357.200000	1101.760356	20.223138
C:\cware\Projects\Whales\OpenTag\T1_speed_30July\M21.DSG	7-1-2013	14:10:55	113573.000000	11357.300000	1105.250618	20.229433
C:\cware\Projects\Whales\OpenTag\T1_speed_30July\M21.DSG	7-1-2013	14:10:55	113574.000000	11357.400000	1117.241171	20.227517
C:\cware\Projects\Whales\OpenTag\T1_speed_30July\M21.DSG	7-1-2013	14:10:55	113575.000000	11357.500000	1121.257472	20.230596
C:\cware\Projects\Whales\OpenTag\T1_speed_30July\M21.DSG	7-1-2013	14:10:55	113576.000000	11357.600000	1125.860509	20.231007
C:\cware\Projects\Whales\OpenTag\T1_speed_30July\M21.DSG	7-1-2013	14:10:55	113577.000000	11357.700000	1126.897924	20.232923
C:\cware\Projects\Whales\OpenTag\T1_speed_30July\M21.DSG	7-1-2013	14:10:55	113578.000000	11357.800000	1131.891085	20.236275
C:\cware\Projects\Whales\OpenTag\T1_speed_30July\M21.DSG	7-1-2013	14:10:55	113579.000000	11357.900000	1132.038055	20.234154
C:\cware\Projects\Whales\OpenTag\T1_speed_30July\M21.DSG	7-1-2013	14:10:55	113580.000000	11358.000000	1138.814384	20.235249
C:\cware\Projects\Whales\OpenTag\T1_speed_30July\M21.DSG	7-1-2013	14:10:55	113581.000000	11358.100000	1133.625140	20.235181
C:\cware\Projects\Whales\OpenTag\T1_speed_30July\M21.DSG	7-1-2013	14:10:55	113582.000000	11358.200000	1146.445450	20.236344
C:\cware\Projects\Whales\OpenTag\T1_speed_30July\M21.DSG	7-1-2013	14:10:55	113583.000000	11358.300000	1142.306372	20.235660
C:\cware\Projects\Whales\OpenTag\T1_speed_30July\M21.DSG	7-1-2013	14:10:55	113584.000000	11358.400000	1152.818780	20.238260
C:\cware\Projects\Whales\OpenTag\T1_speed_30July\M21.DSG	7-1-2013	14:10:55	113585.000000	11358.500000	1162.403976	20.236412
C:\cware\Projects\Whales\OpenTag\T1_speed_30July\M21.DSG	7-1-2013	14:10:55	113586.000000	11358.600000	1160.938800	20.236207
C:\cware\Projects\Whales\OpenTag\T1_speed_30July\M21.DSG	7-1-2013	14:10:55	113587.000000	11358.700000	1170.157471	20.235523
C:\cware\Projects\Whales\OpenTag\T1_speed_30July\M21.DSG	7-1-2013	14:10:55	113588.000000	11358.800000	1180.462530	20.237507
C:\cware\Projects\Whales\OpenTag\T1_speed_30July\M21.DSG	7-1-2013	14:10:55	113589.000000	11358.900000	1176.653038	20.237028
C:\cware\Projects\Whales\OpenTag\T1_speed_30July\M21.DSG	7-1-2013	14:10:55	113590.000000	11359.000000	1172.415911	20.238944
C:\cware\Projects\Whales\OpenTag\T1_speed_30July\M21.DSG	7-1-2013	14:10:55	113591.000000	11359.100000	1150.571806	20.240107
C:\cware\Projects\Whales\OpenTag\T1_speed_30July\M21.DSG	7-1-2013	14:10:55	113592.000000	11359.200000	1156.249657	20.239286
C:\cware\Projects\Whales\OpenTag\T1_speed_30July\M21.DSG	7-1-2013	14:10:55	113593.000000	11359.300000	1160.181502	20.238055
C:\cware\Projects\Whales\OpenTag\T1_speed_30July\M21.DSG	7-1-2013	14:10:55	113594.000000	11359.400000	1166.982288	20.239834
C:\cware\Projects\Whales\OpenTag\T1_speed_30July\M21.DSG	7-1-2013	14:10:55	113595.000000	11359.500000	1169.277910	20.238944
C:\cware\Projects\Whales\OpenTag\T1_speed_30July\M21.DSG	7-1-2013	14:10:55	113596.000000	11359.600000	1177.531749	20.240792
C:\cware\Projects\Whales\OpenTag\T1_speed_30July\M21.DSG	7-1-2013	14:10:55	113597.000000	11359.700000	1182.757709	20.240723
C:\cware\Projects\Whales\OpenTag\T1_speed_30July\M21.DSG	7-1-2013	14:10:55	113598.000000	11359.800000	1178.142064	20.242571
C:\cware\Projects\Whales\OpenTag\T1_speed_30July\M21.DSG	7-1-2013	14:10:55	113599.000000	11359.900000	1184.808883	20.242160
C:\cware\Projects\Whales\OpenTag\T1_speed_30July\M21.DSG	7-1-2013	14:10:55	113600.000000	11360.000000	1190.340202	20.240997
C:\cware\Projects\Whales\OpenTag\T1_speed_30July\M21.DSG	7-1-2013	14:10:55	113601.000000	11360.100000	1193.319342	20.242913
C:\cware\Projects\Whales\OpenTag\T1_speed_30July\M21.DSG	7-1-2013	14:10:55	113602.000000	11360.200000	1192.672122	20.243939
C:\cware\Projects\Whales\OpenTag\T1_speed_30July\M21.DSG	7-1-2013	14:10:55	113603.000000	11360.300000	1191.267931	20.244076
C:\cware\Projects\Whales\OpenTag\T1_speed_30July\M21.DSG	7-1-2013	14:10:55	113604.000000	11360.400000	1188.618480	20.242023
C:\cware\Projects\Whales\OpenTag\T1_speed_30July\M21.DSG	7-1-2013	14:10:55	113605.000000	11360.500000	1192.293420	20.246334
C:\cware\Projects\Whales\OpenTag\T1_speed_30July\M21.DSG	7-1-2013	14:10:55	113606.000000	11360.600000	1191.438848	20.244418
C:\cware\Projects\Whales\OpenTag\T1_speed_30July\M21.DSG	7-1-2013	14:10:55	113607.000000	11360.700000	1188.398614	20.242981
C:\cware\Projects\Whales\OpenTag\T1_speed_30July\M21.DSG	7-1-2013	14:10:55	113608.000000	11360.800000	1186.689151	20.243323
C:\cware\Projects\Whales\OpenTag\T1_speed_30July\M21.DSG	7-1-2013	14:10:55	113609.000000	11360.900000	1180.144448	20.243460
C:\cware\Projects\Whales\OpenTag\T1_speed_30July\M21.DSG	7-1-2013	14:10:55	113610.000000	11361.000000	1182.830366	20.246881
C:\cware\Projects\Whales\OpenTag\T1_speed_30July\M21.DSG	7-1-2013	14:10:55	113611.000000	11361.100000	1182.036728	20.246539
C:\cware\Projects\Whales\OpenTag\T1_speed_30July\M21.DSG	7-1-2013	14:10:55	113612.000000	11361.200000	1193.954029	20.246266
C:\cware\Projects\Whales\OpenTag\T1_speed_30July\M21.DSG	7-1-2013	14:10:55	113613.000000	11361.300000	1201.328930	20.248592
C:\cware\Projects\Whales\OpenTag\T1_speed_30July\M21.DSG	7-1-2013	14:10:55	113614.000000	11361.400000	1198.447496	20.245171
C:\cware\Projects\Whales\OpenTag\T1_speed_30July\M21.DSG	7-1-2013	14:10:55	113615.000000	11361.500000	1202.855382	20.245718
C:\cware\Projects\Whales\OpenTag\T1_speed_30July\M21.DSG	7-1-2013	14:10:55	113616.000000	11361.600000	1204.174164	20.244350
C:\cware\Projects\Whales\OpenTag\T1_speed_30July\M21.DSG	7-1-2013	14:10:55	113617.000000	11361.700000	1193.404462	20.247634
C:\cware\Projects\Whales\OpenTag\T1_speed_30July\M21.DSG	7-1-2013	14:10:55	113618.000000	11361.800000	1193.013710	20.247908
C:\cware\Projects\Whales\OpenTag\T1_speed_30July\M21.DSG	7-1-2013	14:10:55	113619.000000	11361.900000	1203.368090	20.248113
C:\cware\Projects\Whales\OpenTag\T1_speed_30July\M21.DSG	7-1-2013	14:10:55	113620.000000	11362.000000	1202.305772	20.248387
C:\cware\Projects\Whales\OpenTag\T1_speed_30July\M21.DSG	7-1-2013	14:10:55	113621.000000	11362.100000	1205.040900	20.248318
C:\cware\Projects\Whales\OpenTag\T1_speed_30July\M21.DSG	7-1-2013	14:10:55	113622.000000	11362.200000	1210.657667	20.248524
C:\cware\Projects\Whales\OpenTag\T1_speed_30July\M21.DSG	7-1-2013	14:10:55	113623.000000	11362.300000	1219.168304	20.248455
C:\cware\Projects\Whales\OpenTag\T1_speed_30July\M21.DSG	7-1-2013	14:10:55	113624.000000	11362.400000	1223.234368	20.247634
C:\cware\Projects\Whales\OpenTag\T1_speed_30July\M21.DSG	7-1-2013	14:10:55	113625.000000	11362.500000	1226.323587	20.249550
C:\cware\Projects\Whales\OpenTag\T1_speed_30July\M21.DSG	7-1-2013	14:10:55	113626.000000	11362.600000	1226.152639	20.251192
C:\cware\Projects\Whales\OpenTag\T1_speed_30July\M21.DSG	7-1-2013	14:10:55	113627.000000	11362.700000	1226.006121	20.246197
C:\cware\Projects\Whales\OpenTag\T1_speed_30July\M21.DSG	7-1-2013	14:10:55	113628.000000	11362.800000	1226.836423	20.248113
C:\cware\Projects\Whales\OpenTag\T1_speed_30July\M21.DSG	7-1-2013	14:10:55	113629.000000	11362.900000	1224.931601	20.249276
C:\cware\Projects\Whales\OpenTag\T1_speed_30July\M21.DSG	7-1-2013	14:10:55	113630.000000	11363.000000	1226.592216	20.246813
C:\cware\Projects\Whales\OpenTag\T1_speed_30July\M21.DSG	7-1-2013	14:10:55	113631.000000	11363.100000	1223.771631	20.246539
C:\cware\Projects\Whales\OpenTag\T1_speed_30July\M21.DSG	7-1-2013	14:10:55	113632.000000	11363.200000	1222.306368	20.248866
C:\cware\Projects\Whales\OpenTag\T1_speed_30July\M21.DSG	7-1-2013	14:10:55	113633.000000	11363.300000	1229.266280	20.246813
C:\cware\Projects\Whales\OpenTag\T1_speed_30July\M21.DSG	7-1-2013	14:10:55	113634.000000	11363.400000	1221.415035	20.246745
C:\cware\Projects\Whales\OpenTag\T1_speed_30July\M21.DSG	7-1-2013	14:10:55	113635.000000	11363.500000	1218.667691	20.247771
C:\cware\Projects\Whales\OpenTag\T1_speed_30July\M21.DSG	7-1-2013	14:10:55	113636.000000	11363.600000	1222.977931	20.249961
C:\cware\Projects\Whales\OpenTag\T1_speed_30July\M21.DSG	7-1-2013	14:10:55	113637.000000	11363.700000	1221.415010	20.248797
C:\cware\Projects\Whales\OpenTag\T1_speed_30July\M21.DSG	7-1-2013	14:10:55	113638.000000	11363.800000	1224.125706	20.250782
C:\cware\Projects\Whales\OpenTag\T1_speed_30July\M21.DSG	7-1-2013	14:10:55	113639.000000	11363.900000	1221.756920	20.247087
C:\cware\Projects\Whales\OpenTag\T1_speed_30July\M21.DSG	7-1-2013	14:10:55	113640.000000	11364.000000	1226.592216	20.247497
C:\cware\Projects\Whales\OpenTag\T1_speed_30July\M21.DSG	7-1-2013	14:10:55	113641.000000	11364.100000	1235.017349	20.246881
C:\cware\Projects\Whales\OpenTag\T1_speed_30July\M21.DSG	7-1-2013	14:10:55	113642.000000	11364.200000	1233.430013	20.247360
C:\cware\Projects\Whales\OpenTag\T1_speed_30July\M21.DSG	7-1-2013	14:10:55	113643.000000	11364.300000	1226.604427	20.246197
C:\cware\Projects\Whales\OpenTag\T1_speed_30July\M21.DSG	7-1-2013	14:10:55	113644.000000	11364.400000	1216.714070	20.246129
C:\cware\Projects\Whales\OpenTag\T1_speed_30July\M21.DSG	7-1-2013	14:10:55	113645.000000	11364.500000	1215.236629	20.245855
C:\cware\Projects\Whales\OpenTag\T1_speed_30July\M21.DSG	7-1-2013	14:10:55	113646.000000	11364.600000	1214.516157	20.248182
C:\cware\Projects\Whales\OpenTag\T1_speed_30July\M21.DSG	7-1-2013	14:10:55	113647.000000	11364.700000	1228.265030	20.246197
C:\cware\Projects\Whales\OpenTag\T1_speed_30July\M21.DSG	7-1-2013	14:10:55	113648.000000	11364.800000	1227.105051	20.247839
C:\cware\Projects\Whales\OpenTag\T1_speed_30July\M21.DSG	7-1-2013	14:10:55	113649.000000	11364.900000	1229.290694	20.245718
C:\cware\Projects\Whales\OpenTag\T1_speed_30July\M21.DSG	7-1-2013	14:10:55	113650.000000	11365.000000	1229.058694	20.244897
C:\cware\Projects\Whales\OpenTag\T1_speed_30July\M21.DSG	7-1-2013	14:10:55	113651.000000	11365.100000	1225.529919	20.246266
C:\cware\Projects\Whales\OpenTag\T1_speed_30July\M21.DSG	7-1-2013	14:10:55	113652.000000	11365.200000	1229.070915	20.246881
C:\cware\Projects\Whales\OpenTag\T1_speed_30July\M21.DSG	7-1-2013	14:10:55	113653.000000	11365.300000	1230.108785	20.245787
C:\cware\Projects\Whales\OpenTag\T1_speed_30July\M21.DSG	7-1-2013	14:10:55	113654.000000	11365.400000	1231.293180	20.245308
C:\cware\Projects\Whales\OpenTag\T1_speed_30July\M21.DSG	7-1-2013	14:10:55	113655.000000	11365.500000	1229.583721	20.242502
C:\cware\Projects\Whales\OpenTag\T1_speed_30July\M21.DSG	7-1-2013	14:10:55	113656.000000	11365.600000	1230.328545	20.242639
C:\cware\Projects\Whales\OpenTag\T1_speed_30July\M21.DSG	7-1-2013	14:10:55	113657.000000	11365.700000	1227.092838	20.243734
C:\cware\Projects\Whales\OpenTag\T1_speed_30July\M21.DSG	7-1-2013	14:10:55	113658.000000	11365.800000	1225.981707	20.242297
C:\cware\Projects\Whales\OpenTag\T1_speed_30July\M21.DSG	7-1-2013	14:10:55	113659.000000	11365.900000	1219.766750	20.239628
C:\cware\Projects\Whales\OpenTag\T1_speed_30July\M21.DSG	7-1-2013	14:10:55	113660.000000	11366.000000	1218.765474	20.242160
C:\cware\Projects\Whales\OpenTag\T1_speed_30July\M21.DSG	7-1-2013	14:10:55	113661.000000	11366.100000	1220.535981	20.240176
C:\cware\Projects\Whales\OpenTag\T1_speed_30July\M21.DSG	7-1-2013	14:10:55	113662.000000	11366.200000	1215.517627	20.239423
C:\cware\Projects\Whales\OpenTag\T1_speed_30July\M21.DSG	7-1-2013	14:10:55	113663.000000	11366.300000	1219.546949	20.240792
C:\cware\Projects\Whales\OpenTag\T1_speed_30July\M21.DSG	7-1-2013	14:10:55	113664.000000	11366.400000	1216.860741	20.239423
C:\cware\Projects\Whales\OpenTag\T1_speed_30July\M21.DSG	7-1-2013	14:10:55	113665.000000	11366.500000	1216.726435	20.239218
C:\cware\Projects\Whales\OpenTag\T1_speed_30July\M21.DSG	7-1-2013	14:10:55	113666.000000	11366.600000	1228.216168	20.239902
C:\cware\Projects\Whales\OpenTag\T1_speed_30July\M21.DSG	7-1-2013	14:10:55	113667.000000	11366.700000	1230.877958	20.237576
C:\cware\Projects\Whales\OpenTag\T1_speed_30July\M21.DSG	7-1-2013	14:10:55	113668.000000	11366.800000	1226.848631	20.237781
C:\cware\Projects\Whales\OpenTag\T1_speed_30July\M21.DSG	7-1-2013	14:10:55	113669.000000	11366.900000	1208.973131	20.236002
C:\cware\Projects\Whales\OpenTag\T1_speed_30July\M21.DSG	7-1-2013	14:10:55	113670.000000	11367.000000	1199.778962	20.236139
C:\cware\Projects\Whales\OpenTag\T1_speed_30July\M21.DSG	7-1-2013	14:10:55	113671.000000	11367.100000	1203.368854	20.233470
C:\cware\Projects\Whales\OpenTag\T1_speed_30July\M21.DSG	7-1-2013	14:10:55	113672.000000	11367.200000	1211.976859	20.234223
C:\cware\Projects\Whales\OpenTag\T1_speed_30July\M21.DSG	7-1-2013	14:10:55	113673.000000	11367.300000	1207.581221	20.235181
C:\cware\Projects\Whales\OpenTag\T1_speed_30July\M21.DSG	7-1-2013	14:10:55	113674.000000	11367.400000	1212.392041	20.232923
C:\cware\Projects\Whales\OpenTag\T1_speed_30July\M21.DSG	7-1-2013	14:10:55	113675.000000	11367.500000	1210.890308	20.230322
C:\cware\Projects\Whales\OpenTag\T1_speed_30July\M21.DSG	7-1-2013	14:10:55	113676.000000	11367.600000	1212.953724	20.232101
C:\cware\Projects\Whales\OpenTag\T1_speed_30July\M21.DSG	7-1-2013	14:10:55	113677.000000	11367.700000	1211.745018	20.229775
C:\cware\Projects\Whales\OpenTag\T1_speed_30July\M21.DSG	7-1-2013	14:10:55	113678.000000	11367.800000	1212.196819	20.228680
C:\cware\Projects\Whales\OpenTag\T1_speed_30July\M21.DSG	7-1-2013	14:10:55	113679.000000	11367.900000	1208.582836	20.225464
C:\cware\Projects\Whales\OpenTag\T1_speed_30July\M21.DSG	7-1-2013	14:10:55	113680.000000	11368.000000	1213.710853	20.228201
C:\cware\Projects\Whales\OpenTag\T1_speed_30July\M21.DSG	7-1-2013	14:10:55	113681.000000	11368.100000	1212.074877	20.223890
C:\cware\Projects\Whales\OpenTag\T1_speed_30July\M21.DSG	7-1-2013	14:10:55	113682.000000	11368.200000	1204.492596	20.224917
C:\cware\Projects\Whales\OpenTag\T1_speed_30July\M21.DSG	7-1-2013	14:10:55	113683.000000	11368.300000	1199.266887	20.223959
C:\cware\Projects\Whales\OpenTag\T1_speed_30July\M21.DSG	7-1-2013	14:10:55	113684.000000	11368.400000	1201.171657	20.223001
C:\cware\Projects\Whales\OpenTag\T1_speed_30July\M21.DSG	7-1-2013	14:10:55	113685.000000	11368.500000	1186.056259	20.220880
C:\cware\Projects\Whales\OpenTag\T1_speed_30July\M21.DSG	7-1-2013	14:10:55	113686.000000	11368.600000	1205.432876	20.222180
C:\cware\Projects\Whales\OpenTag\T1_speed_30July\M21.DSG	7-1-2013	14:10:55	113687.000000	11368.700000	1185.763272	20.220401
C:\cware\Projects\Whales\OpenTag\T1_speed_30July\M21.DSG	7-1-2013	14:10:55	113688.000000	11368.800000	1181.770899	20.218690
C:\cware\Projects\Whales\OpenTag\T1_speed_30July\M21.DSG	7-1-2013	14:10:55	113689.000000	11368.900000	1185.409332	20.218895
C:\cware\Projects\Whales\OpenTag\T1_speed_30July\M21.DSG	7-1-2013	14:10:55	113690.000000	11369.000000	1193.760842	20.216706
C:\cware\Projects\Whales\OpenTag\T1_speed_30July\M21.DSG	7-1-2013	14:10:55	113691.000000	11369.100000	1189.646315	20.215748
C:\cware\Projects\Whales\OpenTag\T1_speed_30July\M21.DSG	7-1-2013	14:10:55	113692.000000	11369.200000	1178.926538	20.214311
C:\cware\Projects\Whales\OpenTag\T1_speed_30July\M21.DSG	7-1-2013	14:10:55	113693.000000	11369.300000	1161.625968	20.212805
C:\cware\Projects\Whales\OpenTag\T1_speed_30July\M21.DSG	7-1-2013	14:10:55	113694.000000	11369.400000	1155.631367	20.211437
C:\cware\Projects\Whales\OpenTag\T1_speed_30July\M21.DSG	7-1-2013	14:10:55	113695.000000	11369.500000	1144.190492	20.215200
C:\cware\Projects\Whales\OpenTag\T1_speed_30July\M21.DSG	7-1-2013	14:10:55	113696.000000	11369.600000	1138.782799	20.209589
C:\cware\Projects\Whales\OpenTag\T1_speed_30July\M21.DSG	7-1-2013	14:10:55	113697.000000	11369.700000	1127.562283	20.210274
C:\cware\Projects\Whales\OpenTag\T1_speed_30July\M21.DSG	7-1-2013	14:10:55	113698.000000	11369.800000	1117.380598	20.206578
C:\cware\Projects\Whales\OpenTag\T1_speed_30July\M21.DSG	7-1-2013	14:10:55	113699.000000	11369.900000	1107.673726	20.208563
C:\cware\Projects\Whales\OpenTag\T1_speed_30July\M21.DSG	7-1-2013	14:10:55	113700.000000	11370.000000	1096.564365	20.204799
C:\cware\Projects\Whales\OpenTag\T1_speed_30July\M21.DSG	7-1-2013	14:10:55	113701.000000	11370.100000	1088.946590	20.202336
C:\cware\Projects\Whales\OpenTag\T1_speed_30July\M21.DSG	7-1-2013	14:10:55	113702.000000	11370.200000	1079.777720	20.201789
C:\cware\Projects\Whales\OpenTag\T1_speed_30July\M21.DSG	7-1-2013	14:10:55	113703.000000	11370.300000	1071.807591	20.194809
C:\cware\Projects\Whales\OpenTag\T1_speed_30July\M21.DSG	7-1-2013	14:10:55	113704.000000	11370.400000	1062.005192	20.191114
C:\cware\Projects\Whales\OpenTag\T1_speed_30July\M21.DSG	7-1-2013	14:10:55	113705.000000	11370.500000	1054.411071	20.191730
C:\cware\Projects\Whales\OpenTag\T1_speed_30July\M21.DSG	7-1-2013	14:10:55	113706.000000	11370.600000	1045.267322	20.190088
C:\cware\Projects\Whales\OpenTag\T1_speed_30July\M21.DSG	7-1-2013	14:10:55	113707.000000	11370.700000	1044.119277	20.191114
C:\cware\Projects\Whales\OpenTag\T1_speed_30July\M21.DSG	7-1-2013	14:10:55	113708.000000	11370.800000	1036.450133	20.195836
C:\cware\Projects\Whales\OpenTag\T1_speed_30July\M21.DSG	7-1-2013	14:10:55	113709.000000	11370.900000	1034.241227	20.193714
C:\cware\Projects\Whales\OpenTag\T1_speed_30July\M21.DSG	7-1-2013	14:10:55	113710.000000	11371.000000	1028.285142	20.189540
C:\cware\Projects\Whales\OpenTag\T1_speed_30July\M21.DSG	7-1-2013	14:10:55	113711.000000	11371.100000	1026.041461	20.183450
C:\cware\Projects\Whales\OpenTag\T1_speed_30July\M21.DSG	7-1-2013	14:10:55	113712.000000	11371.200000	1027.336671	20.180987
C:\cware\Projects\Whales\OpenTag\T1_speed_30July\M21.DSG	7-1-2013	14:10:55	113713.000000	11371.300000	1025.458003	20.177771
C:\cware\Projects\Whales\OpenTag\T1_speed_30July\M21.DSG	7-1-2013	14:10:55	113714.000000	11371.400000	1024.955913	20.181192
C:\cware\Projects\Whales\OpenTag\T1_speed_30July\M21.DSG	7-1-2013	14:10:55	113715.000000	11371.500000	1027.958668	20.182424
C:\cware\Projects\Whales\OpenTag\T1_speed_30July\M21.DSG	7-1-2013	14:10:55	113716.000000	11371.600000	1028.275514	20.183724
C:\cware\Projects\Whales\OpenTag\T1_speed_30July\M21.DSG	7-1-2013	14:10:55	113717.000000	11371.700000	1022.507339	20.169492
C:\cware\Projects\Whales\OpenTag\T1_speed_30July\M21.DSG	7-1-2013	14:10:55	113718.000000	11371.800000	1027.745033	20.168670
C:\cware\Projects\Whales\OpenTag\T1_speed_30July\M21.DSG	7-1-2013	14:10:55	113719.000000	11371.900000	1028.794300	20.059804
C:\cware\Projects\Whales\OpenTag\T1_speed_30July\M21.DSG	7-1-2013	14:10:55	113720.000000	11372.000000	1030.781774	20.036471
C:\cware\Projects\Whales\OpenTag\T1_speed_30July\M21.DSG	7-1-2013	14:10:55	113721.000000	11372.100000	1032.959782	19.995415
C:\cware\Projects\Whales\OpenTag\T1_speed_30July\M21.DSG	7-1-2013	14:10:55	113722.000000	11372.200000	1031.251502	20.022854
C:\cware\Projects\Whales\OpenTag\T1_speed_30July\M21.DSG	7-1-2013	14:10:55	113723.000000	11372.300000	1030.312649	20.048651
C:\cware\Projects\Whales\OpenTag\T1_speed_30July\M21.DSG	7-1-2013	14:10:55	113724.000000	11372.400000	1030.570951	20.155396
C:\cware\Projects\Whales\OpenTag\T1_speed_30July\M21.DSG	7-1-2013	14:10:55	113725.000000	11372.500000	1029.473875	20.151701
C:\cware\Projects\Whales\OpenTag\T1_speed_30July\M21.DSG	7-1-2013	14:10:55	113726.000000	11372.600000	1030.247292	20.141847
C:\cware\Projects\Whales\OpenTag\T1_speed_30July\M21.DSG	7-1-2013	14:10:55	113727.000000	11372.700000	1030.799716	20.134799
C:\cware\Projects\Whales\OpenTag\T1_speed_30July\M21.DSG	7-1-2013	14:10:55	113728.000000	11372.800000	1030.549176	20.149374
C:\cware\Projects\Whales\OpenTag\T1_speed_30July\M21.DSG	7-1-2013	14:10:55	113729.000000	11372.900000	1027.453042	20.166412
C:\cware\Projects\Whales\OpenTag\T1_speed_30July\M21.DSG	7-1-2013	14:10:55	113730.000000	11373.000000	1042.480728	20.167712
C:\cware\Projects\Whales\OpenTag\T1_speed_30July\M21.DSG	7-1-2013	14:10:55	113731.000000	11373.100000	1054.519940	20.162649
C:\cware\Projects\Whales\OpenTag\T1_speed_30July\M21.DSG	7-1-2013	14:10:55	113732.000000	11373.200000	1063.369918	20.164975
C:\cware\Projects\Whales\OpenTag\T1_speed_30July\M21.DSG	7-1-2013	14:10:55	113733.000000	11373.300000	1073.088390	20.162580
C:\cware\Projects\Whales\OpenTag\T1_speed_30July\M21.DSG	7-1-2013	14:10:55	113734.000000	11373.400000	1084.356974	20.160801
C:\cware\Projects\Whales\OpenTag\T1_speed_30July\M21.DSG	7-1-2013	14:10:55	113735.000000	11373.500000	1092.387877	20.167302
C:\cware\Projects\Whales\OpenTag\T1_speed_30July\M21.DSG	7-1-2013	14:10:55	113736.000000	11373.600000	1102.374328	20.166686
C:\cware\Projects\Whales\OpenTag\T1_speed_30July\M21.DSG	7-1-2013	14:10:55	113737.000000	11373.700000	1107.807008	20.166481
C:\cware\Projects\Whales\OpenTag\T1_speed_30July\M21.DSG	7-1-2013	14:10:55	113738.000000	11373.800000	1111.982369	20.165797
C:\cware\Projects\Whales\OpenTag\T1_speed_30July\M21.DSG	7-1-2013	14:10:55	113739.000000	11373.900000	1110.309891	20.165660
C:\cware\Projects\Whales\OpenTag\T1_speed_30July\M21.DSG	7-1-2013	14:10:55	113740.000000	11374.000000	1104.206337	20.163812
C:\cware\Projects\Whales\OpenTag\T1_speed_30July\M21.DSG	7-1-2013	14:10:55	113741.000000	11374.100000	1098.554001	20.163812
C:\cware\Projects\Whales\OpenTag\T1_speed_30July\M21.DSG	7-1-2013	14:10:55	113742.000000	11374.200000	1094.892064	20.162170
C:\cware\Projects\Whales\OpenTag\T1_speed_30July\M21.DSG	7-1-2013	14:10:55	113743.000000	11374.300000	1094.672320	20.162170
C:\cware\Projects\Whales\OpenTag\T1_speed_30July\M21.DSG	7-1-2013	14:10:55	113744.000000	11374.400000	1090.449135	20.159570
C:\cware\Projects\Whales\OpenTag\T1_speed_30July\M21.DSG	7-1-2013	14:10:55	113745.000000	11374.500000	1092.878825	20.158543
C:\cware\Projects\Whales\OpenTag\T1_speed_30July\M21.DSG	7-1-2013	14:10:55	113746.000000	11374.600000	1092.805229	20.159707
C:\cware\Projects\Whales\OpenTag\T1_speed_30July\M21.DSG	7-1-2013	14:10:55	113747.000000	11374.700000	1088.240152	20.157449
C:\cware\Projects\Whales\OpenTag\T1_speed_30July\M21.DSG	7-1-2013	14:10:55	113748.000000	11374.800000	1086.811336	20.159022
C:\cware\Projects\Whales\OpenTag\T1_speed_30July\M21.DSG	7-1-2013	14:10:55	113749.000000	11374.900000	1082.709380	20.159296
C:\cware\Projects\Whales\OpenTag\T1_speed_30July\M21.DSG	7-1-2013	14:10:55	113750.000000	11375.000000	1081.379114	20.158064
C:\cware\Projects\Whales\OpenTag\T1_speed_30July\M21.DSG	7-1-2013	14:10:55	113751.000000	11375.100000	1080.621330	20.160801
C:\cware\Projects\Whales\OpenTag\T1_speed_30July\M21.DSG	7-1-2013	14:10:55	113752.000000	11375.200000	1074.456622	20.159843
C:\cware\Projects\Whales\OpenTag\T1_speed_30July\M21.DSG	7-1-2013	14:10:55	113753.000000	11375.300000	1072.454870	20.158817
C:\cware\Projects\Whales\OpenTag\T1_speed_30July\M21.DSG	7-1-2013	14:10:55	113754.000000	11375.400000	1070.257131	20.159707
C:\cware\Projects\Whales\OpenTag\T1_speed_30July\M21.DSG	7-1-2013	14:10:55	113755.000000	11375.500000	1066.863881	20.158133
C:\cware\Projects\Whales\OpenTag\T1_speed_30July\M21.DSG	7-1-2013	14:10:55	113756.000000	11375.600000	1061.188417	20.154848
C:\cware\Projects\Whales\OpenTag\T1_speed_30July\M21.DSG	7-1-2013	14:10:55	113757.000000	11375.700000	1055.452678	20.149785
C:\cware\Projects\Whales\OpenTag\T1_speed_30July\M21.DSG	7-1-2013	14:10:55	113758.000000	11375.800000	1042.011251	20.151632
C:\cware\Projects\Whales\OpenTag\T1_speed_30July\M21.DSG	7-1-2013	14:10:55	113759.000000	11375.900000	1033.148552	20.151359
C:\cware\Projects\Whales\OpenTag\T1_speed_30July\M21.DSG	7-1-2013	14:10:55	113760.000000	11376.000000	1029.254649	20.150537
C:\cware\Projects\Whales\OpenTag\T1_speed_30July\M21.DSG	7-1-2013	14:10:55	113761.000000	11376.100000	1040.704710	20.152385
C:\cware\Projects\Whales\OpenTag\T1_speed_30July\M21.DSG	7-1-2013	14:10:55	113762.000000	11376.200000	1046.893989	20.152522
C:\cware\Projects\Whales\OpenTag\T1_speed_30July\M21.DSG	7-1-2013	14:10:55	113763.000000	11376.300000	1048.799189	20.150537
C:\cware\Projects\Whales\OpenTag\T1_speed_30July\M21.DSG	7-1-2013	14:10:55	113764.000000	11376.400000	1059.773101	20.152727
C:\cware\Projects\Whales\OpenTag\T1_speed_30July\M21.DSG	7-1-2013	14:10:55	113765.000000	11376.500000	1064.485324	20.152659
C:\cware\Projects\Whales\OpenTag\T1_speed_30July\M21.DSG	7-1-2013	14:10:55	113766.000000	11376.600000	1063.827151	20.149785
C:\cware\Projects\Whales\OpenTag\T1_speed_30July\M21.DSG	7-1-2013	14:10:55	113767.000000	11376.700000	1062.373003	20.153685
C:\cware\Projects\Whales\OpenTag\T1_speed_30July\M21.DSG	7-1-2013	14:10:55	113768.000000	11376.800000	1053.463011	20.149306
C:\cware\Projects\Whales\OpenTag\T1_speed_30July\M21.DSG	7-1-2013	14:10:55	113769.000000	11376.900000	1052.302801	20.150537
C:\cware\Projects\Whales\OpenTag\T1_speed_30July\M21.DSG	7-1-2013	14:10:55	113770.000000	11377.000000	1047.565580	20.152111
C:\cware\Projects\Whales\OpenTag\T1_speed_30July\M21.DSG	7-1-2013	14:10:55	113771.000000	11377.100000	1043.793161	20.152659
C:\cware\Projects\Whales\OpenTag\T1_speed_30July\M21.DSG	7-1-2013	14:10:55	113772.000000	11377.200000	1047.150187	20.152932
C:\cware\Projects\Whales\OpenTag\T1_speed_30July\M21.DSG	7-1-2013	14:10:55	113773.000000	11377.300000	1039.323685	20.156080
C:\cware\Projects\Whales\OpenTag\T1_speed_30July\M21.DSG	7-1-2013	14:10:55	113774.000000	11377.400000	1039.374925	20.150332
C:\cware\Projects\Whales\OpenTag\T1_speed_30July\M21.DSG	7-1-2013	14:10:55	113775.000000	11377.500000	1043.682507	20.154575
C:\cware\Projects\Whales\OpenTag\T1_speed_30July\M21.DSG	7-1-2013	14:10:55	113776.000000	11377.600000	1041.473402	20.153343
C:\cware\Projects\Whales\OpenTag\T1_speed_30July\M21.DSG	7-1-2013	14:10:55	113777.000000	11377.700000	1040.911418	20.154369
C:\cware\Projects\Whales\OpenTag\T1_speed_30July\M21.DSG	7-1-2013	14:10:55	113778.000000	11377.800000	1046.624343	20.155190
C:\cware\Projects\Whales\OpenTag\T1_speed_30July\M21.DSG	7-1-2013	14:10:55	113779.000000	11377.900000	1045.133654	20.158475
C:\cware\Projects\Whales\OpenTag\T1_speed_30July\M21.DSG	7-1-2013	14:10:55	113780.000000	11378.000000	1045.096863	20.158885
C:\cware\Projects\Whales\OpenTag\T1_speed_30July\M21.DSG	7-1-2013	14:10:55	113781.000000	11378.100000	1061.197611	20.162991
C:\cware\Projects\Whales\OpenTag\T1_speed_30July\M21.DSG	7-1-2013	14:10:55	113782.000000	11378.200000	1064.615541	20.163881
C:\cware\Projects\Whales\OpenTag\T1_speed_30July\M21.DSG	7-1-2013	14:10:55	113783.000000	11378.300000	1066.507940	20.163470
C:\cware\Projects\Whales\OpenTag\T1_speed_30July\M21.DSG	7-1-2013	14:10:55	113784.000000	11378.400000	1070.927472	20.162854
C:\cware\Projects\Whales\OpenTag\T1_speed_30July\M21.DSG	7-1-2013	14:10:55	113785.000000	11378.500000	1070.060078	20.164633
C:\cware\Projects\Whales\OpenTag\T1_speed_30July\M21.DSG	7-1-2013	14:10:55	113786.000000	11378.600000	1067.484292	20.164291
C:\cware\Projects\Whales\OpenTag\T1_speed_30July\M21.DSG	7-1-2013	14:10:55	113787.000000	11378.700000	1064.077864	20.165318
C:\cware\Projects\Whales\OpenTag\T1_speed_30July\M21.DSG	7-1-2013	14:10:55	113788.000000	11378.800000	1059.219164	20.164975
C:\cware\Projects\Whales\OpenTag\T1_speed_30July\M21.DSG	7-1-2013	14:10:55	113789.000000	11378.900000	1056.606578	20.165112
C:\cware\Projects\Whales\OpenTag\T1_speed_30July\M21.DSG	7-1-2013	14:10:55	113790.000000	11379.000000	1052.249592	20.161759
C:\cware\Projects\Whales\OpenTag\T1_speed_30July\M21.DSG	7-1-2013	14:10:55	113791.000000	11379.100000	1048.927026	20.166754
C:\cware\Projects\Whales\OpenTag\T1_speed_30July\M21.DSG	7-1-2013	14:10:55	113792.000000	11379.200000	1044.118049	20.164223
C:\cware\Projects\Whales\OpenTag\T1_speed_30July\M21.DSG	7-1-2013	14:10:55	113793.000000	11379.300000	1041.687791	20.166276
C:\cware\Projects\Whales\OpenTag\T1_speed_30July\M21.DSG	7-1-2013	14:10:55	113794.000000	11379.400000	1035.704138	20.170176
C:\cware\Projects\Whales\OpenTag\T1_speed_30July\M21.DSG	7-1-2013	14:10:55	113795.000000	11379.500000	1032.700791	20.170449
C:\cware\Projects\Whales\OpenTag\T1_speed_30July\M21.DSG	7-1-2013	14:10:55	113796.000000	11379.600000	1027.622921	20.168739
C:\cware\Projects\Whales\OpenTag\T1_speed_30July\M21.DSG	7-1-2013	14:10:55	113797.000000	11379.700000	1025.783601	20.105239
C:\cware\Projects\Whales\OpenTag\T1_speed_30July\M21.DSG	7-1-2013	14:10:55	113798.000000	11379.800000	1022.641359	20.089844
C:\cware\Projects\Whales\OpenTag\T1_speed_30July\M21.DSG	7-1-2013	14:10:55	113799.000000	11379.900000	1026.863891	20.118856
C:\cware\Projects\Whales\OpenTag\T1_speed_30July\M21.DSG	7-1-2013	14:10:55	113800.000000	11380.000000	1024.137650	20.100997
C:\cware\Projects\Whales\OpenTag\T1_speed_30July\M21.DSG	7-1-2013	14:10:55	113801.000000	11380.100000	1028.992390	20.108661
C:\cware\Projects\Whales\OpenTag\T1_speed_30July\M21.DSG	7-1-2013	14:10:55	113802.000000	11380.200000	1029.390662	20.035992
C:\cware\Projects\Whales\OpenTag\T1_speed_30July\M21.DSG	7-1-2013	14:10:55	113803.000000	11380.300000	1030.241243	19.961202
C:\cware\Projects\Whales\OpenTag\T1_speed_30July\M21.DSG	7-1-2013	14:10:55	113804.000000	11380.400000	1029.251326	19.964624
C:\cware\Projects\Whales\OpenTag\T1_speed_30July\M21.DSG	7-1-2013	14:10:55	113805.000000	11380.500000	1024.167588	19.927195
C:\cware\Projects\Whales\OpenTag\T1_speed_30July\M21.DSG	7-1-2013	14:10:55	113806.000000	11380.600000	1011.523974	19.907556
C:\cware\Projects\Whales\OpenTag\T1_speed_30July\M21.DSG	7-1-2013	14:10:55	113807.000000	11380.700000	1007.538417	19.899003
C:\cware\Projects\Whales\OpenTag\T1_speed_30July\M21.DSG	7-1-2013	14:10:55	113808.000000	11380.800000	1013.340119	20.090322
C:\cware\Projects\Whales\OpenTag\T1_speed_30July\M21.DSG	7-1-2013	14:10:55	113809.000000	11380.900000	1025.928556	20.027097
C:\cware\Projects\Whales\OpenTag\T1_speed_30July\M21.DSG	7-1-2013	14:10:55	113810.000000	11381.000000	1023.390386	20.106882
C:\cware\Projects\Whales\OpenTag\T1_speed_30July\M21.DSG	7-1-2013	14:10:55	113811.000000	11381.100000	1037.787085	20.152317
C:\cware\Projects\Whales\OpenTag\T1_speed_30July\M21.DSG	7-1-2013	14:10:55	113812.000000	11381.200000	1055.803124	20.127204
C:\cware\Projects\Whales\OpenTag\T1_speed_30July\M21.DSG	7-1-2013	14:10:55	113813.000000	11381.300000	1062.031361	20.153206
C:\cware\Projects\Whales\OpenTag\T1_speed_30July\M21.DSG	7-1-2013	14:10:55	113814.000000	11381.400000	1070.200953	20.145816
C:\cware\Projects\Whales\OpenTag\T1_speed_30July\M21.DSG	7-1-2013	14:10:55	113815.000000	11381.500000	1078.524837	20.114066
C:\cware\Projects\Whales\OpenTag\T1_speed_30July\M21.DSG	7-1-2013	14:10:55	113816.000000	11381.600000	1081.339982	20.128231
C:\cware\Projects\Whales\OpenTag\T1_speed_30July\M21.DSG	7-1-2013	14:10:55	113817.000000	11381.700000	1070.796008	20.119746
C:\cware\Projects\Whales\OpenTag\T1_speed_30July\M21.DSG	7-1-2013	14:10:55	113818.000000	11381.800000	1065.331011	20.109550
C:\cware\Projects\Whales\OpenTag\T1_speed_30July\M21.DSG	7-1-2013	14:10:55	113819.000000	11381.900000	1054.383069	20.137673
C:\cware\Projects\Whales\OpenTag\T1_speed_30July\M21.DSG	7-1-2013	14:10:55	113820.000000	11382.000000	1058.178500	20.140479
C:\cware\Projects\Whales\OpenTag\T1_speed_30July\M21.DSG	7-1-2013	14:10:55	113821.000000	11382.100000	1057.849623	20.138563
C:\cware\Projects\Whales\OpenTag\T1_speed_30July\M21.DSG	7-1-2013	14:10:55	113822.000000	11382.200000	1059.763933	20.144584
C:\cware\Projects\Whales\OpenTag\T1_speed_30July\M21.DSG	7-1-2013	14:10:55	113823.000000	11382.300000	1061.336647	20.117146
C:\cware\Projects\Whales\OpenTag\T1_speed_30July\M21.DSG	7-1-2013	14:10:55	113824.000000	11382.400000	1060.728126	20.145132
C:\cware\Projects\Whales\OpenTag\T1_speed_30July\M21.DSG	7-1-2013	14:10:55	113825.000000	11382.500000	1056.846356	20.144516
C:\cware\Projects\Whales\OpenTag\T1_speed_30July\M21.DSG	7-1-2013	14:10:55	113826.000000	11382.600000	1057.907726	20.113998
C:\cware\Projects\Whales\OpenTag\T1_speed_30July\M21.DSG	7-1-2013	14:10:55	113827.000000	11382.700000	1060.507705	20.114135
C:\cware\Projects\Whales\OpenTag\T1_speed_30July\M21.DSG	7-1-2013	14:10:55	113828.000000	11382.800000	1059.857302	20.123372
C:\cware\Projects\Whales\OpenTag\T1_speed_30July\M21.DSG	7-1-2013	14:10:55	113829.000000	11382.900000	1057.202709	20.138358
C:\cware\Projects\Whales\OpenTag\T1_speed_30July\M21.DSG	7-1-2013	14:10:55	113830.000000	11383.000000	1053.972455	20.157791
C:\cware\Projects\Whales\OpenTag\T1_speed_30July\M21.DSG	7-1-2013	14:10:55	113831.000000	11383.100000	1048.504250	20.124809
C:\cware\Projects\Whales\OpenTag\T1_speed_30July\M21.DSG	7-1-2013	14:10:55	113832.000000	11383.200000	1051.585709	20.142463
C:\cware\Projects\Whales\OpenTag\T1_speed_30July\M21.DSG	7-1-2013	14:10:55	113833.000000	11383.300000	1044.216825	20.101681
C:\cware\Projects\Whales\OpenTag\T1_speed_30July\M21.DSG	7-1-2013	14:10:55	113834.000000	11383.400000	1043.320486	20.084780
C:\cware\Projects\Whales\OpenTag\T1_speed_30July\M21.DSG	7-1-2013	14:10:55	113835.000000	11383.500000	1035.555602	20.117830
C:\cware\Projects\Whales\OpenTag\T1_speed_30July\M21.DSG	7-1-2013	14:10:55	113836.000000	11383.600000	1029.323662	20.132473
C:\cware\Projects\Whales\OpenTag\T1_speed_30July\M21.DSG	7-1-2013	14:10:55	113837.000000	11383.700000	1022.613237	20.071232
C:\cware\Projects\Whales\OpenTag\T1_speed_30July\M21.DSG	7-1-2013	14:10:55	113838.000000	11383.800000	1021.163547	20.118309
C:\cware\Projects\Whales\OpenTag\T1_speed_30July\M21.DSG	7-1-2013	14:10:55	113839.000000	11383.900000	1028.146926	20.088407
C:\cware\Projects\Whales\OpenTag\T1_speed_30July\M21.DSG	7-1-2013	14:10:55	113840.000000	11384.000000	1029.868478	20.031818
C:\cware\Projects\Whales\OpenTag\T1_speed_30July\M21.DSG	7-1-2013	14:10:55	113841.000000	11384.100000	1030.406552	20.001574
C:\cware\Projects\Whales\OpenTag\T1_speed_30July\M21.DSG	7-1-2013	14:10:55	113842.000000	11384.200000	1028.410892	19.988641
C:\cware\Projects\Whales\OpenTag\T1_speed_30July\M21.DSG	7-1-2013	14:10:55	113843.000000	11384.300000	1029.335440	20.022854
C:\cware\Projects\Whales\OpenTag\T1_speed_30July\M21.DSG	7-1-2013	14:10:55	113844.000000	11384.400000	1028.491521	19.999453
C:\cware\Projects\Whales\OpenTag\T1_speed_30July\M21.DSG	7-1-2013	14:10:55	113845.000000	11384.500000	1027.205454	19.982620
C:\cware\Projects\Whales\OpenTag\T1_speed_30July\M21.DSG	7-1-2013	14:10:55	113846.000000	11384.600000	1026.755561	19.978993
C:\cware\Projects\Whales\OpenTag\T1_speed_30July\M21.DSG	7-1-2013	14:10:55	113847.000000	11384.700000	1025.572976	19.976530
C:\cware\Projects\Whales\OpenTag\T1_speed_30July\M21.DSG	7-1-2013	14:10:55	113848.000000	11384.800000	1023.470676	19.983988
C:\cware\Projects\Whales\OpenTag\T1_speed_30July\M21.DSG	7-1-2013	14:10:55	113849.000000	11384.900000	1024.661823	19.994526
C:\cware\Projects\Whales\OpenTag\T1_speed_30July\M21.DSG	7-1-2013	14:10:55	113850.000000	11385.000000	1024.302412	19.979746
C:\cware\Projects\Whales\OpenTag\T1_speed_30July\M21.DSG	7-1-2013	14:10:55	113851.000000	11385.100000	1026.530952	20.153617
C:\cware\Projects\Whales\OpenTag\T1_speed_30July\M21.DSG	7-1-2013	14:10:55	113852.000000	11385.200000	1025.045891	20.144105
C:\cware\Projects\Whales\OpenTag\T1_speed_30July\M21.DSG	7-1-2013	14:10:55	113853.000000	11385.300000	1026.710914	20.187967
C:\cware\Projects\Whales\OpenTag\T1_speed_30July\M21.DSG	7-1-2013	14:10:55	113854.000000	11385.400000	1031.237656	20.166207
C:\cware\Projects\Whales\OpenTag\T1_speed_30July\M21.DSG	7-1-2013	14:10:55	113855.000000	11385.500000	1050.329408	20.201652
C:\cware\Projects\Whales\OpenTag\T1_speed_30July\M21.DSG	7-1-2013	14:10:55	113856.000000	11385.600000	1062.298146	20.158064
C:\cware\Projects\Whales\OpenTag\T1_speed_30July\M21.DSG	7-1-2013	14:10:55	113857.000000	11385.700000	1082.151728	20.184956
C:\cware\Projects\Whales\OpenTag\T1_speed_30July\M21.DSG	7-1-2013	14:10:55	113858.000000	11385.800000	1082.531689	20.142463
C:\cware\Projects\Whales\OpenTag\T1_speed_30July\M21.DSG	7-1-2013	14:10:55	113859.000000	11385.900000	1079.248711	20.102913
C:\cware\Projects\Whales\OpenTag\T1_speed_30July\M21.DSG	7-1-2013	14:10:55	113860.000000	11386.000000	1066.748950	20.138152
C:\cware\Projects\Whales\OpenTag\T1_speed_30July\M21.DSG	7-1-2013	14:10:55	113861.000000	11386.100000	1048.640843	20.149648
C:\cware\Projects\Whales\OpenTag\T1_speed_30July\M21.DSG	7-1-2013	14:10:55	113862.000000	11386.200000	1065.227650	20.159159
C:\cware\Projects\Whales\OpenTag\T1_speed_30July\M21.DSG	7-1-2013	14:10:55	113863.000000	11386.300000	1065.344371	20.174008
C:\cware\Projects\Whales\OpenTag\T1_speed_30July\M21.DSG	7-1-2013	14:10:55	113864.000000	11386.400000	1070.201929	20.177908
C:\cware\Projects\Whales\OpenTag\T1_speed_30July\M21.DSG	7-1-2013	14:10:55	113865.000000	11386.500000	1068.332824	20.181329
C:\cware\Projects\Whales\OpenTag\T1_speed_30July\M21.DSG	7-1-2013	14:10:55	113866.000000	11386.600000	1074.839213	20.183587
C:\cware\Projects\Whales\OpenTag\T1_speed_30July\M21.DSG	7-1-2013	14:10:55	113867.000000	11386.700000	1079.473619	20.198367
C:\cware\Projects\Whales\OpenTag\T1_speed_30July\M21.DSG	7-1-2013	14:10:55	113868.000000	11386.800000	1080.207146	20.195357
C:\cware\Projects\Whales\OpenTag\T1_speed_30July\M21.DSG	7-1-2013	14:10:55	113869.000000	11386.900000	1069.186217	20.184751
C:\cware\Projects\Whales\OpenTag\T1_speed_30July\M21.DSG	7-1-2013	14:10:55	113870.000000	11387.000000	1073.462735	20.174555
C:\cware\Projects\Whales\OpenTag\T1_speed_30July\M21.DSG	7-1-2013	14:10:55	113871.000000	11387.100000	1067.684968	20.183587
C:\cware\Projects\Whales\OpenTag\T1_speed_30July\M21.DSG	7-1-2013	14:10:55	113872.000000	11387.200000	1086.399908	20.186324
C:\cware\Projects\Whales\OpenTag\T1_speed_30July\M21.DSG	7-1-2013	14:10:55	113873.000000	11387.300000	1087.561968	20.179140
C:\cware\Projects\Whales\OpenTag\T1_speed_30July\M21.DSG	7-1-2013	14:10:55	113874.000000	11387.400000	1085.849806	20.188582
C:\cware\Projects\Whales\OpenTag\T1_speed_30July\M21.DSG	7-1-2013	14:10:55	113875.000000	11387.500000	1107.947164	20.190361
C:\cware\Projects\Whales\OpenTag\T1_speed_30July\M21.DSG	7-1-2013	14:10:55	113876.000000	11387.600000	1098.227312	20.196109
C:\cware\Projects\Whales\OpenTag\T1_speed_30July\M21.DSG	7-1-2013	14:10:55	113877.000000	11387.700000	1115.672868	20.200283
C:\cware\Projects\Whales\OpenTag\T1_speed_30July\M21.DSG	7-1-2013	14:10:55	113878.000000	11387.800000	1121.165106	20.208084
C:\cware\Projects\Whales\OpenTag\T1_speed_30July\M21.DSG	7-1-2013	14:10:55	113879.000000	11387.900000	1138.415709	20.213695
C:\cware\Projects\Whales\OpenTag\T1_speed_30July\M21.DSG	7-1-2013	14:10:55	113880.000000	11388.000000	1139.331951	20.210958
C:\cware\Projects\Whales\OpenTag\T1_speed_30July\M21.DSG	7-1-2013	14:10:55	113881.000000	11388.100000	1133.753498	20.205073
C:\cware\Projects\Whales\OpenTag\T1_speed_30July\M21.DSG	7-1-2013	14:10:55	113882.000000	11388.200000	1128.418711	20.202199
C:\cware\Projects\Whales\OpenTag\T1_speed_30July\M21.DSG	7-1-2013	14:10:55	113883.000000	11388.300000	1111.038219	20.181740
C:\cware\Projects\Whales\OpenTag\T1_speed_30July\M21.DSG	7-1-2013	14:10:55	113884.000000	11388.400000	1114.582881	20.213763
C:\cware\Projects\Whales\OpenTag\T1_speed_30July\M21.DSG	7-1-2013	14:10:55	113885.000000	11388.500000	1107.121709	20.218279
C:\cware\Projects\Whales\OpenTag\T1_speed_30July\M21.DSG	7-1-2013	14:10:55	113886.000000	11388.600000	1108.854709	20.221153
C:\cware\Projects\Whales\OpenTag\T1_speed_30July\M21.DSG	7-1-2013	14:10:55	113887.000000	11388.700000	1105.022299	20.215953
C:\cware\Projects\Whales\OpenTag\T1_speed_30July\M21.DSG	7-1-2013	14:10:55	113888.000000	11388.800000	1110.482058	20.207810
C:\cware\Projects\Whales\OpenTag\T1_speed_30July\M21.DSG	7-1-2013	14:10:55	113889.000000	11388.900000	1104.326226	20.216432
C:\cware\Projects\Whales\OpenTag\T1_speed_30July\M21.DSG	7-1-2013	14:10:55	113890.000000	11389.000000	1100.038674	20.223548
C:\cware\Projects\Whales\OpenTag\T1_speed_30July\M21.DSG	7-1-2013	14:10:55	113891.000000	11389.100000	1095.534759	20.218553
C:\cware\Projects\Whales\OpenTag\T1_speed_30July\M21.DSG	7-1-2013	14:10:55	113892.000000	11389.200000	1094.630726	20.220332
C:\cware\Projects\Whales\OpenTag\T1_speed_30July\M21.DSG	7-1-2013	14:10:55	113893.000000	11389.300000	1099.708040	20.226969
C:\cware\Projects\Whales\OpenTag\T1_speed_30July\M21.DSG	7-1-2013	14:10:55	113894.000000	11389.400000	1100.709109	20.227448
C:\cware\Projects\Whales\OpenTag\T1_speed_30July\M21.DSG	7-1-2013	14:10:55	113895.000000	11389.500000	1098.535959	20.226764
C:\cware\Projects\Whales\OpenTag\T1_speed_30July\M21.DSG	7-1-2013	14:10:55	113896.000000	11389.600000	1090.636142	20.227038
C:\cware\Projects\Whales\OpenTag\T1_speed_30July\M21.DSG	7-1-2013	14:10:55	113897.000000	11389.700000	1088.500866	20.222385
C:\cware\Projects\Whales\OpenTag\T1_speed_30July\M21.DSG	7-1-2013	14:10:55	113898.000000	11389.800000	1084.373323	20.224506
C:\cware\Projects\Whales\OpenTag\T1_speed_30July\M21.DSG	7-1-2013	14:10:55	113899.000000	11389.900000	1083.091895	20.222659
C:\cware\Projects\Whales\OpenTag\T1_speed_30July\M21.DSG	7-1-2013	14:10:55	113900.000000	11390.000000	1077.840868	20.225259
C:\cware\Projects\Whales\OpenTag\T1_speed_30July\M21.DSG	7-1-2013	14:10:55	113901.000000	11390.100000	1071.542942	20.218621
C:\cware\Projects\Whales\OpenTag\T1_speed_30July\M21.DSG	7-1-2013	14:10:55	113902.000000	11390.200000	1066.282361	20.213763
C:\cware\Projects\Whales\OpenTag\T1_speed_30July\M21.DSG	7-1-2013	14:10:55	113903.000000	11390.300000	1057.054132	20.208221
C:\cware\Projects\Whales\OpenTag\T1_speed_30July\M21.DSG	7-1-2013	14:10:55	113904.000000	11390.400000	1058.286909	20.209179
C:\cware\Projects\Whales\OpenTag\T1_speed_30July\M21.DSG	7-1-2013	14:10:55	113905.000000	11390.500000	1053.976891	20.209521
C:\cware\Projects\Whales\OpenTag\T1_speed_30July\M21.DSG	7-1-2013	14:10:55	113906.000000	11390.600000	1043.001670	20.207194
C:\cware\Projects\Whales\OpenTag\T1_speed_30July\M21.DSG	7-1-2013	14:10:55	113907.000000	11390.700000	1038.008951	20.205142
C:\cware\Projects\Whales\OpenTag\T1_speed_30July\M21.DSG	7-1-2013	14:10:55	113908.000000	11390.800000	1032.445747	20.195493
C:\cware\Projects\Whales\OpenTag\T1_speed_30July\M21.DSG	7-1-2013	14:10:55	113909.000000	11390.900000	1021.745146	20.127752
C:\cware\Projects\Whales\OpenTag\T1_speed_30July\M21.DSG	7-1-2013	14:10:55	113910.000000	11391.000000	1025.162288	19.940127
C:\cware\Projects\Whales\OpenTag\T1_speed_30July\M21.DSG	7-1-2013	14:10:55	113911.000000	11391.100000	1027.990063	20.056862
C:\cware\Projects\Whales\OpenTag\T1_speed_30July\M21.DSG	7-1-2013	14:10:55	113912.000000	11391.200000	1026.539570	20.025318
C:\cware\Projects\Whales\OpenTag\T1_speed_30July\M21.DSG	7-1-2013	14:10:55	113913.000000	11391.300000	1027.745954	20.084301
C:\cware\Projects\Whales\OpenTag\T1_speed_30July\M21.DSG	7-1-2013	14:10:55	113914.000000	11391.400000	1028.435696	20.015259
C:\cware\Projects\Whales\OpenTag\T1_speed_30July\M21.DSG	7-1-2013	14:10:55	113915.000000	11391.500000	1030.635919	20.035103
C:\cware\Projects\Whales\OpenTag\T1_speed_30July\M21.DSG	7-1-2013	14:10:55	113916.000000	11391.600000	1031.007598	20.022444
C:\cware\Projects\Whales\OpenTag\T1_speed_30July\M21.DSG	7-1-2013	14:10:55	113917.000000	11391.700000	1028.497013	19.987067
C:\cware\Projects\Whales\OpenTag\T1_speed_30July\M21.DSG	7-1-2013	14:10:55	113918.000000	11391.800000	1026.215405	19.986178
C:\cware\Projects\Whales\OpenTag\T1_speed_30July\M21.DSG	7-1-2013	14:10:55	113919.000000	11391.900000	1006.430111	19.969277
C:\cware\Projects\Whales\OpenTag\T1_speed_30July\M21.DSG	7-1-2013	14:10:55	113920.000000	11392.000000	999.557454	19.974203
C:\cware\Projects\Whales\OpenTag\T1_speed_30July\M21.DSG	7-1-2013	14:10:55	113921.000000	11392.100000	1022.728034	20.220948
C:\cware\Projects\Whales\OpenTag\T1_speed_30July\M21.DSG	7-1-2013	14:10:55	113922.000000	11392.200000	1022.295287	20.232786
C:\cware\Projects\Whales\OpenTag\T1_speed_30July\M21.DSG	7-1-2013	14:10:55	113923.000000	11392.300000	1027.870611	20.243186
C:\cware\Projects\Whales\OpenTag\T1_speed_30July\M21.DSG	7-1-2013	14:10:55	113924.000000	11392.400000	1055.816288	20.252492
C:\cware\Projects\Whales\OpenTag\T1_speed_30July\M21.DSG	7-1-2013	14:10:55	113925.000000	11392.500000	1072.569129	20.252356
C:\cware\Projects\Whales\OpenTag\T1_speed_30July\M21.DSG	7-1-2013	14:10:55	113926.000000	11392.600000	1085.762903	20.231896
C:\cware\Projects\Whales\OpenTag\T1_speed_30July\M21.DSG	7-1-2013	14:10:55	113927.000000	11392.700000	1081.663718	20.221564
C:\cware\Projects\Whales\OpenTag\T1_speed_30July\M21.DSG	7-1-2013	14:10:55	113928.000000	11392.800000	1069.795977	20.186666
C:\cware\Projects\Whales\OpenTag\T1_speed_30July\M21.DSG	7-1-2013	14:10:55	113929.000000	11392.900000	1061.372383	20.185572
C:\cware\Projects\Whales\OpenTag\T1_speed_30July\M21.DSG	7-1-2013	14:10:55	113930.000000	11393.000000	1061.683420	20.202883
C:\cware\Projects\Whales\OpenTag\T1_speed_30July\M21.DSG	7-1-2013	14:10:55	113931.000000	11393.100000	1060.648108	20.196246
C:\cware\Projects\Whales\OpenTag\T1_speed_30July\M21.DSG	7-1-2013	14:10:55	113932.000000	11393.200000	1070.189601	20.178250
C:\cware\Projects\Whales\OpenTag\T1_speed_30July\M21.DSG	7-1-2013	14:10:55	113933.000000	11393.300000	1067.740027	20.200420
C:\cware\Projects\Whales\OpenTag\T1_speed_30July\M21.DSG	7-1-2013	14:10:55	113934.000000	11393.400000	1073.487809	20.172639
C:\cware\Projects\Whales\OpenTag\T1_speed_30July\M21.DSG	7-1-2013	14:10:55	113935.000000	11393.500000	1060.278110	20.173460
C:\cware\Projects\Whales\OpenTag\T1_speed_30July\M21.DSG	7-1-2013	14:10:55	113936.000000	11393.600000	1065.654100	20.195357
C:\cware\Projects\Whales\OpenTag\T1_speed_30July\M21.DSG	7-1-2013	14:10:55	113937.000000	11393.700000	1067.538245	20.184203
C:\cware\Projects\Whales\OpenTag\T1_speed_30July\M21.DSG	7-1-2013	14:10:55	113938.000000	11393.800000	1073.474733	20.175171
C:\cware\Projects\Whales\OpenTag\T1_speed_30July\M21.DSG	7-1-2013	14:10:55	113939.000000	11393.900000	1069.071612	20.198162
C:\cware\Projects\Whales\OpenTag\T1_speed_30July\M21.DSG	7-1-2013	14:10:55	113940.000000	11394.000000	1096.535008	20.221769
C:\cware\Projects\Whales\OpenTag\T1_speed_30July\M21.DSG	7-1-2013	14:10:55	113941.000000	11394.100000	1082.595620	20.209247
C:\cware\Projects\Whales\OpenTag\T1_speed_30July\M21.DSG	7-1-2013	14:10:55	113942.000000	11394.200000	1107.616615	20.193783
C:\cware\Projects\Whales\OpenTag\T1_speed_30July\M21.DSG	7-1-2013	14:10:55	113943.000000	11394.300000	1129.240078	20.186803
C:\cware\Projects\Whales\OpenTag\T1_speed_30July\M21.DSG	7-1-2013	14:10:55	113944.000000	11394.400000	1135.669980	20.206852
C:\cware\Projects\Whales\OpenTag\T1_speed_30July\M21.DSG	7-1-2013	14:10:55	113945.000000	11394.500000	1150.957056	20.200352
C:\cware\Projects\Whales\OpenTag\T1_speed_30July\M21.DSG	7-1-2013	14:10:55	113946.000000	11394.600000	1170.736045	20.197957
C:\cware\Projects\Whales\OpenTag\T1_speed_30July\M21.DSG	7-1-2013	14:10:55	113947.000000	11394.700000	1142.615123	20.217048
C:\cware\Projects\Whales\OpenTag\T1_speed_30July\M21.DSG	7-1-2013	14:10:55	113948.000000	11394.800000	1110.389279	20.188993
C:\cware\Projects\Whales\OpenTag\T1_speed_30July\M21.DSG	7-1-2013	14:10:55	113949.000000	11394.900000	1130.725750	20.204457
C:\cware\Projects\Whales\OpenTag\T1_speed_30July\M21.DSG	7-1-2013	14:10:55	113950.000000	11395.000000	1118.183415	20.168602
C:\cware\Projects\Whales\OpenTag\T1_speed_30July\M21.DSG	7-1-2013	14:10:55	113951.000000	11395.100000	1124.192270	20.211300
C:\cware\Projects\Whales\OpenTag\T1_speed_30July\M21.DSG	7-1-2013	14:10:55	113952.000000	11395.200000	1122.065583	20.220948
C:\cware\Projects\Whales\OpenTag\T1_speed_30July\M21.DSG	7-1-2013	14:10:55	113953.000000	11395.300000	1122.528481	20.225533
C:\cware\Projects\Whales\OpenTag\T1_speed_30July\M21.DSG	7-1-2013	14:10:55	113954.000000	11395.400000	1124.824507	20.222932
C:\cware\Projects\Whales\OpenTag\T1_speed_30July\M21.DSG	7-1-2013	14:10:55	113955.000000	11395.500000	1124.887035	20.216432
C:\cware\Projects\Whales\OpenTag\T1_speed_30July\M21.DSG	7-1-2013	14:10:55	113956.000000	11395.600000	1124.091408	20.225190
C:\cware\Projects\Whales\OpenTag\T1_speed_30July\M21.DSG	7-1-2013	14:10:55	113957.000000	11395.700000	1110.395314	20.259677
C:\cware\Projects\Whales\OpenTag\T1_speed_30July\M21.DSG	7-1-2013	14:10:55	113958.000000	11395.800000	1113.422611	20.263441
C:\cware\Projects\Whales\OpenTag\T1_speed_30July\M21.DSG	7-1-2013	14:10:55	113959.000000	11395.900000	1123.517682	20.277536
C:\cware\Projects\Whales\OpenTag\T1_speed_30July\M21.DSG	7-1-2013	14:10:55	113960.000000	11396.000000	1121.453946	20.277742
C:\cware\Projects\Whales\OpenTag\T1_speed_30July\M21.DSG	7-1-2013	14:10:55	113961.000000	11396.100000	1121.452062	20.285748
C:\cware\Projects\Whales\OpenTag\T1_speed_30July\M21.DSG	7-1-2013	14:10:55	113962.000000	11396.200000	1126.786792	20.293138
C:\cware\Projects\Whales\OpenTag\T1_speed_30July\M21.DSG	7-1-2013	14:10:55	113963.000000	11396.300000	1115.905256	20.297175
C:\cware\Projects\Whales\OpenTag\T1_speed_30July\M21.DSG	7-1-2013	14:10:55	113964.000000	11396.400000	1129.581465	20.301349
C:\cware\Projects\Whales\OpenTag\T1_speed_30July\M21.DSG	7-1-2013	14:10:55	113965.000000	11396.500000	1123.719443	20.302854
C:\cware\Projects\Whales\OpenTag\T1_speed_30July\M21.DSG	7-1-2013	14:10:55	113966.000000	11396.600000	1119.700773	20.306891
C:\cware\Projects\Whales\OpenTag\T1_speed_30July\M21.DSG	7-1-2013	14:10:55	113967.000000	11396.700000	1150.962945	20.309765
C:\cware\Projects\Whales\OpenTag\T1_speed_30July\M21.DSG	7-1-2013	14:10:55	113968.000000	11396.800000	1153.576303	20.309902
C:\cware\Projects\Whales\OpenTag\T1_speed_30July\M21.DSG	7-1-2013	14:10:55	113969.000000	11396.900000	1175.118531	20.308533
C:\cware\Projects\Whales\OpenTag\T1_speed_30July\M21.DSG	7-1-2013	14:10:55	113970.000000	11397.000000	1165.312429	20.307439
C:\cware\Projects\Whales\OpenTag\T1_speed_30July\M21.DSG	7-1-2013	14:10:55	113971.000000	11397.100000	1167.510931	20.304838
C:\cware\Projects\Whales\OpenTag\T1_speed_30July\M21.DSG	7-1-2013	14:10:55	113972.000000	11397.200000	1143.574347	20.311407
C:\cware\Projects\Whales\OpenTag\T1_speed_30July\M21.DSG	7-1-2013	14:10:55	113973.000000	11397.300000	1137.224808	20.307644
C:\cware\Projects\Whales\OpenTag\T1_speed_30July\M21.DSG	7-1-2013	14:10:55	113974.000000	11397.400000	1148.069386	20.305796
C:\cware\Projects\Whales\OpenTag\T1_speed_30July\M21.DSG	7-1-2013	14:10:55	113975.000000	11397.500000	1139.179277	20.304838
C:\cware\Projects\Whales\OpenTag\T1_speed_30July\M21.DSG	7-1-2013	14:10:55	113976.000000	11397.600000	1136.724447	20.306002
C:\cware\Projects\Whales\OpenTag\T1_speed_30July\M21.DSG	7-1-2013	14:10:55	113977.000000	11397.700000	1133.659418	20.305181
C:\cware\Projects\Whales\OpenTag\T1_speed_30July\M21.DSG	7-1-2013	14:10:55	113978.000000	11397.800000	1134.319201	20.303538
C:\cware\Projects\Whales\OpenTag\T1_speed_30July\M21.DSG	7-1-2013	14:10:55	113979.000000	11397.900000	1128.420680	20.304359
C:\cware\Projects\Whales\OpenTag\T1_speed_30July\M21.DSG	7-1-2013	14:10:55	113980.000000	11398.000000	1121.484398	20.304017
C:\cware\Projects\Whales\OpenTag\T1_speed_30July\M21.DSG	7-1-2013	14:10:55	113981.000000	11398.100000	1129.592726	20.305728
C:\cware\Projects\Whales\OpenTag\T1_speed_30July\M21.DSG	7-1-2013	14:10:55	113982.000000	11398.200000	1115.768788	20.305796
C:\cware\Projects\Whales\OpenTag\T1_speed_30July\M21.DSG	7-1-2013	14:10:55	113983.000000	11398.300000	1119.601373	20.314008
C:\cware\Projects\Whales\OpenTag\T1_speed_30July\M21.DSG	7-1-2013	14:10:55	113984.000000	11398.400000	1137.492571	20.312160
C:\cware\Projects\Whales\OpenTag\T1_speed_30July\M21.DSG	7-1-2013	14:10:55	113985.000000	11398.500000	1132.265177	20.315034
C:\cware\Projects\Whales\OpenTag\T1_speed_30July\M21.DSG	7-1-2013	14:10:55	113986.000000	11398.600000	1139.799864	20.316266
C:\cware\Projects\Whales\OpenTag\T1_speed_30July\M21.DSG	7-1-2013	14:10:55	113987.000000	11398.700000	1153.318468	20.318318
C:\cware\Projects\Whales\OpenTag\T1_speed_30July\M21.DSG	7-1-2013	14:10:55	113988.000000	11398.800000	1178.341772	20.315308
C:\cware\Projects\Whales\OpenTag\T1_speed_30July\M21.DSG	7-1-2013	14:10:55	113989.000000	11398.900000	1173.542440	20.314760
C:\cware\Projects\Whales\OpenTag\T1_speed_30July\M21.DSG	7-1-2013	14:10:55	113990.000000	11399.000000	1161.781683	20.317634
C:\cware\Projects\Whales\OpenTag\T1_speed_30July\M21.DSG	7-1-2013	14:10:55	113991.000000	11399.100000	1128.809320	20.314144
C:\cware\Projects\Whales\OpenTag\T1_speed_30July\M21.DSG	7-1-2013	14:10:55	113992.000000	11399.200000	1138.371087	20.315992
C:\cware\Projects\Whales\OpenTag\T1_speed_30July\M21.DSG	7-1-2013	14:10:55	113993.000000	11399.300000	1135.220823	20.313597
C:\cware\Projects\Whales\OpenTag\T1_speed_30July\M21.DSG	7-1-2013	14:10:55	113994.000000	11399.400000	1141.901471	20.310449
C:\cware\Projects\Whales\OpenTag\T1_speed_30July\M21.DSG	7-1-2013	14:10:55	113995.000000	11399.500000	1135.404704	20.310176
C:\cware\Projects\Whales\OpenTag\T1_speed_30July\M21.DSG	7-1-2013	14:10:55	113996.000000	11399.600000	1139.569338	20.308533
C:\cware\Projects\Whales\OpenTag\T1_speed_30July\M21.DSG	7-1-2013	14:10:55	113997.000000	11399.700000	1144.686464	20.306960
C:\cware\Projects\Whales\OpenTag\T1_speed_30July\M21.DSG	7-1-2013	14:10:55	113998.000000	11399.800000	1137.359660	20.305044
C:\cware\Projects\Whales\OpenTag\T1_speed_30July\M21.DSG	7-1-2013	14:10:55	113999.000000	11399.900000	1132.780331	20.304359
C:\cware\Projects\Whales\OpenTag\T1_speed_30July\M21.DSG	7-1-2013	14:10:55	114000.000000	11400.000000	1125.562816	20.305591
C:\cware\Projects\Whales\OpenTag\T1_speed_30July\M21.DSG	7-1-2013	14:10:55	114001.000000	11400.100000	1121.153046	20.310928
C:\cware\Projects\Whales\OpenTag\T1_speed_30July\M21.DSG	7-1-2013	14:10:55	114002.000000	11400.200000	1104.691676	20.309012
C:\cware\Projects\Whales\OpenTag\T1_speed_30July\M21.DSG	7-1-2013	14:10:55	114003.000000	11400.300000	1091.417257	20.308807
C:\cware\Projects\Whales\OpenTag\T1_speed_30July\M21.DSG	7-1-2013	14:10:55	114004.000000	11400.400000	1108.256702	20.312365
C:\cware\Projects\Whales\OpenTag\T1_speed_30July\M21.DSG	7-1-2013	14:10:55	114005.000000	11400.500000	1112.702247	20.311065
C:\cware\Projects\Whales\OpenTag\T1_speed_30July\M21.DSG	7-1-2013	14:10:55	114006.000000	11400.600000	1132.399670	20.314281
C:\cware\Projects\Whales\OpenTag\T1_speed_30July\M21.DSG	7-1-2013	14:10:55	114007.000000	11400.700000	1151.902896	20.312023
C:\cware\Projects\Whales\OpenTag\T1_speed_30July\M21.DSG	7-1-2013	14:10:55	114008.000000	11400.800000	1143.635509	20.310860
C:\cware\Projects\Whales\OpenTag\T1_speed_30July\M21.DSG	7-1-2013	14:10:55	114009.000000	11400.900000	1123.741882	20.311476
C:\cware\Projects\Whales\OpenTag\T1_speed_30July\M21.DSG	7-1-2013	14:10:55	114010.000000	11401.000000	1103.568037	20.309491
C:\cware\Projects\Whales\OpenTag\T1_speed_30July\M21.DSG	7-1-2013	14:10:55	114011.000000	11401.100000	1112.715889	20.305454
C:\cware\Projects\Whales\OpenTag\T1_speed_30July\M21.DSG	7-1-2013	14:10:55	114012.000000	11401.200000	1118.284648	20.304975
C:\cware\Projects\Whales\OpenTag\T1_speed_30July\M21.DSG	7-1-2013	14:10:55	114013.000000	11401.300000	1104.326569	20.304428
C:\cware\Projects\Whales\OpenTag\T1_speed_30July\M21.DSG	7-1-2013	14:10:55	114014.000000	11401.400000	1101.725930	20.302649
C:\cware\Projects\Whales\OpenTag\T1_speed_30July\M21.DSG	7-1-2013	14:10:55	114015.000000	11401.500000	1090.614012	20.299775
C:\cware\Projects\Whales\OpenTag\T1_speed_30July\M21.DSG	7-1-2013	14:10:55	114016.000000	11401.600000	1083.482857	20.298133
C:\cware\Projects\Whales\OpenTag\T1_speed_30July\M21.DSG	7-1-2013	14:10:55	114017.000000	11401.700000	1085.534709	20.297243
C:\cware\Projects\Whales\OpenTag\T1_speed_30July\M21.DSG	7-1-2013	14:10:55	114018.000000	11401.800000	1085.854132	20.291153
C:\cware\Projects\Whales\OpenTag\T1_speed_30July\M21.DSG	7-1-2013	14:10:55	114019.000000	11401.900000	1072.127502	20.293617
C:\cware\Projects\Whales\OpenTag\T1_speed_30July\M21.DSG	7-1-2013	14:10:55	114020.000000	11402.000000	1071.933490	20.289648
C:\cware\Projects\Whales\OpenTag\T1_speed_30July\M21.DSG	7-1-2013	14:10:55	114021.000000	11402.100000	1072.445523	20.292111
C:\cware\Projects\Whales\OpenTag\T1_speed_30July\M21.DSG	7-1-2013	14:10:55	114022.000000	11402.200000	1071.639133	20.293343
C:\cware\Projects\Whales\OpenTag\T1_speed_30July\M21.DSG	7-1-2013	14:10:55	114023.000000	11402.300000	1039.157551	20.290264
C:\cware\Projects\Whales\OpenTag\T1_speed_30July\M21.DSG	7-1-2013	14:10:55	114024.000000	11402.400000	1059.256718	20.292932
C:\cware\Projects\Whales\OpenTag\T1_speed_30July\M21.DSG	7-1-2013	14:10:55	114025.000000	11402.500000	1074.876160	20.290537
C:\cware\Projects\Whales\OpenTag\T1_speed_30July\M21.DSG	7-1-2013	14:10:55	114026.000000	11402.600000	1079.420269	20.286227
C:\cware\Projects\Whales\OpenTag\T1_speed_30July\M21.DSG	7-1-2013	14:10:55	114027.000000	11402.700000	1097.137264	20.292316
C:\cware\Projects\Whales\OpenTag\T1_speed_30July\M21.DSG	7-1-2013	14:10:55	114028.000000	11402.800000	1109.703246	20.291290
C:\cware\Projects\Whales\OpenTag\T1_speed_30July\M21.DSG	7-1-2013	14:10:55	114029.000000	11402.900000	1120.268175	20.283147
C:\cware\Projects\Whales\OpenTag\T1_speed_30July\M21.DSG	7-1-2013	14:10:55	114030.000000	11403.000000	1099.434364	20.287663
C:\cware\Projects\Whales\OpenTag\T1_speed_30July\M21.DSG	7-1-2013	14:10:55	114031.000000	11403.100000	1077.282609	20.288211
C:\cware\Projects\Whales\OpenTag\T1_speed_30July\M21.DSG	7-1-2013	14:10:55	114032.000000	11403.200000	1091.156680	20.282121
C:\cware\Projects\Whales\OpenTag\T1_speed_30July\M21.DSG	7-1-2013	14:10:55	114033.000000	11403.300000	1085.515124	20.281916
C:\cware\Projects\Whales\OpenTag\T1_speed_30July\M21.DSG	7-1-2013	14:10:55	114034.000000	11403.400000	1096.528935	20.284584
C:\cware\Projects\Whales\OpenTag\T1_speed_30July\M21.DSG	7-1-2013	14:10:55	114035.000000	11403.500000	1097.726794	20.280616
C:\cware\Projects\Whales\OpenTag\T1_speed_30July\M21.DSG	7-1-2013	14:10:55	114036.000000	11403.600000	1100.511501	20.278700
C:\cware\Projects\Whales\OpenTag\T1_speed_30July\M21.DSG	7-1-2013	14:10:55	114037.000000	11403.700000	1100.182128	20.277536
C:\cware\Projects\Whales\OpenTag\T1_speed_30July\M21.DSG	7-1-2013	14:10:55	114038.000000	11403.800000	1098.668608	20.275210
C:\cware\Projects\Whales\OpenTag\T1_speed_30July\M21.DSG	7-1-2013	14:10:55	114039.000000	11403.900000	1089.655403	20.279794
C:\cware\Projects\Whales\OpenTag\T1_speed_30July\M21.DSG	7-1-2013	14:10:55	114040.000000	11404.000000	1091.022771	20.280752
C:\cware\Projects\Whales\OpenTag\T1_speed_30July\M21.DSG	7-1-2013	14:10:55	114041.000000	11404.100000	1092.572616	20.284037
C:\cware\Projects\Whales\OpenTag\T1_speed_30July\M21.DSG	7-1-2013	14:10:55	114042.000000	11404.200000	1085.624379	20.283968
C:\cware\Projects\Whales\OpenTag\T1_speed_30July\M21.DSG	7-1-2013	14:10:55	114043.000000	11404.300000	1084.477077	20.282189
C:\cware\Projects\Whales\OpenTag\T1_speed_30July\M21.DSG	7-1-2013	14:10:55	114044.000000	11404.400000	1091.718193	20.282805
C:\cware\Projects\Whales\OpenTag\T1_speed_30July\M21.DSG	7-1-2013	14:10:55	114045.000000	11404.500000	1086.379657	20.289785
C:\cware\Projects\Whales\OpenTag\T1_speed_30July\M21.DSG	7-1-2013	14:10:55	114046.000000	11404.600000	1099.360005	20.291495
C:\cware\Projects\Whales\OpenTag\T1_speed_30July\M21.DSG	7-1-2013	14:10:55	114047.000000	11404.700000	1118.336281	20.293480
C:\cware\Projects\Whales\OpenTag\T1_speed_30July\M21.DSG	7-1-2013	14:10:55	114048.000000	11404.800000	1136.116815	20.291358
C:\cware\Projects\Whales\OpenTag\T1_speed_30July\M21.DSG	7-1-2013	14:10:55	114049.000000	11404.900000	1150.013291	20.292932
C:\cware\Projects\Whales\OpenTag\T1_speed_30July\M21.DSG	7-1-2013	14:10:55	114050.000000	11405.000000	1149.281378	20.288416
C:\cware\Projects\Whales\OpenTag\T1_speed_30July\M21.DSG	7-1-2013	14:10:55	114051.000000	11405.100000	1136.679235	20.287937
C:\cware\Projects\Whales\OpenTag\T1_speed_30July\M21.DSG	7-1-2013	14:10:55	114052.000000	11405.200000	1117.629960	20.285474
C:\cware\Projects\Whales\OpenTag\T1_speed_30July\M21.DSG	7-1-2013	14:10:55	114053.000000	11405.300000	1124.785087	20.288758
C:\cware\Projects\Whales\OpenTag\T1_speed_30July\M21.DSG	7-1-2013	14:10:55	114054.000000	11405.400000	1118.032471	20.287390
C:\cware\Projects\Whales\OpenTag\T1_speed_30July\M21.DSG	7-1-2013	14:10:55	114055.000000	11405.500000	1126.470839	20.286227
C:\cware\Projects\Whales\OpenTag\T1_speed_30July\M21.DSG	7-1-2013	14:10:55	114056.000000	11405.600000	1120.951168	20.286705
C:\cware\Projects\Whales\OpenTag\T1_speed_30July\M21.DSG	7-1-2013	14:10:55	114057.000000	11405.700000	1116.531255	20.284174
C:\cware\Projects\Whales\OpenTag\T1_speed_30July\M21.DSG	7-1-2013	14:10:55	114058.000000	11405.800000	1121.452287	20.284790
C:\cware\Projects\Whales\OpenTag\T1_speed_30July\M21.DSG	7-1-2013	14:10:55	114059.000000	11405.900000	1115.969245	20.285337
C:\cware\Projects\Whales\OpenTag\T1_speed_30July\M21.DSG	7-1-2013	14:10:55	114060.000000	11406.000000	1120.365914	20.282942
C:\cware\Projects\Whales\OpenTag\T1_speed_30July\M21.DSG	7-1-2013	14:10:55	114061.000000	11406.100000	1122.466628	20.281368
C:\cware\Projects\Whales\OpenTag\T1_speed_30July\M21.DSG	7-1-2013	14:10:55	114062.000000	11406.200000	1118.778855	20.281231
C:\cware\Projects\Whales\OpenTag\T1_speed_30July\M21.DSG	7-1-2013	14:10:55	114063.000000	11406.300000	1116.006777	20.281710
C:\cware\Projects\Whales\OpenTag\T1_speed_30July\M21.DSG	7-1-2013	14:10:55	114064.000000	11406.400000	1113.382147	20.278563
C:\cware\Projects\Whales\OpenTag\T1_speed_30July\M21.DSG	7-1-2013	14:10:55	114065.000000	11406.500000	1109.230518	20.277879
C:\cware\Projects\Whales\OpenTag\T1_speed_30July\M21.DSG	7-1-2013	14:10:55	114066.000000	11406.600000	1102.417001	20.276715
C:\cware\Projects\Whales\OpenTag\T1_speed_30July\M21.DSG	7-1-2013	14:10:55	114067.000000	11406.700000	1101.964234	20.280137
C:\cware\Projects\Whales\OpenTag\T1_speed_30July\M21.DSG	7-1-2013	14:10:55	114068.000000	11406.800000	1093.747306	20.275963
C:\cware\Projects\Whales\OpenTag\T1_speed_30July\M21.DSG	7-1-2013	14:10:55	114069.000000	11406.900000	1098.581876	20.279589
C:\cware\Projects\Whales\OpenTag\T1_speed_30July\M21.DSG	7-1-2013	14:10:55	114070.000000	11407.000000	1087.128296	20.277810
C:\cware\Projects\Whales\OpenTag\T1_speed_30July\M21.DSG	7-1-2013	14:10:55	114071.000000	11407.100000	1101.647277	20.278221
C:\cware\Projects\Whales\OpenTag\T1_speed_30July\M21.DSG	7-1-2013	14:10:55	114072.000000	11407.200000	1103.821941	20.274320
C:\cware\Projects\Whales\OpenTag\T1_speed_30July\M21.DSG	7-1-2013	14:10:55	114073.000000	11407.300000	1118.426103	20.275552
C:\cware\Projects\Whales\OpenTag\T1_speed_30July\M21.DSG	7-1-2013	14:10:55	114074.000000	11407.400000	1117.705697	20.275347
C:\cware\Projects\Whales\OpenTag\T1_speed_30July\M21.DSG	7-1-2013	14:10:55	114075.000000	11407.500000	1097.667356	20.275005
C:\cware\Projects\Whales\OpenTag\T1_speed_30July\M21.DSG	7-1-2013	14:10:55	114076.000000	11407.600000	1068.910540	20.274047
C:\cware\Projects\Whales\OpenTag\T1_speed_30July\M21.DSG	7-1-2013	14:10:55	114077.000000	11407.700000	1061.938518	20.272678
C:\cware\Projects\Whales\OpenTag\T1_speed_30July\M21.DSG	7-1-2013	14:10:55	114078.000000	11407.800000	1058.299241	20.273705
C:\cware\Projects\Whales\OpenTag\T1_speed_30July\M21.DSG	7-1-2013	14:10:55	114079.000000	11407.900000	1046.993302	20.269941
C:\cware\Projects\Whales\OpenTag\T1_speed_30July\M21.DSG	7-1-2013	14:10:55	114080.000000	11408.000000	1037.924366	20.260909
C:\cware\Projects\Whales\OpenTag\T1_speed_30July\M21.DSG	7-1-2013	14:10:55	114081.000000	11408.100000	1033.976408	20.241613
C:\cware\Projects\Whales\OpenTag\T1_speed_30July\M21.DSG	7-1-2013	14:10:55	114082.000000	11408.200000	1028.972800	20.235796
C:\cware\Projects\Whales\OpenTag\T1_speed_30July\M21.DSG	7-1-2013	14:10:55	114083.000000	11408.300000	1026.754030	20.228064
C:\cware\Projects\Whales\OpenTag\T1_speed_30July\M21.DSG	7-1-2013	14:10:55	114084.000000	11408.400000	1021.548189	20.211163
C:\cware\Projects\Whales\OpenTag\T1_speed_30July\M21.DSG	7-1-2013	14:10:55	114085.000000	11408.500000	1019.272180	20.195767
C:\cware\Projects\Whales\OpenTag\T1_speed_30July\M21.DSG	7-1-2013	14:10:55	114086.000000	11408.600000	1019.584946	20.179482
C:\cware\Projects\Whales\OpenTag\T1_speed_30July\M21.DSG	7-1-2013	14:10:55	114087.000000	11408.700000	1016.052766	20.161896
C:\cware\Projects\Whales\OpenTag\T1_speed_30July\M21.DSG	7-1-2013	14:10:55	114088.000000	11408.800000	1023.732106	20.160801
C:\cware\Projects\Whales\OpenTag\T1_speed_30July\M21.DSG	7-1-2013	14:10:55	114089.000000	11408.900000	1029.721430	20.005474
C:\cware\Projects\Whales\OpenTag\T1_speed_30July\M21.DSG	7-1-2013	14:10:55	114090.000000	11409.000000	1031.517411	20.056725
C:\cware\Projects\Whales\OpenTag\T1_speed_30July\M21.DSG	7-1-2013	14:10:55	114091.000000	11409.100000	1031.479230	20.144174
C:\cware\Projects\Whales\OpenTag\T1_speed_30July\M21.DSG	7-1-2013	14:10:55	114092.000000	11409.200000	1029.796485	20.250782
C:\cware\Projects\Whales\OpenTag\T1_speed_30July\M21.DSG	7-1-2013	14:10:55	114093.000000	11409.300000	1029.757865	20.255298
C:\cware\Projects\Whales\OpenTag\T1_speed_30July\M21.DSG	7-1-2013	14:10:55	114094.000000	11409.400000	1028.268692	20.254135
C:\cware\Projects\Whales\OpenTag\T1_speed_30July\M21.DSG	7-1-2013	14:10:55	114095.000000	11409.500000	1024.783059	20.239560
C:\cware\Projects\Whales\OpenTag\T1_speed_30July\M21.DSG	7-1-2013	14:10:55	114096.000000	11409.600000	1033.964021	20.242023
C:\cware\Projects\Whales\OpenTag\T1_speed_30July\M21.DSG	7-1-2013	14:10:55	114097.000000	11409.700000	1020.681953	20.050841
C:\cware\Projects\Whales\OpenTag\T1_speed_30July\M21.DSG	7-1-2013	14:10:55	114098.000000	11409.800000	1030.368889	20.003969
C:\cware\Projects\Whales\OpenTag\T1_speed_30July\M21.DSG	7-1-2013	14:10:55	114099.000000	11409.900000	1034.894615	20.008280
C:\cware\Projects\Whales\OpenTag\T1_speed_30July\M21.DSG	7-1-2013	14:10:55	114100.000000	11410.000000	1029.307464	20.058573
C:\cware\Projects\Whales\OpenTag\T1_speed_30July\M21.DSG	7-1-2013	14:10:55	114101.000000	11410.100000	1031.766648	20.072942
C:\cware\Projects\Whales\OpenTag\T1_speed_30July\M21.DSG	7-1-2013	14:10:55	114102.000000	11410.200000	1031.472041	20.076774
C:\cware\Projects\Whales\OpenTag\T1_speed_30July\M21.DSG	7-1-2013	14:10:55	114103.000000	11410.300000	1032.361212	20.081017
C:\cware\Projects\Whales\OpenTag\T1_speed_30July\M21.DSG	7-1-2013	14:10:55	114104.000000	11410.400000	1031.945082	20.083617
C:\cware\Projects\Whales\OpenTag\T1_speed_30July\M21.DSG	7-1-2013	14:10:55	114105.000000	11410.500000	1032.579015	20.085396
C:\cware\Projects\Whales\OpenTag\T1_speed_30July\M21.DSG	7-1-2013	14:10:55	114106.000000	11410.600000	1024.489729	20.132199
C:\cware\Projects\Whales\OpenTag\T1_speed_30July\M21.DSG	7-1-2013	14:10:55	114107.000000	11410.700000	1028.237345	20.104692
C:\cware\Projects\Whales\OpenTag\T1_speed_30July\M21.DSG	7-1-2013	14:10:55	114108.000000	11410.800000	1030.187365	20.167097
C:\cware\Projects\Whales\OpenTag\T1_speed_30July\M21.DSG	7-1-2013	14:10:55	114109.000000	11410.900000	1029.251658	20.129668
C:\cware\Projects\Whales\OpenTag\T1_speed_30July\M21.DSG	7-1-2013	14:10:55	114110.000000	11411.000000	1030.331362	20.144995
C:\cware\Projects\Whales\OpenTag\T1_speed_30July\M21.DSG	7-1-2013	14:10:55	114111.000000	11411.100000	1030.233220	20.146090
C:\cware\Projects\Whales\OpenTag\T1_speed_30July\M21.DSG	7-1-2013	14:10:55	114112.000000	11411.200000	1029.515658	20.140000
C:\cware\Projects\Whales\OpenTag\T1_speed_30July\M21.DSG	7-1-2013	14:10:55	114113.000000	11411.300000	1030.128533	20.106539
C:\cware\Projects\Whales\OpenTag\T1_speed_30July\M21.DSG	7-1-2013	14:10:55	114114.000000	11411.400000	1030.331618	20.061036
C:\cware\Projects\Whales\OpenTag\T1_speed_30July\M21.DSG	7-1-2013	14:10:55	114115.000000	11411.500000	1030.823455	20.024907
C:\cware\Projects\Whales\OpenTag\T1_speed_30July\M21.DSG	7-1-2013	14:10:55	114116.000000	11411.600000	1029.822345	19.998016
C:\cware\Projects\Whales\OpenTag\T1_speed_30July\M21.DSG	7-1-2013	14:10:55	114117.000000	11411.700000	1029.647014	19.980499
C:\cware\Projects\Whales\OpenTag\T1_speed_30July\M21.DSG	7-1-2013	14:10:55	114118.000000	11411.800000	1029.127182	19.969414
C:\cware\Projects\Whales\OpenTag\T1_speed_30July\M21.DSG	7-1-2013	14:10:55	114119.000000	11411.900000	1027.024232	19.923910
C:\cware\Projects\Whales\OpenTag\T1_speed_30July\M21.DSG	7-1-2013	14:10:55	114120.000000	11412.000000	1027.334347	20.158817
C:\cware\Projects\Whales\OpenTag\T1_speed_30July\M21.DSG	7-1-2013	14:10:55	114121.000000	11412.100000	1020.485760	20.158680
C:\cware\Projects\Whales\OpenTag\T1_speed_30July\M21.DSG	7-1-2013	14:10:55	114122.000000	11412.200000	1026.381546	20.160117
C:\cware\Projects\Whales\OpenTag\T1_speed_30July\M21.DSG	7-1-2013	14:10:55	114123.000000	11412.300000	1033.777584	20.193030
C:\cware\Projects\Whales\OpenTag\T1_speed_30July\M21.DSG	7-1-2013	14:10:55	114124.000000	11412.400000	1042.325174	20.189677
C:\cware\Projects\Whales\OpenTag\T1_speed_30July\M21.DSG	7-1-2013	14:10:55	114125.000000	11412.500000	1054.449596	20.186803
C:\cware\Projects\Whales\OpenTag\T1_speed_30July\M21.DSG	7-1-2013	14:10:55	114126.000000	11412.600000	1068.215987	20.200968
C:\cware\Projects\Whales\OpenTag\T1_speed_30July\M21.DSG	7-1-2013	14:10:55	114127.000000	11412.700000	1069.806901	20.155533
C:\cware\Projects\Whales\OpenTag\T1_speed_30July\M21.DSG	7-1-2013	14:10:55	114128.000000	11412.800000	1079.286959	20.172023
C:\cware\Projects\Whales\OpenTag\T1_speed_30July\M21.DSG	7-1-2013	14:10:55	114129.000000	11412.900000	1096.505257	20.156217
C:\cware\Projects\Whales\OpenTag\T1_speed_30July\M21.DSG	7-1-2013	14:10:55	114130.000000	11413.000000	1094.017025	20.148895
C:\cware\Projects\Whales\OpenTag\T1_speed_30July\M21.DSG	7-1-2013	14:10:55	114131.000000	11413.100000	1081.385719	20.137742
C:\cware\Projects\Whales\OpenTag\T1_speed_30July\M21.DSG	7-1-2013	14:10:55	114132.000000	11413.200000	1070.796684	20.187830
C:\cware\Projects\Whales\OpenTag\T1_speed_30July\M21.DSG	7-1-2013	14:10:55	114133.000000	11413.300000	1074.057114	20.185777
C:\cware\Projects\Whales\OpenTag\T1_speed_30July\M21.DSG	7-1-2013	14:10:55	114134.000000	11413.400000	1069.568646	20.208221
C:\cware\Projects\Whales\OpenTag\T1_speed_30July\M21.DSG	7-1-2013	14:10:55	114135.000000	11413.500000	1076.291220	20.222317
C:\cware\Projects\Whales\OpenTag\T1_speed_30July\M21.DSG	7-1-2013	14:10:55	114136.000000	11413.600000	1078.982410	20.206989
C:\cware\Projects\Whales\OpenTag\T1_speed_30July\M21.DSG	7-1-2013	14:10:55	114137.000000	11413.700000	1079.212535	20.212600
C:\cware\Projects\Whales\OpenTag\T1_speed_30July\M21.DSG	7-1-2013	14:10:55	114138.000000	11413.800000	1077.276522	20.233333
C:\cware\Projects\Whales\OpenTag\T1_speed_30July\M21.DSG	7-1-2013	14:10:55	114139.000000	11413.900000	1078.948316	20.236275
C:\cware\Projects\Whales\OpenTag\T1_speed_30July\M21.DSG	7-1-2013	14:10:55	114140.000000	11414.000000	1079.275928	20.205484
C:\cware\Projects\Whales\OpenTag\T1_speed_30July\M21.DSG	7-1-2013	14:10:55	114141.000000	11414.100000	1077.863648	20.230186
C:\cware\Projects\Whales\OpenTag\T1_speed_30July\M21.DSG	7-1-2013	14:10:55	114142.000000	11414.200000	1083.378151	20.243802
C:\cware\Projects\Whales\OpenTag\T1_speed_30July\M21.DSG	7-1-2013	14:10:55	114143.000000	11414.300000	1080.375033	20.241955
C:\cware\Projects\Whales\OpenTag\T1_speed_30July\M21.DSG	7-1-2013	14:10:55	114144.000000	11414.400000	1081.425933	20.239423
C:\cware\Projects\Whales\OpenTag\T1_speed_30July\M21.DSG	7-1-2013	14:10:55	114145.000000	11414.500000	1070.841225	20.235181
C:\cware\Projects\Whales\OpenTag\T1_speed_30July\M21.DSG	7-1-2013	14:10:55	114146.000000	11414.600000	1073.306687	20.237986
C:\cware\Projects\Whales\OpenTag\T1_speed_30July\M21.DSG	7-1-2013	14:10:55	114147.000000	11414.700000	1072.301325	20.249961
C:\cware\Projects\Whales\OpenTag\T1_speed_30July\M21.DSG	7-1-2013	14:10:55	114148.000000	11414.800000	1066.245029	20.249755
C:\cware\Projects\Whales\OpenTag\T1_speed_30July\M21.DSG	7-1-2013	14:10:55	114149.000000	11414.900000	1060.369223	20.256735
C:\cware\Projects\Whales\OpenTag\T1_speed_30July\M21.DSG	7-1-2013	14:10:55	114150.000000	11415.000000	1058.222528	20.250440
C:\cware\Projects\Whales\OpenTag\T1_speed_30July\M21.DSG	7-1-2013	14:10:55	114151.000000	11415.100000	1056.024885	20.249824
C:\cware\Projects\Whales\OpenTag\T1_speed_30July\M21.DSG	7-1-2013	14:10:55	114152.000000	11415.200000	1063.987073	20.247087
C:\cware\Projects\Whales\OpenTag\T1_speed_30July\M21.DSG	7-1-2013	14:10:55	114153.000000	11415.300000	1061.906474	20.260225
C:\cware\Projects\Whales\OpenTag\T1_speed_30July\M21.DSG	7-1-2013	14:10:55	114154.000000	11415.400000	1064.456773	20.265014
C:\cware\Projects\Whales\OpenTag\T1_speed_30July\M21.DSG	7-1-2013	14:10:55	114155.000000	11415.500000	1067.347839	20.273157
C:\cware\Projects\Whales\OpenTag\T1_speed_30July\M21.DSG	7-1-2013	14:10:55	114156.000000	11415.600000	1087.556050	20.276647
C:\cware\Projects\Whales\OpenTag\T1_speed_30July\M21.DSG	7-1-2013	14:10:55	114157.000000	11415.700000	1098.790054	20.277536
C:\cware\Projects\Whales\OpenTag\T1_speed_30July\M21.DSG	7-1-2013	14:10:55	114158.000000	11415.800000	1101.891482	20.278289
C:\cware\Projects\Whales\OpenTag\T1_speed_30July\M21.DSG	7-1-2013	14:10:55	114159.000000	11415.900000	1088.410111	20.278973
C:\cware\Projects\Whales\OpenTag\T1_speed_30July\M21.DSG	7-1-2013	14:10:55	114160.000000	11416.000000	1074.549336	20.282053
C:\cware\Projects\Whales\OpenTag\T1_speed_30July\M21.DSG	7-1-2013	14:10:55	114161.000000	11416.100000	1075.818849	20.283421
C:\cware\Projects\Whales\OpenTag\T1_speed_30July\M21.DSG	7-1-2013	14:10:55	114162.000000	11416.200000	1073.975194	20.282668
C:\cware\Projects\Whales\OpenTag\T1_speed_30July\M21.DSG	7-1-2013	14:10:55	114163.000000	11416.300000	1071.987519	20.274662
C:\cware\Projects\Whales\OpenTag\T1_speed_30July\M21.DSG	7-1-2013	14:10:55	114164.000000	11416.400000	1070.033936	20.274115
C:\cware\Projects\Whales\OpenTag\T1_speed_30July\M21.DSG	7-1-2013	14:10:55	114165.000000	11416.500000	1069.351632	20.269804
C:\cware\Projects\Whales\OpenTag\T1_speed_30July\M21.DSG	7-1-2013	14:10:55	114166.000000	11416.600000	1064.222779	20.270489
C:\cware\Projects\Whales\OpenTag\T1_speed_30July\M21.DSG	7-1-2013	14:10:55	114167.000000	11416.700000	1063.917653	20.270078
C:\cware\Projects\Whales\OpenTag\T1_speed_30July\M21.DSG	7-1-2013	14:10:55	114168.000000	11416.800000	1054.617843	20.257214
C:\cware\Projects\Whales\OpenTag\T1_speed_30July\M21.DSG	7-1-2013	14:10:55	114169.000000	11416.900000	1055.864084	20.255229
C:\cware\Projects\Whales\OpenTag\T1_speed_30July\M21.DSG	7-1-2013	14:10:55	114170.000000	11417.000000	1052.138526	20.258651
C:\cware\Projects\Whales\OpenTag\T1_speed_30July\M21.DSG	7-1-2013	14:10:55	114171.000000	11417.100000	1050.882954	20.253245
C:\cware\Projects\Whales\OpenTag\T1_speed_30July\M21.DSG	7-1-2013	14:10:55	114172.000000	11417.200000	1045.976856	20.216774
C:\cware\Projects\Whales\OpenTag\T1_speed_30July\M21.DSG	7-1-2013	14:10:55	114173.000000	11417.300000	1036.276382	20.231143
C:\cware\Projects\Whales\OpenTag\T1_speed_30July\M21.DSG	7-1-2013	14:10:55	114174.000000	11417.400000	1032.972356	20.248113
C:\cware\Projects\Whales\OpenTag\T1_speed_30July\M21.DSG	7-1-2013	14:10:55	114175.000000	11417.500000	1015.676911	20.234017
C:\cware\Projects\Whales\OpenTag\T1_speed_30July\M21.DSG	7-1-2013	14:10:55	114176.000000	11417.600000	1026.691696	20.258240
C:\cware\Projects\Whales\OpenTag\T1_speed_30July\M21.DSG	7-1-2013	14:10:55	114177.000000	11417.700000	1029.044488	20.239355
C:\cware\Projects\Whales\OpenTag\T1_speed_30July\M21.DSG	7-1-2013	14:10:55	114178.000000	11417.800000	1036.327203	20.226490
C:\cware\Projects\Whales\OpenTag\T1_speed_30July\M21.DSG	7-1-2013	14:10:55	114179.000000	11417.900000	1054.800417	20.226969
C:\cware\Projects\Whales\OpenTag\T1_speed_30July\M21.DSG	7-1-2013	14:10:55	114180.000000	11418.000000	1055.120447	20.252082
C:\cware\Projects\Whales\OpenTag\T1_speed_30July\M21.DSG	7-1-2013	14:10:55	114181.000000	11418.100000	1053.294182	20.238397
C:\cware\Projects\Whales\OpenTag\T1_speed_30July\M21.DSG	7-1-2013	14:10:55	114182.000000	11418.200000	1038.421016	20.183382
C:\cware\Projects\Whales\OpenTag\T1_speed_30July\M21.DSG	7-1-2013	14:10:55	114183.000000	11418.300000	1019.118196	20.185572
C:\cware\Projects\Whales\OpenTag\T1_speed_30July\M21.DSG	7-1-2013	14:10:55	114184.000000	11418.400000	1011.578900	20.199188
C:\cware\Projects\Whales\OpenTag\T1_speed_30July\M21.DSG	7-1-2013	14:10:55	114185.000000	11418.500000	1008.247572	20.195630
C:\cware\Projects\Whales\OpenTag\T1_speed_30July\M21.DSG	7-1-2013	14:10:55	114186.000000	11418.600000	1009.191820	20.187077
C:\cware\Projects\Whales\OpenTag\T1_speed_30July\M21.DSG	7-1-2013	14:10:55	114187.000000	11418.700000	1000.631099	20.167712
C:\cware\Projects\Whales\OpenTag\T1_speed_30July\M21.DSG	7-1-2013	14:10:55	114188.000000	11418.800000	1010.050938	20.177771
C:\cware\Projects\Whales\OpenTag\T1_speed_30July\M21.DSG	7-1-2013	14:10:55	114189.000000	11418.900000	1029.224552	20.163402
C:\cware\Projects\Whales\OpenTag\T1_speed_30July\M21.DSG	7-1-2013	14:10:55	114190.000000	11419.000000	1030.414501	20.150264
C:\cware\Projects\Whales\OpenTag\T1_speed_30July\M21.DSG	7-1-2013	14:10:55	114191.000000	11419.100000	1031.521728	20.158680
C:\cware\Projects\Whales\OpenTag\T1_speed_30July\M21.DSG	7-1-2013	14:10:55	114192.000000	11419.200000	1029.722345	20.086491
C:\cware\Projects\Whales\OpenTag\T1_speed_30July\M21.DSG	7-1-2013	14:10:55	114193.000000	11419.300000	1028.362441	20.042835
C:\cware\Projects\Whales\OpenTag\T1_speed_30July\M21.DSG	7-1-2013	14:10:55	114194.000000	11419.400000	1024.618438	20.009511
C:\cware\Projects\Whales\OpenTag\T1_speed_30July\M21.DSG	7-1-2013	14:10:55	114195.000000	11419.500000	1011.020197	19.965445
C:\cware\Projects\Whales\OpenTag\T1_speed_30July\M21.DSG	7-1-2013	14:10:55	114196.000000	11419.600000	996.338217	19.946012
C:\cware\Projects\Whales\OpenTag\T1_speed_30July\M21.DSG	7-1-2013	14:10:55	114197.000000	11419.700000	992.872040	19.900851
C:\cware\Projects\Whales\OpenTag\T1_speed_30July\M21.DSG	7-1-2013	14:10:55	114198.000000	11419.800000	1027.715351	20.262825
C:\cware\Projects\Whales\OpenTag\T1_speed_30July\M21.DSG	7-1-2013	14:10:55	114199.000000	11419.900000	1026.708105	20.303470
C:\cware\Projects\Whales\OpenTag\T1_speed_30July\M21.DSG	7-1-2013	14:10:55	114200.000000	11420.000000	1029.536983	20.285474
C:\cware\Projects\Whales\OpenTag\T1_speed_30July\M21.DSG	7-1-2013	14:10:55	114201.000000	11420.100000	1041.504346	20.314487
C:\cware\Projects\Whales\OpenTag\T1_speed_30July\M21.DSG	7-1-2013	14:10:55	114202.000000	11420.200000	1057.282772	20.313734
C:\cware\Projects\Whales\OpenTag\T1_speed_30July\M21.DSG	7-1-2013	14:10:55	114203.000000	11420.300000	1074.940816	20.315923
C:\cware\Projects\Whales\OpenTag\T1_speed_30July\M21.DSG	7-1-2013	14:10:55	114204.000000	11420.400000	1089.279017	20.312502
C:\cware\Projects\Whales\OpenTag\T1_speed_30July\M21.DSG	7-1-2013	14:10:55	114205.000000	11420.500000	1082.903010	20.316471
C:\cware\Projects\Whales\OpenTag\T1_speed_30July\M21.DSG	7-1-2013	14:10:55	114206.000000	11420.600000	1069.202686	20.311339
C:\cware\Projects\Whales\OpenTag\T1_speed_30July\M21.DSG	7-1-2013	14:10:55	114207.000000	11420.700000	1073.539316	20.307439
C:\cware\Projects\Whales\OpenTag\T1_speed_30July\M21.DSG	7-1-2013	14:10:55	114208.000000	11420.800000	1071.158763	20.305181
C:\cware\Projects\Whales\OpenTag\T1_speed_30July\M21.DSG	7-1-2013	14:10:55	114209.000000	11420.900000	1071.001580	20.300664
C:\cware\Projects\Whales\OpenTag\T1_speed_30July\M21.DSG	7-1-2013	14:10:55	114210.000000	11421.000000	1074.117552	20.294917
C:\cware\Projects\Whales\OpenTag\T1_speed_30July\M21.DSG	7-1-2013	14:10:55	114211.000000	11421.100000	1074.481689	20.301417
C:\cware\Projects\Whales\OpenTag\T1_speed_30July\M21.DSG	7-1-2013	14:10:55	114212.000000	11421.200000	1081.414384	20.312571
C:\cware\Projects\Whales\OpenTag\T1_speed_30July\M21.DSG	7-1-2013	14:10:55	114213.000000	11421.300000	1082.439099	20.315992
C:\cware\Projects\Whales\OpenTag\T1_speed_30July\M21.DSG	7-1-2013	14:10:55	114214.000000	11421.400000	1089.545334	20.320166
C:\cware\Projects\Whales\OpenTag\T1_speed_30July\M21.DSG	7-1-2013	14:10:55	114215.000000	11421.500000	1093.807989	20.318318
C:\cware\Projects\Whales\OpenTag\T1_speed_30July\M21.DSG	7-1-2013	14:10:55	114216.000000	11421.600000	1090.839904	20.319961
C:\cware\Projects\Whales\OpenTag\T1_speed_30July\M21.DSG	7-1-2013	14:10:55	114217.000000	11421.700000	1096.334955	20.321671
C:\cware\Projects\Whales\OpenTag\T1_speed_30July\M21.DSG	7-1-2013	14:10:55	114218.000000	11421.800000	1102.258036	20.321398
C:\cware\Projects\Whales\OpenTag\T1_speed_30July\M21.DSG	7-1-2013	14:10:55	114219.000000	11421.900000	1101.353764	20.323382
C:\cware\Projects\Whales\OpenTag\T1_speed_30July\M21.DSG	7-1-2013	14:10:55	114220.000000	11422.000000	1099.106385	20.324408
C:\cware\Projects\Whales\OpenTag\T1_speed_30July\M21.DSG	7-1-2013	14:10:55	114221.000000	11422.100000	1102.366958	20.324956
C:\cware\Projects\Whales\OpenTag\T1_speed_30July\M21.DSG	7-1-2013	14:10:55	114222.000000	11422.200000	1105.639455	20.326598
C:\cware\Projects\Whales\OpenTag\T1_speed_30July\M21.DSG	7-1-2013	14:10:55	114223.000000	11422.300000	1104.075409	20.329677
C:\cware\Projects\Whales\OpenTag\T1_speed_30July\M21.DSG	7-1-2013	14:10:55	114224.000000	11422.400000	1111.146716	20.328856
C:\cware\Projects\Whales\OpenTag\T1_speed_30July\M21.DSG	7-1-2013	14:10:55	114225.000000	11422.500000	1096.503598	20.329677
C:\cware\Projects\Whales\OpenTag\T1_speed_30July\M21.DSG	7-1-2013	14:10:55	114226.000000	11422.600000	1113.881625	20.331661
C:\cware\Projects\Whales\OpenTag\T1_speed_30July\M21.DSG	7-1-2013	14:10:55	114227.000000	11422.700000	1115.872287	20.331661
C:\cware\Projects\Whales\OpenTag\T1_speed_30July\M21.DSG	7-1-2013	14:10:55	114228.000000	11422.800000	1124.383958	20.334056
C:\cware\Projects\Whales\OpenTag\T1_speed_30July\M21.DSG	7-1-2013	14:10:55	114229.000000	11422.900000	1117.679309	20.333509
C:\cware\Projects\Whales\OpenTag\T1_speed_30July\M21.DSG	7-1-2013	14:10:55	114230.000000	11423.000000	1131.479736	20.333167
C:\cware\Projects\Whales\OpenTag\T1_speed_30July\M21.DSG	7-1-2013	14:10:55	114231.000000	11423.100000	1146.879711	20.334467
C:\cware\Projects\Whales\OpenTag\T1_speed_30July\M21.DSG	7-1-2013	14:10:55	114232.000000	11423.200000	1147.404712	20.335288
C:\cware\Projects\Whales\OpenTag\T1_speed_30July\M21.DSG	7-1-2013	14:10:55	114233.000000	11423.300000	1153.071530	20.334672
C:\cware\Projects\Whales\OpenTag\T1_speed_30July\M21.DSG	7-1-2013	14:10:55	114234.000000	11423.400000	1133.347821	20.335356
C:\cware\Projects\Whales\OpenTag\T1_speed_30July\M21.DSG	7-1-2013	14:10:55	114235.000000	11423.500000	1131.014468	20.338709
C:\cware\Projects\Whales\OpenTag\T1_speed_30July\M21.DSG	7-1-2013	14:10:55	114236.000000	11423.600000	1128.413568	20.336725
C:\cware\Projects\Whales\OpenTag\T1_speed_30July\M21.DSG	7-1-2013	14:10:55	114237.000000	11423.700000	1129.353834	20.337272
C:\cware\Projects\Whales\OpenTag\T1_speed_30July\M21.DSG	7-1-2013	14:10:55	114238.000000	11423.800000	1127.119241	20.335699
C:\cware\Projects\Whales\OpenTag\T1_speed_30July\M21.DSG	7-1-2013	14:10:55	114239.000000	11423.900000	1130.660648	20.337067
C:\cware\Projects\Whales\OpenTag\T1_speed_30July\M21.DSG	7-1-2013	14:10:55	114240.000000	11424.000000	1135.985221	20.338094
C:\cware\Projects\Whales\OpenTag\T1_speed_30July\M21.DSG	7-1-2013	14:10:55	114241.000000	11424.100000	1125.164733	20.337751
C:\cware\Projects\Whales\OpenTag\T1_speed_30July\M21.DSG	7-1-2013	14:10:55	114242.000000	11424.200000	1125.299229	20.337067
C:\cware\Projects\Whales\OpenTag\T1_speed_30July\M21.DSG	7-1-2013	14:10:55	114243.000000	11424.300000	1126.422515	20.338367
C:\cware\Projects\Whales\OpenTag\T1_speed_30July\M21.DSG	7-1-2013	14:10:55	114244.000000	11424.400000	1124.175244	20.338846
C:\cware\Projects\Whales\OpenTag\T1_speed_30July\M21.DSG	7-1-2013	14:10:55	114245.000000	11424.500000	1123.882356	20.337888
C:\cware\Projects\Whales\OpenTag\T1_speed_30July\M21.DSG	7-1-2013	14:10:55	114246.000000	11424.600000	1120.548142	20.338367
C:\cware\Projects\Whales\OpenTag\T1_speed_30July\M21.DSG	7-1-2013	14:10:55	114247.000000	11424.700000	1120.731788	20.336451
C:\cware\Projects\Whales\OpenTag\T1_speed_30July\M21.DSG	7-1-2013	14:10:55	114248.000000	11424.800000	1120.145200	20.338025
C:\cware\Projects\Whales\OpenTag\T1_speed_30July\M21.DSG	7-1-2013	14:10:55	114249.000000	11424.900000	1116.676858	20.337615
C:\cware\Projects\Whales\OpenTag\T1_speed_30July\M21.DSG	7-1-2013	14:10:55	114250.000000	11425.000000	1117.727027	20.338162
C:\cware\Projects\Whales\OpenTag\T1_speed_30July\M21.DSG	7-1-2013	14:10:55	114251.000000	11425.100000	1117.933730	20.341925
C:\cware\Projects\Whales\OpenTag\T1_speed_30July\M21.DSG	7-1-2013	14:10:55	114252.000000	11425.200000	1115.308597	20.339325
C:\cware\Projects\Whales\OpenTag\T1_speed_30July\M21.DSG	7-1-2013	14:10:55	114253.000000	11425.300000	1123.112488	20.339873
C:\cware\Projects\Whales\OpenTag\T1_speed_30July\M21.DSG	7-1-2013	14:10:55	114254.000000	11425.400000	1121.585638	20.340899
C:\cware\Projects\Whales\OpenTag\T1_speed_30July\M21.DSG	7-1-2013	14:10:55	114255.000000	11425.500000	1126.458464	20.341446
C:\cware\Projects\Whales\OpenTag\T1_speed_30July\M21.DSG	7-1-2013	14:10:55	114256.000000	11425.600000	1132.247590	20.340488
C:\cware\Projects\Whales\OpenTag\T1_speed_30July\M21.DSG	7-1-2013	14:10:55	114257.000000	11425.700000	1138.390459	20.341583
C:\cware\Projects\Whales\OpenTag\T1_speed_30July\M21.DSG	7-1-2013	14:10:55	114258.000000	11425.800000	1141.101780	20.341310
C:\cware\Projects\Whales\OpenTag\T1_speed_30July\M21.DSG	7-1-2013	14:10:55	114259.000000	11425.900000	1152.252229	20.340967
C:\cware\Projects\Whales\OpenTag\T1_speed_30July\M21.DSG	7-1-2013	14:10:55	114260.000000	11426.000000	1149.296611	20.341515
C:\cware\Projects\Whales\OpenTag\T1_speed_30July\M21.DSG	7-1-2013	14:10:55	114261.000000	11426.100000	1136.021041	20.342131
C:\cware\Projects\Whales\OpenTag\T1_speed_30July\M21.DSG	7-1-2013	14:10:55	114262.000000	11426.200000	1120.071172	20.341173
C:\cware\Projects\Whales\OpenTag\T1_speed_30July\M21.DSG	7-1-2013	14:10:55	114263.000000	11426.300000	1119.289694	20.340557
C:\cware\Projects\Whales\OpenTag\T1_speed_30July\M21.DSG	7-1-2013	14:10:55	114264.000000	11426.400000	1122.073962	20.341720
C:\cware\Projects\Whales\OpenTag\T1_speed_30July\M21.DSG	7-1-2013	14:10:55	114265.000000	11426.500000	1112.853846	20.339188
C:\cware\Projects\Whales\OpenTag\T1_speed_30July\M21.DSG	7-1-2013	14:10:55	114266.000000	11426.600000	1110.471930	20.340762
C:\cware\Projects\Whales\OpenTag\T1_speed_30July\M21.DSG	7-1-2013	14:10:55	114267.000000	11426.700000	1106.295137	20.340694
C:\cware\Projects\Whales\OpenTag\T1_speed_30July\M21.DSG	7-1-2013	14:10:55	114268.000000	11426.800000	1103.180961	20.340283
C:\cware\Projects\Whales\OpenTag\T1_speed_30July\M21.DSG	7-1-2013	14:10:55	114269.000000	11426.900000	1100.604176	20.339804
C:\cware\Projects\Whales\OpenTag\T1_speed_30July\M21.DSG	7-1-2013	14:10:55	114270.000000	11427.000000	1101.617615	20.340625
C:\cware\Projects\Whales\OpenTag\T1_speed_30July\M21.DSG	7-1-2013	14:10:55	114271.000000	11427.100000	1092.066759	20.341857
C:\cware\Projects\Whales\OpenTag\T1_speed_30July\M21.DSG	7-1-2013	14:10:55	114272.000000	11427.200000	1089.649500	20.338915
C:\cware\Projects\Whales\OpenTag\T1_speed_30July\M21.DSG	7-1-2013	14:10:55	114273.000000	11427.300000	1088.819090	20.338709
C:\cware\Projects\Whales\OpenTag\T1_speed_30July\M21.DSG	7-1-2013	14:10:55	114274.000000	11427.400000	1085.899746	20.340215
C:\cware\Projects\Whales\OpenTag\T1_speed_30July\M21.DSG	7-1-2013	14:10:55	114275.000000	11427.500000	1078.816567	20.339325
C:\cware\Projects\Whales\OpenTag\T1_speed_30July\M21.DSG	7-1-2013	14:10:55	114276.000000	11427.600000	1082.261212	20.337409
C:\cware\Projects\Whales\OpenTag\T1_speed_30July\M21.DSG	7-1-2013	14:10:55	114277.000000	11427.700000	1080.269516	20.340488
C:\cware\Projects\Whales\OpenTag\T1_speed_30July\M21.DSG	7-1-2013	14:10:55	114278.000000	11427.800000	1086.620714	20.338915
C:\cware\Projects\Whales\OpenTag\T1_speed_30July\M21.DSG	7-1-2013	14:10:55	114279.000000	11427.900000	1096.452317	20.338025
C:\cware\Projects\Whales\OpenTag\T1_speed_30July\M21.DSG	7-1-2013	14:10:55	114280.000000	11428.000000	1093.191472	20.338094
C:\cware\Projects\Whales\OpenTag\T1_speed_30July\M21.DSG	7-1-2013	14:10:55	114281.000000	11428.100000	1098.686951	20.339120
C:\cware\Projects\Whales\OpenTag\T1_speed_30July\M21.DSG	7-1-2013	14:10:55	114282.000000	11428.200000	1115.711791	20.338641
C:\cware\Projects\Whales\OpenTag\T1_speed_30July\M21.DSG	7-1-2013	14:10:55	114283.000000	11428.300000	1124.248662	20.338230
C:\cware\Projects\Whales\OpenTag\T1_speed_30July\M21.DSG	7-1-2013	14:10:55	114284.000000	11428.400000	1129.317315	20.336725
C:\cware\Projects\Whales\OpenTag\T1_speed_30July\M21.DSG	7-1-2013	14:10:55	114285.000000	11428.500000	1133.274502	20.335562
C:\cware\Projects\Whales\OpenTag\T1_speed_30July\M21.DSG	7-1-2013	14:10:55	114286.000000	11428.600000	1118.484653	20.336383
C:\cware\Projects\Whales\OpenTag\T1_speed_30July\M21.DSG	7-1-2013	14:10:55	114287.000000	11428.700000	1114.075907	20.336109
C:\cware\Projects\Whales\OpenTag\T1_speed_30July\M21.DSG	7-1-2013	14:10:55	114288.000000	11428.800000	1095.646832	20.336109
C:\cware\Projects\Whales\OpenTag\T1_speed_30July\M21.DSG	7-1-2013	14:10:55	114289.000000	11428.900000	1106.174169	20.336383
C:\cware\Projects\Whales\OpenTag\T1_speed_30July\M21.DSG	7-1-2013	14:10:55	114290.000000	11429.000000	1093.864377	20.334056
C:\cware\Projects\Whales\OpenTag\T1_speed_30July\M21.DSG	7-1-2013	14:10:55	114291.000000	11429.100000	1100.128784	20.336588
C:\cware\Projects\Whales\OpenTag\T1_speed_30July\M21.DSG	7-1-2013	14:10:55	114292.000000	11429.200000	1096.294827	20.333646
C:\cware\Projects\Whales\OpenTag\T1_speed_30July\M21.DSG	7-1-2013	14:10:55	114293.000000	11429.300000	1094.462881	20.333783
C:\cware\Projects\Whales\OpenTag\T1_speed_30July\M21.DSG	7-1-2013	14:10:55	114294.000000	11429.400000	1092.338301	20.332346
C:\cware\Projects\Whales\OpenTag\T1_speed_30July\M21.DSG	7-1-2013	14:10:55	114295.000000	11429.500000	1087.049552	20.334467
C:\cware\Projects\Whales\OpenTag\T1_speed_30July\M21.DSG	7-1-2013	14:10:55	114296.000000	11429.600000	1087.990675	20.332072
C:\cware\Projects\Whales\OpenTag\T1_speed_30July\M21.DSG	7-1-2013	14:10:55	114297.000000	11429.700000	1083.801862	20.331661
C:\cware\Projects\Whales\OpenTag\T1_speed_30July\M21.DSG	7-1-2013	14:10:55	114298.000000	11429.800000	1078.967098	20.327282
C:\cware\Projects\Whales\OpenTag\T1_speed_30July\M21.DSG	7-1-2013	14:10:55	114299.000000	11429.900000	1075.913573	20.328445
C:\cware\Projects\Whales\OpenTag\T1_speed_30July\M21.DSG	7-1-2013	14:10:55	114300.000000	11430.000000	1071.970595	20.323587
C:\cware\Projects\Whales\OpenTag\T1_speed_30July\M21.DSG	7-1-2013	14:10:55	114301.000000	11430.100000	1063.602673	20.296696
C:\cware\Projects\Whales\OpenTag\T1_speed_30July\M21.DSG	7-1-2013	14:10:55	114302.000000	11430.200000	1064.639180	20.300801
C:\cware\Projects\Whales\OpenTag\T1_speed_30July\M21.DSG	7-1-2013	14:10:55	114303.000000	11430.300000	1054.544806	20.288348
C:\cware\Projects\Whales\OpenTag\T1_speed_30July\M21.DSG	7-1-2013	14:10:55	114304.000000	11430.400000	1049.657564	20.295053
C:\cware\Projects\Whales\OpenTag\T1_speed_30July\M21.DSG	7-1-2013	14:10:55	114305.000000	11430.500000	1046.142293	20.290879
C:\cware\Projects\Whales\OpenTag\T1_speed_30July\M21.DSG	7-1-2013	14:10:55	114306.000000	11430.600000	1035.864440	20.280889
C:\cware\Projects\Whales\OpenTag\T1_speed_30July\M21.DSG	7-1-2013	14:10:55	114307.000000	11430.700000	1028.213078	20.269394
C:\cware\Projects\Whales\OpenTag\T1_speed_30July\M21.DSG	7-1-2013	14:10:55	114308.000000	11430.800000	1023.126405	20.257761
C:\cware\Projects\Whales\OpenTag\T1_speed_30July\M21.DSG	7-1-2013	14:10:55	114309.000000	11430.900000	1017.717957	20.255914
C:\cware\Projects\Whales\OpenTag\T1_speed_30July\M21.DSG	7-1-2013	14:10:55	114310.000000	11431.000000	1014.242504	20.220606
C:\cware\Projects\Whales\OpenTag\T1_speed_30July\M21.DSG	7-1-2013	14:10:55	114311.000000	11431.100000	1027.127772	20.238739
C:\cware\Projects\Whales\OpenTag\T1_speed_30July\M21.DSG	7-1-2013	14:10:55	114312.000000	11431.200000	1028.831660	20.196041
C:\cware\Projects\Whales\OpenTag\T1_speed_30July\M21.DSG	7-1-2013	14:10:55	114313.000000	11431.300000	1032.428843	20.122004
C:\cware\Projects\Whales\OpenTag\T1_speed_30July\M21.DSG	7-1-2013	14:10:55	114314.000000	11431.400000	1032.076755	20.089570
C:\cware\Projects\Whales\OpenTag\T1_speed_30July\M21.DSG	7-1-2013	14:10:55	114315.000000	11431.500000	1034.752763	20.026002
C:\cware\Projects\Whales\OpenTag\T1_speed_30July\M21.DSG	7-1-2013	14:10:55	114316.000000	11431.600000	1027.291602	20.008348
C:\cware\Projects\Whales\OpenTag\T1_speed_30July\M21.DSG	7-1-2013	14:10:55	114317.000000	11431.700000	1008.459218	19.987204
C:\cware\Projects\Whales\OpenTag\T1_speed_30July\M21.DSG	7-1-2013	14:10:55	114318.000000	11431.800000	1000.752500	20.000000
C:\cware\Projects\Whales\OpenTag\T1_speed_30July\M21.DSG	7-1-2013	14:10:55	114319.000000	11431.900000	998.859900	19.978104
C:\cware\Projects\Whales\OpenTag\T1_speed_30July\M21.DSG	7-1-2013	14:10:55	114320.000000	11432.000000	987.618928	20.187282
C:\cware\Projects\Whales\OpenTag\T1_speed_30July\M21.DSG	7-1-2013	14:10:55	114321.000000	11432.100000	1004.117222	20.178592
C:\cware\Projects\Whales\OpenTag\T1_speed_30July\M21.DSG	7-1-2013	14:10:55	114322.000000	11432.200000	1017.995340	20.237165
C:\cware\Projects\Whales\OpenTag\T1_speed_30July\M21.DSG	7-1-2013	14:10:55	114323.000000	11432.300000	1026.385157	20.288348
C:\cware\Projects\Whales\OpenTag\T1_speed_30July\M21.DSG	7-1-2013	14:10:55	114324.000000	11432.400000	1040.634263	20.292385
C:\cware\Projects\Whales\OpenTag\T1_speed_30July\M21.DSG	7-1-2013	14:10:55	114325.000000	11432.500000	1060.742420	20.271104
C:\cware\Projects\Whales\OpenTag\T1_speed_30July\M21.DSG	7-1-2013	14:10:55	114326.000000	11432.600000	1076.881052	20.283968
C:\cware\Projects\Whales\OpenTag\T1_speed_30July\M21.DSG	7-1-2013	14:10:55	114327.000000	11432.700000	1084.391250	20.283284
C:\cware\Projects\Whales\OpenTag\T1_speed_30July\M21.DSG	7-1-2013	14:10:55	114328.000000	11432.800000	1078.224323	20.283900
C:\cware\Projects\Whales\OpenTag\T1_speed_30July\M21.DSG	7-1-2013	14:10:55	114329.000000	11432.900000	1068.997372	20.304838
C:\cware\Projects\Whales\OpenTag\T1_speed_30July\M21.DSG	7-1-2013	14:10:55	114330.000000	11433.000000	1076.823241	20.310723
C:\cware\Projects\Whales\OpenTag\T1_speed_30July\M21.DSG	7-1-2013	14:10:55	114331.000000	11433.100000	1082.328129	20.319276
C:\cware\Projects\Whales\OpenTag\T1_speed_30July\M21.DSG	7-1-2013	14:10:55	114332.000000	11433.200000	1081.937446	20.318934
C:\cware\Projects\Whales\OpenTag\T1_speed_30July\M21.DSG	7-1-2013	14:10:55	114333.000000	11433.300000	1095.187394	20.320303
C:\cware\Projects\Whales\OpenTag\T1_speed_30July\M21.DSG	7-1-2013	14:10:55	114334.000000	11433.400000	1093.563193	20.320166
C:\cware\Projects\Whales\OpenTag\T1_speed_30July\M21.DSG	7-1-2013	14:10:55	114335.000000	11433.500000	1099.803776	20.319892
C:\cware\Projects\Whales\OpenTag\T1_speed_30July\M21.DSG	7-1-2013	14:10:55	114336.000000	11433.600000	1108.755505	20.319550
C:\cware\Projects\Whales\OpenTag\T1_speed_30July\M21.DSG	7-1-2013	14:10:55	114337.000000	11433.700000	1110.147816	20.319139
C:\cware\Projects\Whales\OpenTag\T1_speed_30July\M21.DSG	7-1-2013	14:10:55	114338.000000	11433.800000	1115.435117	20.321671
C:\cware\Projects\Whales\OpenTag\T1_speed_30July\M21.DSG	7-1-2013	14:10:55	114339.000000	11433.900000	1111.967380	20.319413
C:\cware\Projects\Whales\OpenTag\T1_speed_30July\M21.DSG	7-1-2013	14:10:55	114340.000000	11434.000000	1110.391938	20.319618
C:\cware\Projects\Whales\OpenTag\T1_speed_30July\M21.DSG	7-1-2013	14:10:55	114341.000000	11434.100000	1115.752961	20.320371
C:\cware\Projects\Whales\OpenTag\T1_speed_30July\M21.DSG	7-1-2013	14:10:55	114342.000000	11434.200000	1113.738339	20.318729
C:\cware\Projects\Whales\OpenTag\T1_speed_30July\M21.DSG	7-1-2013	14:10:55	114343.000000	11434.300000	1114.947528	20.318045
C:\cware\Projects\Whales\OpenTag\T1_speed_30July\M21.DSG	7-1-2013	14:10:55	114344.000000	11434.400000	1115.020767	20.318182
C:\cware\Projects\Whales\OpenTag\T1_speed_30July\M21.DSG	7-1-2013	14:10:55	114345.000000	11434.500000	1117.426520	20.318455
C:\cware\Projects\Whales\OpenTag\T1_speed_30July\M21.DSG	7-1-2013	14:10:55	114346.000000	11434.600000	1113.017257	20.320919
C:\cware\Projects\Whales\OpenTag\T1_speed_30July\M21.DSG	7-1-2013	14:10:55	114347.000000	11434.700000	1110.660414	20.320371
C:\cware\Projects\Whales\OpenTag\T1_speed_30July\M21.DSG	7-1-2013	14:10:55	114348.000000	11434.800000	1111.283102	20.320919
C:\cware\Projects\Whales\OpenTag\T1_speed_30July\M21.DSG	7-1-2013	14:10:55	114349.000000	11434.900000	1107.350576	20.321466
C:\cware\Projects\Whales\OpenTag\T1_speed_30July\M21.DSG	7-1-2013	14:10:55	114350.000000	11435.000000	1101.488886	20.320576
C:\cware\Projects\Whales\OpenTag\T1_speed_30July\M21.DSG	7-1-2013	14:10:55	114351.000000	11435.100000	1100.402354	20.319276
C:\cware\Projects\Whales\OpenTag\T1_speed_30July\M21.DSG	7-1-2013	14:10:55	114352.000000	11435.200000	1095.260668	20.320303
C:\cware\Projects\Whales\OpenTag\T1_speed_30July\M21.DSG	7-1-2013	14:10:55	114353.000000	11435.300000	1091.621617	20.319550
C:\cware\Projects\Whales\OpenTag\T1_speed_30July\M21.DSG	7-1-2013	14:10:55	114354.000000	11435.400000	1085.490881	20.320029
C:\cware\Projects\Whales\OpenTag\T1_speed_30July\M21.DSG	7-1-2013	14:10:55	114355.000000	11435.500000	1084.415803	20.321261
C:\cware\Projects\Whales\OpenTag\T1_speed_30July\M21.DSG	7-1-2013	14:10:55	114356.000000	11435.600000	1078.712854	20.320576
C:\cware\Projects\Whales\OpenTag\T1_speed_30July\M21.DSG	7-1-2013	14:10:55	114357.000000	11435.700000	1070.286859	20.319071
C:\cware\Projects\Whales\OpenTag\T1_speed_30July\M21.DSG	7-1-2013	14:10:55	114358.000000	11435.800000	1064.338620	20.321398
C:\cware\Projects\Whales\OpenTag\T1_speed_30July\M21.DSG	7-1-2013	14:10:55	114359.000000	11435.900000	1056.168282	20.322082
C:\cware\Projects\Whales\OpenTag\T1_speed_30July\M21.DSG	7-1-2013	14:10:55	114360.000000	11436.000000	1058.183327	20.322082
C:\cware\Projects\Whales\OpenTag\T1_speed_30July\M21.DSG	7-1-2013	14:10:55	114361.000000	11436.100000	1063.911187	20.321398
C:\cware\Projects\Whales\OpenTag\T1_speed_30July\M21.DSG	7-1-2013	14:10:55	114362.000000	11436.200000	1070.236909	20.322219
C:\cware\Projects\Whales\OpenTag\T1_speed_30July\M21.DSG	7-1-2013	14:10:55	114363.000000	11436.300000	1080.397420	20.322834
C:\cware\Projects\Whales\OpenTag\T1_speed_30July\M21.DSG	7-1-2013	14:10:55	114364.000000	11436.400000	1084.549444	20.323450
C:\cware\Projects\Whales\OpenTag\T1_speed_30July\M21.DSG	7-1-2013	14:10:55	114365.000000	11436.500000	1095.833587	20.323929
C:\cware\Projects\Whales\OpenTag\T1_speed_30July\M21.DSG	7-1-2013	14:10:55	114366.000000	11436.600000	1098.446755	20.324956
C:\cware\Projects\Whales\OpenTag\T1_speed_30July\M21.DSG	7-1-2013	14:10:55	114367.000000	11436.700000	1092.389350	20.325024
C:\cware\Projects\Whales\OpenTag\T1_speed_30July\M21.DSG	7-1-2013	14:10:55	114368.000000	11436.800000	1078.418510	20.324340
C:\cware\Projects\Whales\OpenTag\T1_speed_30July\M21.DSG	7-1-2013	14:10:55	114369.000000	11436.900000	1084.805688	20.324135
C:\cware\Projects\Whales\OpenTag\T1_speed_30July\M21.DSG	7-1-2013	14:10:55	114370.000000	11437.000000	1080.091795	20.323792
C:\cware\Projects\Whales\OpenTag\T1_speed_30July\M21.DSG	7-1-2013	14:10:55	114371.000000	11437.100000	1075.633955	20.324682
C:\cware\Projects\Whales\OpenTag\T1_speed_30July\M21.DSG	7-1-2013	14:10:55	114372.000000	11437.200000	1073.546280	20.322766
C:\cware\Projects\Whales\OpenTag\T1_speed_30July\M21.DSG	7-1-2013	14:10:55	114373.000000	11437.300000	1074.328131	20.322013
C:\cware\Projects\Whales\OpenTag\T1_speed_30July\M21.DSG	7-1-2013	14:10:55	114374.000000	11437.400000	1065.913574	20.322629
C:\cware\Projects\Whales\OpenTag\T1_speed_30July\M21.DSG	7-1-2013	14:10:55	114375.000000	11437.500000	1062.664898	20.323108
C:\cware\Projects\Whales\OpenTag\T1_speed_30July\M21.DSG	7-1-2013	14:10:55	114376.000000	11437.600000	1060.956478	20.319550
C:\cware\Projects\Whales\OpenTag\T1_speed_30July\M21.DSG	7-1-2013	14:10:55	114377.000000	11437.700000	1060.589727	20.320576
C:\cware\Projects\Whales\OpenTag\T1_speed_30July\M21.DSG	7-1-2013	14:10:55	114378.000000	11437.800000	1058.270849	20.316676
C:\cware\Projects\Whales\OpenTag\T1_speed_30July\M21.DSG	7-1-2013	14:10:55	114379.000000	11437.900000	1049.855640	20.319139
C:\cware\Projects\Whales\OpenTag\T1_speed_30July\M21.DSG	7-1-2013	14:10:55	114380.000000	11438.000000	1047.889376	20.319345
C:\cware\Projects\Whales\OpenTag\T1_speed_30July\M21.DSG	7-1-2013	14:10:55	114381.000000	11438.100000	1045.618411	20.318045
C:\cware\Projects\Whales\OpenTag\T1_speed_30July\M21.DSG	7-1-2013	14:10:55	114382.000000	11438.200000	1047.608273	20.319892
C:\cware\Projects\Whales\OpenTag\T1_speed_30July\M21.DSG	7-1-2013	14:10:55	114383.000000	11438.300000	1049.206948	20.322766
C:\cware\Projects\Whales\OpenTag\T1_speed_30July\M21.DSG	7-1-2013	14:10:55	114384.000000	11438.400000	1059.086223	20.324271
C:\cware\Projects\Whales\OpenTag\T1_speed_30July\M21.DSG	7-1-2013	14:10:55	114385.000000	11438.500000	1058.206566	20.325229
C:\cware\Projects\Whales\OpenTag\T1_speed_30July\M21.DSG	7-1-2013	14:10:55	114386.000000	11438.600000	1063.690217	20.324545
C:\cware\Projects\Whales\OpenTag\T1_speed_30July\M21.DSG	7-1-2013	14:10:55	114387.000000	11438.700000	1079.676685	20.323450
C:\cware\Projects\Whales\OpenTag\T1_speed_30July\M21.DSG	7-1-2013	14:10:55	114388.000000	11438.800000	1095.564211	20.326324
C:\cware\Projects\Whales\OpenTag\T1_speed_30July\M21.DSG	7-1-2013	14:10:55	114389.000000	11438.900000	1097.042202	20.325366
C:\cware\Projects\Whales\OpenTag\T1_speed_30July\M21.DSG	7-1-2013	14:10:55	114390.000000	11439.000000	1110.733138	20.322492
C:\cware\Projects\Whales\OpenTag\T1_speed_30July\M21.DSG	7-1-2013	14:10:55	114391.000000	11439.100000	1113.797846	20.324887
C:\cware\Projects\Whales\OpenTag\T1_speed_30July\M21.DSG	7-1-2013	14:10:55	114392.000000	11439.200000	1089.630002	20.322834
C:\cware\Projects\Whales\OpenTag\T1_speed_30July\M21.DSG	7-1-2013	14:10:55	114393.000000	11439.300000	1070.603854	20.320576
C:\cware\Projects\Whales\OpenTag\T1_speed_30July\M21.DSG	7-1-2013	14:10:55	114394.000000	11439.400000	1082.510983	20.320303
C:\cware\Projects\Whales\OpenTag\T1_speed_30July\M21.DSG	7-1-2013	14:10:55	114395.000000	11439.500000	1082.804497	20.319003
C:\cware\Projects\Whales\OpenTag\T1_speed_30July\M21.DSG	7-1-2013	14:10:55	114396.000000	11439.600000	1089.851291	20.318045
C:\cware\Projects\Whales\OpenTag\T1_speed_30July\M21.DSG	7-1-2013	14:10:55	114397.000000	11439.700000	1083.356047	20.312776
C:\cware\Projects\Whales\OpenTag\T1_speed_30July\M21.DSG	7-1-2013	14:10:55	114398.000000	11439.800000	1087.604721	20.316471
C:\cware\Projects\Whales\OpenTag\T1_speed_30July\M21.DSG	7-1-2013	14:10:55	114399.000000	11439.900000	1083.982141	20.302512
C:\cware\Projects\Whales\OpenTag\T1_speed_30July\M21.DSG	7-1-2013	14:10:55	114400.000000	11440.000000	1087.132736	20.302717
C:\cware\Projects\Whales\OpenTag\T1_speed_30July\M21.DSG	7-1-2013	14:10:55	114401.000000	11440.100000	1080.818466	20.304975
C:\cware\Projects\Whales\OpenTag\T1_speed_30July\M21.DSG	7-1-2013	14:10:55	114402.000000	11440.200000	1087.985316	20.309970
C:\cware\Projects\Whales\OpenTag\T1_speed_30July\M21.DSG	7-1-2013	14:10:55	114403.000000	11440.300000	1085.783847	20.320440
C:\cware\Projects\Whales\OpenTag\T1_speed_30July\M21.DSG	7-1-2013	14:10:55	114404.000000	11440.400000	1089.300751	20.321261
C:\cware\Projects\Whales\OpenTag\T1_speed_30July\M21.DSG	7-1-2013	14:10:55	114405.000000	11440.500000	1080.743654	20.309697
C:\cware\Projects\Whales\OpenTag\T1_speed_30July\M21.DSG	7-1-2013	14:10:55	114406.000000	11440.600000	1083.428991	20.313802
C:\cware\Projects\Whales\OpenTag\T1_speed_30July\M21.DSG	7-1-2013	14:10:55	114407.000000	11440.700000	1086.970732	20.313118
C:\cware\Projects\Whales\OpenTag\T1_speed_30July\M21.DSG	7-1-2013	14:10:55	114408.000000	11440.800000	1076.931844	20.314623
C:\cware\Projects\Whales\OpenTag\T1_speed_30July\M21.DSG	7-1-2013	14:10:55	114409.000000	11440.900000	1077.884964	20.312913
C:\cware\Projects\Whales\OpenTag\T1_speed_30July\M21.DSG	7-1-2013	14:10:55	114410.000000	11441.000000	1070.679061	20.315034
C:\cware\Projects\Whales\OpenTag\T1_speed_30July\M21.DSG	7-1-2013	14:10:55	114411.000000	11441.100000	1066.137401	20.311476
C:\cware\Projects\Whales\OpenTag\T1_speed_30July\M21.DSG	7-1-2013	14:10:55	114412.000000	11441.200000	1061.912064	20.311339
C:\cware\Projects\Whales\OpenTag\T1_speed_30July\M21.DSG	7-1-2013	14:10:55	114413.000000	11441.300000	1048.600714	20.311749
C:\cware\Projects\Whales\OpenTag\T1_speed_30July\M21.DSG	7-1-2013	14:10:55	114414.000000	11441.400000	1041.186034	20.316402
C:\cware\Projects\Whales\OpenTag\T1_speed_30July\M21.DSG	7-1-2013	14:10:55	114415.000000	11441.500000	1036.214256	20.319687
C:\cware\Projects\Whales\OpenTag\T1_speed_30July\M21.DSG	7-1-2013	14:10:55	114416.000000	11441.600000	1031.169608	20.321877
C:\cware\Projects\Whales\OpenTag\T1_speed_30July\M21.DSG	7-1-2013	14:10:55	114417.000000	11441.700000	1028.434530	20.293206
C:\cware\Projects\Whales\OpenTag\T1_speed_30July\M21.DSG	7-1-2013	14:10:55	114418.000000	11441.800000	1024.845030	20.291632
C:\cware\Projects\Whales\OpenTag\T1_speed_30July\M21.DSG	7-1-2013	14:10:55	114419.000000	11441.900000	1024.532639	20.253314
C:\cware\Projects\Whales\OpenTag\T1_speed_30July\M21.DSG	7-1-2013	14:10:55	114420.000000	11442.000000	1026.570233	20.256803
C:\cware\Projects\Whales\OpenTag\T1_speed_30July\M21.DSG	7-1-2013	14:10:55	114421.000000	11442.100000	1026.767850	20.306412
C:\cware\Projects\Whales\OpenTag\T1_speed_30July\M21.DSG	7-1-2013	14:10:55	114422.000000	11442.200000	1024.577518	20.316129
C:\cware\Projects\Whales\OpenTag\T1_speed_30July\M21.DSG	7-1-2013	14:10:55	114423.000000	11442.300000	1026.921593	20.317634
C:\cware\Projects\Whales\OpenTag\T1_speed_30July\M21.DSG	7-1-2013	14:10:55	114424.000000	11442.400000	1024.007884	20.306549
C:\cware\Projects\Whales\OpenTag\T1_speed_30July\M21.DSG	7-1-2013	14:10:55	114425.000000	11442.500000	1028.551342	20.305181
C:\cware\Projects\Whales\OpenTag\T1_speed_30July\M21.DSG	7-1-2013	14:10:55	114426.000000	11442.600000	1028.868882	20.305112
C:\cware\Projects\Whales\OpenTag\T1_speed_30July\M21.DSG	7-1-2013	14:10:55	114427.000000	11442.700000	1028.735550	20.302854
C:\cware\Projects\Whales\OpenTag\T1_speed_30July\M21.DSG	7-1-2013	14:10:55	114428.000000	11442.800000	1029.650988	20.303880
C:\cware\Projects\Whales\OpenTag\T1_speed_30July\M21.DSG	7-1-2013	14:10:55	114429.000000	11442.900000	1028.846335	20.300870
C:\cware\Projects\Whales\OpenTag\T1_speed_30July\M21.DSG	7-1-2013	14:10:55	114430.000000	11443.000000	1029.395867	20.300870
C:\cware\Projects\Whales\OpenTag\T1_speed_30July\M21.DSG	7-1-2013	14:10:55	114431.000000	11443.100000	1029.847824	20.300596
C:\cware\Projects\Whales\OpenTag\T1_speed_30July\M21.DSG	7-1-2013	14:10:55	114432.000000	11443.200000	1029.689583	20.299433
C:\cware\Projects\Whales\OpenTag\T1_speed_30July\M21.DSG	7-1-2013	14:10:55	114433.000000	11443.300000	1029.148578	20.307781
C:\cware\Projects\Whales\OpenTag\T1_speed_30July\M21.DSG	7-1-2013	14:10:55	114434.000000	11443.400000	1029.817407	20.314213
C:\cware\Projects\Whales\OpenTag\T1_speed_30July\M21.DSG	7-1-2013	14:10:55	114435.000000	11443.500000	1027.970177	20.183998
C:\cware\Projects\Whales\OpenTag\T1_speed_30July\M21.DSG	7-1-2013	14:10:55	114436.000000	11443.600000	1028.206120	20.175034
C:\cware\Projects\Whales\OpenTag\T1_speed_30July\M21.DSG	7-1-2013	14:10:55	114437.000000	11443.700000	1026.270777	20.298338
C:\cware\Projects\Whales\OpenTag\T1_speed_30July\M21.DSG	7-1-2013	14:10:55	114438.000000	11443.800000	1032.164555	20.308670
C:\cware\Projects\Whales\OpenTag\T1_speed_30July\M21.DSG	7-1-2013	14:10:55	114439.000000	11443.900000	1031.955551	20.311886
C:\cware\Projects\Whales\OpenTag\T1_speed_30July\M21.DSG	7-1-2013	14:10:55	114440.000000	11444.000000	1043.520169	20.312502
C:\cware\Projects\Whales\OpenTag\T1_speed_30July\M21.DSG	7-1-2013	14:10:55	114441.000000	11444.100000	1049.905165	20.317429
C:\cware\Projects\Whales\OpenTag\T1_speed_30July\M21.DSG	7-1-2013	14:10:55	114442.000000	11444.200000	1053.836641	20.319687
C:\cware\Projects\Whales\OpenTag\T1_speed_30July\M21.DSG	7-1-2013	14:10:55	114443.000000	11444.300000	1052.407719	20.319892
C:\cware\Projects\Whales\OpenTag\T1_speed_30July\M21.DSG	7-1-2013	14:10:55	114444.000000	11444.400000	1055.374818	20.321192
C:\cware\Projects\Whales\OpenTag\T1_speed_30July\M21.DSG	7-1-2013	14:10:55	114445.000000	11444.500000	1056.265304	20.323861
C:\cware\Projects\Whales\OpenTag\T1_speed_30July\M21.DSG	7-1-2013	14:10:55	114446.000000	11444.600000	1061.186841	20.324066
C:\cware\Projects\Whales\OpenTag\T1_speed_30July\M21.DSG	7-1-2013	14:10:55	114447.000000	11444.700000	1057.790773	20.326735
C:\cware\Projects\Whales\OpenTag\T1_speed_30July\M21.DSG	7-1-2013	14:10:55	114448.000000	11444.800000	1058.340337	20.326735
C:\cware\Projects\Whales\OpenTag\T1_speed_30July\M21.DSG	7-1-2013	14:10:55	114449.000000	11444.900000	1056.398807	20.326051
C:\cware\Projects\Whales\OpenTag\T1_speed_30July\M21.DSG	7-1-2013	14:10:55	114450.000000	11445.000000	1055.177505	20.326187
C:\cware\Projects\Whales\OpenTag\T1_speed_30July\M21.DSG	7-1-2013	14:10:55	114451.000000	11445.100000	1050.464152	20.324477
C:\cware\Projects\Whales\OpenTag\T1_speed_30July\M21.DSG	7-1-2013	14:10:55	114452.000000	11445.200000	1046.482147	20.326324
C:\cware\Projects\Whales\OpenTag\T1_speed_30July\M21.DSG	7-1-2013	14:10:55	114453.000000	11445.300000	1041.279818	20.325845
C:\cware\Projects\Whales\OpenTag\T1_speed_30July\M21.DSG	7-1-2013	14:10:55	114454.000000	11445.400000	1038.788326	20.326187
C:\cware\Projects\Whales\OpenTag\T1_speed_30July\M21.DSG	7-1-2013	14:10:55	114455.000000	11445.500000	1037.970348	20.325572
C:\cware\Projects\Whales\OpenTag\T1_speed_30July\M21.DSG	7-1-2013	14:10:55	114456.000000	11445.600000	1035.259498	20.324819
C:\cware\Projects\Whales\OpenTag\T1_speed_30July\M21.DSG	7-1-2013	14:10:55	114457.000000	11445.700000	1033.098217	20.324066
C:\cware\Projects\Whales\OpenTag\T1_speed_30July\M21.DSG	7-1-2013	14:10:55	114458.000000	11445.800000	1030.777553	20.324750
C:\cware\Projects\Whales\OpenTag\T1_speed_30July\M21.DSG	7-1-2013	14:10:55	114459.000000	11445.900000	1028.859198	20.327008
C:\cware\Projects\Whales\OpenTag\T1_speed_30July\M21.DSG	7-1-2013	14:10:55	114460.000000	11446.000000	1028.447520	20.319003
C:\cware\Projects\Whales\OpenTag\T1_speed_30July\M21.DSG	7-1-2013	14:10:55	114461.000000	11446.100000	1027.240088	20.315444
C:\cware\Projects\Whales\OpenTag\T1_speed_30July\M21.DSG	7-1-2013	14:10:55	114462.000000	11446.200000	1028.244131	20.309491
C:\cware\Projects\Whales\OpenTag\T1_speed_30July\M21.DSG	7-1-2013	14:10:55	114463.000000	11446.300000	1029.209819	20.307370
C:\cware\Projects\Whales\OpenTag\T1_speed_30July\M21.DSG	7-1-2013	14:10:55	114464.000000	11446.400000	1028.893125	20.305523
C:\cware\Projects\Whales\OpenTag\T1_speed_30July\M21.DSG	7-1-2013	14:10:55	114465.000000	11446.500000	1029.345329	20.304702
C:\cware\Projects\Whales\OpenTag\T1_speed_30July\M21.DSG	7-1-2013	14:10:55	114466.000000	11446.600000	1029.992079	20.305796
C:\cware\Projects\Whales\OpenTag\T1_speed_30July\M21.DSG	7-1-2013	14:10:55	114467.000000	11446.700000	1029.431385	20.303401
C:\cware\Projects\Whales\OpenTag\T1_speed_30July\M21.DSG	7-1-2013	14:10:55	114468.000000	11446.800000	1029.919951	20.303196
C:\cware\Projects\Whales\OpenTag\T1_speed_30July\M21.DSG	7-1-2013	14:10:55	114469.000000	11446.900000	1030.529734	20.305044
C:\cware\Projects\Whales\OpenTag\T1_speed_30July\M21.DSG	7-1-2013	14:10:55	114470.000000	11447.000000	1029.294820	20.308465
C:\cware\Projects\Whales\OpenTag\T1_speed_30July\M21.DSG	7-1-2013	14:10:55	114471.000000	11447.100000	1029.273125	20.329951
C:\cware\Projects\Whales\OpenTag\T1_speed_30July\M21.DSG	7-1-2013	14:10:55	114472.000000	11447.200000	1028.942447	20.332072
C:\cware\Projects\Whales\OpenTag\T1_speed_30July\M21.DSG	7-1-2013	14:10:55	114473.000000	11447.300000	1029.552929	20.332414
C:\cware\Projects\Whales\OpenTag\T1_speed_30July\M21.DSG	7-1-2013	14:10:55	114474.000000	11447.400000	1031.116750	20.331046
C:\cware\Projects\Whales\OpenTag\T1_speed_30July\M21.DSG	7-1-2013	14:10:55	114475.000000	11447.500000	1032.263815	20.333167
C:\cware\Projects\Whales\OpenTag\T1_speed_30July\M21.DSG	7-1-2013	14:10:55	114476.000000	11447.600000	1034.977820	20.326666
C:\cware\Projects\Whales\OpenTag\T1_speed_30July\M21.DSG	7-1-2013	14:10:55	114477.000000	11447.700000	1036.587865	20.331388
C:\cware\Projects\Whales\OpenTag\T1_speed_30July\M21.DSG	7-1-2013	14:10:55	114478.000000	11447.800000	1035.475988	20.332619
C:\cware\Projects\Whales\OpenTag\T1_speed_30July\M21.DSG	7-1-2013	14:10:55	114479.000000	11447.900000	1035.158751	20.331935
C:\cware\Projects\Whales\OpenTag\T1_speed_30July\M21.DSG	7-1-2013	14:10:55	114480.000000	11448.000000	1036.343729	20.331114
C:\cware\Projects\Whales\OpenTag\T1_speed_30July\M21.DSG	7-1-2013	14:10:55	114481.000000	11448.100000	1035.170554	20.332893
C:\cware\Projects\Whales\OpenTag\T1_speed_30July\M21.DSG	7-1-2013	14:10:55	114482.000000	11448.200000	1036.892600	20.332756
C:\cware\Projects\Whales\OpenTag\T1_speed_30July\M21.DSG	7-1-2013	14:10:55	114483.000000	11448.300000	1036.550093	20.334056
C:\cware\Projects\Whales\OpenTag\T1_speed_30July\M21.DSG	7-1-2013	14:10:55	114484.000000	11448.400000	1035.621342	20.335425
C:\cware\Projects\Whales\OpenTag\T1_speed_30July\M21.DSG	7-1-2013	14:10:55	114485.000000	11448.500000	1037.952794	20.338230
C:\cware\Projects\Whales\OpenTag\T1_speed_30July\M21.DSG	7-1-2013	14:10:55	114486.000000	11448.600000	1037.037847	20.335835
C:\cware\Projects\Whales\OpenTag\T1_speed_30July\M21.DSG	7-1-2013	14:10:55	114487.000000	11448.700000	1035.364259	20.336862
C:\cware\Projects\Whales\OpenTag\T1_speed_30July\M21.DSG	7-1-2013	14:10:55	114488.000000	11448.800000	1034.947763	20.339804
C:\cware\Projects\Whales\OpenTag\T1_speed_30July\M21.DSG	7-1-2013	14:10:55	114489.000000	11448.900000	1032.980986	20.340967
C:\cware\Projects\Whales\OpenTag\T1_speed_30July\M21.DSG	7-1-2013	14:10:55	114490.000000	11449.000000	1033.530685	20.340694
C:\cware\Projects\Whales\OpenTag\T1_speed_30July\M21.DSG	7-1-2013	14:10:55	114491.000000	11449.100000	1032.955671	20.343020
C:\cware\Projects\Whales\OpenTag\T1_speed_30July\M21.DSG	7-1-2013	14:10:55	114492.000000	11449.200000	1032.284702	20.341310
C:\cware\Projects\Whales\OpenTag\T1_speed_30July\M21.DSG	7-1-2013	14:10:55	114493.000000	11449.300000	1031.858353	20.338778
C:\cware\Projects\Whales\OpenTag\T1_speed_30July\M21.DSG	7-1-2013	14:10:55	114494.000000	11449.400000	1029.952757	20.339667
C:\cware\Projects\Whales\OpenTag\T1_speed_30July\M21.DSG	7-1-2013	14:10:55	114495.000000	11449.500000	1028.896471	20.325572
C:\cware\Projects\Whales\OpenTag\T1_speed_30July\M21.DSG	7-1-2013	14:10:55	114496.000000	11449.600000	1029.254741	20.316266
C:\cware\Projects\Whales\OpenTag\T1_speed_30July\M21.DSG	7-1-2013	14:10:55	114497.000000	11449.700000	1028.900041	20.317497
C:\cware\Projects\Whales\OpenTag\T1_speed_30July\M21.DSG	7-1-2013	14:10:55	114498.000000	11449.800000	1029.851905	20.319071
C:\cware\Projects\Whales\OpenTag\T1_speed_30July\M21.DSG	7-1-2013	14:10:55	114499.000000	11449.900000	1029.437260	20.317771
C:\cware\Projects\Whales\OpenTag\T1_speed_30July\M21.DSG	7-1-2013	14:10:55	114500.000000	11450.000000	1029.863997	20.319345
C:\cware\Projects\Whales\OpenTag\T1_speed_30July\M21.DSG	7-1-2013	14:10:55	114501.000000	11450.100000	1030.069471	20.324203
C:\cware\Projects\Whales\OpenTag\T1_speed_30July\M21.DSG	7-1-2013	14:10:55	114502.000000	11450.200000	1029.936097	20.322013
C:\cware\Projects\Whales\OpenTag\T1_speed_30July\M21.DSG	7-1-2013	14:10:55	114503.000000	11450.300000	1030.129902	20.325640
C:\cware\Projects\Whales\OpenTag\T1_speed_30July\M21.DSG	7-1-2013	14:10:55	114504.000000	11450.400000	1029.921597	20.327214
C:\cware\Projects\Whales\OpenTag\T1_speed_30July\M21.DSG	7-1-2013	14:10:55	114505.000000	11450.500000	1028.811300	20.352463
C:\cware\Projects\Whales\OpenTag\T1_speed_30July\M21.DSG	7-1-2013	14:10:55	114506.000000	11450.600000	1027.735350	20.355132
C:\cware\Projects\Whales\OpenTag\T1_speed_30July\M21.DSG	7-1-2013	14:10:55	114507.000000	11450.700000	1030.544047	20.355953
C:\cware\Projects\Whales\OpenTag\T1_speed_30July\M21.DSG	7-1-2013	14:10:55	114508.000000	11450.800000	1033.364376	20.358142
C:\cware\Projects\Whales\OpenTag\T1_speed_30July\M21.DSG	7-1-2013	14:10:55	114509.000000	11450.900000	1031.703805	20.357116
C:\cware\Projects\Whales\OpenTag\T1_speed_30July\M21.DSG	7-1-2013	14:10:55	114510.000000	11451.000000	1029.871050	20.358827
C:\cware\Projects\Whales\OpenTag\T1_speed_30July\M21.DSG	7-1-2013	14:10:55	114511.000000	11451.100000	1031.250954	20.359306
C:\cware\Projects\Whales\OpenTag\T1_speed_30July\M21.DSG	7-1-2013	14:10:55	114512.000000	11451.200000	1030.981541	20.360948
C:\cware\Projects\Whales\OpenTag\T1_speed_30July\M21.DSG	7-1-2013	14:10:55	114513.000000	11451.300000	1029.260531	20.358485
C:\cware\Projects\Whales\OpenTag\T1_speed_30July\M21.DSG	7-1-2013	14:10:55	114514.000000	11451.400000	1028.851026	20.345484
C:\cware\Projects\Whales\OpenTag\T1_speed_30July\M21.DSG	7-1-2013	14:10:55	114515.000000	11451.500000	1028.461150	20.343362
C:\cware\Projects\Whales\OpenTag\T1_speed_30July\M21.DSG	7-1-2013	14:10:55	114516.000000	11451.600000	1028.695074	20.339120
C:\cware\Projects\Whales\OpenTag\T1_speed_30July\M21.DSG	7-1-2013	14:10:55	114517.000000	11451.700000	1029.467984	20.331182
C:\cware\Projects\Whales\OpenTag\T1_speed_30July\M21.DSG	7-1-2013	14:10:55	114518.000000	11451.800000	1028.727404	20.321261
C:\cware\Projects\Whales\OpenTag\T1_speed_30July\M21.DSG	7-1-2013	14:10:55	114519.000000	11451.900000	1028.425239	20.341720
C:\cware\Projects\Whales\OpenTag\T1_speed_30July\M21.DSG	7-1-2013	14:10:55	114520.000000	11452.000000	1029.109586	20.340762
C:\cware\Projects\Whales\OpenTag\T1_speed_30July\M21.DSG	7-1-2013	14:10:55	114521.000000	11452.100000	1028.924314	20.317839
C:\cware\Projects\Whales\OpenTag\T1_speed_30July\M21.DSG	7-1-2013	14:10:55	114522.000000	11452.200000	1029.715694	20.295601
C:\cware\Projects\Whales\OpenTag\T1_speed_30July\M21.DSG	7-1-2013	14:10:55	114523.000000	11452.300000	1030.320765	20.280342
C:\cware\Projects\Whales\OpenTag\T1_speed_30July\M21.DSG	7-1-2013	14:10:55	114524.000000	11452.400000	1030.662651	20.280410
C:\cware\Projects\Whales\OpenTag\T1_speed_30July\M21.DSG	7-1-2013	14:10:55	114525.000000	11452.500000	1030.521128	20.268983
C:\cware\Projects\Whales\OpenTag\T1_speed_30July\M21.DSG	7-1-2013	14:10:55	114526.000000	11452.600000	1031.047904	20.265083
C:\cware\Projects\Whales\OpenTag\T1_speed_30July\M21.DSG	7-1-2013	14:10:55	114527.000000	11452.700000	1031.293257	20.262483
C:\cware\Projects\Whales\OpenTag\T1_speed_30July\M21.DSG	7-1-2013	14:10:55	114528.000000	11452.800000	1031.157742	20.265220
C:\cware\Projects\Whales\OpenTag\T1_speed_30July\M21.DSG	7-1-2013	14:10:55	114529.000000	11452.900000	1031.241265	20.241750
C:\cware\Projects\Whales\OpenTag\T1_speed_30July\M21.DSG	7-1-2013	14:10:55	114530.000000	11453.000000	1031.785296	20.254203
C:\cware\Projects\Whales\OpenTag\T1_speed_30July\M21.DSG	7-1-2013	14:10:55	114531.000000	11453.100000	1031.270762	20.286021
C:\cware\Projects\Whales\OpenTag\T1_speed_30July\M21.DSG	7-1-2013	14:10:55	114532.000000	11453.200000	1030.798908	20.359648
C:\cware\Projects\Whales\OpenTag\T1_speed_30July\M21.DSG	7-1-2013	14:10:55	114533.000000	11453.300000	1029.246083	20.363548
C:\cware\Projects\Whales\OpenTag\T1_speed_30July\M21.DSG	7-1-2013	14:10:55	114534.000000	11453.400000	1029.082229	20.375044
C:\cware\Projects\Whales\OpenTag\T1_speed_30July\M21.DSG	7-1-2013	14:10:55	114535.000000	11453.500000	1030.726811	20.384829
C:\cware\Projects\Whales\OpenTag\T1_speed_30July\M21.DSG	7-1-2013	14:10:55	114536.000000	11453.600000	1032.874892	20.388524
C:\cware\Projects\Whales\OpenTag\T1_speed_30July\M21.DSG	7-1-2013	14:10:55	114537.000000	11453.700000	1033.791872	20.386402
C:\cware\Projects\Whales\OpenTag\T1_speed_30July\M21.DSG	7-1-2013	14:10:55	114538.000000	11453.800000	1033.940181	20.382365
C:\cware\Projects\Whales\OpenTag\T1_speed_30July\M21.DSG	7-1-2013	14:10:55	114539.000000	11453.900000	1033.755407	20.385992
C:\cware\Projects\Whales\OpenTag\T1_speed_30July\M21.DSG	7-1-2013	14:10:55	114540.000000	11454.000000	1033.094067	20.390097
C:\cware\Projects\Whales\OpenTag\T1_speed_30July\M21.DSG	7-1-2013	14:10:55	114541.000000	11454.100000	1031.478472	20.397693
C:\cware\Projects\Whales\OpenTag\T1_speed_30July\M21.DSG	7-1-2013	14:10:55	114542.000000	11454.200000	1029.049246	20.394408
C:\cware\Projects\Whales\OpenTag\T1_speed_30July\M21.DSG	7-1-2013	14:10:55	114543.000000	11454.300000	1028.089415	20.382913
C:\cware\Projects\Whales\OpenTag\T1_speed_30July\M21.DSG	7-1-2013	14:10:55	114544.000000	11454.400000	1027.440394	20.386676
C:\cware\Projects\Whales\OpenTag\T1_speed_30July\M21.DSG	7-1-2013	14:10:55	114545.000000	11454.500000	1028.520059	20.375796
C:\cware\Projects\Whales\OpenTag\T1_speed_30July\M21.DSG	7-1-2013	14:10:55	114546.000000	11454.600000	1030.773779	20.389139
C:\cware\Projects\Whales\OpenTag\T1_speed_30July\M21.DSG	7-1-2013	14:10:55	114547.000000	11454.700000	1031.531001	20.389276
C:\cware\Projects\Whales\OpenTag\T1_speed_30July\M21.DSG	7-1-2013	14:10:55	114548.000000	11454.800000	1033.529880	20.399130
C:\cware\Projects\Whales\OpenTag\T1_speed_30July\M21.DSG	7-1-2013	14:10:55	114549.000000	11454.900000	1037.082789	20.402688
C:\cware\Projects\Whales\OpenTag\T1_speed_30July\M21.DSG	7-1-2013	14:10:55	114550.000000	11455.000000	1038.781307	20.401046
C:\cware\Projects\Whales\OpenTag\T1_speed_30July\M21.DSG	7-1-2013	14:10:55	114551.000000	11455.100000	1040.026163	20.403509
C:\cware\Projects\Whales\OpenTag\T1_speed_30July\M21.DSG	7-1-2013	14:10:55	114552.000000	11455.200000	1040.391975	20.405014
C:\cware\Projects\Whales\OpenTag\T1_speed_30July\M21.DSG	7-1-2013	14:10:55	114553.000000	11455.300000	1040.305817	20.406588
C:\cware\Projects\Whales\OpenTag\T1_speed_30July\M21.DSG	7-1-2013	14:10:55	114554.000000	11455.400000	1040.256245	20.408299
C:\cware\Projects\Whales\OpenTag\T1_speed_30July\M21.DSG	7-1-2013	14:10:55	114555.000000	11455.500000	1040.768639	20.409804
C:\cware\Projects\Whales\OpenTag\T1_speed_30July\M21.DSG	7-1-2013	14:10:55	114556.000000	11455.600000	1038.226666	20.412883
C:\cware\Projects\Whales\OpenTag\T1_speed_30July\M21.DSG	7-1-2013	14:10:55	114557.000000	11455.700000	1036.186287	20.414047
C:\cware\Projects\Whales\OpenTag\T1_speed_30July\M21.DSG	7-1-2013	14:10:55	114558.000000	11455.800000	1032.949101	20.414594
C:\cware\Projects\Whales\OpenTag\T1_speed_30July\M21.DSG	7-1-2013	14:10:55	114559.000000	11455.900000	1030.640512	20.414526
C:\cware\Projects\Whales\OpenTag\T1_speed_30July\M21.DSG	7-1-2013	14:10:55	114560.000000	11456.000000	1029.237096	20.411583
C:\cware\Projects\Whales\OpenTag\T1_speed_30July\M21.DSG	7-1-2013	14:10:55	114561.000000	11456.100000	1028.629777	20.403851
C:\cware\Projects\Whales\OpenTag\T1_speed_30July\M21.DSG	7-1-2013	14:10:55	114562.000000	11456.200000	1030.765898	20.407135
C:\cware\Projects\Whales\OpenTag\T1_speed_30July\M21.DSG	7-1-2013	14:10:55	114563.000000	11456.300000	1030.741828	20.406314
C:\cware\Projects\Whales\OpenTag\T1_speed_30July\M21.DSG	7-1-2013	14:10:55	114564.000000	11456.400000	1029.118574	20.403372
C:\cware\Projects\Whales\OpenTag\T1_speed_30July\M21.DSG	7-1-2013	14:10:55	114565.000000	11456.500000	1028.694737	20.422668
C:\cware\Projects\Whales\OpenTag\T1_speed_30July\M21.DSG	7-1-2013	14:10:55	114566.000000	11456.600000	1029.731970	20.425063
C:\cware\Projects\Whales\OpenTag\T1_speed_30July\M21.DSG	7-1-2013	14:10:55	114567.000000	11456.700000	1029.088130	20.416989
C:\cware\Projects\Whales\OpenTag\T1_speed_30July\M21.DSG	7-1-2013	14:10:55	114568.000000	11456.800000	1030.162237	20.418836
C:\cware\Projects\Whales\OpenTag\T1_speed_30July\M21.DSG	7-1-2013	14:10:55	114569.000000	11456.900000	1028.896200	20.409051
C:\cware\Projects\Whales\OpenTag\T1_speed_30July\M21.DSG	7-1-2013	14:10:55	114570.000000	11457.000000	1029.665278	20.410078
C:\cware\Projects\Whales\OpenTag\T1_speed_30July\M21.DSG	7-1-2013	14:10:55	114571.000000	11457.100000	1030.300117	20.410830
C:\cware\Projects\Whales\OpenTag\T1_speed_30July\M21.DSG	7-1-2013	14:10:55	114572.000000	11457.200000	1029.970317	20.410830
C:\cware\Projects\Whales\OpenTag\T1_speed_30July\M21.DSG	7-1-2013	14:10:55	114573.000000	11457.300000	1029.835894	20.410967
C:\cware\Projects\Whales\OpenTag\T1_speed_30July\M21.DSG	7-1-2013	14:10:55	114574.000000	11457.400000	1028.600470	20.414868
C:\cware\Projects\Whales\OpenTag\T1_speed_30July\M21.DSG	7-1-2013	14:10:55	114575.000000	11457.500000	1029.457624	20.437790
C:\cware\Projects\Whales\OpenTag\T1_speed_30July\M21.DSG	7-1-2013	14:10:55	114576.000000	11457.600000	1031.412620	20.436627
C:\cware\Projects\Whales\OpenTag\T1_speed_30July\M21.DSG	7-1-2013	14:10:55	114577.000000	11457.700000	1033.940849	20.437517
C:\cware\Projects\Whales\OpenTag\T1_speed_30July\M21.DSG	7-1-2013	14:10:55	114578.000000	11457.800000	1035.138148	20.437106
C:\cware\Projects\Whales\OpenTag\T1_speed_30July\M21.DSG	7-1-2013	14:10:55	114579.000000	11457.900000	1035.540617	20.438612
C:\cware\Projects\Whales\OpenTag\T1_speed_30July\M21.DSG	7-1-2013	14:10:55	114580.000000	11458.000000	1035.367931	20.442512
C:\cware\Projects\Whales\OpenTag\T1_speed_30July\M21.DSG	7-1-2013	14:10:55	114581.000000	11458.100000	1034.095675	20.446754
C:\cware\Projects\Whales\OpenTag\T1_speed_30July\M21.DSG	7-1-2013	14:10:55	114582.000000	11458.200000	1033.265148	20.446412
C:\cware\Projects\Whales\OpenTag\T1_speed_30July\M21.DSG	7-1-2013	14:10:55	114583.000000	11458.300000	1033.044317	20.448602
C:\cware\Projects\Whales\OpenTag\T1_speed_30July\M21.DSG	7-1-2013	14:10:55	114584.000000	11458.400000	1031.382842	20.448875
C:\cware\Projects\Whales\OpenTag\T1_speed_30July\M21.DSG	7-1-2013	14:10:55	114585.000000	11458.500000	1030.418540	20.447165
C:\cware\Projects\Whales\OpenTag\T1_speed_30July\M21.DSG	7-1-2013	14:10:55	114586.000000	11458.600000	1031.920608	20.448260
C:\cware\Projects\Whales\OpenTag\T1_speed_30July\M21.DSG	7-1-2013	14:10:55	114587.000000	11458.700000	1032.774530	20.450997
C:\cware\Projects\Whales\OpenTag\T1_speed_30July\M21.DSG	7-1-2013	14:10:55	114588.000000	11458.800000	1032.577918	20.453665
C:\cware\Projects\Whales\OpenTag\T1_speed_30July\M21.DSG	7-1-2013	14:10:55	114589.000000	11458.900000	1032.981578	20.452434
C:\cware\Projects\Whales\OpenTag\T1_speed_30July\M21.DSG	7-1-2013	14:10:55	114590.000000	11459.000000	1033.482935	20.451270
C:\cware\Projects\Whales\OpenTag\T1_speed_30July\M21.DSG	7-1-2013	14:10:55	114591.000000	11459.100000	1033.335072	20.454213
C:\cware\Projects\Whales\OpenTag\T1_speed_30July\M21.DSG	7-1-2013	14:10:55	114592.000000	11459.200000	1032.893662	20.429785
C:\cware\Projects\Whales\OpenTag\T1_speed_30July\M21.DSG	7-1-2013	14:10:55	114593.000000	11459.300000	1033.792580	20.413089
C:\cware\Projects\Whales\OpenTag\T1_speed_30July\M21.DSG	7-1-2013	14:10:55	114594.000000	11459.400000	1033.469280	20.398035
C:\cware\Projects\Whales\OpenTag\T1_speed_30July\M21.DSG	7-1-2013	14:10:55	114595.000000	11459.500000	1033.705570	20.416578
C:\cware\Projects\Whales\OpenTag\T1_speed_30July\M21.DSG	7-1-2013	14:10:55	114596.000000	11459.600000	1034.147861	20.467419
C:\cware\Projects\Whales\OpenTag\T1_speed_30July\M21.DSG	7-1-2013	14:10:55	114597.000000	11459.700000	1036.163123	20.468445
C:\cware\Projects\Whales\OpenTag\T1_speed_30July\M21.DSG	7-1-2013	14:10:55	114598.000000	11459.800000	1037.311811	20.467624
C:\cware\Projects\Whales\OpenTag\T1_speed_30July\M21.DSG	7-1-2013	14:10:55	114599.000000	11459.900000	1039.392259	20.458866
C:\cware\Projects\Whales\OpenTag\T1_speed_30July\M21.DSG	7-1-2013	14:10:55	114600.000000	11460.000000	1040.420351	20.454213
C:\cware\Projects\Whales\OpenTag\T1_speed_30July\M21.DSG	7-1-2013	14:10:55	114601.000000	11460.100000	1040.527277	20.461466
C:\cware\Projects\Whales\OpenTag\T1_speed_30July\M21.DSG	7-1-2013	14:10:55	114602.000000	11460.200000	1040.465370	20.463450
C:\cware\Projects\Whales\OpenTag\T1_speed_30July\M21.DSG	7-1-2013	14:10:55	114603.000000	11460.300000	1040.070968	20.471798
C:\cware\Projects\Whales\OpenTag\T1_speed_30July\M21.DSG	7-1-2013	14:10:55	114604.000000	11460.400000	1037.711801	20.475083
C:\cware\Projects\Whales\OpenTag\T1_speed_30July\M21.DSG	7-1-2013	14:10:55	114605.000000	11460.500000	1035.267287	20.477888
C:\cware\Projects\Whales\OpenTag\T1_speed_30July\M21.DSG	7-1-2013	14:10:55	114606.000000	11460.600000	1033.691724	20.476999
C:\cware\Projects\Whales\OpenTag\T1_speed_30July\M21.DSG	7-1-2013	14:10:55	114607.000000	11460.700000	1032.372864	20.475767
C:\cware\Projects\Whales\OpenTag\T1_speed_30July\M21.DSG	7-1-2013	14:10:55	114608.000000	11460.800000	1031.295503	20.481036
C:\cware\Projects\Whales\OpenTag\T1_speed_30July\M21.DSG	7-1-2013	14:10:55	114609.000000	11460.900000	1028.873601	20.460166
C:\cware\Projects\Whales\OpenTag\T1_speed_30July\M21.DSG	7-1-2013	14:10:55	114610.000000	11461.000000	1029.326293	20.458592
C:\cware\Projects\Whales\OpenTag\T1_speed_30July\M21.DSG	7-1-2013	14:10:55	114611.000000	11461.100000	1029.772036	20.445044
C:\cware\Projects\Whales\OpenTag\T1_speed_30July\M21.DSG	7-1-2013	14:10:55	114612.000000	11461.200000	1029.723023	20.445386
C:\cware\Projects\Whales\OpenTag\T1_speed_30July\M21.DSG	7-1-2013	14:10:55	114613.000000	11461.300000	1030.119409	20.460713
C:\cware\Projects\Whales\OpenTag\T1_speed_30July\M21.DSG	7-1-2013	14:10:55	114614.000000	11461.400000	1030.069522	20.463040
C:\cware\Projects\Whales\OpenTag\T1_speed_30July\M21.DSG	7-1-2013	14:10:55	114615.000000	11461.500000	1030.007087	20.466119
C:\cware\Projects\Whales\OpenTag\T1_speed_30July\M21.DSG	7-1-2013	14:10:55	114616.000000	11461.600000	1028.858813	20.465982
C:\cware\Projects\Whales\OpenTag\T1_speed_30July\M21.DSG	7-1-2013	14:10:55	114617.000000	11461.700000	1029.899907	20.487605
C:\cware\Projects\Whales\OpenTag\T1_speed_30July\M21.DSG	7-1-2013	14:10:55	114618.000000	11461.800000	1028.736637	20.493626
C:\cware\Projects\Whales\OpenTag\T1_speed_30July\M21.DSG	7-1-2013	14:10:55	114619.000000	11461.900000	1031.070128	20.493558
C:\cware\Projects\Whales\OpenTag\T1_speed_30July\M21.DSG	7-1-2013	14:10:55	114620.000000	11462.000000	1032.620449	20.496432
C:\cware\Projects\Whales\OpenTag\T1_speed_30July\M21.DSG	7-1-2013	14:10:55	114621.000000	11462.100000	1033.742834	20.500127
C:\cware\Projects\Whales\OpenTag\T1_speed_30July\M21.DSG	7-1-2013	14:10:55	114622.000000	11462.200000	1034.805617	20.500400
C:\cware\Projects\Whales\OpenTag\T1_speed_30July\M21.DSG	7-1-2013	14:10:55	114623.000000	11462.300000	1035.866447	20.505259
C:\cware\Projects\Whales\OpenTag\T1_speed_30July\M21.DSG	7-1-2013	14:10:55	114624.000000	11462.400000	1035.793872	20.503548
C:\cware\Projects\Whales\OpenTag\T1_speed_30July\M21.DSG	7-1-2013	14:10:55	114625.000000	11462.500000	1037.038504	20.507174
C:\cware\Projects\Whales\OpenTag\T1_speed_30July\M21.DSG	7-1-2013	14:10:55	114626.000000	11462.600000	1036.540962	20.499237
C:\cware\Projects\Whales\OpenTag\T1_speed_30July\M21.DSG	7-1-2013	14:10:55	114627.000000	11462.700000	1035.664506	20.491779
C:\cware\Projects\Whales\OpenTag\T1_speed_30July\M21.DSG	7-1-2013	14:10:55	114628.000000	11462.800000	1035.826129	20.485210
C:\cware\Projects\Whales\OpenTag\T1_speed_30July\M21.DSG	7-1-2013	14:10:55	114629.000000	11462.900000	1035.242883	20.477820
C:\cware\Projects\Whales\OpenTag\T1_speed_30July\M21.DSG	7-1-2013	14:10:55	114630.000000	11463.000000	1035.417134	20.470293
C:\cware\Projects\Whales\OpenTag\T1_speed_30July\M21.DSG	7-1-2013	14:10:55	114631.000000	11463.100000	1036.234878	20.472072
C:\cware\Projects\Whales\OpenTag\T1_speed_30July\M21.DSG	7-1-2013	14:10:55	114632.000000	11463.200000	1036.576561	20.472961
C:\cware\Projects\Whales\OpenTag\T1_speed_30July\M21.DSG	7-1-2013	14:10:55	114633.000000	11463.300000	1036.399768	20.486510
C:\cware\Projects\Whales\OpenTag\T1_speed_30July\M21.DSG	7-1-2013	14:10:55	114634.000000	11463.400000	1036.962238	20.485347
C:\cware\Projects\Whales\OpenTag\T1_speed_30July\M21.DSG	7-1-2013	14:10:55	114635.000000	11463.500000	1036.878055	20.482199
C:\cware\Projects\Whales\OpenTag\T1_speed_30July\M21.DSG	7-1-2013	14:10:55	114636.000000	11463.600000	1036.828317	20.484252
C:\cware\Projects\Whales\OpenTag\T1_speed_30July\M21.DSG	7-1-2013	14:10:55	114637.000000	11463.700000	1037.487772	20.513743
C:\cware\Projects\Whales\OpenTag\T1_speed_30July\M21.DSG	7-1-2013	14:10:55	114638.000000	11463.800000	1036.888470	20.515249
C:\cware\Projects\Whales\OpenTag\T1_speed_30July\M21.DSG	7-1-2013	14:10:55	114639.000000	11463.900000	1036.128819	20.520312
C:\cware\Projects\Whales\OpenTag\T1_speed_30July\M21.DSG	7-1-2013	14:10:55	114640.000000	11464.000000	1036.103596	20.522160
C:\cware\Projects\Whales\OpenTag\T1_speed_30July\M21.DSG	7-1-2013	14:10:55	114641.000000	11464.100000	1036.175913	20.524486
C:\cware\Projects\Whales\OpenTag\T1_speed_30July\M21.DSG	7-1-2013	14:10:55	114642.000000	11464.200000	1036.809677	20.528181
C:\cware\Projects\Whales\OpenTag\T1_speed_30July\M21.DSG	7-1-2013	14:10:55	114643.000000	11464.300000	1036.529040	20.527292
C:\cware\Projects\Whales\OpenTag\T1_speed_30July\M21.DSG	7-1-2013	14:10:55	114644.000000	11464.400000	1036.626784	20.527292
C:\cware\Projects\Whales\OpenTag\T1_speed_30July\M21.DSG	7-1-2013	14:10:55	114645.000000	11464.500000	1036.625360	20.530645
C:\cware\Projects\Whales\OpenTag\T1_speed_30July\M21.DSG	7-1-2013	14:10:55	114646.000000	11464.600000	1038.116370	20.529687
C:\cware\Projects\Whales\OpenTag\T1_speed_30July\M21.DSG	7-1-2013	14:10:55	114647.000000	11464.700000	1038.310678	20.532492
C:\cware\Projects\Whales\OpenTag\T1_speed_30July\M21.DSG	7-1-2013	14:10:55	114648.000000	11464.800000	1038.432600	20.533108
C:\cware\Projects\Whales\OpenTag\T1_speed_30July\M21.DSG	7-1-2013	14:10:55	114649.000000	11464.900000	1038.859575	20.534682
C:\cware\Projects\Whales\OpenTag\T1_speed_30July\M21.DSG	7-1-2013	14:10:55	114650.000000	11465.000000	1038.566770	20.533655
C:\cware\Projects\Whales\OpenTag\T1_speed_30July\M21.DSG	7-1-2013	14:10:55	114651.000000	11465.100000	1038.554753	20.533176
C:\cware\Projects\Whales\OpenTag\T1_speed_30July\M21.DSG	7-1-2013	14:10:55	114652.000000	11465.200000	1037.272166	20.532424
C:\cware\Projects\Whales\OpenTag\T1_speed_30July\M21.DSG	7-1-2013	14:10:55	114653.000000	11465.300000	1037.649338	20.536187
C:\cware\Projects\Whales\OpenTag\T1_speed_30July\M21.DSG	7-1-2013	14:10:55	114654.000000	11465.400000	1037.406912	20.531603
C:\cware\Projects\Whales\OpenTag\T1_speed_30July\M21.DSG	7-1-2013	14:10:55	114655.000000	11465.500000	1035.855854	20.530097
C:\cware\Projects\Whales\OpenTag\T1_speed_30July\M21.DSG	7-1-2013	14:10:55	114656.000000	11465.600000	1034.011397	20.529002
C:\cware\Projects\Whales\OpenTag\T1_speed_30July\M21.DSG	7-1-2013	14:10:55	114657.000000	11465.700000	1031.953368	20.513333
C:\cware\Projects\Whales\OpenTag\T1_speed_30July\M21.DSG	7-1-2013	14:10:55	114658.000000	11465.800000	1030.365919	20.511417
C:\cware\Projects\Whales\OpenTag\T1_speed_30July\M21.DSG	7-1-2013	14:10:55	114659.000000	11465.900000	1030.100969	20.474877
C:\cware\Projects\Whales\OpenTag\T1_speed_30July\M21.DSG	7-1-2013	14:10:55	114660.000000	11466.000000	1030.927238	20.512991
C:\cware\Projects\Whales\OpenTag\T1_speed_30July\M21.DSG	7-1-2013	14:10:55	114661.000000	11466.100000	1030.484398	20.491984
C:\cware\Projects\Whales\OpenTag\T1_speed_30July\M21.DSG	7-1-2013	14:10:55	114662.000000	11466.200000	1029.717540	20.457839
C:\cware\Projects\Whales\OpenTag\T1_speed_30July\M21.DSG	7-1-2013	14:10:55	114663.000000	11466.300000	1031.752348	20.385855
C:\cware\Projects\Whales\OpenTag\T1_speed_30July\M21.DSG	7-1-2013	14:10:55	114664.000000	11466.400000	1032.666047	20.363137
C:\cware\Projects\Whales\OpenTag\T1_speed_30July\M21.DSG	7-1-2013	14:10:55	114665.000000	11466.500000	1033.854327	20.354858
C:\cware\Projects\Whales\OpenTag\T1_speed_30July\M21.DSG	7-1-2013	14:10:55	114666.000000	11466.600000	1033.833470	20.346578
C:\cware\Projects\Whales\OpenTag\T1_speed_30July\M21.DSG	7-1-2013	14:10:55	114667.000000	11466.700000	1034.116580	20.341446
C:\cware\Projects\Whales\OpenTag\T1_speed_30July\M21.DSG	7-1-2013	14:10:55	114668.000000	11466.800000	1034.952251	20.329335
C:\cware\Projects\Whales\OpenTag\T1_speed_30July\M21.DSG	7-1-2013	14:10:55	114669.000000	11466.900000	1034.646730	20.329814
C:\cware\Projects\Whales\OpenTag\T1_speed_30July\M21.DSG	7-1-2013	14:10:55	114670.000000	11467.000000	1035.123666	20.328309
C:\cware\Projects\Whales\OpenTag\T1_speed_30July\M21.DSG	7-1-2013	14:10:55	114671.000000	11467.100000	1034.977966	20.326324
C:\cware\Projects\Whales\OpenTag\T1_speed_30July\M21.DSG	7-1-2013	14:10:55	114672.000000	11467.200000	1035.159747	20.329609
C:\cware\Projects\Whales\OpenTag\T1_speed_30July\M21.DSG	7-1-2013	14:10:55	114673.000000	11467.300000	1035.332246	20.326051
C:\cware\Projects\Whales\OpenTag\T1_speed_30July\M21.DSG	7-1-2013	14:10:55	114674.000000	11467.400000	1035.236713	20.320987
C:\cware\Projects\Whales\OpenTag\T1_speed_30July\M21.DSG	7-1-2013	14:10:55	114675.000000	11467.500000	1036.422069	20.319208
C:\cware\Projects\Whales\OpenTag\T1_speed_30July\M21.DSG	7-1-2013	14:10:55	114676.000000	11467.600000	1035.931972	20.322971
C:\cware\Projects\Whales\OpenTag\T1_speed_30July\M21.DSG	7-1-2013	14:10:55	114677.000000	11467.700000	1036.270511	20.330977
C:\cware\Projects\Whales\OpenTag\T1_speed_30July\M21.DSG	7-1-2013	14:10:55	114678.000000	11467.800000	1035.421753	20.345210
C:\cware\Projects\Whales\OpenTag\T1_speed_30July\M21.DSG	7-1-2013	14:10:55	114679.000000	11467.900000	1033.915348	20.553431
C:\cware\Projects\Whales\OpenTag\T1_speed_30July\M21.DSG	7-1-2013	14:10:55	114680.000000	11468.000000	1031.480781	20.560410
C:\cware\Projects\Whales\OpenTag\T1_speed_30July\M21.DSG	7-1-2013	14:10:55	114681.000000	11468.100000	1030.478622	20.560889
C:\cware\Projects\Whales\OpenTag\T1_speed_30July\M21.DSG	7-1-2013	14:10:55	114682.000000	11468.200000	1029.066788	20.548299
C:\cware\Projects\Whales\OpenTag\T1_speed_30July\M21.DSG	7-1-2013	14:10:55	114683.000000	11468.300000	1029.589397	20.415962
C:\cware\Projects\Whales\OpenTag\T1_speed_30July\M21.DSG	7-1-2013	14:10:55	114684.000000	11468.400000	1032.508563	20.416441
C:\cware\Projects\Whales\OpenTag\T1_speed_30July\M21.DSG	7-1-2013	14:10:55	114685.000000	11468.500000	1031.919653	20.422395
C:\cware\Projects\Whales\OpenTag\T1_speed_30July\M21.DSG	7-1-2013	14:10:55	114686.000000	11468.600000	1031.907854	20.421437
C:\cware\Projects\Whales\OpenTag\T1_speed_30July\M21.DSG	7-1-2013	14:10:55	114687.000000	11468.700000	1031.366775	20.429716
C:\cware\Projects\Whales\OpenTag\T1_speed_30July\M21.DSG	7-1-2013	14:10:55	114688.000000	11468.800000	1031.232735	20.428963
C:\cware\Projects\Whales\OpenTag\T1_speed_30July\M21.DSG	7-1-2013	14:10:55	114689.000000	11468.900000	1031.476206	20.430879
C:\cware\Projects\Whales\OpenTag\T1_speed_30July\M21.DSG	7-1-2013	14:10:55	114690.000000	11469.000000	1031.094845	20.520860
C:\cware\Projects\Whales\OpenTag\T1_speed_30July\M21.DSG	7-1-2013	14:10:55	114691.000000	11469.100000	1031.942240	20.454692
C:\cware\Projects\Whales\OpenTag\T1_speed_30July\M21.DSG	7-1-2013	14:10:55	114692.000000	11469.200000	1032.573257	20.464408
C:\cware\Projects\Whales\OpenTag\T1_speed_30July\M21.DSG	7-1-2013	14:10:55	114693.000000	11469.300000	1032.431904	20.508611
C:\cware\Projects\Whales\OpenTag\T1_speed_30July\M21.DSG	7-1-2013	14:10:55	114694.000000	11469.400000	1031.098078	20.569374
C:\cware\Projects\Whales\OpenTag\T1_speed_30July\M21.DSG	7-1-2013	14:10:55	114695.000000	11469.500000	1031.444236	20.532150
C:\cware\Projects\Whales\OpenTag\T1_speed_30July\M21.DSG	7-1-2013	14:10:55	114696.000000	11469.600000	1032.783930	20.542072
C:\cware\Projects\Whales\OpenTag\T1_speed_30July\M21.DSG	7-1-2013	14:10:55	114697.000000	11469.700000	1031.494451	20.529071
C:\cware\Projects\Whales\OpenTag\T1_speed_30July\M21.DSG	7-1-2013	14:10:55	114698.000000	11469.800000	1030.651554	20.472961
C:\cware\Projects\Whales\OpenTag\T1_speed_30July\M21.DSG	7-1-2013	14:10:55	114699.000000	11469.900000	1031.647624	20.457976
C:\cware\Projects\Whales\OpenTag\T1_speed_30July\M21.DSG	7-1-2013	14:10:55	114700.000000	11470.000000	1030.452547	20.453186
C:\cware\Projects\Whales\OpenTag\T1_speed_30July\M21.DSG	7-1-2013	14:10:55	114701.000000	11470.100000	1031.169551	20.461740
C:\cware\Projects\Whales\OpenTag\T1_speed_30July\M21.DSG	7-1-2013	14:10:55	114702.000000	11470.200000	1030.981071	20.473714
C:\cware\Projects\Whales\OpenTag\T1_speed_30July\M21.DSG	7-1-2013	14:10:55	114703.000000	11470.300000	1030.550103	20.481446
C:\cware\Projects\Whales\OpenTag\T1_speed_30July\M21.DSG	7-1-2013	14:10:55	114704.000000	11470.400000	1030.784348	20.476588
C:\cware\Projects\Whales\OpenTag\T1_speed_30July\M21.DSG	7-1-2013	14:10:55	114705.000000	11470.500000	1030.462875	20.485347
C:\cware\Projects\Whales\OpenTag\T1_speed_30July\M21.DSG	7-1-2013	14:10:55	114706.000000	11470.600000	1030.577276	20.503069
C:\cware\Projects\Whales\OpenTag\T1_speed_30July\M21.DSG	7-1-2013	14:10:55	114707.000000	11470.700000	1030.409987	20.522365
C:\cware\Projects\Whales\OpenTag\T1_speed_30July\M21.DSG	7-1-2013	14:10:55	114708.000000	11470.800000	1029.188621	20.604476
C:\cware\Projects\Whales\OpenTag\T1_speed_30July\M21.DSG	7-1-2013	14:10:55	114709.000000	11470.900000	1029.480878	20.606803
C:\cware\Projects\Whales\OpenTag\T1_speed_30July\M21.DSG	7-1-2013	14:10:55	114710.000000	11471.000000	1031.897373	20.613919
C:\cware\Projects\Whales\OpenTag\T1_speed_30July\M21.DSG	7-1-2013	14:10:55	114711.000000	11471.100000	1034.329636	20.612961
C:\cware\Projects\Whales\OpenTag\T1_speed_30July\M21.DSG	7-1-2013	14:10:55	114712.000000	11471.200000	1033.846100	20.600713
C:\cware\Projects\Whales\OpenTag\T1_speed_30July\M21.DSG	7-1-2013	14:10:55	114713.000000	11471.300000	1034.478837	20.607008
C:\cware\Projects\Whales\OpenTag\T1_speed_30July\M21.DSG	7-1-2013	14:10:55	114714.000000	11471.400000	1032.709848	20.600234
C:\cware\Projects\Whales\OpenTag\T1_speed_30July\M21.DSG	7-1-2013	14:10:55	114715.000000	11471.500000	1032.674701	20.596744
C:\cware\Projects\Whales\OpenTag\T1_speed_30July\M21.DSG	7-1-2013	14:10:55	114716.000000	11471.600000	1031.722238	20.567116
C:\cware\Projects\Whales\OpenTag\T1_speed_30July\M21.DSG	7-1-2013	14:10:55	114717.000000	11471.700000	1030.365232	20.596539
C:\cware\Projects\Whales\OpenTag\T1_speed_30July\M21.DSG	7-1-2013	14:10:55	114718.000000	11471.800000	1029.745163	20.533861
C:\cware\Projects\Whales\OpenTag\T1_speed_30July\M21.DSG	7-1-2013	14:10:55	114719.000000	11471.900000	1030.224451	20.583196
C:\cware\Projects\Whales\OpenTag\T1_speed_30July\M21.DSG	7-1-2013	14:10:55	114720.000000	11472.000000	1030.596853	20.569921
C:\cware\Projects\Whales\OpenTag\T1_speed_30July\M21.DSG	7-1-2013	14:10:55	114721.000000	11472.100000	1029.889195	20.567526
C:\cware\Projects\Whales\OpenTag\T1_speed_30July\M21.DSG	7-1-2013	14:10:55	114722.000000	11472.200000	1029.971480	20.574916
C:\cware\Projects\Whales\OpenTag\T1_speed_30July\M21.DSG	7-1-2013	14:10:55	114723.000000	11472.300000	1029.671319	20.590586
C:\cware\Projects\Whales\OpenTag\T1_speed_30July\M21.DSG	7-1-2013	14:10:55	114724.000000	11472.400000	1029.970827	20.604203
C:\cware\Projects\Whales\OpenTag\T1_speed_30July\M21.DSG	7-1-2013	14:10:55	114725.000000	11472.500000	1029.602899	20.607213
C:\cware\Projects\Whales\OpenTag\T1_speed_30July\M21.DSG	7-1-2013	14:10:55	114726.000000	11472.600000	1029.675768	20.608240
C:\cware\Projects\Whales\OpenTag\T1_speed_30July\M21.DSG	7-1-2013	14:10:55	114727.000000	11472.700000	1029.919901	20.608856
C:\cware\Projects\Whales\OpenTag\T1_speed_30July\M21.DSG	7-1-2013	14:10:55	114728.000000	11472.800000	1030.055166	20.606940
C:\cware\Projects\Whales\OpenTag\T1_speed_30July\M21.DSG	7-1-2013	14:10:55	114729.000000	11472.900000	1029.783944	20.612345
C:\cware\Projects\Whales\OpenTag\T1_speed_30July\M21.DSG	7-1-2013	14:10:55	114730.000000	11473.000000	1029.601242	20.610977
C:\cware\Projects\Whales\OpenTag\T1_speed_30July\M21.DSG	7-1-2013	14:10:55	114731.000000	11473.100000	1029.929144	20.615630
C:\cware\Projects\Whales\OpenTag\T1_speed_30July\M21.DSG	7-1-2013	14:10:55	114732.000000	11473.200000	1030.013634	20.618025
C:\cware\Projects\Whales\OpenTag\T1_speed_30July\M21.DSG	7-1-2013	14:10:55	114733.000000	11473.300000	1030.412289	20.628562
C:\cware\Projects\Whales\OpenTag\T1_speed_30July\M21.DSG	7-1-2013	14:10:55	114734.000000	11473.400000	1029.249419	20.605161
C:\cware\Projects\Whales\OpenTag\T1_speed_30July\M21.DSG	7-1-2013	14:10:55	114735.000000	11473.500000	1029.389542	20.592228
C:\cware\Projects\Whales\OpenTag\T1_speed_30July\M21.DSG	7-1-2013	14:10:55	114736.000000	11473.600000	1028.658797	20.614330
C:\cware\Projects\Whales\OpenTag\T1_speed_30July\M21.DSG	7-1-2013	14:10:55	114737.000000	11473.700000	1029.298600	20.632189
C:\cware\Projects\Whales\OpenTag\T1_speed_30July\M21.DSG	7-1-2013	14:10:55	114738.000000	11473.800000	1031.452426	20.625415
C:\cware\Projects\Whales\OpenTag\T1_speed_30July\M21.DSG	7-1-2013	14:10:55	114739.000000	11473.900000	1028.931575	20.605434
C:\cware\Projects\Whales\OpenTag\T1_speed_30July\M21.DSG	7-1-2013	14:10:55	114740.000000	11474.000000	1029.228685	20.458318
C:\cware\Projects\Whales\OpenTag\T1_speed_30July\M21.DSG	7-1-2013	14:10:55	114741.000000	11474.100000	1028.713353	20.491026
C:\cware\Projects\Whales\OpenTag\T1_speed_30July\M21.DSG	7-1-2013	14:10:55	114742.000000	11474.200000	1027.497842	20.532013
C:\cware\Projects\Whales\OpenTag\T1_speed_30July\M21.DSG	7-1-2013	14:10:55	114743.000000	11474.300000	1028.250320	20.570948
C:\cware\Projects\Whales\OpenTag\T1_speed_30July\M21.DSG	7-1-2013	14:10:55	114744.000000	11474.400000	1027.740696	20.398035
C:\cware\Projects\Whales\OpenTag\T1_speed_30July\M21.DSG	7-1-2013	14:10:55	114745.000000	11474.500000	1031.254616	20.462766
C:\cware\Projects\Whales\OpenTag\T1_speed_30July\M21.DSG	7-1-2013	14:10:55	114746.000000	11474.600000	1031.059320	20.406520
C:\cware\Projects\Whales\OpenTag\T1_speed_30July\M21.DSG	7-1-2013	14:10:55	114747.000000	11474.700000	1031.372302	20.417057
C:\cware\Projects\Whales\OpenTag\T1_speed_30July\M21.DSG	7-1-2013	14:10:55	114748.000000	11474.800000	1035.031090	20.401867
C:\cware\Projects\Whales\OpenTag\T1_speed_30July\M21.DSG	7-1-2013	14:10:55	114749.000000	11474.900000	1034.449697	20.447302
C:\cware\Projects\Whales\OpenTag\T1_speed_30July\M21.DSG	7-1-2013	14:10:55	114750.000000	11475.000000	1029.261348	20.467350
C:\cware\Projects\Whales\OpenTag\T1_speed_30July\M21.DSG	7-1-2013	14:10:55	114751.000000	11475.100000	1030.026426	20.338778
C:\cware\Projects\Whales\OpenTag\T1_speed_30July\M21.DSG	7-1-2013	14:10:55	114752.000000	11475.200000	1031.266205	20.464203
C:\cware\Projects\Whales\OpenTag\T1_speed_30July\M21.DSG	7-1-2013	14:10:55	114753.000000	11475.300000	1030.411671	20.546383
C:\cware\Projects\Whales\OpenTag\T1_speed_30July\M21.DSG	7-1-2013	14:10:55	114754.000000	11475.400000	1030.640825	20.553225
C:\cware\Projects\Whales\OpenTag\T1_speed_30July\M21.DSG	7-1-2013	14:10:55	114755.000000	11475.500000	1031.181370	20.574506
C:\cware\Projects\Whales\OpenTag\T1_speed_30July\M21.DSG	7-1-2013	14:10:55	114756.000000	11475.600000	1029.826896	20.570263
C:\cware\Projects\Whales\OpenTag\T1_speed_30July\M21.DSG	7-1-2013	14:10:55	114757.000000	11475.700000	1029.621174	20.537966
C:\cware\Projects\Whales\OpenTag\T1_speed_30July\M21.DSG	7-1-2013	14:10:55	114758.000000	11475.800000	1027.052465	20.544398
C:\cware\Projects\Whales\OpenTag\T1_speed_30July\M21.DSG	7-1-2013	14:10:55	114759.000000	11475.900000	1028.847226	20.492189
C:\cware\Projects\Whales\OpenTag\T1_speed_30July\M21.DSG	7-1-2013	14:10:55	114760.000000	11476.000000	1029.123202	20.503548
C:\cware\Projects\Whales\OpenTag\T1_speed_30July\M21.DSG	7-1-2013	14:10:55	114761.000000	11476.100000	1030.389789	20.429169
C:\cware\Projects\Whales\OpenTag\T1_speed_30July\M21.DSG	7-1-2013	14:10:55	114762.000000	11476.200000	1031.486195	20.491984
C:\cware\Projects\Whales\OpenTag\T1_speed_30July\M21.DSG	7-1-2013	14:10:55	114763.000000	11476.300000	1032.002198	20.485347
C:\cware\Projects\Whales\OpenTag\T1_speed_30July\M21.DSG	7-1-2013	14:10:55	114764.000000	11476.400000	1032.464142	20.462492
C:\cware\Projects\Whales\OpenTag\T1_speed_30July\M21.DSG	7-1-2013	14:10:55	114765.000000	11476.500000	1031.955832	20.479599
C:\cware\Projects\Whales\OpenTag\T1_speed_30July\M21.DSG	7-1-2013	14:10:55	114766.000000	11476.600000	1031.734132	20.539814
C:\cware\Projects\Whales\OpenTag\T1_speed_30July\M21.DSG	7-1-2013	14:10:55	114767.000000	11476.700000	1031.667393	20.608856
C:\cware\Projects\Whales\OpenTag\T1_speed_30July\M21.DSG	7-1-2013	14:10:55	114768.000000	11476.800000	1031.708379	20.570879
C:\cware\Projects\Whales\OpenTag\T1_speed_30July\M21.DSG	7-1-2013	14:10:55	114769.000000	11476.900000	1032.728536	20.613509
C:\cware\Projects\Whales\OpenTag\T1_speed_30July\M21.DSG	7-1-2013	14:10:55	114770.000000	11477.000000	1029.771015	20.530645
C:\cware\Projects\Whales\OpenTag\T1_speed_30July\M21.DSG	7-1-2013	14:10:55	114771.000000	11477.100000	1030.194682	20.539677
C:\cware\Projects\Whales\OpenTag\T1_speed_30July\M21.DSG	7-1-2013	14:10:55	114772.000000	11477.200000	1030.149072	20.560068
C:\cware\Projects\Whales\OpenTag\T1_speed_30July\M21.DSG	7-1-2013	14:10:55	114773.000000	11477.300000	1028.310749	20.572453
C:\cware\Projects\Whales\OpenTag\T1_speed_30July\M21.DSG	7-1-2013	14:10:55	114774.000000	11477.400000	1030.214508	20.605845
C:\cware\Projects\Whales\OpenTag\T1_speed_30July\M21.DSG	7-1-2013	14:10:55	114775.000000	11477.500000	1028.390704	20.557468
C:\cware\Projects\Whales\OpenTag\T1_speed_30July\M21.DSG	7-1-2013	14:10:55	114776.000000	11477.600000	1029.086754	20.558426
C:\cware\Projects\Whales\OpenTag\T1_speed_30July\M21.DSG	7-1-2013	14:10:55	114777.000000	11477.700000	1028.288464	20.567595
C:\cware\Projects\Whales\OpenTag\T1_speed_30July\M21.DSG	7-1-2013	14:10:55	114778.000000	11477.800000	1027.631037	20.562189
C:\cware\Projects\Whales\OpenTag\T1_speed_30July\M21.DSG	7-1-2013	14:10:55	114779.000000	11477.900000	1029.952313	20.590723
C:\cware\Projects\Whales\OpenTag\T1_speed_30July\M21.DSG	7-1-2013	14:10:55	114780.000000	11478.000000	1031.714636	20.584564
C:\cware\Projects\Whales\OpenTag\T1_speed_30July\M21.DSG	7-1-2013	14:10:55	114781.000000	11478.100000	1030.937463	20.573411
C:\cware\Projects\Whales\OpenTag\T1_speed_30July\M21.DSG	7-1-2013	14:10:55	114782.000000	11478.200000	1032.187868	20.592228
C:\cware\Projects\Whales\OpenTag\T1_speed_30July\M21.DSG	7-1-2013	14:10:55	114783.000000	11478.300000	1033.375025	20.531397
C:\cware\Projects\Whales\OpenTag\T1_speed_30July\M21.DSG	7-1-2013	14:10:55	114784.000000	11478.400000	1036.040155	20.585043
C:\cware\Projects\Whales\OpenTag\T1_speed_30July\M21.DSG	7-1-2013	14:10:55	114785.000000	11478.500000	1033.159207	20.578406
C:\cware\Projects\Whales\OpenTag\T1_speed_30July\M21.DSG	7-1-2013	14:10:55	114786.000000	11478.600000	1032.734997	20.542209
C:\cware\Projects\Whales\OpenTag\T1_speed_30July\M21.DSG	7-1-2013	14:10:55	114787.000000	11478.700000	1033.179622	20.559452
C:\cware\Projects\Whales\OpenTag\T1_speed_30July\M21.DSG	7-1-2013	14:10:55	114788.000000	11478.800000	1035.922393	20.574643
C:\cware\Projects\Whales\OpenTag\T1_speed_30July\M21.DSG	7-1-2013	14:10:55	114789.000000	11478.900000	1033.254885	20.526676
C:\cware\Projects\Whales\OpenTag\T1_speed_30July\M21.DSG	7-1-2013	14:10:55	114790.000000	11479.000000	1037.341134	20.484936
C:\cware\Projects\Whales\OpenTag\T1_speed_30July\M21.DSG	7-1-2013	14:10:55	114791.000000	11479.100000	1064.995480	20.396187
C:\cware\Projects\Whales\OpenTag\T1_speed_30July\M21.DSG	7-1-2013	14:10:55	114792.000000	11479.200000	1100.047131	20.323040
C:\cware\Projects\Whales\OpenTag\T1_speed_30July\M21.DSG	7-1-2013	14:10:55	114793.000000	11479.300000	1074.303283	20.394956
C:\cware\Projects\Whales\OpenTag\T1_speed_30July\M21.DSG	7-1-2013	14:10:55	114794.000000	11479.400000	1094.497719	20.339873
C:\cware\Projects\Whales\OpenTag\T1_speed_30July\M21.DSG	7-1-2013	14:10:55	114795.000000	11479.500000	1069.926074	20.198641
C:\cware\Projects\Whales\OpenTag\T1_speed_30July\M21.DSG	7-1-2013	14:10:55	114796.000000	11479.600000	1149.805160	20.083069
C:\cware\Projects\Whales\OpenTag\T1_speed_30July\M21.DSG	7-1-2013	14:10:55	114797.000000	11479.700000	1183.271866	19.975777
C:\cware\Projects\Whales\OpenTag\T1_speed_30July\M21.DSG	7-1-2013	14:10:55	114798.000000	11479.800000	1177.438136	19.871701
C:\cware\Projects\Whales\OpenTag\T1_speed_30July\M21.DSG	7-1-2013	14:10:55	114799.000000	11479.900000	1155.303101	20.432248
C:\cware\Projects\Whales\OpenTag\T1_speed_30July\M21.DSG	7-1-2013	14:10:55	114800.000000	11480.000000	1089.796005	19.940401
C:\cware\Projects\Whales\OpenTag\T1_speed_30July\M21.DSG	7-1-2013	14:10:55	114801.000000	11480.100000	1102.857418	20.538514
C:\cware\Projects\Whales\OpenTag\T1_speed_30July\M21.DSG	7-1-2013	14:10:55	114802.000000	11480.200000	1087.960364	20.508611
C:\cware\Projects\Whales\OpenTag\T1_speed_30July\M21.DSG	7-1-2013	14:10:55	114803.000000	11480.300000	1033.449561	20.500263
C:\cware\Projects\Whales\OpenTag\T1_speed_30July\M21.DSG	7-1-2013	14:10:55	114804.000000	11480.400000	1054.999231	20.408846
C:\cware\Projects\Whales\OpenTag\T1_speed_30July\M21.DSG	7-1-2013	14:10:55	114805.000000	11480.500000	1044.891884	20.362864
C:\cware\Projects\Whales\OpenTag\T1_speed_30July\M21.DSG	7-1-2013	14:10:55	114806.000000	11480.600000	1055.769879	19.990694
C:\cware\Projects\Whales\OpenTag\T1_speed_30July\M21.DSG	7-1-2013	14:10:55	114807.000000	11480.700000	1043.252638	19.893255
C:\cware\Projects\Whales\OpenTag\T1_speed_30July\M21.DSG	7-1-2013	14:10:55	114808.000000	11480.800000	1048.786871	20.396393
C:\cware\Projects\Whales\OpenTag\T1_speed_30July\M21.DSG	7-1-2013	14:10:55	114809.000000	11480.900000	1072.220523	20.130420
C:\cware\Projects\Whales\OpenTag\T1_speed_30July\M21.DSG	7-1-2013	14:10:55	114810.000000	11481.000000	1035.926624	20.106539
C:\cware\Projects\Whales\OpenTag\T1_speed_30July\M21.DSG	7-1-2013	14:10:55	114811.000000	11481.100000	1063.308007	20.501700
C:\cware\Projects\Whales\OpenTag\T1_speed_30July\M21.DSG	7-1-2013	14:10:55	114812.000000	11481.200000	1047.749457	20.577653
C:\cware\Projects\Whales\OpenTag\T1_speed_30July\M21.DSG	7-1-2013	14:10:55	114813.000000	11481.300000	1052.886408	20.533792
C:\cware\Projects\Whales\OpenTag\T1_speed_30July\M21.DSG	7-1-2013	14:10:55	114814.000000	11481.400000	1039.276971	20.296696
C:\cware\Projects\Whales\OpenTag\T1_speed_30July\M21.DSG	7-1-2013	14:10:55	114815.000000	11481.500000	1037.220584	20.423421
C:\cware\Projects\Whales\OpenTag\T1_speed_30July\M21.DSG	7-1-2013	14:10:55	114816.000000	11481.600000	942.302771	19.857126
C:\cware\Projects\Whales\OpenTag\T1_speed_30July\M21.DSG	7-1-2013	14:10:55	114817.000000	11481.700000	1018.724243	19.956481
C:\cware\Projects\Whales\OpenTag\T1_speed_30July\M21.DSG	7-1-2013	14:10:55	114818.000000	11481.800000	940.220473	19.946285
C:\cware\Projects\Whales\OpenTag\T1_speed_30July\M21.DSG	7-1-2013	14:10:55	114819.000000	11481.900000	901.104712	20.124741
C:\cware\Projects\Whales\OpenTag\T1_speed_30July\M21.DSG	7-1-2013	14:10:55	114820.000000	11482.000000	935.150845	20.235865
C:\cware\Projects\Whales\OpenTag\T1_speed_30July\M21.DSG	7-1-2013	14:10:55	114821.000000	11482.100000	940.104622	20.355679
C:\cware\Projects\Whales\OpenTag\T1_speed_30July\M21.DSG	7-1-2013	14:10:55	114822.000000	11482.200000	978.375856	20.409188
C:\cware\Projects\Whales\OpenTag\T1_speed_30July\M21.DSG	7-1-2013	14:10:55	114823.000000	11482.300000	994.332953	20.423831
C:\cware\Projects\Whales\OpenTag\T1_speed_30July\M21.DSG	7-1-2013	14:10:55	114824.000000	11482.400000	998.176712	20.431700
C:\cware\Projects\Whales\OpenTag\T1_speed_30July\M21.DSG	7-1-2013	14:10:55	114825.000000	11482.500000	1003.607235	20.417878
C:\cware\Projects\Whales\OpenTag\T1_speed_30July\M21.DSG	7-1-2013	14:10:55	114826.000000	11482.600000	1000.396142	20.415004
C:\cware\Projects\Whales\OpenTag\T1_speed_30July\M21.DSG	7-1-2013	14:10:55	114827.000000	11482.700000	1019.669089	20.393382
C:\cware\Projects\Whales\OpenTag\T1_speed_30July\M21.DSG	7-1-2013	14:10:55	114828.000000	11482.800000	1039.907560	20.395024
C:\cware\Projects\Whales\OpenTag\T1_speed_30July\M21.DSG	7-1-2013	14:10:55	114829.000000	11482.900000	1040.445705	20.393313
C:\cware\Projects\Whales\OpenTag\T1_speed_30July\M21.DSG	7-1-2013	14:10:55	114830.000000	11483.000000	1049.631318	20.392219
C:\cware\Projects\Whales\OpenTag\T1_speed_30July\M21.DSG	7-1-2013	14:10:55	114831.000000	11483.100000	1059.459627	20.370801
C:\cware\Projects\Whales\OpenTag\T1_speed_30July\M21.DSG	7-1-2013	14:10:55	114832.000000	11483.200000	1093.366037	20.367038
C:\cware\Projects\Whales\OpenTag\T1_speed_30July\M21.DSG	7-1-2013	14:10:55	114833.000000	11483.300000	1104.896941	20.362453
C:\cware\Projects\Whales\OpenTag\T1_speed_30July\M21.DSG	7-1-2013	14:10:55	114834.000000	11483.400000	1109.692799	20.377918
C:\cware\Projects\Whales\OpenTag\T1_speed_30July\M21.DSG	7-1-2013	14:10:55	114835.000000	11483.500000	1100.340496	20.365327
C:\cware\Projects\Whales\OpenTag\T1_speed_30July\M21.DSG	7-1-2013	14:10:55	114836.000000	11483.600000	1080.301924	20.689530
C:\cware\Projects\Whales\OpenTag\T1_speed_30July\M21.DSG	7-1-2013	14:10:55	114837.000000	11483.700000	1062.056953	20.581417
C:\cware\Projects\Whales\OpenTag\T1_speed_30July\M21.DSG	7-1-2013	14:10:55	114838.000000	11483.800000	1056.357258	19.954428
C:\cware\Projects\Whales\OpenTag\T1_speed_30July\M21.DSG	7-1-2013	14:10:55	114839.000000	11483.900000	1035.175175	20.436217
C:\cware\Projects\Whales\OpenTag\T1_speed_30July\M21.DSG	7-1-2013	14:10:55	114840.000000	11484.000000	1053.221364	20.457702
C:\cware\Projects\Whales\OpenTag\T1_speed_30July\M21.DSG	7-1-2013	14:10:55	114841.000000	11484.100000	1044.718490	20.458866
C:\cware\Projects\Whales\OpenTag\T1_speed_30July\M21.DSG	7-1-2013	14:10:55	114842.000000	11484.200000	1020.794816	20.176813
C:\cware\Projects\Whales\OpenTag\T1_speed_30July\M21.DSG	7-1-2013	14:10:55	114843.000000	11484.300000	1034.405331	20.550557
C:\cware\Projects\Whales\OpenTag\T1_speed_30July\M21.DSG	7-1-2013	14:10:55	114844.000000	11484.400000	1046.774594	19.600460
C:\cware\Projects\Whales\OpenTag\T1_speed_30July\M21.DSG	7-1-2013	14:10:55	114845.000000	11484.500000	1055.611669	20.308602
C:\cware\Projects\Whales\OpenTag\T1_speed_30July\M21.DSG	7-1-2013	14:10:55	114846.000000	11484.600000	1094.680272	20.300664
C:\cware\Projects\Whales\OpenTag\T1_speed_30July\M21.DSG	7-1-2013	14:10:55	114847.000000	11484.700000	1042.547461	19.857674
C:\cware\Projects\Whales\OpenTag\T1_speed_30July\M21.DSG	7-1-2013	14:10:55	114848.000000	11484.800000	1072.895643	20.190567
C:\cware\Projects\Whales\OpenTag\T1_speed_30July\M21.DSG	7-1-2013	14:10:55	114849.000000	11484.900000	1051.207121	20.205073
C:\cware\Projects\Whales\OpenTag\T1_speed_30July\M21.DSG	7-1-2013	14:10:55	114850.000000	11485.000000	1052.853528	20.524076
C:\cware\Projects\Whales\OpenTag\T1_speed_30July\M21.DSG	7-1-2013	14:10:55	114851.000000	11485.100000	1037.014646	19.987615
C:\cware\Projects\Whales\OpenTag\T1_speed_30July\M21.DSG	7-1-2013	14:10:55	114852.000000	11485.200000	984.933178	20.548572
C:\cware\Projects\Whales\OpenTag\T1_speed_30July\M21.DSG	7-1-2013	14:10:55	114853.000000	11485.300000	1033.494548	20.622473
C:\cware\Projects\Whales\OpenTag\T1_speed_30July\M21.DSG	7-1-2013	14:10:55	114854.000000	11485.400000	1047.316998	20.406725
C:\cware\Projects\Whales\OpenTag\T1_speed_30July\M21.DSG	7-1-2013	14:10:55	114855.000000	11485.500000	1013.647997	20.315239
C:\cware\Projects\Whales\OpenTag\T1_speed_30July\M21.DSG	7-1-2013	14:10:55	114856.000000	11485.600000	1022.899532	20.675640
C:\cware\Projects\Whales\OpenTag\T1_speed_30July\M21.DSG	7-1-2013	14:10:55	114857.000000	11485.700000	1040.680230	19.888602
C:\cware\Projects\Whales\OpenTag\T1_speed_30July\M21.DSG	7-1-2013	14:10:55	114858.000000	11485.800000	1023.028185	20.312571
C:\cware\Projects\Whales\OpenTag\T1_speed_30July\M21.DSG	7-1-2013	14:10:55	114859.000000	11485.900000	996.017247	20.213421
C:\cware\Projects\Whales\OpenTag\T1_speed_30July\M21.DSG	7-1-2013	14:10:55	114860.000000	11486.000000	1030.537249	20.455034
C:\cware\Projects\Whales\OpenTag\T1_speed_30July\M21.DSG	7-1-2013	14:10:55	114861.000000	11486.100000	1040.944227	20.339941
C:\cware\Projects\Whales\OpenTag\T1_speed_30July\M21.DSG	7-1-2013	14:10:55	114862.000000	11486.200000	1016.291517	20.173392
C:\cware\Projects\Whales\OpenTag\T1_speed_30July\M21.DSG	7-1-2013	14:10:55	114863.000000	11486.300000	1047.218701	20.590928
C:\cware\Projects\Whales\OpenTag\T1_speed_30July\M21.DSG	7-1-2013	14:10:55	114864.000000	11486.400000	1055.770982	20.498963
C:\cware\Projects\Whales\OpenTag\T1_speed_30July\M21.DSG	7-1-2013	14:10:55	114865.000000	11486.500000	1041.636100	20.379765
C:\cware\Projects\Whales\OpenTag\T1_speed_30July\M21.DSG	7-1-2013	14:10:55	114866.000000	11486.600000	1038.261834	20.474398
C:\cware\Projects\Whales\OpenTag\T1_speed_30July\M21.DSG	7-1-2013	14:10:55	114867.000000	11486.700000	1053.656039	20.597292
C:\cware\Projects\Whales\OpenTag\T1_speed_30July\M21.DSG	7-1-2013	14:10:55	114868.000000	11486.800000	1036.686643	20.443880
C:\cware\Projects\Whales\OpenTag\T1_speed_30July\M21.DSG	7-1-2013	14:10:55	114869.000000	11486.900000	1039.077709	20.713890
C:\cware\Projects\Whales\OpenTag\T1_speed_30July\M21.DSG	7-1-2013	14:10:55	114870.000000	11487.000000	1048.101311	20.645190
C:\cware\Projects\Whales\OpenTag\T1_speed_30July\M21.DSG	7-1-2013	14:10:55	114871.000000	11487.100000	1040.591229	20.660244
C:\cware\Projects\Whales\OpenTag\T1_speed_30July\M21.DSG	7-1-2013	14:10:55	114872.000000	11487.200000	1036.087234	20.331182
C:\cware\Projects\Whales\OpenTag\T1_speed_30July\M21.DSG	7-1-2013	14:10:55	114873.000000	11487.300000	1037.435921	20.520791
C:\cware\Projects\Whales\OpenTag\T1_speed_30July\M21.DSG	7-1-2013	14:10:55	114874.000000	11487.400000	1031.375559	20.549530
C:\cware\Projects\Whales\OpenTag\T1_speed_30July\M21.DSG	7-1-2013	14:10:55	114875.000000	11487.500000	1042.059346	20.478846
C:\cware\Projects\Whales\OpenTag\T1_speed_30July\M21.DSG	7-1-2013	14:10:55	114876.000000	11487.600000	1046.530230	20.358553
C:\cware\Projects\Whales\OpenTag\T1_speed_30July\M21.DSG	7-1-2013	14:10:55	114877.000000	11487.700000	1039.779278	20.438954
C:\cware\Projects\Whales\OpenTag\T1_speed_30July\M21.DSG	7-1-2013	14:10:55	114878.000000	11487.800000	1040.904595	20.582512
C:\cware\Projects\Whales\OpenTag\T1_speed_30July\M21.DSG	7-1-2013	14:10:55	114879.000000	11487.900000	1028.788009	20.432727
C:\cware\Projects\Whales\OpenTag\T1_speed_30July\M21.DSG	7-1-2013	14:10:55	114880.000000	11488.000000	1070.256144	20.616588
C:\cware\Projects\Whales\OpenTag\T1_speed_30July\M21.DSG	7-1-2013	14:10:55	114881.000000	11488.100000	1035.689024	20.720664
C:\cware\Projects\Whales\OpenTag\T1_speed_30July\M21.DSG	7-1-2013	14:10:55	114882.000000	11488.200000	1038.138084	20.652169
C:\cware\Projects\Whales\OpenTag\T1_speed_30July\M21.DSG	7-1-2013	14:10:55	114883.000000	11488.300000	1041.380656	20.495200
C:\cware\Projects\Whales\OpenTag\T1_speed_30July\M21.DSG	7-1-2013	14:10:55	114884.000000	11488.400000	1036.613336	20.501427
C:\cware\Projects\Whales\OpenTag\T1_speed_30July\M21.DSG	7-1-2013	14:10:55	114885.000000	11488.500000	1033.613128	20.687546
C:\cware\Projects\Whales\OpenTag\T1_speed_30July\M21.DSG	7-1-2013	14:10:55	114886.000000	11488.600000	1030.337261	20.771778
C:\cware\Projects\Whales\OpenTag\T1_speed_30July\M21.DSG	7-1-2013	14:10:55	114887.000000	11488.700000	1040.245770	20.697399
C:\cware\Projects\Whales\OpenTag\T1_speed_30July\M21.DSG	7-1-2013	14:10:55	114888.000000	11488.800000	1039.958599	20.799833
C:\cware\Projects\Whales\OpenTag\T1_speed_30July\M21.DSG	7-1-2013	14:10:55	114889.000000	11488.900000	1041.151238	20.724496
C:\cware\Projects\Whales\OpenTag\T1_speed_30July\M21.DSG	7-1-2013	14:10:55	114890.000000	11489.000000	1045.567155	20.595581
C:\cware\Projects\Whales\OpenTag\T1_speed_30July\M21.DSG	7-1-2013	14:10:55	114891.000000	11489.100000	1045.700129	20.750293
C:\cware\Projects\Whales\OpenTag\T1_speed_30July\M21.DSG	7-1-2013	14:10:55	114892.000000	11489.200000	1052.047257	20.586412
C:\cware\Projects\Whales\OpenTag\T1_speed_30July\M21.DSG	7-1-2013	14:10:55	114893.000000	11489.300000	1043.453057	20.804760
C:\cware\Projects\Whales\OpenTag\T1_speed_30July\M21.DSG	7-1-2013	14:10:55	114894.000000	11489.400000	1037.663424	20.792238
C:\cware\Projects\Whales\OpenTag\T1_speed_30July\M21.DSG	7-1-2013	14:10:55	114895.000000	11489.500000	1049.514870	20.532082
C:\cware\Projects\Whales\OpenTag\T1_speed_30July\M21.DSG	7-1-2013	14:10:55	114896.000000	11489.600000	1033.441705	20.801544
C:\cware\Projects\Whales\OpenTag\T1_speed_30July\M21.DSG	7-1-2013	14:10:55	114897.000000	11489.700000	1033.945904	20.567595
C:\cware\Projects\Whales\OpenTag\T1_speed_30July\M21.DSG	7-1-2013	14:10:55	114898.000000	11489.800000	1032.030737	20.672560
C:\cware\Projects\Whales\OpenTag\T1_speed_30July\M21.DSG	7-1-2013	14:10:55	114899.000000	11489.900000	1037.284013	20.706568
C:\cware\Projects\Whales\OpenTag\T1_speed_30July\M21.DSG	7-1-2013	14:10:55	114900.000000	11490.000000	1040.644642	20.502385
C:\cware\Projects\Whales\OpenTag\T1_speed_30July\M21.DSG	7-1-2013	14:10:55	114901.000000	11490.100000	1045.418281	20.842599
C:\cware\Projects\Whales\OpenTag\T1_speed_30July\M21.DSG	7-1-2013	14:10:55	114902.000000	11490.200000	1052.405178	20.451818
C:\cware\Projects\Whales\OpenTag\T1_speed_30July\M21.DSG	7-1-2013	14:10:55	114903.000000	11490.300000	1042.588690	20.587849
C:\cware\Projects\Whales\OpenTag\T1_speed_30July\M21.DSG	7-1-2013	14:10:55	114904.000000	11490.400000	1053.725348	20.670918
C:\cware\Projects\Whales\OpenTag\T1_speed_30July\M21.DSG	7-1-2013	14:10:55	114905.000000	11490.500000	1048.816804	20.628426
C:\cware\Projects\Whales\OpenTag\T1_speed_30July\M21.DSG	7-1-2013	14:10:55	114906.000000	11490.600000	1057.749369	20.533450
C:\cware\Projects\Whales\OpenTag\T1_speed_30July\M21.DSG	7-1-2013	14:10:55	114907.000000	11490.700000	1106.067288	20.687683
C:\cware\Projects\Whales\OpenTag\T1_speed_30July\M21.DSG	7-1-2013	14:10:55	114908.000000	11490.800000	1067.711303	20.212532
C:\cware\Projects\Whales\OpenTag\T1_speed_30July\M21.DSG	7-1-2013	14:10:55	114909.000000	11490.900000	1054.748968	20.710605
C:\cware\Projects\Whales\OpenTag\T1_speed_30July\M21.DSG	7-1-2013	14:10:55	114910.000000	11491.000000	1049.975895	20.726070
C:\cware\Projects\Whales\OpenTag\T1_speed_30July\M21.DSG	7-1-2013	14:10:55	114911.000000	11491.100000	1047.958631	20.512854
C:\cware\Projects\Whales\OpenTag\T1_speed_30July\M21.DSG	7-1-2013	14:10:55	114912.000000	11491.200000	1041.008402	20.774173
C:\cware\Projects\Whales\OpenTag\T1_speed_30July\M21.DSG	7-1-2013	14:10:55	114913.000000	11491.300000	1040.088011	20.782658
C:\cware\Projects\Whales\OpenTag\T1_speed_30July\M21.DSG	7-1-2013	14:10:55	114914.000000	11491.400000	1044.351824	20.549257
C:\cware\Projects\Whales\OpenTag\T1_speed_30July\M21.DSG	7-1-2013	14:10:55	114915.000000	11491.500000	1035.437139	20.766646
C:\cware\Projects\Whales\OpenTag\T1_speed_30July\M21.DSG	7-1-2013	14:10:55	114916.000000	11491.600000	1033.950491	20.727233
C:\cware\Projects\Whales\OpenTag\T1_speed_30July\M21.DSG	7-1-2013	14:10:55	114917.000000	11491.700000	1035.005502	20.775473
C:\cware\Projects\Whales\OpenTag\T1_speed_30July\M21.DSG	7-1-2013	14:10:55	114918.000000	11491.800000	1037.585770	20.715600
C:\cware\Projects\Whales\OpenTag\T1_speed_30July\M21.DSG	7-1-2013	14:10:55	114919.000000	11491.900000	1049.983344	20.490547
C:\cware\Projects\Whales\OpenTag\T1_speed_30July\M21.DSG	7-1-2013	14:10:55	114920.000000	11492.000000	1039.724262	20.775473
C:\cware\Projects\Whales\OpenTag\T1_speed_30July\M21.DSG	7-1-2013	14:10:55	114921.000000	11492.100000	1037.528913	20.676598
C:\cware\Projects\Whales\OpenTag\T1_speed_30July\M21.DSG	7-1-2013	14:10:55	114922.000000	11492.200000	1043.252374	20.667976
[truncated: 3,379 more rows]
