# Supplementary material for: Averaged Propulsive Body Acceleration (APBA) Can Be Calculated from Biologging Tags That Incorporate Gyroscopes and Accelerometers to Estimate Swimming Speed, Hydrodynamic Drag and Energy Expenditure for Steller Sea Lions
Source: PLoS One. 2016 Jun 10;11(6):e0157326. doi: 10.1371/journal.pone.0157326 (PMC4902303; doi:10.1371/journal.pone.0157326)
Supplement: S5 Data — Same components as S2. (ZIP) [file pone.0157326.s005.zip › YashaJuly_30/y3880.txt]

cal_gyr_plus 4.9705 1.8 3.430333333
cal_acc_plus -0.03399 0.02934 0.1698
cal_acc_mult 0.9847 0.9892 1.00887
cal_mag_plus -0.33 -0.164 -0.162
cal_mag_mult 2.1 1.9 1.95
cal_depth_mult 0.01
cal_depth_plus -1000	
speed 6.5
xsign -1.0
	
opent_pt_fn T1_spd20_PTMP_30_7_13.csv
opent_amg_fn T1_spd20_INER_30_7_13.csv
opent_pt_fn T1_spd21_PTMP_30_7_13.csv
opent_amg_fn T1_spd21_INER_30_7_13.csv
sample_out_fn yasha_3880_4.csv
dma_out_fn yasha_30_7_DMA.txt
clip_start_end 3880 4060

end

Yasha Run 2 6a
30 July.


This generates the speed files using tag1
0.9847 0.9892 1.00887
