# Supplementary material for: Averaged Propulsive Body Acceleration (APBA) Can Be Calculated from Biologging Tags That Incorporate Gyroscopes and Accelerometers to Estimate Swimming Speed, Hydrodynamic Drag and Energy Expenditure for Steller Sea Lions
Source: PLoS One. 2016 Jun 10;11(6):e0157326. doi: 10.1371/journal.pone.0157326 (PMC4902303; doi:10.1371/journal.pone.0157326)
Supplement: S5 Data — Same components as S2. (ZIP) [file pone.0157326.s005.zip › YashaJuly_30/yasha1_2500_4.csv]

rawAx	rawAy	rawAz	gravX	gravY	gravZ	gyrX	gyrY	gyrZ	estAx	estAy	estAz	odbX	odbY	odbZ	spk
0.478	-0.323	-0.317	0.463	-0.473	-0.750	-0.044	-1.485	0.546	-0.051	0.155	0.416	0.497	0.202	0.230	-0.180
0.690	-0.326	-0.538	0.490	-0.477	-0.730	-0.751	-1.310	0.723	0.133	0.155	0.175	0.708	0.197	0.011	-0.130
0.705	-0.342	-0.459	0.517	-0.481	-0.708	-0.865	-1.256	0.836	0.122	0.143	0.232	0.723	0.181	0.090	-0.123
0.605	-0.381	-0.463	0.546	-0.485	-0.684	-0.865	-1.492	0.747	-0.007	0.108	0.204	0.621	0.142	0.085	-0.123
0.678	-0.369	-0.495	0.571	-0.490	-0.659	-0.970	-1.368	0.618	0.042	0.126	0.147	0.693	0.153	0.052	-0.103
0.740	-0.419	-0.581	0.589	-0.495	-0.639	-0.894	-0.918	0.592	0.085	0.080	0.041	0.753	0.103	0.035	-0.088
0.736	-0.446	-0.530	0.605	-0.498	-0.621	-0.799	-0.848	0.567	0.064	0.056	0.074	0.748	0.076	0.016	-0.086
0.805	-0.458	-0.577	0.619	-0.499	-0.606	-0.676	-0.616	0.593	0.120	0.045	0.012	0.815	0.063	0.032	-0.060
0.751	-0.473	-0.574	0.631	-0.499	-0.594	-0.614	-0.496	0.547	0.054	0.030	0.004	0.758	0.047	0.029	-0.052
0.663	-0.508	-0.566	0.640	-0.506	-0.578	-0.799	-0.585	0.234	-0.043	0.001	-0.004	0.666	0.011	0.021	-0.060
0.782	-0.574	-0.581	0.647	-0.512	-0.566	-0.642	-0.462	0.113	0.069	-0.059	-0.033	0.781	0.056	0.037	-0.062
0.863	-0.589	-0.566	0.653	-0.515	-0.556	-0.512	-0.345	0.165	0.144	-0.071	-0.027	0.858	0.072	0.021	-0.053
0.867	-0.616	-0.554	0.657	-0.518	-0.549	-0.388	-0.198	0.131	0.144	-0.095	-0.022	0.857	0.100	0.008	-0.089
0.740	-0.667	-0.542	0.662	-0.519	-0.541	-0.216	-0.373	0.094	0.012	-0.144	-0.017	0.725	0.151	0.004	-0.113
0.901	-0.624	-0.577	0.665	-0.520	-0.537	-0.151	-0.211	0.045	0.171	-0.101	-0.058	0.882	0.108	0.031	-0.110
0.951	-0.609	-0.613	0.666	-0.520	-0.535	-0.063	-0.047	0.049	0.220	-0.085	-0.095	0.927	0.093	0.065	-0.079
0.897	-0.647	-0.660	0.663	-0.520	-0.538	-0.073	0.267	0.021	0.168	-0.124	-0.139	0.869	0.131	0.111	-0.057
0.770	-0.752	-0.739	0.659	-0.523	-0.541	-0.223	0.373	-0.026	0.046	-0.225	-0.215	0.737	0.236	0.188	-0.026
0.705	-0.779	-0.778	0.657	-0.528	-0.538	-0.462	0.174	0.004	-0.017	-0.247	-0.257	0.667	0.263	0.226	-0.021
0.801	-0.736	-0.802	0.654	-0.532	-0.539	-0.255	0.209	-0.031	0.082	-0.201	-0.280	0.759	0.221	0.249	-0.047
0.920	-0.547	-0.652	0.649	-0.533	-0.543	-0.004	0.337	-0.143	0.206	-0.011	-0.126	0.874	0.031	0.098	-0.062
0.947	-0.500	-0.491	0.641	-0.533	-0.552	0.242	0.572	-0.230	0.241	0.036	0.045	0.896	0.016	0.065	-0.065
0.759	-0.605	-0.558	0.636	-0.531	-0.560	0.421	0.263	-0.187	0.057	-0.071	-0.014	0.703	0.088	0.000	-0.056
0.655	-0.655	-0.700	0.633	-0.526	-0.568	0.647	0.097	-0.185	-0.043	-0.126	-0.148	0.594	0.137	0.141	-0.007
0.705	-0.628	-0.782	0.625	-0.522	-0.581	0.746	0.360	-0.319	0.014	-0.103	-0.218	0.639	0.109	0.222	0.067
0.651	-0.558	-0.794	0.615	-0.518	-0.595	0.771	0.468	-0.440	-0.029	-0.038	-0.216	0.579	0.039	0.232	0.125
0.594	-0.589	-0.782	0.604	-0.514	-0.608	0.718	0.486	-0.433	-0.076	-0.072	-0.191	0.515	0.070	0.218	0.186
0.478	-0.667	-0.834	0.592	-0.512	-0.622	0.609	0.595	-0.403	-0.179	-0.152	-0.228	0.395	0.147	0.267	0.265
0.320	-0.705	-0.901	0.580	-0.510	-0.635	0.546	0.559	-0.411	-0.325	-0.192	-0.282	0.232	0.185	0.332	0.343
0.259	-0.705	-0.960	0.569	-0.507	-0.648	0.636	0.520	-0.347	-0.375	-0.196	-0.328	0.165	0.185	0.389	0.399
0.228	-0.655	-1.023	0.559	-0.500	-0.661	0.685	0.445	-0.217	-0.396	-0.152	-0.379	0.129	0.134	0.450	0.435
0.301	-0.632	-1.042	0.549	-0.494	-0.674	0.678	0.558	-0.197	-0.312	-0.136	-0.385	0.196	0.111	0.467	0.432
0.282	-0.574	-1.042	0.537	-0.488	-0.688	0.596	0.668	-0.212	-0.319	-0.084	-0.371	0.171	0.052	0.465	0.398
0.309	-0.512	-1.058	0.522	-0.483	-0.703	0.542	0.796	-0.251	-0.277	-0.027	-0.372	0.193	0.011	0.479	0.371
0.359	-0.473	-0.975	0.507	-0.478	-0.718	0.562	0.868	-0.307	-0.211	0.006	-0.274	0.237	0.051	0.395	0.349
0.255	-0.388	-0.948	0.491	-0.478	-0.728	0.245	0.787	-0.341	-0.299	0.091	-0.236	0.128	0.137	0.366	0.309
0.286	-0.450	-0.932	0.476	-0.481	-0.736	-0.041	0.739	-0.361	-0.253	0.033	-0.213	0.153	0.077	0.349	0.273
0.336	-0.512	-0.861	0.463	-0.487	-0.741	-0.166	0.649	-0.334	-0.190	-0.024	-0.137	0.198	0.017	0.276	0.245
0.347	-0.485	-0.861	0.453	-0.492	-0.744	-0.155	0.509	-0.247	-0.168	0.008	-0.134	0.204	0.046	0.274	0.198
0.386	-0.496	-0.838	0.442	-0.497	-0.746	-0.255	0.540	-0.218	-0.119	0.002	-0.108	0.238	0.037	0.249	0.149
0.397	-0.477	-0.834	0.430	-0.503	-0.750	-0.265	0.651	-0.222	-0.095	0.027	-0.101	0.244	0.058	0.243	0.117
0.467	-0.442	-0.877	0.417	-0.511	-0.751	-0.404	0.679	-0.283	-0.012	0.069	-0.142	0.308	0.095	0.285	0.090
0.420	-0.473	-0.782	0.405	-0.518	-0.753	-0.333	0.625	-0.249	-0.046	0.045	-0.046	0.257	0.067	0.188	0.073
0.413	-0.477	-0.806	0.397	-0.524	-0.754	-0.271	0.423	-0.196	-0.046	0.047	-0.069	0.244	0.065	0.211	0.039
0.401	-0.466	-0.786	0.391	-0.529	-0.753	-0.303	0.303	-0.151	-0.051	0.064	-0.050	0.228	0.079	0.190	0.017
0.513	-0.566	-0.771	0.385	-0.536	-0.752	-0.338	0.295	-0.178	0.067	-0.030	-0.036	0.334	0.020	0.173	-0.023
0.513	-0.566	-0.771	0.379	-0.542	-0.750	-0.324	0.271	-0.189	0.073	-0.024	-0.038	0.329	0.017	0.171	-0.052
0.597	-0.551	-0.759	0.372	-0.547	-0.750	-0.288	0.360	-0.200	0.164	-0.003	-0.026	0.408	0.000	0.158	-0.079
0.505	-0.574	-0.711	0.366	-0.553	-0.749	-0.266	0.307	-0.178	0.078	-0.021	0.020	0.311	0.022	0.109	-0.085
0.474	-0.574	-0.680	0.357	-0.557	-0.749	-0.176	0.377	-0.280	0.056	-0.017	0.052	0.276	0.020	0.077	-0.086
0.463	-0.581	-0.648	0.347	-0.563	-0.750	-0.222	0.512	-0.294	0.055	-0.019	0.084	0.260	0.026	0.044	-0.065
0.428	-0.570	-0.629	0.336	-0.569	-0.751	-0.250	0.517	-0.292	0.031	-0.002	0.104	0.220	0.013	0.024	-0.056
0.386	-0.589	-0.625	0.326	-0.574	-0.751	-0.218	0.437	-0.281	-0.002	-0.017	0.108	0.173	0.031	0.019	-0.051
0.386	-0.593	-0.648	0.318	-0.580	-0.750	-0.277	0.388	-0.233	0.007	-0.015	0.084	0.168	0.033	0.042	-0.043
0.401	-0.624	-0.692	0.309	-0.586	-0.749	-0.301	0.468	-0.249	0.032	-0.040	0.039	0.179	0.062	0.084	-0.040
0.374	-0.651	-0.644	0.299	-0.593	-0.748	-0.339	0.474	-0.248	0.014	-0.060	0.085	0.147	0.087	0.037	-0.041
0.378	-0.612	-0.656	0.290	-0.600	-0.746	-0.387	0.426	-0.237	0.027	-0.015	0.071	0.145	0.046	0.048	-0.043
0.363	-0.616	-0.656	0.282	-0.608	-0.742	-0.433	0.328	-0.242	0.019	-0.011	0.067	0.125	0.048	0.047	-0.045
0.382	-0.616	-0.723	0.275	-0.614	-0.740	-0.339	0.325	-0.245	0.046	-0.005	-0.002	0.139	0.047	0.113	-0.038
0.393	-0.585	-0.735	0.271	-0.619	-0.737	-0.246	0.141	-0.187	0.061	0.030	-0.016	0.145	0.015	0.123	-0.035
0.351	-0.581	-0.755	0.265	-0.623	-0.736	-0.204	0.201	-0.226	0.025	0.038	-0.037	0.098	0.009	0.141	-0.026
0.363	-0.616	-0.727	0.260	-0.627	-0.734	-0.212	0.206	-0.214	0.041	0.007	-0.011	0.106	0.043	0.112	-0.026
0.324	-0.605	-0.751	0.256	-0.631	-0.733	-0.164	0.103	-0.199	0.007	0.022	-0.037	0.064	0.029	0.135	-0.033
0.370	-0.643	-0.743	0.252	-0.635	-0.730	-0.240	0.117	-0.232	0.057	-0.012	-0.031	0.106	0.066	0.127	-0.036
0.393	-0.655	-0.692	0.246	-0.640	-0.728	-0.256	0.243	-0.235	0.086	-0.019	0.018	0.124	0.075	0.075	-0.041
0.332	-0.655	-0.711	0.241	-0.645	-0.726	-0.253	0.179	-0.211	0.030	-0.014	-0.004	0.057	0.071	0.094	-0.048
0.359	-0.632	-0.704	0.237	-0.649	-0.723	-0.233	0.150	-0.168	0.061	0.013	0.001	0.077	0.043	0.085	-0.041
0.328	-0.647	-0.704	0.234	-0.652	-0.721	-0.149	0.055	-0.155	0.032	0.001	-0.000	0.040	0.053	0.084	-0.021
0.317	-0.659	-0.751	0.231	-0.655	-0.719	-0.194	0.080	-0.194	0.024	-0.007	-0.050	0.021	0.059	0.130	-0.021
0.293	-0.636	-0.751	0.228	-0.658	-0.717	-0.138	-0.009	-0.212	0.004	0.019	-0.052	0.008	0.031	0.129	-0.020
0.332	-0.636	-0.735	0.226	-0.661	-0.715	-0.180	-0.024	-0.180	0.044	0.022	-0.038	0.024	0.025	0.114	-0.020
0.347	-0.624	-0.704	0.225	-0.665	-0.712	-0.179	-0.059	-0.163	0.060	0.037	-0.009	0.034	0.007	0.083	-0.026
0.324	-0.632	-0.711	0.224	-0.668	-0.709	-0.199	-0.043	-0.144	0.038	0.032	-0.020	0.007	0.009	0.091	-0.040
0.332	-0.655	-0.711	0.223	-0.671	-0.707	-0.164	-0.001	-0.122	0.047	0.011	-0.022	0.010	0.026	0.091	-0.045
0.343	-0.667	-0.676	0.222	-0.675	-0.704	-0.226	-0.004	-0.149	0.060	0.003	0.010	0.019	0.033	0.056	-0.039
0.317	-0.686	-0.637	0.220	-0.678	-0.702	-0.180	0.012	-0.139	0.035	-0.013	0.047	0.010	0.048	0.017	-0.036
0.274	-0.755	-0.601	0.216	-0.683	-0.698	-0.313	0.163	-0.130	-0.004	-0.077	0.079	0.054	0.114	0.018	-0.035
0.240	-0.782	-0.530	0.213	-0.688	-0.694	-0.306	0.121	-0.115	-0.035	-0.099	0.146	0.090	0.137	0.089	-0.024
0.259	-0.779	-0.546	0.209	-0.694	-0.689	-0.333	0.157	-0.116	-0.012	-0.090	0.126	0.073	0.130	0.074	-0.016
0.251	-0.721	-0.617	0.207	-0.698	-0.686	-0.266	0.073	-0.085	-0.018	-0.027	0.051	0.083	0.069	0.003	-0.014
0.263	-0.740	-0.625	0.204	-0.703	-0.682	-0.320	0.145	-0.111	-0.003	-0.042	0.039	0.073	0.085	0.004	-0.015
0.251	-0.759	-0.593	0.200	-0.708	-0.677	-0.332	0.145	-0.117	-0.011	-0.056	0.067	0.086	0.101	0.027	-0.010
0.267	-0.744	-0.613	0.197	-0.713	-0.673	-0.346	0.150	-0.111	0.007	-0.035	0.043	0.072	0.082	0.008	-0.011
0.259	-0.713	-0.648	0.192	-0.718	-0.669	-0.362	0.232	-0.127	0.004	0.001	0.003	0.081	0.047	0.028	-0.015
0.286	-0.659	-0.715	0.190	-0.722	-0.665	-0.298	0.094	-0.071	0.033	0.060	-0.068	0.056	0.011	0.096	-0.022
0.309	-0.670	-0.711	0.188	-0.726	-0.661	-0.276	0.124	-0.077	0.058	0.052	-0.067	0.033	0.003	0.093	-0.022
0.317	-0.682	-0.700	0.186	-0.729	-0.658	-0.226	0.063	-0.103	0.068	0.044	-0.058	0.025	0.004	0.081	-0.026
0.278	-0.728	-0.648	0.185	-0.732	-0.656	-0.149	-0.042	-0.084	0.030	-0.001	-0.009	0.065	0.047	0.030	-0.029
0.270	-0.732	-0.629	0.185	-0.734	-0.654	-0.135	-0.037	-0.075	0.023	-0.003	0.008	0.072	0.047	0.011	-0.026
0.263	-0.767	-0.605	0.185	-0.737	-0.651	-0.196	-0.018	-0.061	0.015	-0.035	0.029	0.080	0.078	0.013	-0.025
0.259	-0.740	-0.621	0.183	-0.739	-0.649	-0.152	0.037	-0.067	0.013	-0.006	0.011	0.082	0.048	0.003	-0.028
0.293	-0.701	-0.648	0.182	-0.741	-0.646	-0.200	0.058	-0.033	0.048	0.035	-0.019	0.047	0.006	0.030	-0.024
0.293	-0.701	-0.648	0.183	-0.744	-0.643	-0.184	-0.025	-0.039	0.048	0.037	-0.021	0.047	0.003	0.030	-0.021
0.243	-0.763	-0.601	0.182	-0.745	-0.641	-0.093	-0.031	-0.084	-0.001	-0.023	0.024	0.097	0.062	0.016	-0.025
0.243	-0.763	-0.601	0.181	-0.747	-0.640	-0.113	-0.001	-0.089	0.000	-0.021	0.023	0.097	0.060	0.016	-0.022
0.286	-0.717	-0.633	0.180	-0.749	-0.638	-0.091	0.010	-0.091	0.044	0.027	-0.010	0.053	0.010	0.016	-0.020
0.293	-0.659	-0.700	0.178	-0.751	-0.635	-0.214	0.054	-0.056	0.052	0.087	-0.080	0.044	0.051	0.084	-0.029
0.309	-0.663	-0.727	0.176	-0.754	-0.632	-0.257	0.149	-0.048	0.070	0.087	-0.111	0.026	0.050	0.113	-0.037
0.309	-0.678	-0.656	0.175	-0.757	-0.629	-0.233	0.100	-0.018	0.071	0.074	-0.043	0.023	0.037	0.044	-0.037
0.293	-0.728	-0.621	0.174	-0.760	-0.626	-0.223	0.103	-0.010	0.057	0.027	-0.010	0.037	0.010	0.009	-0.037
0.270	-0.782	-0.597	0.173	-0.762	-0.624	-0.137	0.080	-0.040	0.035	-0.026	0.012	0.059	0.061	0.015	-0.036
0.247	-0.775	-0.585	0.171	-0.764	-0.622	-0.175	0.097	-0.041	0.014	-0.015	0.021	0.080	0.050	0.026	-0.027
0.263	-0.755	-0.613	0.170	-0.766	-0.620	-0.135	0.058	-0.011	0.030	0.006	-0.008	0.062	0.028	0.003	-0.015
0.243	-0.775	-0.617	0.170	-0.767	-0.619	-0.076	0.015	-0.018	0.011	-0.013	-0.013	0.079	0.045	0.007	-0.016
0.213	-0.790	-0.581	0.170	-0.768	-0.618	-0.059	-0.030	-0.042	-0.020	-0.027	0.021	0.107	0.058	0.028	-0.014
0.270	-0.782	-0.589	0.169	-0.769	-0.617	-0.082	0.056	-0.043	0.039	-0.019	0.012	0.047	0.048	0.018	-0.016
0.247	-0.752	-0.613	0.169	-0.769	-0.616	-0.039	0.012	-0.022	0.016	0.013	-0.012	0.067	0.014	0.006	-0.014
0.278	-0.736	-0.621	0.168	-0.771	-0.614	-0.124	0.072	-0.022	0.048	0.030	-0.021	0.033	0.003	0.015	-0.021
0.228	-0.786	-0.613	0.166	-0.772	-0.613	-0.103	0.082	-0.043	-0.000	-0.019	-0.015	0.081	0.045	0.008	-0.013
0.247	-0.782	-0.593	0.165	-0.774	-0.612	-0.110	0.101	-0.026	0.020	-0.014	0.004	0.059	0.039	0.011	-0.015
0.224	-0.755	-0.589	0.165	-0.775	-0.610	-0.088	0.019	-0.013	-0.002	0.014	0.006	0.079	0.010	0.013	-0.004
0.259	-0.759	-0.621	0.164	-0.776	-0.610	-0.054	0.062	-0.015	0.033	0.011	-0.026	0.041	0.012	0.020	-0.012
0.224	-0.748	-0.637	0.164	-0.776	-0.609	-0.065	-0.033	-0.014	-0.002	0.023	-0.043	0.072	0.002	0.036	-0.009
0.267	-0.775	-0.609	0.164	-0.777	-0.608	-0.028	0.041	-0.000	0.041	-0.004	-0.015	0.027	0.024	0.010	-0.012
0.236	-0.779	-0.609	0.164	-0.777	-0.608	-0.039	0.032	-0.027	0.011	-0.007	-0.015	0.055	0.026	0.011	-0.012
0.251	-0.755	-0.613	0.164	-0.777	-0.608	0.019	0.000	-0.014	0.026	0.016	-0.019	0.035	0.002	0.016	-0.017
0.259	-0.748	-0.617	0.163	-0.776	-0.609	0.030	0.006	-0.022	0.034	0.023	-0.022	0.024	0.008	0.021	-0.013
0.243	-0.752	-0.621	0.163	-0.776	-0.609	-0.004	0.031	0.002	0.018	0.020	-0.026	0.036	0.005	0.027	-0.017
0.236	-0.755	-0.589	0.163	-0.777	-0.608	-0.036	0.035	-0.024	0.011	0.016	0.005	0.042	0.002	0.002	-0.018
0.243	-0.775	-0.577	0.163	-0.778	-0.607	-0.069	-0.008	-0.017	0.019	-0.002	0.016	0.031	0.017	0.012	-0.019
0.243	-0.763	-0.577	0.163	-0.779	-0.606	-0.074	-0.000	-0.013	0.019	0.010	0.015	0.027	0.003	0.011	-0.016
0.259	-0.759	-0.605	0.163	-0.779	-0.605	-0.063	0.035	-0.012	0.035	0.015	-0.014	0.007	0.003	0.018	-0.012
0.224	-0.763	-0.609	0.162	-0.781	-0.604	-0.093	0.040	-0.000	0.001	0.012	-0.019	0.039	0.001	0.023	-0.012
0.217	-0.767	-0.585	0.162	-0.781	-0.602	-0.074	0.005	-0.005	-0.007	0.009	0.003	0.044	0.002	0.001	-0.007
0.240	-0.775	-0.577	0.162	-0.782	-0.602	-0.010	0.039	-0.002	0.017	0.001	0.011	0.018	0.008	0.005	-0.007
0.232	-0.759	-0.617	0.161	-0.781	-0.603	0.008	0.042	-0.017	0.009	0.017	-0.028	0.023	0.009	0.037	-0.009
0.251	-0.779	-0.589	0.161	-0.782	-0.603	-0.002	0.026	-0.025	0.029	-0.002	-0.001	0.002	0.009	0.011	-0.012
0.232	-0.790	-0.601	0.161	-0.782	-0.602	-0.064	0.023	-0.012	0.010	-0.013	-0.013	0.020	0.019	0.026	-0.007
0.228	-0.786	-0.581	0.160	-0.783	-0.601	-0.071	0.072	-0.014	0.007	-0.008	0.005	0.023	0.014	0.008	-0.010
0.224	-0.763	-0.609	0.160	-0.784	-0.600	-0.054	-0.011	-0.006	0.004	0.016	-0.024	0.026	0.010	0.039	-0.015
0.243	-0.779	-0.601	0.160	-0.784	-0.599	-0.038	-0.002	0.005	0.023	0.001	-0.017	0.006	0.004	0.034	-0.017
0.282	-0.763	-0.597	0.161	-0.784	-0.599	-0.014	-0.007	0.021	0.061	0.017	-0.013	0.033	0.013	0.034	-0.022
0.247	-0.755	-0.609	0.161	-0.784	-0.599	0.005	0.078	0.005	0.026	0.024	-0.025	0.001	0.023	0.049	-0.030
0.251	-0.755	-0.581	0.160	-0.784	-0.600	0.022	0.050	-0.002	0.031	0.024	0.003	0.004	0.025	0.025	-0.030
0.259	-0.740	-0.581	0.160	-0.784	-0.600	0.007	0.081	0.006	0.039	0.040	0.003	0.013	0.043	0.028	-0.024
0.236	-0.759	-0.577	0.159	-0.784	-0.600	-0.047	0.077	0.002	0.016	0.021	0.006	0.010	0.026	0.027	-0.019
0.240	-0.763	-0.574	0.158	-0.785	-0.599	-0.050	0.093	-0.004	0.021	0.018	0.009	0.005	0.024	0.026	-0.014
0.213	-0.755	-0.601	0.157	-0.785	-0.599	-0.014	0.077	0.003	-0.005	0.027	-0.019	0.031	0.034	0.056	-0.010
0.224	-0.767	-0.589	0.157	-0.785	-0.599	-0.023	0.037	0.012	0.007	0.016	-0.007	0.019	0.024	0.046	-0.009
0.236	-0.767	-0.581	0.158	-0.786	-0.598	-0.071	-0.027	0.025	0.017	0.017	-0.001	0.006	0.026	0.040	-0.004
0.236	-0.767	-0.581	0.159	-0.787	-0.596	-0.083	-0.006	0.013	0.017	0.018	-0.002	0.005	0.029	0.043	-0.004
0.228	-0.748	-0.617	0.159	-0.787	-0.596	-0.053	0.046	0.020	0.009	0.038	-0.039	0.011	0.050	0.081	-0.003
0.224	-0.721	-0.621	0.159	-0.788	-0.595	-0.045	0.005	0.023	0.004	0.065	-0.043	0.013	0.080	0.087	0.001
0.224	-0.732	-0.589	0.160	-0.788	-0.594	-0.055	-0.020	0.020	0.003	0.054	-0.012	0.012	0.070	0.057	0.002
0.220	-0.771	-0.581	0.162	-0.788	-0.594	-0.029	-0.069	0.034	-0.002	0.016	-0.005	0.014	0.034	0.051	-0.003
0.232	-0.775	-0.570	0.162	-0.789	-0.593	-0.047	-0.011	0.012	0.009	0.013	0.006	0.001	0.032	0.041	-0.007
0.255	-0.759	-0.597	0.162	-0.790	-0.591	-0.104	0.046	-0.018	0.032	0.030	-0.023	0.024	0.049	0.071	-0.011
0.240	-0.721	-0.589	0.162	-0.792	-0.589	-0.176	-0.012	-0.025	0.017	0.071	-0.018	0.011	0.089	0.064	-0.009
0.243	-0.721	-0.570	0.162	-0.795	-0.585	-0.222	0.009	-0.018	0.021	0.074	-0.001	0.017	0.091	0.046	-0.009
0.197	-0.736	-0.538	0.163	-0.797	-0.581	-0.249	-0.088	0.001	-0.026	0.062	0.026	0.028	0.077	0.016	-0.013
0.224	-0.732	-0.530	0.164	-0.801	-0.576	-0.283	-0.081	-0.015	-0.000	0.069	0.029	0.001	0.083	0.009	-0.023
0.263	-0.759	-0.530	0.163	-0.804	-0.571	-0.306	0.021	-0.037	0.039	0.046	0.025	0.041	0.057	0.010	-0.024
0.270	-0.748	-0.510	0.162	-0.809	-0.565	-0.414	0.079	-0.038	0.048	0.063	0.038	0.050	0.070	0.008	-0.035
0.232	-0.809	-0.495	0.161	-0.815	-0.557	-0.492	0.048	-0.043	0.011	0.007	0.046	0.013	0.010	0.023	-0.041
0.240	-0.782	-0.467	0.161	-0.821	-0.548	-0.517	0.023	-0.016	0.019	0.040	0.065	0.022	0.038	0.049	-0.043
0.232	-0.786	-0.436	0.161	-0.827	-0.539	-0.527	-0.049	-0.008	0.010	0.042	0.088	0.015	0.036	0.080	-0.039
0.263	-0.759	-0.455	0.162	-0.832	-0.531	-0.510	-0.009	-0.011	0.041	0.074	0.060	0.047	0.064	0.059	-0.048
0.251	-0.752	-0.479	0.163	-0.838	-0.522	-0.535	-0.038	0.014	0.028	0.088	0.028	0.037	0.073	0.034	-0.051
0.282	-0.771	-0.459	0.162	-0.844	-0.512	-0.602	0.086	-0.004	0.059	0.075	0.038	0.069	0.055	0.052	-0.050
0.263	-0.786	-0.424	0.161	-0.851	-0.499	-0.753	0.106	-0.010	0.040	0.067	0.062	0.051	0.041	0.086	-0.041
0.247	-0.802	-0.443	0.160	-0.859	-0.486	-0.816	0.120	-0.012	0.026	0.060	0.029	0.037	0.027	0.065	-0.025
0.217	-0.829	-0.412	0.160	-0.867	-0.472	-0.785	0.079	0.013	-0.004	0.040	0.047	0.007	0.002	0.095	-0.010
0.170	-0.844	-0.440	0.161	-0.873	-0.460	-0.699	-0.058	0.029	-0.052	0.031	0.007	0.038	0.012	0.066	0.005
0.220	-0.864	-0.447	0.162	-0.878	-0.451	-0.502	-0.077	0.025	-0.003	0.016	-0.009	0.013	0.030	0.056	0.022
0.224	-0.894	-0.479	0.165	-0.882	-0.442	-0.453	-0.171	0.059	-0.002	-0.011	-0.049	0.018	0.060	0.024	0.024
0.220	-0.925	-0.538	0.172	-0.886	-0.430	-0.608	-0.425	0.168	-0.013	-0.037	-0.120	0.015	0.090	0.037	0.013
0.313	-0.968	-0.593	0.177	-0.893	-0.414	-0.890	-0.304	0.157	0.074	-0.073	-0.191	0.109	0.131	0.093	-0.011
0.328	-0.956	-0.597	0.180	-0.900	-0.397	-0.919	-0.197	0.062	0.086	-0.054	-0.212	0.125	0.119	0.098	-0.054
0.413	-0.925	-0.499	0.181	-0.905	-0.385	-0.644	-0.036	-0.002	0.169	-0.018	-0.125	0.211	0.087	0.001	-0.089
0.443	-0.937	-0.341	0.179	-0.907	-0.380	-0.309	0.148	-0.080	0.202	-0.027	0.028	0.243	0.097	0.155	-0.095
0.355	-0.925	-0.313	0.178	-0.909	-0.377	-0.177	0.078	-0.079	0.116	-0.014	0.052	0.155	0.085	0.181	-0.093
0.286	-0.922	-0.388	0.178	-0.910	-0.375	-0.102	-0.070	-0.042	0.046	-0.009	-0.024	0.087	0.080	0.105	-0.054
0.263	-0.960	-0.443	0.176	-0.911	-0.373	-0.125	0.082	-0.064	0.024	-0.047	-0.081	0.065	0.117	0.049	0.001
0.201	-0.968	-0.510	0.173	-0.911	-0.374	-0.015	0.154	-0.121	-0.034	-0.054	-0.148	0.004	0.124	0.019	0.059
0.201	-0.983	-0.514	0.168	-0.911	-0.376	0.068	0.276	-0.181	-0.029	-0.069	-0.149	0.005	0.138	0.024	0.118
0.090	-0.976	-0.507	0.162	-0.910	-0.381	0.189	0.272	-0.208	-0.134	-0.062	-0.137	0.106	0.130	0.017	0.179
-0.010	-0.960	-0.522	0.155	-0.909	-0.386	0.249	0.224	-0.229	-0.228	-0.048	-0.147	0.205	0.114	0.033	0.225
-0.057	-0.937	-0.562	0.150	-0.908	-0.390	0.177	0.081	-0.205	-0.269	-0.025	-0.182	0.251	0.090	0.073	0.271
-0.060	-0.887	-0.570	0.146	-0.908	-0.393	0.127	0.071	-0.169	-0.269	0.024	-0.187	0.254	0.040	0.081	0.293
-0.060	-0.867	-0.574	0.142	-0.907	-0.396	0.102	0.069	-0.162	-0.264	0.044	-0.188	0.253	0.020	0.085	0.289
-0.037	-0.883	-0.577	0.138	-0.908	-0.397	0.002	0.089	-0.148	-0.237	0.029	-0.191	0.230	0.035	0.090	0.268
0.005	-0.914	-0.562	0.135	-0.908	-0.396	-0.052	0.132	-0.076	-0.192	-0.002	-0.175	0.187	0.065	0.075	0.246
0.040	-0.960	-0.570	0.132	-0.909	-0.395	-0.123	0.142	-0.071	-0.155	-0.047	-0.185	0.151	0.111	0.083	0.215
0.036	-1.007	-0.562	0.130	-0.910	-0.393	-0.140	0.125	-0.054	-0.156	-0.092	-0.179	0.155	0.157	0.076	0.191
0.074	-0.999	-0.507	0.129	-0.911	-0.392	-0.115	0.141	0.020	-0.117	-0.083	-0.125	0.115	0.148	0.022	0.176
0.020	-0.972	-0.400	0.127	-0.911	-0.392	-0.004	0.177	-0.013	-0.169	-0.056	-0.018	0.168	0.120	0.084	0.155
0.020	-0.972	-0.400	0.126	-0.912	-0.391	-0.045	0.067	0.009	-0.168	-0.055	-0.019	0.168	0.120	0.083	0.134
0.093	-0.979	-0.420	0.125	-0.912	-0.391	-0.034	0.055	-0.031	-0.094	-0.063	-0.039	0.094	0.127	0.063	0.116
0.093	-0.979	-0.420	0.124	-0.912	-0.391	0.011	0.114	-0.005	-0.092	-0.063	-0.039	0.093	0.126	0.062	0.099
0.128	-0.941	-0.408	0.123	-0.911	-0.393	0.067	0.074	-0.037	-0.056	-0.025	-0.025	0.058	0.087	0.074	0.071
0.113	-0.929	-0.420	0.122	-0.911	-0.393	0.033	0.026	-0.042	-0.071	-0.014	-0.036	0.073	0.075	0.061	0.048
0.174	-0.914	-0.420	0.121	-0.912	-0.393	-0.025	0.002	-0.054	-0.008	0.002	-0.037	0.011	0.059	0.061	0.030
0.190	-0.902	-0.365	0.119	-0.912	-0.393	-0.023	0.108	-0.061	0.009	0.014	0.018	0.005	0.047	0.115	0.007
0.178	-0.871	-0.396	0.119	-0.913	-0.390	-0.125	-0.078	-0.052	-0.002	0.045	-0.016	0.006	0.016	0.084	-0.013
0.236	-0.883	-0.380	0.118	-0.914	-0.388	-0.130	-0.046	-0.085	0.057	0.035	-0.003	0.053	0.027	0.099	-0.031
0.220	-0.887	-0.424	0.117	-0.915	-0.386	-0.098	-0.042	-0.083	0.043	0.032	-0.048	0.038	0.030	0.055	-0.039
0.247	-0.933	-0.353	0.116	-0.916	-0.385	-0.068	0.066	-0.089	0.072	-0.014	0.022	0.066	0.076	0.126	-0.044
0.220	-0.922	-0.349	0.113	-0.917	-0.382	-0.147	0.111	-0.096	0.048	-0.001	0.023	0.040	0.064	0.129	-0.046
0.163	-0.949	-0.290	0.111	-0.918	-0.380	-0.130	0.097	-0.123	-0.007	-0.027	0.080	0.017	0.090	0.187	-0.049
0.201	-0.952	-0.274	0.108	-0.920	-0.376	-0.192	0.155	-0.095	0.034	-0.029	0.092	0.022	0.094	0.203	-0.046
0.174	-0.945	-0.282	0.106	-0.922	-0.374	-0.146	0.079	-0.089	0.009	-0.020	0.081	0.005	0.086	0.194	-0.046
0.209	-0.960	-0.306	0.103	-0.923	-0.371	-0.171	0.144	-0.094	0.047	-0.034	0.054	0.030	0.101	0.171	-0.044
0.201	-0.898	-0.321	0.100	-0.925	-0.367	-0.209	0.218	-0.099	0.042	0.029	0.035	0.023	0.039	0.155	-0.044
0.170	-0.918	-0.353	0.099	-0.926	-0.364	-0.150	0.046	-0.058	0.012	0.011	0.001	0.007	0.059	0.123	-0.043
0.217	-0.914	-0.337	0.097	-0.927	-0.361	-0.169	0.163	-0.056	0.060	0.016	0.013	0.039	0.055	0.139	-0.030
0.186	-0.910	-0.341	0.094	-0.929	-0.359	-0.143	0.176	-0.106	0.032	0.020	0.007	0.009	0.051	0.135	-0.032
0.163	-0.910	-0.384	0.093	-0.930	-0.356	-0.166	0.023	-0.091	0.010	0.022	-0.040	0.014	0.050	0.091	-0.042
0.228	-0.910	-0.376	0.092	-0.930	-0.355	-0.070	-0.025	-0.077	0.076	0.022	-0.033	0.052	0.050	0.099	-0.030
0.224	-0.933	-0.361	0.089	-0.931	-0.353	-0.109	0.116	-0.103	0.074	-0.000	-0.020	0.049	0.073	0.114	-0.038
0.151	-0.945	-0.349	0.088	-0.932	-0.351	-0.092	0.045	-0.074	0.003	-0.011	-0.010	0.024	0.085	0.126	-0.049
0.220	-0.945	-0.313	0.086	-0.932	-0.351	-0.036	0.091	-0.083	0.073	-0.010	0.025	0.046	0.085	0.161	-0.046
0.186	-0.964	-0.309	0.084	-0.933	-0.351	-0.003	0.121	-0.092	0.041	-0.029	0.028	0.012	0.104	0.165	-0.036
0.193	-0.933	-0.333	0.082	-0.932	-0.352	0.062	0.065	-0.069	0.050	0.001	0.006	0.019	0.073	0.141	-0.044
0.170	-0.937	-0.376	0.082	-0.932	-0.353	0.078	-0.019	-0.067	0.027	-0.003	-0.036	0.003	0.076	0.097	-0.035
0.201	-0.925	-0.396	0.081	-0.931	-0.356	0.141	-0.002	-0.080	0.059	0.007	-0.053	0.028	0.065	0.078	-0.030
0.197	-0.945	-0.404	0.078	-0.930	-0.358	0.097	0.076	-0.105	0.057	-0.013	-0.059	0.025	0.084	0.070	-0.029
0.170	-0.949	-0.369	0.076	-0.930	-0.360	0.078	0.078	-0.095	0.032	-0.017	-0.022	0.002	0.088	0.105	-0.038
0.182	-0.933	-0.345	0.075	-0.929	-0.362	0.114	0.005	-0.064	0.045	-0.002	0.004	0.010	0.072	0.129	-0.035
0.193	-0.929	-0.345	0.074	-0.928	-0.365	0.151	0.051	-0.055	0.057	0.000	0.006	0.022	0.068	0.128	-0.029
0.159	-0.906	-0.357	0.073	-0.927	-0.368	0.159	0.082	-0.046	0.024	0.022	-0.002	0.012	0.045	0.116	-0.029
0.140	-0.933	-0.353	0.073	-0.926	-0.370	0.142	-0.032	-0.061	0.005	-0.006	0.004	0.031	0.071	0.120	-0.027
0.151	-0.952	-0.345	0.071	-0.925	-0.373	0.147	0.030	-0.101	0.018	-0.026	0.015	0.019	0.090	0.128	-0.017
0.155	-0.949	-0.329	0.069	-0.925	-0.374	0.093	0.031	-0.068	0.024	-0.023	0.032	0.015	0.086	0.143	-0.023
0.113	-0.937	-0.309	0.068	-0.924	-0.376	0.077	0.065	-0.053	-0.017	-0.012	0.053	0.057	0.074	0.163	-0.023
0.178	-0.914	-0.349	0.067	-0.924	-0.377	0.078	0.118	-0.057	0.050	0.011	0.016	0.009	0.051	0.123	-0.026
0.143	-0.902	-0.380	0.065	-0.923	-0.379	0.060	0.120	-0.047	0.017	0.022	-0.015	0.025	0.039	0.092	-0.020
0.159	-0.922	-0.357	0.065	-0.923	-0.380	0.055	-0.002	-0.021	0.032	0.003	0.010	0.009	0.058	0.115	-0.027
0.136	-0.918	-0.380	0.064	-0.923	-0.380	0.041	0.064	-0.057	0.010	0.006	-0.013	0.031	0.054	0.091	-0.020
0.174	-0.914	-0.392	0.062	-0.922	-0.381	0.049	0.073	-0.053	0.050	0.010	-0.024	0.008	0.050	0.079	-0.022
0.140	-0.918	-0.376	0.061	-0.921	-0.384	0.115	0.097	-0.067	0.017	0.005	-0.006	0.026	0.053	0.094	-0.021
0.143	-0.933	-0.373	0.059	-0.921	-0.385	0.082	0.056	-0.093	0.023	-0.011	0.000	0.021	0.068	0.098	-0.021
0.140	-0.933	-0.345	0.058	-0.921	-0.386	0.068	-0.008	-0.046	0.020	-0.012	0.029	0.024	0.068	0.125	-0.017
0.124	-0.929	-0.373	0.059	-0.920	-0.388	0.102	-0.008	0.006	0.004	-0.009	0.003	0.039	0.064	0.096	-0.017
0.124	-0.941	-0.345	0.058	-0.919	-0.391	0.137	0.059	-0.035	0.005	-0.021	0.033	0.038	0.075	0.124	-0.022
0.124	-0.941	-0.345	0.057	-0.918	-0.392	0.089	-0.019	-0.029	0.005	-0.022	0.035	0.037	0.075	0.123	-0.020
0.174	-0.914	-0.404	0.057	-0.917	-0.394	0.106	0.068	-0.033	0.056	0.004	-0.022	0.013	0.047	0.064	-0.025
0.140	-0.914	-0.392	0.056	-0.916	-0.396	0.131	0.034	-0.033	0.022	0.003	-0.008	0.020	0.047	0.075	-0.030
0.151	-0.902	-0.380	0.055	-0.915	-0.399	0.135	0.064	-0.043	0.034	0.014	0.006	0.008	0.035	0.086	-0.029
0.163	-0.891	-0.400	0.055	-0.914	-0.402	0.139	0.043	-0.026	0.046	0.024	-0.011	0.004	0.023	0.066	-0.026
0.124	-0.914	-0.388	0.054	-0.913	-0.404	0.154	0.011	-0.022	0.008	-0.000	0.004	0.033	0.046	0.077	-0.029
0.136	-0.918	-0.357	0.054	-0.912	-0.407	0.156	0.013	-0.017	0.020	-0.005	0.038	0.021	0.049	0.108	-0.025
0.143	-0.918	-0.384	0.054	-0.911	-0.409	0.126	0.061	-0.008	0.028	-0.007	0.013	0.012	0.049	0.079	-0.020
0.128	-0.922	-0.392	0.053	-0.910	-0.411	0.082	0.013	-0.025	0.013	-0.011	0.006	0.027	0.052	0.070	-0.024
0.136	-0.914	-0.412	0.053	-0.909	-0.413	0.146	0.059	-0.030	0.022	-0.005	-0.011	0.019	0.043	0.050	-0.019
0.140	-0.925	-0.396	0.051	-0.908	-0.416	0.150	0.105	-0.040	0.027	-0.018	0.008	0.014	0.054	0.065	-0.017
0.117	-0.906	-0.400	0.051	-0.906	-0.420	0.190	0.003	-0.029	0.004	0.000	0.007	0.036	0.035	0.060	-0.018
0.140	-0.898	-0.428	0.051	-0.905	-0.423	0.185	0.019	0.000	0.027	0.006	-0.017	0.012	0.026	0.031	-0.018
0.132	-0.898	-0.404	0.051	-0.903	-0.426	0.151	0.045	-0.018	0.020	0.005	0.010	0.019	0.025	0.053	-0.022
0.128	-0.898	-0.416	0.051	-0.902	-0.428	0.129	-0.042	0.001	0.015	0.004	-0.000	0.022	0.024	0.040	-0.024
0.159	-0.906	-0.404	0.051	-0.901	-0.431	0.152	0.034	-0.026	0.047	-0.005	0.015	0.010	0.031	0.051	-0.020
0.124	-0.906	-0.408	0.050	-0.900	-0.433	0.129	0.026	-0.018	0.012	-0.007	0.013	0.024	0.030	0.046	-0.020
0.109	-0.887	-0.420	0.050	-0.899	-0.435	0.136	-0.004	-0.029	-0.003	0.012	0.004	0.039	0.010	0.033	-0.027
0.136	-0.910	-0.428	0.051	-0.898	-0.438	0.155	-0.033	-0.007	0.024	-0.013	-0.002	0.011	0.033	0.024	-0.024
0.163	-0.887	-0.412	0.051	-0.896	-0.441	0.150	0.002	-0.001	0.051	0.009	0.017	0.017	0.009	0.039	-0.024
0.147	-0.906	-0.436	0.050	-0.895	-0.443	0.120	0.045	-0.015	0.035	-0.012	-0.005	0.003	0.027	0.014	-0.028
0.128	-0.898	-0.432	0.050	-0.894	-0.445	0.132	0.006	-0.021	0.016	-0.005	0.001	0.016	0.019	0.017	-0.027
0.120	-0.918	-0.404	0.050	-0.893	-0.448	0.148	0.049	-0.018	0.009	-0.026	0.032	0.022	0.037	0.043	-0.019
0.128	-0.879	-0.432	0.051	-0.891	-0.450	0.157	-0.000	0.032	0.016	0.012	0.007	0.014	0.003	0.014	-0.014
0.128	-0.871	-0.447	0.051	-0.890	-0.454	0.197	-0.024	0.011	0.016	0.017	-0.006	0.013	0.011	0.003	-0.018
0.128	-0.883	-0.463	0.052	-0.888	-0.457	0.200	-0.058	0.009	0.015	0.004	-0.018	0.012	0.001	0.020	-0.014
0.147	-0.883	-0.436	0.052	-0.886	-0.460	0.159	0.017	-0.004	0.034	0.003	0.012	0.008	0.002	0.006	-0.012
0.101	-0.906	-0.428	0.053	-0.885	-0.463	0.167	0.016	0.019	-0.013	-0.022	0.023	0.037	0.021	0.013	-0.014
0.113	-0.891	-0.420	0.053	-0.883	-0.466	0.156	0.018	0.013	-0.001	-0.008	0.034	0.025	0.005	0.019	-0.015
0.132	-0.891	-0.447	0.053	-0.882	-0.469	0.181	-0.023	0.016	0.017	-0.010	0.009	0.005	0.004	0.010	-0.011
0.132	-0.871	-0.463	0.054	-0.880	-0.472	0.187	-0.019	0.001	0.017	0.008	-0.003	0.004	0.016	0.027	-0.015
0.124	-0.879	-0.447	0.054	-0.878	-0.475	0.178	-0.018	0.005	0.009	-0.002	0.016	0.011	0.008	0.014	-0.013
0.140	-0.848	-0.475	0.055	-0.876	-0.478	0.184	-0.001	0.016	0.024	0.028	-0.009	0.005	0.039	0.044	-0.011
0.113	-0.867	-0.459	0.056	-0.874	-0.482	0.203	-0.040	0.047	-0.005	0.006	0.011	0.020	0.020	0.031	-0.012
0.124	-0.867	-0.451	0.058	-0.873	-0.485	0.180	-0.080	0.036	0.005	0.004	0.022	0.007	0.021	0.025	-0.015
0.136	-0.848	-0.463	0.058	-0.871	-0.487	0.133	0.010	0.004	0.016	0.023	0.012	0.006	0.040	0.038	-0.013
0.151	-0.848	-0.479	0.059	-0.870	-0.489	0.134	-0.045	0.028	0.030	0.021	-0.002	0.023	0.041	0.055	-0.015
0.136	-0.844	-0.491	0.060	-0.868	-0.492	0.151	-0.047	0.009	0.014	0.024	-0.011	0.008	0.045	0.068	-0.020
0.128	-0.864	-0.483	0.061	-0.867	-0.495	0.169	-0.053	0.015	0.006	0.003	-0.000	0.001	0.026	0.062	-0.017
0.155	-0.856	-0.463	0.062	-0.865	-0.497	0.153	-0.013	0.014	0.032	0.009	0.022	0.029	0.034	0.044	-0.014
0.136	-0.844	-0.499	0.063	-0.864	-0.500	0.175	-0.021	0.019	0.012	0.019	-0.010	0.010	0.046	0.082	-0.017
0.147	-0.825	-0.518	0.063	-0.862	-0.503	0.161	-0.012	0.002	0.024	0.036	-0.027	0.022	0.066	0.104	-0.021
0.151	-0.848	-0.495	0.064	-0.860	-0.506	0.167	-0.086	0.018	0.026	0.011	-0.000	0.025	0.043	0.082	-0.019
0.143	-0.856	-0.479	0.065	-0.858	-0.509	0.179	-0.053	0.014	0.018	0.002	0.019	0.016	0.035	0.069	-0.020
0.151	-0.848	-0.487	0.066	-0.857	-0.512	0.174	0.008	0.010	0.025	0.008	0.014	0.022	0.043	0.080	-0.020
0.136	-0.864	-0.491	0.067	-0.854	-0.515	0.210	-0.031	0.021	0.009	-0.010	0.013	0.006	0.028	0.086	-0.013
0.136	-0.864	-0.491	0.068	-0.852	-0.519	0.208	-0.062	0.008	0.008	-0.012	0.017	0.005	0.029	0.089	-0.007
0.113	-0.856	-0.499	0.068	-0.850	-0.522	0.214	-0.064	-0.013	-0.015	-0.006	0.013	0.019	0.037	0.100	-0.004
0.113	-0.856	-0.499	0.069	-0.848	-0.526	0.212	-0.058	0.019	-0.016	-0.009	0.016	0.019	0.037	0.103	-0.005
0.143	-0.837	-0.514	0.070	-0.846	-0.529	0.203	-0.038	0.031	0.014	0.009	0.004	0.012	0.057	0.122	-0.004
0.143	-0.829	-0.514	0.071	-0.844	-0.532	0.185	-0.017	0.026	0.013	0.014	0.007	0.012	0.065	0.124	-0.009
0.147	-0.817	-0.538	0.073	-0.842	-0.535	0.147	-0.077	0.022	0.016	0.024	-0.014	0.016	0.077	0.150	-0.017
0.151	-0.840	-0.526	0.074	-0.840	-0.537	0.176	-0.087	0.009	0.018	-0.001	0.001	0.020	0.054	0.139	-0.016
0.159	-0.837	-0.510	0.075	-0.838	-0.541	0.206	-0.068	0.010	0.025	0.001	0.020	0.028	0.058	0.125	-0.011
0.140	-0.844	-0.522	0.076	-0.836	-0.544	0.216	-0.042	-0.003	0.005	-0.009	0.011	0.010	0.050	0.139	-0.017
0.124	-0.833	-0.534	0.077	-0.833	-0.547	0.199	-0.091	-0.001	-0.011	0.000	0.003	0.004	0.061	0.153	-0.013
0.178	-0.840	-0.542	0.077	-0.831	-0.551	0.237	-0.033	-0.007	0.042	-0.010	-0.001	0.050	0.054	0.162	-0.010
0.136	-0.817	-0.542	0.078	-0.829	-0.554	0.173	-0.067	0.002	-0.001	0.011	0.001	0.009	0.077	0.164	-0.008
0.147	-0.817	-0.526	0.080	-0.827	-0.557	0.201	-0.093	0.021	0.009	0.009	0.020	0.021	0.078	0.150	-0.013
0.140	-0.817	-0.550	0.081	-0.825	-0.560	0.167	-0.085	0.009	-0.000	0.007	-0.001	0.015	0.078	0.175	-0.001
0.151	-0.817	-0.550	0.081	-0.823	-0.562	0.147	0.002	-0.007	0.011	0.005	0.002	0.028	0.079	0.177	-0.002
0.120	-0.817	-0.554	0.082	-0.822	-0.564	0.136	-0.057	-0.028	-0.020	0.004	-0.000	0.002	0.080	0.183	0.000
0.143	-0.829	-0.562	0.081	-0.820	-0.566	0.142	-0.049	-0.054	0.003	-0.009	-0.006	0.022	0.069	0.193	-0.008
0.147	-0.809	-0.554	0.083	-0.818	-0.569	0.168	-0.153	-0.016	0.005	0.008	0.005	0.027	0.089	0.187	-0.010
0.182	-0.806	-0.550	0.085	-0.816	-0.571	0.171	-0.134	0.008	0.038	0.010	0.011	0.062	0.094	0.185	-0.016
0.163	-0.790	-0.542	0.086	-0.815	-0.573	0.128	-0.089	-0.002	0.018	0.024	0.021	0.044	0.110	0.179	-0.017
0.151	-0.790	-0.554	0.087	-0.814	-0.575	0.122	-0.065	-0.036	0.006	0.023	0.011	0.033	0.111	0.192	-0.021
0.155	-0.775	-0.574	0.087	-0.812	-0.577	0.121	-0.130	-0.056	0.009	0.037	-0.007	0.038	0.127	0.214	-0.018
0.178	-0.771	-0.566	0.088	-0.811	-0.579	0.112	-0.081	-0.063	0.032	0.040	0.002	0.062	0.131	0.208	-0.017
0.170	-0.794	-0.566	0.088	-0.810	-0.580	0.107	-0.106	-0.066	0.024	0.015	0.004	0.055	0.109	0.210	-0.019
0.155	-0.802	-0.542	0.088	-0.809	-0.582	0.121	-0.100	-0.091	0.009	0.006	0.029	0.040	0.102	0.189	-0.020
0.163	-0.794	-0.566	0.089	-0.807	-0.584	0.158	-0.136	-0.060	0.015	0.012	0.008	0.048	0.110	0.215	-0.016
0.159	-0.798	-0.566	0.090	-0.806	-0.586	0.122	-0.135	-0.065	0.011	0.007	0.010	0.044	0.107	0.217	-0.014
0.155	-0.794	-0.570	0.089	-0.805	-0.587	0.095	-0.092	-0.099	0.007	0.010	0.007	0.041	0.111	0.224	-0.016
0.163	-0.802	-0.577	0.089	-0.804	-0.588	0.055	-0.100	-0.116	0.015	0.002	0.000	0.049	0.104	0.234	-0.017
0.170	-0.813	-0.566	0.088	-0.804	-0.588	0.037	-0.072	-0.114	0.024	-0.010	0.012	0.057	0.093	0.224	-0.017
0.167	-0.790	-0.570	0.087	-0.804	-0.588	0.031	-0.084	-0.120	0.020	0.013	0.008	0.053	0.116	0.230	-0.019
0.155	-0.794	-0.566	0.086	-0.804	-0.588	-0.000	-0.072	-0.138	0.009	0.010	0.012	0.042	0.112	0.228	-0.015
0.170	-0.786	-0.589	0.085	-0.804	-0.588	0.001	-0.086	-0.141	0.026	0.019	-0.012	0.058	0.121	0.254	-0.009
0.143	-0.794	-0.581	0.085	-0.805	-0.587	-0.059	-0.115	-0.139	-0.001	0.013	-0.006	0.031	0.113	0.249	-0.008
0.140	-0.779	-0.581	0.084	-0.807	-0.585	-0.103	-0.098	-0.143	-0.004	0.030	-0.007	0.028	0.129	0.251	-0.008
0.170	-0.782	-0.597	0.082	-0.809	-0.582	-0.169	-0.105	-0.170	0.028	0.028	-0.026	0.059	0.125	0.269	-0.007
0.163	-0.782	-0.593	0.079	-0.811	-0.579	-0.207	-0.050	-0.227	0.023	0.031	-0.025	0.051	0.126	0.268	-0.014
0.163	-0.786	-0.589	0.077	-0.815	-0.575	-0.237	-0.118	-0.242	0.025	0.030	-0.025	0.051	0.122	0.266	-0.019
0.167	-0.798	-0.550	0.075	-0.817	-0.572	-0.193	-0.138	-0.223	0.030	0.021	0.011	0.055	0.110	0.229	-0.024
0.159	-0.798	-0.562	0.073	-0.819	-0.569	-0.169	-0.105	-0.252	0.025	0.024	-0.003	0.047	0.111	0.243	-0.024
0.170	-0.817	-0.550	0.070	-0.822	-0.566	-0.164	-0.104	-0.262	0.040	0.007	0.006	0.059	0.092	0.233	-0.024
0.151	-0.821	-0.577	0.066	-0.823	-0.564	-0.124	-0.089	-0.288	0.024	0.006	-0.024	0.039	0.088	0.262	-0.023
0.140	-0.844	-0.550	0.063	-0.826	-0.561	-0.165	-0.081	-0.287	0.016	-0.015	0.001	0.028	0.065	0.237	-0.022
0.155	-0.817	-0.570	0.059	-0.828	-0.558	-0.168	-0.089	-0.288	0.035	0.014	-0.021	0.043	0.093	0.258	-0.018
0.132	-0.829	-0.546	0.055	-0.830	-0.555	-0.188	-0.042	-0.321	0.017	0.005	-0.001	0.020	0.081	0.237	-0.019
0.132	-0.825	-0.546	0.050	-0.833	-0.551	-0.210	-0.003	-0.313	0.022	0.012	-0.004	0.020	0.086	0.239	-0.015
0.132	-0.825	-0.546	0.044	-0.836	-0.547	-0.264	0.062	-0.302	0.027	0.015	-0.008	0.020	0.086	0.241	-0.009
0.086	-0.840	-0.510	0.040	-0.839	-0.542	-0.284	-0.035	-0.271	-0.015	0.003	0.022	0.026	0.071	0.207	-0.009
0.086	-0.840	-0.510	0.037	-0.843	-0.537	-0.300	-0.043	-0.250	-0.012	0.007	0.017	0.026	0.072	0.209	-0.006
0.105	-0.848	-0.510	0.033	-0.846	-0.532	-0.304	-0.047	-0.242	0.011	0.002	0.012	0.007	0.064	0.211	-0.003
0.093	-0.848	-0.514	0.031	-0.849	-0.527	-0.267	-0.063	-0.208	0.002	0.005	0.004	0.018	0.065	0.217	-0.006
0.093	-0.817	-0.495	0.028	-0.852	-0.522	-0.288	-0.065	-0.212	0.005	0.039	0.018	0.018	0.096	0.199	-0.009
0.093	-0.813	-0.503	0.025	-0.856	-0.517	-0.329	-0.058	-0.210	0.008	0.047	0.005	0.019	0.100	0.209	-0.009
0.090	-0.833	-0.495	0.023	-0.859	-0.511	-0.334	-0.095	-0.204	0.006	0.031	0.007	0.023	0.081	0.203	-0.012
0.105	-0.813	-0.514	0.020	-0.863	-0.504	-0.392	-0.061	-0.197	0.024	0.054	-0.019	0.008	0.101	0.224	-0.007
0.097	-0.844	-0.495	0.018	-0.867	-0.498	-0.378	-0.031	-0.194	0.019	0.027	-0.006	0.015	0.070	0.207	-0.003
0.067	-0.829	-0.499	0.014	-0.872	-0.490	-0.427	-0.041	-0.212	-0.008	0.047	-0.017	0.046	0.086	0.213	-0.000
0.063	-0.844	-0.475	0.012	-0.876	-0.482	-0.466	-0.063	-0.182	-0.010	0.036	-0.002	0.050	0.071	0.191	-0.002
0.059	-0.848	-0.451	0.010	-0.881	-0.474	-0.469	-0.077	-0.177	-0.011	0.037	0.014	0.054	0.067	0.169	0.001
0.086	-0.825	-0.440	0.008	-0.885	-0.465	-0.511	-0.084	-0.133	0.017	0.065	0.016	0.027	0.091	0.159	-0.002
0.063	-0.867	-0.424	0.007	-0.890	-0.455	-0.537	-0.096	-0.140	-0.005	0.028	0.023	0.051	0.049	0.145	-0.001
0.067	-0.856	-0.436	0.005	-0.896	-0.445	-0.570	-0.059	-0.136	0.001	0.045	0.000	0.047	0.061	0.158	-0.006
0.043	-0.867	-0.404	0.004	-0.901	-0.434	-0.587	-0.072	-0.121	-0.021	0.038	0.021	0.070	0.050	0.128	-0.003
0.070	-0.875	-0.388	0.002	-0.906	-0.423	-0.640	-0.063	-0.132	0.008	0.036	0.026	0.043	0.042	0.114	-0.004
0.067	-0.879	-0.388	0.001	-0.912	-0.410	-0.686	-0.089	-0.104	0.005	0.038	0.013	0.047	0.039	0.116	-0.004
0.067	-0.879	-0.376	-0.000	-0.918	-0.397	-0.732	-0.051	-0.102	0.006	0.044	0.011	0.047	0.039	0.106	-0.010
0.055	-0.887	-0.361	-0.001	-0.923	-0.384	-0.702	-0.052	-0.090	-0.004	0.042	0.014	0.059	0.032	0.092	-0.009
0.067	-0.883	-0.341	-0.002	-0.929	-0.371	-0.708	-0.064	-0.071	0.008	0.052	0.021	0.048	0.036	0.074	-0.011
0.067	-0.898	-0.333	-0.002	-0.934	-0.358	-0.701	-0.042	-0.048	0.008	0.041	0.016	0.048	0.021	0.068	-0.009
0.074	-0.910	-0.329	-0.003	-0.939	-0.344	-0.722	-0.051	-0.065	0.017	0.035	0.006	0.040	0.010	0.065	-0.014
0.055	-0.929	-0.321	-0.004	-0.944	-0.329	-0.818	-0.044	-0.081	-0.001	0.021	-0.002	0.060	0.009	0.059	-0.012
0.086	-0.914	-0.306	-0.005	-0.950	-0.314	-0.796	0.014	-0.058	0.030	0.042	-0.001	0.029	0.007	0.045	-0.008
0.059	-0.925	-0.282	-0.005	-0.954	-0.299	-0.767	-0.070	-0.027	0.003	0.035	0.008	0.056	0.004	0.023	-0.005
0.036	-0.960	-0.250	-0.004	-0.959	-0.284	-0.765	-0.058	-0.010	-0.020	0.005	0.025	0.079	0.038	0.007	-0.009
0.055	-0.945	-0.250	-0.004	-0.963	-0.271	-0.705	-0.043	-0.011	-0.001	0.024	0.011	0.060	0.023	0.006	-0.004
0.067	-0.945	-0.223	-0.004	-0.966	-0.258	-0.680	-0.050	-0.011	0.011	0.028	0.026	0.048	0.022	0.032	-0.003
0.055	-0.956	-0.227	-0.004	-0.970	-0.244	-0.724	-0.045	-0.022	-0.001	0.020	0.008	0.060	0.034	0.026	-0.009
0.059	-0.945	-0.219	-0.004	-0.973	-0.231	-0.662	-0.025	-0.014	0.003	0.034	0.003	0.057	0.022	0.033	-0.016
0.067	-0.972	-0.179	-0.003	-0.976	-0.218	-0.661	-0.012	0.012	0.010	0.010	0.029	0.049	0.048	0.071	-0.015
0.093	-0.968	-0.179	-0.003	-0.979	-0.205	-0.639	-0.015	0.016	0.036	0.017	0.016	0.022	0.044	0.069	-0.020
0.067	-0.968	-0.168	-0.002	-0.981	-0.193	-0.636	-0.020	0.046	0.008	0.020	0.016	0.050	0.043	0.080	-0.025
0.082	-0.972	-0.152	-0.001	-0.984	-0.180	-0.629	0.016	0.022	0.023	0.018	0.019	0.035	0.047	0.094	-0.022
0.086	-0.976	-0.152	-0.001	-0.986	-0.168	-0.621	0.035	0.012	0.027	0.016	0.007	0.031	0.050	0.093	-0.017
0.059	-0.976	-0.136	0.000	-0.988	-0.157	-0.546	0.008	0.042	-0.001	0.018	0.011	0.058	0.050	0.107	-0.016
0.063	-0.995	-0.101	0.002	-0.989	-0.147	-0.512	-0.056	0.058	0.001	0.000	0.037	0.054	0.069	0.141	-0.016
0.067	-0.999	-0.105	0.004	-0.991	-0.136	-0.563	-0.054	0.069	0.003	-0.002	0.021	0.051	0.072	0.136	-0.015
0.093	-0.991	-0.116	0.006	-0.992	-0.125	-0.539	-0.034	0.083	0.028	0.007	-0.001	0.024	0.064	0.123	-0.020
0.086	-0.999	-0.085	0.007	-0.993	-0.116	-0.452	0.057	0.077	0.018	0.001	0.021	0.032	0.071	0.153	-0.018
0.090	-1.010	-0.077	0.010	-0.994	-0.108	-0.407	0.023	0.113	0.020	-0.010	0.020	0.028	0.082	0.160	-0.015
0.078	-0.995	-0.089	0.013	-0.995	-0.099	-0.422	-0.021	0.142	0.005	0.006	-0.000	0.040	0.066	0.147	-0.013
0.074	-0.995	-0.085	0.016	-0.996	-0.090	-0.464	-0.068	0.132	-0.001	0.007	-0.005	0.044	0.065	0.149	-0.009
0.101	-1.022	-0.097	0.019	-0.997	-0.080	-0.504	-0.092	0.121	0.023	-0.019	-0.027	0.017	0.092	0.136	-0.005
0.101	-1.022	-0.097	0.021	-0.997	-0.069	-0.528	-0.059	0.116	0.020	-0.019	-0.038	0.017	0.091	0.135	-0.003
0.093	-1.053	-0.061	0.025	-0.998	-0.058	-0.570	-0.118	0.156	0.009	-0.049	-0.014	0.025	0.122	0.169	-0.003
0.093	-1.053	-0.061	0.029	-0.998	-0.047	-0.563	-0.134	0.209	0.005	-0.048	-0.026	0.025	0.121	0.168	-0.005
0.113	-1.045	-0.089	0.034	-0.999	-0.035	-0.610	-0.210	0.219	0.019	-0.040	-0.066	0.006	0.113	0.139	-0.014
0.159	-0.995	-0.105	0.038	-0.999	-0.021	-0.690	-0.177	0.169	0.061	0.010	-0.095	0.040	0.062	0.122	-0.023
0.190	-0.956	-0.093	0.040	-0.999	-0.007	-0.704	-0.038	0.089	0.090	0.049	-0.098	0.070	0.023	0.133	-0.032
0.182	-0.960	-0.049	0.041	-0.999	0.006	-0.645	0.050	0.047	0.080	0.045	-0.067	0.063	0.027	0.175	-0.035
0.151	-0.956	0.014	0.043	-0.999	0.017	-0.561	0.069	0.068	0.047	0.049	-0.015	0.032	0.022	0.237	-0.026
0.117	-1.003	0.045	0.045	-0.999	0.026	-0.463	0.022	0.104	0.010	0.002	0.007	0.003	0.068	0.267	-0.007
0.093	-1.022	0.029	0.047	-0.998	0.035	-0.435	0.003	0.095	-0.016	-0.018	-0.018	0.026	0.087	0.250	0.015
0.082	-1.037	-0.006	0.049	-0.998	0.042	-0.361	0.019	0.060	-0.029	-0.033	-0.061	0.038	0.102	0.214	0.042
0.074	-1.045	-0.006	0.049	-0.998	0.047	-0.267	0.051	0.020	-0.037	-0.041	-0.066	0.046	0.110	0.213	0.071
0.036	-1.037	-0.026	0.049	-0.998	0.050	-0.192	0.077	-0.014	-0.075	-0.034	-0.090	0.085	0.101	0.192	0.099
0.005	-1.014	-0.042	0.048	-0.997	0.052	-0.118	0.090	-0.067	-0.105	-0.011	-0.108	0.115	0.078	0.175	0.125
-0.022	-1.007	-0.049	0.046	-0.997	0.054	-0.081	0.063	-0.071	-0.130	-0.003	-0.117	0.142	0.069	0.166	0.154
-0.037	-1.003	-0.061	0.046	-0.997	0.055	-0.069	0.054	-0.015	-0.146	0.001	-0.130	0.158	0.065	0.153	0.176
-0.060	-0.976	-0.061	0.045	-0.997	0.056	-0.100	0.026	-0.002	-0.169	0.028	-0.132	0.181	0.038	0.152	0.185
-0.068	-0.956	-0.073	0.045	-0.997	0.060	-0.212	-0.014	-0.010	-0.176	0.047	-0.148	0.189	0.018	0.139	0.189
-0.033	-0.964	-0.069	0.045	-0.997	0.064	-0.197	0.023	0.007	-0.141	0.039	-0.147	0.155	0.025	0.142	0.191
-0.026	-0.960	-0.077	0.044	-0.997	0.069	-0.284	0.114	-0.011	-0.133	0.042	-0.160	0.147	0.021	0.133	0.187
-0.041	-0.976	-0.069	0.043	-0.996	0.076	-0.374	0.178	-0.049	-0.148	0.026	-0.159	0.162	0.036	0.140	0.173
-0.037	-1.018	-0.038	0.042	-0.996	0.083	-0.408	0.145	-0.068	-0.143	-0.017	-0.135	0.159	0.078	0.170	0.161
-0.010	-1.045	-0.010	0.041	-0.995	0.092	-0.471	0.134	-0.074	-0.114	-0.045	-0.117	0.132	0.104	0.197	0.148
0.017	-1.084	0.002	0.040	-0.994	0.099	-0.374	0.149	-0.054	-0.086	-0.084	-0.112	0.106	0.142	0.207	0.131
0.024	-1.061	0.006	0.040	-0.994	0.106	-0.343	0.139	-0.022	-0.079	-0.062	-0.115	0.098	0.119	0.210	0.117
0.024	-1.088	0.022	0.041	-0.993	0.111	-0.267	0.132	0.042	-0.080	-0.090	-0.104	0.098	0.145	0.225	0.111
0.009	-1.103	0.081	0.042	-0.993	0.112	-0.109	0.142	0.080	-0.097	-0.106	-0.047	0.113	0.160	0.283	0.107
-0.007	-1.095	0.104	0.044	-0.993	0.112	0.011	0.093	0.058	-0.113	-0.098	-0.023	0.129	0.152	0.305	0.099
0.024	-1.057	0.061	0.045	-0.993	0.109	0.125	0.099	0.040	-0.083	-0.060	-0.063	0.098	0.113	0.261	0.090
0.051	-1.037	0.061	0.045	-0.993	0.105	0.185	0.155	0.020	-0.057	-0.040	-0.059	0.071	0.093	0.259	0.076
0.055	-1.061	0.073	0.046	-0.994	0.102	0.168	0.140	-0.001	-0.053	-0.063	-0.044	0.068	0.116	0.270	0.056
0.059	-1.084	0.144	0.046	-0.994	0.098	0.201	0.143	0.019	-0.050	-0.086	0.030	0.064	0.138	0.339	0.039
0.090	-1.049	0.128	0.047	-0.995	0.092	0.274	0.186	0.028	-0.019	-0.051	0.020	0.033	0.103	0.322	0.022
0.097	-1.037	0.096	0.048	-0.995	0.087	0.233	0.211	0.028	-0.012	-0.040	-0.007	0.026	0.091	0.290	0.004
0.120	-1.022	0.108	0.050	-0.995	0.084	0.171	0.202	0.035	0.010	-0.024	0.008	0.003	0.075	0.300	-0.009
0.140	-1.007	0.104	0.051	-0.995	0.081	0.156	0.259	0.019	0.028	-0.009	0.007	0.016	0.058	0.295	-0.019
0.143	-0.995	0.092	0.052	-0.996	0.077	0.155	0.224	0.026	0.030	0.003	-0.002	0.020	0.046	0.281	-0.021
0.147	-0.987	0.120	0.053	-0.996	0.073	0.232	0.211	0.047	0.032	0.010	0.031	0.024	0.038	0.307	-0.020
0.113	-0.995	0.092	0.054	-0.996	0.069	0.182	0.259	0.016	-0.004	0.002	0.007	0.010	0.045	0.278	-0.017
0.120	-1.018	0.089	0.055	-0.996	0.065	0.192	0.140	0.034	0.002	-0.022	0.008	0.003	0.068	0.273	-0.013
0.128	-1.014	0.104	0.056	-0.996	0.062	0.143	0.174	0.030	0.009	-0.019	0.026	0.005	0.063	0.287	-0.016
0.120	-1.018	0.092	0.057	-0.997	0.060	0.084	0.192	0.032	-0.000	-0.023	0.016	0.003	0.066	0.274	-0.022
0.170	-1.010	0.104	0.059	-0.997	0.058	0.104	0.143	0.068	0.048	-0.016	0.030	0.047	0.058	0.284	-0.035
0.155	-0.979	0.077	0.061	-0.997	0.056	0.097	0.211	0.063	0.030	0.015	0.004	0.031	0.026	0.255	-0.037
0.186	-0.976	0.112	0.063	-0.997	0.053	0.144	0.193	0.061	0.059	0.019	0.042	0.062	0.021	0.289	-0.042
0.159	-0.972	0.073	0.064	-0.997	0.049	0.200	0.199	0.058	0.030	0.024	0.007	0.035	0.017	0.248	-0.039
0.159	-0.972	0.073	0.066	-0.997	0.044	0.234	0.129	0.052	0.029	0.024	0.012	0.035	0.016	0.247	-0.040
0.163	-0.976	0.077	0.067	-0.997	0.040	0.227	0.145	0.058	0.031	0.020	0.020	0.039	0.018	0.249	-0.030
0.163	-0.976	0.077	0.069	-0.997	0.035	0.212	0.058	0.066	0.029	0.020	0.025	0.038	0.018	0.248	-0.029
0.155	-0.999	0.045	0.070	-0.997	0.031	0.221	0.135	0.043	0.020	-0.003	-0.002	0.030	0.040	0.215	-0.028
0.167	-0.991	0.037	0.071	-0.997	0.027	0.184	0.175	0.022	0.031	0.004	-0.006	0.041	0.032	0.205	-0.026
0.159	-1.014	0.057	0.072	-0.997	0.023	0.180	0.180	0.045	0.022	-0.019	0.017	0.033	0.054	0.222	-0.015
0.155	-0.995	0.057	0.073	-0.997	0.020	0.176	0.179	0.040	0.017	0.000	0.021	0.029	0.034	0.220	-0.015
0.124	-1.007	0.025	0.074	-0.997	0.017	0.115	0.154	0.012	-0.014	-0.011	-0.008	0.002	0.045	0.187	-0.013
0.151	-1.014	0.053	0.075	-0.997	0.015	0.102	0.125	0.049	0.011	-0.019	0.022	0.025	0.051	0.212	-0.007
0.151	-1.018	0.045	0.076	-0.997	0.012	0.138	0.150	0.012	0.011	-0.023	0.017	0.025	0.054	0.203	-0.004
0.132	-1.010	0.029	0.076	-0.997	0.009	0.165	0.154	-0.003	-0.009	-0.015	0.005	0.006	0.046	0.185	-0.011
0.151	-0.995	0.018	0.076	-0.997	0.005	0.175	0.082	0.013	0.010	0.000	-0.003	0.025	0.030	0.172	-0.012
0.163	-0.999	0.018	0.077	-0.997	0.000	0.228	0.084	0.018	0.021	-0.004	0.001	0.037	0.033	0.171	-0.015
0.163	-1.003	0.022	0.078	-0.997	-0.004	0.232	0.016	0.030	0.020	-0.007	0.010	0.038	0.036	0.174	-0.023
0.182	-0.979	-0.006	0.079	-0.997	-0.009	0.258	0.078	0.024	0.039	0.016	-0.012	0.057	0.012	0.145	-0.028
0.182	-0.987	-0.002	0.079	-0.997	-0.015	0.278	0.084	0.007	0.038	0.008	-0.002	0.058	0.019	0.147	-0.028
0.178	-0.995	-0.002	0.079	-0.997	-0.022	0.321	0.072	0.011	0.034	-0.000	0.004	0.055	0.026	0.146	-0.026
0.159	-1.003	0.002	0.080	-0.996	-0.028	0.333	0.067	0.009	0.014	-0.008	0.015	0.036	0.033	0.149	-0.025
0.155	-0.987	-0.002	0.081	-0.996	-0.034	0.281	0.037	0.031	0.010	0.007	0.016	0.032	0.017	0.143	-0.023
0.170	-0.987	-0.014	0.081	-0.996	-0.040	0.319	0.035	0.024	0.025	0.007	0.011	0.048	0.016	0.131	-0.020
0.174	-0.968	-0.038	0.082	-0.996	-0.047	0.340	0.067	0.009	0.028	0.026	-0.006	0.052	0.005	0.106	-0.019
0.163	-0.983	-0.042	0.082	-0.995	-0.053	0.295	0.064	0.010	0.017	0.010	-0.004	0.040	0.010	0.101	-0.023
0.163	-1.018	-0.038	0.083	-0.995	-0.059	0.312	0.055	0.035	0.016	-0.025	0.006	0.041	0.044	0.104	-0.016
0.170	-1.010	-0.014	0.084	-0.994	-0.065	0.305	0.151	0.025	0.023	-0.017	0.036	0.049	0.035	0.126	-0.017
0.140	-0.979	-0.057	0.084	-0.994	-0.072	0.315	0.057	0.009	-0.008	0.014	-0.000	0.018	0.004	0.081	-0.018
0.182	-0.972	-0.077	0.084	-0.993	-0.077	0.288	0.092	0.004	0.034	0.021	-0.014	0.060	0.005	0.060	-0.015
0.170	-0.983	-0.073	0.084	-0.993	-0.083	0.258	0.092	0.013	0.022	0.009	-0.004	0.049	0.006	0.063	-0.010
0.151	-0.995	-0.065	0.084	-0.993	-0.088	0.236	0.101	-0.005	0.003	-0.004	0.009	0.030	0.017	0.069	-0.014
0.155	-0.979	-0.081	0.084	-0.992	-0.093	0.257	0.068	-0.013	0.006	0.011	-0.002	0.033	0.000	0.052	-0.013
0.170	-0.987	-0.097	0.084	-0.992	-0.097	0.225	0.050	-0.003	0.021	0.002	-0.013	0.048	0.008	0.035	-0.008
0.163	-1.003	-0.057	0.084	-0.991	-0.102	0.235	0.114	-0.007	0.014	-0.013	0.031	0.041	0.022	0.073	-0.013
0.140	-0.979	-0.093	0.084	-0.991	-0.107	0.276	0.031	-0.002	-0.009	0.010	0.001	0.017	0.001	0.037	-0.013
0.174	-0.976	-0.085	0.084	-0.990	-0.113	0.288	0.060	0.003	0.026	0.014	0.015	0.051	0.005	0.044	-0.011
0.155	-0.987	-0.101	0.084	-0.989	-0.118	0.261	0.098	-0.013	0.007	0.002	0.004	0.032	0.006	0.027	-0.009
0.147	-0.995	-0.105	0.084	-0.989	-0.124	0.257	0.046	-0.007	-0.000	-0.006	0.005	0.023	0.013	0.022	-0.009
0.167	-0.987	-0.120	0.085	-0.988	-0.129	0.289	0.061	0.024	0.018	0.001	-0.005	0.042	0.005	0.005	-0.007
0.132	-0.995	-0.101	0.085	-0.987	-0.135	0.301	0.071	0.008	-0.016	-0.008	0.020	0.007	0.013	0.024	-0.007
0.163	-0.972	-0.120	0.085	-0.986	-0.142	0.317	0.048	0.007	0.015	0.014	0.007	0.038	0.011	0.003	-0.014
0.159	-0.972	-0.136	0.086	-0.985	-0.148	0.307	0.035	0.038	0.011	0.013	-0.003	0.034	0.011	0.013	-0.015
0.190	-0.964	-0.140	0.087	-0.984	-0.153	0.284	0.062	0.044	0.041	0.019	-0.001	0.064	0.019	0.018	-0.020
0.174	-0.952	-0.156	0.088	-0.983	-0.159	0.303	0.054	0.030	0.025	0.030	-0.011	0.048	0.031	0.035	-0.022
0.167	-0.976	-0.144	0.089	-0.982	-0.166	0.351	-0.013	0.044	0.016	0.005	0.008	0.040	0.008	0.024	-0.025
0.174	-0.979	-0.140	0.089	-0.981	-0.173	0.353	0.078	0.026	0.023	-0.000	0.020	0.047	0.004	0.020	-0.021
0.178	-0.972	-0.172	0.090	-0.980	-0.180	0.336	0.063	0.026	0.027	0.006	-0.005	0.051	0.012	0.052	-0.018
0.174	-0.976	-0.175	0.091	-0.978	-0.186	0.333	0.050	0.046	0.022	-0.000	-0.002	0.047	0.008	0.057	-0.016
0.159	-0.972	-0.187	0.091	-0.977	-0.193	0.321	0.113	0.025	0.007	0.002	-0.008	0.031	0.012	0.069	-0.016
0.159	-0.972	-0.187	0.092	-0.976	-0.199	0.305	0.077	0.029	0.007	0.000	-0.002	0.031	0.012	0.070	-0.017
0.182	-0.972	-0.191	0.092	-0.974	-0.205	0.304	0.086	0.036	0.030	-0.001	0.001	0.054	0.012	0.074	-0.015
0.182	-0.972	-0.191	0.092	-0.973	-0.210	0.262	0.114	0.011	0.030	-0.002	0.006	0.054	0.012	0.074	-0.016
0.163	-0.964	-0.203	0.093	-0.972	-0.216	0.271	0.058	0.040	0.010	0.004	-0.000	0.034	0.020	0.086	-0.018
0.163	-0.968	-0.203	0.094	-0.971	-0.221	0.273	0.074	0.046	0.009	-0.001	0.005	0.034	0.016	0.087	-0.014
0.167	-0.964	-0.195	0.094	-0.969	-0.226	0.270	0.089	0.044	0.011	0.002	0.019	0.038	0.020	0.079	-0.012
0.159	-0.968	-0.215	0.095	-0.968	-0.232	0.270	0.071	0.029	0.003	-0.003	0.005	0.030	0.017	0.099	-0.013
0.178	-0.960	-0.219	0.095	-0.967	-0.237	0.292	0.097	0.023	0.022	0.004	0.007	0.049	0.025	0.103	-0.015
0.167	-0.956	-0.231	0.095	-0.965	-0.243	0.291	0.087	0.032	0.010	0.007	0.001	0.037	0.028	0.115	-0.013
0.178	-0.960	-0.227	0.096	-0.964	-0.249	0.319	0.115	0.023	0.021	0.002	0.012	0.049	0.024	0.111	-0.015
0.159	-0.945	-0.239	0.095	-0.962	-0.255	0.297	0.104	0.010	0.002	0.017	0.006	0.029	0.039	0.123	-0.012
0.174	-0.937	-0.250	0.096	-0.961	-0.261	0.277	0.074	0.019	0.017	0.023	-0.000	0.045	0.047	0.135	-0.015
0.167	-0.941	-0.254	0.096	-0.959	-0.266	0.252	0.067	0.027	0.009	0.018	0.001	0.037	0.043	0.139	-0.014
0.178	-0.964	-0.246	0.097	-0.958	-0.271	0.261	0.060	0.035	0.020	-0.006	0.014	0.049	0.020	0.132	-0.016
0.174	-0.937	-0.250	0.097	-0.956	-0.276	0.284	0.066	0.038	0.016	0.019	0.016	0.046	0.048	0.136	-0.017
0.170	-0.929	-0.262	0.098	-0.955	-0.281	0.228	0.088	0.036	0.011	0.026	0.009	0.042	0.056	0.147	-0.014
0.178	-0.941	-0.274	0.099	-0.953	-0.285	0.243	0.080	0.058	0.018	0.013	0.002	0.050	0.044	0.158	-0.012
0.167	-0.929	-0.309	0.100	-0.952	-0.291	0.265	0.031	0.062	0.005	0.023	-0.028	0.038	0.056	0.193	-0.004
0.182	-0.949	-0.302	0.100	-0.950	-0.296	0.253	0.074	0.048	0.020	0.002	-0.015	0.053	0.036	0.185	-0.004
0.143	-0.952	-0.298	0.101	-0.948	-0.300	0.237	0.035	0.046	-0.019	-0.003	-0.006	0.015	0.032	0.181	-0.001
0.170	-0.925	-0.270	0.102	-0.947	-0.305	0.230	0.063	0.055	0.007	0.022	0.026	0.041	0.059	0.153	-0.000
0.155	-0.925	-0.278	0.103	-0.945	-0.309	0.235	0.027	0.047	-0.009	0.021	0.023	0.026	0.059	0.161	-0.002
0.167	-0.910	-0.329	0.104	-0.944	-0.313	0.210	-0.007	0.044	0.001	0.035	-0.024	0.037	0.074	0.212	-0.010
0.186	-0.945	-0.302	0.104	-0.943	-0.316	0.173	0.071	0.024	0.020	-0.001	0.007	0.055	0.040	0.184	-0.011
0.186	-0.933	-0.313	0.104	-0.942	-0.320	0.209	0.064	-0.011	0.021	0.010	-0.000	0.054	0.051	0.196	-0.011
0.186	-0.922	-0.309	0.104	-0.940	-0.325	0.241	0.053	-0.002	0.021	0.020	0.009	0.054	0.063	0.192	-0.010
0.163	-0.922	-0.321	0.104	-0.938	-0.329	0.225	0.056	0.002	-0.001	0.019	0.001	0.030	0.063	0.204	-0.005
0.155	-0.898	-0.337	0.104	-0.937	-0.332	0.143	0.057	0.010	-0.009	0.041	-0.011	0.022	0.087	0.219	-0.003
0.155	-0.906	-0.317	0.104	-0.937	-0.334	0.066	0.052	0.025	-0.009	0.033	0.010	0.021	0.079	0.199	-0.005
0.178	-0.918	-0.329	0.105	-0.937	-0.334	0.030	0.013	0.031	0.013	0.021	-0.001	0.043	0.067	0.211	-0.010
0.197	-0.933	-0.317	0.105	-0.937	-0.334	0.005	0.086	0.020	0.032	0.005	0.011	0.062	0.051	0.198	-0.011
0.190	-0.925	-0.325	0.104	-0.937	-0.334	-0.030	0.092	-0.003	0.025	0.013	0.003	0.054	0.059	0.206	-0.017
0.155	-0.918	-0.333	0.104	-0.937	-0.333	-0.052	0.069	-0.003	-0.009	0.021	-0.006	0.019	0.066	0.213	-0.018
0.186	-0.898	-0.317	0.103	-0.937	-0.333	-0.037	0.078	-0.017	0.023	0.041	0.009	0.049	0.085	0.196	-0.014
0.178	-0.894	-0.317	0.103	-0.938	-0.332	-0.053	0.048	-0.009	0.015	0.045	0.008	0.041	0.088	0.195	-0.012
0.170	-0.906	-0.302	0.103	-0.938	-0.331	-0.019	0.053	-0.003	0.008	0.033	0.023	0.033	0.076	0.178	-0.015
0.174	-0.910	-0.313	0.103	-0.938	-0.330	-0.066	0.094	0.000	0.012	0.030	0.011	0.036	0.072	0.189	-0.016
0.163	-0.883	-0.313	0.103	-0.939	-0.328	-0.129	0.052	0.022	0.001	0.058	0.008	0.024	0.098	0.188	-0.019
0.190	-0.898	-0.306	0.103	-0.940	-0.325	-0.159	0.088	0.007	0.028	0.043	0.013	0.051	0.082	0.179	-0.022
0.186	-0.914	-0.290	0.102	-0.941	-0.322	-0.187	0.100	0.004	0.025	0.029	0.026	0.047	0.066	0.162	-0.026
0.190	-0.918	-0.306	0.102	-0.943	-0.318	-0.226	0.079	-0.007	0.029	0.026	0.006	0.051	0.062	0.176	-0.032
0.190	-0.914	-0.282	0.101	-0.944	-0.313	-0.256	0.122	-0.013	0.030	0.032	0.025	0.051	0.066	0.151	-0.029
0.193	-0.906	-0.298	0.101	-0.946	-0.309	-0.227	0.073	-0.010	0.034	0.041	0.005	0.055	0.073	0.165	-0.029
0.170	-0.937	-0.282	0.100	-0.947	-0.304	-0.276	0.107	-0.003	0.012	0.012	0.015	0.032	0.042	0.148	-0.024
0.186	-0.933	-0.278	0.099	-0.949	-0.298	-0.298	0.168	-0.025	0.028	0.017	0.014	0.048	0.046	0.143	-0.017
0.159	-0.902	-0.282	0.099	-0.951	-0.292	-0.356	0.079	-0.009	0.002	0.050	0.003	0.021	0.077	0.145	-0.009
0.159	-0.902	-0.282	0.098	-0.954	-0.285	-0.376	0.079	-0.010	0.002	0.052	-0.004	0.021	0.077	0.144	-0.004
0.155	-0.910	-0.282	0.098	-0.956	-0.277	-0.401	0.031	-0.011	-0.001	0.046	-0.012	0.017	0.069	0.142	-0.005
0.155	-0.910	-0.282	0.097	-0.958	-0.270	-0.407	0.057	-0.035	-0.000	0.049	-0.020	0.017	0.068	0.141	-0.009
0.190	-0.937	-0.254	0.097	-0.960	-0.262	-0.422	0.059	-0.033	0.035	0.024	-0.000	0.052	0.041	0.111	-0.014
0.182	-0.949	-0.254	0.096	-0.963	-0.253	-0.437	0.054	-0.024	0.028	0.014	-0.008	0.045	0.029	0.110	-0.023
0.201	-0.949	-0.278	0.096	-0.965	-0.245	-0.452	0.029	-0.012	0.047	0.016	-0.041	0.064	0.029	0.132	-0.029
0.209	-0.960	-0.266	0.096	-0.967	-0.237	-0.401	-0.012	-0.015	0.055	0.006	-0.037	0.072	0.018	0.118	-0.016
0.205	-0.952	-0.286	0.096	-0.969	-0.229	-0.459	0.008	-0.004	0.051	0.016	-0.066	0.069	0.025	0.137	-0.007
0.151	-0.999	-0.306	0.098	-0.971	-0.218	-0.554	-0.109	0.057	-0.005	-0.029	-0.096	0.015	0.021	0.155	0.000
0.174	-1.022	-0.306	0.101	-0.974	-0.203	-0.738	-0.140	0.083	0.016	-0.049	-0.111	0.039	0.044	0.153	-0.000
0.193	-1.007	-0.282	0.102	-0.977	-0.187	-0.838	-0.059	0.074	0.033	-0.031	-0.104	0.058	0.029	0.128	-0.012
0.220	-0.983	-0.211	0.103	-0.979	-0.173	-0.736	0.038	0.035	0.060	-0.005	-0.047	0.085	0.006	0.055	-0.032
0.259	-0.964	-0.164	0.103	-0.981	-0.161	-0.615	0.148	0.004	0.098	0.017	-0.011	0.124	0.013	0.007	-0.039
0.217	-0.964	-0.116	0.104	-0.983	-0.151	-0.549	0.142	0.016	0.055	0.018	0.026	0.082	0.013	0.042	-0.036
0.174	-0.987	-0.128	0.105	-0.984	-0.142	-0.441	0.042	0.042	0.012	-0.004	0.005	0.040	0.011	0.032	-0.018
0.155	-1.010	-0.152	0.106	-0.985	-0.134	-0.412	0.042	0.067	-0.009	-0.026	-0.026	0.021	0.034	0.010	0.012
0.132	-1.018	-0.183	0.107	-0.986	-0.128	-0.326	0.034	0.069	-0.034	-0.033	-0.064	0.002	0.042	0.020	0.045
0.120	-1.022	-0.175	0.108	-0.986	-0.123	-0.245	0.069	0.036	-0.046	-0.037	-0.061	0.013	0.046	0.011	0.074
0.078	-1.007	-0.179	0.108	-0.987	-0.122	-0.103	0.022	0.009	-0.089	-0.021	-0.067	0.055	0.031	0.013	0.101
0.059	-0.987	-0.219	0.107	-0.987	-0.123	0.067	0.039	-0.039	-0.108	-0.002	-0.105	0.074	0.012	0.051	0.127
0.047	-0.999	-0.242	0.105	-0.986	-0.127	0.155	0.033	-0.067	-0.118	-0.014	-0.125	0.085	0.024	0.073	0.152
0.024	-0.979	-0.278	0.104	-0.986	-0.130	0.134	-0.032	-0.072	-0.140	0.005	-0.158	0.108	0.005	0.107	0.177
0.009	-0.972	-0.270	0.102	-0.986	-0.130	0.013	0.039	-0.050	-0.154	0.013	-0.150	0.123	0.003	0.097	0.192
-0.041	-0.976	-0.242	0.101	-0.986	-0.129	-0.063	-0.028	-0.049	-0.202	0.009	-0.123	0.173	0.001	0.068	0.201
-0.030	-0.968	-0.227	0.099	-0.987	-0.128	-0.077	-0.048	-0.066	-0.189	0.017	-0.108	0.161	0.006	0.051	0.199
-0.018	-0.991	-0.223	0.097	-0.987	-0.126	-0.137	-0.007	-0.120	-0.175	-0.005	-0.107	0.149	0.018	0.046	0.189
0.017	-0.968	-0.246	0.094	-0.988	-0.123	-0.158	-0.012	-0.133	-0.137	0.018	-0.133	0.114	0.005	0.068	0.171
0.051	-0.995	-0.254	0.091	-0.989	-0.120	-0.200	0.058	-0.115	-0.100	-0.008	-0.144	0.080	0.022	0.074	0.157
0.040	-1.045	-0.223	0.089	-0.989	-0.115	-0.238	0.067	-0.094	-0.109	-0.057	-0.117	0.091	0.073	0.041	0.149
0.047	-1.034	-0.239	0.087	-0.990	-0.111	-0.249	0.073	-0.070	-0.099	-0.045	-0.137	0.083	0.061	0.055	0.140
0.017	-1.030	-0.211	0.087	-0.990	-0.107	-0.219	0.038	-0.028	-0.129	-0.041	-0.113	0.113	0.058	0.026	0.136
0.028	-1.041	-0.164	0.085	-0.991	-0.104	-0.162	0.034	-0.051	-0.116	-0.052	-0.068	0.101	0.070	0.022	0.130
0.032	-1.010	-0.140	0.084	-0.991	-0.102	-0.123	0.027	-0.047	-0.111	-0.021	-0.047	0.098	0.039	0.048	0.122
0.024	-1.061	-0.097	0.083	-0.992	-0.100	-0.067	-0.008	-0.063	-0.117	-0.070	-0.005	0.105	0.090	0.092	0.105
0.036	-1.049	-0.105	0.081	-0.992	-0.099	-0.077	-0.018	-0.098	-0.103	-0.058	-0.015	0.093	0.078	0.086	0.083
0.074	-1.030	-0.116	0.079	-0.992	-0.098	-0.048	-0.025	-0.071	-0.063	-0.039	-0.027	0.055	0.059	0.075	0.065
0.117	-1.010	-0.105	0.078	-0.992	-0.099	0.057	-0.057	-0.065	-0.019	-0.020	-0.015	0.012	0.040	0.088	0.049
0.109	-1.010	-0.097	0.077	-0.992	-0.100	0.050	-0.041	-0.087	-0.025	-0.020	-0.006	0.020	0.041	0.098	0.028
0.105	-1.014	-0.108	0.075	-0.992	-0.100	-0.006	0.029	-0.107	-0.027	-0.023	-0.018	0.023	0.045	0.087	0.011
0.143	-0.999	-0.112	0.073	-0.992	-0.099	-0.007	-0.058	-0.096	0.013	-0.008	-0.022	0.015	0.030	0.085	-0.004
0.151	-1.007	-0.097	0.071	-0.993	-0.099	-0.017	0.052	-0.097	0.022	-0.015	-0.006	0.023	0.038	0.102	-0.016
0.167	-0.999	-0.045	0.069	-0.993	-0.097	-0.082	0.088	-0.138	0.040	-0.007	0.044	0.039	0.031	0.155	-0.020
0.155	-0.999	-0.065	0.066	-0.993	-0.095	-0.126	0.098	-0.133	0.031	-0.007	0.022	0.027	0.031	0.136	-0.024
0.105	-1.010	-0.073	0.063	-0.994	-0.092	-0.131	0.120	-0.152	-0.016	-0.018	0.011	0.023	0.043	0.129	-0.024
0.143	-0.995	-0.069	0.061	-0.994	-0.089	-0.189	0.111	-0.121	0.025	-0.002	0.012	0.016	0.028	0.135	-0.018
0.128	-0.991	-0.057	0.058	-0.995	-0.085	-0.196	0.154	-0.130	0.012	0.002	0.020	0.000	0.025	0.148	-0.019
0.128	-0.991	-0.057	0.056	-0.995	-0.080	-0.254	0.077	-0.119	0.015	0.002	0.015	0.000	0.025	0.149	-0.030
0.155	-0.991	-0.057	0.054	-0.996	-0.075	-0.276	0.117	-0.110	0.044	0.003	0.009	0.028	0.025	0.150	-0.031
0.155	-0.991	-0.057	0.052	-0.996	-0.068	-0.348	0.116	-0.088	0.045	0.004	0.002	0.028	0.026	0.151	-0.035
0.132	-1.003	-0.018	0.050	-0.997	-0.062	-0.290	0.060	-0.093	0.024	-0.007	0.035	0.005	0.038	0.192	-0.033
0.143	-0.983	-0.034	0.049	-0.997	-0.057	-0.268	0.081	-0.097	0.037	0.013	0.014	0.016	0.019	0.177	-0.027
0.113	-0.987	-0.045	0.047	-0.998	-0.052	-0.229	0.028	-0.073	0.008	0.009	-0.002	0.014	0.023	0.166	-0.023
0.113	-0.983	-0.026	0.046	-0.998	-0.048	-0.184	0.023	-0.062	0.009	0.013	0.013	0.014	0.020	0.187	-0.021
0.124	-0.995	-0.030	0.045	-0.998	-0.046	-0.089	0.058	-0.081	0.022	0.002	0.008	0.002	0.032	0.183	-0.016
0.120	-1.018	-0.022	0.043	-0.998	-0.045	-0.059	0.066	-0.100	0.020	-0.021	0.014	0.006	0.055	0.192	-0.023
0.120	-1.007	-0.045	0.042	-0.998	-0.045	-0.036	0.003	-0.083	0.021	-0.009	-0.010	0.006	0.044	0.169	-0.029
0.151	-1.007	-0.053	0.040	-0.998	-0.044	-0.039	0.054	-0.072	0.053	-0.009	-0.019	0.025	0.045	0.162	-0.028
0.132	-1.034	-0.010	0.040	-0.998	-0.043	-0.058	0.037	-0.046	0.035	-0.036	0.023	0.005	0.072	0.206	-0.032
0.117	-1.045	-0.030	0.038	-0.998	-0.043	0.001	0.006	-0.077	0.021	-0.048	0.003	0.010	0.084	0.187	-0.037
0.136	-1.034	-0.022	0.037	-0.998	-0.043	0.011	0.029	-0.062	0.041	-0.036	0.011	0.009	0.073	0.196	-0.034
0.132	-1.037	-0.018	0.036	-0.998	-0.044	0.066	0.049	-0.075	0.039	-0.040	0.016	0.005	0.077	0.200	-0.030
0.124	-1.045	-0.042	0.035	-0.998	-0.046	0.118	0.069	-0.075	0.032	-0.048	-0.005	0.002	0.085	0.177	-0.028
0.117	-1.003	-0.057	0.034	-0.998	-0.049	0.122	0.060	-0.065	0.026	-0.005	-0.018	0.010	0.043	0.162	-0.024
0.105	-1.018	-0.045	0.033	-0.998	-0.052	0.149	0.050	-0.050	0.015	-0.021	-0.003	0.022	0.058	0.174	-0.017
0.120	-0.999	-0.073	0.032	-0.998	-0.055	0.165	0.093	-0.066	0.031	-0.002	-0.027	0.006	0.039	0.147	-0.013
0.097	-1.014	-0.057	0.030	-0.998	-0.059	0.163	0.066	-0.076	0.010	-0.017	-0.008	0.029	0.055	0.163	-0.018
0.097	-1.037	-0.049	0.029	-0.998	-0.062	0.185	0.004	-0.070	0.011	-0.041	0.004	0.030	0.078	0.171	-0.023
0.128	-1.014	-0.049	0.028	-0.997	-0.067	0.215	0.045	-0.066	0.043	-0.018	0.008	0.001	0.055	0.171	-0.021
0.120	-1.026	-0.057	0.027	-0.997	-0.071	0.230	0.078	-0.069	0.036	-0.030	0.005	0.006	0.067	0.163	-0.029
0.093	-1.014	-0.061	0.026	-0.997	-0.076	0.255	-0.008	-0.041	0.009	-0.019	0.006	0.033	0.055	0.160	-0.031
0.124	-1.007	-0.053	0.026	-0.996	-0.081	0.242	0.071	-0.047	0.041	-0.012	0.019	0.002	0.047	0.168	-0.027
0.105	-1.003	-0.065	0.025	-0.996	-0.086	0.256	0.080	-0.044	0.022	-0.008	0.012	0.022	0.043	0.157	-0.023
0.105	-0.991	-0.077	0.024	-0.996	-0.090	0.205	0.060	-0.040	0.023	0.003	0.005	0.022	0.031	0.146	-0.028
0.086	-0.995	-0.057	0.023	-0.995	-0.094	0.193	0.072	-0.039	0.005	-0.001	0.028	0.042	0.035	0.166	-0.021
0.113	-1.010	-0.077	0.023	-0.995	-0.097	0.164	0.051	-0.026	0.032	-0.017	0.012	0.015	0.051	0.146	-0.022
0.086	-1.003	-0.081	0.022	-0.995	-0.100	0.164	0.072	-0.030	0.005	-0.010	0.011	0.043	0.043	0.141	-0.022
0.113	-1.007	-0.085	0.022	-0.994	-0.104	0.207	0.021	-0.023	0.033	-0.014	0.011	0.016	0.046	0.137	-0.021
0.097	-1.014	-0.089	0.022	-0.994	-0.109	0.254	0.049	-0.028	0.018	-0.022	0.012	0.031	0.054	0.133	-0.018
0.086	-0.999	-0.097	0.021	-0.993	-0.114	0.218	0.066	-0.035	0.007	-0.007	0.008	0.042	0.038	0.125	-0.021
0.090	-0.983	-0.089	0.021	-0.993	-0.118	0.223	0.052	-0.013	0.011	0.008	0.020	0.038	0.022	0.133	-0.017
0.097	-0.983	-0.093	0.021	-0.992	-0.123	0.235	0.048	-0.026	0.019	0.008	0.021	0.030	0.022	0.129	-0.018
0.093	-0.979	-0.112	0.020	-0.992	-0.127	0.220	0.064	-0.032	0.016	0.011	0.005	0.034	0.018	0.109	-0.024
0.101	-0.983	-0.116	0.020	-0.991	-0.131	0.216	-0.014	-0.015	0.024	0.007	0.006	0.025	0.022	0.106	-0.029
0.109	-1.007	-0.101	0.020	-0.990	-0.136	0.252	0.017	-0.002	0.031	-0.017	0.026	0.017	0.045	0.122	-0.030
0.117	-0.995	-0.108	0.020	-0.990	-0.141	0.231	0.074	-0.018	0.039	-0.006	0.023	0.009	0.033	0.115	-0.035
0.109	-0.976	-0.132	0.020	-0.989	-0.146	0.291	-0.002	-0.000	0.031	0.013	0.005	0.015	0.013	0.091	-0.037
0.109	-0.987	-0.108	0.021	-0.988	-0.152	0.282	0.009	0.007	0.031	0.000	0.034	0.014	0.025	0.115	-0.033
0.101	-0.995	-0.112	0.021	-0.987	-0.157	0.261	0.012	0.009	0.023	-0.008	0.035	0.021	0.032	0.112	-0.026
0.090	-0.976	-0.136	0.020	-0.987	-0.162	0.261	0.053	-0.030	0.012	0.010	0.017	0.032	0.013	0.089	-0.027
0.082	-0.976	-0.144	0.021	-0.986	-0.167	0.242	-0.012	0.008	0.004	0.010	0.013	0.040	0.012	0.081	-0.024
0.117	-0.983	-0.152	0.021	-0.985	-0.172	0.262	0.012	0.006	0.038	0.001	0.011	0.005	0.020	0.074	-0.023
0.101	-0.964	-0.156	0.021	-0.984	-0.177	0.263	0.034	0.007	0.023	0.020	0.012	0.020	0.000	0.070	-0.020
0.101	-0.964	-0.156	0.022	-0.983	-0.182	0.251	0.027	-0.000	0.023	0.019	0.017	0.019	0.001	0.070	-0.019
0.082	-0.976	-0.175	0.022	-0.982	-0.186	0.230	0.037	0.020	0.003	0.006	0.001	0.038	0.011	0.051	-0.017
0.082	-0.976	-0.175	0.023	-0.981	-0.191	0.239	0.028	0.025	0.002	0.005	0.006	0.038	0.010	0.051	-0.021
0.105	-0.976	-0.172	0.023	-0.981	-0.195	0.217	0.017	0.014	0.025	0.005	0.014	0.014	0.010	0.056	-0.019
0.128	-0.968	-0.195	0.023	-0.980	-0.199	0.197	0.058	0.003	0.048	0.012	-0.005	0.009	0.002	0.032	-0.023
0.090	-0.995	-0.172	0.023	-0.979	-0.204	0.247	0.016	0.006	0.009	-0.017	0.023	0.029	0.030	0.056	-0.027
0.097	-0.972	-0.172	0.024	-0.978	-0.209	0.269	-0.019	0.008	0.016	0.006	0.028	0.022	0.006	0.057	-0.026
0.109	-0.960	-0.211	0.024	-0.977	-0.214	0.238	0.035	-0.004	0.028	0.016	-0.007	0.011	0.005	0.018	-0.020
0.101	-0.968	-0.203	0.024	-0.976	-0.219	0.262	0.052	-0.001	0.020	0.007	0.006	0.019	0.003	0.026	-0.021
0.097	-0.964	-0.211	0.024	-0.974	-0.223	0.242	0.003	0.002	0.016	0.010	0.003	0.023	0.001	0.019	-0.018
0.093	-0.976	-0.187	0.025	-0.973	-0.228	0.241	-0.010	0.015	0.012	-0.003	0.031	0.027	0.011	0.043	-0.014
0.090	-0.964	-0.219	0.025	-0.972	-0.232	0.236	0.004	0.026	0.007	0.008	0.004	0.031	0.001	0.012	-0.011
0.086	-0.972	-0.223	0.026	-0.971	-0.237	0.212	0.022	0.011	0.003	-0.001	0.005	0.035	0.007	0.008	-0.014
0.086	-0.968	-0.227	0.026	-0.970	-0.241	0.222	-0.022	0.028	0.002	0.002	0.005	0.035	0.003	0.005	-0.012
0.113	-0.964	-0.227	0.027	-0.969	-0.245	0.245	0.019	0.026	0.029	0.005	0.010	0.008	0.000	0.005	-0.012
0.093	-0.968	-0.231	0.028	-0.968	-0.250	0.256	-0.004	0.034	0.009	-0.000	0.011	0.027	0.004	0.001	-0.016
0.097	-0.960	-0.242	0.029	-0.967	-0.255	0.231	-0.010	0.048	0.011	0.006	0.003	0.024	0.004	0.010	-0.018
0.105	-0.949	-0.231	0.030	-0.965	-0.259	0.234	0.001	0.025	0.018	0.017	0.020	0.016	0.014	0.002	-0.014
0.105	-0.960	-0.254	0.031	-0.964	-0.264	0.244	-0.020	0.038	0.017	0.004	0.001	0.017	0.002	0.021	-0.014
0.093	-0.952	-0.254	0.032	-0.963	-0.268	0.222	-0.036	0.042	0.005	0.010	0.005	0.028	0.009	0.020	-0.013
0.093	-0.968	-0.235	0.033	-0.962	-0.273	0.245	-0.010	0.041	0.004	-0.007	0.029	0.028	0.007	0.000	-0.007
0.097	-0.956	-0.262	0.034	-0.960	-0.278	0.269	-0.037	0.046	0.006	0.004	0.007	0.024	0.005	0.026	-0.009
0.090	-0.960	-0.282	0.036	-0.959	-0.283	0.258	-0.030	0.044	-0.003	-0.002	-0.008	0.032	0.000	0.044	-0.009
0.113	-0.941	-0.262	0.037	-0.957	-0.288	0.274	-0.036	0.049	0.019	0.016	0.017	0.009	0.019	0.023	-0.007
0.105	-0.941	-0.294	0.038	-0.956	-0.292	0.230	0.014	0.031	0.011	0.015	-0.010	0.018	0.018	0.053	-0.011
0.097	-0.945	-0.278	0.039	-0.954	-0.296	0.209	-0.018	0.037	0.002	0.009	0.009	0.026	0.014	0.036	-0.013
0.120	-0.945	-0.274	0.040	-0.953	-0.300	0.213	0.040	0.049	0.024	0.008	0.017	0.003	0.013	0.031	-0.012
0.097	-0.972	-0.278	0.041	-0.952	-0.304	0.196	-0.012	0.071	-0.001	-0.020	0.017	0.027	0.015	0.034	-0.009
0.113	-0.964	-0.290	0.042	-0.950	-0.308	0.209	0.027	0.057	0.014	-0.014	0.009	0.013	0.007	0.045	-0.010
0.090	-0.933	-0.298	0.043	-0.949	-0.311	0.190	0.024	0.049	-0.010	0.016	0.005	0.037	0.023	0.052	-0.003
0.117	-0.922	-0.317	0.044	-0.948	-0.315	0.172	0.013	0.057	0.015	0.027	-0.012	0.011	0.034	0.070	-0.002
0.097	-0.945	-0.313	0.045	-0.947	-0.318	0.174	0.032	0.046	-0.005	0.002	-0.004	0.031	0.010	0.065	-0.003
0.093	-0.937	-0.294	0.047	-0.946	-0.321	0.160	-0.009	0.062	-0.010	0.009	0.018	0.036	0.017	0.044	-0.010
0.120	-0.925	-0.298	0.048	-0.944	-0.325	0.226	-0.011	0.065	0.016	0.019	0.018	0.011	0.027	0.047	-0.011
0.132	-0.922	-0.309	0.049	-0.943	-0.329	0.210	-0.003	0.049	0.026	0.022	0.011	0.000	0.030	0.058	-0.015
0.120	-0.922	-0.317	0.050	-0.942	-0.333	0.199	0.025	0.030	0.014	0.020	0.007	0.012	0.030	0.064	-0.015
0.124	-0.929	-0.333	0.051	-0.940	-0.337	0.192	0.039	0.050	0.017	0.011	-0.006	0.009	0.021	0.078	-0.012
0.105	-0.933	-0.325	0.053	-0.939	-0.341	0.249	-0.044	0.074	-0.004	0.006	0.007	0.029	0.016	0.069	-0.005
0.113	-0.945	-0.325	0.054	-0.937	-0.345	0.227	0.031	0.075	0.002	-0.008	0.011	0.022	0.003	0.068	-0.002
0.097	-0.937	-0.325	0.056	-0.936	-0.348	0.172	-0.008	0.083	-0.015	-0.001	0.014	0.038	0.009	0.066	0.003
0.120	-0.910	-0.361	0.058	-0.934	-0.352	0.166	-0.028	0.094	0.006	0.025	-0.018	0.016	0.035	0.100	-0.001
0.105	-0.922	-0.349	0.060	-0.933	-0.354	0.125	-0.016	0.073	-0.011	0.012	-0.004	0.032	0.022	0.086	0.000
0.140	-0.918	-0.345	0.061	-0.932	-0.356	0.133	-0.040	0.059	0.022	0.015	0.002	0.002	0.025	0.080	-0.005
0.117	-0.925	-0.345	0.063	-0.931	-0.359	0.172	-0.082	0.068	-0.003	0.006	0.006	0.022	0.016	0.078	-0.006
0.132	-0.918	-0.333	0.065	-0.929	-0.364	0.242	-0.071	0.070	0.010	0.012	0.022	0.007	0.023	0.064	-0.009
0.124	-0.937	-0.353	0.067	-0.927	-0.369	0.279	-0.072	0.044	0.001	-0.009	0.007	0.015	0.002	0.082	-0.006
0.124	-0.937	-0.353	0.068	-0.925	-0.374	0.266	-0.059	0.038	-0.000	-0.011	0.012	0.016	0.001	0.080	-0.008
0.136	-0.891	-0.373	0.070	-0.923	-0.378	0.236	-0.088	0.057	0.009	0.033	-0.004	0.004	0.046	0.098	-0.006
0.136	-0.891	-0.373	0.072	-0.921	-0.382	0.230	-0.061	0.043	0.008	0.032	0.001	0.005	0.045	0.096	-0.007
0.136	-0.887	-0.380	0.073	-0.920	-0.386	0.217	-0.056	0.023	0.007	0.034	-0.003	0.005	0.048	0.102	-0.010
0.132	-0.910	-0.361	0.074	-0.918	-0.390	0.245	-0.074	0.028	0.002	0.009	0.021	0.009	0.024	0.080	-0.014
0.155	-0.894	-0.380	0.076	-0.916	-0.393	0.172	-0.052	0.063	0.023	0.023	0.004	0.014	0.039	0.098	-0.012
0.155	-0.898	-0.369	0.077	-0.915	-0.396	0.129	0.005	0.045	0.022	0.018	0.019	0.014	0.034	0.084	-0.016
0.128	-0.898	-0.380	0.078	-0.914	-0.397	0.095	-0.054	0.055	-0.006	0.017	0.008	0.013	0.034	0.094	-0.016
0.147	-0.910	-0.353	0.079	-0.914	-0.399	0.103	-0.027	0.038	0.012	0.005	0.038	0.006	0.022	0.065	-0.015
0.136	-0.887	-0.353	0.081	-0.913	-0.400	0.073	-0.048	0.049	-0.001	0.027	0.039	0.006	0.044	0.063	-0.013
0.143	-0.898	-0.365	0.082	-0.913	-0.401	0.039	-0.050	0.049	0.005	0.016	0.028	0.002	0.032	0.073	-0.018
0.151	-0.883	-0.365	0.083	-0.913	-0.400	-0.011	-0.034	0.028	0.012	0.031	0.027	0.009	0.047	0.072	-0.017
0.147	-0.875	-0.349	0.085	-0.913	-0.399	-0.055	-0.055	0.034	0.007	0.039	0.042	0.005	0.054	0.054	-0.017
0.151	-0.867	-0.361	0.085	-0.914	-0.397	-0.119	-0.025	0.006	0.010	0.048	0.028	0.009	0.061	0.064	-0.017
0.136	-0.898	-0.337	0.085	-0.915	-0.394	-0.144	-0.010	-0.015	-0.005	0.018	0.049	0.007	0.030	0.039	-0.018
0.140	-0.914	-0.341	0.086	-0.917	-0.390	-0.181	-0.075	0.011	-0.002	0.004	0.041	0.003	0.014	0.041	-0.022
0.167	-0.891	-0.357	0.087	-0.918	-0.386	-0.213	-0.059	0.015	0.024	0.029	0.022	0.024	0.037	0.055	-0.027
0.167	-0.894	-0.325	0.088	-0.919	-0.383	-0.144	-0.085	0.019	0.022	0.026	0.050	0.024	0.033	0.021	-0.031
0.190	-0.875	-0.357	0.089	-0.920	-0.382	-0.105	-0.015	0.011	0.045	0.046	0.016	0.047	0.052	0.050	-0.031
0.163	-0.887	-0.333	0.089	-0.921	-0.379	-0.147	-0.027	0.010	0.017	0.036	0.037	0.020	0.040	0.024	-0.029
0.151	-0.891	-0.337	0.091	-0.923	-0.375	-0.197	-0.085	0.035	0.005	0.033	0.029	0.007	0.036	0.026	-0.027
0.151	-0.902	-0.321	0.092	-0.925	-0.369	-0.276	-0.092	0.032	0.003	0.023	0.040	0.007	0.024	0.009	-0.025
0.167	-0.910	-0.317	0.094	-0.926	-0.364	-0.252	-0.097	0.038	0.017	0.018	0.039	0.022	0.016	0.004	-0.025
0.178	-0.906	-0.321	0.096	-0.928	-0.360	-0.252	-0.098	0.033	0.027	0.023	0.030	0.033	0.019	0.006	-0.030
0.174	-0.918	-0.317	0.097	-0.930	-0.355	-0.241	-0.096	0.034	0.022	0.013	0.029	0.029	0.007	0.000	-0.032
0.190	-0.894	-0.321	0.099	-0.931	-0.351	-0.196	-0.093	0.038	0.036	0.038	0.021	0.045	0.029	0.003	-0.035
0.178	-0.879	-0.317	0.100	-0.933	-0.347	-0.221	-0.026	0.034	0.023	0.055	0.021	0.033	0.045	0.003	-0.035
0.182	-0.910	-0.278	0.101	-0.934	-0.342	-0.218	-0.089	0.034	0.025	0.025	0.056	0.038	0.013	0.045	-0.031
0.193	-0.922	-0.317	0.102	-0.935	-0.338	-0.206	-0.065	0.022	0.035	0.015	0.012	0.050	0.001	0.008	-0.029
0.167	-0.918	-0.309	0.104	-0.937	-0.334	-0.228	-0.121	0.019	0.007	0.021	0.016	0.023	0.005	0.018	-0.023
0.186	-0.933	-0.306	0.105	-0.938	-0.330	-0.171	-0.109	0.026	0.024	0.006	0.016	0.043	0.011	0.025	-0.001
0.174	-0.952	-0.353	0.108	-0.939	-0.327	-0.167	-0.231	0.073	0.009	-0.012	-0.035	0.033	0.031	0.020	0.011
0.120	-1.007	-0.380	0.113	-0.941	-0.320	-0.332	-0.363	0.100	-0.050	-0.064	-0.070	0.020	0.085	0.045	0.012
0.209	-0.987	-0.451	0.116	-0.944	-0.310	-0.509	-0.335	0.080	0.035	-0.042	-0.151	0.068	0.066	0.114	0.000
0.228	-0.964	-0.416	0.118	-0.947	-0.300	-0.528	-0.177	0.018	0.052	-0.016	-0.126	0.088	0.044	0.076	-0.019
0.270	-0.937	-0.290	0.119	-0.948	-0.295	-0.223	-0.069	-0.018	0.094	0.013	-0.004	0.130	0.017	0.052	-0.047
0.243	-0.945	-0.195	0.119	-0.949	-0.292	-0.139	-0.011	-0.010	0.067	0.006	0.087	0.104	0.025	0.149	-0.049
0.217	-0.956	-0.175	0.121	-0.950	-0.289	-0.134	-0.133	0.046	0.038	-0.005	0.104	0.077	0.036	0.170	-0.043
0.163	-0.952	-0.242	0.124	-0.951	-0.285	-0.201	-0.165	0.109	-0.019	-0.000	0.033	0.024	0.033	0.105	-0.019
0.159	-0.983	-0.262	0.128	-0.952	-0.279	-0.289	-0.112	0.145	-0.027	-0.030	0.007	0.020	0.064	0.087	0.014
0.167	-0.972	-0.317	0.131	-0.952	-0.275	-0.174	-0.115	0.141	-0.022	-0.018	-0.051	0.027	0.053	0.034	0.049
0.124	-0.999	-0.302	0.133	-0.952	-0.275	-0.009	-0.040	0.115	-0.067	-0.045	-0.036	0.015	0.080	0.051	0.077
0.105	-0.976	-0.349	0.136	-0.950	-0.281	0.319	-0.080	0.122	-0.089	-0.024	-0.077	0.034	0.057	0.006	0.109
0.067	-0.964	-0.361	0.138	-0.947	-0.291	0.504	-0.060	0.099	-0.129	-0.016	-0.079	0.073	0.046	0.005	0.137
0.040	-0.956	-0.408	0.139	-0.943	-0.302	0.585	-0.076	0.059	-0.157	-0.012	-0.115	0.100	0.039	0.050	0.159
0.055	-0.941	-0.440	0.138	-0.940	-0.311	0.470	-0.001	-0.035	-0.141	0.001	-0.137	0.085	0.024	0.080	0.183
0.036	-0.956	-0.424	0.136	-0.938	-0.318	0.351	-0.007	-0.103	-0.157	-0.016	-0.115	0.104	0.040	0.063	0.199
-0.022	-0.956	-0.408	0.134	-0.937	-0.323	0.268	-0.133	-0.140	-0.213	-0.018	-0.094	0.162	0.040	0.046	0.193
-0.022	-0.956	-0.408	0.132	-0.936	-0.327	0.224	-0.235	-0.137	-0.211	-0.019	-0.090	0.162	0.041	0.044	0.180
0.047	-0.949	-0.392	0.131	-0.935	-0.329	0.167	-0.185	-0.100	-0.141	-0.012	-0.072	0.093	0.033	0.027	0.165
0.101	-0.945	-0.412	0.131	-0.935	-0.330	0.051	-0.087	-0.061	-0.086	-0.008	-0.090	0.039	0.030	0.046	0.136
0.097	-0.995	-0.408	0.131	-0.934	-0.332	0.102	-0.048	-0.014	-0.090	-0.059	-0.084	0.043	0.080	0.040	0.112
0.124	-0.987	-0.388	0.130	-0.933	-0.335	0.144	0.019	-0.008	-0.063	-0.052	-0.062	0.017	0.073	0.020	0.101
0.086	-0.995	-0.369	0.130	-0.932	-0.338	0.180	0.018	-0.010	-0.101	-0.061	-0.038	0.056	0.081	0.001	0.100
0.078	-0.991	-0.337	0.130	-0.930	-0.344	0.292	-0.072	0.001	-0.109	-0.059	-0.002	0.063	0.077	0.034	0.089
0.082	-0.972	-0.357	0.131	-0.928	-0.349	0.298	-0.147	-0.019	-0.105	-0.042	-0.016	0.060	0.057	0.015	0.088
0.132	-0.949	-0.369	0.131	-0.926	-0.354	0.278	-0.090	-0.010	-0.056	-0.020	-0.023	0.008	0.035	0.004	0.083
0.101	-0.956	-0.333	0.132	-0.924	-0.359	0.286	-0.153	0.002	-0.087	-0.030	0.017	0.039	0.043	0.040	0.063
0.117	-0.925	-0.392	0.133	-0.922	-0.364	0.318	-0.150	-0.023	-0.073	-0.001	-0.037	0.024	0.012	0.016	0.044
0.197	-0.925	-0.384	0.134	-0.920	-0.370	0.320	-0.157	-0.017	0.007	-0.004	-0.023	0.056	0.013	0.006	0.022
0.190	-0.922	-0.376	0.134	-0.917	-0.374	0.282	-0.131	-0.041	-0.001	-0.002	-0.010	0.048	0.010	0.004	0.001
0.236	-0.922	-0.345	0.134	-0.916	-0.378	0.205	-0.028	-0.032	0.046	-0.003	0.025	0.094	0.010	0.036	-0.028
0.217	-0.883	-0.353	0.135	-0.914	-0.382	0.255	-0.104	0.008	0.025	0.033	0.021	0.074	0.030	0.028	-0.033
0.251	-0.864	-0.353	0.136	-0.912	-0.388	0.294	-0.020	0.024	0.059	0.050	0.026	0.107	0.052	0.028	-0.042
0.213	-0.879	-0.361	0.138	-0.909	-0.392	0.274	-0.073	0.034	0.019	0.032	0.023	0.068	0.039	0.020	-0.038
0.228	-0.894	-0.361	0.139	-0.907	-0.397	0.270	-0.031	0.063	0.033	0.014	0.028	0.083	0.026	0.020	-0.034
0.217	-0.910	-0.353	0.141	-0.905	-0.401	0.230	0.018	0.071	0.020	-0.003	0.040	0.071	0.012	0.030	-0.026
0.201	-0.929	-0.376	0.143	-0.903	-0.405	0.203	-0.001	0.092	0.003	-0.024	0.020	0.056	0.008	0.009	-0.022
0.201	-0.937	-0.333	0.144	-0.902	-0.407	0.156	0.026	0.064	0.002	-0.033	0.066	0.055	0.017	0.054	-0.016
0.178	-0.941	-0.317	0.145	-0.901	-0.410	0.141	-0.032	0.067	-0.023	-0.039	0.084	0.033	0.021	0.072	-0.024
0.205	-0.883	-0.376	0.147	-0.899	-0.412	0.160	-0.077	0.075	0.002	0.018	0.027	0.061	0.037	0.016	-0.032
0.274	-0.883	-0.384	0.148	-0.898	-0.414	0.123	0.038	0.044	0.070	0.017	0.022	0.132	0.038	0.011	-0.036
0.243	-0.864	-0.373	0.149	-0.897	-0.416	0.114	0.048	0.040	0.039	0.035	0.036	0.104	0.058	0.025	-0.038
0.232	-0.867	-0.365	0.148	-0.896	-0.419	0.126	0.130	-0.000	0.028	0.030	0.046	0.095	0.055	0.034	-0.044
0.217	-0.864	-0.392	0.148	-0.895	-0.422	0.147	-0.007	0.001	0.013	0.033	0.021	0.082	0.060	0.008	-0.036
0.240	-0.879	-0.392	0.148	-0.893	-0.426	0.229	0.052	-0.016	0.036	0.015	0.025	0.108	0.044	0.010	-0.030
0.224	-0.867	-0.388	0.147	-0.891	-0.430	0.252	0.025	-0.031	0.021	0.025	0.034	0.096	0.055	0.015	-0.026
0.217	-0.875	-0.420	0.147	-0.888	-0.436	0.335	-0.028	-0.056	0.014	0.015	0.008	0.092	0.047	0.015	-0.027
0.228	-0.887	-0.436	0.146	-0.885	-0.442	0.328	0.006	-0.071	0.027	0.000	-0.002	0.106	0.034	0.029	-0.025
0.220	-0.891	-0.428	0.145	-0.882	-0.448	0.335	-0.020	-0.050	0.020	-0.006	0.012	0.101	0.029	0.020	-0.023
0.217	-0.887	-0.400	0.144	-0.879	-0.455	0.439	0.017	-0.065	0.017	-0.006	0.047	0.100	0.032	0.010	-0.025
0.213	-0.902	-0.428	0.143	-0.875	-0.463	0.456	0.016	-0.092	0.015	-0.026	0.027	0.099	0.015	0.017	-0.025
0.209	-0.910	-0.420	0.142	-0.871	-0.470	0.437	-0.044	-0.078	0.012	-0.037	0.042	0.099	0.006	0.008	-0.021
0.232	-0.806	-0.491	0.140	-0.867	-0.477	0.398	-0.035	-0.133	0.036	0.064	-0.022	0.125	0.108	0.079	-0.018
0.209	-0.817	-0.514	0.139	-0.865	-0.483	0.334	-0.040	-0.133	0.015	0.049	-0.039	0.106	0.095	0.101	-0.017
0.205	-0.806	-0.475	0.136	-0.862	-0.489	0.323	0.006	-0.136	0.013	0.058	0.006	0.106	0.106	0.061	-0.017
0.205	-0.829	-0.471	0.135	-0.859	-0.494	0.328	-0.027	-0.132	0.015	0.032	0.015	0.109	0.081	0.056	-0.015
0.205	-0.829	-0.471	0.133	-0.856	-0.500	0.323	-0.062	-0.133	0.017	0.029	0.021	0.113	0.079	0.056	-0.012
0.213	-0.813	-0.518	0.131	-0.853	-0.505	0.305	-0.007	-0.124	0.026	0.042	-0.021	0.125	0.093	0.102	-0.007
0.174	-0.821	-0.510	0.130	-0.850	-0.510	0.286	-0.064	-0.118	-0.011	0.031	-0.009	0.091	0.083	0.094	-0.006
0.190	-0.790	-0.550	0.128	-0.849	-0.512	0.135	0.005	-0.140	0.007	0.061	-0.046	0.110	0.113	0.134	-0.001
0.197	-0.798	-0.507	0.127	-0.849	-0.514	0.101	-0.052	-0.109	0.016	0.053	-0.001	0.121	0.104	0.091	0.002
0.167	-0.809	-0.479	0.126	-0.848	-0.514	0.033	-0.120	-0.101	-0.015	0.041	0.027	0.095	0.091	0.063	-0.002
0.186	-0.779	-0.507	0.126	-0.848	-0.514	0.014	-0.106	-0.099	0.005	0.072	-0.000	0.118	0.120	0.091	-0.008
0.193	-0.782	-0.522	0.126	-0.848	-0.514	0.021	-0.088	-0.099	0.013	0.068	-0.016	0.130	0.115	0.107	-0.008
0.205	-0.786	-0.522	0.124	-0.849	-0.514	-0.007	-0.067	-0.126	0.026	0.064	-0.016	0.145	0.110	0.107	-0.013
0.193	-0.779	-0.503	0.123	-0.850	-0.512	-0.099	-0.073	-0.125	0.016	0.073	0.002	0.138	0.116	0.087	-0.017
0.197	-0.809	-0.495	0.122	-0.851	-0.511	-0.083	-0.048	-0.117	0.021	0.044	0.008	0.146	0.083	0.079	-0.021
0.197	-0.794	-0.499	0.120	-0.853	-0.507	-0.193	-0.029	-0.133	0.022	0.061	0.001	0.151	0.097	0.084	-0.019
0.197	-0.782	-0.467	0.119	-0.856	-0.503	-0.271	-0.051	-0.103	0.023	0.076	0.028	0.156	0.106	0.052	-0.023
0.170	-0.806	-0.467	0.119	-0.859	-0.498	-0.244	-0.146	-0.081	-0.004	0.055	0.023	0.134	0.080	0.053	-0.019
0.209	-0.813	-0.479	0.119	-0.862	-0.493	-0.264	-0.071	-0.097	0.035	0.050	0.007	0.177	0.071	0.065	-0.019
0.178	-0.809	-0.483	0.118	-0.864	-0.489	-0.235	-0.117	-0.106	0.005	0.057	-0.001	0.151	0.072	0.070	-0.014
0.205	-0.806	-0.507	0.117	-0.867	-0.484	-0.270	-0.039	-0.131	0.034	0.063	-0.030	0.183	0.075	0.094	-0.015
0.167	-0.806	-0.451	0.115	-0.869	-0.480	-0.228	-0.044	-0.111	-0.003	0.066	0.022	0.149	0.073	0.039	-0.011
0.159	-0.837	-0.412	0.114	-0.872	-0.476	-0.251	-0.044	-0.095	-0.010	0.038	0.056	0.146	0.040	0.000	-0.013
0.174	-0.856	-0.432	0.112	-0.876	-0.469	-0.370	0.037	-0.118	0.008	0.022	0.030	0.166	0.019	0.020	-0.015
0.174	-0.887	-0.440	0.110	-0.880	-0.462	-0.401	-0.028	-0.146	0.010	-0.005	0.015	0.171	0.014	0.028	-0.017
0.178	-0.883	-0.408	0.107	-0.884	-0.455	-0.413	-0.009	-0.164	0.016	0.003	0.039	0.180	0.013	0.003	-0.019
0.159	-0.891	-0.388	0.105	-0.888	-0.448	-0.372	-0.014	-0.166	-0.000	-0.000	0.052	0.165	0.023	0.022	-0.023
0.159	-0.883	-0.380	0.103	-0.891	-0.442	-0.324	-0.025	-0.145	0.002	0.011	0.054	0.169	0.017	0.030	-0.027
0.178	-0.871	-0.384	0.102	-0.894	-0.436	-0.311	-0.063	-0.094	0.022	0.025	0.044	0.193	0.008	0.025	-0.030
0.174	-0.883	-0.376	0.100	-0.897	-0.431	-0.308	-0.010	-0.102	0.020	0.017	0.047	0.193	0.021	0.033	-0.032
0.193	-0.887	-0.400	0.100	-0.900	-0.425	-0.290	-0.096	-0.088	0.040	0.016	0.018	0.217	0.027	0.009	-0.034
0.182	-0.902	-0.404	0.099	-0.902	-0.421	-0.228	-0.057	-0.076	0.029	0.002	0.009	0.210	0.045	0.005	-0.022
0.178	-0.922	-0.400	0.098	-0.903	-0.418	-0.121	-0.063	-0.081	0.026	-0.016	0.011	0.211	0.066	0.009	0.004
0.132	-0.956	-0.420	0.100	-0.905	-0.414	-0.212	-0.207	-0.037	-0.022	-0.048	-0.013	0.169	0.104	0.012	0.023
0.086	-0.956	-0.487	0.103	-0.909	-0.405	-0.477	-0.389	0.039	-0.072	-0.045	-0.089	0.127	0.106	0.079	0.026
0.143	-0.972	-0.487	0.107	-0.914	-0.392	-0.666	-0.379	0.031	-0.018	-0.055	-0.102	0.188	0.123	0.079	0.014
0.209	-0.964	-0.467	0.109	-0.918	-0.382	-0.545	-0.255	-0.029	0.046	-0.043	-0.093	0.258	0.117	0.060	-0.015
0.263	-0.945	-0.380	0.108	-0.919	-0.378	-0.182	-0.099	-0.100	0.101	-0.022	-0.010	0.316	0.100	0.027	-0.042
0.263	-0.949	-0.290	0.108	-0.919	-0.379	0.089	-0.115	-0.090	0.101	-0.026	0.082	0.320	0.106	0.118	-0.049
0.182	-0.925	-0.302	0.108	-0.919	-0.380	0.072	-0.164	-0.042	0.019	-0.003	0.071	0.244	0.085	0.106	-0.041
0.140	-0.918	-0.357	0.110	-0.919	-0.380	0.002	-0.165	0.034	-0.025	0.004	0.015	0.206	0.080	0.051	-0.005
0.155	-0.918	-0.432	0.113	-0.918	-0.380	0.013	-0.099	0.066	-0.012	0.004	-0.059	0.226	0.082	0.024	0.037
0.086	-0.925	-0.416	0.113	-0.917	-0.382	0.104	0.060	0.055	-0.081	-0.005	-0.041	0.161	0.092	0.008	0.083
0.086	-0.925	-0.416	0.114	-0.916	-0.385	0.149	0.006	0.060	-0.082	-0.006	-0.039	0.167	0.095	0.009	0.120
0.013	-0.945	-0.522	0.114	-0.914	-0.389	0.203	0.034	0.024	-0.155	-0.027	-0.141	0.098	0.116	0.115	0.159
0.001	-0.952	-0.542	0.112	-0.912	-0.394	0.270	0.041	-0.031	-0.165	-0.037	-0.155	0.091	0.127	0.135	0.185
-0.022	-0.945	-0.550	0.111	-0.910	-0.400	0.285	0.015	-0.051	-0.187	-0.031	-0.158	0.072	0.121	0.142	0.222
-0.026	-0.933	-0.530	0.109	-0.908	-0.405	0.279	0.041	-0.079	-0.188	-0.022	-0.133	0.071	0.113	0.121	0.228
-0.080	-0.910	-0.558	0.107	-0.906	-0.409	0.171	-0.076	-0.088	-0.240	0.000	-0.157	0.020	0.093	0.148	0.220
-0.030	-0.918	-0.546	0.106	-0.906	-0.411	0.103	-0.088	-0.101	-0.189	-0.008	-0.143	0.073	0.104	0.135	0.209
0.028	-0.945	-0.530	0.104	-0.905	-0.412	0.077	-0.017	-0.085	-0.130	-0.036	-0.126	0.135	0.134	0.119	0.185
0.024	-0.945	-0.546	0.102	-0.905	-0.413	0.028	0.011	-0.087	-0.131	-0.036	-0.141	0.135	0.137	0.135	0.155
0.074	-0.960	-0.491	0.100	-0.905	-0.414	0.021	0.064	-0.071	-0.080	-0.052	-0.085	0.189	0.156	0.079	0.134
0.047	-0.952	-0.479	0.098	-0.905	-0.415	0.056	0.103	-0.064	-0.104	-0.044	-0.072	0.166	0.152	0.065	0.120
0.036	-0.956	-0.447	0.097	-0.904	-0.416	0.050	0.011	-0.070	-0.114	-0.049	-0.040	0.159	0.159	0.032	0.091
0.063	-0.964	-0.443	0.094	-0.904	-0.418	0.088	0.037	-0.096	-0.085	-0.057	-0.034	0.189	0.170	0.026	0.082
0.132	-0.922	-0.443	0.092	-0.903	-0.419	0.046	0.076	-0.093	-0.014	-0.015	-0.033	0.262	0.132	0.024	0.076
0.090	-0.941	-0.443	0.089	-0.903	-0.421	0.116	0.114	-0.095	-0.053	-0.035	-0.031	0.223	0.155	0.023	0.060
0.051	-0.922	-0.436	0.088	-0.902	-0.422	0.080	-0.058	-0.077	-0.091	-0.017	-0.022	0.187	0.139	0.013	0.042
0.113	-0.925	-0.447	0.086	-0.902	-0.423	0.020	0.034	-0.114	-0.027	-0.021	-0.033	0.252	0.147	0.024	0.041
0.136	-0.898	-0.420	0.083	-0.902	-0.423	-0.008	0.103	-0.155	-0.000	0.006	-0.006	0.278	0.124	0.005	0.030
0.113	-0.902	-0.404	0.080	-0.903	-0.422	-0.035	0.065	-0.146	-0.020	0.003	0.009	0.258	0.132	0.022	0.007
0.128	-0.879	-0.432	0.077	-0.903	-0.422	-0.012	0.007	-0.127	-0.003	0.026	-0.018	0.277	0.112	0.004	-0.004
0.155	-0.887	-0.408	0.075	-0.903	-0.423	0.036	0.008	-0.123	0.026	0.018	0.006	0.307	0.124	0.021	-0.011
0.155	-0.902	-0.428	0.073	-0.904	-0.422	-0.022	-0.012	-0.122	0.028	0.003	-0.015	0.310	0.144	0.002	-0.018
0.163	-0.906	-0.416	0.071	-0.904	-0.421	-0.095	0.050	-0.124	0.038	0.000	-0.005	0.320	0.152	0.015	-0.020
0.140	-0.933	-0.404	0.069	-0.905	-0.419	-0.097	0.038	-0.103	0.017	-0.026	0.005	0.300	0.185	0.028	-0.017
0.109	-0.945	-0.376	0.067	-0.906	-0.417	-0.084	0.036	-0.109	-0.011	-0.037	0.031	0.273	0.201	0.056	-0.024
0.124	-0.925	-0.380	0.065	-0.907	-0.415	-0.093	0.045	-0.082	0.006	-0.016	0.025	0.292	0.187	0.053	-0.028
0.170	-0.902	-0.380	0.064	-0.908	-0.414	-0.070	0.011	-0.069	0.053	0.007	0.024	0.342	0.169	0.054	-0.031
0.159	-0.937	-0.365	0.063	-0.908	-0.415	0.055	0.006	-0.063	0.042	-0.028	0.040	0.335	0.209	0.071	0.000
0.128	-0.952	-0.341	0.062	-0.908	-0.414	-0.035	0.070	-0.043	0.013	-0.043	0.063	0.308	0.230	0.095	0.000
0.136	-1.010	-0.317	0.056	-0.911	-0.409	-0.317	0.730	-0.005	0.026	-0.098	0.081	0.320	0.294	0.119	0.000
Avg ODBA	2.387
Vec ODBA	1.667
Avg ELBA	0.685
Avg EPBA	0.210
Speed	ODBA	VeDBA	ELBA	EPBA	StrkSpGn	StrSpGn_L	ISI
4.400	2.387	1.667	0.685	0.210	0.616	0.559	2.992
MeanPeak	0.062874
MeanLong	0.057075
MeanISI	2.992000
