# Supplementary material for: Averaged Propulsive Body Acceleration (APBA) Can Be Calculated from Biologging Tags That Incorporate Gyroscopes and Accelerometers to Estimate Swimming Speed, Hydrodynamic Drag and Energy Expenditure for Steller Sea Lions
Source: PLoS One. 2016 Jun 10;11(6):e0157326. doi: 10.1371/journal.pone.0157326 (PMC4902303; doi:10.1371/journal.pone.0157326)
Supplement: S5 Data — Same components as S2. (ZIP) [file pone.0157326.s005.zip › YashaJuly_30/yasha1_3075_4.csv]

rawAx	rawAy	rawAz	gravX	gravY	gravZ	gyrX	gyrY	gyrZ	estAx	estAy	estAz	odbX	odbY	odbZ	spk
0.155	-0.315	-0.585	0.205	-0.528	-0.824	-0.299	-1.438	0.650	-0.114	0.217	0.223	0.023	0.199	0.062	-0.017
0.213	-0.354	-0.546	0.231	-0.532	-0.814	-0.417	-1.160	0.612	-0.082	0.182	0.253	0.032	0.164	0.099	-0.014
0.440	-0.323	-0.641	0.251	-0.537	-0.805	-0.433	-0.929	0.464	0.124	0.218	0.149	0.257	0.199	0.002	-0.032
0.290	-0.377	-0.633	0.276	-0.546	-0.791	-0.651	-1.339	0.293	-0.051	0.172	0.143	0.105	0.148	0.007	-0.065
0.297	-0.458	-0.530	0.299	-0.555	-0.776	-0.706	-1.194	0.310	-0.065	0.100	0.230	0.110	0.070	0.106	-0.060
0.413	-0.377	-0.420	0.325	-0.559	-0.763	-0.427	-1.293	0.493	0.024	0.185	0.328	0.224	0.155	0.213	-0.026
0.290	-0.392	-0.428	0.353	-0.562	-0.748	-0.502	-1.442	0.557	-0.127	0.173	0.304	0.098	0.144	0.202	-0.036
0.367	-0.419	-0.514	0.379	-0.568	-0.731	-0.646	-1.343	0.539	-0.076	0.152	0.200	0.173	0.121	0.112	-0.049
0.440	-0.473	-0.483	0.401	-0.577	-0.712	-0.842	-1.176	0.446	-0.026	0.106	0.212	0.244	0.071	0.140	-0.042
0.493	-0.485	-0.451	0.420	-0.587	-0.692	-0.908	-1.026	0.332	0.009	0.105	0.225	0.296	0.063	0.168	-0.059
0.528	-0.547	-0.443	0.437	-0.598	-0.672	-0.957	-0.932	0.278	0.027	0.054	0.213	0.329	0.005	0.172	-0.070
0.524	-0.477	-0.440	0.454	-0.607	-0.652	-0.941	-1.012	0.305	0.006	0.133	0.196	0.324	0.079	0.173	-0.080
0.524	-0.477	-0.440	0.470	-0.614	-0.635	-0.760	-0.849	0.341	-0.010	0.139	0.179	0.322	0.083	0.169	-0.067
0.601	-0.589	-0.455	0.484	-0.619	-0.619	-0.687	-0.719	0.375	0.053	0.032	0.147	0.398	0.025	0.149	-0.062
0.528	-0.605	-0.443	0.498	-0.624	-0.602	-0.723	-0.806	0.344	-0.034	0.022	0.142	0.323	0.036	0.157	-0.061
0.617	-0.585	-0.475	0.510	-0.629	-0.587	-0.632	-0.590	0.324	0.043	0.046	0.096	0.410	0.013	0.121	-0.068
0.605	-0.570	-0.404	0.523	-0.631	-0.574	-0.517	-0.659	0.398	0.018	0.063	0.154	0.396	0.007	0.188	-0.063
0.644	-0.624	-0.412	0.534	-0.632	-0.562	-0.428	-0.583	0.342	0.045	0.010	0.134	0.432	0.042	0.176	-0.072
0.651	-0.616	-0.424	0.546	-0.633	-0.549	-0.430	-0.681	0.310	0.041	0.020	0.109	0.438	0.030	0.159	-0.073
0.640	-0.620	-0.404	0.555	-0.636	-0.536	-0.426	-0.618	0.185	0.020	0.018	0.116	0.425	0.029	0.175	-0.070
0.667	-0.616	-0.392	0.562	-0.639	-0.524	-0.442	-0.507	0.110	0.040	0.026	0.116	0.450	0.021	0.182	-0.060
0.651	-0.616	-0.388	0.568	-0.644	-0.513	-0.458	-0.491	0.045	0.019	0.030	0.109	0.432	0.016	0.182	-0.050
0.640	-0.620	-0.380	0.572	-0.648	-0.503	-0.415	-0.389	-0.012	0.003	0.031	0.106	0.418	0.016	0.186	-0.042
0.636	-0.651	-0.400	0.575	-0.652	-0.494	-0.363	-0.334	-0.069	-0.003	0.004	0.078	0.412	0.043	0.162	-0.034
0.636	-0.655	-0.404	0.577	-0.657	-0.486	-0.311	-0.287	-0.102	-0.005	0.004	0.066	0.410	0.043	0.154	-0.032
0.655	-0.639	-0.384	0.578	-0.660	-0.479	-0.301	-0.232	-0.083	0.013	0.024	0.079	0.427	0.024	0.170	-0.028
0.670	-0.663	-0.408	0.578	-0.664	-0.474	-0.306	-0.122	-0.086	0.028	0.004	0.050	0.441	0.043	0.141	-0.033
0.644	-0.678	-0.392	0.578	-0.669	-0.468	-0.345	-0.088	-0.108	0.001	-0.007	0.060	0.411	0.056	0.152	-0.042
0.678	-0.674	-0.412	0.578	-0.673	-0.462	-0.361	-0.088	-0.074	0.036	0.001	0.034	0.444	0.048	0.128	-0.044
0.705	-0.674	-0.428	0.577	-0.676	-0.458	-0.254	-0.012	-0.113	0.064	0.005	0.014	0.468	0.045	0.107	-0.053
0.690	-0.709	-0.428	0.576	-0.680	-0.454	-0.253	-0.003	-0.090	0.050	-0.027	0.011	0.450	0.077	0.103	-0.055
0.744	-0.678	-0.459	0.574	-0.683	-0.451	-0.314	0.076	-0.088	0.105	0.008	-0.024	0.502	0.043	0.066	-0.050
0.701	-0.663	-0.522	0.574	-0.686	-0.447	-0.312	0.024	-0.054	0.064	0.027	-0.091	0.457	0.025	0.002	-0.039
0.701	-0.667	-0.546	0.572	-0.690	-0.443	-0.362	0.118	-0.020	0.065	0.026	-0.118	0.454	0.027	0.031	-0.032
0.682	-0.748	-0.526	0.570	-0.695	-0.438	-0.589	0.263	-0.021	0.048	-0.050	-0.103	0.433	0.105	0.016	-0.028
0.682	-0.794	-0.518	0.566	-0.702	-0.432	-0.802	0.377	-0.051	0.052	-0.089	-0.102	0.431	0.149	0.014	-0.041
0.732	-0.786	-0.495	0.560	-0.712	-0.423	-0.947	0.465	-0.131	0.108	-0.072	-0.087	0.480	0.138	0.005	-0.065
0.744	-0.728	-0.471	0.554	-0.720	-0.418	-0.793	0.547	-0.175	0.126	-0.005	-0.068	0.489	0.077	0.023	-0.079
0.767	-0.678	-0.420	0.547	-0.726	-0.417	-0.463	0.566	-0.174	0.156	0.050	-0.018	0.510	0.023	0.068	-0.083
0.709	-0.690	-0.443	0.543	-0.728	-0.419	-0.237	0.426	-0.070	0.103	0.041	-0.040	0.450	0.030	0.039	-0.067
0.663	-0.755	-0.475	0.539	-0.729	-0.422	-0.075	0.372	-0.051	0.060	-0.024	-0.068	0.402	0.092	0.002	-0.031
0.601	-0.806	-0.459	0.535	-0.729	-0.428	0.186	0.351	-0.095	0.003	-0.074	-0.046	0.338	0.138	0.012	0.017
0.520	-0.844	-0.471	0.529	-0.728	-0.436	0.302	0.308	-0.172	-0.072	-0.114	-0.050	0.256	0.173	0.006	0.060
0.509	-0.833	-0.534	0.521	-0.729	-0.444	0.273	0.394	-0.317	-0.075	-0.101	-0.105	0.244	0.157	0.075	0.095
0.470	-0.860	-0.558	0.509	-0.733	-0.452	0.175	0.482	-0.510	-0.102	-0.124	-0.121	0.205	0.180	0.105	0.136
0.455	-0.871	-0.577	0.495	-0.737	-0.460	0.214	0.489	-0.640	-0.103	-0.131	-0.132	0.189	0.188	0.131	0.173
0.355	-0.844	-0.585	0.480	-0.743	-0.467	0.115	0.495	-0.639	-0.188	-0.099	-0.133	0.088	0.157	0.144	0.200
0.274	-0.740	-0.554	0.470	-0.746	-0.472	0.147	0.302	-0.475	-0.259	0.009	-0.096	0.006	0.050	0.119	0.224
0.305	-0.659	-0.566	0.462	-0.748	-0.477	0.136	0.273	-0.362	-0.219	0.092	-0.103	0.037	0.034	0.136	0.244
0.282	-0.636	-0.581	0.454	-0.751	-0.479	-0.043	0.279	-0.294	-0.235	0.118	-0.117	0.013	0.060	0.158	0.231
0.297	-0.643	-0.597	0.447	-0.755	-0.479	-0.218	0.287	-0.235	-0.213	0.115	-0.133	0.028	0.055	0.180	0.201
0.397	-0.670	-0.629	0.441	-0.760	-0.477	-0.382	0.328	-0.216	-0.107	0.093	-0.166	0.128	0.031	0.218	0.172
0.413	-0.713	-0.585	0.434	-0.766	-0.474	-0.403	0.377	-0.233	-0.084	0.056	-0.126	0.143	0.009	0.181	0.136
0.424	-0.786	-0.550	0.427	-0.773	-0.470	-0.489	0.307	-0.256	-0.066	-0.011	-0.095	0.154	0.080	0.152	0.084
0.424	-0.806	-0.503	0.422	-0.779	-0.463	-0.500	0.154	-0.235	-0.060	-0.023	-0.054	0.154	0.098	0.111	0.049
0.497	-0.856	-0.443	0.415	-0.786	-0.457	-0.472	0.173	-0.306	0.019	-0.067	-0.001	0.227	0.146	0.058	0.018
0.497	-0.856	-0.443	0.408	-0.793	-0.452	-0.436	0.233	-0.347	0.026	-0.060	-0.006	0.227	0.143	0.064	-0.009
0.474	-0.852	-0.349	0.401	-0.800	-0.446	-0.456	0.206	-0.315	0.010	-0.049	0.083	0.204	0.136	0.024	-0.023
0.474	-0.852	-0.349	0.394	-0.807	-0.439	-0.535	0.284	-0.312	0.017	-0.042	0.076	0.203	0.133	0.017	-0.024
0.459	-0.767	-0.443	0.388	-0.814	-0.432	-0.553	0.251	-0.251	0.008	0.050	-0.026	0.187	0.045	0.083	-0.026
0.459	-0.790	-0.380	0.383	-0.820	-0.425	-0.492	0.116	-0.233	0.012	0.032	0.030	0.187	0.065	0.026	-0.032
0.463	-0.837	-0.361	0.379	-0.825	-0.418	-0.454	0.117	-0.233	0.020	-0.008	0.043	0.190	0.107	0.013	-0.030
0.497	-0.844	-0.361	0.374	-0.830	-0.414	-0.339	0.157	-0.219	0.060	-0.012	0.039	0.225	0.111	0.020	-0.047
0.455	-0.852	-0.373	0.370	-0.834	-0.410	-0.293	0.105	-0.222	0.022	-0.015	0.022	0.183	0.115	0.039	-0.054
0.513	-0.852	-0.365	0.364	-0.838	-0.406	-0.290	0.223	-0.240	0.085	-0.011	0.027	0.241	0.111	0.037	-0.056
0.463	-0.875	-0.329	0.360	-0.842	-0.402	-0.296	0.086	-0.251	0.039	-0.030	0.058	0.190	0.131	0.009	-0.056
0.443	-0.867	-0.321	0.356	-0.846	-0.397	-0.242	0.018	-0.261	0.025	-0.019	0.061	0.171	0.119	0.008	-0.071
0.470	-0.837	-0.333	0.351	-0.850	-0.393	-0.258	0.083	-0.256	0.056	0.016	0.046	0.198	0.082	0.026	-0.064
0.501	-0.802	-0.321	0.347	-0.853	-0.389	-0.296	0.165	-0.194	0.091	0.054	0.053	0.228	0.042	0.021	-0.060
0.447	-0.798	-0.329	0.343	-0.857	-0.384	-0.367	0.105	-0.178	0.041	0.062	0.040	0.173	0.032	0.035	-0.069
0.424	-0.844	-0.309	0.340	-0.862	-0.377	-0.439	0.115	-0.173	0.021	0.020	0.052	0.148	0.073	0.022	-0.068
0.463	-0.844	-0.274	0.336	-0.867	-0.369	-0.503	0.188	-0.177	0.064	0.025	0.080	0.184	0.068	0.006	-0.063
0.451	-0.825	-0.313	0.332	-0.872	-0.360	-0.587	0.180	-0.170	0.056	0.049	0.032	0.170	0.045	0.040	-0.064
0.467	-0.879	-0.309	0.327	-0.877	-0.351	-0.555	0.190	-0.190	0.076	0.000	0.027	0.183	0.096	0.044	-0.074
0.424	-0.910	-0.266	0.324	-0.882	-0.343	-0.528	0.129	-0.181	0.038	-0.026	0.061	0.139	0.123	0.007	-0.069
0.463	-0.860	-0.278	0.320	-0.886	-0.335	-0.496	0.171	-0.162	0.080	0.028	0.041	0.176	0.069	0.026	-0.066
0.432	-0.871	-0.282	0.317	-0.890	-0.328	-0.451	0.172	-0.133	0.052	0.021	0.030	0.144	0.077	0.036	-0.060
0.432	-0.887	-0.317	0.312	-0.894	-0.321	-0.424	0.219	-0.185	0.057	0.009	-0.012	0.142	0.088	0.078	-0.059
0.424	-0.875	-0.302	0.308	-0.897	-0.316	-0.375	0.171	-0.188	0.054	0.024	-0.002	0.133	0.073	0.070	-0.044
0.432	-0.875	-0.317	0.304	-0.901	-0.311	-0.354	0.217	-0.207	0.066	0.027	-0.022	0.138	0.070	0.093	-0.042
0.382	-0.894	-0.317	0.300	-0.904	-0.304	-0.421	0.144	-0.177	0.020	0.011	-0.029	0.086	0.086	0.100	-0.043
0.413	-0.894	-0.278	0.296	-0.908	-0.297	-0.399	0.119	-0.170	0.054	0.014	0.003	0.114	0.083	0.067	-0.043
0.420	-0.891	-0.290	0.293	-0.911	-0.291	-0.360	0.111	-0.166	0.065	0.021	-0.014	0.120	0.077	0.085	-0.044
0.409	-0.887	-0.294	0.289	-0.914	-0.284	-0.435	0.142	-0.186	0.058	0.028	-0.026	0.107	0.072	0.096	-0.046
0.413	-0.933	-0.258	0.285	-0.918	-0.277	-0.462	0.176	-0.197	0.066	-0.015	0.002	0.109	0.116	0.068	-0.049
0.363	-0.925	-0.250	0.280	-0.921	-0.270	-0.404	0.178	-0.200	0.020	-0.005	0.003	0.057	0.106	0.067	-0.051
0.413	-0.914	-0.262	0.277	-0.924	-0.264	-0.341	0.062	-0.186	0.074	0.009	-0.015	0.105	0.093	0.085	-0.052
0.413	-0.929	-0.254	0.274	-0.926	-0.259	-0.331	0.094	-0.176	0.077	-0.004	-0.013	0.104	0.105	0.084	-0.049
0.390	-0.941	-0.254	0.269	-0.929	-0.254	-0.307	0.215	-0.216	0.059	-0.013	-0.017	0.079	0.114	0.090	-0.055
0.382	-0.956	-0.250	0.264	-0.932	-0.250	-0.291	0.188	-0.219	0.056	-0.026	-0.018	0.069	0.126	0.091	-0.051
0.374	-0.956	-0.227	0.260	-0.934	-0.246	-0.260	0.177	-0.217	0.053	-0.024	0.002	0.059	0.123	0.073	-0.049
0.367	-0.956	-0.223	0.255	-0.937	-0.240	-0.326	0.195	-0.204	0.050	-0.021	0.000	0.051	0.120	0.075	-0.046
0.374	-0.929	-0.223	0.251	-0.939	-0.235	-0.322	0.140	-0.184	0.061	0.008	-0.005	0.058	0.090	0.081	-0.048
0.363	-0.922	-0.258	0.248	-0.941	-0.229	-0.357	0.206	-0.161	0.053	0.018	-0.046	0.047	0.080	0.122	-0.052
0.382	-0.933	-0.242	0.244	-0.943	-0.225	-0.304	0.265	-0.161	0.076	0.008	-0.035	0.066	0.089	0.112	-0.055
0.378	-0.956	-0.215	0.240	-0.945	-0.221	-0.249	0.219	-0.170	0.076	-0.014	-0.011	0.063	0.109	0.090	-0.051
0.367	-0.949	-0.195	0.236	-0.947	-0.217	-0.285	0.226	-0.179	0.069	-0.004	0.004	0.051	0.099	0.076	-0.048
0.336	-0.933	-0.207	0.232	-0.949	-0.211	-0.343	0.169	-0.177	0.042	0.014	-0.013	0.021	0.080	0.093	-0.042
0.320	-0.918	-0.227	0.228	-0.951	-0.206	-0.316	0.244	-0.165	0.030	0.031	-0.038	0.006	0.062	0.118	-0.036
0.328	-0.949	-0.203	0.225	-0.953	-0.201	-0.325	0.196	-0.171	0.042	0.002	-0.019	0.014	0.090	0.100	-0.029
0.328	-0.949	-0.203	0.221	-0.955	-0.196	-0.309	0.209	-0.188	0.046	0.004	-0.024	0.015	0.087	0.105	-0.029
0.317	-0.949	-0.183	0.217	-0.957	-0.191	-0.308	0.165	-0.170	0.038	0.005	-0.010	0.004	0.084	0.090	-0.033
0.317	-0.949	-0.183	0.214	-0.959	-0.186	-0.296	0.125	-0.142	0.040	0.007	-0.015	0.006	0.081	0.095	-0.028
0.313	-0.968	-0.168	0.210	-0.961	-0.181	-0.311	0.207	-0.182	0.041	-0.011	-0.005	0.003	0.098	0.084	-0.029
0.286	-0.937	-0.179	0.206	-0.963	-0.175	-0.336	0.177	-0.186	0.018	0.022	-0.022	0.023	0.064	0.100	-0.032
0.317	-0.952	-0.183	0.203	-0.965	-0.169	-0.334	0.173	-0.172	0.052	0.008	-0.032	0.010	0.077	0.108	-0.031
0.320	-0.960	-0.172	0.199	-0.966	-0.163	-0.352	0.181	-0.163	0.059	0.002	-0.026	0.015	0.082	0.101	-0.032
0.301	-0.968	-0.183	0.195	-0.968	-0.157	-0.359	0.221	-0.188	0.044	-0.004	-0.044	0.003	0.087	0.117	-0.042
0.313	-0.968	-0.172	0.191	-0.970	-0.150	-0.410	0.291	-0.199	0.060	-0.002	-0.039	0.011	0.085	0.109	-0.038
0.324	-0.949	-0.148	0.187	-0.972	-0.144	-0.396	0.286	-0.157	0.075	0.019	-0.022	0.024	0.063	0.089	-0.026
0.278	-0.952	-0.164	0.184	-0.973	-0.137	-0.402	0.267	-0.141	0.032	0.017	-0.044	0.020	0.065	0.109	-0.030
0.251	-0.960	-0.172	0.181	-0.975	-0.129	-0.446	0.241	-0.155	0.008	0.011	-0.060	0.044	0.070	0.121	-0.029
0.293	-1.014	-0.112	0.177	-0.977	-0.122	-0.435	0.301	-0.171	0.054	-0.042	-0.008	0.000	0.122	0.066	-0.019
0.278	-0.999	-0.116	0.173	-0.978	-0.114	-0.478	0.321	-0.194	0.043	-0.025	-0.020	0.012	0.105	0.074	-0.021
0.263	-0.995	-0.136	0.168	-0.980	-0.105	-0.512	0.365	-0.223	0.032	-0.019	-0.049	0.025	0.099	0.097	-0.030
0.267	-0.972	-0.120	0.163	-0.982	-0.097	-0.485	0.325	-0.233	0.041	0.005	-0.041	0.019	0.074	0.086	-0.028
0.278	-0.972	-0.136	0.158	-0.983	-0.089	-0.454	0.315	-0.208	0.057	0.007	-0.065	0.004	0.072	0.105	-0.034
0.278	-0.952	-0.108	0.155	-0.985	-0.081	-0.463	0.352	-0.168	0.060	0.027	-0.045	0.001	0.051	0.081	-0.033
0.286	-0.964	-0.069	0.151	-0.986	-0.073	-0.488	0.415	-0.182	0.072	0.017	-0.014	0.010	0.061	0.046	-0.034
0.232	-0.979	-0.085	0.147	-0.987	-0.063	-0.529	0.404	-0.168	0.022	0.003	-0.039	0.041	0.075	0.065	-0.034
0.259	-0.979	-0.089	0.144	-0.988	-0.054	-0.556	0.389	-0.195	0.052	0.004	-0.053	0.012	0.073	0.073	-0.039
0.259	-0.983	-0.089	0.139	-0.989	-0.043	-0.612	0.437	-0.207	0.057	0.001	-0.064	0.009	0.076	0.076	-0.034
0.282	-0.991	-0.053	0.135	-0.990	-0.032	-0.641	0.474	-0.228	0.084	-0.005	-0.039	0.017	0.082	0.044	-0.035
0.251	-0.979	-0.045	0.130	-0.991	-0.020	-0.632	0.438	-0.232	0.058	0.007	-0.043	0.011	0.068	0.040	-0.039
0.228	-0.968	-0.057	0.126	-0.992	-0.009	-0.647	0.412	-0.228	0.039	0.019	-0.066	0.031	0.055	0.056	-0.037
0.255	-0.987	-0.030	0.122	-0.993	0.002	-0.615	0.466	-0.226	0.070	0.000	-0.050	0.001	0.073	0.032	-0.030
0.220	-1.007	-0.018	0.118	-0.993	0.013	-0.621	0.476	-0.241	0.039	-0.019	-0.049	0.032	0.091	0.023	-0.027
0.228	-0.999	-0.010	0.113	-0.993	0.025	-0.657	0.418	-0.264	0.052	-0.011	-0.053	0.022	0.082	0.019	-0.026
0.224	-0.999	-0.018	0.108	-0.993	0.039	-0.728	0.423	-0.284	0.053	-0.011	-0.074	0.023	0.080	0.030	-0.022
0.209	-0.991	-0.014	0.103	-0.993	0.053	-0.774	0.400	-0.280	0.042	-0.003	-0.085	0.035	0.071	0.030	-0.025
0.220	-0.999	0.006	0.098	-0.993	0.068	-0.788	0.451	-0.279	0.058	-0.011	-0.079	0.020	0.078	0.014	-0.028
0.217	-1.007	0.045	0.094	-0.992	0.084	-0.855	0.425	-0.258	0.059	-0.019	-0.056	0.021	0.084	0.022	-0.031
0.224	-1.003	0.049	0.090	-0.991	0.099	-0.853	0.529	-0.267	0.070	-0.016	-0.068	0.010	0.079	0.021	-0.036
0.220	-1.010	0.057	0.087	-0.990	0.116	-0.870	0.511	-0.258	0.070	-0.026	-0.076	0.010	0.085	0.025	-0.032
0.213	-1.010	0.081	0.083	-0.988	0.132	-0.887	0.502	-0.254	0.066	-0.027	-0.069	0.015	0.084	0.045	-0.030
0.186	-1.018	0.077	0.080	-0.985	0.150	-0.942	0.442	-0.251	0.042	-0.037	-0.091	0.039	0.091	0.037	-0.028
0.205	-1.014	0.077	0.077	-0.983	0.168	-0.978	0.502	-0.258	0.065	-0.036	-0.109	0.016	0.086	0.033	-0.025
0.209	-1.022	0.112	0.074	-0.980	0.187	-1.019	0.552	-0.262	0.071	-0.047	-0.092	0.009	0.093	0.065	-0.013
0.193	-1.018	0.120	0.071	-0.976	0.205	-1.003	0.517	-0.269	0.059	-0.047	-0.103	0.021	0.087	0.069	-0.012
0.151	-1.014	0.128	0.068	-0.972	0.224	-0.989	0.514	-0.263	0.019	-0.047	-0.113	0.060	0.082	0.073	-0.002
0.167	-1.034	0.167	0.066	-0.968	0.242	-0.978	0.525	-0.249	0.037	-0.071	-0.092	0.041	0.100	0.109	0.015
0.147	-1.034	0.148	0.065	-0.964	0.259	-0.961	0.541	-0.228	0.019	-0.076	-0.129	0.058	0.099	0.086	0.022
0.120	-1.037	0.167	0.064	-0.958	0.278	-1.053	0.551	-0.214	-0.007	-0.085	-0.128	0.082	0.103	0.102	0.015
0.159	-1.014	0.179	0.064	-0.953	0.298	-1.063	0.584	-0.191	0.031	-0.068	-0.136	0.042	0.079	0.110	0.014
0.193	-0.999	0.195	0.064	-0.947	0.316	-1.013	0.642	-0.221	0.066	-0.058	-0.138	0.005	0.063	0.122	0.009
0.178	-0.991	0.226	0.064	-0.941	0.332	-0.950	0.657	-0.259	0.051	-0.056	-0.123	0.019	0.055	0.149	0.006
0.178	-0.991	0.226	0.063	-0.936	0.348	-0.873	0.607	-0.296	0.052	-0.062	-0.138	0.017	0.054	0.145	0.008
0.128	-0.956	0.262	0.061	-0.931	0.361	-0.762	0.540	-0.321	0.004	-0.032	-0.116	0.066	0.018	0.177	0.020
0.124	-0.964	0.297	0.058	-0.926	0.373	-0.684	0.516	-0.330	0.002	-0.044	-0.092	0.069	0.024	0.208	0.028
0.120	-0.960	0.270	0.056	-0.922	0.384	-0.652	0.499	-0.326	0.001	-0.045	-0.131	0.072	0.019	0.177	0.039
0.113	-0.983	0.325	0.054	-0.918	0.394	-0.583	0.499	-0.328	-0.005	-0.073	-0.086	0.078	0.040	0.228	0.046
0.097	-1.003	0.301	0.053	-0.914	0.402	-0.522	0.482	-0.321	-0.018	-0.096	-0.118	0.092	0.058	0.200	0.056
0.078	-1.022	0.325	0.050	-0.911	0.409	-0.429	0.449	-0.336	-0.035	-0.118	-0.101	0.109	0.076	0.220	0.061
0.070	-1.030	0.305	0.048	-0.909	0.415	-0.336	0.406	-0.327	-0.041	-0.128	-0.126	0.115	0.083	0.196	0.076
0.086	-0.999	0.293	0.046	-0.906	0.420	-0.322	0.460	-0.323	-0.023	-0.100	-0.142	0.098	0.051	0.181	0.093
0.036	-1.010	0.313	0.044	-0.905	0.424	-0.260	0.461	-0.331	-0.072	-0.113	-0.126	0.146	0.062	0.198	0.106
0.009	-0.972	0.290	0.042	-0.903	0.428	-0.304	0.433	-0.300	-0.097	-0.076	-0.154	0.171	0.023	0.171	0.115
0.005	-0.983	0.329	0.040	-0.901	0.432	-0.234	0.387	-0.249	-0.101	-0.089	-0.118	0.173	0.034	0.208	0.126
0.020	-0.976	0.309	0.040	-0.900	0.435	-0.193	0.389	-0.208	-0.085	-0.082	-0.140	0.155	0.025	0.185	0.135
0.024	-0.968	0.305	0.040	-0.898	0.437	-0.180	0.426	-0.192	-0.082	-0.075	-0.146	0.149	0.016	0.179	0.137
-0.003	-0.964	0.301	0.040	-0.897	0.440	-0.197	0.407	-0.183	-0.109	-0.072	-0.152	0.174	0.012	0.172	0.141
-0.010	-0.960	0.325	0.040	-0.896	0.443	-0.208	0.423	-0.206	-0.117	-0.069	-0.131	0.180	0.007	0.193	0.143
-0.022	-0.952	0.353	0.040	-0.895	0.445	-0.146	0.392	-0.202	-0.128	-0.062	-0.106	0.190	0.002	0.218	0.149
-0.007	-0.933	0.364	0.040	-0.894	0.446	-0.109	0.332	-0.184	-0.112	-0.044	-0.095	0.172	0.022	0.228	0.150
-0.037	-0.945	0.392	0.039	-0.894	0.447	-0.052	0.310	-0.186	-0.142	-0.055	-0.067	0.201	0.011	0.253	0.151
-0.037	-0.945	0.384	0.038	-0.893	0.448	-0.060	0.262	-0.182	-0.141	-0.055	-0.076	0.199	0.011	0.243	0.152
-0.049	-0.972	0.396	0.036	-0.893	0.448	-0.064	0.215	-0.200	-0.150	-0.083	-0.064	0.208	0.015	0.252	0.153
-0.045	-0.995	0.392	0.033	-0.893	0.449	-0.051	0.167	-0.209	-0.144	-0.106	-0.068	0.203	0.038	0.246	0.149
-0.037	-0.983	0.404	0.031	-0.893	0.449	-0.048	0.156	-0.216	-0.134	-0.095	-0.057	0.193	0.025	0.256	0.134
-0.037	-0.995	0.424	0.028	-0.893	0.450	-0.027	0.050	-0.152	-0.132	-0.106	-0.037	0.191	0.036	0.274	0.113
0.017	-0.991	0.435	0.026	-0.894	0.448	0.080	0.042	-0.157	-0.075	-0.101	-0.023	0.135	0.031	0.284	0.086
0.032	-0.968	0.447	0.023	-0.895	0.445	0.144	-0.057	-0.101	-0.058	-0.077	-0.009	0.118	0.007	0.294	0.059
0.074	-0.952	0.431	0.022	-0.896	0.443	0.147	-0.021	-0.083	-0.015	-0.059	-0.021	0.074	0.009	0.276	0.031
0.082	-0.976	0.447	0.020	-0.898	0.440	0.131	0.044	-0.109	-0.006	-0.081	-0.003	0.064	0.013	0.290	0.017
0.090	-0.972	0.451	0.020	-0.899	0.437	0.188	0.104	-0.097	0.002	-0.075	0.005	0.054	0.009	0.292	0.008
0.082	-0.933	0.439	0.019	-0.901	0.434	0.182	0.070	-0.082	-0.005	-0.035	-0.003	0.060	0.031	0.279	0.000
0.082	-0.918	0.420	0.018	-0.903	0.430	0.221	0.019	-0.057	-0.004	-0.017	-0.019	0.058	0.047	0.258	-0.007
0.105	-0.929	0.427	0.017	-0.905	0.425	0.245	0.062	-0.111	0.020	-0.026	-0.006	0.033	0.036	0.264	-0.006
0.101	-0.925	0.467	0.015	-0.907	0.422	0.189	0.103	-0.168	0.018	-0.021	0.037	0.035	0.040	0.302	-0.016
0.067	-0.925	0.471	0.013	-0.908	0.419	0.165	0.158	-0.211	-0.014	-0.019	0.044	0.068	0.041	0.304	-0.019
0.109	-0.925	0.459	0.010	-0.910	0.415	0.212	0.128	-0.232	0.031	-0.017	0.036	0.024	0.041	0.291	-0.019
0.067	-0.945	0.467	0.007	-0.911	0.412	0.190	0.096	-0.234	-0.008	-0.034	0.048	0.065	0.022	0.297	-0.020
0.063	-0.956	0.491	0.003	-0.912	0.409	0.124	0.133	-0.254	-0.009	-0.045	0.074	0.067	0.012	0.319	-0.024
0.090	-0.910	0.447	-0.000	-0.913	0.408	0.069	0.101	-0.258	0.022	0.003	0.032	0.038	0.059	0.275	-0.022
0.078	-0.914	0.443	-0.004	-0.913	0.408	0.044	-0.006	-0.240	0.015	-0.001	0.029	0.048	0.055	0.270	-0.032
0.074	-0.933	0.459	-0.008	-0.913	0.407	0.010	-0.007	-0.211	0.015	-0.020	0.045	0.050	0.036	0.284	-0.039
0.101	-0.941	0.467	-0.010	-0.913	0.407	0.036	0.042	-0.146	0.044	-0.028	0.054	0.022	0.029	0.291	-0.041
0.101	-0.941	0.451	-0.012	-0.914	0.406	0.039	0.131	-0.169	0.045	-0.027	0.039	0.020	0.029	0.274	-0.043
0.090	-0.952	0.435	-0.014	-0.914	0.406	0.014	0.051	-0.161	0.036	-0.039	0.024	0.030	0.018	0.257	-0.045
0.082	-0.956	0.424	-0.016	-0.914	0.405	0.074	0.035	-0.132	0.031	-0.042	0.014	0.036	0.015	0.244	-0.037
0.082	-0.956	0.424	-0.018	-0.915	0.402	0.144	0.001	-0.125	0.033	-0.041	0.017	0.034	0.015	0.243	-0.030
0.055	-0.949	0.435	-0.019	-0.917	0.399	0.187	0.047	-0.122	0.008	-0.032	0.032	0.059	0.023	0.254	-0.022
0.055	-0.949	0.435	-0.021	-0.918	0.395	0.200	0.030	-0.112	0.010	-0.030	0.036	0.058	0.023	0.254	-0.023
0.043	-0.922	0.404	-0.022	-0.919	0.393	0.148	0.037	-0.114	-0.000	-0.002	0.007	0.068	0.051	0.221	-0.020
0.078	-0.945	0.400	-0.024	-0.921	0.389	0.170	-0.046	-0.078	0.036	-0.023	0.007	0.032	0.028	0.216	-0.025
0.055	-0.945	0.420	-0.025	-0.922	0.386	0.185	0.032	-0.101	0.015	-0.022	0.030	0.053	0.028	0.235	-0.029
0.078	-0.929	0.408	-0.027	-0.923	0.384	0.128	0.060	-0.128	0.040	-0.005	0.021	0.028	0.044	0.223	-0.041
0.078	-0.914	0.384	-0.028	-0.924	0.382	0.100	0.024	-0.087	0.041	0.011	-0.001	0.027	0.060	0.199	-0.029
0.097	-0.941	0.408	-0.028	-0.925	0.379	0.169	0.084	-0.081	0.061	-0.015	0.026	0.007	0.033	0.222	-0.033
0.005	-0.933	0.392	-0.030	-0.927	0.375	0.220	-0.032	-0.088	-0.030	-0.005	0.015	0.098	0.041	0.205	-0.031
0.067	-0.933	0.400	-0.031	-0.928	0.371	0.199	0.015	-0.080	0.033	-0.004	0.026	0.035	0.041	0.213	-0.035
0.067	-0.922	0.380	-0.032	-0.929	0.369	0.145	-0.052	-0.038	0.034	0.009	0.009	0.033	0.053	0.193	-0.029
0.097	-0.941	0.368	-0.032	-0.930	0.366	0.167	0.042	-0.042	0.065	-0.009	0.001	0.001	0.034	0.180	-0.038
0.063	-0.937	0.388	-0.033	-0.931	0.363	0.133	-0.005	-0.039	0.031	-0.005	0.023	0.035	0.038	0.200	-0.035
0.059	-0.941	0.345	-0.033	-0.932	0.361	0.119	0.032	-0.063	0.028	-0.008	-0.018	0.037	0.035	0.156	-0.037
0.063	-0.929	0.353	-0.034	-0.933	0.359	0.113	0.013	-0.051	0.032	0.005	-0.008	0.032	0.046	0.164	-0.026
0.063	-0.956	0.396	-0.034	-0.934	0.357	0.106	0.013	-0.008	0.032	-0.022	0.037	0.031	0.019	0.207	-0.024
0.040	-0.956	0.357	-0.034	-0.935	0.354	0.152	0.026	-0.015	0.009	-0.020	0.001	0.052	0.020	0.167	-0.025
0.055	-0.933	0.364	-0.034	-0.935	0.352	0.121	-0.032	-0.000	0.024	0.004	0.011	0.036	0.043	0.175	-0.028
0.055	-0.933	0.345	-0.033	-0.937	0.348	0.187	-0.015	-0.006	0.024	0.005	-0.005	0.034	0.043	0.155	-0.026
0.078	-0.960	0.349	-0.033	-0.938	0.345	0.181	0.047	-0.035	0.047	-0.021	0.002	0.010	0.016	0.159	-0.030
0.059	-0.949	0.360	-0.034	-0.939	0.342	0.157	0.042	-0.040	0.028	-0.008	0.017	0.028	0.028	0.170	-0.029
0.051	-0.952	0.364	-0.034	-0.940	0.339	0.147	0.027	-0.039	0.021	-0.011	0.024	0.035	0.024	0.174	-0.029
0.051	-0.949	0.341	-0.034	-0.941	0.336	0.163	-0.000	-0.031	0.021	-0.006	0.003	0.034	0.028	0.151	-0.025
0.055	-0.945	0.333	-0.035	-0.942	0.333	0.175	-0.011	-0.025	0.025	-0.001	-0.002	0.029	0.032	0.143	-0.021
0.051	-0.945	0.341	-0.035	-0.943	0.330	0.168	0.009	-0.028	0.022	0.000	0.009	0.031	0.032	0.151	-0.016
0.040	-0.933	0.329	-0.035	-0.944	0.328	0.126	0.023	-0.049	0.011	0.012	-0.000	0.042	0.044	0.139	-0.020
0.024	-0.952	0.345	-0.036	-0.945	0.326	0.095	-0.015	-0.018	-0.004	-0.006	0.017	0.056	0.025	0.155	-0.023
0.070	-0.964	0.333	-0.035	-0.945	0.324	0.100	0.029	-0.019	0.042	-0.017	0.007	0.009	0.013	0.143	-0.028
0.070	-0.956	0.329	-0.036	-0.946	0.322	0.114	0.045	-0.047	0.042	-0.009	0.005	0.008	0.021	0.140	-0.033
0.078	-0.952	0.325	-0.036	-0.947	0.320	0.121	0.042	-0.048	0.050	-0.004	0.003	0.001	0.025	0.136	-0.042
0.067	-0.964	0.321	-0.036	-0.948	0.317	0.126	0.019	-0.021	0.038	-0.015	0.001	0.010	0.013	0.133	-0.039
0.070	-0.968	0.337	-0.035	-0.949	0.314	0.160	0.018	-0.001	0.042	-0.018	0.020	0.005	0.010	0.149	-0.035
0.059	-0.956	0.309	-0.035	-0.950	0.311	0.145	0.010	-0.003	0.030	-0.005	-0.005	0.015	0.021	0.122	-0.030
0.043	-0.952	0.329	-0.035	-0.951	0.309	0.151	0.002	-0.014	0.015	-0.001	0.018	0.029	0.025	0.142	-0.032
0.047	-0.952	0.325	-0.035	-0.951	0.306	0.145	0.060	-0.028	0.018	0.000	0.017	0.025	0.025	0.138	-0.030
0.082	-0.949	0.305	-0.035	-0.952	0.303	0.152	0.050	-0.026	0.053	0.005	-0.000	0.011	0.029	0.119	-0.031
0.067	-0.941	0.297	-0.035	-0.953	0.301	0.108	0.048	-0.027	0.037	0.013	-0.006	0.004	0.037	0.112	-0.033
0.059	-0.968	0.317	-0.035	-0.954	0.299	0.143	0.055	-0.037	0.029	-0.013	0.016	0.011	0.010	0.133	-0.034
0.063	-0.960	0.301	-0.035	-0.955	0.296	0.128	0.011	-0.014	0.033	-0.004	0.002	0.006	0.018	0.118	-0.031
0.051	-0.949	0.313	-0.035	-0.955	0.294	0.118	0.050	-0.028	0.021	0.008	0.016	0.017	0.029	0.130	-0.029
0.063	-0.952	0.309	-0.035	-0.956	0.291	0.145	0.060	-0.017	0.032	0.005	0.014	0.004	0.025	0.127	-0.027
0.051	-0.960	0.301	-0.034	-0.957	0.289	0.145	0.059	-0.017	0.020	-0.002	0.009	0.015	0.017	0.121	-0.027
0.055	-0.952	0.301	-0.034	-0.958	0.286	0.136	0.013	-0.002	0.024	0.006	0.011	0.010	0.025	0.122	-0.027
0.059	-0.956	0.297	-0.034	-0.958	0.284	0.126	0.055	-0.011	0.027	0.003	0.009	0.005	0.021	0.119	-0.026
0.067	-0.972	0.274	-0.033	-0.959	0.281	0.146	0.096	-0.027	0.034	-0.012	-0.012	0.003	0.005	0.097	-0.027
0.067	-0.972	0.274	-0.033	-0.960	0.278	0.142	0.062	-0.020	0.033	-0.011	-0.009	0.004	0.005	0.098	-0.024
0.067	-0.972	0.266	-0.033	-0.961	0.275	0.185	0.093	-0.023	0.033	-0.010	-0.014	0.004	0.005	0.092	-0.019
0.043	-0.983	0.278	-0.032	-0.962	0.270	0.257	0.085	-0.024	0.009	-0.020	0.003	0.018	0.007	0.105	-0.018
0.047	-0.972	0.254	-0.032	-0.964	0.264	0.284	0.045	-0.021	0.013	-0.007	-0.015	0.014	0.005	0.083	-0.019
0.055	-0.968	0.266	-0.032	-0.965	0.259	0.285	0.010	-0.006	0.020	-0.001	0.002	0.006	0.008	0.097	-0.020
0.074	-0.964	0.262	-0.032	-0.967	0.254	0.262	0.026	0.005	0.039	0.004	0.003	0.014	0.012	0.095	-0.026
0.070	-0.968	0.250	-0.031	-0.968	0.248	0.290	0.042	-0.001	0.034	0.001	-0.003	0.010	0.008	0.085	-0.029
0.082	-0.952	0.242	-0.030	-0.970	0.243	0.267	0.092	-0.009	0.045	0.018	-0.006	0.022	0.023	0.079	-0.034
0.059	-0.968	0.234	-0.030	-0.971	0.238	0.285	0.074	-0.019	0.022	0.004	-0.009	0.000	0.007	0.073	-0.031
0.086	-0.972	0.242	-0.029	-0.972	0.232	0.302	0.036	0.015	0.048	0.002	0.005	0.027	0.003	0.083	-0.029
0.063	-0.976	0.230	-0.029	-0.974	0.226	0.297	0.058	0.002	0.024	-0.001	-0.001	0.005	0.001	0.074	-0.022
0.067	-0.968	0.215	-0.028	-0.975	0.221	0.254	0.100	-0.013	0.027	0.008	-0.012	0.009	0.007	0.061	-0.024
0.051	-0.968	0.203	-0.028	-0.976	0.216	0.261	0.104	-0.006	0.012	0.009	-0.018	0.006	0.007	0.052	-0.017
0.074	-0.956	0.199	-0.027	-0.977	0.211	0.285	0.129	0.003	0.034	0.022	-0.017	0.017	0.019	0.050	-0.018
0.055	-0.979	0.215	-0.026	-0.978	0.205	0.297	0.083	0.016	0.014	0.000	0.005	0.002	0.005	0.069	-0.018
0.070	-0.968	0.207	-0.025	-0.980	0.199	0.297	0.074	0.039	0.028	0.013	0.002	0.014	0.006	0.064	-0.022
0.067	-0.976	0.191	-0.024	-0.981	0.194	0.278	0.062	0.027	0.023	0.007	-0.008	0.010	0.002	0.051	-0.022
0.070	-0.976	0.195	-0.023	-0.982	0.188	0.307	0.060	-0.013	0.027	0.008	0.002	0.014	0.003	0.058	-0.030
0.074	-0.987	0.183	-0.023	-0.983	0.182	0.304	0.027	0.000	0.030	-0.003	-0.003	0.018	0.014	0.049	-0.028
0.097	-0.995	0.187	-0.022	-0.984	0.176	0.316	0.091	-0.006	0.053	-0.010	0.007	0.041	0.022	0.056	-0.026
0.067	-0.983	0.163	-0.022	-0.985	0.169	0.339	0.071	-0.005	0.021	0.003	-0.010	0.010	0.011	0.035	-0.023
0.059	-0.979	0.159	-0.021	-0.986	0.163	0.316	0.086	0.006	0.013	0.008	-0.008	0.002	0.007	0.035	-0.022
0.055	-0.999	0.171	-0.020	-0.987	0.157	0.311	0.054	0.023	0.008	-0.010	0.010	0.003	0.027	0.049	-0.017
0.074	-0.983	0.148	-0.020	-0.988	0.150	0.332	0.035	0.026	0.026	0.007	-0.007	0.016	0.012	0.029	-0.020
0.070	-0.995	0.171	-0.019	-0.989	0.144	0.312	0.080	0.007	0.021	-0.003	0.023	0.012	0.024	0.055	-0.019
0.082	-0.983	0.148	-0.019	-0.990	0.137	0.348	0.086	-0.010	0.031	0.010	0.006	0.023	0.012	0.035	-0.019
0.063	-1.003	0.120	-0.018	-0.991	0.131	0.340	0.071	-0.018	0.012	-0.009	-0.014	0.003	0.032	0.010	-0.018
0.067	-0.999	0.120	-0.018	-0.992	0.123	0.359	0.070	-0.014	0.015	-0.003	-0.007	0.007	0.028	0.014	-0.016
0.074	-0.991	0.096	-0.018	-0.993	0.116	0.371	0.100	0.002	0.022	0.006	-0.023	0.014	0.020	0.006	-0.009
0.070	-1.003	0.116	-0.017	-0.994	0.109	0.345	0.100	0.023	0.017	-0.005	0.004	0.009	0.032	0.017	-0.011
0.055	-0.987	0.100	-0.016	-0.995	0.102	0.345	0.076	0.032	0.001	0.012	-0.005	0.007	0.017	0.004	-0.008
0.067	-0.987	0.104	-0.015	-0.995	0.096	0.330	0.103	0.012	0.012	0.013	0.005	0.004	0.018	0.012	-0.008
0.051	-0.987	0.100	-0.014	-0.996	0.089	0.358	0.048	0.020	-0.004	0.014	0.009	0.012	0.018	0.011	-0.007
0.070	-0.991	0.077	-0.014	-0.997	0.082	0.356	0.082	-0.002	0.015	0.012	-0.007	0.006	0.023	0.009	-0.010
0.067	-1.010	0.085	-0.014	-0.997	0.074	0.373	0.090	-0.014	0.011	-0.007	0.008	0.002	0.042	0.003	-0.011
0.074	-0.995	0.061	-0.014	-0.998	0.067	0.363	0.054	-0.003	0.019	0.009	-0.008	0.009	0.027	0.017	-0.012
0.070	-1.007	0.065	-0.013	-0.998	0.061	0.323	0.089	-0.006	0.015	-0.001	0.002	0.005	0.039	0.009	-0.009
0.067	-1.007	0.045	-0.013	-0.998	0.054	0.323	0.083	-0.013	0.011	-0.001	-0.011	0.002	0.040	0.025	-0.008
0.055	-1.014	0.045	-0.013	-0.999	0.048	0.309	0.062	-0.008	-0.000	-0.008	-0.005	0.010	0.048	0.022	-0.007
0.059	-1.014	0.049	-0.013	-0.999	0.042	0.309	0.069	-0.004	0.003	-0.007	0.005	0.006	0.048	0.014	-0.005
0.070	-0.995	0.025	-0.013	-0.999	0.036	0.315	0.051	-0.012	0.015	0.012	-0.012	0.005	0.029	0.035	-0.003
0.067	-0.995	0.022	-0.013	-0.999	0.030	0.289	0.062	-0.026	0.011	0.012	-0.010	0.001	0.029	0.035	-0.001
0.059	-1.003	0.006	-0.014	-1.000	0.024	0.267	0.086	-0.030	0.004	0.005	-0.020	0.007	0.036	0.048	0.002
0.047	-0.995	0.006	-0.014	-1.000	0.019	0.266	0.057	-0.018	-0.008	0.013	-0.015	0.019	0.029	0.044	0.001
0.047	-0.995	0.006	-0.014	-1.000	0.014	0.276	0.011	-0.002	-0.008	0.013	-0.010	0.019	0.028	0.041	0.000
0.078	-1.003	-0.006	-0.013	-1.000	0.008	0.274	0.033	-0.009	0.023	0.005	-0.016	0.012	0.036	0.049	-0.003
0.067	-1.022	-0.002	-0.014	-1.000	0.002	0.299	0.018	-0.021	0.012	-0.014	-0.006	0.000	0.055	0.042	-0.007
0.074	-1.018	-0.022	-0.014	-1.000	-0.003	0.249	0.060	-0.042	0.020	-0.010	-0.021	0.007	0.051	0.058	-0.011
0.070	-1.022	-0.026	-0.015	-1.000	-0.008	0.255	0.050	-0.041	0.017	-0.013	-0.020	0.003	0.054	0.058	-0.007
0.070	-1.014	-0.026	-0.015	-1.000	-0.013	0.248	0.099	-0.031	0.017	-0.006	-0.015	0.003	0.046	0.054	-0.003
0.051	-1.022	-0.026	-0.015	-1.000	-0.018	0.260	0.089	-0.021	-0.002	-0.013	-0.010	0.017	0.053	0.051	0.002
0.043	-1.010	-0.030	-0.015	-1.000	-0.024	0.276	0.060	0.004	-0.010	-0.002	-0.008	0.025	0.041	0.052	0.007
0.040	-1.014	-0.034	-0.015	-0.999	-0.029	0.274	0.036	0.006	-0.014	-0.005	-0.007	0.030	0.045	0.053	0.009
0.043	-1.003	-0.045	-0.015	-0.999	-0.035	0.265	0.022	0.003	-0.010	0.006	-0.014	0.026	0.033	0.062	0.011
0.059	-1.010	-0.057	-0.015	-0.999	-0.040	0.255	0.070	-0.007	0.005	-0.002	-0.020	0.011	0.041	0.071	0.007
0.047	-1.007	-0.061	-0.015	-0.999	-0.045	0.243	0.052	-0.014	-0.006	0.002	-0.019	0.023	0.037	0.072	0.005
0.067	-1.003	-0.065	-0.015	-0.999	-0.049	0.230	0.071	-0.013	0.013	0.006	-0.019	0.004	0.033	0.073	0.001
0.055	-1.010	-0.061	-0.015	-0.998	-0.054	0.235	0.063	-0.019	0.002	-0.002	-0.010	0.016	0.040	0.066	0.000
0.063	-1.003	-0.073	-0.015	-0.998	-0.059	0.234	0.057	-0.009	0.010	0.005	-0.017	0.008	0.031	0.075	-0.003
0.063	-1.003	-0.077	-0.015	-0.998	-0.063	0.244	0.042	-0.008	0.010	0.005	-0.017	0.008	0.031	0.076	-0.003
0.063	-1.003	-0.081	-0.015	-0.998	-0.068	0.232	0.058	-0.013	0.010	0.005	-0.016	0.008	0.031	0.077	-0.003
0.063	-1.007	-0.077	-0.015	-0.997	-0.073	0.241	0.049	-0.011	0.011	0.001	-0.008	0.007	0.035	0.070	-0.004
0.051	-1.007	-0.085	-0.015	-0.997	-0.078	0.234	0.022	-0.006	-0.001	0.000	-0.011	0.018	0.034	0.074	-0.003
0.070	-0.987	-0.101	-0.015	-0.996	-0.083	0.275	0.033	-0.008	0.019	0.019	-0.021	0.001	0.015	0.087	-0.000
0.055	-1.003	-0.105	-0.015	-0.996	-0.088	0.247	0.030	-0.014	0.004	0.004	-0.021	0.014	0.030	0.088	0.002
0.047	-0.999	-0.105	-0.015	-0.996	-0.093	0.242	0.024	-0.014	-0.003	0.007	-0.016	0.021	0.026	0.085	0.001
0.055	-1.003	-0.112	-0.016	-0.995	-0.097	0.196	0.063	-0.016	0.005	0.003	-0.020	0.013	0.029	0.090	0.001
0.051	-1.010	-0.101	-0.016	-0.995	-0.101	0.192	0.036	-0.001	0.001	-0.005	-0.005	0.016	0.037	0.075	0.003
0.070	-0.995	-0.124	-0.016	-0.994	-0.104	0.157	0.066	-0.005	0.020	0.010	-0.025	0.003	0.021	0.096	0.004
0.036	-1.003	-0.101	-0.016	-0.994	-0.107	0.144	0.041	-0.003	-0.015	0.002	0.001	0.031	0.028	0.069	0.006
0.043	-0.991	-0.128	-0.015	-0.994	-0.109	0.137	0.033	-0.002	-0.007	0.013	-0.024	0.024	0.016	0.094	0.006
0.040	-1.010	-0.105	-0.015	-0.994	-0.112	0.139	0.035	-0.008	-0.011	-0.006	0.002	0.028	0.035	0.067	0.010
0.047	-0.995	-0.116	-0.016	-0.993	-0.116	0.176	0.036	-0.007	-0.003	0.009	-0.007	0.020	0.019	0.076	0.011
0.043	-1.007	-0.124	-0.016	-0.993	-0.119	0.163	0.030	-0.011	-0.007	-0.004	-0.012	0.024	0.030	0.082	0.008
0.036	-0.999	-0.124	-0.016	-0.992	-0.122	0.161	0.012	-0.013	-0.014	0.004	-0.009	0.032	0.022	0.079	0.006
0.051	-1.003	-0.124	-0.016	-0.992	-0.125	0.124	0.027	-0.018	0.001	-0.000	-0.006	0.017	0.025	0.077	0.007
0.051	-1.003	-0.124	-0.016	-0.992	-0.127	0.144	0.026	-0.006	0.001	-0.001	-0.004	0.017	0.025	0.074	0.006
0.051	-0.987	-0.144	-0.016	-0.991	-0.130	0.137	0.011	-0.000	0.001	0.015	-0.021	0.018	0.009	0.091	0.005
0.043	-0.991	-0.132	-0.016	-0.991	-0.133	0.147	0.018	-0.006	-0.007	0.010	-0.006	0.026	0.013	0.077	0.004
0.043	-0.995	-0.140	-0.015	-0.991	-0.136	0.137	-0.025	0.003	-0.007	0.006	-0.012	0.027	0.016	0.082	0.004
0.055	-1.003	-0.124	-0.015	-0.990	-0.139	0.162	-0.014	0.007	0.004	-0.002	0.007	0.016	0.024	0.064	0.003
0.051	-0.991	-0.140	-0.015	-0.990	-0.142	0.149	-0.045	0.000	-0.000	0.009	-0.006	0.020	0.012	0.078	0.001
0.055	-0.995	-0.136	-0.014	-0.989	-0.145	0.159	-0.042	-0.001	0.003	0.005	0.000	0.017	0.016	0.071	-0.001
0.055	-0.991	-0.156	-0.014	-0.989	-0.148	0.135	-0.040	-0.006	0.003	0.009	-0.017	0.017	0.011	0.089	0.001
0.059	-0.995	-0.160	-0.014	-0.989	-0.150	0.132	-0.063	-0.004	0.006	0.004	-0.019	0.014	0.015	0.090	0.002
0.055	-0.976	-0.160	-0.013	-0.988	-0.153	0.119	-0.042	0.008	0.002	0.023	-0.016	0.018	0.005	0.088	0.008
0.051	-0.979	-0.152	-0.013	-0.988	-0.155	0.094	-0.018	-0.001	-0.002	0.019	-0.007	0.023	0.001	0.078	0.013
0.020	-0.999	-0.136	-0.013	-0.988	-0.157	0.100	-0.059	-0.008	-0.033	-0.000	0.011	0.054	0.018	0.060	0.010
0.020	-0.999	-0.136	-0.013	-0.987	-0.158	0.090	-0.021	-0.007	-0.034	-0.001	0.012	0.054	0.018	0.057	0.007
0.063	-1.022	-0.140	-0.012	-0.987	-0.161	0.129	-0.029	0.012	0.008	-0.024	0.010	0.013	0.041	0.059	0.009
0.063	-1.022	-0.140	-0.012	-0.986	-0.163	0.145	-0.023	0.009	0.007	-0.025	0.013	0.013	0.041	0.056	0.005
0.043	-1.010	-0.164	-0.011	-0.986	-0.167	0.162	-0.061	0.014	-0.013	-0.014	-0.008	0.033	0.029	0.078	0.003
0.051	-0.991	-0.164	-0.011	-0.985	-0.170	0.183	-0.046	0.016	-0.006	0.005	-0.004	0.026	0.010	0.075	0.008
0.043	-0.987	-0.168	-0.010	-0.985	-0.174	0.185	-0.050	0.020	-0.014	0.008	-0.005	0.034	0.006	0.077	0.014
0.043	-0.991	-0.172	-0.009	-0.984	-0.178	0.212	-0.038	0.025	-0.015	0.004	-0.005	0.034	0.009	0.078	0.016
0.040	-0.983	-0.175	-0.008	-0.983	-0.182	0.215	-0.063	0.027	-0.020	0.011	-0.004	0.039	0.002	0.079	0.016
0.040	-0.976	-0.183	-0.007	-0.982	-0.186	0.195	-0.070	0.028	-0.021	0.018	-0.009	0.039	0.006	0.085	0.012
0.051	-0.987	-0.172	-0.006	-0.982	-0.190	0.181	-0.105	0.030	-0.011	0.005	0.006	0.028	0.005	0.070	0.010
0.074	-0.968	-0.191	-0.005	-0.981	-0.193	0.170	-0.060	0.022	0.012	0.024	-0.010	0.005	0.014	0.088	0.005
0.059	-0.983	-0.191	-0.005	-0.981	-0.196	0.174	-0.086	0.012	-0.005	0.008	-0.007	0.021	0.001	0.085	0.000
0.070	-0.991	-0.195	-0.004	-0.980	-0.200	0.193	-0.079	0.008	0.006	-0.000	-0.007	0.010	0.009	0.087	-0.004
0.067	-0.983	-0.191	-0.003	-0.979	-0.203	0.172	-0.083	0.011	0.002	0.007	-0.000	0.014	0.001	0.080	-0.004
0.074	-1.003	-0.175	-0.002	-0.978	-0.208	0.237	-0.105	0.025	0.008	-0.013	0.020	0.007	0.021	0.062	-0.006
0.078	-0.979	-0.207	-0.001	-0.977	-0.212	0.210	-0.073	0.030	0.011	0.009	-0.008	0.004	0.002	0.091	-0.007
0.067	-0.976	-0.183	0.000	-0.976	-0.217	0.264	-0.068	0.024	-0.002	0.012	0.021	0.016	0.006	0.064	-0.008
0.078	-0.952	-0.211	0.001	-0.975	-0.223	0.324	-0.044	0.024	0.008	0.034	-0.001	0.005	0.029	0.089	-0.004
0.074	-0.956	-0.207	0.002	-0.973	-0.230	0.346	-0.042	0.024	0.003	0.028	0.010	0.009	0.026	0.083	0.002
0.067	-0.956	-0.219	0.003	-0.972	-0.236	0.324	-0.037	0.013	-0.005	0.027	0.004	0.017	0.026	0.092	0.007
0.040	-0.979	-0.215	0.004	-0.970	-0.242	0.304	-0.097	0.022	-0.033	0.002	0.013	0.044	0.002	0.085	0.014
0.055	-0.976	-0.231	0.005	-0.969	-0.248	0.302	-0.101	0.016	-0.019	0.004	0.003	0.029	0.006	0.098	0.019
0.043	-0.972	-0.239	0.006	-0.967	-0.254	0.311	-0.165	0.016	-0.032	0.007	0.001	0.041	0.010	0.103	0.020
0.059	-0.968	-0.250	0.007	-0.965	-0.261	0.350	-0.200	0.017	-0.018	0.008	-0.004	0.026	0.014	0.112	0.015
0.070	-0.956	-0.266	0.009	-0.963	-0.268	0.372	-0.217	0.010	-0.008	0.018	-0.013	0.015	0.025	0.125	0.011
0.090	-0.945	-0.286	0.010	-0.961	-0.276	0.417	-0.163	-0.020	0.011	0.027	-0.025	0.004	0.037	0.143	0.007
0.086	-0.910	-0.274	0.010	-0.959	-0.284	0.420	-0.149	-0.029	0.006	0.059	-0.005	0.001	0.071	0.128	0.007
0.067	-0.914	-0.274	0.011	-0.956	-0.292	0.420	-0.165	-0.014	-0.014	0.052	0.004	0.020	0.067	0.125	0.010
0.055	-0.929	-0.270	0.012	-0.954	-0.300	0.442	-0.190	0.000	-0.027	0.034	0.016	0.032	0.051	0.119	0.016
0.055	-0.937	-0.282	0.014	-0.951	-0.309	0.449	-0.210	0.012	-0.029	0.023	0.013	0.032	0.043	0.128	0.017
0.040	-0.952	-0.270	0.016	-0.948	-0.317	0.427	-0.268	0.028	-0.047	0.004	0.033	0.048	0.028	0.113	0.015
0.082	-0.945	-0.290	0.018	-0.946	-0.324	0.415	-0.234	0.009	-0.007	0.009	0.022	0.006	0.035	0.130	0.008
0.078	-0.945	-0.294	0.019	-0.943	-0.331	0.361	-0.204	-0.019	-0.012	0.006	0.024	0.010	0.035	0.131	-0.000
0.101	-0.918	-0.298	0.020	-0.942	-0.336	0.292	-0.197	-0.010	0.009	0.031	0.026	0.012	0.061	0.132	-0.010
0.101	-0.914	-0.290	0.022	-0.940	-0.340	0.216	-0.183	-0.008	0.008	0.033	0.038	0.012	0.065	0.122	-0.010
0.093	-0.902	-0.282	0.023	-0.939	-0.342	0.127	-0.129	-0.018	-0.000	0.044	0.047	0.004	0.076	0.111	-0.010
0.082	-0.906	-0.298	0.024	-0.939	-0.344	0.084	-0.175	-0.010	-0.013	0.040	0.033	0.008	0.072	0.123	-0.010
0.078	-0.910	-0.290	0.025	-0.939	-0.344	0.014	-0.167	0.016	-0.018	0.036	0.041	0.012	0.067	0.113	-0.007
0.101	-0.937	-0.286	0.027	-0.939	-0.344	-0.001	-0.179	0.004	0.004	0.009	0.044	0.011	0.040	0.106	-0.005
0.093	-0.933	-0.302	0.028	-0.939	-0.343	-0.041	-0.137	-0.014	-0.005	0.014	0.027	0.003	0.043	0.119	-0.006
0.097	-0.902	-0.302	0.028	-0.940	-0.341	-0.064	-0.108	-0.016	-0.002	0.045	0.026	0.006	0.073	0.116	-0.004
0.093	-0.879	-0.302	0.029	-0.940	-0.339	-0.130	-0.095	-0.008	-0.006	0.069	0.024	0.002	0.096	0.113	-0.003
0.082	-0.871	-0.302	0.030	-0.942	-0.336	-0.164	-0.122	0.010	-0.019	0.078	0.021	0.010	0.103	0.110	-0.003
0.109	-0.891	-0.306	0.031	-0.943	-0.331	-0.235	-0.085	0.004	0.007	0.061	0.012	0.017	0.083	0.111	-0.003
0.109	-0.891	-0.306	0.032	-0.945	-0.326	-0.248	-0.090	0.015	0.005	0.062	0.008	0.016	0.082	0.108	-0.003
0.109	-0.906	-0.302	0.033	-0.946	-0.321	-0.259	-0.073	0.014	0.004	0.049	0.007	0.016	0.066	0.101	-0.002
0.109	-0.906	-0.302	0.034	-0.948	-0.316	-0.265	-0.084	0.018	0.003	0.050	0.002	0.015	0.065	0.098	0.007
0.086	-0.910	-0.294	0.035	-0.950	-0.311	-0.289	-0.064	0.017	-0.021	0.048	0.004	0.008	0.060	0.087	0.011
0.070	-0.906	-0.294	0.037	-0.952	-0.305	-0.318	-0.129	0.032	-0.037	0.054	-0.002	0.024	0.063	0.084	0.013
0.090	-0.902	-0.270	0.038	-0.954	-0.298	-0.338	-0.123	0.029	-0.019	0.060	0.015	0.005	0.066	0.058	0.016
0.105	-0.879	-0.274	0.040	-0.956	-0.290	-0.405	-0.102	0.027	-0.005	0.086	0.004	0.010	0.088	0.059	0.010
0.101	-0.887	-0.266	0.041	-0.959	-0.281	-0.483	-0.110	0.040	-0.011	0.081	0.002	0.005	0.080	0.048	-0.001
0.128	-0.894	-0.266	0.043	-0.962	-0.270	-0.548	-0.069	0.041	0.015	0.076	-0.008	0.032	0.071	0.045	-0.007
0.132	-0.925	-0.235	0.044	-0.965	-0.259	-0.590	-0.039	0.040	0.017	0.048	0.012	0.035	0.039	0.011	-0.010
0.128	-0.929	-0.215	0.044	-0.968	-0.248	-0.588	0.012	0.025	0.013	0.048	0.020	0.031	0.034	0.012	-0.015
0.120	-0.956	-0.203	0.045	-0.971	-0.237	-0.561	0.006	0.011	0.005	0.023	0.021	0.023	0.006	0.027	-0.012
0.128	-0.956	-0.207	0.046	-0.973	-0.226	-0.559	-0.040	0.025	0.012	0.026	0.007	0.030	0.005	0.026	-0.008
0.124	-0.960	-0.227	0.048	-0.975	-0.215	-0.541	-0.106	0.060	0.006	0.024	-0.024	0.026	0.000	0.009	-0.002
0.136	-0.995	-0.239	0.051	-0.977	-0.205	-0.512	-0.149	0.102	0.015	-0.008	-0.045	0.037	0.036	0.000	0.009
0.143	-1.026	-0.274	0.054	-0.979	-0.194	-0.553	-0.141	0.132	0.019	-0.037	-0.091	0.044	0.068	0.033	0.011
0.132	-1.037	-0.298	0.058	-0.982	-0.182	-0.622	-0.227	0.158	0.003	-0.046	-0.127	0.032	0.081	0.054	0.004
0.178	-1.018	-0.278	0.062	-0.984	-0.168	-0.692	-0.219	0.157	0.045	-0.025	-0.120	0.078	0.063	0.031	-0.007
0.201	-1.003	-0.223	0.066	-0.986	-0.156	-0.620	-0.159	0.138	0.065	-0.007	-0.077	0.100	0.049	0.027	-0.016
0.205	-1.003	-0.168	0.068	-0.987	-0.148	-0.441	-0.039	0.098	0.066	-0.006	-0.030	0.103	0.051	0.085	-0.031
0.178	-0.991	-0.124	0.070	-0.988	-0.140	-0.357	-0.039	0.081	0.037	0.007	0.006	0.076	0.040	0.131	-0.031
0.167	-0.979	-0.085	0.072	-0.988	-0.134	-0.318	-0.053	0.069	0.024	0.019	0.039	0.064	0.030	0.173	-0.019
0.143	-0.976	-0.112	0.074	-0.989	-0.128	-0.303	-0.080	0.053	-0.000	0.024	0.005	0.040	0.028	0.148	0.003
0.128	-1.007	-0.140	0.075	-0.990	-0.122	-0.308	-0.081	0.036	-0.017	-0.007	-0.029	0.024	0.060	0.123	0.028
0.105	-1.026	-0.183	0.076	-0.990	-0.117	-0.235	-0.069	0.032	-0.041	-0.026	-0.077	0.001	0.080	0.083	0.056
0.074	-1.049	-0.168	0.076	-0.990	-0.115	-0.081	-0.056	0.021	-0.072	-0.049	-0.063	0.031	0.105	0.101	0.082
0.055	-1.030	-0.168	0.076	-0.990	-0.116	0.038	-0.032	0.012	-0.091	-0.030	-0.062	0.050	0.087	0.104	0.108
0.032	-0.999	-0.187	0.077	-0.990	-0.119	0.157	-0.070	0.018	-0.114	0.001	-0.078	0.074	0.058	0.086	0.130
0.020	-0.968	-0.227	0.077	-0.989	-0.123	0.190	-0.061	0.024	-0.126	0.031	-0.113	0.086	0.028	0.050	0.151
0.017	-0.968	-0.266	0.078	-0.989	-0.127	0.144	-0.036	0.038	-0.131	0.030	-0.149	0.091	0.030	0.013	0.171
-0.007	-0.987	-0.274	0.078	-0.989	-0.129	0.094	-0.018	0.025	-0.155	0.010	-0.154	0.114	0.051	0.008	0.183
-0.026	-0.983	-0.250	0.078	-0.988	-0.131	0.069	-0.000	0.015	-0.174	0.014	-0.129	0.134	0.048	0.034	0.186
-0.026	-0.987	-0.215	0.079	-0.988	-0.132	0.068	-0.064	0.028	-0.175	0.010	-0.092	0.135	0.054	0.072	0.186
-0.003	-0.995	-0.215	0.079	-0.988	-0.134	0.075	-0.026	0.030	-0.152	0.002	-0.090	0.112	0.063	0.074	0.182
0.001	-1.014	-0.227	0.079	-0.988	-0.135	0.065	-0.050	0.018	-0.149	-0.017	-0.100	0.109	0.084	0.065	0.177
0.005	-0.987	-0.250	0.079	-0.988	-0.135	-0.023	-0.057	-0.001	-0.145	0.010	-0.124	0.106	0.058	0.044	0.165
-0.010	-0.999	-0.219	0.080	-0.988	-0.134	-0.065	-0.080	0.035	-0.160	-0.001	-0.094	0.122	0.071	0.078	0.155
0.043	-0.987	-0.223	0.081	-0.988	-0.134	0.018	-0.059	0.066	-0.107	0.010	-0.097	0.069	0.061	0.076	0.142
0.047	-1.037	-0.195	0.083	-0.987	-0.136	0.090	-0.059	0.085	-0.105	-0.041	-0.068	0.066	0.113	0.106	0.122
0.063	-1.065	-0.191	0.085	-0.986	-0.140	0.189	-0.096	0.109	-0.092	-0.069	-0.060	0.051	0.142	0.112	0.095
0.086	-1.099	-0.172	0.088	-0.986	-0.144	0.219	-0.101	0.112	-0.071	-0.104	-0.036	0.029	0.178	0.134	0.080
0.117	-1.076	-0.156	0.089	-0.985	-0.147	0.169	-0.079	0.038	-0.041	-0.082	-0.017	0.001	0.156	0.153	0.064
0.109	-1.018	-0.175	0.089	-0.985	-0.151	0.177	-0.076	-0.004	-0.049	-0.025	-0.034	0.008	0.100	0.135	0.048
0.117	-1.037	-0.144	0.088	-0.984	-0.153	0.105	-0.011	-0.070	-0.040	-0.044	0.000	0.001	0.120	0.169	0.036
0.132	-0.995	-0.168	0.086	-0.984	-0.155	0.111	-0.030	-0.086	-0.023	-0.002	-0.021	0.014	0.079	0.148	0.030
0.136	-1.003	-0.152	0.084	-0.984	-0.157	0.111	-0.067	-0.121	-0.017	-0.009	-0.003	0.017	0.088	0.165	0.013
0.136	-1.003	-0.152	0.082	-0.984	-0.159	0.115	-0.044	-0.135	-0.015	-0.009	-0.001	0.016	0.089	0.168	-0.001
0.178	-0.987	-0.148	0.079	-0.984	-0.161	0.102	-0.006	-0.152	0.030	0.006	0.005	0.058	0.075	0.174	-0.012
0.170	-1.014	-0.120	0.076	-0.984	-0.164	0.148	-0.031	-0.157	0.025	-0.020	0.036	0.049	0.103	0.203	-0.025
0.163	-1.007	-0.136	0.074	-0.983	-0.166	0.113	-0.003	-0.150	0.020	-0.013	0.022	0.041	0.096	0.190	-0.038
0.193	-0.991	-0.164	0.071	-0.983	-0.168	0.106	0.052	-0.132	0.054	0.003	-0.004	0.071	0.082	0.165	-0.036
0.174	-1.041	-0.116	0.069	-0.983	-0.171	0.153	0.065	-0.117	0.037	-0.048	0.046	0.051	0.133	0.214	-0.034
0.147	-1.014	-0.136	0.067	-0.983	-0.174	0.151	0.058	-0.113	0.012	-0.021	0.030	0.023	0.106	0.197	-0.036
0.155	-0.999	-0.160	0.065	-0.982	-0.176	0.107	-0.003	-0.096	0.022	-0.005	0.008	0.030	0.091	0.176	-0.036
0.163	-1.018	-0.140	0.065	-0.982	-0.179	0.159	-0.070	-0.063	0.031	-0.025	0.031	0.037	0.111	0.197	-0.033
0.170	-0.999	-0.144	0.063	-0.981	-0.182	0.194	-0.015	-0.082	0.041	-0.006	0.031	0.043	0.092	0.195	-0.038
0.151	-0.983	-0.136	0.062	-0.981	-0.186	0.204	-0.010	-0.081	0.023	0.009	0.043	0.022	0.078	0.205	-0.041
0.170	-0.979	-0.168	0.061	-0.980	-0.192	0.283	0.004	-0.057	0.043	0.012	0.017	0.041	0.075	0.175	-0.040
0.163	-0.979	-0.179	0.061	-0.978	-0.198	0.312	0.001	-0.048	0.036	0.010	0.012	0.032	0.076	0.165	-0.041
0.151	-1.003	-0.164	0.060	-0.977	-0.204	0.314	-0.016	-0.035	0.025	-0.014	0.034	0.020	0.100	0.182	-0.040
0.178	-0.976	-0.195	0.060	-0.976	-0.210	0.300	0.001	-0.020	0.051	0.012	0.008	0.046	0.074	0.153	-0.042
0.151	-0.976	-0.183	0.060	-0.975	-0.215	0.303	0.002	-0.010	0.024	0.010	0.026	0.019	0.075	0.167	-0.035
0.178	-0.968	-0.187	0.060	-0.973	-0.222	0.358	0.062	-0.009	0.050	0.016	0.030	0.045	0.068	0.165	-0.034
0.136	-0.956	-0.227	0.061	-0.972	-0.229	0.333	0.013	0.008	0.007	0.026	-0.003	0.002	0.057	0.127	-0.029
0.147	-0.968	-0.195	0.061	-0.970	-0.236	0.356	0.047	0.015	0.019	0.012	0.035	0.014	0.070	0.161	-0.027
0.147	-0.968	-0.215	0.061	-0.968	-0.242	0.330	0.059	0.017	0.019	0.011	0.021	0.013	0.071	0.144	-0.023
0.140	-0.983	-0.211	0.061	-0.967	-0.248	0.297	0.052	0.012	0.012	-0.006	0.030	0.005	0.087	0.149	-0.026
0.151	-0.972	-0.219	0.061	-0.965	-0.254	0.340	0.062	-0.001	0.024	0.004	0.028	0.017	0.076	0.144	-0.026
0.143	-0.979	-0.235	0.061	-0.964	-0.260	0.306	0.035	0.001	0.016	-0.006	0.018	0.009	0.085	0.130	-0.028
0.151	-0.995	-0.239	0.062	-0.962	-0.267	0.340	0.025	0.008	0.024	-0.023	0.021	0.017	0.101	0.128	-0.025
0.163	-0.976	-0.258	0.062	-0.960	-0.274	0.375	0.030	0.003	0.035	-0.006	0.008	0.028	0.082	0.110	-0.024
0.132	-0.972	-0.254	0.062	-0.958	-0.281	0.390	-0.027	-0.000	0.003	-0.004	0.019	0.003	0.079	0.116	-0.024
0.155	-0.960	-0.274	0.063	-0.955	-0.289	0.406	0.009	0.004	0.026	0.005	0.007	0.020	0.068	0.099	-0.025
0.151	-0.952	-0.290	0.063	-0.953	-0.297	0.399	0.020	0.014	0.022	0.011	-0.001	0.016	0.061	0.085	-0.020
0.155	-0.964	-0.262	0.063	-0.950	-0.305	0.430	0.019	-0.001	0.025	-0.003	0.034	0.020	0.073	0.114	-0.019
0.143	-0.952	-0.306	0.063	-0.947	-0.314	0.471	-0.006	-0.001	0.013	0.005	-0.001	0.008	0.062	0.073	-0.019
0.128	-0.964	-0.298	0.064	-0.945	-0.322	0.463	-0.035	-0.009	-0.002	-0.009	0.015	0.008	0.074	0.082	-0.017
0.159	-0.952	-0.317	0.064	-0.942	-0.331	0.464	-0.023	0.012	0.028	-0.001	0.004	0.022	0.063	0.064	-0.013
0.128	-0.964	-0.298	0.065	-0.938	-0.339	0.467	0.007	0.019	-0.004	-0.015	0.032	0.009	0.075	0.086	-0.015
0.143	-0.941	-0.321	0.065	-0.935	-0.349	0.500	0.005	0.028	0.011	0.004	0.018	0.006	0.053	0.063	-0.021
0.155	-0.925	-0.337	0.066	-0.932	-0.357	0.465	0.027	0.017	0.022	0.017	0.011	0.017	0.038	0.049	-0.022
0.155	-0.933	-0.321	0.066	-0.928	-0.366	0.472	-0.013	0.011	0.021	0.005	0.035	0.016	0.046	0.066	-0.023
0.159	-0.922	-0.345	0.066	-0.925	-0.375	0.471	0.054	-0.019	0.026	0.013	0.020	0.019	0.035	0.044	-0.025
0.136	-0.929	-0.337	0.066	-0.922	-0.382	0.424	-0.035	-0.006	0.002	0.002	0.036	0.005	0.043	0.053	-0.022
0.147	-0.918	-0.349	0.067	-0.918	-0.391	0.455	-0.031	-0.004	0.013	0.009	0.032	0.006	0.032	0.042	-0.020
0.140	-0.945	-0.365	0.067	-0.915	-0.399	0.441	-0.003	-0.004	0.006	-0.022	0.024	0.002	0.060	0.028	-0.015
0.147	-0.925	-0.373	0.067	-0.911	-0.406	0.425	0.013	-0.005	0.013	-0.006	0.024	0.005	0.041	0.021	-0.015
0.128	-0.933	-0.373	0.067	-0.908	-0.414	0.442	-0.004	-0.001	-0.006	-0.018	0.032	0.015	0.049	0.022	-0.010
0.136	-0.925	-0.376	0.067	-0.904	-0.422	0.455	0.000	-0.014	0.002	-0.015	0.037	0.008	0.042	0.019	-0.008
0.128	-0.914	-0.408	0.067	-0.900	-0.430	0.417	0.003	-0.011	-0.006	-0.007	0.013	0.016	0.031	0.011	-0.002
0.128	-0.914	-0.408	0.067	-0.897	-0.437	0.398	0.010	-0.027	-0.005	-0.011	0.020	0.017	0.031	0.010	-0.003
0.120	-0.894	-0.432	0.067	-0.893	-0.444	0.422	-0.060	-0.011	-0.013	0.005	0.004	0.025	0.012	0.033	-0.001
0.143	-0.883	-0.440	0.068	-0.890	-0.451	0.412	-0.039	-0.005	0.009	0.012	0.003	0.003	0.001	0.040	0.000
0.143	-0.879	-0.451	0.069	-0.886	-0.459	0.416	-0.051	0.018	0.008	0.012	-0.001	0.003	0.003	0.050	-0.001
0.120	-0.891	-0.440	0.070	-0.881	-0.467	0.504	-0.110	0.028	-0.017	-0.004	0.020	0.027	0.009	0.038	-0.004
0.140	-0.879	-0.455	0.071	-0.877	-0.476	0.482	-0.060	0.003	0.002	0.003	0.012	0.008	0.002	0.052	-0.003
0.143	-0.871	-0.467	0.072	-0.872	-0.484	0.473	-0.028	0.007	0.005	0.006	0.009	0.005	0.009	0.063	-0.005
0.136	-0.875	-0.471	0.073	-0.867	-0.492	0.492	-0.057	0.006	-0.003	-0.003	0.013	0.013	0.005	0.066	-0.008
0.155	-0.848	-0.479	0.073	-0.863	-0.500	0.470	-0.039	-0.001	0.016	0.020	0.013	0.006	0.032	0.073	-0.012
0.140	-0.871	-0.475	0.074	-0.858	-0.509	0.488	-0.076	0.014	-0.001	-0.008	0.026	0.010	0.009	0.068	-0.012
0.163	-0.840	-0.499	0.075	-0.853	-0.516	0.451	-0.048	0.004	0.022	0.018	0.010	0.013	0.039	0.091	-0.013
0.151	-0.829	-0.514	0.077	-0.848	-0.525	0.498	-0.093	0.019	0.009	0.025	0.003	0.001	0.051	0.105	-0.011
0.151	-0.833	-0.522	0.079	-0.842	-0.533	0.510	-0.089	0.033	0.007	0.016	0.003	0.000	0.046	0.112	-0.009
0.147	-0.825	-0.522	0.079	-0.837	-0.541	0.463	-0.053	0.007	0.003	0.019	0.011	0.004	0.054	0.111	-0.006
0.136	-0.840	-0.514	0.080	-0.833	-0.548	0.454	-0.066	-0.013	-0.010	-0.001	0.026	0.017	0.038	0.102	-0.007
0.155	-0.813	-0.550	0.081	-0.828	-0.555	0.452	-0.089	-0.025	0.009	0.021	-0.002	0.002	0.065	0.136	-0.011
0.151	-0.833	-0.530	0.082	-0.823	-0.562	0.444	-0.118	-0.016	0.004	-0.003	0.025	0.002	0.046	0.116	-0.010
0.174	-0.809	-0.550	0.083	-0.818	-0.570	0.454	-0.081	-0.004	0.026	0.015	0.013	0.021	0.069	0.134	-0.010
0.143	-0.798	-0.554	0.085	-0.813	-0.576	0.428	-0.110	0.002	-0.006	0.021	0.016	0.010	0.080	0.137	-0.011
0.155	-0.775	-0.574	0.087	-0.808	-0.583	0.433	-0.137	0.004	0.003	0.040	0.003	0.001	0.103	0.155	-0.009
0.159	-0.775	-0.574	0.087	-0.803	-0.589	0.368	-0.066	-0.017	0.006	0.035	0.009	0.004	0.103	0.153	-0.008
0.151	-0.782	-0.562	0.088	-0.799	-0.594	0.331	-0.081	-0.007	-0.003	0.023	0.026	0.004	0.094	0.140	-0.011
0.167	-0.786	-0.566	0.089	-0.796	-0.599	0.315	-0.020	-0.006	0.011	0.016	0.027	0.012	0.090	0.142	-0.014
0.163	-0.786	-0.570	0.090	-0.792	-0.604	0.328	-0.073	-0.005	0.006	0.012	0.028	0.007	0.089	0.145	-0.012
0.174	-0.782	-0.581	0.090	-0.788	-0.609	0.345	-0.054	-0.035	0.017	0.012	0.022	0.019	0.092	0.155	-0.011
0.143	-0.786	-0.585	0.090	-0.784	-0.614	0.294	-0.077	-0.058	-0.014	0.005	0.022	0.012	0.088	0.158	-0.011
0.151	-0.748	-0.589	0.092	-0.781	-0.618	0.278	-0.142	-0.025	-0.008	0.040	0.022	0.005	0.125	0.161	-0.011
0.178	-0.717	-0.597	0.093	-0.778	-0.621	0.216	-0.071	0.009	0.018	0.069	0.017	0.022	0.155	0.167	-0.008
0.167	-0.721	-0.589	0.095	-0.775	-0.625	0.232	-0.073	0.031	0.006	0.062	0.028	0.011	0.151	0.158	-0.009
0.163	-0.724	-0.597	0.096	-0.772	-0.628	0.250	-0.054	0.029	0.000	0.055	0.023	0.007	0.146	0.164	-0.009
0.147	-0.767	-0.581	0.097	-0.769	-0.632	0.239	-0.039	0.018	-0.016	0.009	0.043	0.008	0.103	0.146	-0.006
0.155	-0.755	-0.605	0.098	-0.766	-0.635	0.195	-0.060	-0.005	-0.010	0.018	0.022	0.001	0.113	0.168	-0.004
0.163	-0.755	-0.597	0.098	-0.765	-0.637	0.149	-0.045	-0.015	-0.003	0.016	0.032	0.007	0.113	0.157	-0.004
0.167	-0.728	-0.613	0.100	-0.762	-0.639	0.173	-0.103	0.014	-0.001	0.041	0.019	0.011	0.139	0.171	-0.010
0.163	-0.748	-0.593	0.101	-0.760	-0.642	0.168	-0.015	0.014	-0.006	0.020	0.041	0.006	0.119	0.150	-0.013
0.186	-0.732	-0.593	0.103	-0.758	-0.644	0.144	-0.091	0.023	0.015	0.033	0.043	0.029	0.133	0.148	-0.017
0.174	-0.717	-0.593	0.104	-0.756	-0.646	0.171	-0.045	0.016	0.003	0.046	0.045	0.017	0.147	0.146	-0.019
0.174	-0.728	-0.566	0.105	-0.754	-0.648	0.137	-0.072	0.010	0.001	0.033	0.074	0.016	0.135	0.116	-0.020
0.178	-0.694	-0.609	0.107	-0.753	-0.649	0.103	-0.105	0.018	0.003	0.066	0.033	0.019	0.169	0.158	-0.018
0.174	-0.701	-0.589	0.108	-0.753	-0.650	0.033	-0.071	0.022	-0.002	0.058	0.053	0.015	0.160	0.137	-0.013
0.186	-0.682	-0.617	0.110	-0.752	-0.650	0.060	-0.100	0.033	0.007	0.077	0.026	0.025	0.179	0.163	-0.008
0.159	-0.697	-0.609	0.112	-0.752	-0.650	-0.006	-0.085	0.044	-0.022	0.061	0.034	0.002	0.163	0.154	-0.008
0.182	-0.682	-0.625	0.114	-0.751	-0.650	-0.000	-0.071	0.047	-0.000	0.077	0.018	0.020	0.177	0.168	-0.008
0.186	-0.694	-0.605	0.116	-0.752	-0.649	-0.060	-0.046	0.037	0.002	0.066	0.037	0.023	0.165	0.146	-0.007
0.186	-0.694	-0.605	0.117	-0.753	-0.647	-0.120	-0.088	0.037	0.000	0.068	0.035	0.022	0.164	0.145	-0.011
0.182	-0.694	-0.593	0.119	-0.755	-0.645	-0.146	-0.075	0.036	-0.005	0.070	0.044	0.017	0.163	0.131	-0.015
0.190	-0.705	-0.593	0.121	-0.757	-0.642	-0.151	-0.094	0.042	0.000	0.060	0.042	0.024	0.150	0.130	-0.018
0.201	-0.694	-0.585	0.123	-0.759	-0.639	-0.157	-0.073	0.058	0.010	0.074	0.047	0.035	0.161	0.120	-0.025
0.213	-0.686	-0.601	0.125	-0.761	-0.636	-0.207	-0.050	0.046	0.020	0.084	0.028	0.046	0.167	0.134	-0.030
0.232	-0.701	-0.581	0.126	-0.765	-0.632	-0.275	0.006	0.020	0.038	0.072	0.044	0.065	0.151	0.112	-0.032
0.217	-0.709	-0.581	0.127	-0.769	-0.627	-0.311	-0.024	0.035	0.022	0.068	0.039	0.049	0.141	0.110	-0.027
0.209	-0.713	-0.581	0.126	-0.773	-0.622	-0.339	0.059	0.010	0.015	0.068	0.034	0.041	0.136	0.108	-0.024
0.186	-0.728	-0.589	0.127	-0.778	-0.616	-0.399	-0.004	0.006	-0.009	0.058	0.020	0.018	0.119	0.114	-0.016
0.201	-0.736	-0.581	0.127	-0.782	-0.610	-0.375	0.023	-0.004	0.007	0.054	0.022	0.033	0.110	0.104	-0.014
0.197	-0.728	-0.574	0.127	-0.787	-0.604	-0.385	-0.022	0.006	0.003	0.067	0.024	0.029	0.117	0.094	-0.010
0.213	-0.736	-0.574	0.127	-0.791	-0.598	-0.348	-0.008	-0.006	0.018	0.063	0.018	0.044	0.108	0.092	-0.011
0.190	-0.767	-0.554	0.128	-0.795	-0.593	-0.311	-0.035	-0.014	-0.006	0.036	0.033	0.021	0.077	0.070	-0.009
0.193	-0.759	-0.570	0.128	-0.798	-0.588	-0.296	-0.076	-0.037	-0.002	0.047	0.012	0.025	0.083	0.083	-0.009
0.197	-0.794	-0.566	0.129	-0.801	-0.584	-0.267	-0.113	-0.039	0.001	0.015	0.011	0.029	0.047	0.077	-0.004
0.213	-0.794	-0.577	0.130	-0.805	-0.579	-0.265	-0.095	-0.035	0.015	0.018	-0.006	0.045	0.046	0.087	0.003
0.201	-0.821	-0.581	0.131	-0.808	-0.575	-0.282	-0.096	-0.027	0.003	-0.006	-0.014	0.033	0.018	0.089	0.011
0.190	-0.813	-0.621	0.134	-0.812	-0.569	-0.328	-0.207	0.016	-0.011	0.006	-0.060	0.022	0.024	0.126	0.009
0.193	-0.883	-0.644	0.138	-0.817	-0.561	-0.468	-0.260	0.069	-0.011	-0.059	-0.092	0.026	0.046	0.147	0.002
0.255	-0.891	-0.621	0.141	-0.823	-0.551	-0.570	-0.173	0.063	0.047	-0.061	-0.078	0.087	0.055	0.121	-0.015
0.278	-0.894	-0.577	0.143	-0.828	-0.542	-0.526	-0.099	0.020	0.068	-0.059	-0.044	0.111	0.060	0.076	-0.038
0.282	-0.860	-0.487	0.143	-0.831	-0.537	-0.235	-0.073	-0.046	0.071	-0.022	0.042	0.115	0.027	0.017	-0.059
0.282	-0.813	-0.459	0.143	-0.832	-0.536	-0.070	-0.032	-0.067	0.072	0.025	0.069	0.115	0.019	0.047	-0.058
0.255	-0.809	-0.467	0.143	-0.832	-0.536	0.011	-0.042	-0.046	0.045	0.029	0.061	0.088	0.022	0.041	-0.042
0.220	-0.806	-0.518	0.143	-0.833	-0.535	-0.079	-0.017	0.000	0.009	0.034	0.008	0.053	0.024	0.008	-0.020
0.182	-0.817	-0.538	0.144	-0.834	-0.533	-0.078	-0.038	0.001	-0.030	0.023	-0.013	0.015	0.012	0.026	0.007
0.190	-0.817	-0.562	0.143	-0.834	-0.532	-0.071	0.055	-0.029	-0.021	0.023	-0.038	0.023	0.010	0.047	0.034
0.163	-0.829	-0.534	0.142	-0.834	-0.533	0.053	0.004	-0.076	-0.047	0.011	-0.009	0.004	0.002	0.018	0.055
0.155	-0.794	-0.589	0.140	-0.833	-0.536	0.138	0.025	-0.088	-0.053	0.045	-0.062	0.012	0.032	0.071	0.069
0.124	-0.806	-0.597	0.138	-0.831	-0.539	0.176	0.006	-0.098	-0.082	0.032	-0.067	0.043	0.019	0.077	0.085
0.124	-0.809	-0.609	0.137	-0.829	-0.542	0.198	-0.033	-0.079	-0.081	0.026	-0.075	0.043	0.014	0.087	0.099
0.105	-0.837	-0.597	0.136	-0.828	-0.545	0.146	-0.027	-0.075	-0.099	-0.003	-0.061	0.062	0.014	0.073	0.115
0.097	-0.825	-0.601	0.136	-0.827	-0.546	0.096	-0.096	-0.079	-0.106	0.008	-0.064	0.070	0.004	0.075	0.121
0.067	-0.833	-0.597	0.136	-0.827	-0.545	-0.019	-0.123	-0.091	-0.137	0.001	-0.060	0.100	0.012	0.069	0.123
0.082	-0.829	-0.593	0.135	-0.828	-0.544	-0.048	-0.121	-0.088	-0.121	0.005	-0.057	0.085	0.009	0.064	0.124
0.105	-0.837	-0.593	0.135	-0.829	-0.543	-0.064	-0.077	-0.078	-0.097	-0.001	-0.058	0.062	0.018	0.062	0.124
0.105	-0.813	-0.605	0.134	-0.830	-0.542	-0.074	-0.086	-0.073	-0.097	0.023	-0.071	0.062	0.004	0.072	0.118
0.093	-0.825	-0.593	0.133	-0.831	-0.541	-0.074	-0.046	-0.079	-0.108	0.012	-0.061	0.074	0.009	0.059	0.117
0.105	-0.817	-0.621	0.133	-0.831	-0.540	-0.033	-0.076	-0.078	-0.096	0.020	-0.089	0.062	0.002	0.085	0.114
0.086	-0.844	-0.597	0.132	-0.832	-0.539	-0.055	-0.072	-0.085	-0.115	-0.006	-0.066	0.081	0.030	0.060	0.105
0.120	-0.856	-0.589	0.132	-0.833	-0.538	-0.063	-0.074	-0.062	-0.080	-0.017	-0.059	0.047	0.042	0.051	0.087
0.147	-0.867	-0.577	0.133	-0.832	-0.538	0.006	-0.097	-0.011	-0.054	-0.029	-0.047	0.020	0.054	0.038	0.072
0.178	-0.867	-0.558	0.132	-0.832	-0.538	0.020	0.033	-0.043	-0.022	-0.029	-0.027	0.011	0.055	0.017	0.056
0.155	-0.867	-0.550	0.131	-0.833	-0.538	-0.023	-0.002	-0.077	-0.044	-0.028	-0.019	0.012	0.056	0.008	0.041
0.155	-0.867	-0.550	0.129	-0.834	-0.537	-0.056	0.003	-0.106	-0.042	-0.027	-0.020	0.012	0.056	0.006	0.032
0.182	-0.837	-0.554	0.128	-0.834	-0.536	-0.045	-0.030	-0.100	-0.013	0.004	-0.025	0.015	0.026	0.009	0.023
0.182	-0.837	-0.554	0.126	-0.835	-0.535	-0.064	-0.014	-0.105	-0.012	0.005	-0.026	0.015	0.027	0.008	0.009
0.213	-0.833	-0.538	0.124	-0.836	-0.534	-0.077	-0.001	-0.116	0.021	0.010	-0.011	0.046	0.024	0.009	-0.003
0.213	-0.821	-0.522	0.123	-0.838	-0.532	-0.088	0.003	-0.093	0.023	0.023	0.004	0.046	0.013	0.025	-0.015
0.209	-0.809	-0.530	0.122	-0.839	-0.531	-0.104	0.005	-0.099	0.021	0.036	-0.005	0.042	0.002	0.018	-0.022
0.228	-0.829	-0.530	0.119	-0.840	-0.529	-0.113	0.080	-0.118	0.043	0.018	-0.007	0.062	0.021	0.019	-0.022
0.197	-0.829	-0.507	0.117	-0.842	-0.527	-0.125	0.079	-0.120	0.015	0.020	0.015	0.031	0.022	0.044	-0.019
0.193	-0.844	-0.514	0.115	-0.843	-0.525	-0.124	0.059	-0.100	0.013	0.006	0.005	0.027	0.038	0.037	-0.021
0.190	-0.867	-0.518	0.113	-0.844	-0.524	-0.085	0.027	-0.088	0.011	-0.016	0.000	0.023	0.062	0.034	-0.019
0.193	-0.875	-0.491	0.112	-0.846	-0.522	-0.089	0.022	-0.076	0.016	-0.023	0.026	0.027	0.070	0.062	-0.022
0.197	-0.856	-0.487	0.110	-0.847	-0.520	-0.138	0.022	-0.075	0.022	-0.002	0.028	0.031	0.051	0.066	-0.029
0.205	-0.852	-0.499	0.110	-0.849	-0.517	-0.119	-0.020	-0.057	0.030	0.004	0.014	0.038	0.047	0.055	-0.034
0.224	-0.848	-0.507	0.109	-0.849	-0.517	-0.048	0.045	-0.075	0.051	0.008	0.005	0.057	0.044	0.048	-0.034
0.205	-0.837	-0.499	0.107	-0.850	-0.516	-0.069	0.059	-0.085	0.033	0.021	0.012	0.038	0.033	0.056	-0.035
0.193	-0.837	-0.495	0.106	-0.851	-0.515	-0.030	0.005	-0.070	0.023	0.021	0.015	0.027	0.033	0.060	-0.032
0.205	-0.837	-0.499	0.105	-0.851	-0.515	-0.021	0.028	-0.064	0.036	0.021	0.011	0.038	0.033	0.056	-0.028
0.182	-0.856	-0.503	0.104	-0.851	-0.515	0.035	-0.011	-0.043	0.013	0.002	0.008	0.015	0.053	0.053	-0.028
0.201	-0.840	-0.518	0.104	-0.851	-0.515	-0.013	0.003	-0.038	0.032	0.017	-0.008	0.034	0.037	0.037	-0.027
0.205	-0.844	-0.503	0.103	-0.851	-0.515	-0.029	0.031	-0.038	0.036	0.014	0.007	0.038	0.041	0.053	-0.022
0.190	-0.837	-0.503	0.103	-0.852	-0.514	-0.028	0.035	-0.030	0.022	0.022	0.007	0.023	0.034	0.053	-0.026
0.178	-0.833	-0.510	0.103	-0.852	-0.514	-0.020	-0.020	-0.023	0.010	0.026	-0.001	0.011	0.030	0.045	-0.026
0.201	-0.837	-0.499	0.102	-0.852	-0.513	-0.029	0.041	-0.019	0.034	0.022	0.010	0.034	0.034	0.057	-0.025
0.193	-0.844	-0.491	0.102	-0.852	-0.513	-0.034	0.058	-0.021	0.027	0.015	0.017	0.027	0.042	0.065	-0.029
0.197	-0.837	-0.499	0.101	-0.853	-0.513	-0.010	0.042	-0.019	0.031	0.023	0.009	0.031	0.034	0.057	-0.036
0.209	-0.856	-0.503	0.101	-0.853	-0.513	-0.000	0.071	-0.003	0.043	0.003	0.005	0.043	0.053	0.053	-0.035
0.217	-0.852	-0.514	0.101	-0.852	-0.514	0.073	0.071	0.009	0.051	0.006	-0.005	0.050	0.049	0.041	-0.033
0.197	-0.883	-0.518	0.100	-0.852	-0.515	0.019	0.099	-0.005	0.032	-0.025	-0.008	0.031	0.080	0.037	-0.029
0.186	-0.860	-0.507	0.099	-0.851	-0.516	0.054	0.068	-0.022	0.021	-0.002	0.005	0.020	0.056	0.049	-0.024
0.182	-0.848	-0.534	0.098	-0.850	-0.517	0.058	0.094	-0.040	0.019	0.009	-0.022	0.016	0.044	0.021	-0.018
0.174	-0.867	-0.503	0.097	-0.850	-0.518	0.051	0.055	-0.029	0.012	-0.011	0.011	0.008	0.063	0.053	-0.014
0.190	-0.833	-0.542	0.096	-0.849	-0.519	0.080	0.055	-0.019	0.028	0.023	-0.027	0.023	0.027	0.013	-0.013
0.163	-0.860	-0.507	0.095	-0.849	-0.520	0.022	0.059	-0.012	0.002	-0.004	0.009	0.004	0.054	0.048	-0.015
0.186	-0.833	-0.534	0.095	-0.848	-0.522	0.118	0.045	-0.014	0.025	0.021	-0.017	0.019	0.026	0.019	-0.016
0.178	-0.871	-0.510	0.094	-0.847	-0.524	0.096	0.070	-0.017	0.018	-0.018	0.009	0.011	0.064	0.042	-0.014
0.182	-0.840	-0.526	0.094	-0.845	-0.526	0.161	0.002	0.001	0.022	0.011	-0.005	0.016	0.032	0.026	-0.020
0.170	-0.848	-0.522	0.094	-0.844	-0.529	0.132	0.039	0.003	0.011	0.002	0.002	0.004	0.039	0.029	-0.021
0.193	-0.829	-0.522	0.094	-0.842	-0.531	0.150	0.077	0.003	0.034	0.020	0.004	0.028	0.019	0.029	-0.019
0.190	-0.825	-0.542	0.093	-0.841	-0.533	0.115	0.082	-0.012	0.031	0.022	-0.014	0.025	0.015	0.009	-0.019
0.159	-0.848	-0.507	0.093	-0.840	-0.535	0.114	0.048	-0.011	0.001	-0.002	0.024	0.005	0.037	0.044	-0.023
0.178	-0.837	-0.538	0.093	-0.838	-0.538	0.149	-0.003	-0.000	0.020	0.008	-0.005	0.015	0.025	0.013	-0.020
0.182	-0.856	-0.503	0.092	-0.837	-0.539	0.102	0.076	-0.007	0.025	-0.012	0.032	0.020	0.044	0.048	-0.018
0.186	-0.821	-0.562	0.092	-0.835	-0.542	0.129	0.047	-0.003	0.029	0.021	-0.025	0.025	0.009	0.011	-0.019
0.174	-0.833	-0.550	0.091	-0.834	-0.544	0.132	0.064	-0.004	0.018	0.008	-0.011	0.014	0.020	0.001	-0.016
0.174	-0.833	-0.550	0.091	-0.832	-0.547	0.173	0.064	-0.005	0.018	0.006	-0.008	0.015	0.020	0.001	-0.011
0.155	-0.837	-0.530	0.091	-0.830	-0.550	0.167	0.031	-0.012	-0.001	0.001	0.014	0.003	0.023	0.021	-0.007
0.155	-0.837	-0.530	0.090	-0.829	-0.552	0.140	0.024	-0.018	-0.000	-0.001	0.017	0.002	0.022	0.021	-0.007
0.155	-0.829	-0.554	0.090	-0.827	-0.555	0.157	-0.015	-0.012	-0.000	0.005	-0.004	0.001	0.013	0.003	-0.007
0.182	-0.813	-0.577	0.090	-0.826	-0.557	0.142	0.005	-0.011	0.026	0.019	-0.026	0.026	0.003	0.027	-0.010
0.170	-0.833	-0.558	0.090	-0.824	-0.560	0.163	0.041	-0.025	0.016	-0.002	-0.003	0.016	0.015	0.007	-0.011
0.178	-0.806	-0.570	0.089	-0.822	-0.562	0.139	0.062	-0.039	0.024	0.023	-0.013	0.024	0.014	0.020	-0.013
0.163	-0.817	-0.554	0.088	-0.821	-0.564	0.130	0.022	-0.026	0.009	0.011	0.005	0.010	0.003	0.004	-0.012
0.159	-0.806	-0.558	0.087	-0.820	-0.566	0.114	0.035	-0.035	0.006	0.021	0.003	0.006	0.016	0.009	-0.011
0.159	-0.817	-0.554	0.087	-0.818	-0.568	0.111	0.041	-0.030	0.007	0.008	0.009	0.007	0.006	0.006	-0.009
0.159	-0.817	-0.558	0.086	-0.817	-0.570	0.091	0.036	-0.018	0.008	0.007	0.006	0.007	0.007	0.010	-0.013
0.155	-0.806	-0.550	0.086	-0.816	-0.572	0.116	0.010	-0.012	0.004	0.017	0.016	0.004	0.019	0.003	-0.016
0.182	-0.806	-0.562	0.086	-0.815	-0.573	0.103	0.039	-0.015	0.031	0.016	0.006	0.031	0.020	0.016	-0.018
0.174	-0.813	-0.570	0.085	-0.814	-0.575	0.103	0.058	-0.022	0.024	0.007	-0.000	0.023	0.013	0.024	-0.020
0.167	-0.809	-0.558	0.084	-0.812	-0.577	0.115	0.038	-0.040	0.017	0.010	0.014	0.016	0.018	0.013	-0.018
0.170	-0.790	-0.585	0.083	-0.811	-0.579	0.096	0.075	-0.050	0.022	0.028	-0.012	0.020	0.038	0.041	-0.014
0.143	-0.806	-0.558	0.082	-0.810	-0.580	0.106	0.026	-0.038	-0.004	0.011	0.017	0.007	0.024	0.015	-0.013
0.159	-0.786	-0.577	0.081	-0.809	-0.582	0.122	0.051	-0.052	0.012	0.029	-0.000	0.009	0.044	0.035	-0.010
0.151	-0.809	-0.558	0.080	-0.807	-0.585	0.143	0.033	-0.037	0.005	0.004	0.022	0.001	0.022	0.016	-0.009
0.155	-0.794	-0.589	0.080	-0.806	-0.587	0.126	0.002	-0.025	0.009	0.018	-0.007	0.005	0.038	0.048	-0.011
0.155	-0.786	-0.577	0.080	-0.804	-0.589	0.135	-0.020	-0.020	0.009	0.024	0.007	0.006	0.046	0.037	-0.009
0.163	-0.786	-0.593	0.079	-0.803	-0.590	0.084	0.018	-0.036	0.017	0.023	-0.008	0.014	0.047	0.054	-0.008
0.147	-0.798	-0.581	0.079	-0.802	-0.591	0.071	0.015	-0.039	0.003	0.011	0.005	0.001	0.036	0.043	-0.009
0.147	-0.790	-0.585	0.078	-0.801	-0.593	0.092	0.033	-0.046	0.004	0.017	0.003	0.001	0.045	0.048	-0.010
0.151	-0.806	-0.581	0.077	-0.800	-0.595	0.096	0.024	-0.037	0.008	0.001	0.008	0.003	0.030	0.044	-0.008
0.159	-0.775	-0.585	0.076	-0.799	-0.596	0.107	0.035	-0.040	0.017	0.031	0.005	0.011	0.061	0.049	-0.007
0.136	-0.794	-0.570	0.076	-0.798	-0.597	0.063	0.027	-0.037	-0.005	0.011	0.022	0.012	0.042	0.034	-0.008
0.140	-0.782	-0.585	0.076	-0.797	-0.599	0.087	-0.016	-0.033	-0.001	0.021	0.008	0.008	0.054	0.050	-0.010
0.147	-0.782	-0.589	0.075	-0.797	-0.599	0.040	0.006	-0.043	0.007	0.021	0.005	0.000	0.055	0.055	-0.007
0.163	-0.755	-0.593	0.075	-0.796	-0.600	0.066	0.003	-0.046	0.022	0.047	0.002	0.016	0.082	0.060	-0.006
0.140	-0.794	-0.585	0.074	-0.796	-0.601	0.048	0.001	-0.053	0.000	0.008	0.011	0.007	0.043	0.053	-0.006
0.136	-0.775	-0.601	0.074	-0.795	-0.602	0.056	-0.025	-0.048	-0.004	0.026	-0.004	0.011	0.062	0.070	-0.005
0.136	-0.775	-0.585	0.074	-0.794	-0.603	0.063	-0.043	-0.050	-0.003	0.026	0.012	0.010	0.062	0.055	-0.003
0.140	-0.759	-0.581	0.074	-0.794	-0.604	0.073	-0.049	-0.047	0.000	0.040	0.017	0.006	0.078	0.051	-0.003
0.143	-0.771	-0.585	0.073	-0.793	-0.605	0.065	-0.039	-0.055	0.004	0.028	0.014	0.001	0.066	0.055	-0.006
0.140	-0.771	-0.585	0.073	-0.793	-0.605	0.023	-0.031	-0.055	0.001	0.028	0.015	0.004	0.067	0.055	-0.007
0.147	-0.759	-0.593	0.073	-0.793	-0.605	0.008	-0.029	-0.043	0.009	0.040	0.007	0.004	0.079	0.063	-0.012
0.136	-0.775	-0.574	0.073	-0.793	-0.605	-0.024	-0.050	-0.037	-0.003	0.025	0.026	0.008	0.064	0.044	-0.011
0.163	-0.755	-0.585	0.073	-0.793	-0.605	0.016	-0.042	-0.045	0.024	0.044	0.014	0.020	0.083	0.056	-0.014
0.140	-0.782	-0.581	0.073	-0.793	-0.605	-0.003	-0.032	-0.051	0.001	0.017	0.018	0.003	0.056	0.052	-0.014
0.167	-0.752	-0.617	0.073	-0.793	-0.605	0.014	-0.035	-0.052	0.028	0.047	-0.017	0.024	0.088	0.088	-0.016
0.140	-0.759	-0.574	0.072	-0.793	-0.604	-0.053	-0.009	-0.068	0.002	0.040	0.025	0.003	0.080	0.046	-0.015
0.155	-0.740	-0.601	0.072	-0.794	-0.603	-0.053	-0.038	-0.057	0.017	0.060	-0.003	0.012	0.100	0.074	-0.018
0.151	-0.767	-0.574	0.072	-0.795	-0.602	-0.098	-0.022	-0.054	0.014	0.034	0.023	0.008	0.073	0.047	-0.019
0.159	-0.763	-0.581	0.072	-0.797	-0.600	-0.112	-0.039	-0.042	0.022	0.039	0.013	0.016	0.077	0.055	-0.023
0.163	-0.779	-0.581	0.072	-0.798	-0.598	-0.122	-0.056	-0.038	0.025	0.025	0.011	0.019	0.062	0.056	-0.023
0.163	-0.779	-0.581	0.072	-0.800	-0.596	-0.136	-0.024	-0.056	0.026	0.027	0.009	0.019	0.062	0.056	-0.024
0.151	-0.779	-0.574	0.071	-0.802	-0.593	-0.144	-0.016	-0.067	0.015	0.029	0.014	0.007	0.062	0.049	-0.023
0.159	-0.771	-0.570	0.071	-0.804	-0.591	-0.158	-0.030	-0.056	0.023	0.039	0.015	0.015	0.070	0.046	-0.022
0.147	-0.775	-0.566	0.070	-0.806	-0.588	-0.178	-0.002	-0.058	0.012	0.037	0.016	0.003	0.066	0.042	-0.021
0.159	-0.779	-0.570	0.070	-0.808	-0.585	-0.204	-0.013	-0.053	0.024	0.035	0.009	0.015	0.063	0.047	-0.022
0.147	-0.798	-0.558	0.069	-0.811	-0.581	-0.198	0.012	-0.058	0.013	0.018	0.018	0.003	0.044	0.036	-0.019
0.151	-0.794	-0.546	0.068	-0.814	-0.577	-0.238	0.004	-0.047	0.017	0.025	0.026	0.007	0.048	0.024	-0.017
0.136	-0.817	-0.538	0.068	-0.816	-0.573	-0.241	0.003	-0.059	0.003	0.004	0.029	0.008	0.024	0.017	-0.014
0.132	-0.821	-0.542	0.067	-0.819	-0.570	-0.225	-0.001	-0.063	-0.000	0.003	0.022	0.012	0.020	0.021	-0.011
0.136	-0.821	-0.546	0.067	-0.821	-0.567	-0.183	-0.029	-0.032	0.004	0.005	0.014	0.008	0.020	0.025	-0.010
0.140	-0.809	-0.566	0.067	-0.823	-0.564	-0.166	-0.036	-0.035	0.008	0.019	-0.008	0.004	0.032	0.045	-0.007
0.143	-0.809	-0.538	0.067	-0.825	-0.561	-0.154	-0.025	-0.034	0.011	0.021	0.017	0.001	0.031	0.018	-0.007
0.132	-0.806	-0.550	0.067	-0.826	-0.559	-0.127	-0.032	-0.020	-0.000	0.026	0.003	0.011	0.035	0.030	-0.004
0.136	-0.802	-0.542	0.067	-0.828	-0.557	-0.119	-0.011	-0.001	0.003	0.031	0.009	0.006	0.039	0.022	-0.003
0.124	-0.809	-0.538	0.068	-0.829	-0.555	-0.118	-0.022	0.008	-0.009	0.024	0.010	0.017	0.031	0.019	0.003
0.128	-0.821	-0.538	0.068	-0.830	-0.553	-0.129	0.000	-0.006	-0.005	0.014	0.008	0.011	0.021	0.019	0.005
0.117	-0.833	-0.538	0.068	-0.832	-0.551	-0.135	-0.034	-0.022	-0.017	0.004	0.006	0.023	0.009	0.019	0.004
0.124	-0.817	-0.538	0.068	-0.833	-0.549	-0.112	-0.061	-0.023	-0.010	0.021	0.004	0.015	0.025	0.017	-0.003
0.140	-0.817	-0.526	0.069	-0.835	-0.547	-0.120	-0.069	-0.011	0.005	0.022	0.013	0.001	0.024	0.004	-0.007
0.163	-0.813	-0.530	0.069	-0.836	-0.545	-0.119	0.010	-0.000	0.027	0.027	0.007	0.024	0.027	0.007	-0.013
0.151	-0.833	-0.518	0.070	-0.837	-0.543	-0.122	0.016	0.010	0.016	0.009	0.017	0.012	0.008	0.005	-0.018
0.147	-0.837	-0.522	0.069	-0.839	-0.540	-0.126	0.054	-0.025	0.012	0.006	0.011	0.008	0.005	0.001	-0.020
0.147	-0.833	-0.507	0.068	-0.840	-0.538	-0.135	0.044	-0.023	0.013	0.012	0.024	0.007	0.009	0.016	-0.014
0.143	-0.833	-0.503	0.068	-0.842	-0.535	-0.161	0.052	-0.010	0.009	0.013	0.025	0.002	0.011	0.020	-0.010
0.132	-0.825	-0.522	0.068	-0.844	-0.532	-0.196	0.039	0.002	-0.002	0.023	0.002	0.010	0.020	0.001	-0.008
0.128	-0.848	-0.507	0.067	-0.846	-0.529	-0.215	0.057	-0.005	-0.006	0.002	0.014	0.014	0.002	0.017	-0.008
0.132	-0.837	-0.499	0.067	-0.848	-0.526	-0.167	0.035	-0.008	-0.002	0.015	0.019	0.011	0.010	0.026	-0.014
0.147	-0.852	-0.491	0.066	-0.849	-0.524	-0.132	0.047	-0.017	0.014	0.001	0.025	0.006	0.003	0.035	-0.020
0.174	-0.837	-0.495	0.065	-0.851	-0.522	-0.118	0.074	-0.046	0.042	0.018	0.019	0.034	0.014	0.032	-0.023
0.155	-0.837	-0.491	0.063	-0.852	-0.519	-0.129	0.084	-0.058	0.024	0.020	0.021	0.017	0.016	0.037	-0.021
0.140	-0.833	-0.495	0.062	-0.854	-0.517	-0.141	0.090	-0.055	0.010	0.025	0.015	0.005	0.022	0.034	-0.015
0.120	-0.825	-0.503	0.061	-0.856	-0.514	-0.194	0.083	-0.035	-0.008	0.034	0.003	0.011	0.032	0.027	-0.002
0.117	-0.837	-0.503	0.060	-0.858	-0.510	-0.206	0.049	-0.031	-0.011	0.025	0.000	0.011	0.022	0.029	0.009
0.105	-0.844	-0.499	0.060	-0.860	-0.507	-0.173	-0.002	-0.013	-0.022	0.019	0.001	0.019	0.015	0.033	0.013
0.109	-0.852	-0.510	0.060	-0.862	-0.504	-0.189	-0.036	-0.015	-0.019	0.013	-0.014	0.012	0.008	0.021	0.010
0.136	-0.848	-0.526	0.061	-0.864	-0.500	-0.241	-0.052	0.007	0.007	0.019	-0.034	0.020	0.012	0.006	0.008
0.147	-0.860	-0.518	0.062	-0.866	-0.496	-0.260	-0.023	0.040	0.017	0.010	-0.031	0.036	0.001	0.013	0.007
0.151	-0.887	-0.522	0.064	-0.869	-0.490	-0.329	-0.064	0.096	0.019	-0.014	-0.040	0.044	0.026	0.009	0.010
0.136	-0.922	-0.530	0.069	-0.874	-0.482	-0.455	-0.165	0.141	-0.001	-0.045	-0.056	0.033	0.061	0.001	0.014
0.136	-0.914	-0.554	0.073	-0.880	-0.470	-0.650	-0.192	0.154	-0.006	-0.031	-0.091	0.038	0.054	0.024	0.007
0.159	-0.891	-0.554	0.077	-0.886	-0.458	-0.689	-0.108	0.125	0.014	-0.002	-0.103	0.066	0.032	0.024	-0.008
0.209	-0.902	-0.499	0.078	-0.890	-0.449	-0.533	0.056	0.070	0.063	-0.009	-0.057	0.120	0.044	0.030	-0.019
0.224	-0.910	-0.420	0.079	-0.893	-0.443	-0.313	0.080	0.051	0.078	-0.014	0.016	0.139	0.054	0.109	-0.033
0.159	-0.906	-0.357	0.080	-0.894	-0.441	-0.102	0.021	0.049	0.011	-0.009	0.077	0.078	0.052	0.171	-0.027
0.159	-0.906	-0.357	0.081	-0.893	-0.442	0.053	-0.069	0.042	0.010	-0.010	0.078	0.083	0.053	0.170	-0.003
0.105	-0.941	-0.459	0.083	-0.892	-0.444	0.139	-0.131	0.028	-0.046	-0.046	-0.022	0.034	0.090	0.066	0.039
0.086	-0.937	-0.503	0.084	-0.890	-0.448	0.222	-0.123	-0.010	-0.066	-0.044	-0.062	0.020	0.087	0.021	0.078
0.040	-0.910	-0.534	0.084	-0.887	-0.454	0.335	-0.153	-0.047	-0.113	-0.020	-0.087	0.021	0.062	0.013	0.122
0.005	-0.867	-0.534	0.084	-0.884	-0.460	0.346	-0.141	-0.084	-0.147	0.019	-0.081	0.051	0.021	0.015	0.144
-0.010	-0.848	-0.558	0.084	-0.881	-0.466	0.343	-0.195	-0.097	-0.162	0.036	-0.099	0.061	0.003	0.040	0.167
0.017	-0.806	-0.577	0.082	-0.878	-0.471	0.303	-0.121	-0.112	-0.134	0.075	-0.113	0.030	0.037	0.061	0.181
-0.014	-0.813	-0.605	0.081	-0.876	-0.476	0.235	-0.097	-0.140	-0.163	0.065	-0.136	0.055	0.027	0.091	0.190
-0.022	-0.837	-0.609	0.079	-0.875	-0.478	0.125	-0.086	-0.132	-0.169	0.041	-0.138	0.057	0.002	0.096	0.201
-0.033	-0.844	-0.601	0.077	-0.875	-0.478	-0.027	-0.020	-0.109	-0.178	0.033	-0.130	0.064	0.007	0.091	0.212
-0.064	-0.852	-0.605	0.076	-0.876	-0.475	-0.159	-0.016	-0.060	-0.208	0.027	-0.136	0.089	0.017	0.096	0.210
-0.045	-0.898	-0.605	0.074	-0.878	-0.473	-0.180	0.023	-0.035	-0.187	-0.018	-0.139	0.065	0.066	0.098	0.205
-0.018	-0.906	-0.577	0.073	-0.879	-0.470	-0.150	0.048	-0.025	-0.159	-0.024	-0.114	0.033	0.075	0.073	0.194
-0.010	-0.933	-0.570	0.072	-0.881	-0.468	-0.142	0.006	-0.035	-0.151	-0.050	-0.108	0.021	0.105	0.067	0.173
0.013	-0.949	-0.570	0.071	-0.882	-0.466	-0.139	-0.001	-0.045	-0.127	-0.064	-0.110	0.007	0.122	0.069	0.155
0.028	-0.956	-0.550	0.071	-0.883	-0.463	-0.147	0.006	-0.011	-0.111	-0.071	-0.093	0.028	0.132	0.051	0.143
0.028	-0.960	-0.534	0.071	-0.884	-0.462	-0.062	-0.007	-0.000	-0.111	-0.074	-0.078	0.033	0.138	0.037	0.126
0.017	-0.956	-0.491	0.070	-0.884	-0.462	0.011	0.005	-0.038	-0.121	-0.070	-0.035	0.027	0.137	0.005	0.110
0.040	-0.952	-0.463	0.070	-0.883	-0.464	0.080	-0.054	-0.039	-0.098	-0.067	-0.006	0.056	0.136	0.030	0.092
0.070	-0.906	-0.491	0.068	-0.883	-0.465	0.085	-0.020	-0.080	-0.066	-0.021	-0.032	0.093	0.092	0.001	0.069
0.086	-0.914	-0.463	0.068	-0.882	-0.467	0.103	-0.055	-0.073	-0.050	-0.030	-0.003	0.114	0.102	0.026	0.044
0.132	-0.891	-0.483	0.067	-0.881	-0.468	0.049	-0.007	-0.061	-0.003	-0.007	-0.021	0.165	0.081	0.004	0.022
0.140	-0.864	-0.479	0.066	-0.881	-0.468	0.004	0.017	-0.068	0.006	0.020	-0.017	0.178	0.057	0.006	0.001
0.151	-0.864	-0.459	0.065	-0.882	-0.467	-0.045	0.037	-0.047	0.019	0.020	0.002	0.195	0.059	0.024	-0.019
0.163	-0.852	-0.443	0.064	-0.882	-0.466	-0.040	0.027	-0.040	0.031	0.032	0.017	0.211	0.050	0.038	-0.029
0.178	-0.867	-0.436	0.063	-0.882	-0.466	-0.006	0.057	-0.043	0.047	0.017	0.025	0.231	0.068	0.043	-0.038
0.170	-0.898	-0.440	0.062	-0.883	-0.465	-0.088	0.069	-0.023	0.040	-0.013	0.019	0.229	0.102	0.038	-0.043
0.167	-0.883	-0.432	0.062	-0.884	-0.464	-0.068	0.069	-0.018	0.037	0.003	0.026	0.231	0.089	0.044	-0.042
0.174	-0.871	-0.447	0.061	-0.885	-0.462	-0.114	0.106	-0.001	0.045	0.016	0.008	0.243	0.080	0.026	-0.036
0.147	-0.891	-0.416	0.060	-0.886	-0.460	-0.077	0.094	-0.006	0.019	-0.003	0.038	0.222	0.103	0.056	-0.036
0.132	-0.871	-0.412	0.060	-0.886	-0.459	-0.050	0.082	-0.003	0.004	0.017	0.042	0.211	0.086	0.058	-0.030
0.163	-0.871	-0.420	0.059	-0.886	-0.459	-0.018	0.095	-0.013	0.036	0.017	0.033	0.247	0.089	0.048	-0.029
0.128	-0.864	-0.424	0.059	-0.886	-0.459	-0.000	0.062	-0.004	0.002	0.025	0.029	0.217	0.084	0.043	-0.029
0.159	-0.867	-0.416	0.058	-0.886	-0.459	0.014	0.086	-0.009	0.033	0.021	0.038	0.253	0.090	0.049	-0.029
0.143	-0.883	-0.424	0.057	-0.886	-0.459	0.004	0.094	-0.011	0.019	0.006	0.030	0.242	0.108	0.039	-0.027
0.140	-0.875	-0.432	0.057	-0.887	-0.459	-0.025	0.058	0.009	0.015	0.013	0.022	0.243	0.103	0.029	-0.034
0.151	-0.867	-0.428	0.056	-0.887	-0.459	0.006	0.090	-0.008	0.027	0.021	0.026	0.260	0.098	0.031	-0.031
0.167	-0.883	-0.443	0.056	-0.886	-0.461	0.088	0.106	-0.012	0.043	0.005	0.012	0.280	0.116	0.013	-0.032
0.140	-0.891	-0.416	0.055	-0.885	-0.463	0.115	0.062	0.005	0.017	-0.004	0.041	0.258	0.127	0.038	-0.035
0.147	-0.864	-0.436	0.055	-0.883	-0.466	0.155	0.078	0.025	0.024	0.022	0.024	0.271	0.103	0.016	-0.037
0.155	-0.860	-0.432	0.055	-0.882	-0.468	0.160	0.084	0.020	0.032	0.024	0.031	0.283	0.102	0.018	-0.037
0.167	-0.856	-0.455	0.055	-0.881	-0.471	0.124	0.097	0.012	0.044	0.027	0.010	0.300	0.101	0.008	0.000
0.159	-0.867	-0.447	0.054	-0.879	-0.473	0.126	0.118	0.002	0.037	0.014	0.020	0.297	0.115	0.002	0.000
0.163	-0.871	-0.459	0.054	-0.878	-0.475	0.100	0.094	0.010	0.041	0.009	0.010	0.306	0.121	0.016	0.000
Avg ODBA	2.041
Vec ODBA	1.422
Avg ELBA	0.640
Avg EPBA	0.176
Speed	ODBA	VeDBA	ELBA	EPBA	StrkSpGn	StrSpGn_L	ISI
4.600	2.041	1.422	0.640	0.176	0.433	0.435	3.205
MeanPeak	0.044208
MeanLong	0.044366
MeanISI	3.205000
