# Supplementary material for: Averaged Propulsive Body Acceleration (APBA) Can Be Calculated from Biologging Tags That Incorporate Gyroscopes and Accelerometers to Estimate Swimming Speed, Hydrodynamic Drag and Energy Expenditure for Steller Sea Lions
Source: PLoS One. 2016 Jun 10;11(6):e0157326. doi: 10.1371/journal.pone.0157326 (PMC4902303; doi:10.1371/journal.pone.0157326)
Supplement: S5 Data — Same components as S2. (ZIP) [file pone.0157326.s005.zip › YashaJuly_30/yasha1_3600_4.csv]

rawAx	rawAy	rawAz	gravX	gravY	gravZ	gyrX	gyrY	gyrZ	estAx	estAy	estAz	odbX	odbY	odbZ	spk
-0.176	-0.381	-0.999	-0.217	-0.329	-0.919	-0.455	0.108	0.075	-0.029	-0.056	-0.090	0.218	0.038	0.281	0.096
-0.264	-0.442	-0.905	-0.214	-0.340	-0.916	-0.608	-0.153	-0.009	-0.120	-0.106	0.001	0.309	0.020	0.189	0.103
-0.310	-0.458	-0.853	-0.209	-0.352	-0.912	-0.610	-0.286	-0.008	-0.171	-0.110	0.049	0.359	0.032	0.140	0.123
-0.337	-0.419	-0.806	-0.197	-0.359	-0.912	-0.356	-0.618	0.138	-0.209	-0.064	0.096	0.389	0.010	0.096	0.131
-0.295	-0.400	-0.822	-0.178	-0.365	-0.914	-0.219	-0.908	0.391	-0.186	-0.039	0.081	0.349	0.033	0.115	0.122
-0.226	-0.354	-0.818	-0.154	-0.368	-0.917	-0.073	-1.083	0.602	-0.141	0.010	0.088	0.283	0.083	0.113	0.098
-0.168	-0.319	-0.810	-0.130	-0.371	-0.920	-0.057	-1.076	0.587	-0.107	0.048	0.099	0.228	0.121	0.108	0.071
-0.099	-0.272	-0.794	-0.106	-0.372	-0.922	-0.031	-1.112	0.517	-0.062	0.096	0.117	0.161	0.171	0.096	0.054
-0.095	-0.296	-0.759	-0.080	-0.374	-0.924	-0.043	-1.220	0.494	-0.084	0.074	0.154	0.160	0.152	0.063	0.040
-0.099	-0.338	-0.778	-0.054	-0.377	-0.925	-0.100	-1.239	0.473	-0.114	0.034	0.135	0.167	0.113	0.086	0.031
-0.057	-0.338	-0.739	-0.029	-0.380	-0.925	-0.142	-1.120	0.480	-0.096	0.037	0.175	0.127	0.117	0.050	0.029
-0.041	-0.284	-0.696	-0.008	-0.386	-0.922	-0.356	-1.005	0.448	-0.103	0.098	0.216	0.115	0.174	0.009	0.020
-0.026	-0.265	-0.633	0.011	-0.394	-0.919	-0.426	-0.861	0.395	-0.106	0.125	0.275	0.102	0.197	0.051	-0.009
0.013	-0.288	-0.605	0.031	-0.401	-0.915	-0.399	-0.883	0.441	-0.087	0.109	0.300	0.067	0.178	0.076	-0.022
0.082	-0.269	-0.554	0.051	-0.408	-0.912	-0.362	-0.853	0.524	-0.038	0.134	0.347	0.001	0.201	0.124	-0.036
0.055	-0.265	-0.542	0.077	-0.413	-0.907	-0.342	-1.176	0.530	-0.091	0.143	0.355	0.031	0.209	0.133	-0.067
0.090	-0.195	-0.518	0.104	-0.417	-0.903	-0.244	-1.277	0.502	-0.084	0.216	0.374	0.000	0.283	0.154	-0.087
0.170	-0.164	-0.373	0.127	-0.418	-0.900	-0.155	-0.962	0.587	-0.026	0.248	0.516	0.078	0.318	0.297	-0.068
0.220	-0.129	-0.510	0.155	-0.419	-0.895	-0.164	-1.211	0.739	-0.004	0.283	0.374	0.126	0.357	0.156	-0.059
0.120	-0.168	-0.522	0.193	-0.425	-0.884	-0.520	-1.832	0.683	-0.142	0.251	0.351	0.022	0.323	0.141	-0.089
0.170	-0.180	-0.534	0.229	-0.439	-0.869	-0.894	-1.793	0.428	-0.128	0.253	0.324	0.069	0.316	0.127	-0.091
0.413	-0.230	-0.495	0.260	-0.452	-0.854	-0.861	-1.545	0.407	0.084	0.215	0.348	0.308	0.271	0.163	-0.083
0.413	-0.230	-0.495	0.291	-0.460	-0.839	-0.723	-1.503	0.592	0.052	0.224	0.334	0.305	0.276	0.160	-0.098
0.370	-0.269	-0.507	0.324	-0.469	-0.821	-0.832	-1.540	0.778	-0.023	0.194	0.305	0.260	0.243	0.145	-0.121
0.397	-0.319	-0.526	0.355	-0.481	-0.801	-1.035	-1.442	0.750	-0.027	0.155	0.265	0.284	0.198	0.122	-0.102
0.470	-0.350	-0.507	0.384	-0.492	-0.782	-1.018	-1.305	0.713	0.018	0.135	0.265	0.354	0.171	0.140	-0.097
0.501	-0.423	-0.522	0.410	-0.504	-0.760	-1.137	-1.270	0.622	0.022	0.074	0.228	0.381	0.103	0.121	-0.098
0.574	-0.408	-0.514	0.433	-0.514	-0.740	-0.988	-1.097	0.577	0.073	0.099	0.217	0.451	0.123	0.126	-0.102
0.559	-0.373	-0.550	0.456	-0.523	-0.721	-0.963	-1.065	0.642	0.034	0.142	0.162	0.433	0.163	0.088	-0.115
0.590	-0.435	-0.558	0.481	-0.527	-0.701	-0.765	-1.267	0.661	0.040	0.085	0.134	0.462	0.107	0.077	-0.120
0.713	-0.450	-0.542	0.505	-0.531	-0.681	-0.740	-1.171	0.668	0.139	0.073	0.130	0.583	0.097	0.089	-0.100
0.686	-0.481	-0.546	0.522	-0.534	-0.665	-0.754	-0.774	0.611	0.094	0.046	0.110	0.553	0.072	0.083	-0.099
0.586	-0.527	-0.467	0.539	-0.539	-0.647	-0.779	-0.851	0.515	-0.023	0.004	0.171	0.451	0.031	0.159	-0.094
0.655	-0.539	-0.463	0.553	-0.545	-0.630	-0.745	-0.758	0.367	0.033	-0.002	0.158	0.518	0.025	0.160	-0.086
0.655	-0.489	-0.495	0.567	-0.549	-0.614	-0.643	-0.773	0.312	0.019	0.052	0.111	0.515	0.081	0.126	-0.077
0.759	-0.485	-0.514	0.577	-0.554	-0.600	-0.653	-0.590	0.276	0.113	0.061	0.077	0.617	0.090	0.103	-0.076
0.720	-0.454	-0.510	0.587	-0.557	-0.587	-0.577	-0.508	0.249	0.065	0.095	0.068	0.577	0.127	0.103	-0.077
0.674	-0.469	-0.518	0.593	-0.562	-0.577	-0.576	-0.330	0.168	0.013	0.084	0.050	0.529	0.117	0.091	-0.075
0.744	-0.508	-0.503	0.597	-0.566	-0.568	-0.587	-0.173	0.163	0.078	0.050	0.057	0.597	0.084	0.104	-0.059
0.682	-0.554	-0.459	0.602	-0.570	-0.559	-0.536	-0.199	0.198	0.012	0.007	0.092	0.533	0.043	0.143	-0.040
0.701	-0.601	-0.475	0.605	-0.574	-0.552	-0.474	-0.114	0.150	0.028	-0.036	0.069	0.551	0.003	0.123	-0.042
0.659	-0.597	-0.522	0.609	-0.577	-0.545	-0.492	-0.151	0.156	-0.018	-0.029	0.014	0.507	0.013	0.072	-0.036
0.736	-0.612	-0.562	0.612	-0.580	-0.537	-0.526	-0.098	0.186	0.056	-0.041	-0.032	0.581	0.002	0.028	-0.047
0.767	-0.639	-0.577	0.613	-0.586	-0.530	-0.670	0.033	0.142	0.085	-0.063	-0.056	0.610	0.020	0.008	-0.053
0.809	-0.697	-0.574	0.613	-0.592	-0.524	-0.714	0.209	0.127	0.128	-0.115	-0.058	0.651	0.075	0.009	-0.062
0.786	-0.740	-0.570	0.611	-0.599	-0.518	-0.831	0.337	0.112	0.107	-0.150	-0.060	0.626	0.115	0.009	-0.051
0.747	-0.755	-0.601	0.609	-0.606	-0.512	-0.871	0.380	0.149	0.070	-0.158	-0.097	0.587	0.128	0.025	-0.036
0.713	-0.752	-0.641	0.605	-0.616	-0.504	-1.077	0.460	0.084	0.039	-0.145	-0.144	0.551	0.123	0.068	-0.028
0.720	-0.728	-0.684	0.602	-0.626	-0.496	-1.118	0.413	0.066	0.051	-0.111	-0.196	0.558	0.099	0.115	-0.041
0.774	-0.713	-0.609	0.595	-0.636	-0.491	-0.878	0.566	-0.076	0.111	-0.086	-0.125	0.610	0.082	0.044	-0.058
0.847	-0.663	-0.577	0.587	-0.644	-0.490	-0.600	0.560	-0.233	0.192	-0.028	-0.095	0.681	0.030	0.017	-0.065
0.813	-0.632	-0.589	0.580	-0.649	-0.492	-0.265	0.418	-0.248	0.164	0.008	-0.105	0.645	0.004	0.033	-0.058
0.724	-0.670	-0.644	0.574	-0.651	-0.496	0.034	0.354	-0.240	0.082	-0.028	-0.156	0.555	0.032	0.093	-0.024
0.636	-0.779	-0.664	0.567	-0.651	-0.505	0.304	0.411	-0.234	0.001	-0.137	-0.166	0.465	0.136	0.118	0.032
0.570	-0.794	-0.676	0.558	-0.650	-0.516	0.422	0.431	-0.292	-0.056	-0.153	-0.168	0.398	0.148	0.135	0.093
0.517	-0.802	-0.668	0.545	-0.651	-0.528	0.424	0.614	-0.467	-0.097	-0.160	-0.147	0.342	0.151	0.132	0.144
0.440	-0.840	-0.652	0.530	-0.653	-0.541	0.417	0.650	-0.571	-0.159	-0.197	-0.119	0.264	0.185	0.121	0.196
0.370	-0.902	-0.660	0.514	-0.655	-0.554	0.406	0.712	-0.611	-0.212	-0.256	-0.114	0.194	0.244	0.134	0.255
0.297	-0.906	-0.747	0.501	-0.656	-0.565	0.451	0.491	-0.521	-0.272	-0.259	-0.190	0.119	0.244	0.227	0.315
0.213	-0.809	-0.822	0.492	-0.653	-0.576	0.516	0.348	-0.312	-0.347	-0.165	-0.254	0.034	0.144	0.307	0.368
0.174	-0.694	-0.849	0.484	-0.651	-0.585	0.422	0.357	-0.219	-0.378	-0.052	-0.272	0.006	0.025	0.341	0.405
0.159	-0.558	-0.873	0.475	-0.651	-0.592	0.111	0.447	-0.164	-0.385	0.083	-0.289	0.023	0.113	0.370	0.413
0.186	-0.512	-0.873	0.466	-0.654	-0.596	-0.164	0.576	-0.138	-0.348	0.133	-0.285	0.002	0.162	0.377	0.400
0.228	-0.581	-0.838	0.454	-0.661	-0.598	-0.412	0.694	-0.236	-0.294	0.070	-0.247	0.042	0.096	0.347	0.357
0.228	-0.581	-0.838	0.442	-0.670	-0.596	-0.584	0.623	-0.269	-0.283	0.079	-0.249	0.040	0.100	0.353	0.310
0.309	-0.744	-0.715	0.434	-0.677	-0.594	-0.451	0.354	-0.243	-0.194	-0.076	-0.130	0.120	0.057	0.236	0.248
0.309	-0.744	-0.715	0.426	-0.686	-0.591	-0.523	0.429	-0.241	-0.185	-0.068	-0.133	0.120	0.051	0.242	0.192
0.386	-0.771	-0.625	0.418	-0.692	-0.588	-0.419	0.375	-0.208	-0.101	-0.088	-0.045	0.196	0.073	0.158	0.135
0.397	-0.790	-0.566	0.411	-0.697	-0.587	-0.265	0.370	-0.163	-0.082	-0.103	0.013	0.207	0.089	0.105	0.090
0.401	-0.705	-0.550	0.405	-0.702	-0.586	-0.310	0.381	-0.159	-0.072	-0.013	0.028	0.210	0.001	0.095	0.052
0.428	-0.697	-0.475	0.397	-0.707	-0.585	-0.321	0.459	-0.147	-0.038	0.000	0.102	0.236	0.009	0.025	0.037
0.397	-0.709	-0.471	0.393	-0.712	-0.582	-0.313	0.268	-0.124	-0.064	-0.007	0.103	0.204	0.000	0.027	0.026
0.390	-0.721	-0.479	0.389	-0.718	-0.577	-0.427	0.160	-0.139	-0.068	-0.012	0.090	0.195	0.008	0.041	0.001
0.386	-0.759	-0.412	0.387	-0.725	-0.569	-0.529	0.007	-0.117	-0.071	-0.043	0.149	0.190	0.043	0.020	-0.023
0.455	-0.821	-0.357	0.386	-0.732	-0.561	-0.478	-0.038	-0.144	-0.000	-0.098	0.197	0.258	0.102	0.070	-0.054
0.509	-0.860	-0.337	0.381	-0.741	-0.553	-0.611	0.185	-0.199	0.058	-0.128	0.208	0.311	0.137	0.084	-0.073
0.513	-0.879	-0.337	0.376	-0.748	-0.547	-0.427	0.172	-0.248	0.068	-0.140	0.202	0.314	0.154	0.079	-0.077
0.470	-0.817	-0.451	0.368	-0.755	-0.543	-0.439	0.334	-0.292	0.034	-0.072	0.083	0.271	0.089	0.040	-0.069
0.424	-0.705	-0.491	0.361	-0.762	-0.538	-0.484	0.262	-0.282	-0.005	0.047	0.038	0.223	0.025	0.084	-0.054
0.440	-0.744	-0.495	0.355	-0.771	-0.529	-0.672	0.285	-0.234	0.017	0.017	0.026	0.237	0.011	0.094	-0.035
0.420	-0.864	-0.376	0.348	-0.780	-0.520	-0.675	0.297	-0.268	0.005	-0.093	0.135	0.216	0.128	0.018	-0.036
0.378	-0.894	-0.313	0.340	-0.790	-0.511	-0.730	0.343	-0.308	-0.030	-0.114	0.189	0.171	0.156	0.075	-0.042
0.390	-0.906	-0.282	0.330	-0.800	-0.502	-0.684	0.393	-0.356	-0.009	-0.116	0.212	0.181	0.165	0.100	-0.052
0.363	-0.925	-0.302	0.320	-0.809	-0.493	-0.738	0.514	-0.343	-0.026	-0.126	0.183	0.153	0.181	0.075	-0.044
0.401	-0.867	-0.313	0.309	-0.819	-0.484	-0.712	0.492	-0.346	0.022	-0.058	0.162	0.191	0.119	0.057	-0.061
0.324	-0.887	-0.306	0.302	-0.829	-0.471	-0.858	0.317	-0.270	-0.048	-0.068	0.157	0.115	0.135	0.057	-0.048
0.417	-0.891	-0.239	0.294	-0.838	-0.459	-0.830	0.404	-0.291	0.052	-0.062	0.212	0.207	0.133	0.116	-0.044
0.305	-0.910	-0.294	0.285	-0.848	-0.446	-0.840	0.324	-0.335	-0.051	-0.071	0.144	0.093	0.145	0.055	-0.023
0.343	-0.902	-0.373	0.276	-0.857	-0.436	-0.712	0.393	-0.352	-0.003	-0.055	0.055	0.130	0.132	0.029	-0.039
0.297	-0.894	-0.392	0.269	-0.865	-0.424	-0.760	0.222	-0.306	-0.042	-0.039	0.023	0.080	0.120	0.055	-0.018
0.424	-0.918	-0.396	0.260	-0.872	-0.414	-0.677	0.376	-0.365	0.093	-0.055	0.009	0.204	0.141	0.064	-0.038
0.336	-0.929	-0.380	0.253	-0.881	-0.401	-0.824	0.208	-0.295	0.011	-0.058	0.011	0.112	0.151	0.054	-0.047
0.413	-0.949	-0.341	0.245	-0.888	-0.390	-0.700	0.327	-0.336	0.096	-0.069	0.040	0.187	0.169	0.020	-0.065
0.374	-0.925	-0.376	0.237	-0.895	-0.378	-0.727	0.336	-0.349	0.066	-0.039	-0.007	0.146	0.144	0.062	-0.061
0.397	-0.879	-0.440	0.229	-0.901	-0.369	-0.600	0.274	-0.324	0.096	0.014	-0.079	0.168	0.095	0.132	-0.058
0.428	-0.794	-0.522	0.221	-0.906	-0.361	-0.541	0.400	-0.340	0.136	0.104	-0.169	0.196	0.007	0.220	-0.038
0.340	-0.825	-0.495	0.214	-0.911	-0.354	-0.514	0.237	-0.302	0.054	0.078	-0.150	0.104	0.034	0.199	-0.033
0.320	-0.867	-0.440	0.207	-0.916	-0.345	-0.586	0.355	-0.295	0.042	0.041	-0.103	0.083	0.072	0.150	-0.029
0.343	-0.875	-0.428	0.199	-0.921	-0.335	-0.611	0.368	-0.300	0.073	0.039	-0.101	0.104	0.076	0.144	-0.025
0.343	-0.887	-0.420	0.193	-0.926	-0.325	-0.613	0.261	-0.257	0.079	0.032	-0.103	0.103	0.084	0.142	-0.033
0.367	-0.879	-0.467	0.186	-0.930	-0.317	-0.534	0.351	-0.278	0.109	0.044	-0.158	0.125	0.073	0.195	-0.038
0.336	-0.887	-0.420	0.179	-0.934	-0.309	-0.522	0.298	-0.296	0.085	0.040	-0.119	0.093	0.077	0.153	-0.049
0.301	-0.933	-0.365	0.172	-0.938	-0.301	-0.458	0.331	-0.312	0.058	-0.002	-0.071	0.056	0.121	0.103	-0.057
0.340	-0.910	-0.298	0.165	-0.942	-0.293	-0.486	0.352	-0.294	0.104	0.025	-0.011	0.092	0.095	0.041	-0.055
0.332	-0.949	-0.329	0.158	-0.945	-0.287	-0.406	0.323	-0.261	0.103	-0.011	-0.049	0.083	0.130	0.077	-0.052
0.282	-0.941	-0.329	0.151	-0.948	-0.281	-0.375	0.330	-0.283	0.060	-0.000	-0.055	0.031	0.119	0.081	-0.052
0.263	-0.956	-0.321	0.145	-0.951	-0.275	-0.363	0.280	-0.297	0.047	-0.012	-0.053	0.011	0.131	0.078	-0.040
0.251	-0.979	-0.294	0.137	-0.953	-0.269	-0.370	0.266	-0.314	0.042	-0.033	-0.032	0.002	0.151	0.055	-0.033
0.251	-0.979	-0.294	0.131	-0.956	-0.263	-0.359	0.257	-0.294	0.049	-0.030	-0.037	0.003	0.147	0.059	-0.022
0.255	-0.941	-0.290	0.124	-0.959	-0.256	-0.391	0.378	-0.261	0.059	0.011	-0.040	0.000	0.105	0.059	-0.021
0.182	-0.964	-0.278	0.118	-0.961	-0.248	-0.447	0.276	-0.239	-0.008	-0.009	-0.035	0.074	0.125	0.051	-0.017
0.240	-0.952	-0.321	0.113	-0.964	-0.241	-0.445	0.280	-0.216	0.055	0.005	-0.086	0.017	0.110	0.098	-0.021
0.228	-0.972	-0.333	0.108	-0.967	-0.232	-0.473	0.325	-0.206	0.048	-0.011	-0.106	0.029	0.125	0.113	-0.015
0.255	-0.952	-0.286	0.102	-0.969	-0.227	-0.363	0.469	-0.212	0.080	0.011	-0.064	0.003	0.102	0.068	-0.032
0.205	-0.952	-0.274	0.096	-0.971	-0.219	-0.448	0.470	-0.245	0.037	0.013	-0.059	0.053	0.099	0.059	-0.038
0.247	-0.995	-0.246	0.090	-0.973	-0.213	-0.369	0.445	-0.204	0.084	-0.027	-0.038	0.011	0.137	0.034	-0.043
0.224	-1.010	-0.239	0.085	-0.975	-0.207	-0.346	0.466	-0.196	0.066	-0.041	-0.035	0.034	0.149	0.029	-0.039
0.213	-1.014	-0.258	0.079	-0.977	-0.200	-0.409	0.427	-0.228	0.060	-0.042	-0.062	0.045	0.148	0.050	-0.047
0.201	-0.972	-0.242	0.073	-0.978	-0.194	-0.338	0.429	-0.243	0.055	0.002	-0.051	0.056	0.102	0.037	-0.040
0.209	-0.952	-0.211	0.068	-0.980	-0.186	-0.411	0.381	-0.190	0.067	0.023	-0.027	0.048	0.078	0.007	-0.046
0.182	-0.949	-0.215	0.065	-0.981	-0.181	-0.317	0.302	-0.156	0.044	0.029	-0.036	0.075	0.071	0.014	-0.036
0.224	-0.979	-0.187	0.060	-0.983	-0.176	-0.278	0.405	-0.173	0.091	-0.001	-0.013	0.031	0.098	0.012	-0.034
0.124	-0.972	-0.199	0.055	-0.984	-0.172	-0.241	0.319	-0.206	-0.005	0.008	-0.029	0.130	0.086	0.002	-0.035
0.170	-1.010	-0.227	0.050	-0.985	-0.164	-0.417	0.301	-0.221	0.046	-0.029	-0.064	0.082	0.121	0.031	-0.040
0.209	-0.999	-0.219	0.046	-0.987	-0.155	-0.489	0.311	-0.207	0.089	-0.015	-0.065	0.042	0.107	0.025	-0.031
0.197	-0.956	-0.207	0.041	-0.989	-0.142	-0.645	0.420	-0.225	0.083	0.029	-0.065	0.052	0.061	0.015	-0.041
0.167	-0.949	-0.183	0.036	-0.991	-0.129	-0.726	0.366	-0.190	0.056	0.039	-0.055	0.081	0.050	0.006	-0.039
0.151	-0.956	-0.132	0.032	-0.993	-0.113	-0.818	0.376	-0.203	0.045	0.034	-0.019	0.094	0.055	0.056	-0.033
0.143	-0.972	-0.168	0.028	-0.995	-0.095	-0.902	0.273	-0.177	0.041	0.021	-0.072	0.100	0.068	0.019	-0.026
0.159	-1.037	-0.160	0.024	-0.997	-0.078	-0.901	0.309	-0.167	0.060	-0.043	-0.082	0.082	0.131	0.025	-0.017
0.147	-1.099	-0.148	0.020	-0.998	-0.060	-0.911	0.395	-0.198	0.053	-0.103	-0.087	0.091	0.190	0.035	-0.012
0.140	-1.076	-0.215	0.017	-0.999	-0.042	-0.932	0.252	-0.156	0.048	-0.079	-0.172	0.095	0.165	0.034	-0.014
0.178	-1.037	-0.235	0.014	-1.000	-0.025	-0.856	0.273	-0.159	0.090	-0.040	-0.208	0.055	0.124	0.055	-0.019
0.186	-1.037	-0.219	0.011	-1.000	-0.009	-0.833	0.382	-0.179	0.101	-0.039	-0.208	0.044	0.123	0.040	-0.020
0.205	-1.049	-0.175	0.008	-1.000	0.005	-0.771	0.527	-0.183	0.123	-0.050	-0.180	0.023	0.132	0.002	-0.021
0.155	-1.049	-0.116	0.005	-1.000	0.017	-0.624	0.469	-0.181	0.076	-0.050	-0.133	0.070	0.130	0.060	-0.016
0.105	-1.049	-0.073	0.002	-1.000	0.028	-0.554	0.426	-0.201	0.030	-0.050	-0.100	0.117	0.128	0.102	-0.003
0.090	-1.061	-0.057	-0.002	-0.999	0.037	-0.481	0.433	-0.195	0.018	-0.062	-0.094	0.130	0.137	0.116	0.010
0.059	-1.061	-0.053	-0.005	-0.999	0.045	-0.403	0.344	-0.182	-0.010	-0.062	-0.098	0.158	0.135	0.119	0.028
0.090	-1.076	-0.053	-0.009	-0.999	0.052	-0.337	0.381	-0.216	0.024	-0.078	-0.104	0.124	0.149	0.118	0.050
0.043	-1.092	-0.085	-0.013	-0.998	0.058	-0.346	0.370	-0.224	-0.018	-0.094	-0.142	0.168	0.163	0.085	0.064
-0.007	-1.068	-0.101	-0.016	-0.998	0.064	-0.314	0.357	-0.182	-0.065	-0.071	-0.164	0.215	0.138	0.068	0.088
0.013	-1.037	-0.069	-0.018	-0.997	0.070	-0.305	0.420	-0.169	-0.043	-0.041	-0.138	0.193	0.106	0.098	0.115
-0.072	-1.045	-0.065	-0.022	-0.997	0.076	-0.328	0.306	-0.176	-0.124	-0.049	-0.141	0.275	0.113	0.101	0.131
-0.057	-1.034	-0.069	-0.026	-0.996	0.082	-0.340	0.347	-0.218	-0.105	-0.038	-0.151	0.256	0.100	0.095	0.135
-0.049	-0.995	-0.085	-0.029	-0.995	0.090	-0.416	0.366	-0.214	-0.093	-0.000	-0.175	0.246	0.061	0.078	0.139
-0.049	-0.987	-0.065	-0.032	-0.995	0.098	-0.396	0.381	-0.192	-0.090	0.006	-0.163	0.243	0.053	0.096	0.137
-0.018	-0.960	-0.057	-0.035	-0.994	0.106	-0.429	0.319	-0.149	-0.057	0.032	-0.164	0.209	0.025	0.101	0.126
-0.072	-0.929	-0.038	-0.037	-0.993	0.116	-0.504	0.332	-0.137	-0.108	0.062	-0.154	0.260	0.007	0.119	0.115
-0.018	-0.972	0.010	-0.038	-0.991	0.127	-0.558	0.368	-0.114	-0.053	0.018	-0.118	0.204	0.035	0.164	0.110
-0.018	-0.972	0.010	-0.039	-0.990	0.139	-0.582	0.312	-0.090	-0.052	0.016	-0.129	0.200	0.034	0.163	0.111
-0.068	-1.049	0.096	-0.039	-0.988	0.150	-0.583	0.234	-0.041	-0.102	-0.063	-0.054	0.248	0.110	0.248	0.089
-0.068	-1.049	0.096	-0.040	-0.986	0.161	-0.566	0.174	-0.075	-0.100	-0.065	-0.066	0.245	0.109	0.246	0.080
-0.003	-1.095	0.144	-0.041	-0.984	0.172	-0.536	0.255	-0.108	-0.034	-0.113	-0.029	0.177	0.155	0.291	0.069
-0.010	-1.084	0.175	-0.043	-0.982	0.183	-0.542	0.176	-0.104	-0.040	-0.104	-0.009	0.183	0.143	0.320	0.054
-0.010	-1.080	0.187	-0.042	-0.981	0.191	-0.448	0.176	-0.019	-0.041	-0.102	-0.006	0.182	0.138	0.329	0.037
0.005	-1.065	0.179	-0.041	-0.979	0.198	-0.353	0.149	0.018	-0.027	-0.088	-0.021	0.165	0.122	0.320	0.030
0.013	-1.057	0.163	-0.040	-0.978	0.205	-0.321	0.101	0.010	-0.020	-0.082	-0.044	0.156	0.114	0.302	0.016
0.047	-1.022	0.167	-0.039	-0.977	0.210	-0.302	0.127	0.007	0.013	-0.049	-0.046	0.121	0.079	0.304	0.003
0.070	-1.018	0.215	-0.037	-0.976	0.213	-0.150	0.166	0.048	0.033	-0.046	-0.002	0.098	0.074	0.349	-0.010
0.063	-0.976	0.226	-0.036	-0.976	0.216	-0.126	0.154	0.034	0.023	-0.004	0.007	0.107	0.030	0.358	-0.020
0.078	-0.976	0.215	-0.034	-0.976	0.217	-0.049	0.188	0.015	0.037	-0.004	-0.007	0.092	0.028	0.342	-0.025
0.063	-0.976	0.219	-0.034	-0.975	0.218	-0.060	0.146	-0.006	0.020	-0.005	-0.005	0.108	0.025	0.342	-0.024
0.067	-0.964	0.219	-0.034	-0.975	0.219	-0.002	0.103	-0.060	0.024	0.007	-0.005	0.104	0.012	0.339	-0.027
0.078	-0.979	0.207	-0.034	-0.975	0.218	0.010	0.045	-0.021	0.035	-0.009	-0.017	0.092	0.025	0.324	-0.031
0.082	-0.991	0.230	-0.033	-0.975	0.218	0.003	0.125	-0.016	0.038	-0.020	0.006	0.088	0.035	0.345	-0.029
0.097	-0.972	0.242	-0.033	-0.975	0.220	-0.073	0.189	-0.048	0.053	-0.001	0.016	0.072	0.014	0.354	-0.028
0.047	-1.014	0.238	-0.033	-0.975	0.222	-0.078	0.201	-0.080	0.003	-0.045	0.011	0.120	0.055	0.349	-0.034
0.055	-0.983	0.246	-0.033	-0.974	0.223	-0.074	0.111	-0.028	0.011	-0.014	0.017	0.111	0.023	0.355	-0.042
0.097	-0.976	0.254	-0.033	-0.974	0.225	-0.081	0.083	-0.019	0.052	-0.007	0.023	0.066	0.014	0.362	-0.032
0.124	-0.976	0.250	-0.032	-0.974	0.226	-0.033	0.213	-0.035	0.078	-0.007	0.018	0.037	0.012	0.357	-0.032
0.043	-0.956	0.258	-0.033	-0.973	0.228	-0.085	0.117	-0.061	-0.002	0.012	0.024	0.115	0.008	0.364	-0.039
0.036	-1.003	0.274	-0.033	-0.973	0.230	-0.102	0.061	-0.051	-0.009	-0.035	0.038	0.120	0.037	0.379	-0.034
0.093	-1.018	0.262	-0.033	-0.972	0.232	-0.109	0.112	-0.037	0.048	-0.051	0.024	0.061	0.052	0.367	-0.022
0.055	-1.034	0.297	-0.033	-0.972	0.234	-0.089	0.101	-0.030	0.009	-0.067	0.058	0.097	0.066	0.402	-0.024
0.051	-1.026	0.278	-0.033	-0.971	0.235	-0.038	0.087	-0.032	0.006	-0.060	0.037	0.098	0.058	0.382	-0.030
0.059	-0.995	0.254	-0.032	-0.972	0.235	0.013	0.052	-0.018	0.013	-0.029	0.014	0.088	0.026	0.358	-0.029
0.086	-0.960	0.238	-0.033	-0.972	0.233	0.095	-0.002	-0.027	0.040	0.007	0.000	0.059	0.010	0.342	-0.034
0.105	-0.949	0.207	-0.033	-0.973	0.230	0.148	-0.019	-0.039	0.060	0.019	-0.028	0.038	0.023	0.309	-0.028
0.109	-0.952	0.219	-0.033	-0.973	0.227	0.154	0.104	-0.063	0.064	0.016	-0.014	0.032	0.021	0.319	-0.031
0.017	-1.018	0.274	-0.033	-0.974	0.226	0.066	0.090	0.006	-0.029	-0.050	0.043	0.123	0.044	0.373	-0.025
0.051	-1.037	0.305	-0.032	-0.974	0.225	0.063	0.148	0.003	0.005	-0.069	0.075	0.086	0.062	0.403	-0.020
0.040	-1.034	0.270	-0.032	-0.974	0.223	0.087	0.108	-0.023	-0.007	-0.064	0.041	0.097	0.058	0.367	-0.018
0.059	-1.018	0.250	-0.031	-0.975	0.220	0.194	0.036	0.002	0.012	-0.048	0.025	0.076	0.042	0.347	-0.022
0.086	-0.976	0.254	-0.030	-0.976	0.215	0.265	0.067	-0.006	0.038	-0.004	0.034	0.049	0.001	0.350	-0.028
0.055	-0.968	0.211	-0.030	-0.977	0.209	0.290	-0.042	0.011	0.007	0.005	-0.003	0.079	0.009	0.305	-0.033
0.109	-0.979	0.226	-0.030	-0.979	0.204	0.266	0.108	-0.022	0.061	-0.006	0.018	0.024	0.002	0.321	-0.031
0.070	-1.003	0.226	-0.029	-0.979	0.200	0.222	0.060	0.001	0.022	-0.028	0.022	0.062	0.024	0.320	-0.030
0.063	-0.991	0.195	-0.028	-0.980	0.196	0.187	0.092	0.020	0.014	-0.015	-0.006	0.068	0.012	0.286	-0.031
0.090	-0.964	0.211	-0.027	-0.981	0.192	0.202	0.054	0.006	0.041	0.013	0.014	0.040	0.016	0.300	-0.022
0.063	-0.987	0.187	-0.027	-0.982	0.188	0.192	0.072	0.001	0.014	-0.010	-0.006	0.066	0.007	0.275	-0.020
0.078	-0.952	0.163	-0.026	-0.983	0.184	0.240	0.094	0.002	0.029	0.026	-0.024	0.050	0.029	0.250	-0.020
0.074	-0.968	0.179	-0.025	-0.984	0.179	0.240	0.086	0.023	0.024	0.012	-0.004	0.053	0.013	0.264	-0.014
0.067	-0.979	0.163	-0.024	-0.984	0.174	0.245	0.069	0.016	0.015	0.001	-0.015	0.059	0.002	0.247	-0.015
0.067	-0.979	0.163	-0.023	-0.986	0.168	0.319	0.007	0.056	0.014	0.002	-0.008	0.058	0.002	0.245	-0.015
0.055	-1.014	0.211	-0.022	-0.987	0.161	0.343	0.007	0.039	0.002	-0.031	0.046	0.069	0.031	0.290	-0.015
0.070	-1.003	0.167	-0.021	-0.988	0.156	0.291	0.067	0.022	0.016	-0.019	0.008	0.053	0.019	0.245	-0.020
0.078	-0.987	0.159	-0.019	-0.989	0.150	0.306	0.043	0.059	0.023	-0.002	0.006	0.044	0.003	0.235	-0.020
0.093	-1.003	0.144	-0.018	-0.990	0.143	0.339	0.048	0.057	0.037	-0.017	-0.003	0.028	0.018	0.218	-0.026
0.074	-0.999	0.132	-0.016	-0.990	0.137	0.325	0.039	0.049	0.016	-0.012	-0.008	0.046	0.013	0.204	-0.024
0.097	-1.026	0.156	-0.015	-0.992	0.128	0.416	0.026	0.061	0.038	-0.038	0.024	0.022	0.040	0.226	-0.023
0.055	-1.041	0.175	-0.013	-0.993	0.120	0.432	0.007	0.060	-0.006	-0.052	0.052	0.063	0.055	0.244	-0.020
0.070	-1.018	0.136	-0.012	-0.994	0.110	0.524	-0.028	0.072	0.008	-0.028	0.023	0.047	0.031	0.204	-0.020
0.086	-1.003	0.100	-0.010	-0.995	0.099	0.547	0.020	0.071	0.021	-0.011	-0.002	0.031	0.015	0.167	-0.013
0.074	-1.010	0.096	-0.008	-0.996	0.087	0.568	0.034	0.093	0.008	-0.018	0.006	0.041	0.022	0.162	-0.017
0.067	-1.026	0.116	-0.006	-0.997	0.077	0.549	0.005	0.099	-0.002	-0.033	0.037	0.049	0.037	0.180	-0.016
0.093	-1.026	0.100	-0.004	-0.998	0.065	0.569	0.026	0.088	0.023	-0.032	0.032	0.021	0.037	0.164	-0.018
0.090	-0.991	0.049	-0.001	-0.999	0.054	0.573	-0.035	0.122	0.016	0.004	-0.007	0.024	0.002	0.112	-0.022
0.109	-1.010	0.041	0.002	-0.999	0.043	0.569	0.008	0.129	0.032	-0.015	-0.004	0.004	0.021	0.103	-0.024
0.105	-1.022	0.041	0.005	-1.000	0.030	0.632	0.025	0.122	0.026	-0.027	0.009	0.007	0.032	0.102	-0.023
0.086	-1.041	0.069	0.007	-1.000	0.016	0.688	-0.024	0.103	0.004	-0.046	0.050	0.026	0.051	0.128	-0.030
0.105	-1.034	0.033	0.010	-1.000	0.002	0.744	-0.045	0.115	0.021	-0.038	0.029	0.006	0.043	0.092	-0.030
0.140	-0.987	-0.022	0.013	-1.000	-0.014	0.772	-0.009	0.130	0.053	0.009	-0.011	0.030	0.004	0.035	-0.027
0.128	-0.983	-0.045	0.015	-0.999	-0.029	0.756	0.037	0.102	0.039	0.012	-0.019	0.019	0.008	0.011	-0.026
0.093	-0.995	-0.010	0.017	-0.999	-0.043	0.691	0.038	0.116	0.002	0.000	0.030	0.016	0.004	0.046	-0.022
0.090	-1.026	0.006	0.019	-0.998	-0.057	0.720	0.128	0.097	-0.004	-0.031	0.060	0.019	0.035	0.061	-0.012
0.082	-1.022	-0.014	0.022	-0.997	-0.072	0.748	0.088	0.110	-0.014	-0.028	0.055	0.026	0.031	0.041	-0.012
0.082	-1.007	-0.042	0.024	-0.996	-0.087	0.793	-0.059	0.113	-0.016	-0.014	0.043	0.025	0.016	0.013	-0.016
0.128	-0.991	-0.093	0.027	-0.994	-0.104	0.818	-0.016	0.101	0.028	-0.000	0.007	0.022	0.000	0.039	-0.017
0.132	-0.968	-0.097	0.029	-0.992	-0.119	0.778	0.027	0.109	0.029	0.022	0.019	0.026	0.024	0.043	-0.026
0.109	-0.968	-0.089	0.031	-0.991	-0.133	0.706	0.037	0.108	0.004	0.020	0.040	0.004	0.024	0.036	-0.034
0.143	-0.976	-0.085	0.033	-0.989	-0.147	0.714	0.071	0.077	0.037	0.010	0.058	0.039	0.016	0.032	-0.030
0.132	-0.979	-0.108	0.035	-0.986	-0.161	0.733	-0.048	0.063	0.024	0.004	0.049	0.027	0.012	0.056	-0.025
0.097	-0.979	-0.112	0.036	-0.984	-0.176	0.775	-0.072	0.072	-0.013	0.002	0.060	0.007	0.012	0.060	-0.031
0.101	-0.956	-0.132	0.039	-0.981	-0.190	0.726	-0.117	0.092	-0.011	0.022	0.054	0.002	0.035	0.080	-0.022
0.140	-0.976	-0.132	0.041	-0.978	-0.205	0.739	-0.058	0.103	0.025	0.000	0.068	0.037	0.016	0.080	-0.021
0.109	-0.968	-0.164	0.044	-0.975	-0.219	0.742	-0.113	0.104	-0.009	0.005	0.051	0.007	0.024	0.111	-0.024
0.147	-0.949	-0.203	0.047	-0.971	-0.233	0.730	-0.050	0.105	0.027	0.021	0.025	0.045	0.044	0.151	-0.026
0.136	-0.949	-0.211	0.049	-0.968	-0.247	0.716	-0.026	0.086	0.014	0.018	0.031	0.034	0.044	0.159	-0.016
0.128	-0.964	-0.203	0.051	-0.964	-0.259	0.664	-0.109	0.087	0.004	-0.001	0.051	0.027	0.028	0.151	-0.017
0.093	-0.956	-0.187	0.054	-0.961	-0.271	0.616	-0.144	0.085	-0.033	0.003	0.078	0.007	0.035	0.134	-0.013
0.120	-0.933	-0.207	0.058	-0.958	-0.282	0.632	-0.196	0.135	-0.010	0.023	0.070	0.020	0.058	0.154	-0.010
0.124	-0.914	-0.231	0.062	-0.954	-0.293	0.563	-0.216	0.138	-0.010	0.039	0.057	0.025	0.077	0.178	-0.011
0.132	-0.906	-0.254	0.065	-0.951	-0.301	0.457	-0.170	0.115	-0.006	0.044	0.042	0.033	0.084	0.202	-0.022
0.155	-0.902	-0.258	0.068	-0.949	-0.308	0.370	-0.144	0.092	0.014	0.045	0.045	0.057	0.088	0.205	-0.029
0.174	-0.898	-0.239	0.071	-0.947	-0.313	0.283	-0.174	0.091	0.030	0.047	0.070	0.076	0.092	0.185	-0.030
0.174	-0.898	-0.239	0.075	-0.946	-0.317	0.237	-0.230	0.100	0.026	0.046	0.074	0.077	0.091	0.184	-0.036
0.132	-0.891	-0.227	0.078	-0.944	-0.320	0.186	-0.187	0.106	-0.019	0.052	0.089	0.034	0.099	0.172	-0.036
0.170	-0.879	-0.239	0.082	-0.943	-0.322	0.126	-0.167	0.107	0.016	0.063	0.079	0.073	0.110	0.182	-0.031
0.163	-0.894	-0.254	0.084	-0.943	-0.322	0.046	-0.141	0.083	0.005	0.047	0.064	0.065	0.094	0.197	-0.027
0.163	-0.898	-0.239	0.087	-0.943	-0.322	0.001	-0.136	0.076	0.003	0.043	0.079	0.065	0.089	0.181	-0.031
0.167	-0.891	-0.254	0.090	-0.943	-0.321	-0.007	-0.171	0.076	0.004	0.051	0.063	0.069	0.097	0.196	-0.034
0.182	-0.844	-0.258	0.092	-0.943	-0.320	-0.058	-0.135	0.038	0.018	0.098	0.057	0.084	0.143	0.199	-0.033
0.209	-0.879	-0.262	0.094	-0.944	-0.318	-0.108	-0.132	0.051	0.042	0.064	0.051	0.110	0.107	0.202	-0.033
0.174	-0.879	-0.262	0.096	-0.944	-0.315	-0.121	-0.162	0.072	0.005	0.065	0.048	0.075	0.107	0.200	-0.031
0.178	-0.887	-0.239	0.098	-0.945	-0.311	-0.164	-0.133	0.054	0.007	0.058	0.068	0.078	0.099	0.176	-0.024
0.170	-0.887	-0.258	0.100	-0.946	-0.307	-0.213	-0.123	0.022	-0.002	0.059	0.044	0.070	0.099	0.195	-0.017
0.151	-0.891	-0.227	0.102	-0.948	-0.302	-0.226	-0.245	0.029	-0.023	0.057	0.071	0.050	0.095	0.162	-0.017
0.178	-0.867	-0.242	0.104	-0.949	-0.298	-0.202	-0.206	0.018	0.002	0.081	0.051	0.076	0.118	0.176	-0.015
0.186	-0.844	-0.254	0.104	-0.950	-0.293	-0.231	-0.136	-0.031	0.009	0.106	0.034	0.084	0.141	0.186	-0.027
0.193	-0.852	-0.258	0.107	-0.952	-0.286	-0.338	-0.227	0.036	0.015	0.100	0.023	0.091	0.134	0.189	-0.038
0.243	-0.860	-0.223	0.108	-0.954	-0.279	-0.374	-0.102	0.021	0.063	0.094	0.051	0.141	0.125	0.151	-0.040
0.228	-0.867	-0.227	0.108	-0.957	-0.270	-0.460	-0.043	-0.012	0.047	0.089	0.039	0.125	0.117	0.153	-0.040
0.190	-0.902	-0.195	0.109	-0.960	-0.259	-0.543	-0.088	-0.013	0.009	0.058	0.059	0.086	0.081	0.119	-0.035
0.186	-0.922	-0.207	0.109	-0.963	-0.248	-0.565	-0.124	-0.050	0.005	0.041	0.036	0.082	0.061	0.128	-0.023
0.186	-0.933	-0.246	0.110	-0.965	-0.237	-0.552	-0.240	-0.031	0.004	0.033	-0.014	0.082	0.049	0.165	-0.004
0.217	-0.976	-0.266	0.110	-0.968	-0.227	-0.492	-0.125	-0.025	0.035	-0.007	-0.044	0.112	0.006	0.182	0.009
0.178	-0.999	-0.317	0.113	-0.970	-0.216	-0.546	-0.238	0.063	-0.006	-0.028	-0.106	0.074	0.018	0.230	0.018
0.197	-1.034	-0.333	0.117	-0.973	-0.201	-0.757	-0.349	0.122	0.009	-0.060	-0.137	0.093	0.054	0.243	-0.007
0.228	-1.034	-0.357	0.120	-0.976	-0.183	-0.934	-0.232	0.099	0.037	-0.057	-0.179	0.124	0.055	0.264	-0.026
0.351	-0.987	-0.239	0.121	-0.979	-0.167	-0.814	-0.029	0.016	0.159	-0.008	-0.077	0.247	0.009	0.143	-0.054
0.313	-0.952	-0.144	0.121	-0.980	-0.157	-0.524	0.018	-0.030	0.121	0.029	0.008	0.208	0.025	0.045	-0.067
0.286	-0.964	-0.097	0.121	-0.981	-0.149	-0.385	-0.043	-0.031	0.094	0.018	0.047	0.182	0.013	0.005	-0.068
0.217	-1.022	-0.132	0.121	-0.982	-0.143	-0.294	-0.178	-0.017	0.024	-0.039	0.005	0.112	0.045	0.027	-0.039
0.193	-1.026	-0.195	0.121	-0.983	-0.138	-0.225	-0.115	-0.036	0.002	-0.042	-0.063	0.089	0.050	0.087	-0.004
0.197	-1.037	-0.227	0.120	-0.984	-0.135	-0.188	0.037	-0.057	0.007	-0.053	-0.098	0.093	0.062	0.116	0.046
0.159	-1.034	-0.223	0.119	-0.984	-0.132	-0.142	0.062	-0.059	-0.031	-0.049	-0.096	0.055	0.059	0.109	0.087
0.070	-1.037	-0.250	0.116	-0.984	-0.133	-0.024	0.200	-0.099	-0.116	-0.053	-0.124	0.033	0.064	0.133	0.134
0.047	-1.037	-0.286	0.113	-0.984	-0.135	0.069	0.198	-0.095	-0.137	-0.053	-0.157	0.057	0.065	0.165	0.190
-0.033	-1.030	-0.309	0.110	-0.984	-0.138	0.115	0.115	-0.125	-0.214	-0.045	-0.178	0.138	0.058	0.186	0.241
-0.087	-0.995	-0.321	0.108	-0.984	-0.141	0.108	0.043	-0.098	-0.266	-0.010	-0.188	0.191	0.024	0.194	0.275
-0.087	-0.956	-0.345	0.105	-0.984	-0.143	0.095	0.044	-0.087	-0.264	0.028	-0.209	0.191	0.015	0.215	0.294
-0.107	-0.941	-0.317	0.104	-0.984	-0.144	0.035	0.002	-0.029	-0.282	0.043	-0.180	0.211	0.029	0.184	0.284
-0.060	-0.964	-0.306	0.103	-0.984	-0.143	-0.095	0.028	-0.038	-0.235	0.020	-0.170	0.165	0.005	0.169	0.263
0.020	-0.991	-0.333	0.100	-0.985	-0.140	-0.210	0.160	-0.102	-0.152	-0.006	-0.201	0.084	0.023	0.193	0.235
0.020	-1.003	-0.317	0.097	-0.986	-0.135	-0.303	0.204	-0.133	-0.149	-0.017	-0.191	0.084	0.035	0.174	0.201
0.032	-1.057	-0.270	0.094	-0.987	-0.128	-0.362	0.089	-0.090	-0.135	-0.070	-0.150	0.073	0.090	0.124	0.176
0.040	-1.037	-0.215	0.092	-0.988	-0.123	-0.283	0.217	-0.080	-0.126	-0.050	-0.101	0.065	0.071	0.066	0.159
0.040	-1.037	-0.215	0.089	-0.989	-0.118	-0.305	0.253	-0.089	-0.123	-0.049	-0.106	0.065	0.072	0.063	0.143
0.051	-1.072	-0.164	0.088	-0.989	-0.115	-0.180	0.140	-0.050	-0.111	-0.083	-0.058	0.053	0.107	0.009	0.126
0.051	-1.072	-0.164	0.086	-0.990	-0.113	-0.121	0.143	-0.082	-0.109	-0.083	-0.060	0.054	0.108	0.006	0.106
0.067	-1.018	-0.120	0.084	-0.990	-0.111	-0.099	0.077	-0.100	-0.091	-0.028	-0.019	0.039	0.055	0.041	0.076
0.124	-0.979	-0.164	0.082	-0.991	-0.109	-0.110	0.076	-0.094	-0.032	0.011	-0.064	0.018	0.017	0.001	0.043
0.178	-1.007	-0.152	0.080	-0.991	-0.107	-0.103	0.115	-0.113	0.024	-0.015	-0.054	0.072	0.045	0.016	0.014
0.205	-0.983	-0.108	0.078	-0.991	-0.105	-0.107	0.080	-0.097	0.053	0.008	-0.013	0.098	0.022	0.062	-0.008
0.174	-1.014	-0.097	0.076	-0.992	-0.104	-0.055	0.117	-0.113	0.025	-0.022	-0.002	0.067	0.053	0.076	-0.030
0.178	-0.999	-0.116	0.074	-0.992	-0.104	-0.032	0.056	-0.086	0.030	-0.007	-0.022	0.071	0.038	0.059	-0.028
0.205	-1.045	-0.077	0.072	-0.992	-0.104	-0.020	0.142	-0.105	0.059	-0.053	0.017	0.097	0.085	0.101	-0.025
0.117	-1.080	-0.049	0.070	-0.992	-0.105	0.090	0.071	-0.105	-0.027	-0.088	0.047	0.009	0.120	0.132	-0.026
0.143	-1.049	-0.014	0.068	-0.992	-0.105	-0.006	0.068	-0.120	0.002	-0.057	0.082	0.035	0.089	0.170	-0.035
0.147	-1.057	-0.034	0.065	-0.992	-0.106	0.076	0.055	-0.132	0.009	-0.064	0.064	0.039	0.096	0.153	-0.033
0.193	-1.014	-0.057	0.063	-0.992	-0.107	0.030	0.068	-0.113	0.058	-0.022	0.041	0.085	0.054	0.132	-0.050
0.193	-0.972	-0.120	0.061	-0.992	-0.107	-0.024	0.111	-0.118	0.060	0.021	-0.022	0.084	0.011	0.072	-0.053
0.213	-0.952	-0.101	0.059	-0.993	-0.106	-0.011	0.141	-0.099	0.081	0.041	-0.003	0.102	0.008	0.094	-0.060
0.174	-0.979	-0.073	0.057	-0.993	-0.105	-0.078	0.147	-0.110	0.045	0.014	0.024	0.063	0.020	0.124	-0.059
0.190	-0.991	-0.073	0.055	-0.993	-0.102	-0.132	0.148	-0.126	0.063	0.003	0.021	0.078	0.031	0.126	-0.060
0.182	-1.007	-0.081	0.053	-0.994	-0.101	-0.085	0.178	-0.111	0.058	-0.012	0.012	0.070	0.047	0.120	-0.049
0.182	-0.972	-0.093	0.050	-0.994	-0.100	-0.079	0.232	-0.140	0.061	0.023	-0.001	0.069	0.012	0.110	-0.040
0.143	-0.987	-0.101	0.046	-0.994	-0.099	-0.041	0.241	-0.181	0.026	0.008	-0.010	0.031	0.027	0.104	-0.039
0.117	-0.995	-0.093	0.043	-0.994	-0.099	-0.023	0.144	-0.165	0.002	0.001	-0.003	0.003	0.035	0.114	-0.038
0.174	-0.999	-0.089	0.039	-0.994	-0.099	0.021	0.167	-0.180	0.064	-0.003	0.002	0.061	0.039	0.120	-0.038
0.170	-1.007	-0.105	0.036	-0.994	-0.100	0.033	0.104	-0.191	0.063	-0.010	-0.013	0.058	0.047	0.107	-0.047
0.178	-1.007	-0.132	0.032	-0.994	-0.101	0.042	0.097	-0.191	0.075	-0.010	-0.040	0.066	0.047	0.082	-0.049
0.170	-1.034	-0.097	0.028	-0.994	-0.102	0.043	0.158	-0.204	0.071	-0.037	-0.004	0.059	0.074	0.120	-0.051
0.109	-1.041	-0.089	0.024	-0.994	-0.103	0.084	0.133	-0.176	0.013	-0.045	0.006	0.002	0.082	0.130	-0.042
0.155	-1.053	-0.069	0.021	-0.994	-0.106	0.123	0.164	-0.158	0.062	-0.057	0.028	0.045	0.093	0.152	-0.031
0.105	-1.026	-0.116	0.019	-0.994	-0.109	0.174	0.112	-0.130	0.015	-0.030	-0.015	0.005	0.067	0.107	-0.023
0.093	-1.022	-0.124	0.016	-0.993	-0.114	0.212	0.135	-0.153	0.006	-0.027	-0.019	0.016	0.063	0.101	-0.024
0.113	-1.018	-0.105	0.013	-0.993	-0.118	0.229	0.058	-0.130	0.028	-0.024	0.005	0.004	0.059	0.122	-0.009
0.090	-1.041	-0.081	0.011	-0.992	-0.123	0.260	0.080	-0.111	0.007	-0.047	0.033	0.019	0.083	0.148	-0.016
0.059	-1.045	-0.085	0.009	-0.992	-0.128	0.239	0.086	-0.128	-0.021	-0.052	0.034	0.050	0.086	0.146	-0.019
0.113	-1.022	-0.093	0.006	-0.991	-0.132	0.233	0.139	-0.134	0.036	-0.029	0.031	0.005	0.063	0.139	-0.022
0.086	-1.010	-0.112	0.003	-0.991	-0.136	0.204	0.088	-0.144	0.011	-0.018	0.015	0.022	0.051	0.121	-0.030
0.117	-0.995	-0.132	0.001	-0.990	-0.140	0.205	0.071	-0.100	0.044	-0.003	-0.001	0.009	0.036	0.102	-0.035
0.136	-0.979	-0.140	-0.001	-0.989	-0.145	0.242	0.103	-0.097	0.065	0.012	-0.004	0.028	0.020	0.095	-0.033
0.097	-0.960	-0.164	-0.003	-0.989	-0.149	0.208	0.121	-0.093	0.029	0.031	-0.023	0.011	0.001	0.073	-0.032
0.097	-1.007	-0.136	-0.004	-0.988	-0.153	0.206	0.069	-0.093	0.030	-0.016	0.008	0.011	0.047	0.101	-0.028
0.067	-1.022	-0.120	-0.006	-0.987	-0.158	0.220	0.059	-0.104	0.002	-0.032	0.028	0.042	0.063	0.118	-0.021
0.074	-1.014	-0.112	-0.008	-0.987	-0.162	0.217	0.091	-0.082	0.011	-0.025	0.040	0.035	0.056	0.126	-0.023
0.082	-1.003	-0.140	-0.009	-0.986	-0.165	0.171	0.064	-0.080	0.020	-0.014	0.015	0.027	0.044	0.099	-0.024
0.082	-0.987	-0.148	-0.011	-0.986	-0.169	0.195	0.047	-0.089	0.022	0.001	0.011	0.027	0.029	0.092	-0.031
0.109	-0.987	-0.183	-0.013	-0.985	-0.173	0.230	0.059	-0.088	0.050	-0.000	-0.020	0.000	0.029	0.056	-0.028
0.109	-0.987	-0.183	-0.014	-0.984	-0.178	0.240	0.010	-0.084	0.052	-0.001	-0.015	0.001	0.029	0.057	-0.034
0.067	-0.995	-0.175	-0.016	-0.983	-0.183	0.256	0.026	-0.090	0.011	-0.009	-0.002	0.043	0.036	0.065	-0.033
0.109	-0.995	-0.172	-0.017	-0.982	-0.188	0.270	0.061	-0.082	0.055	-0.010	0.007	0.001	0.036	0.069	-0.028
0.078	-0.987	-0.195	-0.019	-0.981	-0.193	0.243	0.022	-0.085	0.026	-0.004	-0.012	0.032	0.028	0.045	-0.021
0.067	-0.987	-0.187	-0.020	-0.980	-0.198	0.245	0.018	-0.070	0.016	-0.005	0.001	0.044	0.028	0.053	-0.021
0.055	-1.018	-0.179	-0.021	-0.979	-0.203	0.260	0.002	-0.078	0.005	-0.037	0.014	0.056	0.059	0.061	-0.018
0.043	-0.995	-0.156	-0.022	-0.978	-0.208	0.282	-0.044	-0.056	-0.006	-0.014	0.044	0.068	0.036	0.084	-0.016
0.082	-0.999	-0.191	-0.023	-0.977	-0.213	0.266	0.043	-0.078	0.034	-0.019	0.013	0.029	0.040	0.049	-0.024
0.059	-0.983	-0.211	-0.024	-0.976	-0.218	0.221	-0.011	-0.071	0.012	-0.005	-0.002	0.053	0.024	0.029	-0.021
0.101	-0.983	-0.203	-0.025	-0.975	-0.223	0.279	0.019	-0.062	0.055	-0.006	0.011	0.011	0.024	0.037	-0.025
0.043	-0.972	-0.231	-0.026	-0.973	-0.228	0.254	-0.038	-0.060	-0.003	0.005	-0.012	0.069	0.012	0.009	-0.023
0.074	-0.976	-0.207	-0.026	-0.972	-0.232	0.238	0.008	-0.034	0.028	0.000	0.017	0.038	0.016	0.033	-0.022
0.067	-0.976	-0.207	-0.027	-0.971	-0.237	0.249	0.009	-0.034	0.021	-0.001	0.021	0.046	0.015	0.032	-0.016
0.043	-0.999	-0.207	-0.027	-0.970	-0.243	0.305	-0.050	-0.031	-0.003	-0.025	0.027	0.069	0.038	0.032	-0.021
0.063	-0.979	-0.227	-0.027	-0.968	-0.249	0.325	-0.056	-0.059	0.016	-0.007	0.014	0.050	0.019	0.012	-0.019
0.070	-0.972	-0.258	-0.028	-0.966	-0.256	0.360	-0.055	-0.072	0.025	-0.001	-0.010	0.042	0.010	0.020	-0.014
0.067	-0.960	-0.250	-0.029	-0.964	-0.264	0.386	-0.029	-0.049	0.022	0.009	0.005	0.046	0.002	0.012	-0.018
0.040	-0.983	-0.235	-0.029	-0.962	-0.271	0.392	-0.085	-0.041	-0.005	-0.016	0.029	0.073	0.021	0.004	-0.017
0.055	-0.979	-0.223	-0.028	-0.960	-0.279	0.394	-0.089	-0.009	0.010	-0.014	0.048	0.058	0.017	0.016	-0.016
0.051	-0.976	-0.250	-0.028	-0.958	-0.286	0.394	-0.102	-0.005	0.005	-0.012	0.028	0.062	0.012	0.012	-0.020
0.063	-0.979	-0.286	-0.027	-0.955	-0.294	0.408	-0.100	-0.013	0.017	-0.018	0.001	0.050	0.016	0.048	-0.025
0.082	-0.968	-0.274	-0.027	-0.953	-0.302	0.405	0.000	-0.021	0.036	-0.009	0.021	0.031	0.004	0.036	-0.029
0.074	-0.968	-0.290	-0.027	-0.951	-0.309	0.377	-0.026	-0.002	0.028	-0.011	0.012	0.039	0.003	0.052	-0.028
0.082	-0.991	-0.278	-0.027	-0.948	-0.316	0.404	0.054	-0.024	0.036	-0.037	0.032	0.031	0.026	0.040	-0.031
0.040	-0.968	-0.270	-0.027	-0.946	-0.324	0.399	-0.011	-0.023	-0.006	-0.016	0.047	0.073	0.003	0.032	-0.029
0.070	-0.925	-0.306	-0.027	-0.943	-0.332	0.444	-0.006	-0.026	0.025	0.024	0.020	0.043	0.040	0.067	-0.023
0.070	-0.933	-0.317	-0.028	-0.940	-0.340	0.451	0.020	-0.022	0.025	0.013	0.017	0.042	0.033	0.079	-0.018
0.036	-0.941	-0.306	-0.028	-0.937	-0.348	0.417	0.019	-0.022	-0.009	0.003	0.037	0.077	0.026	0.067	-0.015
0.047	-0.937	-0.313	-0.028	-0.934	-0.355	0.373	0.033	-0.019	0.003	0.004	0.036	0.065	0.030	0.075	-0.015
0.032	-0.918	-0.329	-0.029	-0.932	-0.362	0.382	-0.028	-0.029	-0.012	0.021	0.027	0.080	0.050	0.090	-0.013
0.063	-0.922	-0.329	-0.028	-0.929	-0.370	0.406	-0.019	0.003	0.018	0.014	0.035	0.049	0.046	0.090	-0.016
0.047	-0.925	-0.325	-0.028	-0.926	-0.378	0.440	-0.042	-0.003	0.002	0.007	0.047	0.064	0.042	0.085	-0.013
0.051	-0.937	-0.337	-0.027	-0.922	-0.386	0.472	-0.052	-0.004	0.006	-0.008	0.043	0.060	0.031	0.097	-0.017
0.036	-0.922	-0.361	-0.026	-0.918	-0.395	0.507	-0.044	0.017	-0.011	0.004	0.029	0.076	0.046	0.120	-0.007
0.055	-0.922	-0.369	-0.025	-0.914	-0.405	0.503	-0.101	0.011	0.008	-0.000	0.030	0.056	0.046	0.128	-0.011
0.024	-0.891	-0.400	-0.025	-0.911	-0.412	0.390	-0.041	-0.003	-0.024	0.028	0.006	0.087	0.076	0.160	-0.007
0.078	-0.891	-0.384	-0.024	-0.908	-0.418	0.350	-0.064	-0.008	0.030	0.025	0.028	0.032	0.076	0.144	-0.012
0.043	-0.883	-0.396	-0.022	-0.905	-0.425	0.375	-0.089	0.026	-0.006	0.030	0.022	0.067	0.083	0.156	-0.009
0.067	-0.871	-0.392	-0.021	-0.902	-0.431	0.345	-0.085	0.022	0.015	0.039	0.032	0.043	0.094	0.152	-0.011
0.051	-0.867	-0.420	-0.019	-0.899	-0.437	0.345	-0.153	0.030	-0.002	0.040	0.011	0.057	0.097	0.179	-0.014
0.028	-0.864	-0.392	-0.018	-0.897	-0.442	0.283	-0.108	0.020	-0.026	0.041	0.044	0.080	0.101	0.151	-0.025
0.093	-0.844	-0.380	-0.015	-0.895	-0.446	0.216	-0.180	0.055	0.036	0.059	0.059	0.014	0.120	0.138	-0.017
0.093	-0.844	-0.380	-0.012	-0.893	-0.450	0.220	-0.193	0.040	0.034	0.057	0.063	0.014	0.119	0.138	-0.013
0.020	-0.840	-0.373	-0.009	-0.891	-0.453	0.180	-0.214	0.032	-0.042	0.060	0.074	0.087	0.122	0.130	-0.022
0.020	-0.840	-0.373	-0.007	-0.890	-0.456	0.151	-0.161	0.028	-0.044	0.059	0.076	0.087	0.122	0.130	-0.022
0.074	-0.829	-0.373	-0.005	-0.890	-0.457	0.055	-0.168	0.034	0.007	0.070	0.077	0.034	0.132	0.129	-0.022
0.117	-0.809	-0.420	-0.002	-0.890	-0.456	-0.051	-0.130	0.057	0.047	0.090	0.029	0.008	0.151	0.177	-0.031
0.113	-0.806	-0.408	0.000	-0.891	-0.454	-0.110	-0.121	0.050	0.041	0.095	0.039	0.003	0.154	0.165	-0.036
0.082	-0.840	-0.373	0.002	-0.893	-0.450	-0.184	-0.127	0.038	0.008	0.062	0.071	0.029	0.119	0.130	-0.034
0.063	-0.860	-0.365	0.005	-0.894	-0.447	-0.169	-0.217	0.038	-0.014	0.044	0.075	0.050	0.099	0.123	-0.025
0.078	-0.844	-0.365	0.008	-0.896	-0.443	-0.213	-0.171	0.052	-0.001	0.062	0.071	0.036	0.115	0.123	-0.019
0.067	-0.848	-0.365	0.010	-0.899	-0.438	-0.260	-0.175	0.037	-0.015	0.060	0.066	0.049	0.110	0.123	-0.015
0.086	-0.833	-0.369	0.013	-0.901	-0.434	-0.266	-0.218	0.067	0.001	0.078	0.057	0.030	0.125	0.128	-0.011
0.082	-0.848	-0.369	0.017	-0.904	-0.428	-0.299	-0.181	0.083	-0.006	0.065	0.052	0.035	0.109	0.128	-0.007
0.059	-0.864	-0.353	0.020	-0.906	-0.423	-0.289	-0.207	0.069	-0.032	0.052	0.062	0.059	0.093	0.113	-0.012
0.086	-0.852	-0.380	0.024	-0.909	-0.417	-0.298	-0.277	0.085	-0.009	0.066	0.029	0.033	0.104	0.140	-0.013
0.124	-0.840	-0.376	0.027	-0.912	-0.410	-0.378	-0.169	0.060	0.027	0.081	0.026	0.005	0.115	0.136	-0.017
0.113	-0.864	-0.349	0.029	-0.915	-0.403	-0.386	-0.200	0.045	0.012	0.061	0.046	0.007	0.092	0.108	-0.020
0.124	-0.840	-0.357	0.032	-0.918	-0.396	-0.386	-0.166	0.051	0.022	0.087	0.031	0.004	0.115	0.115	-0.022
0.109	-0.844	-0.365	0.034	-0.921	-0.388	-0.400	-0.205	0.036	0.004	0.087	0.016	0.012	0.111	0.122	-0.027
0.117	-0.848	-0.369	0.036	-0.924	-0.380	-0.458	-0.178	0.011	0.010	0.087	0.003	0.005	0.107	0.125	-0.026
0.163	-0.867	-0.341	0.038	-0.928	-0.371	-0.438	-0.167	0.023	0.054	0.071	0.022	0.040	0.087	0.096	-0.030
0.124	-0.879	-0.325	0.040	-0.931	-0.362	-0.476	-0.114	0.041	0.014	0.062	0.029	0.001	0.075	0.080	-0.036
0.151	-0.902	-0.298	0.041	-0.935	-0.353	-0.510	-0.074	0.027	0.039	0.043	0.047	0.028	0.052	0.052	-0.043
0.143	-0.910	-0.302	0.043	-0.938	-0.344	-0.460	-0.112	0.036	0.030	0.038	0.034	0.020	0.044	0.056	-0.034
0.155	-0.929	-0.302	0.045	-0.941	-0.335	-0.451	-0.118	0.061	0.039	0.022	0.025	0.031	0.024	0.056	-0.023
0.143	-0.964	-0.345	0.048	-0.944	-0.327	-0.441	-0.136	0.061	0.025	-0.010	-0.026	0.020	0.011	0.098	-0.009
0.109	-1.003	-0.373	0.051	-0.946	-0.319	-0.413	-0.191	0.102	-0.013	-0.046	-0.062	0.015	0.050	0.124	0.004
0.132	-1.030	-0.376	0.056	-0.949	-0.310	-0.454	-0.257	0.167	0.005	-0.070	-0.075	0.008	0.077	0.127	0.005
0.143	-0.979	-0.396	0.061	-0.953	-0.298	-0.635	-0.312	0.168	0.011	-0.016	-0.107	0.021	0.027	0.145	-0.001
0.224	-0.937	-0.392	0.066	-0.957	-0.284	-0.759	-0.211	0.132	0.088	0.031	-0.118	0.103	0.016	0.140	-0.029
0.220	-0.922	-0.361	0.068	-0.961	-0.270	-0.737	-0.064	0.071	0.081	0.050	-0.100	0.100	0.031	0.107	-0.040
0.255	-0.949	-0.239	0.070	-0.964	-0.258	-0.605	-0.044	0.052	0.114	0.026	0.010	0.136	0.004	0.017	-0.056
0.159	-0.976	-0.179	0.072	-0.966	-0.249	-0.410	-0.202	0.055	0.016	0.001	0.061	0.041	0.024	0.078	-0.050
0.178	-0.991	-0.164	0.075	-0.967	-0.243	-0.323	-0.287	0.059	0.032	-0.013	0.069	0.061	0.039	0.095	-0.038
0.155	-1.018	-0.211	0.076	-0.969	-0.236	-0.324	-0.195	0.024	0.007	-0.038	0.015	0.038	0.066	0.049	-0.001
0.147	-1.034	-0.270	0.078	-0.970	-0.230	-0.277	-0.117	0.022	-0.002	-0.052	-0.049	0.031	0.082	0.010	0.033
0.105	-0.976	-0.325	0.079	-0.971	-0.228	-0.153	-0.062	0.041	-0.045	0.007	-0.107	0.012	0.024	0.064	0.079
0.051	-0.952	-0.333	0.080	-0.971	-0.227	-0.057	0.019	0.069	-0.100	0.030	-0.116	0.065	0.001	0.071	0.125
-0.003	-1.010	-0.321	0.081	-0.971	-0.226	-0.065	0.087	0.072	-0.155	-0.028	-0.105	0.118	0.059	0.059	0.168
-0.041	-1.049	-0.337	0.081	-0.971	-0.224	-0.122	0.112	0.058	-0.194	-0.066	-0.123	0.156	0.097	0.074	0.201
-0.037	-1.037	-0.380	0.081	-0.972	-0.222	-0.104	0.016	0.019	-0.190	-0.054	-0.168	0.152	0.085	0.117	0.219
-0.068	-1.034	-0.341	0.081	-0.972	-0.223	-0.002	-0.093	0.015	-0.221	-0.050	-0.129	0.183	0.081	0.077	0.228
-0.045	-1.010	-0.333	0.081	-0.971	-0.226	0.161	-0.166	-0.010	-0.198	-0.028	-0.118	0.159	0.058	0.069	0.210
-0.022	-0.941	-0.396	0.081	-0.970	-0.229	0.167	-0.138	-0.044	-0.174	0.041	-0.178	0.137	0.011	0.132	0.191
0.043	-0.949	-0.321	0.080	-0.970	-0.229	-0.008	-0.052	-0.065	-0.108	0.033	-0.103	0.072	0.004	0.057	0.166
0.043	-0.949	-0.321	0.077	-0.971	-0.227	-0.113	0.082	-0.112	-0.105	0.034	-0.105	0.072	0.003	0.057	0.149
0.047	-1.026	-0.309	0.074	-0.972	-0.223	-0.222	0.083	-0.123	-0.098	-0.042	-0.097	0.069	0.074	0.045	0.127
0.032	-1.065	-0.306	0.072	-0.973	-0.219	-0.221	0.047	-0.090	-0.112	-0.080	-0.098	0.085	0.113	0.041	0.119
0.051	-1.045	-0.282	0.072	-0.974	-0.216	-0.177	0.028	-0.011	-0.092	-0.060	-0.078	0.066	0.094	0.017	0.106
0.055	-1.030	-0.242	0.071	-0.974	-0.214	-0.117	0.078	-0.010	-0.088	-0.044	-0.040	0.062	0.078	0.022	0.089
0.090	-1.041	-0.246	0.070	-0.975	-0.211	-0.149	0.003	-0.032	-0.053	-0.055	-0.047	0.028	0.090	0.018	0.058
0.113	-1.018	-0.235	0.069	-0.975	-0.209	-0.105	-0.020	-0.057	-0.029	-0.031	-0.038	0.005	0.067	0.030	0.040
0.167	-1.003	-0.215	0.068	-0.976	-0.209	-0.037	0.084	-0.082	0.026	-0.016	-0.019	0.048	0.051	0.050	0.024
0.113	-0.979	-0.183	0.066	-0.976	-0.207	-0.054	0.002	-0.093	-0.026	0.008	0.012	0.007	0.028	0.081	0.002
0.128	-0.933	-0.211	0.066	-0.976	-0.206	-0.048	-0.115	-0.055	-0.010	0.055	-0.017	0.008	0.018	0.054	-0.016
0.190	-0.945	-0.195	0.065	-0.976	-0.206	-0.047	0.022	-0.048	0.052	0.043	-0.003	0.069	0.006	0.069	-0.022
0.186	-0.956	-0.179	0.065	-0.977	-0.205	-0.028	-0.002	-0.031	0.049	0.032	0.012	0.065	0.005	0.085	-0.026
0.174	-0.952	-0.152	0.064	-0.977	-0.204	-0.021	0.078	-0.018	0.037	0.036	0.039	0.052	0.001	0.113	-0.038
0.128	-0.964	-0.160	0.064	-0.977	-0.202	-0.109	0.057	-0.006	-0.009	0.024	0.030	0.006	0.013	0.105	-0.031
0.167	-0.983	-0.140	0.065	-0.977	-0.201	-0.045	0.017	0.002	0.029	0.003	0.049	0.044	0.033	0.125	-0.028
0.140	-1.007	-0.152	0.065	-0.977	-0.201	-0.007	-0.017	0.003	0.001	-0.020	0.038	0.016	0.056	0.113	-0.023
0.159	-0.995	-0.132	0.066	-0.977	-0.202	0.087	-0.061	0.009	0.018	-0.010	0.060	0.035	0.045	0.133	-0.037
0.155	-0.983	-0.172	0.067	-0.977	-0.203	0.059	-0.053	0.051	0.014	0.002	0.023	0.030	0.033	0.094	-0.046
0.205	-0.987	-0.160	0.068	-0.976	-0.205	0.088	-0.045	0.029	0.062	-0.001	0.036	0.079	0.037	0.106	-0.053
0.232	-0.972	-0.172	0.069	-0.976	-0.207	0.116	0.038	0.035	0.086	0.014	0.026	0.105	0.022	0.094	-0.049
0.193	-0.949	-0.179	0.071	-0.975	-0.210	0.172	-0.014	0.053	0.045	0.037	0.023	0.066	0.001	0.087	-0.049
0.167	-0.952	-0.199	0.072	-0.974	-0.214	0.167	0.026	0.031	0.018	0.033	0.007	0.039	0.003	0.067	-0.041
0.167	-0.956	-0.207	0.072	-0.974	-0.216	0.141	0.048	0.024	0.018	0.028	0.003	0.038	0.007	0.059	-0.029
0.182	-0.960	-0.203	0.073	-0.973	-0.220	0.180	-0.016	0.036	0.032	0.023	0.011	0.053	0.011	0.063	-0.021
0.174	-0.976	-0.199	0.074	-0.972	-0.222	0.119	0.033	0.008	0.024	0.007	0.017	0.044	0.026	0.067	-0.021
0.151	-0.968	-0.191	0.074	-0.972	-0.223	0.070	0.054	0.012	0.001	0.015	0.025	0.021	0.019	0.075	-0.020
0.151	-1.003	-0.175	0.074	-0.972	-0.225	0.063	0.050	0.010	0.002	-0.019	0.041	0.020	0.053	0.091	-0.022
0.155	-0.964	-0.191	0.074	-0.971	-0.227	0.112	0.044	-0.001	0.007	0.019	0.027	0.023	0.015	0.076	-0.023
0.186	-0.976	-0.199	0.075	-0.970	-0.230	0.180	0.005	0.041	0.037	0.006	0.022	0.053	0.027	0.068	-0.028
0.182	-0.995	-0.215	0.075	-0.969	-0.235	0.244	0.075	0.009	0.033	-0.015	0.011	0.049	0.046	0.052	-0.035
0.182	-1.007	-0.215	0.075	-0.968	-0.239	0.238	0.034	-0.014	0.034	-0.027	0.015	0.048	0.057	0.052	-0.042
0.193	-0.999	-0.215	0.076	-0.967	-0.243	0.198	0.027	0.022	0.045	-0.020	0.018	0.059	0.050	0.052	-0.043
0.209	-0.964	-0.246	0.076	-0.966	-0.248	0.238	0.071	0.008	0.060	0.014	-0.010	0.073	0.015	0.021	-0.042
0.197	-0.964	-0.235	0.076	-0.964	-0.253	0.273	0.028	0.006	0.048	0.013	0.006	0.061	0.016	0.033	-0.042
0.174	-0.949	-0.223	0.076	-0.963	-0.259	0.282	0.076	0.007	0.025	0.027	0.023	0.037	0.000	0.045	-0.040
0.178	-0.949	-0.231	0.077	-0.962	-0.264	0.267	0.087	0.024	0.028	0.026	0.020	0.041	0.001	0.037	-0.034
0.190	-0.945	-0.250	0.076	-0.960	-0.270	0.291	0.137	-0.020	0.041	0.028	0.006	0.052	0.003	0.018	-0.027
0.174	-0.964	-0.270	0.074	-0.959	-0.275	0.275	0.142	-0.059	0.027	0.007	-0.009	0.036	0.017	0.002	-0.021
0.155	-0.960	-0.262	0.074	-0.957	-0.280	0.277	0.069	-0.030	0.008	0.009	0.004	0.016	0.013	0.006	-0.018
0.143	-0.952	-0.254	0.074	-0.955	-0.287	0.377	0.012	-0.007	-0.003	0.015	0.019	0.004	0.005	0.014	-0.015
0.143	-0.952	-0.223	0.074	-0.953	-0.295	0.390	-0.023	0.003	-0.004	0.012	0.058	0.003	0.005	0.046	-0.015
0.170	-0.952	-0.282	0.074	-0.950	-0.302	0.394	0.029	-0.001	0.023	0.009	0.006	0.029	0.006	0.013	-0.017
0.170	-0.952	-0.282	0.075	-0.948	-0.308	0.308	0.009	0.025	0.022	0.007	0.011	0.028	0.006	0.012	-0.021
0.174	-0.922	-0.313	0.074	-0.947	-0.313	0.247	0.090	-0.005	0.026	0.036	-0.016	0.032	0.025	0.044	-0.015
0.174	-0.922	-0.313	0.074	-0.945	-0.317	0.248	-0.001	-0.019	0.026	0.035	-0.011	0.031	0.025	0.044	-0.010
0.132	-0.945	-0.298	0.074	-0.944	-0.323	0.278	-0.010	-0.044	-0.016	0.010	0.010	0.012	0.001	0.028	-0.009
0.143	-0.941	-0.313	0.074	-0.942	-0.328	0.316	-0.047	-0.027	-0.004	0.012	0.000	0.001	0.005	0.043	-0.002
0.159	-0.898	-0.286	0.074	-0.940	-0.334	0.302	-0.020	0.015	0.010	0.052	0.033	0.013	0.047	0.016	-0.003
0.124	-0.925	-0.302	0.075	-0.938	-0.338	0.243	-0.009	0.012	-0.025	0.023	0.022	0.022	0.020	0.031	-0.009
0.159	-0.918	-0.266	0.075	-0.937	-0.341	0.120	-0.008	-0.002	0.009	0.030	0.060	0.012	0.027	0.004	-0.013
0.143	-0.914	-0.262	0.075	-0.937	-0.341	0.051	-0.040	-0.009	-0.007	0.034	0.064	0.004	0.031	0.007	-0.017
0.159	-0.864	-0.290	0.076	-0.937	-0.341	-0.023	-0.036	0.009	0.008	0.084	0.036	0.010	0.081	0.020	-0.025
0.174	-0.879	-0.270	0.077	-0.937	-0.340	-0.013	-0.060	0.019	0.022	0.068	0.055	0.025	0.066	0.001	-0.027
0.163	-0.902	-0.278	0.079	-0.938	-0.338	-0.093	-0.105	0.026	0.009	0.045	0.045	0.013	0.042	0.009	-0.028
0.186	-0.902	-0.286	0.079	-0.938	-0.336	-0.082	-0.017	0.012	0.031	0.045	0.035	0.035	0.042	0.017	-0.031
0.167	-0.879	-0.298	0.079	-0.939	-0.334	-0.117	0.005	-0.013	0.012	0.069	0.021	0.015	0.066	0.029	-0.028
0.178	-0.910	-0.270	0.080	-0.940	-0.332	-0.129	-0.015	-0.002	0.023	0.039	0.047	0.026	0.035	0.002	-0.030
0.159	-0.918	-0.254	0.080	-0.941	-0.329	-0.147	-0.034	0.011	0.003	0.032	0.059	0.006	0.027	0.014	-0.024
0.167	-0.891	-0.242	0.082	-0.942	-0.325	-0.188	-0.060	0.032	0.009	0.061	0.068	0.013	0.054	0.026	-0.022
0.155	-0.894	-0.258	0.083	-0.943	-0.321	-0.191	-0.088	0.049	-0.004	0.058	0.048	0.001	0.050	0.010	-0.026
0.155	-0.894	-0.270	0.085	-0.945	-0.316	-0.232	-0.104	0.060	-0.005	0.059	0.032	0.001	0.050	0.002	-0.024
0.205	-0.902	-0.239	0.088	-0.946	-0.312	-0.195	-0.071	0.074	0.042	0.052	0.059	0.050	0.043	0.029	-0.025
0.170	-0.918	-0.278	0.090	-0.947	-0.309	-0.179	-0.073	0.065	0.006	0.038	0.017	0.015	0.028	0.011	-0.028
0.193	-0.879	-0.258	0.091	-0.948	-0.305	-0.164	-0.098	0.039	0.027	0.077	0.033	0.037	0.066	0.009	-0.030
0.186	-0.891	-0.262	0.092	-0.949	-0.301	-0.215	-0.063	0.003	0.019	0.067	0.025	0.029	0.055	0.005	-0.024
0.178	-0.894	-0.258	0.093	-0.950	-0.297	-0.224	-0.041	0.014	0.011	0.064	0.025	0.021	0.051	0.009	-0.032
0.182	-0.902	-0.231	0.094	-0.952	-0.292	-0.229	-0.061	0.027	0.013	0.058	0.048	0.024	0.044	0.036	-0.034
0.209	-0.894	-0.235	0.095	-0.954	-0.286	-0.309	-0.028	0.017	0.040	0.067	0.039	0.050	0.051	0.032	-0.032
0.205	-0.902	-0.219	0.096	-0.955	-0.280	-0.335	-0.014	0.022	0.035	0.061	0.048	0.045	0.044	0.047	-0.037
0.170	-0.929	-0.219	0.097	-0.957	-0.273	-0.342	-0.069	0.045	-0.001	0.036	0.042	0.010	0.017	0.047	-0.033
0.213	-0.941	-0.235	0.099	-0.959	-0.267	-0.295	-0.178	0.055	0.039	0.026	0.021	0.052	0.006	0.031	-0.019
0.197	-0.956	-0.278	0.103	-0.960	-0.262	-0.215	-0.217	0.089	0.021	0.011	-0.027	0.037	0.009	0.012	0.001
0.182	-1.022	-0.309	0.107	-0.960	-0.258	-0.205	-0.213	0.143	0.001	-0.054	-0.063	0.021	0.074	0.043	0.002
0.174	-1.022	-0.357	0.111	-0.962	-0.249	-0.448	-0.256	0.150	-0.011	-0.052	-0.119	0.013	0.073	0.091	-0.007
0.255	-0.972	-0.392	0.114	-0.965	-0.237	-0.639	-0.189	0.076	0.068	0.001	-0.167	0.093	0.023	0.126	-0.031
0.324	-0.922	-0.321	0.115	-0.967	-0.226	-0.553	-0.044	0.006	0.136	0.053	-0.106	0.162	0.028	0.056	-0.050
0.324	-0.941	-0.191	0.115	-0.969	-0.218	-0.415	0.018	-0.007	0.136	0.036	0.016	0.161	0.009	0.073	-0.071
0.240	-0.949	-0.128	0.116	-0.971	-0.211	-0.338	-0.031	0.009	0.051	0.029	0.072	0.076	0.001	0.136	-0.071
0.228	-0.968	-0.124	0.118	-0.972	-0.206	-0.264	-0.106	0.053	0.038	0.011	0.070	0.064	0.017	0.140	-0.044
0.197	-0.995	-0.187	0.119	-0.973	-0.200	-0.272	-0.105	0.046	0.007	-0.014	0.001	0.033	0.044	0.077	0.000
0.163	-0.987	-0.250	0.120	-0.973	-0.196	-0.198	-0.050	0.021	-0.029	-0.005	-0.065	0.001	0.036	0.014	0.040
0.128	-1.003	-0.282	0.119	-0.973	-0.195	-0.069	0.037	-0.020	-0.063	-0.020	-0.098	0.036	0.052	0.018	0.091
0.105	-0.991	-0.329	0.120	-0.973	-0.196	0.034	0.072	0.029	-0.087	-0.009	-0.144	0.059	0.041	0.066	0.146
0.036	-0.999	-0.345	0.120	-0.972	-0.200	0.155	0.101	0.053	-0.157	-0.018	-0.156	0.127	0.048	0.082	0.196
-0.030	-1.014	-0.373	0.120	-0.971	-0.205	0.225	0.027	0.035	-0.222	-0.035	-0.179	0.191	0.063	0.109	0.237
-0.060	-0.929	-0.396	0.119	-0.971	-0.209	0.208	-0.053	-0.015	-0.253	0.049	-0.198	0.221	0.022	0.133	0.253
-0.060	-0.929	-0.396	0.118	-0.970	-0.213	0.179	-0.066	-0.047	-0.253	0.049	-0.194	0.220	0.022	0.132	0.255
0.017	-0.945	-0.341	0.117	-0.970	-0.214	0.051	-0.081	-0.060	-0.175	0.033	-0.138	0.142	0.006	0.076	0.227
0.017	-0.945	-0.341	0.116	-0.970	-0.212	-0.148	-0.052	-0.071	-0.174	0.033	-0.140	0.141	0.006	0.075	0.193
0.109	-0.960	-0.341	0.114	-0.972	-0.207	-0.305	0.086	-0.050	-0.081	0.018	-0.145	0.048	0.010	0.074	0.160
0.086	-0.972	-0.294	0.113	-0.973	-0.201	-0.341	0.169	-0.053	-0.102	0.008	-0.104	0.071	0.021	0.027	0.146
0.070	-1.018	-0.270	0.111	-0.975	-0.195	-0.325	0.140	-0.029	-0.116	-0.037	-0.087	0.086	0.068	0.003	0.125
0.070	-1.014	-0.266	0.110	-0.976	-0.189	-0.337	0.183	-0.011	-0.115	-0.032	-0.089	0.086	0.064	0.000	0.125
0.082	-1.030	-0.191	0.110	-0.977	-0.185	-0.220	0.147	0.039	-0.103	-0.047	-0.019	0.075	0.079	0.075	0.121
0.055	-1.053	-0.191	0.109	-0.977	-0.183	-0.130	0.140	-0.012	-0.129	-0.069	-0.021	0.103	0.103	0.075	0.106
0.067	-1.084	-0.164	0.109	-0.977	-0.181	-0.085	0.043	-0.027	-0.117	-0.100	0.004	0.092	0.134	0.101	0.087
0.109	-1.053	-0.136	0.108	-0.978	-0.181	-0.000	0.028	-0.014	-0.075	-0.069	0.032	0.050	0.103	0.128	0.066
0.124	-1.007	-0.128	0.108	-0.978	-0.180	-0.023	0.021	-0.009	-0.060	-0.023	0.039	0.036	0.056	0.135	0.040
0.167	-1.045	-0.112	0.108	-0.978	-0.180	0.004	0.028	-0.025	-0.017	-0.061	0.055	0.005	0.095	0.150	0.017
0.174	-0.999	-0.132	0.106	-0.978	-0.179	-0.047	0.072	-0.053	-0.009	-0.015	0.034	0.012	0.048	0.130	0.004
0.190	-0.964	-0.160	0.106	-0.978	-0.180	0.037	0.045	-0.012	0.007	0.020	0.008	0.027	0.013	0.102	-0.012
0.178	-0.991	-0.132	0.107	-0.978	-0.181	0.043	0.047	0.017	-0.005	-0.007	0.036	0.015	0.040	0.128	-0.017
0.209	-1.003	-0.120	0.107	-0.978	-0.181	0.043	0.042	0.006	0.025	-0.019	0.049	0.044	0.052	0.140	-0.014
0.186	-1.045	-0.101	0.107	-0.977	-0.182	0.033	0.134	-0.001	0.002	-0.062	0.070	0.021	0.095	0.159	-0.017
0.155	-1.022	-0.132	0.107	-0.977	-0.183	0.042	0.045	-0.001	-0.029	-0.039	0.040	0.011	0.072	0.127	-0.028
0.186	-0.999	-0.101	0.107	-0.978	-0.182	-0.046	-0.023	-0.015	0.002	-0.015	0.070	0.020	0.049	0.158	-0.022
0.240	-0.979	-0.132	0.106	-0.978	-0.181	-0.020	0.075	-0.024	0.056	0.004	0.039	0.073	0.030	0.126	-0.028
0.197	-0.952	-0.183	0.106	-0.978	-0.181	-0.014	0.020	-0.010	0.013	0.031	-0.012	0.031	0.003	0.075	-0.045
0.236	-0.964	-0.140	0.107	-0.978	-0.179	-0.092	0.092	0.036	0.051	0.020	0.030	0.069	0.014	0.118	-0.045
0.236	-0.976	-0.097	0.107	-0.978	-0.179	-0.049	0.214	0.023	0.051	0.009	0.073	0.068	0.026	0.160	-0.034
0.178	-1.003	-0.081	0.107	-0.978	-0.178	-0.014	0.189	0.034	-0.007	-0.018	0.089	0.011	0.053	0.176	-0.035
0.182	-0.983	-0.136	0.107	-0.978	-0.179	0.002	0.167	0.026	-0.003	0.001	0.035	0.015	0.033	0.121	-0.025
0.201	-0.979	-0.175	0.107	-0.978	-0.180	0.038	0.186	-0.013	0.017	0.006	-0.003	0.034	0.029	0.081	-0.007
0.197	-0.972	-0.195	0.107	-0.978	-0.181	0.053	0.158	0.012	0.013	0.013	-0.021	0.029	0.021	0.061	-0.008
0.178	-0.922	-0.219	0.107	-0.977	-0.184	0.108	0.040	0.028	-0.006	0.063	-0.041	0.010	0.029	0.038	-0.013
0.228	-0.937	-0.211	0.108	-0.977	-0.186	0.124	0.045	0.011	0.043	0.048	-0.031	0.059	0.013	0.046	-0.012
0.232	-0.956	-0.207	0.107	-0.976	-0.190	0.171	0.117	-0.020	0.048	0.028	-0.023	0.063	0.006	0.050	-0.021
0.209	-0.995	-0.231	0.108	-0.975	-0.194	0.227	0.028	0.006	0.025	-0.011	-0.041	0.040	0.045	0.026	-0.033
0.240	-0.995	-0.195	0.108	-0.974	-0.200	0.311	0.018	0.008	0.055	-0.012	0.000	0.071	0.045	0.062	-0.028
0.243	-0.964	-0.254	0.108	-0.972	-0.207	0.343	0.054	-0.012	0.059	0.017	-0.051	0.075	0.013	0.002	-0.023
0.205	-0.964	-0.258	0.108	-0.971	-0.215	0.364	0.051	-0.030	0.022	0.016	-0.048	0.036	0.013	0.002	-0.026
0.201	-0.968	-0.223	0.107	-0.969	-0.223	0.399	0.086	-0.009	0.018	0.010	-0.004	0.033	0.017	0.034	-0.019
0.201	-0.949	-0.215	0.108	-0.967	-0.230	0.381	0.054	0.012	0.018	0.027	0.011	0.033	0.003	0.041	-0.020
0.193	-0.960	-0.211	0.107	-0.965	-0.238	0.380	0.122	0.006	0.010	0.013	0.023	0.025	0.009	0.045	-0.021
0.228	-0.968	-0.231	0.107	-0.964	-0.244	0.342	0.059	-0.022	0.045	0.004	0.010	0.059	0.016	0.025	-0.026
0.178	-0.991	-0.215	0.106	-0.962	-0.251	0.369	0.087	-0.025	-0.004	-0.021	0.034	0.009	0.039	0.041	-0.024
0.217	-1.007	-0.227	0.107	-0.960	-0.259	0.384	0.039	0.007	0.034	-0.038	0.029	0.048	0.055	0.029	-0.023
0.193	-0.952	-0.262	0.107	-0.958	-0.266	0.372	0.079	0.006	0.011	0.015	-0.000	0.024	0.001	0.006	-0.018
0.193	-0.952	-0.262	0.106	-0.956	-0.274	0.383	0.148	-0.016	0.011	0.014	0.007	0.024	0.001	0.006	-0.020
0.193	-0.960	-0.254	0.105	-0.954	-0.281	0.381	0.128	-0.018	0.012	0.004	0.022	0.025	0.009	0.001	-0.015
0.193	-0.960	-0.254	0.105	-0.952	-0.288	0.361	0.053	-0.003	0.012	0.002	0.029	0.025	0.009	0.001	-0.019
0.193	-0.933	-0.278	0.104	-0.950	-0.295	0.347	0.065	-0.012	0.012	0.027	0.012	0.025	0.018	0.023	-0.022
0.209	-0.952	-0.286	0.104	-0.948	-0.301	0.337	0.095	-0.012	0.028	0.005	0.010	0.040	0.001	0.031	-0.026
0.201	-0.937	-0.274	0.104	-0.946	-0.308	0.343	0.040	0.014	0.021	0.017	0.029	0.033	0.014	0.019	-0.021
0.217	-0.925	-0.302	0.103	-0.944	-0.315	0.365	0.170	-0.041	0.038	0.026	0.009	0.048	0.026	0.047	-0.023
0.167	-0.914	-0.309	0.103	-0.941	-0.321	0.344	0.044	0.010	-0.011	0.035	0.008	0.002	0.037	0.055	-0.023
0.205	-0.922	-0.317	0.103	-0.939	-0.328	0.359	0.122	0.020	0.028	0.025	0.006	0.037	0.030	0.063	-0.017
0.201	-0.952	-0.309	0.103	-0.936	-0.336	0.389	0.073	0.040	0.022	-0.009	0.021	0.033	0.001	0.055	-0.010
0.174	-0.941	-0.321	0.104	-0.933	-0.344	0.457	0.031	0.034	-0.006	-0.000	0.018	0.006	0.010	0.067	-0.013
0.186	-0.914	-0.357	0.103	-0.930	-0.352	0.428	0.075	-0.013	0.006	0.024	-0.008	0.018	0.037	0.102	-0.012
0.197	-0.891	-0.388	0.103	-0.927	-0.360	0.370	0.041	-0.007	0.018	0.045	-0.033	0.030	0.061	0.134	-0.006
0.201	-0.898	-0.357	0.101	-0.925	-0.367	0.386	0.164	-0.052	0.023	0.035	0.006	0.034	0.053	0.103	-0.004
0.167	-0.891	-0.353	0.101	-0.922	-0.374	0.363	0.009	-0.032	-0.011	0.040	0.017	0.001	0.060	0.099	-0.004
0.155	-0.879	-0.341	0.101	-0.919	-0.380	0.377	-0.052	-0.034	-0.022	0.049	0.036	0.012	0.072	0.087	-0.004
0.167	-0.891	-0.337	0.101	-0.916	-0.387	0.370	-0.066	-0.018	-0.011	0.035	0.046	0.001	0.060	0.084	-0.010
0.174	-0.902	-0.373	0.102	-0.914	-0.394	0.365	-0.064	-0.023	-0.003	0.020	0.017	0.007	0.049	0.119	-0.017
0.224	-0.864	-0.357	0.102	-0.911	-0.400	0.364	-0.027	-0.008	0.047	0.055	0.039	0.057	0.087	0.104	-0.024
0.201	-0.837	-0.388	0.101	-0.909	-0.405	0.255	0.055	-0.050	0.026	0.080	0.012	0.034	0.114	0.136	-0.032
0.197	-0.871	-0.376	0.100	-0.907	-0.408	0.172	-0.003	-0.050	0.023	0.043	0.027	0.030	0.080	0.124	-0.042
0.193	-0.879	-0.329	0.100	-0.907	-0.410	0.105	-0.026	-0.050	0.020	0.035	0.076	0.026	0.072	0.077	-0.041
0.209	-0.860	-0.345	0.101	-0.906	-0.411	0.107	-0.038	-0.007	0.034	0.053	0.062	0.041	0.091	0.093	-0.043
0.209	-0.848	-0.353	0.101	-0.906	-0.412	0.039	-0.038	-0.005	0.033	0.064	0.055	0.041	0.103	0.101	-0.038
0.205	-0.852	-0.365	0.101	-0.905	-0.412	0.035	0.051	-0.015	0.029	0.060	0.044	0.037	0.099	0.113	-0.043
0.174	-0.837	-0.388	0.102	-0.906	-0.412	-0.025	-0.099	0.010	-0.003	0.076	0.019	0.007	0.115	0.137	-0.036
0.236	-0.864	-0.369	0.101	-0.906	-0.410	-0.087	0.041	-0.035	0.058	0.050	0.037	0.068	0.088	0.117	-0.032
0.174	-0.867	-0.345	0.100	-0.907	-0.408	-0.124	0.080	-0.053	-0.002	0.047	0.058	0.007	0.084	0.094	-0.026
0.186	-0.856	-0.329	0.099	-0.909	-0.406	-0.131	0.013	-0.047	0.010	0.060	0.071	0.018	0.095	0.079	-0.035
0.170	-0.829	-0.353	0.100	-0.910	-0.402	-0.167	-0.077	-0.023	-0.006	0.088	0.044	0.003	0.122	0.102	-0.031
0.220	-0.833	-0.369	0.100	-0.912	-0.399	-0.196	-0.053	-0.019	0.043	0.086	0.024	0.053	0.119	0.118	-0.028
0.217	-0.837	-0.353	0.100	-0.914	-0.394	-0.247	-0.021	-0.022	0.039	0.084	0.035	0.049	0.115	0.102	-0.028
0.167	-0.848	-0.341	0.100	-0.916	-0.388	-0.301	-0.002	-0.015	-0.011	0.075	0.041	0.001	0.103	0.091	-0.039
0.193	-0.875	-0.329	0.100	-0.918	-0.383	-0.294	0.011	-0.020	0.016	0.050	0.047	0.026	0.076	0.079	-0.039
0.224	-0.871	-0.309	0.100	-0.921	-0.377	-0.344	0.001	-0.030	0.047	0.056	0.061	0.057	0.080	0.060	-0.035
0.213	-0.887	-0.313	0.100	-0.924	-0.369	-0.380	0.003	-0.011	0.035	0.044	0.050	0.045	0.065	0.064	-0.037
0.209	-0.875	-0.361	0.101	-0.927	-0.362	-0.385	-0.021	-0.006	0.031	0.058	-0.005	0.042	0.077	0.111	-0.038
0.193	-0.848	-0.353	0.100	-0.929	-0.356	-0.368	0.033	-0.027	0.016	0.088	-0.003	0.026	0.104	0.103	-0.034
0.217	-0.856	-0.353	0.100	-0.932	-0.349	-0.382	0.052	-0.023	0.040	0.082	-0.010	0.049	0.097	0.103	-0.029
0.220	-0.891	-0.325	0.099	-0.935	-0.340	-0.445	0.020	-0.043	0.045	0.051	0.009	0.053	0.063	0.075	-0.029
0.193	-0.883	-0.294	0.098	-0.938	-0.332	-0.474	0.031	-0.050	0.019	0.062	0.032	0.026	0.071	0.043	-0.031
0.213	-0.898	-0.345	0.098	-0.941	-0.325	-0.373	0.001	-0.025	0.038	0.048	-0.026	0.045	0.056	0.093	-0.014
0.209	-0.918	-0.333	0.099	-0.943	-0.318	-0.334	-0.047	-0.013	0.034	0.031	-0.021	0.041	0.036	0.081	0.006
0.143	-0.983	-0.369	0.100	-0.945	-0.311	-0.385	-0.151	0.032	-0.033	-0.032	-0.064	0.024	0.029	0.117	0.008
0.143	-0.983	-0.369	0.103	-0.948	-0.301	-0.520	-0.191	0.075	-0.036	-0.029	-0.074	0.025	0.030	0.118	0.004
0.232	-0.964	-0.365	0.106	-0.952	-0.286	-0.748	-0.187	0.067	0.050	-0.006	-0.085	0.064	0.010	0.115	-0.010
0.251	-0.941	-0.317	0.107	-0.956	-0.272	-0.719	-0.102	0.010	0.069	0.021	-0.052	0.084	0.013	0.068	-0.037
0.282	-0.941	-0.242	0.107	-0.959	-0.262	-0.525	0.003	-0.034	0.100	0.023	0.013	0.115	0.013	0.006	-0.053
0.255	-0.945	-0.199	0.106	-0.961	-0.255	-0.389	0.051	-0.044	0.074	0.021	0.049	0.090	0.010	0.050	-0.048
0.197	-0.949	-0.219	0.106	-0.963	-0.248	-0.361	-0.039	-0.012	0.016	0.019	0.022	0.033	0.006	0.031	-0.031
0.178	-0.999	-0.250	0.108	-0.964	-0.242	-0.297	-0.150	0.026	-0.005	-0.030	-0.016	0.015	0.044	0.001	-0.003
0.178	-0.995	-0.321	0.109	-0.966	-0.236	-0.271	-0.107	0.021	-0.006	-0.025	-0.093	0.016	0.040	0.069	0.039
0.174	-0.991	-0.321	0.109	-0.967	-0.231	-0.296	0.082	0.006	-0.010	-0.020	-0.098	0.013	0.036	0.069	0.075
0.078	-0.991	-0.313	0.108	-0.968	-0.228	-0.170	0.106	0.009	-0.105	-0.020	-0.093	0.082	0.036	0.060	0.118
0.051	-0.976	-0.329	0.108	-0.968	-0.227	-0.085	0.136	0.012	-0.131	-0.004	-0.111	0.108	0.021	0.075	0.162
-0.014	-0.987	-0.357	0.107	-0.967	-0.229	0.066	0.050	0.007	-0.196	-0.016	-0.137	0.173	0.032	0.103	0.198
-0.037	-0.987	-0.380	0.108	-0.967	-0.231	0.108	-0.106	0.017	-0.220	-0.017	-0.159	0.196	0.032	0.126	0.212
-0.003	-0.972	-0.380	0.107	-0.967	-0.233	0.090	-0.104	-0.051	-0.184	-0.002	-0.157	0.162	0.016	0.127	0.221
0.020	-0.937	-0.384	0.104	-0.966	-0.235	0.089	0.019	-0.104	-0.159	0.032	-0.159	0.140	0.019	0.131	0.211
0.013	-0.922	-0.373	0.101	-0.967	-0.235	-0.061	0.050	-0.139	-0.163	0.048	-0.148	0.148	0.034	0.119	0.188
0.024	-0.960	-0.349	0.099	-0.968	-0.231	-0.195	-0.016	-0.096	-0.150	0.011	-0.128	0.136	0.004	0.095	0.164
0.070	-0.995	-0.341	0.098	-0.969	-0.226	-0.270	0.001	-0.044	-0.102	-0.023	-0.126	0.090	0.039	0.087	0.146
0.105	-1.007	-0.333	0.097	-0.970	-0.221	-0.292	0.049	-0.038	-0.067	-0.033	-0.123	0.055	0.050	0.080	0.136
0.082	-0.999	-0.298	0.097	-0.972	-0.216	-0.265	0.071	-0.022	-0.089	-0.025	-0.093	0.078	0.042	0.044	0.130
0.051	-0.972	-0.309	0.096	-0.972	-0.212	-0.223	0.068	-0.013	-0.119	0.003	-0.109	0.109	0.015	0.056	0.122
0.036	-0.972	-0.286	0.095	-0.974	-0.208	-0.255	-0.003	-0.019	-0.134	0.004	-0.090	0.124	0.015	0.032	0.118
0.074	-1.018	-0.219	0.095	-0.975	-0.203	-0.231	-0.010	-0.015	-0.095	-0.041	-0.028	0.086	0.062	0.035	0.103
0.086	-1.057	-0.203	0.094	-0.975	-0.200	-0.137	0.002	-0.031	-0.083	-0.079	-0.015	0.076	0.101	0.051	0.079
0.132	-1.041	-0.195	0.094	-0.975	-0.200	-0.041	-0.051	-0.043	-0.036	-0.063	-0.008	0.030	0.086	0.060	0.046
0.147	-0.991	-0.207	0.093	-0.976	-0.198	-0.071	-0.076	-0.084	-0.020	-0.013	-0.022	0.015	0.036	0.049	0.024
0.193	-0.983	-0.223	0.091	-0.976	-0.196	-0.095	0.003	-0.094	0.028	-0.005	-0.040	0.031	0.029	0.033	0.005
0.186	-0.983	-0.207	0.090	-0.977	-0.193	-0.151	0.043	-0.077	0.022	-0.004	-0.027	0.024	0.029	0.050	-0.013
0.178	-0.999	-0.175	0.089	-0.978	-0.190	-0.157	-0.070	-0.055	0.014	-0.019	0.002	0.016	0.044	0.082	-0.030
0.209	-1.010	-0.144	0.088	-0.978	-0.187	-0.177	0.030	-0.071	0.046	-0.029	0.030	0.047	0.056	0.114	-0.028
0.232	-0.972	-0.183	0.087	-0.979	-0.184	-0.145	0.088	-0.055	0.070	0.010	-0.012	0.071	0.018	0.075	-0.030
0.170	-0.976	-0.195	0.085	-0.980	-0.182	-0.107	0.097	-0.100	0.010	0.007	-0.026	0.009	0.022	0.063	-0.026
0.182	-0.983	-0.168	0.084	-0.980	-0.181	-0.064	-0.003	-0.086	0.023	-0.001	0.001	0.021	0.030	0.091	-0.023
0.143	-1.003	-0.140	0.083	-0.980	-0.180	-0.027	0.015	-0.061	-0.015	-0.020	0.028	0.018	0.049	0.119	-0.015
0.190	-0.991	-0.148	0.081	-0.981	-0.178	-0.092	-0.010	-0.093	0.032	-0.008	0.018	0.028	0.038	0.112	-0.031
0.174	-0.999	-0.152	0.080	-0.981	-0.175	-0.149	0.014	-0.061	0.018	-0.015	0.011	0.013	0.045	0.108	-0.035
0.228	-1.007	-0.120	0.079	-0.982	-0.172	-0.151	0.094	-0.064	0.073	-0.022	0.040	0.067	0.053	0.140	-0.041
0.190	-0.983	-0.124	0.079	-0.982	-0.169	-0.133	0.009	-0.034	0.035	0.002	0.033	0.029	0.030	0.137	-0.046
0.178	-0.999	-0.152	0.079	-0.983	-0.167	-0.117	0.022	-0.003	0.024	-0.013	0.004	0.018	0.046	0.110	-0.054
0.213	-0.956	-0.136	0.078	-0.983	-0.167	-0.035	0.099	-0.043	0.060	0.030	0.019	0.053	0.003	0.126	-0.054
0.209	-0.979	-0.124	0.077	-0.983	-0.166	-0.033	0.059	-0.049	0.057	0.007	0.031	0.049	0.026	0.138	-0.062
0.236	-0.976	-0.152	0.077	-0.983	-0.166	-0.002	0.082	-0.033	0.085	0.011	0.003	0.076	0.022	0.111	-0.064
0.236	-0.976	-0.152	0.076	-0.983	-0.166	0.028	0.035	-0.049	0.086	0.011	0.005	0.076	0.022	0.111	-0.060
0.190	-0.995	-0.160	0.075	-0.983	-0.167	0.039	0.018	-0.048	0.041	-0.008	-0.002	0.030	0.041	0.103	-0.052
0.190	-0.995	-0.160	0.075	-0.983	-0.169	0.087	-0.021	-0.026	0.042	-0.008	-0.000	0.031	0.041	0.104	-0.040
0.170	-1.007	-0.156	0.075	-0.982	-0.171	0.123	-0.011	-0.050	0.024	-0.020	0.006	0.011	0.053	0.108	-0.037
0.167	-0.999	-0.172	0.074	-0.982	-0.173	0.091	-0.026	-0.055	0.022	-0.013	-0.007	0.008	0.045	0.092	-0.039
0.213	-1.014	-0.152	0.074	-0.982	-0.176	0.155	-0.020	-0.022	0.068	-0.029	0.016	0.054	0.061	0.112	-0.036
0.190	-1.037	-0.152	0.074	-0.981	-0.179	0.169	-0.009	-0.031	0.045	-0.052	0.019	0.032	0.084	0.112	-0.037
0.159	-1.003	-0.152	0.073	-0.981	-0.182	0.180	-0.038	-0.068	0.016	-0.018	0.022	0.001	0.049	0.112	-0.047
0.174	-0.987	-0.172	0.072	-0.980	-0.185	0.155	-0.059	-0.056	0.032	-0.003	0.005	0.017	0.034	0.093	-0.039
0.201	-0.991	-0.156	0.072	-0.979	-0.189	0.192	0.031	-0.046	0.060	-0.008	0.025	0.044	0.038	0.109	-0.039
0.163	-0.987	-0.164	0.070	-0.979	-0.193	0.212	0.043	-0.081	0.023	-0.005	0.021	0.006	0.034	0.101	-0.042
0.197	-0.979	-0.191	0.070	-0.978	-0.198	0.270	0.019	-0.047	0.058	0.002	-0.002	0.041	0.027	0.074	-0.040
0.178	-0.972	-0.207	0.068	-0.977	-0.204	0.283	0.067	-0.070	0.040	0.008	-0.012	0.022	0.019	0.059	-0.035
0.167	-0.960	-0.215	0.068	-0.975	-0.210	0.288	0.033	-0.036	0.029	0.018	-0.015	0.010	0.008	0.051	-0.039
0.170	-0.976	-0.179	0.068	-0.974	-0.215	0.265	0.020	-0.018	0.033	0.002	0.026	0.014	0.024	0.087	-0.037
0.170	-0.983	-0.160	0.068	-0.973	-0.219	0.222	0.023	-0.014	0.033	-0.007	0.050	0.015	0.032	0.107	-0.042
0.170	-0.991	-0.179	0.066	-0.973	-0.223	0.208	0.055	-0.064	0.034	-0.016	0.034	0.015	0.039	0.087	-0.048
0.190	-0.983	-0.191	0.065	-0.972	-0.227	0.190	0.096	-0.075	0.055	-0.009	0.025	0.035	0.032	0.076	-0.047
0.186	-0.960	-0.211	0.064	-0.971	-0.231	0.220	0.043	-0.056	0.052	0.013	0.010	0.031	0.009	0.056	-0.041
0.167	-0.956	-0.211	0.063	-0.969	-0.237	0.308	0.078	-0.029	0.033	0.016	0.016	0.013	0.005	0.057	-0.033
0.136	-0.937	-0.195	0.062	-0.968	-0.243	0.313	0.073	-0.036	0.003	0.034	0.037	0.018	0.014	0.072	-0.032
0.132	-0.960	-0.231	0.062	-0.967	-0.248	0.263	0.032	-0.022	-0.000	0.009	0.006	0.021	0.010	0.037	-0.020
0.182	-0.952	-0.207	0.062	-0.965	-0.254	0.310	0.076	-0.017	0.050	0.015	0.036	0.029	0.002	0.061	-0.018
0.117	-0.952	-0.231	0.062	-0.963	-0.261	0.344	-0.020	-0.004	-0.016	0.013	0.019	0.036	0.002	0.037	-0.017
0.155	-0.952	-0.250	0.062	-0.962	-0.267	0.349	-0.008	-0.020	0.022	0.012	0.005	0.003	0.002	0.017	-0.019
0.136	-0.956	-0.239	0.061	-0.960	-0.273	0.299	-0.006	-0.044	0.004	0.006	0.023	0.016	0.006	0.029	-0.012
0.132	-0.956	-0.231	0.060	-0.959	-0.279	0.307	0.015	-0.071	0.001	0.005	0.036	0.020	0.006	0.036	-0.021
0.143	-0.949	-0.242	0.060	-0.957	-0.285	0.320	-0.062	-0.050	0.013	0.011	0.030	0.008	0.001	0.024	-0.016
0.159	-0.918	-0.242	0.060	-0.955	-0.292	0.382	-0.060	-0.042	0.028	0.039	0.037	0.008	0.033	0.024	-0.018
0.120	-0.891	-0.262	0.061	-0.953	-0.298	0.316	-0.145	0.005	-0.012	0.064	0.023	0.031	0.060	0.004	-0.018
0.140	-0.929	-0.246	0.062	-0.951	-0.302	0.247	-0.080	0.011	0.006	0.024	0.043	0.011	0.021	0.019	-0.026
0.128	-0.933	-0.231	0.062	-0.950	-0.305	0.160	-0.022	0.000	-0.006	0.019	0.062	0.022	0.018	0.034	-0.027
0.178	-0.925	-0.239	0.064	-0.949	-0.308	0.173	-0.133	0.029	0.042	0.026	0.057	0.028	0.025	0.026	-0.034
0.174	-0.906	-0.274	0.064	-0.948	-0.310	0.139	-0.019	-0.010	0.038	0.044	0.024	0.024	0.045	0.010	-0.040
0.159	-0.925	-0.266	0.065	-0.948	-0.312	0.084	-0.095	0.007	0.022	0.024	0.033	0.009	0.026	0.003	-0.040
0.167	-0.914	-0.223	0.066	-0.948	-0.313	0.067	-0.080	0.003	0.028	0.035	0.077	0.017	0.038	0.040	-0.034
0.128	-0.914	-0.223	0.066	-0.947	-0.314	0.074	-0.013	0.002	-0.010	0.035	0.078	0.020	0.038	0.040	-0.043
0.151	-0.918	-0.250	0.067	-0.947	-0.314	0.005	-0.008	0.001	0.012	0.031	0.051	0.003	0.034	0.012	-0.042
0.209	-0.898	-0.227	0.067	-0.948	-0.312	-0.052	-0.004	-0.001	0.070	0.050	0.073	0.061	0.054	0.035	-0.037
0.147	-0.894	-0.239	0.068	-0.948	-0.310	-0.106	-0.064	0.015	0.007	0.055	0.059	0.000	0.058	0.023	-0.042
0.143	-0.894	-0.235	0.068	-0.949	-0.308	-0.138	0.023	-0.001	0.003	0.056	0.060	0.004	0.059	0.026	-0.046
0.170	-0.894	-0.246	0.068	-0.950	-0.304	-0.201	-0.007	0.003	0.030	0.057	0.044	0.023	0.059	0.014	-0.040
0.174	-0.898	-0.223	0.069	-0.951	-0.300	-0.186	-0.031	0.016	0.033	0.054	0.064	0.028	0.055	0.037	-0.046
0.182	-0.910	-0.223	0.070	-0.952	-0.297	-0.119	-0.040	0.016	0.040	0.043	0.062	0.035	0.044	0.036	-0.050
0.182	-0.910	-0.223	0.071	-0.953	-0.296	-0.073	-0.083	0.001	0.039	0.044	0.060	0.036	0.045	0.036	-0.050
0.178	-0.906	-0.250	0.072	-0.953	-0.294	-0.089	-0.073	-0.010	0.034	0.048	0.030	0.032	0.049	0.008	-0.052
0.174	-0.887	-0.235	0.072	-0.954	-0.292	-0.075	-0.084	-0.022	0.030	0.068	0.045	0.028	0.069	0.023	-0.045
0.193	-0.902	-0.223	0.072	-0.955	-0.289	-0.141	-0.010	-0.013	0.049	0.053	0.054	0.048	0.054	0.034	-0.046
0.155	-0.922	-0.239	0.073	-0.956	-0.285	-0.221	-0.084	0.007	0.009	0.035	0.034	0.010	0.035	0.018	-0.035
0.197	-0.949	-0.215	0.073	-0.957	-0.280	-0.241	-0.011	0.003	0.051	0.009	0.052	0.052	0.008	0.041	-0.030
0.120	-0.949	-0.227	0.075	-0.958	-0.275	-0.219	-0.162	0.007	-0.027	0.011	0.036	0.024	0.009	0.029	-0.022
0.178	-0.968	-0.294	0.076	-0.960	-0.271	-0.222	-0.169	0.002	0.029	-0.008	-0.035	0.034	0.009	0.038	-0.018
0.193	-1.003	-0.306	0.078	-0.961	-0.266	-0.226	-0.159	0.024	0.043	-0.041	-0.052	0.050	0.043	0.051	-0.006
0.174	-1.026	-0.313	0.079	-0.962	-0.261	-0.286	-0.182	0.018	0.022	-0.063	-0.065	0.031	0.066	0.059	-0.007
0.197	-0.991	-0.345	0.081	-0.964	-0.254	-0.355	-0.267	0.029	0.043	-0.027	-0.104	0.054	0.031	0.091	-0.023
0.197	-0.964	-0.365	0.084	-0.966	-0.243	-0.520	-0.329	0.052	0.040	0.003	-0.134	0.053	0.004	0.111	-0.035
0.278	-0.968	-0.258	0.086	-0.968	-0.234	-0.467	-0.133	0.003	0.119	0.001	-0.037	0.134	0.007	0.006	-0.054
0.240	-0.960	-0.195	0.086	-0.969	-0.230	-0.222	-0.070	-0.004	0.080	0.010	0.022	0.096	0.001	0.056	-0.055
0.240	-0.960	-0.156	0.087	-0.970	-0.227	-0.112	0.032	0.036	0.079	0.010	0.059	0.096	0.001	0.094	-0.055
0.167	-0.976	-0.187	0.089	-0.970	-0.226	-0.085	-0.059	0.073	0.004	-0.005	0.026	0.024	0.014	0.062	-0.029
0.155	-0.999	-0.215	0.092	-0.970	-0.223	-0.110	-0.122	0.078	-0.010	-0.028	-0.004	0.013	0.036	0.034	0.013
0.159	-1.010	-0.282	0.093	-0.971	-0.221	-0.147	0.031	0.068	-0.007	-0.040	-0.073	0.018	0.047	0.033	0.058
0.059	-1.014	-0.290	0.094	-0.971	-0.219	-0.092	0.032	0.074	-0.109	-0.043	-0.082	0.080	0.051	0.041	0.098
0.055	-1.022	-0.302	0.095	-0.971	-0.220	0.050	0.058	0.084	-0.114	-0.052	-0.093	0.083	0.058	0.053	0.145
0.001	-1.007	-0.302	0.096	-0.970	-0.224	0.175	0.063	0.067	-0.168	-0.037	-0.089	0.136	0.043	0.053	0.191
-0.049	-1.030	-0.357	0.096	-0.969	-0.229	0.242	-0.027	0.023	-0.218	-0.062	-0.139	0.185	0.066	0.108	0.222
-0.049	-1.007	-0.404	0.096	-0.967	-0.234	0.247	-0.076	-0.010	-0.218	-0.040	-0.181	0.184	0.043	0.156	0.251
-0.072	-0.960	-0.408	0.095	-0.966	-0.239	0.231	-0.105	-0.056	-0.240	0.005	-0.180	0.206	0.003	0.160	0.260
-0.068	-0.941	-0.424	0.093	-0.966	-0.242	0.171	-0.180	-0.088	-0.235	0.024	-0.192	0.202	0.023	0.175	0.247
-0.018	-1.003	-0.416	0.092	-0.965	-0.245	0.138	-0.212	-0.103	-0.184	-0.038	-0.182	0.153	0.039	0.168	0.221
0.017	-1.030	-0.373	0.089	-0.965	-0.246	0.048	0.002	-0.147	-0.146	-0.066	-0.137	0.118	0.066	0.125	0.191
0.059	-1.010	-0.349	0.086	-0.966	-0.246	-0.048	0.054	-0.136	-0.101	-0.046	-0.114	0.076	0.047	0.103	0.160
0.055	-0.987	-0.345	0.083	-0.966	-0.245	-0.073	0.083	-0.120	-0.102	-0.022	-0.111	0.080	0.023	0.100	0.141
0.063	-0.999	-0.353	0.082	-0.966	-0.243	-0.095	0.001	-0.049	-0.093	-0.033	-0.121	0.072	0.034	0.109	0.139
0.036	-0.983	-0.306	0.082	-0.967	-0.243	-0.016	-0.040	-0.023	-0.120	-0.018	-0.074	0.099	0.018	0.063	0.135
0.009	-1.010	-0.337	0.080	-0.967	-0.243	-0.012	0.071	-0.040	-0.145	-0.045	-0.106	0.126	0.045	0.095	0.127
0.047	-1.037	-0.278	0.080	-0.967	-0.244	0.034	0.015	-0.035	-0.106	-0.072	-0.046	0.088	0.072	0.037	0.121
0.067	-1.010	-0.270	0.078	-0.966	-0.244	0.032	-0.031	-0.069	-0.086	-0.045	-0.038	0.069	0.044	0.030	0.098
0.063	-0.991	-0.282	0.077	-0.967	-0.244	-0.026	-0.069	-0.078	-0.089	-0.025	-0.050	0.073	0.025	0.043	0.065
0.140	-1.003	-0.258	0.075	-0.967	-0.243	-0.053	-0.015	-0.123	-0.010	-0.036	-0.027	0.004	0.036	0.021	0.033
0.151	-0.991	-0.250	0.072	-0.968	-0.241	-0.089	0.058	-0.138	0.004	-0.024	-0.021	0.015	0.025	0.013	0.007
0.190	-0.983	-0.219	0.071	-0.968	-0.240	-0.060	0.012	-0.092	0.044	-0.016	0.010	0.053	0.017	0.018	-0.018
0.193	-0.964	-0.242	0.070	-0.968	-0.240	-0.019	-0.061	-0.071	0.049	0.004	-0.014	0.057	0.002	0.006	-0.029
0.182	-0.929	-0.254	0.068	-0.968	-0.240	0.025	0.135	-0.067	0.038	0.038	-0.025	0.045	0.036	0.019	-0.032
0.190	-0.991	-0.246	0.067	-0.968	-0.241	0.044	0.024	-0.067	0.047	-0.024	-0.016	0.053	0.026	0.011	-0.025
0.155	-0.968	-0.239	0.066	-0.968	-0.242	0.059	0.030	-0.076	0.013	-0.001	-0.007	0.019	0.003	0.004	-0.018
0.155	-0.968	-0.239	0.065	-0.968	-0.244	0.055	0.046	-0.079	0.015	-0.001	-0.005	0.019	0.003	0.004	-0.013
0.136	-0.976	-0.215	0.064	-0.968	-0.244	0.046	-0.040	-0.064	-0.004	-0.009	0.019	0.000	0.010	0.019	-0.014
0.136	-0.976	-0.215	0.063	-0.967	-0.245	0.058	-0.037	-0.050	-0.003	-0.009	0.021	0.000	0.010	0.019	-0.020
0.163	-0.964	-0.179	0.063	-0.967	-0.245	0.021	0.010	-0.031	0.024	0.003	0.056	0.027	0.002	0.054	-0.032
0.163	-0.979	-0.183	0.062	-0.968	-0.245	-0.021	0.034	-0.043	0.025	-0.013	0.052	0.027	0.014	0.050	-0.047
0.209	-0.968	-0.219	0.062	-0.968	-0.244	-0.040	0.002	-0.023	0.072	-0.001	0.016	0.074	0.002	0.014	-0.050
0.217	-0.995	-0.235	0.061	-0.968	-0.245	0.029	0.133	-0.040	0.081	-0.028	0.002	0.081	0.029	0.002	-0.054
0.151	-0.968	-0.227	0.060	-0.967	-0.247	0.115	0.072	-0.053	0.017	-0.001	0.012	0.016	0.002	0.006	-0.053
0.201	-0.960	-0.235	0.059	-0.967	-0.249	0.091	0.089	-0.068	0.068	0.006	0.006	0.067	0.005	0.002	-0.040
0.167	-0.956	-0.235	0.057	-0.966	-0.252	0.175	0.073	-0.071	0.035	0.009	0.010	0.032	0.009	0.002	-0.039
0.120	-0.960	-0.215	0.056	-0.965	-0.255	0.155	0.012	-0.075	-0.009	0.005	0.033	0.014	0.005	0.018	-0.036
0.190	-0.960	-0.203	0.055	-0.965	-0.257	0.097	0.073	-0.035	0.061	0.004	0.047	0.056	0.005	0.030	-0.030
0.124	-1.007	-0.227	0.054	-0.964	-0.259	0.095	0.099	-0.076	-0.003	-0.042	0.025	0.009	0.041	0.006	-0.032
0.151	-0.976	-0.227	0.053	-0.964	-0.261	0.121	0.002	-0.053	0.025	-0.012	0.027	0.018	0.010	0.006	-0.040
0.178	-0.972	-0.266	0.052	-0.963	-0.264	0.165	0.023	-0.043	0.053	-0.009	-0.009	0.045	0.006	0.033	-0.038
0.170	-0.960	-0.258	0.052	-0.962	-0.269	0.246	-0.085	-0.035	0.045	0.001	0.004	0.038	0.005	0.026	-0.048
0.201	-0.979	-0.278	0.052	-0.960	-0.274	0.269	-0.012	-0.046	0.076	-0.019	-0.011	0.070	0.013	0.046	-0.052
0.178	-0.983	-0.254	0.052	-0.959	-0.279	0.283	0.003	-0.029	0.053	-0.025	0.018	0.048	0.017	0.022	-0.052
0.182	-0.979	-0.282	0.051	-0.957	-0.286	0.354	0.005	-0.038	0.057	-0.023	-0.003	0.053	0.013	0.050	-0.050
0.163	-0.983	-0.266	0.050	-0.955	-0.292	0.334	0.047	-0.065	0.039	-0.029	0.020	0.035	0.018	0.033	-0.042
0.147	-0.976	-0.254	0.048	-0.953	-0.299	0.371	0.100	-0.090	0.026	-0.023	0.038	0.018	0.010	0.020	-0.039
0.132	-0.956	-0.262	0.047	-0.951	-0.307	0.383	0.039	-0.063	0.011	-0.006	0.038	0.002	0.009	0.027	-0.038
0.147	-0.906	-0.262	0.047	-0.948	-0.313	0.364	-0.042	-0.029	0.027	0.042	0.045	0.017	0.059	0.027	-0.034
0.155	-0.894	-0.266	0.046	-0.947	-0.319	0.320	0.055	-0.059	0.036	0.052	0.047	0.024	0.072	0.031	-0.038
0.132	-0.922	-0.282	0.046	-0.945	-0.324	0.260	-0.039	-0.012	0.012	0.023	0.036	0.001	0.046	0.048	-0.038
0.167	-0.937	-0.286	0.045	-0.943	-0.329	0.268	0.065	-0.049	0.048	0.006	0.037	0.035	0.032	0.052	-0.041
0.140	-0.933	-0.317	0.045	-0.941	-0.334	0.268	0.006	-0.015	0.021	0.008	0.011	0.006	0.038	0.084	-0.043
0.167	-0.910	-0.298	0.045	-0.940	-0.339	0.246	0.065	-0.033	0.048	0.030	0.035	0.031	0.062	0.063	-0.043
0.167	-0.918	-0.298	0.043	-0.939	-0.342	0.191	0.134	-0.049	0.049	0.021	0.039	0.030	0.055	0.062	-0.030
0.120	-0.925	-0.290	0.042	-0.937	-0.345	0.171	0.066	-0.029	0.004	0.012	0.050	0.015	0.048	0.052	-0.027
0.097	-0.929	-0.321	0.042	-0.936	-0.348	0.163	0.032	-0.038	-0.018	0.007	0.022	0.037	0.045	0.082	-0.017
0.120	-0.910	-0.337	0.041	-0.935	-0.351	0.153	0.047	-0.035	0.005	0.025	0.009	0.012	0.065	0.096	-0.008
0.117	-0.871	-0.337	0.040	-0.935	-0.353	0.087	0.044	-0.065	0.003	0.063	0.011	0.013	0.105	0.094	-0.005
0.124	-0.902	-0.325	0.040	-0.935	-0.354	0.036	-0.025	-0.027	0.010	0.032	0.024	0.003	0.075	0.081	-0.015
0.105	-0.891	-0.309	0.039	-0.934	-0.354	0.031	-0.002	-0.020	-0.009	0.044	0.040	0.019	0.088	0.064	-0.018
0.147	-0.898	-0.321	0.039	-0.935	-0.353	-0.031	-0.043	-0.032	0.034	0.036	0.027	0.026	0.081	0.074	-0.018
0.132	-0.898	-0.341	0.039	-0.935	-0.352	-0.057	-0.040	-0.052	0.019	0.037	0.007	0.013	0.082	0.093	-0.019
0.117	-0.898	-0.337	0.039	-0.935	-0.352	-0.011	-0.058	-0.046	0.003	0.037	0.010	0.001	0.082	0.088	-0.026
0.120	-0.902	-0.294	0.039	-0.935	-0.352	0.022	-0.067	-0.037	0.007	0.033	0.054	0.008	0.078	0.044	-0.022
0.136	-0.894	-0.282	0.040	-0.935	-0.352	-0.032	-0.113	-0.021	0.022	0.041	0.065	0.026	0.086	0.032	-0.033
0.120	-0.902	-0.313	0.039	-0.936	-0.350	-0.089	0.004	-0.061	0.007	0.034	0.031	0.014	0.077	0.063	-0.038
0.170	-0.902	-0.274	0.038	-0.937	-0.347	-0.151	-0.039	-0.079	0.058	0.036	0.068	0.067	0.077	0.023	-0.040
0.124	-0.914	-0.290	0.037	-0.938	-0.344	-0.153	-0.001	-0.058	0.013	0.025	0.049	0.024	0.066	0.038	-0.039
0.120	-0.925	-0.246	0.037	-0.940	-0.340	-0.162	-0.075	-0.040	0.009	0.015	0.089	0.023	0.054	0.005	-0.041
0.120	-0.925	-0.246	0.038	-0.941	-0.337	-0.144	-0.096	-0.019	0.008	0.016	0.086	0.027	0.054	0.005	-0.034
0.120	-0.929	-0.274	0.037	-0.942	-0.335	-0.124	-0.026	-0.034	0.008	0.013	0.057	0.030	0.049	0.022	-0.038
0.147	-0.887	-0.309	0.036	-0.943	-0.331	-0.214	0.040	-0.052	0.036	0.057	0.017	0.061	0.091	0.058	-0.034
0.151	-0.871	-0.294	0.035	-0.945	-0.326	-0.278	0.052	-0.058	0.041	0.074	0.028	0.068	0.106	0.042	-0.030
0.120	-0.933	-0.282	0.034	-0.947	-0.320	-0.285	0.045	-0.088	0.012	0.014	0.034	0.041	0.044	0.031	-0.029
0.105	-0.933	-0.254	0.033	-0.948	-0.315	-0.242	-0.022	-0.047	-0.003	0.016	0.057	0.029	0.043	0.003	-0.025
0.101	-0.906	-0.227	0.034	-0.950	-0.311	-0.241	-0.080	0.007	-0.008	0.045	0.079	0.029	0.069	0.024	-0.019
0.117	-0.914	-0.266	0.035	-0.952	-0.306	-0.256	-0.052	0.025	0.007	0.038	0.035	0.048	0.061	0.016	-0.023
0.117	-0.910	-0.262	0.036	-0.953	-0.300	-0.283	-0.027	0.023	0.006	0.044	0.033	0.052	0.064	0.012	-0.026
0.147	-0.918	-0.262	0.036	-0.955	-0.294	-0.322	0.011	-0.014	0.037	0.038	0.027	0.087	0.056	0.013	-0.038
0.143	-0.925	-0.282	0.035	-0.957	-0.288	-0.324	-0.008	-0.059	0.034	0.032	0.001	0.087	0.048	0.033	-0.035
0.190	-0.922	-0.250	0.034	-0.959	-0.281	-0.351	0.044	-0.044	0.080	0.038	0.026	0.137	0.051	0.002	-0.040
0.097	-0.918	-0.239	0.035	-0.961	-0.274	-0.342	-0.083	-0.001	-0.013	0.044	0.031	0.049	0.055	0.010	-0.041
0.151	-0.941	-0.239	0.035	-0.963	-0.269	-0.298	0.030	0.000	0.041	0.022	0.026	0.107	0.031	0.009	-0.040
0.159	-0.922	-0.250	0.036	-0.964	-0.262	-0.342	0.026	-0.000	0.048	0.043	0.007	0.119	0.049	0.003	-0.032
0.140	-0.937	-0.258	0.035	-0.966	-0.256	-0.317	0.046	-0.012	0.029	0.029	-0.007	0.104	0.033	0.012	-0.038
0.147	-0.968	-0.211	0.036	-0.968	-0.249	-0.342	0.052	0.003	0.036	-0.000	0.034	0.116	0.001	0.035	-0.032
0.124	-0.960	-0.183	0.036	-0.969	-0.243	-0.332	-0.024	-0.002	0.013	0.009	0.055	0.097	0.008	0.062	-0.031
0.132	-0.960	-0.246	0.037	-0.971	-0.237	-0.298	-0.095	-0.002	0.019	0.010	-0.014	0.109	0.007	0.002	-0.030
0.186	-0.937	-0.298	0.037	-0.972	-0.231	-0.304	-0.036	0.007	0.072	0.035	-0.072	0.168	0.029	0.053	-0.016
0.159	-0.976	-0.270	0.039	-0.974	-0.223	-0.396	-0.016	0.039	0.044	-0.002	-0.052	0.145	0.011	0.027	-0.010
0.109	-1.037	-0.270	0.041	-0.976	-0.213	-0.515	-0.104	0.089	-0.009	-0.062	-0.062	0.099	0.074	0.028	-0.011
0.140	-1.014	-0.239	0.043	-0.979	-0.199	-0.741	-0.140	0.081	0.019	-0.036	-0.045	0.135	0.052	0.003	-0.023
0.174	-0.999	-0.262	0.046	-0.982	-0.183	-0.799	-0.171	0.099	0.050	-0.017	-0.085	0.174	0.038	0.022	-0.034
0.243	-0.968	-0.187	0.048	-0.984	-0.171	-0.612	0.013	0.076	0.117	0.016	-0.022	0.248	0.009	0.052	-0.052
0.217	-0.964	-0.172	0.050	-0.985	-0.163	-0.420	0.081	0.074	0.089	0.021	-0.015	0.225	0.006	0.066	-0.053
0.186	-1.003	-0.116	0.052	-0.986	-0.155	-0.392	0.030	0.090	0.056	-0.017	0.033	0.199	0.046	0.121	-0.044
0.140	-1.026	-0.140	0.053	-0.987	-0.150	-0.254	0.023	0.055	0.008	-0.039	0.004	0.158	0.071	0.096	-0.010
0.109	-1.041	-0.156	0.054	-0.988	-0.146	-0.218	0.042	0.045	-0.024	-0.054	-0.016	0.133	0.087	0.080	0.024
0.082	-1.057	-0.207	0.055	-0.988	-0.141	-0.249	0.022	0.027	-0.051	-0.069	-0.072	0.111	0.104	0.028	0.055
0.070	-1.053	-0.239	0.055	-0.989	-0.139	-0.155	-0.016	0.026	-0.064	-0.065	-0.106	0.103	0.102	0.004	0.092
0.055	-1.041	-0.191	0.055	-0.989	-0.139	-0.007	0.084	-0.004	-0.079	-0.054	-0.059	0.092	0.092	0.043	0.123
-0.026	-1.026	-0.227	0.054	-0.989	-0.140	0.071	0.126	-0.013	-0.159	-0.039	-0.092	0.016	0.079	0.006	0.157
-0.018	-1.007	-0.258	0.053	-0.988	-0.143	0.117	0.059	-0.039	-0.150	-0.020	-0.121	0.028	0.062	0.026	0.183
-0.087	-0.956	-0.270	0.052	-0.988	-0.146	0.118	-0.013	-0.052	-0.218	0.030	-0.130	0.038	0.013	0.039	0.202
-0.068	-0.964	-0.274	0.051	-0.988	-0.148	0.117	-0.079	-0.055	-0.197	0.022	-0.131	0.015	0.023	0.045	0.201
-0.026	-1.003	-0.270	0.049	-0.988	-0.149	0.028	-0.073	-0.067	-0.154	-0.017	-0.126	0.031	0.063	0.042	0.190
0.001	-0.979	-0.317	0.048	-0.988	-0.147	-0.125	-0.020	-0.079	-0.125	0.007	-0.175	0.060	0.041	0.091	0.167
0.055	-0.991	-0.309	0.046	-0.988	-0.146	-0.101	0.029	-0.092	-0.069	-0.005	-0.169	0.117	0.053	0.085	0.149
0.017	-0.991	-0.242	0.045	-0.989	-0.143	-0.148	-0.024	-0.046	-0.107	-0.004	-0.105	0.082	0.055	0.020	0.133
0.024	-1.007	-0.258	0.044	-0.989	-0.139	-0.213	0.036	-0.044	-0.098	-0.019	-0.124	0.092	0.072	0.037	0.120
0.032	-1.014	-0.199	0.044	-0.990	-0.136	-0.197	0.018	-0.001	-0.090	-0.026	-0.069	0.103	0.081	0.021	0.114
0.032	-1.014	-0.199	0.042	-0.990	-0.133	-0.151	0.059	-0.046	-0.089	-0.026	-0.072	0.107	0.083	0.020	0.103
0.009	-1.099	-0.101	0.041	-0.990	-0.132	-0.043	-0.103	-0.063	-0.111	-0.111	0.026	0.087	0.170	0.117	0.082
0.028	-1.072	-0.108	0.040	-0.990	-0.132	0.043	-0.110	-0.088	-0.090	-0.084	0.019	0.110	0.145	0.108	0.068
0.090	-1.037	-0.128	0.039	-0.990	-0.134	0.079	-0.078	-0.068	-0.028	-0.049	0.001	0.175	0.112	0.088	0.045
0.078	-1.026	-0.136	0.038	-0.990	-0.135	0.063	-0.034	-0.068	-0.038	-0.038	-0.006	0.167	0.103	0.079	0.023
0.109	-1.026	-0.093	0.038	-0.990	-0.136	0.067	-0.094	-0.035	-0.007	-0.038	0.039	0.201	0.105	0.122	-0.003
0.113	-1.041	-0.073	0.037	-0.990	-0.137	0.072	-0.102	-0.068	-0.003	-0.054	0.060	0.208	0.122	0.142	-0.017
0.155	-0.999	-0.089	0.036	-0.990	-0.139	0.071	-0.046	-0.067	0.040	-0.012	0.045	0.255	0.082	0.126	-0.036
0.151	-1.010	-0.101	0.034	-0.990	-0.140	0.087	0.056	-0.095	0.038	-0.023	0.035	0.255	0.096	0.114	-0.039
0.159	-0.979	-0.101	0.034	-0.989	-0.142	0.085	-0.019	-0.054	0.047	0.007	0.036	0.267	0.067	0.115	-0.044
0.136	-0.964	-0.128	0.033	-0.989	-0.144	0.110	-0.048	-0.026	0.024	0.023	0.011	0.248	0.054	0.087	-0.038
0.151	-0.964	-0.128	0.033	-0.989	-0.145	0.084	-0.040	-0.026	0.039	0.022	0.012	0.269	0.057	0.087	-0.038
0.132	-0.960	-0.128	0.033	-0.989	-0.147	0.062	-0.030	-0.029	0.020	0.026	0.014	0.254	0.056	0.087	-0.039
0.155	-0.979	-0.124	0.033	-0.988	-0.148	0.073	-0.040	-0.013	0.043	0.007	0.019	0.282	0.078	0.091	-0.043
0.170	-1.003	-0.116	0.034	-0.988	-0.149	0.043	0.054	-0.008	0.058	-0.017	0.028	0.301	0.105	0.099	-0.047
0.132	-1.045	-0.069	0.034	-0.988	-0.149	0.005	0.039	0.007	0.019	-0.059	0.075	0.267	0.150	0.147	-0.049
0.151	-1.014	-0.061	0.034	-0.988	-0.148	-0.004	0.086	0.005	0.038	-0.028	0.083	0.290	0.123	0.156	-0.050
0.143	-0.995	-0.132	0.034	-0.988	-0.149	0.026	0.008	0.006	0.030	-0.009	0.012	0.285	0.107	0.086	-0.040
0.174	-0.976	-0.164	0.035	-0.988	-0.150	0.065	0.037	0.007	0.060	0.010	-0.018	0.319	0.091	0.055	-0.044
0.128	-0.979	-0.140	0.036	-0.988	-0.152	0.092	-0.019	0.035	0.013	0.006	0.008	0.277	0.099	0.080	-0.039
0.167	-0.995	-0.112	0.036	-0.987	-0.154	0.112	0.087	0.010	0.051	-0.010	0.038	0.319	0.118	0.109	-0.035
0.143	-0.979	-0.116	0.037	-0.987	-0.157	0.174	0.020	0.005	0.028	0.005	0.037	0.299	0.106	0.106	-0.030
0.117	-0.968	-0.112	0.037	-0.986	-0.161	0.180	-0.012	0.009	0.000	0.016	0.044	0.276	0.098	0.112	-0.032
0.136	-0.995	-0.140	0.037	-0.986	-0.164	0.163	0.015	-0.016	0.020	-0.011	0.020	0.298	0.128	0.085	-0.037
0.128	-0.987	-0.132	0.037	-0.985	-0.168	0.189	0.070	-0.010	0.012	-0.004	0.032	0.295	0.124	0.093	-0.034
0.190	-0.979	-0.124	0.036	-0.985	-0.171	0.191	0.145	-0.047	0.075	0.003	0.043	0.361	0.119	0.102	-0.044
0.128	-0.956	-0.128	0.035	-0.984	-0.173	0.102	0.155	-0.034	0.014	0.026	0.041	0.303	0.099	0.099	-0.048
0.170	-0.933	-0.140	0.034	-0.984	-0.174	0.052	0.226	-0.043	0.058	0.049	0.031	0.348	0.087	0.092	0.000
0.155	-0.991	-0.164	0.032	-0.984	-0.174	-0.022	0.246	-0.086	0.044	-0.009	0.007	0.335	0.157	0.073	0.000
0.074	-1.053	-0.148	0.030	-0.984	-0.174	0.014	0.161	-0.047	-0.035	-0.070	0.023	0.255	0.225	0.093	0.000
Avg ODBA	2.435
Vec ODBA	1.664
Avg ELBA	0.967
Avg EPBA	0.259
Speed	ODBA	VeDBA	ELBA	EPBA	StrkSpGn	StrSpGn_L	ISI
6.400	2.435	1.664	0.967	0.259	0.523	0.521	1.957
MeanPeak	0.053406
MeanLong	0.053122
MeanISI	1.957500
