# Supplementary material for: Averaged Propulsive Body Acceleration (APBA) Can Be Calculated from Biologging Tags That Incorporate Gyroscopes and Accelerometers to Estimate Swimming Speed, Hydrodynamic Drag and Energy Expenditure for Steller Sea Lions
Source: PLoS One. 2016 Jun 10;11(6):e0157326. doi: 10.1371/journal.pone.0157326 (PMC4902303; doi:10.1371/journal.pone.0157326)
Supplement: S5 Data — Same components as S2. (ZIP) [file pone.0157326.s005.zip › YashaJuly_30/yasha1_4730_4.csv]

rawAx	rawAy	rawAz	gravX	gravY	gravZ	gyrX	gyrY	gyrZ	estAx	estAy	estAz	odbX	odbY	odbZ	spk
0.320	-0.238	-0.550	0.360	-0.373	-0.855	-1.024	-1.789	0.644	-0.083	0.126	0.273	0.210	0.056	0.269	0.005
0.359	-0.257	-0.542	0.395	-0.384	-0.835	-0.938	-1.737	0.651	-0.079	0.117	0.260	0.248	0.042	0.274	-0.019
0.417	-0.288	-0.562	0.427	-0.394	-0.814	-0.888	-1.622	0.619	-0.053	0.096	0.220	0.304	0.017	0.252	-0.031
0.505	-0.346	-0.644	0.453	-0.406	-0.794	-1.083	-1.316	0.548	0.009	0.051	0.117	0.392	0.035	0.166	-0.027
0.513	-0.303	-0.558	0.476	-0.415	-0.775	-0.888	-1.201	0.545	-0.007	0.102	0.185	0.399	0.013	0.249	-0.028
0.470	-0.357	-0.550	0.500	-0.421	-0.757	-0.701	-1.224	0.492	-0.072	0.054	0.175	0.356	0.035	0.254	-0.040
0.532	-0.427	-0.577	0.519	-0.423	-0.743	-0.505	-0.983	0.518	-0.030	-0.013	0.133	0.416	0.098	0.222	-0.050
0.628	-0.415	-0.574	0.535	-0.421	-0.732	-0.236	-0.764	0.584	0.050	-0.004	0.127	0.512	0.080	0.222	-0.072
0.644	-0.415	-0.546	0.552	-0.414	-0.724	-0.015	-0.739	0.627	0.049	-0.010	0.146	0.526	0.074	0.246	-0.097
0.736	-0.415	-0.538	0.566	-0.407	-0.717	0.067	-0.648	0.578	0.127	-0.018	0.147	0.618	0.067	0.249	-0.122
0.697	-0.442	-0.542	0.576	-0.402	-0.712	0.024	-0.386	0.444	0.079	-0.050	0.138	0.579	0.088	0.242	-0.122
0.751	-0.411	-0.597	0.581	-0.396	-0.710	0.094	-0.163	0.333	0.127	-0.024	0.082	0.632	0.051	0.183	-0.095
0.694	-0.469	-0.589	0.588	-0.393	-0.707	0.031	-0.264	0.279	0.063	-0.085	0.087	0.573	0.103	0.187	-0.049
0.574	-0.496	-0.637	0.594	-0.386	-0.706	0.278	-0.253	0.302	-0.062	-0.119	0.039	0.453	0.125	0.136	-0.014
0.594	-0.469	-0.723	0.602	-0.378	-0.704	0.253	-0.388	0.340	-0.051	-0.099	-0.050	0.471	0.093	0.046	0.031
0.640	-0.404	-0.794	0.609	-0.371	-0.701	0.202	-0.353	0.336	-0.012	-0.041	-0.124	0.515	0.022	0.027	0.058
0.644	-0.354	-0.861	0.617	-0.368	-0.695	-0.021	-0.452	0.261	-0.017	0.007	-0.196	0.517	0.033	0.097	0.035
0.694	-0.296	-0.885	0.621	-0.371	-0.690	-0.369	-0.197	0.173	0.029	0.067	-0.224	0.566	0.096	0.124	0.004
0.836	-0.269	-0.909	0.623	-0.376	-0.686	-0.545	-0.057	0.173	0.170	0.099	-0.252	0.707	0.129	0.151	-0.025
0.863	-0.419	-0.928	0.622	-0.383	-0.683	-0.709	0.178	0.160	0.198	-0.044	-0.275	0.733	0.017	0.175	-0.067
0.863	-0.419	-0.928	0.618	-0.393	-0.681	-0.850	0.362	0.088	0.202	-0.033	-0.277	0.731	0.011	0.179	-0.105
0.844	-0.485	-0.794	0.609	-0.406	-0.681	-0.966	0.674	-0.001	0.193	-0.086	-0.142	0.710	0.072	0.048	-0.093
0.844	-0.485	-0.794	0.598	-0.420	-0.683	-1.011	0.829	0.031	0.204	-0.072	-0.140	0.708	0.067	0.051	-0.073
0.674	-0.558	-0.759	0.585	-0.435	-0.684	-1.097	0.939	-0.049	0.049	-0.129	-0.103	0.537	0.136	0.019	-0.048
0.651	-0.558	-0.794	0.572	-0.452	-0.685	-1.031	0.871	-0.167	0.040	-0.113	-0.137	0.512	0.131	0.058	-0.017
0.597	-0.539	-0.747	0.560	-0.462	-0.687	-0.573	0.666	-0.239	-0.002	-0.083	-0.087	0.457	0.106	0.014	0.015
0.590	-0.512	-0.743	0.550	-0.468	-0.692	-0.175	0.554	-0.282	0.001	-0.050	-0.079	0.447	0.073	0.014	0.034
0.609	-0.493	-0.814	0.539	-0.471	-0.698	0.022	0.539	-0.338	0.031	-0.027	-0.143	0.465	0.049	0.089	0.054
0.570	-0.500	-0.932	0.528	-0.475	-0.704	-0.027	0.571	-0.341	0.004	-0.031	-0.255	0.424	0.052	0.210	0.085
0.528	-0.485	-0.944	0.516	-0.476	-0.713	0.113	0.675	-0.254	-0.026	-0.015	-0.258	0.380	0.032	0.224	0.163
0.405	-0.504	-0.881	0.504	-0.471	-0.724	0.381	0.719	-0.108	-0.138	-0.038	-0.184	0.255	0.047	0.164	0.269
0.182	-0.531	-0.972	0.498	-0.462	-0.734	0.579	0.417	0.115	-0.355	-0.075	-0.264	0.030	0.070	0.258	0.343
0.090	-0.504	-1.133	0.495	-0.451	-0.743	0.655	0.205	0.166	-0.444	-0.059	-0.417	0.065	0.037	0.424	0.406
0.213	-0.477	-1.216	0.488	-0.438	-0.755	0.762	0.437	0.109	-0.315	-0.044	-0.488	0.057	0.005	0.511	0.484
0.236	-0.605	-1.251	0.475	-0.426	-0.770	0.740	0.801	0.033	-0.279	-0.184	-0.509	0.079	0.126	0.552	0.534
0.024	-0.713	-1.157	0.461	-0.417	-0.783	0.663	0.744	-0.064	-0.477	-0.301	-0.402	0.134	0.229	0.462	0.521
-0.080	-0.651	-1.184	0.452	-0.412	-0.792	0.459	0.446	-0.113	-0.571	-0.245	-0.421	0.240	0.162	0.493	0.515
0.105	-0.477	-1.184	0.439	-0.408	-0.801	0.296	0.660	-0.124	-0.374	-0.075	-0.412	0.058	0.017	0.498	0.507
0.136	-0.419	-1.157	0.424	-0.409	-0.808	0.037	0.805	-0.137	-0.328	-0.016	-0.377	0.029	0.080	0.474	0.450
0.120	-0.388	-1.039	0.407	-0.414	-0.814	-0.195	0.811	-0.272	-0.327	0.020	-0.253	0.046	0.116	0.360	0.373
0.159	-0.462	-0.893	0.392	-0.422	-0.818	-0.325	0.740	-0.373	-0.273	-0.045	-0.103	0.009	0.048	0.218	0.317
0.117	-0.551	-0.814	0.377	-0.432	-0.819	-0.327	0.581	-0.490	-0.301	-0.124	-0.023	0.054	0.036	0.143	0.254
0.182	-0.558	-0.782	0.365	-0.439	-0.821	-0.239	0.512	-0.405	-0.223	-0.124	0.011	0.010	0.039	0.115	0.194
0.267	-0.473	-0.775	0.355	-0.444	-0.823	-0.139	0.383	-0.331	-0.129	-0.034	0.020	0.092	0.051	0.111	0.152
0.305	-0.431	-0.826	0.345	-0.448	-0.825	-0.121	0.456	-0.249	-0.081	0.012	-0.029	0.129	0.098	0.167	0.107
0.328	-0.350	-0.889	0.338	-0.451	-0.826	-0.121	0.370	-0.183	-0.050	0.096	-0.090	0.151	0.185	0.235	0.068
0.355	-0.361	-0.924	0.332	-0.455	-0.826	-0.223	0.229	-0.170	-0.018	0.089	-0.126	0.176	0.179	0.275	0.025
0.397	-0.469	-0.901	0.328	-0.463	-0.823	-0.456	0.212	-0.084	0.029	-0.011	-0.105	0.216	0.076	0.256	-0.003
0.493	-0.481	-0.849	0.319	-0.470	-0.823	-0.370	0.477	-0.141	0.134	-0.015	-0.055	0.310	0.070	0.210	-0.035
0.436	-0.431	-0.877	0.309	-0.477	-0.823	-0.392	0.564	-0.159	0.087	0.042	-0.082	0.250	0.126	0.242	-0.058
0.463	-0.388	-0.873	0.299	-0.484	-0.822	-0.347	0.501	-0.222	0.123	0.091	-0.078	0.275	0.174	0.242	-0.054
0.413	-0.408	-0.861	0.289	-0.493	-0.821	-0.449	0.463	-0.264	0.083	0.081	-0.068	0.223	0.161	0.236	-0.027
0.324	-0.435	-0.893	0.278	-0.499	-0.821	-0.332	0.525	-0.274	0.006	0.061	-0.100	0.133	0.139	0.272	-0.005
0.309	-0.454	-0.885	0.267	-0.507	-0.819	-0.419	0.527	-0.288	0.002	0.050	-0.093	0.116	0.125	0.271	0.015
0.251	-0.439	-0.830	0.260	-0.515	-0.817	-0.423	0.290	-0.175	-0.049	0.073	-0.040	0.058	0.145	0.221	0.028
0.286	-0.535	-0.798	0.255	-0.521	-0.814	-0.334	0.234	-0.157	-0.009	-0.017	-0.011	0.092	0.053	0.195	0.027
0.255	-0.578	-0.723	0.251	-0.529	-0.811	-0.378	0.138	-0.150	-0.036	-0.053	0.060	0.061	0.016	0.124	0.020
0.228	-0.581	-0.684	0.247	-0.533	-0.809	-0.191	0.102	-0.163	-0.060	-0.052	0.098	0.033	0.016	0.090	-0.005
0.267	-0.543	-0.715	0.243	-0.538	-0.807	-0.256	0.159	-0.156	-0.017	-0.008	0.065	0.072	0.060	0.126	0.001
0.324	-0.566	-0.704	0.240	-0.543	-0.805	-0.247	0.066	-0.225	0.044	-0.026	0.074	0.130	0.042	0.119	-0.008
0.217	-0.558	-0.739	0.236	-0.549	-0.802	-0.313	0.130	-0.170	-0.060	-0.013	0.036	0.023	0.055	0.159	-0.020
0.278	-0.601	-0.680	0.233	-0.554	-0.800	-0.248	0.146	-0.099	0.005	-0.050	0.093	0.085	0.017	0.104	-0.023
0.278	-0.601	-0.680	0.232	-0.559	-0.796	-0.300	0.004	-0.079	0.006	-0.045	0.089	0.086	0.021	0.109	-0.014
0.259	-0.620	-0.668	0.229	-0.566	-0.792	-0.355	0.061	-0.225	-0.010	-0.057	0.097	0.068	0.006	0.101	-0.021
0.259	-0.566	-0.684	0.226	-0.575	-0.787	-0.459	-0.022	-0.274	-0.007	0.006	0.076	0.067	0.063	0.121	-0.015
0.259	-0.558	-0.771	0.221	-0.586	-0.780	-0.642	0.120	-0.283	-0.002	0.025	-0.018	0.066	0.075	0.213	-0.005
0.274	-0.562	-0.790	0.215	-0.596	-0.773	-0.616	0.199	-0.289	0.019	0.032	-0.044	0.081	0.076	0.238	-0.002
0.251	-0.581	-0.771	0.212	-0.608	-0.765	-0.712	0.009	-0.190	-0.001	0.024	-0.032	0.058	0.061	0.224	-0.003
0.267	-0.612	-0.755	0.208	-0.619	-0.757	-0.668	0.123	-0.267	0.019	0.005	-0.024	0.072	0.035	0.213	-0.005
0.274	-0.647	-0.751	0.202	-0.632	-0.748	-0.745	0.140	-0.258	0.032	-0.018	-0.029	0.079	0.005	0.215	-0.002
0.236	-0.736	-0.696	0.199	-0.642	-0.741	-0.596	0.072	-0.200	-0.003	-0.097	0.019	0.040	0.079	0.165	-0.008
0.217	-0.682	-0.688	0.196	-0.652	-0.733	-0.617	0.044	-0.175	-0.019	-0.033	0.018	0.020	0.020	0.162	-0.015
0.267	-0.674	-0.739	0.192	-0.661	-0.725	-0.584	0.055	-0.229	0.034	-0.016	-0.040	0.070	0.008	0.219	-0.017
0.301	-0.678	-0.759	0.190	-0.669	-0.719	-0.500	0.001	-0.234	0.072	-0.011	-0.066	0.103	0.007	0.244	-0.012
0.286	-0.663	-0.755	0.188	-0.677	-0.711	-0.540	-0.027	-0.197	0.059	0.013	-0.070	0.086	0.013	0.245	-0.027
0.217	-0.678	-0.711	0.187	-0.686	-0.703	-0.563	-0.114	-0.197	-0.010	0.006	-0.035	0.016	0.002	0.206	-0.033
0.305	-0.694	-0.700	0.184	-0.694	-0.696	-0.554	0.020	-0.166	0.081	-0.001	-0.030	0.103	0.009	0.200	-0.025
0.286	-0.701	-0.704	0.180	-0.701	-0.690	-0.475	0.157	-0.197	0.067	-0.002	-0.040	0.081	0.012	0.209	-0.030
0.232	-0.697	-0.696	0.177	-0.710	-0.682	-0.552	0.008	-0.193	0.015	0.010	-0.040	0.026	0.004	0.206	-0.042
0.282	-0.744	-0.660	0.173	-0.718	-0.674	-0.524	0.035	-0.242	0.069	-0.028	-0.012	0.074	0.046	0.176	-0.042
0.255	-0.748	-0.656	0.171	-0.725	-0.667	-0.493	0.010	-0.192	0.045	-0.024	-0.015	0.045	0.046	0.178	-0.034
0.270	-0.779	-0.613	0.167	-0.732	-0.661	-0.460	0.088	-0.167	0.064	-0.048	0.022	0.058	0.073	0.140	-0.038
0.193	-0.763	-0.585	0.163	-0.739	-0.653	-0.525	0.091	-0.213	-0.009	-0.025	0.042	0.020	0.053	0.118	-0.036
0.213	-0.813	-0.589	0.160	-0.746	-0.646	-0.471	0.019	-0.197	0.013	-0.068	0.031	0.001	0.100	0.127	-0.032
0.228	-0.817	-0.558	0.156	-0.754	-0.638	-0.512	0.122	-0.215	0.033	-0.065	0.055	0.013	0.100	0.101	-0.027
0.186	-0.813	-0.542	0.153	-0.760	-0.632	-0.400	0.010	-0.170	-0.007	-0.055	0.065	0.031	0.092	0.090	-0.025
0.213	-0.782	-0.542	0.150	-0.766	-0.625	-0.454	0.087	-0.148	0.023	-0.017	0.058	0.005	0.057	0.094	-0.023
0.170	-0.790	-0.558	0.148	-0.772	-0.618	-0.427	-0.065	-0.156	-0.018	-0.019	0.035	0.049	0.060	0.114	-0.011
0.174	-0.802	-0.510	0.145	-0.779	-0.610	-0.518	0.043	-0.170	-0.011	-0.023	0.075	0.047	0.067	0.071	-0.006
0.151	-0.806	-0.526	0.143	-0.785	-0.603	-0.443	-0.008	-0.157	-0.032	-0.021	0.052	0.071	0.066	0.091	-0.002
0.151	-0.806	-0.514	0.141	-0.791	-0.595	-0.516	-0.015	-0.112	-0.030	-0.014	0.056	0.072	0.062	0.083	0.001
0.167	-0.852	-0.467	0.140	-0.798	-0.587	-0.468	-0.070	-0.171	-0.013	-0.055	0.096	0.057	0.103	0.040	0.004
0.128	-0.860	-0.483	0.137	-0.805	-0.577	-0.562	-0.021	-0.187	-0.049	-0.055	0.071	0.096	0.107	0.060	-0.008
0.159	-0.809	-0.495	0.136	-0.810	-0.570	-0.437	-0.122	-0.137	-0.017	0.001	0.052	0.065	0.052	0.076	-0.023
0.201	-0.809	-0.459	0.136	-0.816	-0.562	-0.455	-0.079	-0.100	0.026	0.007	0.079	0.022	0.048	0.045	-0.028
0.217	-0.883	-0.455	0.135	-0.820	-0.556	-0.356	-0.130	-0.124	0.041	-0.062	0.077	0.006	0.117	0.045	-0.037
0.193	-0.914	-0.436	0.134	-0.825	-0.549	-0.331	-0.132	-0.152	0.019	-0.089	0.091	0.029	0.144	0.029	-0.040
0.182	-0.875	-0.483	0.134	-0.828	-0.544	-0.266	-0.132	-0.139	0.008	-0.047	0.039	0.039	0.101	0.079	-0.034
0.163	-0.871	-0.428	0.134	-0.832	-0.539	-0.300	-0.175	-0.119	-0.011	-0.039	0.089	0.058	0.093	0.028	-0.023
0.159	-0.864	-0.416	0.134	-0.836	-0.532	-0.362	-0.227	-0.108	-0.016	-0.027	0.094	0.061	0.081	0.019	-0.011
0.167	-0.848	-0.459	0.134	-0.841	-0.525	-0.385	-0.146	-0.142	-0.007	-0.007	0.044	0.052	0.062	0.065	-0.016
0.159	-0.817	-0.491	0.133	-0.846	-0.516	-0.498	-0.165	-0.177	-0.014	0.029	0.003	0.058	0.027	0.099	-0.012
0.205	-0.864	-0.432	0.132	-0.851	-0.508	-0.417	-0.216	-0.150	0.033	-0.012	0.055	0.010	0.070	0.043	-0.008
0.143	-0.887	-0.412	0.130	-0.856	-0.500	-0.439	-0.101	-0.188	-0.027	-0.030	0.067	0.070	0.090	0.026	-0.018
0.143	-0.887	-0.412	0.131	-0.860	-0.494	-0.311	-0.315	-0.155	-0.027	-0.027	0.060	0.068	0.087	0.028	-0.028
0.201	-0.914	-0.376	0.130	-0.864	-0.486	-0.382	-0.136	-0.142	0.031	-0.050	0.089	0.008	0.111	0.005	-0.027
0.170	-0.933	-0.337	0.129	-0.868	-0.479	-0.388	-0.232	-0.170	0.001	-0.064	0.121	0.036	0.128	0.042	-0.032
0.151	-0.995	-0.278	0.128	-0.873	-0.470	-0.422	-0.210	-0.169	-0.017	-0.121	0.171	0.053	0.187	0.099	-0.030
0.136	-1.007	-0.282	0.127	-0.877	-0.463	-0.337	-0.131	-0.175	-0.031	-0.129	0.160	0.065	0.196	0.093	-0.027
0.086	-1.007	-0.270	0.125	-0.881	-0.456	-0.349	-0.183	-0.193	-0.078	-0.125	0.164	0.112	0.193	0.102	-0.015
0.147	-1.030	-0.250	0.124	-0.885	-0.449	-0.311	-0.227	-0.171	-0.016	-0.144	0.177	0.048	0.214	0.120	-0.010
0.086	-1.034	-0.274	0.123	-0.889	-0.442	-0.349	-0.252	-0.191	-0.076	-0.144	0.145	0.106	0.215	0.094	-0.010
0.124	-1.003	-0.254	0.123	-0.891	-0.437	-0.224	-0.337	-0.147	-0.037	-0.110	0.160	0.064	0.182	0.111	-0.003
0.151	-0.972	-0.313	0.122	-0.895	-0.430	-0.329	-0.148	-0.159	-0.008	-0.076	0.094	0.034	0.148	0.049	-0.001
0.117	-0.848	-0.447	0.121	-0.898	-0.423	-0.350	-0.194	-0.137	-0.042	0.051	-0.047	0.066	0.022	0.089	-0.016
0.228	-0.806	-0.479	0.120	-0.901	-0.416	-0.399	-0.168	-0.126	0.070	0.097	-0.086	0.048	0.023	0.124	-0.016
0.236	-0.856	-0.436	0.119	-0.906	-0.406	-0.528	-0.093	-0.114	0.079	0.052	-0.053	0.059	0.024	0.085	-0.009
0.182	-0.894	-0.384	0.117	-0.911	-0.396	-0.545	-0.055	-0.141	0.026	0.018	-0.012	0.009	0.059	0.038	-0.015
0.128	-0.956	-0.321	0.115	-0.916	-0.385	-0.616	-0.069	-0.170	-0.025	-0.039	0.039	0.041	0.117	0.021	-0.025
0.082	-1.003	-0.223	0.113	-0.922	-0.371	-0.689	-0.144	-0.125	-0.070	-0.080	0.124	0.083	0.160	0.114	-0.027
0.174	-0.976	-0.148	0.113	-0.926	-0.360	-0.579	-0.186	-0.120	0.022	-0.048	0.186	0.013	0.130	0.185	-0.031
0.163	-0.952	-0.156	0.113	-0.930	-0.349	-0.535	-0.248	-0.115	0.010	-0.021	0.167	0.006	0.104	0.173	-0.037
0.190	-0.887	-0.294	0.111	-0.934	-0.339	-0.513	-0.177	-0.171	0.038	0.049	0.018	0.036	0.036	0.031	-0.041
0.178	-0.894	-0.325	0.109	-0.938	-0.329	-0.509	-0.178	-0.163	0.028	0.044	-0.023	0.028	0.042	0.005	-0.026
0.163	-0.902	-0.329	0.108	-0.942	-0.318	-0.524	-0.287	-0.189	0.013	0.040	-0.038	0.016	0.047	0.013	-0.019
0.170	-0.871	-0.321	0.106	-0.946	-0.307	-0.591	-0.220	-0.173	0.022	0.075	-0.042	0.026	0.014	0.008	-0.015
0.178	-0.898	-0.258	0.105	-0.950	-0.295	-0.563	-0.269	-0.141	0.031	0.052	0.009	0.036	0.039	0.051	-0.011
0.163	-0.883	-0.239	0.105	-0.953	-0.285	-0.514	-0.321	-0.101	0.015	0.070	0.018	0.024	0.021	0.067	-0.013
0.155	-0.902	-0.274	0.105	-0.956	-0.274	-0.519	-0.275	-0.131	0.008	0.054	-0.027	0.018	0.039	0.027	-0.012
0.151	-0.910	-0.227	0.104	-0.959	-0.263	-0.574	-0.323	-0.138	0.005	0.050	0.008	0.017	0.044	0.071	-0.016
0.151	-0.945	-0.219	0.102	-0.963	-0.248	-0.741	-0.224	-0.163	0.006	0.019	0.001	0.018	0.077	0.075	-0.021
0.182	-0.914	-0.172	0.100	-0.967	-0.234	-0.713	-0.183	-0.161	0.039	0.054	0.034	0.049	0.044	0.118	-0.028
0.151	-0.949	-0.085	0.098	-0.971	-0.217	-0.811	-0.195	-0.149	0.010	0.024	0.104	0.018	0.077	0.200	-0.021
0.140	-0.995	-0.069	0.096	-0.975	-0.200	-0.816	-0.206	-0.141	0.000	-0.019	0.103	0.007	0.121	0.210	-0.030
0.063	-1.010	-0.038	0.095	-0.978	-0.184	-0.811	-0.230	-0.110	-0.075	-0.031	0.118	0.069	0.135	0.236	-0.039
0.159	-0.968	-0.038	0.093	-0.982	-0.167	-0.805	-0.090	-0.145	0.023	0.015	0.102	0.026	0.091	0.231	-0.042
0.193	-0.995	-0.014	0.091	-0.985	-0.150	-0.864	-0.118	-0.124	0.060	-0.009	0.108	0.059	0.117	0.249	-0.038
0.143	-1.014	0.037	0.089	-0.987	-0.132	-0.864	-0.185	-0.122	0.011	-0.026	0.142	0.010	0.134	0.295	-0.060
0.109	-1.003	0.025	0.087	-0.990	-0.112	-0.961	-0.057	-0.107	-0.021	-0.012	0.110	0.025	0.120	0.278	-0.046
0.174	-0.976	0.037	0.087	-0.992	-0.092	-0.990	-0.130	-0.067	0.045	0.018	0.102	0.040	0.090	0.285	-0.043
0.124	-0.937	-0.065	0.085	-0.994	-0.071	-1.075	0.054	-0.098	-0.003	0.058	-0.022	0.011	0.049	0.178	-0.042
0.236	-0.867	-0.112	0.083	-0.995	-0.053	-0.920	0.027	-0.110	0.110	0.129	-0.087	0.101	0.022	0.128	-0.052
0.209	-0.933	-0.073	0.082	-0.996	-0.037	-0.803	-0.074	-0.051	0.084	0.065	-0.064	0.074	0.042	0.164	-0.049
0.182	-0.972	0.045	0.082	-0.996	-0.020	-0.830	0.044	-0.032	0.058	0.027	0.038	0.047	0.078	0.279	-0.053
0.182	-0.972	0.045	0.082	-0.997	-0.005	-0.730	-0.057	-0.026	0.058	0.027	0.023	0.048	0.076	0.275	-0.040
0.082	-1.057	0.183	0.081	-0.997	0.009	-0.705	-0.166	-0.041	-0.041	-0.058	0.146	0.052	0.158	0.409	-0.062
0.082	-1.057	0.183	0.080	-0.996	0.024	-0.697	-0.299	-0.026	-0.040	-0.058	0.131	0.051	0.156	0.406	-0.065
0.297	-1.076	0.073	0.080	-0.996	0.040	-0.781	0.093	-0.074	0.176	-0.078	0.005	0.165	0.173	0.292	-0.065
0.232	-1.103	0.025	0.079	-0.995	0.059	-0.990	0.179	-0.069	0.111	-0.106	-0.061	0.101	0.199	0.241	-0.071
0.232	-1.088	-0.010	0.079	-0.993	0.084	-1.271	0.113	-0.019	0.111	-0.093	-0.121	0.101	0.181	0.202	-0.098
0.228	-1.103	-0.026	0.080	-0.990	0.112	-1.448	0.047	0.023	0.106	-0.111	-0.165	0.099	0.194	0.182	-0.096
0.309	-1.146	0.065	0.080	-0.988	0.134	-1.170	0.328	-0.065	0.187	-0.157	-0.097	0.180	0.234	0.270	-0.109
0.305	-1.115	0.136	0.078	-0.986	0.149	-0.791	0.455	-0.204	0.185	-0.128	-0.041	0.176	0.201	0.337	-0.096
0.243	-1.076	0.274	0.075	-0.985	0.156	-0.371	0.302	-0.205	0.126	-0.090	0.090	0.115	0.161	0.471	-0.075
0.105	-1.103	0.207	0.074	-0.984	0.160	-0.190	0.044	-0.102	-0.011	-0.117	0.019	0.024	0.186	0.401	-0.030
0.090	-1.115	0.065	0.072	-0.984	0.163	-0.138	-0.027	-0.061	-0.025	-0.129	-0.125	0.039	0.196	0.256	0.038
0.086	-1.092	0.006	0.070	-0.984	0.162	-0.014	0.128	-0.119	-0.027	-0.105	-0.183	0.043	0.171	0.194	0.122
-0.026	-1.088	0.010	0.066	-0.985	0.158	0.158	0.223	-0.227	-0.134	-0.100	-0.176	0.155	0.165	0.196	0.195
-0.137	-1.134	0.025	0.062	-0.987	0.151	0.309	0.291	-0.259	-0.241	-0.145	-0.153	0.267	0.209	0.210	0.275
-0.249	-1.169	0.010	0.055	-0.988	0.141	0.492	0.277	-0.306	-0.346	-0.178	-0.158	0.378	0.242	0.192	0.361
-0.330	-1.153	-0.065	0.048	-0.990	0.132	0.418	0.166	-0.319	-0.420	-0.161	-0.223	0.460	0.224	0.115	0.439
-0.376	-1.072	-0.124	0.043	-0.991	0.125	0.278	0.155	-0.247	-0.460	-0.079	-0.276	0.506	0.140	0.053	0.486
-0.437	-1.045	-0.144	0.037	-0.992	0.119	0.290	0.112	-0.203	-0.517	-0.051	-0.288	0.569	0.111	0.031	0.477
-0.380	-0.987	-0.128	0.033	-0.993	0.114	0.186	-0.083	-0.169	-0.454	0.008	-0.268	0.512	0.051	0.044	0.433
-0.183	-0.987	-0.136	0.028	-0.993	0.117	-0.152	0.144	-0.208	-0.254	0.008	-0.278	0.316	0.049	0.033	0.368
-0.110	-1.026	-0.093	0.025	-0.992	0.122	-0.337	0.198	-0.180	-0.177	-0.031	-0.240	0.243	0.085	0.074	0.301
-0.076	-1.080	-0.034	0.021	-0.992	0.128	-0.313	0.412	-0.243	-0.138	-0.085	-0.187	0.208	0.137	0.131	0.228
-0.153	-1.095	0.022	0.015	-0.991	0.134	-0.325	0.163	-0.290	-0.209	-0.102	-0.137	0.284	0.150	0.183	0.195
-0.053	-1.076	0.025	0.009	-0.990	0.139	-0.296	0.353	-0.348	-0.103	-0.083	-0.138	0.182	0.129	0.184	0.182
-0.087	-1.080	0.053	0.003	-0.990	0.141	-0.082	0.294	-0.294	-0.133	-0.087	-0.112	0.214	0.130	0.210	0.161
-0.118	-1.061	0.061	-0.001	-0.990	0.139	0.092	0.107	-0.203	-0.159	-0.067	-0.101	0.243	0.109	0.216	0.146
-0.037	-1.049	0.112	-0.004	-0.990	0.139	-0.011	0.185	-0.167	-0.076	-0.055	-0.050	0.159	0.096	0.267	0.127
-0.141	-1.026	0.163	-0.007	-0.990	0.138	0.039	0.098	-0.148	-0.176	-0.032	0.002	0.260	0.071	0.317	0.089
-0.022	-0.979	0.179	-0.008	-0.990	0.139	-0.030	-0.006	-0.060	-0.056	0.015	0.018	0.138	0.022	0.332	0.046
0.074	-1.045	0.140	-0.008	-0.990	0.139	-0.001	0.121	-0.048	0.041	-0.051	-0.022	0.040	0.086	0.291	0.010
0.086	-1.072	0.112	-0.008	-0.990	0.139	-0.015	0.146	-0.022	0.052	-0.078	-0.049	0.027	0.111	0.262	-0.048
0.140	-1.030	0.148	-0.009	-0.991	0.137	0.108	-0.092	-0.040	0.107	-0.035	-0.012	0.029	0.067	0.296	-0.072
0.209	-1.007	0.057	-0.009	-0.991	0.133	0.188	0.143	-0.069	0.176	-0.011	-0.098	0.101	0.042	0.203	-0.087
0.124	-1.003	0.116	-0.010	-0.992	0.129	0.195	0.135	-0.072	0.092	-0.007	-0.035	0.017	0.036	0.260	-0.090
0.155	-0.983	0.124	-0.009	-0.992	0.124	0.236	0.259	-0.037	0.123	0.013	-0.022	0.049	0.015	0.266	-0.081
0.070	-0.964	0.175	-0.010	-0.993	0.119	0.264	0.260	-0.081	0.039	0.033	0.034	0.034	0.006	0.315	-0.062
0.067	-1.014	0.179	-0.010	-0.994	0.112	0.385	0.229	-0.042	0.035	-0.016	0.046	0.036	0.043	0.316	-0.056
0.028	-1.022	0.250	-0.009	-0.995	0.104	0.440	0.047	0.016	-0.004	-0.023	0.125	0.074	0.050	0.385	-0.046
0.020	-0.972	0.270	-0.009	-0.995	0.098	0.324	0.222	-0.031	-0.012	0.028	0.151	0.081	0.001	0.402	-0.053
0.082	-0.987	0.148	-0.009	-0.996	0.092	0.279	0.164	-0.005	0.050	0.013	0.034	0.019	0.013	0.277	-0.059
0.109	-0.949	0.140	-0.008	-0.996	0.088	0.251	0.196	0.016	0.075	0.052	0.031	0.009	0.027	0.268	-0.062
0.109	-0.949	0.140	-0.007	-0.997	0.081	0.319	0.083	0.046	0.074	0.053	0.037	0.009	0.028	0.266	-0.064
0.105	-0.979	0.053	-0.007	-0.997	0.075	0.316	0.143	-0.044	0.071	0.023	-0.043	0.005	0.001	0.177	-0.065
0.105	-0.979	0.053	-0.008	-0.997	0.070	0.233	0.054	-0.055	0.072	0.023	-0.038	0.005	0.000	0.175	-0.068
0.097	-1.007	0.081	-0.009	-0.998	0.063	0.389	0.053	-0.070	0.065	-0.003	-0.003	0.003	0.027	0.200	-0.052
0.128	-1.049	0.100	-0.009	-0.999	0.054	0.459	0.057	-0.033	0.096	-0.045	0.025	0.028	0.068	0.217	-0.048
0.001	-1.111	0.156	-0.009	-0.999	0.041	0.625	-0.097	-0.009	-0.030	-0.106	0.093	0.099	0.129	0.270	-0.042
0.020	-1.057	0.159	-0.010	-0.999	0.030	0.585	-0.015	-0.056	-0.010	-0.052	0.108	0.080	0.074	0.273	-0.043
0.005	-1.057	0.187	-0.012	-1.000	0.020	0.523	0.026	-0.100	-0.023	-0.051	0.145	0.095	0.073	0.298	-0.041
0.024	-1.080	0.226	-0.014	-1.000	0.011	0.504	-0.029	-0.121	-0.002	-0.075	0.193	0.076	0.095	0.336	-0.057
0.067	-1.092	0.167	-0.014	-1.000	0.003	0.398	-0.050	-0.004	0.041	-0.086	0.141	0.033	0.106	0.275	-0.051
0.067	-1.057	0.156	-0.014	-1.000	-0.007	0.530	-0.019	0.008	0.041	-0.051	0.139	0.032	0.071	0.261	-0.056
-0.010	-1.053	0.096	-0.014	-1.000	-0.014	0.357	-0.042	-0.035	-0.035	-0.048	0.086	0.109	0.066	0.201	-0.059
0.043	-1.065	0.104	-0.016	-1.000	-0.020	0.318	0.169	-0.089	0.021	-0.059	0.100	0.055	0.077	0.207	-0.049
0.074	-1.018	0.073	-0.018	-0.999	-0.028	0.461	0.153	-0.084	0.053	-0.013	0.077	0.024	0.030	0.173	-0.037
0.043	-1.003	0.029	-0.019	-0.999	-0.038	0.467	0.043	-0.086	0.023	0.002	0.043	0.054	0.014	0.128	-0.046
0.043	-1.018	-0.014	-0.020	-0.999	-0.049	0.595	-0.069	-0.031	0.023	-0.014	0.011	0.054	0.029	0.083	-0.043
0.070	-0.972	-0.057	-0.020	-0.998	-0.062	0.657	-0.064	-0.056	0.051	0.031	-0.020	0.027	0.018	0.039	-0.038
0.078	-0.914	-0.097	-0.022	-0.997	-0.077	0.695	-0.177	-0.094	0.059	0.088	-0.046	0.019	0.077	0.002	-0.049
0.101	-0.922	-0.140	-0.023	-0.996	-0.089	0.621	-0.166	-0.078	0.082	0.079	-0.077	0.004	0.070	0.046	-0.052
0.113	-0.956	-0.057	-0.024	-0.995	-0.100	0.555	-0.095	-0.085	0.094	0.043	0.016	0.016	0.036	0.035	-0.051
0.055	-0.956	-0.061	-0.024	-0.993	-0.112	0.589	-0.163	-0.055	0.036	0.042	0.023	0.041	0.036	0.030	-0.055
0.043	-0.979	-0.065	-0.024	-0.992	-0.125	0.682	-0.186	-0.045	0.024	0.017	0.032	0.052	0.013	0.025	-0.054
0.097	-0.922	-0.140	-0.023	-0.990	-0.138	0.657	-0.330	0.019	0.076	0.073	-0.031	0.002	0.071	0.050	-0.050
0.070	-0.945	-0.108	-0.022	-0.989	-0.149	0.525	-0.353	-0.015	0.048	0.048	0.011	0.025	0.047	0.019	-0.055
0.090	-0.945	-0.105	-0.021	-0.987	-0.159	0.523	-0.256	0.006	0.065	0.047	0.025	0.005	0.047	0.016	-0.042
0.082	-0.941	-0.093	-0.019	-0.986	-0.167	0.390	-0.127	0.017	0.056	0.049	0.044	0.012	0.051	0.004	-0.040
-0.030	-0.983	-0.081	-0.018	-0.985	-0.173	0.303	-0.150	0.029	-0.057	0.006	0.062	0.124	0.008	0.007	-0.048
0.036	-0.987	-0.018	-0.015	-0.984	-0.177	0.237	-0.306	0.113	0.005	0.001	0.130	0.058	0.004	0.070	-0.052
0.067	-0.995	0.022	-0.012	-0.983	-0.181	0.231	-0.217	0.116	0.033	-0.007	0.174	0.027	0.003	0.108	-0.040
0.082	-0.999	-0.026	-0.009	-0.983	-0.185	0.217	-0.109	0.081	0.046	-0.012	0.131	0.011	0.006	0.060	-0.045
0.009	-0.991	-0.049	-0.008	-0.982	-0.189	0.220	-0.148	0.059	-0.029	-0.005	0.111	0.083	0.002	0.036	-0.055
-0.007	-0.999	-0.057	-0.005	-0.981	-0.192	0.191	-0.199	0.102	-0.047	-0.013	0.107	0.098	0.005	0.027	-0.042
0.097	-1.014	-0.026	-0.002	-0.981	-0.195	0.197	-0.146	0.102	0.054	-0.029	0.142	0.006	0.020	0.057	-0.037
0.005	-1.022	0.006	0.001	-0.980	-0.201	0.305	-0.236	0.116	-0.041	-0.038	0.179	0.087	0.028	0.089	-0.041
0.047	-0.999	0.010	0.006	-0.979	-0.206	0.291	-0.252	0.164	-0.003	-0.016	0.188	0.044	0.005	0.093	-0.062
0.028	-1.018	-0.006	0.011	-0.977	-0.211	0.314	-0.474	0.151	-0.027	-0.036	0.178	0.063	0.024	0.078	-0.046
0.082	-1.018	0.037	0.014	-0.976	-0.216	0.293	-0.324	0.097	0.023	-0.037	0.226	0.008	0.024	0.121	-0.043
0.005	-0.995	0.010	0.018	-0.975	-0.221	0.305	-0.467	0.088	-0.057	-0.015	0.204	0.085	0.001	0.093	-0.045
0.005	-0.999	-0.010	0.021	-0.974	-0.226	0.312	-0.508	0.072	-0.061	-0.020	0.189	0.084	0.004	0.073	-0.056
0.086	-0.999	-0.034	0.026	-0.973	-0.230	0.222	-0.504	0.118	0.015	-0.021	0.169	0.003	0.003	0.049	-0.047
0.120	-0.933	-0.061	0.032	-0.972	-0.235	0.286	-0.455	0.170	0.044	0.043	0.146	0.032	0.063	0.021	-0.054
0.082	-0.902	-0.049	0.039	-0.971	-0.238	0.187	-0.537	0.206	-0.001	0.073	0.161	0.006	0.094	0.032	-0.062
0.082	-0.902	-0.049	0.045	-0.970	-0.240	0.153	-0.590	0.156	-0.006	0.073	0.163	0.005	0.095	0.032	-0.053
0.113	-0.922	-0.132	0.049	-0.970	-0.239	0.011	-0.504	0.116	0.020	0.053	0.080	0.026	0.076	0.051	-0.039
0.109	-0.910	-0.168	0.053	-0.970	-0.238	-0.037	-0.422	0.066	0.013	0.065	0.043	0.023	0.088	0.087	-0.044
0.101	-0.933	-0.144	0.056	-0.971	-0.234	-0.170	-0.428	0.045	0.002	0.043	0.062	0.016	0.065	0.063	-0.048
0.151	-0.922	-0.101	0.060	-0.971	-0.232	-0.051	-0.399	0.106	0.048	0.054	0.104	0.067	0.076	0.019	-0.043
0.151	-0.925	-0.128	0.065	-0.971	-0.231	0.008	-0.437	0.120	0.043	0.050	0.075	0.067	0.072	0.045	-0.049
0.105	-0.918	-0.108	0.070	-0.971	-0.230	0.019	-0.593	0.109	-0.008	0.058	0.094	0.021	0.079	0.025	-0.063
0.163	-0.941	-0.164	0.075	-0.970	-0.232	0.130	-0.607	0.114	0.045	0.034	0.040	0.079	0.056	0.078	-0.044
0.186	-0.933	-0.112	0.079	-0.970	-0.232	0.047	-0.490	0.071	0.064	0.041	0.091	0.103	0.063	0.026	-0.051
0.082	-0.933	-0.120	0.083	-0.969	-0.233	0.163	-0.754	0.024	-0.043	0.041	0.084	0.000	0.062	0.032	-0.069
0.190	-0.918	-0.081	0.087	-0.968	-0.236	0.194	-0.688	0.037	0.060	0.055	0.126	0.107	0.077	0.009	-0.078
0.201	-0.945	-0.049	0.092	-0.967	-0.239	0.298	-0.832	0.043	0.066	0.027	0.161	0.119	0.049	0.042	-0.070
0.205	-0.945	-0.089	0.097	-0.965	-0.243	0.264	-0.770	0.043	0.065	0.025	0.124	0.124	0.049	0.004	-0.093
0.170	-0.891	-0.140	0.102	-0.964	-0.244	0.193	-0.837	0.047	0.026	0.078	0.075	0.090	0.103	0.047	-0.090
0.243	-0.887	-0.175	0.107	-0.964	-0.245	0.125	-0.704	0.011	0.095	0.082	0.040	0.164	0.107	0.082	-0.074
0.201	-0.864	-0.097	0.110	-0.963	-0.245	0.078	-0.717	-0.005	0.049	0.104	0.118	0.123	0.130	0.003	-0.072
0.167	-0.875	-0.132	0.115	-0.963	-0.242	-0.019	-0.807	0.053	0.009	0.093	0.079	0.089	0.118	0.038	-0.079
0.232	-0.871	-0.124	0.120	-0.963	-0.241	0.024	-0.696	0.027	0.071	0.096	0.085	0.155	0.122	0.030	-0.075
0.236	-0.883	-0.164	0.123	-0.964	-0.236	-0.135	-0.669	-0.001	0.071	0.085	0.041	0.160	0.109	0.068	-0.074
0.251	-0.837	-0.183	0.126	-0.964	-0.234	-0.072	-0.496	0.019	0.083	0.132	0.019	0.177	0.155	0.088	-0.090
0.243	-0.856	-0.160	0.131	-0.965	-0.229	-0.145	-0.628	0.069	0.071	0.113	0.038	0.170	0.135	0.065	-0.090
0.274	-0.860	-0.112	0.134	-0.966	-0.223	-0.223	-0.609	0.004	0.099	0.110	0.079	0.202	0.130	0.018	-0.100
0.286	-0.856	-0.195	0.137	-0.966	-0.217	-0.232	-0.495	0.027	0.107	0.114	-0.010	0.215	0.133	0.102	-0.096
0.317	-0.852	-0.175	0.140	-0.968	-0.211	-0.288	-0.339	0.005	0.136	0.119	0.003	0.248	0.136	0.082	-0.088
0.247	-0.833	-0.164	0.141	-0.969	-0.204	-0.271	-0.416	-0.021	0.065	0.140	0.009	0.180	0.154	0.071	-0.094
0.240	-0.829	-0.195	0.142	-0.970	-0.198	-0.307	-0.233	-0.010	0.056	0.145	-0.030	0.174	0.157	0.102	-0.099
0.343	-0.871	-0.164	0.144	-0.971	-0.191	-0.317	-0.239	-0.019	0.158	0.103	-0.005	0.278	0.113	0.070	-0.084
0.320	-0.902	-0.148	0.146	-0.972	-0.183	-0.378	-0.271	0.033	0.133	0.074	0.002	0.256	0.081	0.056	-0.078
0.263	-0.910	-0.191	0.148	-0.973	-0.175	-0.361	-0.270	0.036	0.073	0.067	-0.049	0.199	0.073	0.101	-0.069
0.267	-0.922	-0.250	0.150	-0.975	-0.165	-0.471	-0.168	0.050	0.075	0.057	-0.117	0.202	0.060	0.163	-0.055
0.255	-0.983	-0.302	0.151	-0.976	-0.155	-0.534	-0.175	0.040	0.062	-0.003	-0.179	0.191	0.002	0.216	-0.055
0.336	-1.041	-0.278	0.152	-0.978	-0.141	-0.717	-0.142	-0.013	0.142	-0.059	-0.169	0.271	0.061	0.195	-0.069
0.390	-1.061	-0.266	0.151	-0.980	-0.127	-0.724	-0.153	-0.081	0.196	-0.076	-0.171	0.323	0.082	0.186	-0.104
0.386	-1.061	-0.262	0.149	-0.982	-0.114	-0.686	0.025	-0.168	0.195	-0.074	-0.180	0.318	0.083	0.185	-0.161
0.455	-1.072	-0.199	0.142	-0.984	-0.108	-0.354	0.332	-0.327	0.271	-0.084	-0.123	0.385	0.096	0.125	-0.173
0.486	-1.034	-0.081	0.136	-0.985	-0.109	0.020	0.210	-0.347	0.308	-0.044	-0.004	0.414	0.058	0.011	-0.138
0.309	-1.018	-0.053	0.133	-0.985	-0.110	0.077	-0.153	-0.211	0.134	-0.028	0.025	0.237	0.043	0.013	-0.119
0.174	-1.061	-0.231	0.131	-0.985	-0.112	0.102	-0.141	-0.133	0.001	-0.071	-0.150	0.102	0.086	0.168	-0.032
0.290	-1.014	-0.353	0.126	-0.985	-0.117	0.206	0.280	-0.243	0.122	-0.024	-0.266	0.217	0.040	0.294	0.068
-0.037	-0.995	-0.231	0.119	-0.985	-0.127	0.451	0.405	-0.263	-0.199	-0.005	-0.134	0.110	0.022	0.175	0.179
-0.037	-0.995	-0.231	0.114	-0.984	-0.140	0.617	0.304	-0.219	-0.194	-0.006	-0.120	0.111	0.023	0.178	0.251
-0.218	-1.099	-0.369	0.106	-0.982	-0.154	0.617	0.322	-0.258	-0.368	-0.111	-0.244	0.292	0.128	0.320	0.369
-0.218	-1.099	-0.369	0.099	-0.982	-0.164	0.451	0.255	-0.275	-0.361	-0.112	-0.234	0.292	0.128	0.323	0.436
-0.341	-1.068	-0.526	0.092	-0.981	-0.170	0.247	0.431	-0.252	-0.476	-0.081	-0.385	0.415	0.098	0.484	0.489
-0.337	-1.065	-0.546	0.087	-0.981	-0.176	0.195	0.237	-0.131	-0.468	-0.078	-0.399	0.412	0.095	0.506	0.461
-0.233	-1.018	-0.593	0.085	-0.980	-0.182	0.255	0.311	0.022	-0.362	-0.032	-0.439	0.308	0.049	0.556	0.443
-0.053	-1.018	-0.503	0.084	-0.979	-0.186	0.107	0.520	0.058	-0.180	-0.033	-0.344	0.128	0.049	0.468	0.406
-0.141	-1.122	-0.392	0.080	-0.979	-0.190	0.091	0.604	-0.033	-0.265	-0.137	-0.230	0.216	0.154	0.361	0.343
-0.226	-1.095	-0.365	0.074	-0.979	-0.190	-0.074	0.592	-0.149	-0.343	-0.110	-0.202	0.300	0.128	0.336	0.286
-0.110	-1.034	-0.290	0.068	-0.981	-0.183	-0.366	0.580	-0.207	-0.221	-0.046	-0.133	0.184	0.067	0.264	0.249
-0.045	-1.107	-0.329	0.061	-0.982	-0.179	-0.275	0.527	-0.194	-0.149	-0.119	-0.176	0.118	0.142	0.306	0.197
0.024	-1.065	-0.242	0.055	-0.982	-0.178	-0.090	0.449	-0.232	-0.073	-0.075	-0.090	0.048	0.101	0.222	0.150
0.009	-1.084	-0.097	0.051	-0.983	-0.178	-0.027	0.375	-0.128	-0.084	-0.095	0.056	0.063	0.122	0.078	0.100
-0.095	-0.968	-0.101	0.048	-0.984	-0.174	-0.190	0.406	-0.074	-0.184	0.022	0.049	0.165	0.007	0.084	0.060
0.070	-0.956	-0.097	0.046	-0.984	-0.173	-0.048	0.302	-0.053	-0.016	0.034	0.053	0.002	0.004	0.082	0.038
0.082	-1.049	-0.120	0.046	-0.984	-0.174	0.056	0.162	0.007	-0.004	-0.058	0.031	0.016	0.090	0.107	0.019
0.078	-1.057	-0.093	0.046	-0.984	-0.172	-0.102	0.117	0.036	-0.008	-0.066	0.057	0.014	0.098	0.081	-0.033
0.120	-1.111	-0.132	0.047	-0.984	-0.170	-0.088	-0.034	0.014	0.034	-0.119	0.016	0.059	0.153	0.122	-0.055
0.201	-1.022	-0.156	0.046	-0.985	-0.169	-0.061	0.107	-0.052	0.116	-0.030	-0.008	0.143	0.065	0.146	-0.071
0.213	-1.003	-0.160	0.045	-0.985	-0.170	0.030	0.055	-0.072	0.129	-0.011	-0.011	0.157	0.047	0.152	-0.087
0.167	-0.995	-0.124	0.043	-0.984	-0.172	0.110	0.203	-0.037	0.084	-0.004	0.026	0.114	0.041	0.118	-0.093
0.140	-1.003	-0.034	0.043	-0.984	-0.171	-0.020	0.209	-0.014	0.058	-0.011	0.116	0.090	0.050	0.029	-0.102
0.105	-1.010	-0.014	0.042	-0.984	-0.172	0.036	0.146	-0.033	0.025	-0.019	0.137	0.057	0.060	0.011	-0.089
0.209	-0.991	-0.073	0.039	-0.984	-0.176	0.229	0.286	-0.098	0.131	-0.001	0.082	0.163	0.042	0.072	-0.093
0.140	-1.007	-0.183	0.037	-0.983	-0.180	0.202	0.211	-0.080	0.064	-0.017	-0.024	0.095	0.059	0.183	-0.094
0.159	-0.983	-0.085	0.035	-0.982	-0.185	0.270	0.295	-0.076	0.086	0.006	0.079	0.116	0.037	0.087	-0.091
0.136	-1.061	-0.061	0.033	-0.981	-0.190	0.246	0.258	-0.096	0.065	-0.073	0.108	0.094	0.115	0.066	-0.057
0.078	-1.034	-0.049	0.030	-0.980	-0.196	0.353	0.176	-0.120	0.010	-0.047	0.126	0.037	0.089	0.057	-0.062
0.017	-1.049	-0.105	0.028	-0.979	-0.204	0.388	0.000	-0.112	-0.049	-0.064	0.078	0.023	0.107	0.116	-0.074
0.147	-0.999	-0.187	0.027	-0.978	-0.208	0.241	-0.012	-0.038	0.082	-0.014	-0.000	0.108	0.058	0.202	-0.074
0.209	-0.999	-0.097	0.026	-0.977	-0.212	0.196	0.025	-0.061	0.144	-0.015	0.093	0.170	0.059	0.115	-0.076
0.109	-1.014	-0.038	0.024	-0.976	-0.217	0.315	0.006	-0.122	0.047	-0.032	0.158	0.070	0.076	0.059	-0.089
0.086	-1.018	-0.085	0.020	-0.974	-0.224	0.344	0.122	-0.187	0.028	-0.037	0.117	0.047	0.082	0.110	-0.092
0.086	-0.964	-0.156	0.017	-0.973	-0.230	0.308	0.026	-0.180	0.031	0.016	0.052	0.047	0.029	0.185	-0.078
0.151	-0.956	-0.215	0.014	-0.972	-0.233	0.167	0.135	-0.136	0.100	0.023	-0.004	0.112	0.022	0.248	-0.066
0.140	-0.979	-0.187	0.012	-0.972	-0.236	0.189	-0.047	-0.132	0.090	-0.001	0.026	0.100	0.046	0.224	-0.073
0.067	-1.065	-0.152	0.010	-0.971	-0.240	0.220	-0.121	-0.136	0.019	-0.088	0.065	0.028	0.132	0.193	-0.082
0.097	-1.057	-0.069	0.008	-0.969	-0.246	0.346	-0.031	-0.141	0.051	-0.081	0.154	0.059	0.125	0.114	-0.075
0.101	-1.007	-0.120	0.007	-0.968	-0.252	0.329	-0.204	-0.114	0.056	-0.033	0.108	0.063	0.075	0.169	-0.060
0.078	-0.972	-0.160	0.005	-0.967	-0.257	0.230	0.009	-0.124	0.035	0.001	0.072	0.040	0.041	0.212	-0.058
0.067	-0.945	-0.262	0.001	-0.965	-0.261	0.237	0.132	-0.175	0.027	0.027	-0.026	0.028	0.015	0.319	-0.044
0.032	-1.010	-0.132	0.000	-0.963	-0.268	0.386	-0.178	-0.082	-0.008	-0.041	0.111	0.006	0.081	0.194	-0.042
0.032	-1.010	-0.132	0.000	-0.962	-0.275	0.355	-0.171	-0.066	-0.008	-0.043	0.117	0.006	0.082	0.198	-0.046
0.086	-0.999	-0.156	-0.001	-0.960	-0.281	0.332	-0.093	-0.076	0.046	-0.033	0.099	0.048	0.071	0.225	-0.058
0.086	-0.999	-0.156	-0.002	-0.958	-0.285	0.271	-0.010	-0.088	0.047	-0.035	0.103	0.047	0.072	0.228	-0.054
0.117	-0.941	-0.258	-0.003	-0.957	-0.289	0.180	0.046	-0.061	0.078	0.022	0.004	0.077	0.015	0.334	-0.067
0.063	-0.949	-0.298	-0.005	-0.957	-0.291	0.098	0.029	-0.114	0.026	0.013	-0.034	0.023	0.023	0.376	-0.050
0.132	-0.941	-0.250	-0.006	-0.955	-0.297	0.312	-0.016	-0.071	0.096	0.019	0.019	0.092	0.016	0.332	-0.057
0.020	-0.964	-0.258	-0.006	-0.954	-0.301	0.229	-0.187	-0.058	-0.016	-0.005	0.016	0.020	0.040	0.343	-0.060
0.124	-0.972	-0.187	-0.005	-0.952	-0.306	0.294	-0.140	-0.034	0.087	-0.014	0.092	0.083	0.048	0.275	-0.077
0.093	-0.991	-0.168	-0.005	-0.950	-0.311	0.289	-0.108	-0.043	0.056	-0.035	0.117	0.053	0.068	0.258	-0.060
0.097	-0.991	-0.168	-0.008	-0.950	-0.311	0.038	0.042	-0.165	0.063	-0.035	0.117	0.056	0.069	0.261	-0.079
0.020	-0.995	-0.219	-0.012	-0.951	-0.310	-0.082	-0.101	-0.242	-0.010	-0.038	0.064	0.020	0.073	0.315	-0.062
0.120	-0.933	-0.286	-0.015	-0.951	-0.310	0.028	-0.048	-0.205	0.093	0.023	-0.002	0.079	0.011	0.385	-0.056
0.059	-0.925	-0.306	-0.017	-0.950	-0.312	0.094	-0.180	-0.151	0.033	0.030	-0.020	0.018	0.004	0.408	-0.061
0.090	-0.952	-0.270	-0.017	-0.949	-0.315	0.168	-0.338	-0.110	0.063	0.002	0.019	0.048	0.031	0.374	-0.073
0.113	-0.976	-0.172	-0.017	-0.948	-0.319	0.215	-0.210	-0.123	0.087	-0.022	0.121	0.070	0.054	0.278	-0.066
0.082	-0.987	-0.242	-0.019	-0.948	-0.319	0.017	-0.093	-0.143	0.058	-0.034	0.051	0.039	0.066	0.352	-0.073
0.040	-1.022	-0.183	-0.022	-0.948	-0.317	-0.100	-0.014	-0.182	0.019	-0.068	0.107	0.003	0.101	0.295	-0.069
0.043	-1.034	-0.187	-0.026	-0.950	-0.312	-0.228	0.068	-0.197	0.026	-0.078	0.099	0.001	0.112	0.302	-0.049
0.013	-1.030	-0.144	-0.030	-0.951	-0.307	-0.253	0.051	-0.206	-0.000	-0.072	0.137	0.030	0.108	0.261	-0.052
-0.003	-0.983	-0.179	-0.033	-0.952	-0.303	-0.177	-0.051	-0.149	-0.013	-0.025	0.098	0.045	0.062	0.299	-0.047
0.074	-0.952	-0.215	-0.036	-0.954	-0.299	-0.195	0.082	-0.176	0.067	0.007	0.059	0.032	0.030	0.337	-0.050
0.013	-0.956	-0.203	-0.038	-0.954	-0.297	-0.082	-0.111	-0.163	0.008	0.004	0.069	0.030	0.034	0.328	-0.058
0.070	-0.933	-0.242	-0.041	-0.955	-0.294	-0.145	-0.046	-0.178	0.068	0.028	0.027	0.028	0.010	0.370	-0.062
0.082	-0.914	-0.239	-0.044	-0.956	-0.291	-0.190	-0.165	-0.198	0.082	0.048	0.027	0.040	0.009	0.368	-0.060
0.051	-0.883	-0.286	-0.047	-0.957	-0.287	-0.197	-0.174	-0.238	0.055	0.080	-0.024	0.010	0.040	0.418	-0.066
0.082	-0.922	-0.290	-0.052	-0.957	-0.284	-0.171	-0.097	-0.311	0.090	0.042	-0.031	0.041	0.002	0.424	-0.048
0.059	-0.817	-0.282	-0.056	-0.959	-0.279	-0.296	-0.203	-0.276	0.071	0.148	-0.028	0.018	0.107	0.418	-0.046
-0.010	-0.894	-0.313	-0.058	-0.960	-0.273	-0.346	-0.334	-0.205	0.004	0.073	-0.066	0.051	0.030	0.451	-0.053
0.093	-0.887	-0.313	-0.060	-0.963	-0.264	-0.476	-0.235	-0.220	0.110	0.083	-0.074	0.053	0.038	0.454	-0.045
0.070	-0.887	-0.246	-0.064	-0.966	-0.252	-0.635	-0.115	-0.252	0.091	0.086	-0.019	0.031	0.039	0.388	-0.038
0.024	-0.875	-0.250	-0.069	-0.969	-0.236	-0.808	-0.006	-0.242	0.049	0.101	-0.038	0.015	0.051	0.394	-0.050
0.005	-0.875	-0.215	-0.073	-0.974	-0.216	-1.036	0.011	-0.250	0.034	0.105	-0.023	0.034	0.051	0.360	-0.046
-0.007	-0.945	-0.120	-0.077	-0.978	-0.194	-1.129	-0.056	-0.221	0.027	0.040	0.050	0.044	0.018	0.267	-0.048
-0.007	-0.933	-0.069	-0.082	-0.982	-0.171	-1.186	-0.053	-0.286	0.032	0.056	0.077	0.044	0.005	0.217	-0.054
0.005	-0.922	0.002	-0.088	-0.985	-0.145	-1.274	-0.045	-0.294	0.049	0.071	0.123	0.032	0.007	0.148	-0.056
-0.018	-0.968	0.018	-0.092	-0.989	-0.119	-1.334	-0.268	-0.256	0.030	0.028	0.113	0.054	0.039	0.134	-0.068
-0.064	-0.937	0.057	-0.096	-0.991	-0.092	-1.356	-0.155	-0.255	-0.012	0.061	0.125	0.099	0.007	0.096	-0.066
0.005	-0.952	0.089	-0.101	-0.993	-0.065	-1.377	-0.172	-0.245	0.062	0.047	0.129	0.029	0.022	0.065	-0.069
-0.060	-0.960	0.132	-0.104	-0.994	-0.036	-1.472	-0.344	-0.188	-0.000	0.041	0.144	0.094	0.029	0.023	-0.059
0.005	-0.906	0.128	-0.109	-0.994	-0.002	-1.690	-0.135	-0.273	0.070	0.095	0.106	0.027	0.026	0.027	-0.061
-0.057	-0.898	0.065	-0.114	-0.993	0.033	-1.780	-0.156	-0.275	0.014	0.102	0.008	0.088	0.034	0.092	-0.047
-0.053	-0.879	0.159	-0.118	-0.991	0.069	-1.824	-0.211	-0.174	0.021	0.119	0.067	0.083	0.055	0.001	-0.057
-0.053	-0.879	0.159	-0.122	-0.987	0.106	-1.874	-0.093	-0.185	0.024	0.115	0.030	0.082	0.056	0.000	-0.054
0.001	-0.840	0.223	-0.125	-0.982	0.144	-1.930	-0.238	-0.157	0.082	0.148	0.055	0.027	0.096	0.061	-0.081
0.001	-0.840	0.223	-0.129	-0.975	0.180	-1.882	-0.271	-0.166	0.085	0.142	0.019	0.025	0.096	0.060	-0.082
0.024	-0.956	0.380	-0.133	-0.967	0.215	-1.791	-0.213	-0.222	0.113	0.018	0.142	0.001	0.020	0.217	-0.101
-0.083	-0.976	0.380	-0.139	-0.958	0.250	-1.820	-0.254	-0.259	0.011	-0.010	0.107	0.108	0.039	0.216	-0.094
-0.014	-0.941	0.451	-0.144	-0.948	0.284	-1.788	-0.222	-0.185	0.085	0.014	0.144	0.038	0.004	0.286	-0.093
-0.087	-0.968	0.475	-0.149	-0.936	0.318	-1.825	-0.299	-0.190	0.017	-0.024	0.134	0.111	0.031	0.309	-0.073
-0.068	-0.914	0.498	-0.153	-0.924	0.352	-1.819	-0.099	-0.195	0.040	0.017	0.124	0.090	0.024	0.331	-0.077
-0.076	-0.891	0.463	-0.158	-0.909	0.385	-1.855	-0.183	-0.201	0.037	0.026	0.054	0.096	0.047	0.295	-0.081
-0.072	-0.860	0.514	-0.161	-0.895	0.415	-1.668	-0.146	-0.146	0.045	0.043	0.076	0.091	0.077	0.345	-0.074
0.024	-0.852	0.514	-0.163	-0.879	0.447	-1.797	0.001	-0.156	0.143	0.035	0.043	0.007	0.085	0.343	-0.069
-0.110	-0.867	0.546	-0.166	-0.865	0.474	-1.538	-0.173	-0.078	0.011	0.005	0.049	0.125	0.070	0.375	-0.069
-0.099	-0.906	0.609	-0.168	-0.850	0.499	-1.449	-0.089	-0.096	0.025	-0.048	0.087	0.113	0.031	0.437	-0.077
-0.118	-0.941	0.676	-0.171	-0.836	0.521	-1.347	-0.214	-0.051	0.009	-0.096	0.131	0.131	0.004	0.503	-0.076
-0.060	-0.918	0.695	-0.173	-0.823	0.541	-1.203	-0.114	-0.066	0.068	-0.086	0.131	0.072	0.020	0.522	-0.107
-0.018	-0.906	0.699	-0.173	-0.811	0.559	-1.130	0.028	-0.069	0.111	-0.087	0.116	0.030	0.032	0.525	-0.121
0.020	-0.883	0.739	-0.173	-0.798	0.577	-1.089	-0.011	-0.015	0.149	-0.077	0.138	0.008	0.055	0.563	-0.136
-0.030	-0.898	0.719	-0.170	-0.785	0.595	-1.084	0.187	0.010	0.096	-0.105	0.100	0.044	0.039	0.542	-0.123
-0.018	-0.918	0.731	-0.167	-0.773	0.612	-1.083	0.144	0.041	0.105	-0.137	0.095	0.034	0.020	0.553	-0.122
-0.103	-0.879	0.731	-0.165	-0.759	0.629	-1.097	0.063	0.098	0.017	-0.111	0.077	0.121	0.058	0.551	-0.113
0.020	-0.933	0.695	-0.161	-0.744	0.648	-1.223	0.213	0.055	0.136	-0.180	0.023	0.000	0.003	0.514	-0.129
0.028	-0.976	0.719	-0.158	-0.729	0.667	-1.226	0.093	0.063	0.141	-0.238	0.029	0.006	0.040	0.536	-0.127
0.109	-0.972	0.727	-0.152	-0.711	0.686	-1.325	0.342	0.026	0.216	-0.252	0.017	0.086	0.037	0.543	-0.153
0.024	-0.956	0.727	-0.146	-0.694	0.705	-1.243	0.484	-0.107	0.126	-0.254	-0.002	0.000	0.022	0.543	-0.155
0.109	-0.837	0.703	-0.140	-0.680	0.720	-0.993	0.521	-0.153	0.204	-0.148	-0.041	0.083	0.096	0.519	-0.136
0.097	-0.724	0.656	-0.137	-0.672	0.728	-0.546	0.322	-0.145	0.189	-0.044	-0.096	0.070	0.208	0.472	-0.087
0.020	-0.694	0.593	-0.134	-0.668	0.732	-0.276	0.208	-0.074	0.110	-0.017	-0.164	0.008	0.238	0.409	-0.053
-0.053	-0.690	0.534	-0.131	-0.667	0.734	-0.089	0.168	0.014	0.034	-0.014	-0.224	0.082	0.241	0.350	0.020
-0.076	-0.744	0.581	-0.127	-0.665	0.736	-0.136	0.400	-0.089	0.006	-0.070	-0.179	0.105	0.185	0.399	0.107
-0.214	-0.779	0.561	-0.125	-0.662	0.739	-0.203	0.343	-0.231	-0.134	-0.108	-0.202	0.245	0.150	0.380	0.182
-0.333	-0.825	0.601	-0.123	-0.662	0.740	0.007	0.406	-0.295	-0.255	-0.154	-0.163	0.364	0.103	0.421	0.242
-0.376	-0.864	0.597	-0.122	-0.664	0.737	0.204	0.433	-0.323	-0.299	-0.190	-0.165	0.407	0.064	0.418	0.329
-0.349	-0.848	0.491	-0.118	-0.669	0.734	0.320	0.555	-0.280	-0.276	-0.170	-0.268	0.380	0.078	0.313	0.394
-0.472	-0.790	0.392	-0.115	-0.674	0.729	0.380	0.531	-0.253	-0.402	-0.107	-0.362	0.503	0.135	0.215	0.434
-0.480	-0.763	0.341	-0.112	-0.679	0.726	0.294	0.489	-0.208	-0.413	-0.075	-0.409	0.510	0.161	0.165	0.465
-0.453	-0.651	0.349	-0.112	-0.684	0.721	0.323	0.077	0.018	-0.386	0.042	-0.397	0.483	0.272	0.173	0.483
-0.480	-0.690	0.435	-0.108	-0.689	0.717	0.304	0.224	0.139	-0.417	0.008	-0.306	0.509	0.233	0.261	0.470
-0.414	-0.740	0.431	-0.102	-0.693	0.713	0.264	0.456	-0.005	-0.357	-0.038	-0.307	0.444	0.182	0.258	0.433
-0.391	-0.705	0.400	-0.095	-0.697	0.711	0.209	0.625	-0.039	-0.342	0.000	-0.336	0.420	0.216	0.228	0.403
-0.295	-0.697	0.447	-0.087	-0.695	0.713	-0.106	0.640	-0.072	-0.253	0.007	-0.291	0.324	0.223	0.276	0.347
-0.303	-0.752	0.459	-0.083	-0.692	0.717	-0.214	0.495	-0.120	-0.265	-0.050	-0.282	0.331	0.169	0.287	0.302
-0.230	-0.883	0.668	-0.078	-0.694	0.716	0.066	0.407	-0.040	-0.197	-0.180	-0.073	0.258	0.037	0.497	0.238
-0.230	-0.883	0.668	-0.073	-0.697	0.713	0.201	0.382	-0.025	-0.202	-0.177	-0.070	0.258	0.036	0.497	0.196
-0.176	-0.852	0.841	-0.070	-0.701	0.709	0.316	0.253	0.019	-0.152	-0.141	0.107	0.204	0.067	0.671	0.140
-0.160	-0.728	0.747	-0.065	-0.707	0.704	0.388	0.316	0.014	-0.141	-0.012	0.017	0.189	0.190	0.576	0.100
-0.099	-0.767	0.778	-0.063	-0.715	0.697	0.545	0.112	0.072	-0.082	-0.043	0.056	0.127	0.151	0.607	0.038
-0.064	-0.728	0.818	-0.061	-0.724	0.687	0.671	0.079	0.059	-0.049	0.005	0.105	0.092	0.189	0.646	0.004
0.047	-0.717	0.845	-0.058	-0.732	0.679	0.577	0.002	0.154	0.060	0.024	0.141	0.020	0.200	0.674	-0.043
0.070	-0.759	0.676	-0.056	-0.741	0.669	0.683	-0.087	0.169	0.081	-0.009	-0.019	0.043	0.157	0.504	-0.085
0.090	-0.736	0.747	-0.054	-0.751	0.659	0.714	-0.091	0.216	0.098	0.024	0.063	0.063	0.181	0.575	-0.117
0.124	-0.802	0.770	-0.052	-0.758	0.650	0.589	-0.112	0.189	0.131	-0.034	0.095	0.098	0.115	0.598	-0.100
0.159	-0.736	0.676	-0.048	-0.767	0.640	0.683	0.150	0.128	0.161	0.041	0.011	0.133	0.181	0.502	-0.092
-0.018	-0.809	0.758	-0.045	-0.776	0.629	0.668	-0.067	0.189	-0.018	-0.024	0.103	0.044	0.108	0.584	-0.086
0.005	-0.821	0.727	-0.041	-0.783	0.620	0.596	0.260	0.037	0.001	-0.028	0.081	0.021	0.096	0.551	-0.063
0.078	-0.779	0.692	-0.037	-0.789	0.613	0.520	0.240	0.049	0.070	0.021	0.053	0.052	0.138	0.515	-0.043
0.043	-0.779	0.652	-0.033	-0.800	0.600	0.840	0.215	0.118	0.030	0.032	0.026	0.018	0.138	0.475	-0.056
0.009	-0.825	0.786	-0.028	-0.808	0.588	0.734	0.157	0.142	-0.009	-0.006	0.172	0.018	0.092	0.607	-0.061
0.070	-0.806	0.727	-0.023	-0.816	0.578	0.674	0.245	0.109	0.048	0.021	0.123	0.044	0.112	0.547	-0.066
0.043	-0.775	0.692	-0.022	-0.825	0.564	0.860	0.029	0.076	0.019	0.062	0.101	0.016	0.143	0.510	-0.086
0.124	-0.794	0.628	-0.020	-0.834	0.551	0.809	-0.045	0.099	0.098	0.052	0.051	0.097	0.124	0.447	-0.089
0.143	-0.852	0.652	-0.017	-0.843	0.538	0.766	0.135	0.083	0.114	0.002	0.088	0.116	0.067	0.469	-0.090
0.078	-0.821	0.617	-0.015	-0.851	0.525	0.819	0.077	0.064	0.046	0.042	0.066	0.050	0.100	0.433	-0.106
0.140	-0.844	0.514	-0.013	-0.860	0.511	0.825	0.070	0.017	0.106	0.027	-0.023	0.110	0.078	0.328	-0.098
0.151	-0.891	0.609	-0.011	-0.867	0.498	0.725	0.145	0.008	0.115	-0.012	0.084	0.121	0.033	0.421	-0.092
0.074	-0.929	0.613	-0.010	-0.874	0.486	0.719	0.092	-0.030	0.038	-0.043	0.100	0.043	0.005	0.423	-0.085
0.109	-0.898	0.617	-0.009	-0.882	0.472	0.816	0.168	-0.048	0.071	-0.005	0.119	0.078	0.027	0.427	-0.080
0.059	-0.837	0.502	-0.009	-0.890	0.456	0.897	0.153	-0.083	0.021	0.065	0.020	0.028	0.089	0.313	-0.054
0.074	-0.906	0.573	-0.008	-0.897	0.443	0.777	0.133	-0.008	0.035	0.003	0.105	0.044	0.020	0.384	-0.067
0.013	-0.941	0.538	-0.008	-0.902	0.432	0.600	-0.052	0.022	-0.026	-0.027	0.080	0.017	0.014	0.347	-0.060
0.124	-0.999	0.617	-0.007	-0.908	0.419	0.740	0.150	-0.032	0.084	-0.078	0.172	0.097	0.071	0.425	-0.070
0.063	-0.956	0.573	-0.007	-0.914	0.406	0.732	-0.045	0.002	0.023	-0.030	0.142	0.037	0.026	0.381	-0.077
0.101	-0.956	0.475	-0.006	-0.920	0.391	0.814	0.079	0.017	0.060	-0.023	0.058	0.078	0.025	0.283	-0.097
0.140	-0.914	0.435	-0.005	-0.926	0.377	0.802	-0.002	0.009	0.099	0.025	0.034	0.120	0.019	0.244	-0.086
0.117	-0.972	0.487	-0.004	-0.932	0.361	0.859	0.055	0.015	0.075	-0.026	0.101	0.100	0.039	0.296	-0.084
0.090	-0.991	0.483	-0.004	-0.939	0.345	0.874	-0.018	-0.029	0.049	-0.040	0.113	0.076	0.058	0.293	-0.090
0.055	-0.960	0.479	-0.005	-0.944	0.330	0.824	-0.002	-0.068	0.016	-0.003	0.125	0.043	0.027	0.290	-0.096
0.136	-0.949	0.388	-0.005	-0.949	0.315	0.820	-0.105	0.035	0.096	0.014	0.050	0.127	0.016	0.200	-0.081
0.170	-0.914	0.364	-0.004	-0.954	0.301	0.726	0.093	-0.032	0.130	0.053	0.041	0.164	0.019	0.177	-0.080
0.059	-0.937	0.337	-0.004	-0.958	0.288	0.684	0.070	-0.018	0.019	0.034	0.026	0.055	0.003	0.150	-0.088
0.078	-1.010	0.420	-0.005	-0.962	0.273	0.819	-0.189	0.000	0.039	-0.035	0.124	0.075	0.076	0.232	-0.074
0.086	-1.022	0.443	-0.006	-0.966	0.258	0.807	-0.039	-0.041	0.048	-0.042	0.163	0.085	0.086	0.254	-0.067
0.055	-0.972	0.317	-0.006	-0.970	0.245	0.674	0.103	-0.058	0.017	0.011	0.050	0.056	0.035	0.127	-0.075
0.120	-0.964	0.325	-0.007	-0.972	0.233	0.615	0.084	-0.073	0.084	0.022	0.069	0.123	0.026	0.132	-0.074
0.101	-0.991	0.266	-0.007	-0.975	0.220	0.672	-0.133	0.025	0.064	-0.002	0.023	0.105	0.053	0.071	-0.066
0.101	-0.991	0.266	-0.007	-0.979	0.205	0.792	-0.032	-0.006	0.064	0.001	0.038	0.106	0.052	0.069	-0.076
0.059	-1.045	0.321	-0.007	-0.982	0.188	0.868	-0.073	-0.027	0.023	-0.049	0.110	0.065	0.105	0.122	-0.066
0.063	-1.049	0.368	-0.007	-0.985	0.174	0.763	0.007	-0.011	0.026	-0.051	0.172	0.069	0.109	0.167	-0.063
0.063	-1.014	0.266	-0.007	-0.987	0.160	0.726	0.050	-0.018	0.026	-0.013	0.084	0.070	0.073	0.063	-0.063
0.082	-1.010	0.195	-0.008	-0.989	0.147	0.652	0.080	-0.066	0.046	-0.007	0.026	0.089	0.068	0.010	-0.067
0.109	-0.972	0.167	-0.008	-0.991	0.134	0.677	-0.052	-0.034	0.073	0.033	0.011	0.115	0.029	0.039	-0.071
0.109	-1.003	0.183	-0.008	-0.993	0.119	0.735	-0.075	0.010	0.072	0.004	0.042	0.115	0.059	0.024	-0.068
0.101	-1.095	0.254	-0.008	-0.994	0.105	0.724	-0.050	-0.019	0.065	-0.087	0.127	0.107	0.151	0.045	-0.057
0.036	-1.010	0.223	-0.008	-0.996	0.091	0.735	-0.137	0.012	-0.001	-0.001	0.110	0.042	0.066	0.013	-0.052
0.013	-1.003	0.144	-0.008	-0.997	0.078	0.644	-0.015	-0.017	-0.024	0.008	0.043	0.018	0.058	0.066	-0.044
0.093	-0.964	0.073	-0.008	-0.998	0.066	0.600	0.025	0.004	0.057	0.048	-0.015	0.099	0.019	0.137	-0.030
0.101	-0.929	0.022	-0.008	-0.999	0.053	0.678	-0.067	-0.001	0.064	0.083	-0.053	0.107	0.017	0.189	-0.032
0.078	-0.972	0.045	-0.007	-0.999	0.038	0.722	-0.187	0.049	0.040	0.042	-0.015	0.084	0.025	0.165	-0.047
0.090	-1.045	0.049	-0.006	-1.000	0.024	0.699	-0.138	0.030	0.050	-0.031	0.003	0.095	0.098	0.161	-0.040
0.074	-1.057	0.144	-0.005	-1.000	0.012	0.650	-0.190	0.044	0.034	-0.043	0.110	0.079	0.109	0.066	-0.044
0.028	-1.107	0.096	-0.005	-1.000	0.001	0.579	-0.044	0.000	-0.012	-0.093	0.074	0.033	0.159	0.113	-0.037
0.063	-1.095	0.128	-0.005	-1.000	-0.010	0.571	0.029	-0.013	0.022	-0.081	0.116	0.068	0.146	0.081	-0.034
-0.007	-1.034	0.116	-0.004	-1.000	-0.022	0.608	-0.060	0.013	-0.047	-0.020	0.116	0.002	0.083	0.092	-0.029
0.051	-0.964	0.061	-0.003	-0.999	-0.035	0.646	-0.146	0.081	0.009	0.050	0.074	0.056	0.013	0.146	-0.044
0.086	-0.914	-0.010	0.000	-0.999	-0.049	0.731	-0.258	0.116	0.041	0.099	0.017	0.090	0.038	0.215	-0.048
0.159	-0.960	-0.081	0.002	-0.998	-0.064	0.712	-0.194	0.072	0.112	0.052	-0.039	0.163	0.008	0.284	-0.066
0.140	-0.979	-0.073	0.004	-0.997	-0.076	0.629	-0.172	0.049	0.091	0.032	-0.019	0.144	0.027	0.274	-0.057
0.147	-1.003	-0.065	0.005	-0.996	-0.089	0.653	-0.116	0.030	0.097	0.007	0.002	0.152	0.050	0.264	-0.062
0.032	-1.037	-0.069	0.006	-0.995	-0.100	0.560	-0.117	0.026	-0.019	-0.028	0.009	0.036	0.085	0.266	-0.054
0.097	-1.014	-0.014	0.007	-0.994	-0.113	0.644	-0.120	0.045	0.045	-0.007	0.076	0.101	0.061	0.208	-0.062
0.070	-1.026	0.010	0.010	-0.992	-0.123	0.538	-0.169	0.097	0.015	-0.019	0.110	0.074	0.072	0.182	-0.049
0.140	-1.049	0.014	0.011	-0.991	-0.133	0.557	-0.012	0.025	0.083	-0.044	0.125	0.144	0.094	0.175	-0.061
0.032	-1.068	0.022	0.012	-0.989	-0.145	0.599	-0.159	0.058	-0.026	-0.065	0.144	0.036	0.112	0.165	-0.049
0.074	-1.065	-0.034	0.014	-0.988	-0.156	0.601	-0.041	0.037	0.015	-0.063	0.100	0.078	0.108	0.217	-0.041
0.028	-1.030	-0.038	0.014	-0.985	-0.170	0.699	-0.136	-0.007	-0.032	-0.031	0.109	0.032	0.073	0.217	-0.025
0.024	-1.068	-0.026	0.015	-0.983	-0.182	0.677	-0.177	0.049	-0.038	-0.072	0.133	0.027	0.112	0.201	-0.031
0.055	-1.072	-0.042	0.016	-0.980	-0.196	0.736	-0.118	-0.002	-0.008	-0.078	0.131	0.058	0.115	0.213	-0.038
0.078	-1.053	-0.065	0.016	-0.978	-0.210	0.727	-0.047	-0.001	0.015	-0.062	0.121	0.082	0.095	0.233	-0.041
0.128	-1.026	-0.128	0.017	-0.974	-0.224	0.730	-0.058	-0.019	0.065	-0.038	0.072	0.132	0.067	0.292	-0.051
0.063	-1.014	-0.148	0.017	-0.972	-0.236	0.640	-0.218	-0.010	-0.002	-0.029	0.064	0.067	0.055	0.308	-0.052
0.113	-0.960	-0.175	0.018	-0.969	-0.247	0.601	-0.163	-0.005	0.047	0.022	0.048	0.117	0.000	0.331	-0.051
0.109	-0.906	-0.227	0.019	-0.966	-0.260	0.638	-0.181	-0.009	0.042	0.073	0.009	0.113	0.054	0.379	-0.043
0.120	-0.949	-0.246	0.019	-0.963	-0.270	0.533	-0.063	-0.053	0.054	0.028	-0.000	0.125	0.012	0.394	-0.044
0.128	-0.898	-0.286	0.019	-0.960	-0.279	0.474	-0.175	-0.051	0.061	0.076	-0.030	0.134	0.063	0.430	-0.037
0.120	-0.894	-0.341	0.019	-0.958	-0.286	0.348	-0.012	-0.057	0.054	0.077	-0.079	0.127	0.067	0.481	-0.039
0.120	-0.894	-0.341	0.020	-0.956	-0.292	0.324	-0.150	0.010	0.052	0.075	-0.072	0.128	0.068	0.477	-0.040
0.151	-0.906	-0.345	0.019	-0.954	-0.299	0.356	0.000	-0.074	0.084	0.062	-0.069	0.159	0.058	0.476	-0.037
0.151	-0.906	-0.345	0.021	-0.952	-0.307	0.393	-0.210	-0.004	0.082	0.059	-0.062	0.159	0.059	0.472	-0.044
0.120	-0.891	-0.341	0.022	-0.949	-0.314	0.394	-0.123	0.011	0.050	0.072	-0.051	0.129	0.076	0.465	-0.052
0.143	-0.860	-0.317	0.022	-0.947	-0.320	0.324	-0.092	-0.021	0.073	0.101	-0.021	0.152	0.108	0.438	-0.040
0.159	-0.860	-0.365	0.022	-0.946	-0.324	0.206	-0.050	-0.061	0.088	0.100	-0.064	0.167	0.110	0.482	-0.028
0.086	-0.852	-0.361	0.021	-0.945	-0.327	0.123	-0.085	-0.101	0.016	0.107	-0.057	0.092	0.118	0.474	-0.033
0.074	-0.852	-0.329	0.022	-0.944	-0.328	0.067	-0.214	-0.039	0.003	0.106	-0.025	0.079	0.119	0.438	-0.026
0.143	-0.875	-0.349	0.021	-0.944	-0.330	0.065	-0.073	-0.067	0.073	0.082	-0.043	0.147	0.096	0.454	-0.024
0.105	-0.852	-0.317	0.021	-0.944	-0.328	-0.055	-0.049	-0.060	0.035	0.106	-0.012	0.106	0.120	0.420	-0.022
0.117	-0.875	-0.282	0.022	-0.945	-0.326	-0.115	-0.142	-0.001	0.045	0.084	0.021	0.116	0.098	0.382	-0.029
0.063	-0.867	-0.317	0.023	-0.946	-0.322	-0.219	-0.162	-0.023	-0.010	0.093	-0.018	0.060	0.108	0.415	-0.030
0.097	-0.844	-0.266	0.022	-0.949	-0.314	-0.412	-0.162	-0.086	0.025	0.119	0.025	0.093	0.133	0.361	-0.023
0.128	-0.871	-0.274	0.021	-0.952	-0.304	-0.518	-0.045	-0.107	0.057	0.095	0.008	0.122	0.107	0.365	-0.019
0.043	-0.875	-0.207	0.019	-0.956	-0.292	-0.632	-0.077	-0.124	-0.026	0.095	0.063	0.036	0.104	0.295	-0.029
0.082	-0.844	-0.219	0.017	-0.960	-0.279	-0.658	-0.086	-0.147	0.014	0.130	0.038	0.073	0.136	0.303	-0.038
0.090	-0.879	-0.191	0.016	-0.965	-0.263	-0.825	-0.226	-0.111	0.022	0.100	0.050	0.080	0.102	0.272	-0.051
0.124	-0.902	-0.164	0.016	-0.969	-0.246	-0.898	-0.174	-0.068	0.057	0.081	0.060	0.114	0.080	0.239	-0.056
0.178	-0.922	-0.148	0.014	-0.974	-0.228	-0.920	0.088	-0.129	0.113	0.067	0.058	0.167	0.061	0.219	-0.060
0.063	-0.937	-0.128	0.011	-0.978	-0.206	-1.068	0.018	-0.123	-0.000	0.056	0.057	0.051	0.047	0.195	-0.053
0.082	-0.937	-0.081	0.009	-0.983	-0.185	-1.073	0.111	-0.093	0.021	0.060	0.083	0.070	0.048	0.142	-0.045
0.028	-0.952	-0.053	0.008	-0.986	-0.164	-1.072	-0.052	-0.079	-0.032	0.049	0.090	0.016	0.033	0.109	-0.026
0.074	-0.956	-0.065	0.007	-0.990	-0.143	-1.057	0.005	-0.074	0.016	0.048	0.057	0.063	0.030	0.115	-0.018
0.074	-0.933	-0.065	0.006	-0.992	-0.123	-0.988	-0.058	-0.069	0.016	0.074	0.037	0.063	0.054	0.109	-0.013
0.028	-0.949	-0.057	0.004	-0.995	-0.102	-1.039	-0.100	-0.100	-0.028	0.061	0.025	0.018	0.039	0.096	-0.017
0.082	-0.987	-0.073	0.001	-0.997	-0.082	-1.010	0.021	-0.148	0.028	0.024	-0.011	0.073	0.001	0.107	-0.023
0.063	-1.010	-0.010	-0.001	-0.998	-0.061	-1.050	-0.092	-0.123	0.011	0.003	0.031	0.055	0.021	0.038	-0.031
0.101	-1.018	0.022	-0.004	-0.999	-0.042	-0.953	-0.038	-0.160	0.052	-0.004	0.044	0.095	0.028	0.002	-0.045
0.090	-1.030	0.069	-0.006	-1.000	-0.023	-0.898	-0.074	-0.133	0.043	-0.015	0.073	0.084	0.038	0.051	-0.044
0.090	-1.018	0.053	-0.009	-1.000	-0.006	-0.856	0.005	-0.145	0.046	-0.003	0.040	0.084	0.026	0.040	-0.037
0.040	-1.018	0.085	-0.011	-1.000	0.011	-0.847	-0.001	-0.119	-0.002	-0.003	0.055	0.036	0.025	0.076	-0.051
0.032	-0.976	0.025	-0.014	-1.000	0.027	-0.805	0.127	-0.151	-0.007	0.039	-0.020	0.029	0.019	0.022	-0.046
0.174	-0.995	0.077	-0.016	-0.999	0.043	-0.803	-0.048	-0.140	0.137	0.019	0.015	0.172	0.000	0.078	-0.049
0.082	-1.057	0.061	-0.018	-0.998	0.057	-0.677	-0.082	-0.112	0.047	-0.044	-0.014	0.081	0.060	0.067	-0.069
0.120	-1.080	0.065	-0.020	-0.997	0.073	-0.840	0.090	-0.132	0.088	-0.068	-0.027	0.121	0.082	0.076	-0.081
0.197	-1.095	0.006	-0.022	-0.995	0.093	-0.977	0.118	-0.117	0.166	-0.085	-0.106	0.199	0.097	0.021	-0.071
0.120	-1.177	0.025	-0.022	-0.993	0.115	-1.135	0.056	-0.063	0.090	-0.169	-0.108	0.124	0.177	0.046	-0.105
0.174	-1.227	-0.002	-0.023	-0.990	0.137	-1.114	0.354	-0.101	0.144	-0.222	-0.158	0.179	0.227	0.023	-0.136
0.286	-1.296	0.085	-0.025	-0.988	0.155	-0.947	0.706	-0.256	0.258	-0.294	-0.090	0.292	0.295	0.114	-0.155
0.309	-1.184	0.092	-0.029	-0.985	0.169	-0.669	0.743	-0.381	0.285	-0.185	-0.095	0.316	0.183	0.126	-0.126
0.290	-1.107	0.085	-0.033	-0.983	0.179	-0.539	0.389	-0.345	0.270	-0.109	-0.114	0.298	0.105	0.123	-0.092
0.067	-1.084	-0.223	-0.038	-0.982	0.184	-0.270	0.229	-0.288	0.051	-0.087	-0.426	0.076	0.082	0.179	-0.029
0.067	-1.084	-0.223	-0.043	-0.982	0.185	-0.122	0.291	-0.313	0.056	-0.087	-0.428	0.077	0.082	0.175	0.056
-0.018	-1.111	-0.061	-0.050	-0.982	0.183	0.096	0.497	-0.487	-0.021	-0.115	-0.264	0.006	0.109	0.008	0.169
-0.133	-1.177	-0.034	-0.059	-0.982	0.178	0.222	0.646	-0.552	-0.127	-0.180	-0.233	0.121	0.175	0.025	0.235
-0.299	-1.211	-0.097	-0.069	-0.983	0.172	0.324	0.765	-0.598	-0.283	-0.214	-0.290	0.286	0.210	0.033	0.319
-0.353	-1.273	-0.183	-0.077	-0.984	0.163	0.444	0.871	-0.552	-0.328	-0.275	-0.368	0.339	0.273	0.114	0.415
-0.422	-1.269	-0.278	-0.084	-0.985	0.152	0.555	0.876	-0.422	-0.390	-0.270	-0.452	0.407	0.270	0.203	0.509
-0.499	-1.161	-0.329	-0.088	-0.987	0.138	0.740	0.813	-0.291	-0.463	-0.161	-0.489	0.483	0.162	0.249	0.545
-0.584	-1.122	-0.341	-0.092	-0.988	0.122	0.798	0.802	-0.225	-0.544	-0.120	-0.485	0.566	0.125	0.256	0.552
-0.453	-1.041	-0.337	-0.094	-0.989	0.110	0.614	0.720	-0.123	-0.411	-0.038	-0.469	0.435	0.045	0.247	0.581
-0.376	-1.041	-0.337	-0.096	-0.990	0.102	0.409	0.992	-0.164	-0.332	-0.037	-0.462	0.357	0.046	0.242	0.566
-0.568	-0.945	-0.412	-0.103	-0.990	0.101	0.102	0.962	-0.379	-0.518	0.059	-0.535	0.548	0.050	0.312	0.532
-0.457	-1.026	-0.321	-0.110	-0.989	0.104	-0.150	0.559	-0.367	-0.399	-0.024	-0.448	0.435	0.031	0.217	0.482
-0.449	-1.053	-0.278	-0.117	-0.987	0.109	-0.284	0.498	-0.348	-0.385	-0.052	-0.410	0.425	0.058	0.170	0.447
-0.299	-1.153	-0.085	-0.122	-0.986	0.114	-0.210	0.523	-0.292	-0.230	-0.154	-0.222	0.274	0.159	0.027	0.353
-0.357	-1.173	0.077	-0.126	-0.985	0.120	-0.233	0.685	-0.277	-0.284	-0.174	-0.067	0.330	0.178	0.192	0.261
-0.249	-1.130	0.069	-0.128	-0.984	0.121	-0.000	0.464	-0.139	-0.175	-0.132	-0.077	0.221	0.136	0.188	0.183
-0.149	-1.084	0.175	-0.130	-0.984	0.120	0.107	0.379	-0.116	-0.074	-0.086	0.030	0.120	0.090	0.298	0.152
-0.168	-0.995	0.092	-0.132	-0.984	0.118	0.127	0.137	-0.117	-0.091	0.002	-0.050	0.139	0.003	0.220	0.112
-0.218	-1.018	0.132	-0.133	-0.984	0.115	0.173	0.147	-0.057	-0.141	-0.021	-0.008	0.188	0.027	0.264	0.072
-0.191	-1.034	0.215	-0.128	-0.986	0.108	0.329	-0.158	0.243	-0.119	-0.035	0.081	0.160	0.044	0.351	0.058
-0.041	-0.979	0.100	-0.123	-0.987	0.101	0.353	-0.206	0.266	0.026	0.020	-0.026	0.009	0.009	0.242	0.021
-0.037	-1.053	0.089	-0.118	-0.988	0.095	0.238	-0.331	0.289	0.023	-0.052	-0.033	0.004	0.066	0.234	-0.024
0.043	-1.022	0.096	-0.114	-0.989	0.091	0.180	-0.084	0.214	0.099	-0.020	-0.021	0.078	0.036	0.246	-0.074
0.051	-1.068	0.096	-0.112	-0.990	0.088	0.160	-0.209	0.083	0.105	-0.066	-0.017	0.086	0.083	0.250	-0.096
0.143	-1.041	0.069	-0.112	-0.990	0.085	0.161	0.236	-0.072	0.197	-0.039	-0.042	0.180	0.057	0.225	-0.094
0.047	-1.068	0.211	-0.114	-0.990	0.083	0.161	0.446	-0.168	0.103	-0.066	0.102	0.085	0.085	0.371	-0.094
-0.076	-1.061	0.152	-0.118	-0.990	0.081	0.133	0.296	-0.212	-0.017	-0.058	0.045	0.037	0.078	0.315	-0.070
0.024	-1.007	0.120	-0.120	-0.989	0.080	0.116	0.342	-0.195	0.086	-0.004	0.015	0.064	0.026	0.287	-0.041
-0.087	-1.026	0.077	-0.123	-0.989	0.080	0.016	0.080	-0.121	-0.023	-0.024	-0.028	0.047	0.046	0.247	-0.038
-0.060	-1.065	0.144	-0.125	-0.989	0.076	0.226	0.165	-0.127	0.006	-0.062	0.043	0.019	0.086	0.316	-0.058
0.059	-1.034	0.096	-0.126	-0.989	0.070	0.313	0.163	-0.122	0.128	-0.031	0.001	0.102	0.057	0.272	-0.051
0.063	-1.014	0.018	-0.127	-0.990	0.066	0.224	0.179	-0.073	0.133	-0.012	-0.073	0.106	0.040	0.198	-0.071
-0.007	-1.022	0.061	-0.129	-0.990	0.062	0.239	0.311	-0.138	0.066	-0.019	-0.025	0.036	0.050	0.245	-0.071
-0.018	-1.065	0.124	-0.132	-0.990	0.055	0.358	-0.004	-0.158	0.057	-0.062	0.045	0.025	0.095	0.312	-0.072
-0.053	-1.049	0.061	-0.134	-0.990	0.048	0.390	-0.021	-0.107	0.025	-0.046	-0.010	0.009	0.082	0.253	-0.063
0.078	-1.007	-0.002	-0.136	-0.990	0.039	0.429	0.143	-0.156	0.158	-0.003	-0.065	0.122	0.041	0.194	-0.068
-0.010	-1.045	0.010	-0.138	-0.990	0.031	0.455	0.082	-0.112	0.071	-0.041	-0.044	0.034	0.080	0.209	-0.058
0.005	-1.018	0.033	-0.141	-0.990	0.022	0.450	0.250	-0.192	0.090	-0.015	-0.012	0.051	0.053	0.236	-0.072
-0.049	-1.041	-0.010	-0.143	-0.990	0.016	0.374	0.287	-0.141	0.039	-0.038	-0.049	0.001	0.077	0.195	-0.056
0.009	-0.995	0.022	-0.144	-0.989	0.007	0.459	0.097	-0.088	0.098	0.008	-0.008	0.058	0.032	0.230	-0.052
-0.057	-1.030	0.069	-0.146	-0.989	0.000	0.340	0.019	-0.080	0.034	-0.027	0.045	0.006	0.068	0.281	-0.043
-0.057	-0.995	0.006	-0.148	-0.989	-0.005	0.292	0.129	-0.122	0.036	0.008	-0.012	0.006	0.036	0.222	-0.049
-0.057	-0.995	0.006	-0.149	-0.989	-0.008	0.195	0.143	-0.089	0.037	0.008	-0.009	0.005	0.038	0.226	-0.034
-0.014	-1.037	-0.057	-0.151	-0.988	-0.015	0.373	0.179	-0.125	0.082	-0.035	-0.065	0.038	0.082	0.167	-0.029
-0.103	-1.065	0.037	-0.154	-0.988	-0.023	0.430	0.025	-0.138	-0.004	-0.063	0.038	0.048	0.110	0.265	-0.035
-0.095	-1.037	0.049	-0.156	-0.987	-0.031	0.383	0.001	-0.097	0.005	-0.036	0.057	0.040	0.085	0.281	-0.032
-0.026	-0.956	-0.042	-0.156	-0.987	-0.036	0.287	0.008	-0.040	0.075	0.044	-0.027	0.031	0.005	0.193	-0.035
-0.037	-0.933	-0.144	-0.157	-0.987	-0.042	0.286	0.124	-0.050	0.064	0.067	-0.124	0.021	0.017	0.094	-0.041
0.001	-0.991	-0.105	-0.158	-0.986	-0.048	0.314	0.094	-0.064	0.103	0.009	-0.079	0.061	0.043	0.137	-0.033
-0.053	-1.026	-0.069	-0.160	-0.985	-0.055	0.364	-0.023	-0.149	0.052	-0.026	-0.036	0.008	0.080	0.176	-0.038
-0.130	-1.053	-0.018	-0.163	-0.985	-0.062	0.328	-0.005	-0.143	-0.023	-0.054	0.021	0.067	0.109	0.231	-0.043
-0.041	-1.076	0.018	-0.163	-0.984	-0.066	0.222	0.071	-0.032	0.066	-0.078	0.060	0.023	0.134	0.270	-0.041
-0.053	-1.007	-0.069	-0.164	-0.984	-0.070	0.259	0.082	-0.067	0.055	-0.009	-0.021	0.013	0.066	0.186	-0.045
-0.022	-0.991	-0.116	-0.166	-0.983	-0.078	0.379	0.026	-0.119	0.088	0.006	-0.061	0.046	0.051	0.142	-0.048
-0.045	-1.041	-0.093	-0.168	-0.982	-0.085	0.385	0.058	-0.103	0.067	-0.045	-0.030	0.025	0.103	0.168	-0.045
-0.107	-1.068	-0.077	-0.169	-0.981	-0.091	0.294	-0.060	-0.078	0.006	-0.073	-0.008	0.035	0.132	0.186	-0.034
-0.053	-1.026	-0.042	-0.170	-0.981	-0.097	0.337	0.117	-0.055	0.061	-0.031	0.033	0.022	0.091	0.224	-0.030
-0.133	-1.037	-0.065	-0.172	-0.980	-0.102	0.269	0.164	-0.091	-0.018	-0.044	0.014	0.057	0.104	0.201	-0.029
-0.045	-0.987	-0.160	-0.173	-0.979	-0.109	0.361	0.103	-0.049	0.071	0.006	-0.074	0.034	0.055	0.108	-0.034
-0.030	-0.960	-0.203	-0.175	-0.978	-0.116	0.360	0.066	-0.115	0.089	0.032	-0.110	0.052	0.029	0.067	-0.030
-0.045	-0.983	-0.215	-0.177	-0.977	-0.123	0.370	0.014	-0.108	0.075	0.007	-0.114	0.039	0.054	0.056	-0.033
-0.049	-1.014	-0.164	-0.179	-0.976	-0.127	0.223	0.102	-0.109	0.073	-0.025	-0.059	0.037	0.087	0.109	-0.031
-0.133	-1.003	-0.085	-0.180	-0.975	-0.132	0.256	0.053	-0.046	-0.011	-0.014	0.025	0.045	0.077	0.189	-0.035
-0.103	-1.049	-0.081	-0.181	-0.974	-0.139	0.340	-0.039	-0.064	0.021	-0.061	0.035	0.011	0.125	0.194	-0.034
-0.033	-0.995	-0.172	-0.183	-0.972	-0.146	0.412	0.052	-0.129	0.092	-0.009	-0.047	0.060	0.072	0.105	-0.040
-0.057	-0.972	-0.258	-0.184	-0.970	-0.156	0.479	-0.004	-0.088	0.070	0.013	-0.124	0.039	0.049	0.020	-0.047
0.005	-0.964	-0.270	-0.185	-0.969	-0.165	0.454	0.014	-0.094	0.133	0.019	-0.127	0.103	0.043	0.010	-0.055
-0.064	-1.010	-0.227	-0.187	-0.967	-0.171	0.312	0.076	-0.084	0.065	-0.029	-0.078	0.036	0.090	0.055	-0.040
-0.057	-1.003	-0.160	-0.188	-0.966	-0.177	0.348	0.166	-0.033	0.074	-0.023	-0.004	0.046	0.084	0.123	-0.038
-0.149	-1.057	-0.120	-0.189	-0.964	-0.185	0.428	0.080	-0.075	-0.017	-0.079	0.043	0.044	0.140	0.164	-0.035
-0.130	-1.018	-0.152	-0.190	-0.963	-0.193	0.421	-0.069	-0.049	0.003	-0.042	0.020	0.022	0.102	0.134	-0.035
-0.053	-0.968	-0.203	-0.190	-0.961	-0.203	0.503	-0.035	-0.039	0.080	0.006	-0.022	0.058	0.054	0.085	-0.024
-0.064	-0.922	-0.274	-0.191	-0.958	-0.212	0.502	0.067	-0.050	0.069	0.051	-0.083	0.048	0.009	0.016	-0.027
-0.076	-0.922	-0.325	-0.193	-0.957	-0.219	0.334	0.180	-0.068	0.059	0.049	-0.128	0.039	0.011	0.034	-0.031
-0.080	-0.929	-0.317	-0.193	-0.955	-0.225	0.306	0.028	-0.030	0.056	0.040	-0.114	0.038	0.020	0.025	-0.021
-0.091	-0.987	-0.246	-0.194	-0.953	-0.232	0.425	0.158	-0.036	0.045	-0.020	-0.036	0.029	0.080	0.048	-0.022
-0.126	-1.010	-0.203	-0.195	-0.951	-0.240	0.428	0.047	-0.055	0.012	-0.045	0.015	0.003	0.105	0.093	-0.022
-0.114	-1.014	-0.172	-0.196	-0.948	-0.249	0.504	-0.023	-0.068	0.024	-0.052	0.056	0.011	0.112	0.127	-0.030
-0.130	-0.976	-0.227	-0.196	-0.946	-0.258	0.450	-0.043	-0.044	0.009	-0.016	0.010	0.003	0.075	0.074	-0.026
-0.064	-0.879	-0.290	-0.197	-0.944	-0.263	0.264	0.008	-0.036	0.075	0.079	-0.048	0.064	0.019	0.013	-0.027
-0.091	-0.852	-0.365	-0.198	-0.943	-0.269	0.323	0.102	-0.051	0.049	0.104	-0.116	0.039	0.043	0.059	-0.025
-0.080	-0.898	-0.349	-0.199	-0.941	-0.275	0.297	0.034	-0.062	0.062	0.056	-0.095	0.053	0.006	0.040	-0.017
-0.080	-0.898	-0.349	-0.201	-0.939	-0.279	0.258	0.143	-0.093	0.064	0.054	-0.090	0.054	0.008	0.037	-0.001
-0.149	-0.941	-0.341	-0.203	-0.937	-0.285	0.322	0.068	-0.098	-0.004	0.009	-0.076	0.014	0.053	0.025	-0.005
-0.149	-0.941	-0.341	-0.205	-0.934	-0.292	0.353	0.099	-0.065	-0.002	0.007	-0.070	0.013	0.055	0.022	-0.015
-0.126	-1.003	-0.266	-0.206	-0.932	-0.299	0.384	0.018	-0.074	0.022	-0.057	0.012	0.012	0.120	0.057	-0.009
-0.068	-0.991	-0.282	-0.207	-0.929	-0.306	0.403	0.050	-0.058	0.081	-0.048	0.003	0.070	0.110	0.045	-0.016
-0.153	-0.960	-0.294	-0.208	-0.927	-0.313	0.399	-0.068	-0.076	-0.003	-0.020	-0.001	0.014	0.082	0.037	-0.024
-0.153	-0.987	-0.278	-0.210	-0.924	-0.320	0.361	-0.031	-0.129	-0.001	-0.050	0.022	0.013	0.111	0.058	-0.014
-0.149	-0.979	-0.274	-0.211	-0.921	-0.327	0.377	-0.019	-0.093	0.004	-0.045	0.033	0.008	0.106	0.066	-0.002
-0.207	-1.034	-0.239	-0.213	-0.918	-0.335	0.449	-0.031	-0.114	-0.052	-0.102	0.076	0.064	0.163	0.106	-0.004
-0.187	-1.065	-0.191	-0.214	-0.916	-0.340	0.268	-0.063	-0.091	-0.031	-0.135	0.128	0.043	0.196	0.157	-0.014
-0.183	-1.018	-0.227	-0.215	-0.913	-0.347	0.413	-0.096	-0.063	-0.027	-0.092	0.101	0.037	0.153	0.127	-0.010
-0.130	-1.007	-0.254	-0.216	-0.910	-0.354	0.390	-0.007	-0.077	0.028	-0.083	0.080	0.020	0.144	0.104	-0.017
-0.157	-0.968	-0.357	-0.218	-0.907	-0.361	0.405	-0.015	-0.119	0.002	-0.048	-0.015	0.005	0.110	0.007	-0.017
-0.149	-0.987	-0.341	-0.220	-0.903	-0.368	0.394	0.065	-0.125	0.013	-0.071	0.008	0.005	0.133	0.027	-0.018
-0.164	-1.010	-0.309	-0.221	-0.900	-0.376	0.442	-0.070	-0.072	-0.002	-0.097	0.047	0.007	0.161	0.064	-0.010
-0.176	-1.014	-0.290	-0.222	-0.897	-0.383	0.401	-0.004	-0.117	-0.012	-0.104	0.074	0.015	0.169	0.089	-0.015
-0.149	-0.925	-0.376	-0.223	-0.892	-0.393	0.538	-0.026	-0.066	0.016	-0.020	-0.004	0.015	0.084	0.007	-0.025
-0.141	-0.922	-0.380	-0.222	-0.888	-0.402	0.499	-0.044	0.009	0.023	-0.020	0.002	0.024	0.083	0.006	-0.024
-0.091	-0.914	-0.404	-0.222	-0.884	-0.412	0.571	-0.042	0.011	0.072	-0.016	-0.012	0.076	0.078	0.014	-0.027
-0.133	-0.894	-0.451	-0.222	-0.879	-0.421	0.554	0.085	-0.006	0.030	-0.002	-0.049	0.035	0.061	0.057	-0.032
-0.107	-0.879	-0.483	-0.222	-0.874	-0.432	0.636	0.076	0.037	0.057	0.008	-0.070	0.063	0.049	0.085	-0.034
-0.095	-0.844	-0.499	-0.220	-0.869	-0.443	0.613	-0.027	0.076	0.066	0.038	-0.074	0.074	0.017	0.098	-0.026
-0.083	-0.806	-0.546	-0.219	-0.863	-0.455	0.634	-0.001	0.051	0.076	0.071	-0.110	0.085	0.018	0.143	-0.032
-0.083	-0.771	-0.585	-0.216	-0.858	-0.465	0.559	-0.109	0.076	0.074	0.101	-0.139	0.084	0.049	0.180	-0.028
-0.060	-0.782	-0.589	-0.215	-0.854	-0.474	0.507	0.036	0.030	0.096	0.085	-0.134	0.105	0.034	0.182	-0.025
-0.114	-0.763	-0.558	-0.214	-0.850	-0.481	0.396	-0.053	0.017	0.041	0.101	-0.096	0.050	0.050	0.149	-0.014
-0.107	-0.759	-0.542	-0.213	-0.846	-0.488	0.355	-0.101	0.006	0.048	0.101	-0.073	0.057	0.051	0.131	-0.011
-0.157	-0.794	-0.530	-0.211	-0.842	-0.496	0.441	-0.146	0.008	-0.004	0.062	-0.053	0.006	0.014	0.117	-0.004
-0.130	-0.806	-0.522	-0.210	-0.837	-0.505	0.481	-0.105	0.006	0.021	0.046	-0.036	0.032	0.000	0.108	0.002
-0.149	-0.894	-0.471	-0.208	-0.832	-0.513	0.490	-0.109	0.006	0.000	-0.048	0.023	0.012	0.092	0.054	0.014
-0.214	-0.956	-0.388	-0.208	-0.829	-0.520	0.404	0.001	0.029	-0.066	-0.114	0.113	0.055	0.157	0.031	0.009
-0.249	-0.968	-0.349	-0.207	-0.826	-0.525	0.311	-0.094	0.009	-0.101	-0.128	0.157	0.090	0.173	0.073	0.003
-0.218	-1.014	-0.317	-0.210	-0.824	-0.526	0.182	0.153	-0.073	-0.068	-0.176	0.191	0.060	0.223	0.108	-0.005
-0.149	-0.949	-0.416	-0.212	-0.822	-0.528	0.190	0.155	-0.083	0.004	-0.113	0.094	0.009	0.162	0.013	-0.025
-0.087	-0.809	-0.542	-0.214	-0.819	-0.532	0.232	0.060	-0.071	0.067	0.024	-0.028	0.070	0.026	0.110	-0.038
-0.022	-0.705	-0.652	-0.214	-0.816	-0.537	0.298	0.048	-0.015	0.133	0.125	-0.133	0.134	0.075	0.217	-0.045
-0.103	-0.755	-0.613	-0.217	-0.812	-0.542	0.301	0.150	-0.065	0.054	0.071	-0.089	0.053	0.022	0.174	-0.037
-0.087	-0.759	-0.605	-0.218	-0.810	-0.544	0.135	0.047	-0.080	0.071	0.065	-0.079	0.068	0.014	0.162	-0.025
-0.141	-0.779	-0.585	-0.219	-0.809	-0.545	0.049	-0.034	-0.075	0.018	0.045	-0.058	0.013	0.008	0.140	-0.010
-0.157	-0.806	-0.570	-0.220	-0.808	-0.546	0.040	-0.013	-0.121	0.004	0.017	-0.041	0.003	0.039	0.121	-0.022
-0.137	-0.817	-0.581	-0.220	-0.807	-0.548	0.139	-0.074	-0.065	0.023	0.003	-0.050	0.015	0.054	0.129	-0.030
-0.080	-0.821	-0.518	-0.220	-0.804	-0.553	0.285	0.075	0.068	0.080	-0.003	0.017	0.072	0.061	0.063	-0.024
-0.080	-0.821	-0.518	-0.216	-0.801	-0.559	0.402	0.070	0.246	0.077	-0.006	0.023	0.072	0.065	0.061	-0.025
-0.218	-0.829	-0.455	-0.209	-0.797	-0.567	0.514	-0.054	0.407	-0.069	-0.018	0.094	0.067	0.077	0.005	-0.030
-0.176	-0.771	-0.483	-0.199	-0.792	-0.578	0.665	-0.075	0.542	-0.036	0.035	0.078	0.026	0.023	0.019	-0.019
-0.122	-0.752	-0.507	-0.191	-0.784	-0.591	0.848	0.086	0.599	0.009	0.047	0.067	0.025	0.008	0.040	0.001
-0.126	-0.763	-0.503	-0.182	-0.774	-0.607	1.046	0.043	0.608	-0.004	0.025	0.087	0.019	0.023	0.033	-0.008
-0.160	-0.690	-0.542	-0.172	-0.763	-0.623	1.044	-0.044	0.584	-0.048	0.087	0.064	0.018	0.047	0.069	-0.025
-0.091	-0.597	-0.625	-0.164	-0.754	-0.636	0.897	0.037	0.590	0.013	0.170	-0.005	0.049	0.136	0.149	-0.044
0.032	-0.531	-0.743	-0.155	-0.746	-0.648	0.735	0.126	0.631	0.128	0.228	-0.112	0.169	0.198	0.265	-0.053
0.078	-0.558	-0.727	-0.150	-0.740	-0.656	0.612	0.357	0.593	0.169	0.195	-0.088	0.212	0.167	0.246	-0.066
0.009	-0.624	-0.700	-0.149	-0.735	-0.662	0.478	0.472	0.463	0.099	0.124	-0.054	0.140	0.098	0.215	-0.065
-0.033	-0.690	-0.680	-0.151	-0.731	-0.666	0.368	0.515	0.348	0.058	0.054	-0.030	0.094	0.028	0.192	-0.054
-0.095	-0.759	-0.641	-0.155	-0.728	-0.668	0.291	0.524	0.209	0.000	-0.019	0.012	0.029	0.045	0.150	-0.023
-0.091	-0.840	-0.605	-0.160	-0.724	-0.671	0.348	0.560	0.119	0.010	-0.104	0.050	0.030	0.129	0.112	-0.000
-0.160	-0.887	-0.601	-0.168	-0.719	-0.674	0.345	0.591	-0.015	-0.052	-0.155	0.057	0.043	0.179	0.106	0.021
-0.172	-0.825	-0.641	-0.176	-0.713	-0.679	0.491	0.508	-0.079	-0.055	-0.100	0.022	0.058	0.120	0.142	0.022
-0.168	-0.752	-0.731	-0.184	-0.705	-0.685	0.509	0.449	-0.143	-0.044	-0.034	-0.063	0.057	0.050	0.229	0.028
-0.076	-0.616	-0.834	-0.193	-0.697	-0.691	0.527	0.478	-0.151	0.057	0.093	-0.159	0.031	0.082	0.328	0.024
-0.068	-0.581	-0.901	-0.203	-0.690	-0.695	0.422	0.552	-0.218	0.074	0.120	-0.222	0.035	0.113	0.392	0.015
-0.099	-0.632	-0.853	-0.216	-0.684	-0.696	0.276	0.669	-0.304	0.056	0.064	-0.174	0.000	0.060	0.341	0.000
-0.133	-0.686	-0.782	-0.230	-0.680	-0.697	0.226	0.679	-0.380	0.035	0.005	-0.103	0.039	0.003	0.268	-0.001
-0.160	-0.771	-0.700	-0.245	-0.675	-0.696	0.202	0.684	-0.445	0.023	-0.085	-0.021	0.070	0.086	0.181	0.001
-0.195	-0.794	-0.668	-0.261	-0.670	-0.695	0.170	0.656	-0.472	0.003	-0.112	0.009	0.109	0.113	0.146	0.006
-0.222	-0.779	-0.692	-0.274	-0.665	-0.695	0.207	0.519	-0.505	-0.010	-0.102	-0.015	0.140	0.100	0.167	0.013
-0.245	-0.694	-0.719	-0.287	-0.660	-0.694	0.143	0.375	-0.561	-0.021	-0.022	-0.043	0.167	0.018	0.191	0.011
-0.253	-0.663	-0.731	-0.298	-0.655	-0.694	0.099	0.322	-0.539	-0.018	0.004	-0.055	0.179	0.009	0.199	0.008
-0.187	-0.694	-0.775	-0.310	-0.651	-0.693	0.105	0.365	-0.526	0.059	-0.032	-0.099	0.119	0.025	0.238	0.007
-0.199	-0.690	-0.775	-0.323	-0.646	-0.692	0.106	0.434	-0.571	0.060	-0.033	-0.101	0.135	0.024	0.233	-0.001
-0.253	-0.701	-0.763	-0.337	-0.641	-0.690	0.072	0.474	-0.598	0.020	-0.050	-0.091	0.194	0.040	0.216	-0.005
-0.253	-0.717	-0.739	-0.350	-0.637	-0.687	0.013	0.456	-0.598	0.034	-0.069	-0.070	0.199	0.059	0.189	0.003
-0.295	-0.705	-0.715	-0.362	-0.633	-0.685	0.027	0.391	-0.512	0.003	-0.062	-0.049	0.246	0.051	0.162	0.013
-0.303	-0.643	-0.735	-0.371	-0.628	-0.684	0.084	0.281	-0.443	0.004	-0.004	-0.070	0.258	0.007	0.178	0.016
-0.310	-0.601	-0.751	-0.378	-0.625	-0.683	0.045	0.193	-0.362	0.003	0.035	-0.086	0.270	0.045	0.190	0.021
-0.333	-0.597	-0.704	-0.384	-0.622	-0.682	0.037	0.186	-0.308	-0.014	0.036	-0.040	0.297	0.045	0.137	0.024
-0.349	-0.612	-0.652	-0.390	-0.620	-0.681	0.044	0.164	-0.258	-0.024	0.018	0.011	0.315	0.026	0.081	0.023
-0.368	-0.632	-0.648	-0.395	-0.617	-0.681	0.058	0.170	-0.278	-0.037	-0.005	0.014	0.336	0.002	0.073	0.011
-0.353	-0.628	-0.660	-0.402	-0.613	-0.680	0.111	0.197	-0.281	-0.016	-0.004	0.002	0.322	0.001	0.080	0.008
-0.310	-0.593	-0.660	-0.408	-0.609	-0.681	0.155	0.205	-0.285	0.033	0.026	0.003	0.281	0.031	0.075	0.003
-0.360	-0.551	-0.652	-0.412	-0.604	-0.683	0.211	0.095	-0.264	-0.013	0.063	0.012	0.333	0.069	0.061	-0.014
-0.368	-0.539	-0.601	-0.415	-0.598	-0.685	0.256	0.031	-0.238	-0.017	0.070	0.067	0.342	0.076	0.003	-0.020
-0.326	-0.554	-0.581	-0.418	-0.593	-0.688	0.252	0.036	-0.204	0.028	0.049	0.089	0.301	0.057	0.024	0.000
-0.368	-0.612	-0.593	-0.421	-0.588	-0.691	0.266	0.038	-0.204	-0.012	-0.014	0.080	0.344	0.005	0.018	0.000
-0.360	-0.663	-0.660	-0.422	-0.583	-0.694	0.212	-0.071	-0.225	-0.003	-0.069	0.016	0.337	0.060	0.044	0.000
Avg ODBA	3.837
Vec ODBA	2.708
Avg ELBA	1.509
Avg EPBA	0.409
Speed	ODBA	VeDBA	ELBA	EPBA	StrkSpGn	StrSpGn_L	ISI
8.000	3.837	2.708	1.509	0.409	1.086	0.913	2.460
MeanPeak	0.110833
MeanLong	0.093131
MeanISI	2.460000
