# Supplementary material for: Averaged Propulsive Body Acceleration (APBA) Can Be Calculated from Biologging Tags That Incorporate Gyroscopes and Accelerometers to Estimate Swimming Speed, Hydrodynamic Drag and Energy Expenditure for Steller Sea Lions
Source: PLoS One. 2016 Jun 10;11(6):e0157326. doi: 10.1371/journal.pone.0157326 (PMC4902303; doi:10.1371/journal.pone.0157326)
Supplement: S5 Data — Same components as S2. (ZIP) [file pone.0157326.s005.zip › YashaJuly_30/yasha1_5040_4.csv]

rawAx	rawAy	rawAz	gravX	gravY	gravZ	gyrX	gyrY	gyrZ	estAx	estAy	estAz	odbX	odbY	odbZ	spk
-0.264	-0.439	-0.786	-0.251	-0.506	-0.826	-0.121	0.060	-0.102	-0.091	0.074	0.023	0.319	0.004	0.015	0.086
-0.210	-0.508	-0.743	-0.251	-0.507	-0.824	-0.127	0.012	-0.072	-0.036	0.007	0.065	0.267	0.065	0.028	0.032
-0.187	-0.551	-0.719	-0.250	-0.508	-0.824	-0.040	-0.083	-0.018	-0.014	-0.035	0.088	0.246	0.106	0.051	-0.007
-0.149	-0.547	-0.708	-0.247	-0.507	-0.826	0.080	-0.170	0.033	0.021	-0.032	0.102	0.209	0.102	0.062	-0.035
-0.133	-0.504	-0.743	-0.242	-0.505	-0.828	0.196	-0.173	0.119	0.032	0.009	0.070	0.195	0.058	0.025	-0.048
-0.095	-0.473	-0.794	-0.237	-0.502	-0.832	0.270	-0.152	0.241	0.065	0.037	0.022	0.157	0.025	0.028	-0.032
-0.099	-0.551	-0.826	-0.233	-0.497	-0.836	0.321	-0.082	0.224	0.057	-0.045	-0.005	0.162	0.102	0.062	0.008
-0.210	-0.593	-0.842	-0.227	-0.494	-0.839	0.276	-0.266	0.172	-0.062	-0.091	-0.017	0.275	0.143	0.081	0.043
-0.291	-0.554	-0.845	-0.217	-0.490	-0.844	0.280	-0.487	0.211	-0.153	-0.055	-0.016	0.356	0.103	0.087	0.077
-0.257	-0.446	-0.842	-0.203	-0.486	-0.850	0.318	-0.620	0.345	-0.132	0.049	-0.005	0.323	0.007	0.085	0.120
-0.230	-0.346	-0.818	-0.187	-0.480	-0.857	0.426	-0.733	0.441	-0.122	0.144	0.026	0.297	0.108	0.064	0.132
-0.287	-0.346	-0.794	-0.166	-0.474	-0.865	0.428	-0.967	0.483	-0.201	0.139	0.057	0.356	0.109	0.043	0.111
-0.249	-0.361	-0.727	-0.145	-0.470	-0.871	0.349	-1.001	0.414	-0.183	0.119	0.131	0.318	0.095	0.022	0.093
-0.149	-0.346	-0.696	-0.126	-0.465	-0.876	0.281	-0.924	0.292	-0.102	0.130	0.168	0.220	0.111	0.051	0.102
-0.153	-0.346	-0.629	-0.105	-0.460	-0.881	0.308	-1.081	0.199	-0.126	0.125	0.241	0.225	0.112	0.115	0.095
-0.272	-0.346	-0.558	-0.076	-0.455	-0.887	0.345	-1.592	0.250	-0.274	0.120	0.318	0.345	0.114	0.183	0.089
-0.249	-0.315	-0.483	-0.037	-0.448	-0.893	0.440	-2.005	0.429	-0.290	0.144	0.399	0.323	0.146	0.255	0.101
-0.172	-0.284	-0.447	0.014	-0.444	-0.896	0.225	-2.529	0.645	-0.263	0.172	0.438	0.247	0.178	0.286	0.080
-0.133	-0.296	-0.416	0.065	-0.445	-0.893	-0.068	-2.543	0.678	-0.275	0.161	0.467	0.210	0.168	0.314	0.046
0.078	-0.319	-0.349	0.116	-0.447	-0.887	-0.190	-2.553	0.680	-0.114	0.140	0.528	0.000	0.147	0.377	-0.013
0.078	-0.319	-0.349	0.167	-0.452	-0.876	-0.338	-2.568	0.619	-0.165	0.145	0.518	0.001	0.149	0.373	-0.069
0.317	-0.338	-0.443	0.214	-0.463	-0.860	-0.728	-2.484	0.382	0.027	0.137	0.408	0.237	0.132	0.274	-0.095
0.351	-0.253	-0.353	0.253	-0.474	-0.843	-0.658	-2.145	0.185	0.024	0.232	0.483	0.270	0.220	0.360	-0.067
0.247	-0.253	-0.376	0.294	-0.481	-0.826	-0.498	-2.284	0.227	-0.120	0.239	0.442	0.165	0.222	0.331	-0.072
0.159	-0.141	-0.282	0.347	-0.488	-0.801	-0.700	-2.828	0.667	-0.261	0.358	0.512	0.075	0.336	0.421	-0.065
0.351	-0.180	-0.313	0.397	-0.487	-0.778	-0.431	-2.592	0.943	-0.119	0.320	0.456	0.266	0.299	0.385	-0.059
0.520	-0.245	-0.373	0.445	-0.481	-0.756	-0.179	-2.338	1.125	0.003	0.247	0.375	0.434	0.235	0.321	-0.090
0.590	-0.280	-0.365	0.485	-0.473	-0.736	-0.146	-1.925	1.083	0.033	0.204	0.363	0.501	0.202	0.324	-0.163
0.663	-0.315	-0.337	0.519	-0.460	-0.720	0.047	-1.603	1.132	0.072	0.157	0.374	0.573	0.169	0.347	-0.173
0.786	-0.284	-0.262	0.548	-0.443	-0.709	0.397	-1.260	1.101	0.166	0.171	0.438	0.694	0.202	0.417	-0.178
0.640	-0.373	-0.388	0.579	-0.426	-0.695	0.352	-1.488	1.064	-0.010	0.065	0.298	0.547	0.115	0.285	-0.185
0.751	-0.354	-0.416	0.603	-0.410	-0.685	0.426	-1.105	0.901	0.078	0.068	0.260	0.658	0.137	0.251	-0.189
0.801	-0.315	-0.400	0.625	-0.388	-0.677	0.728	-1.076	0.907	0.105	0.085	0.268	0.706	0.177	0.261	-0.165
0.878	-0.338	-0.483	0.644	-0.365	-0.673	0.939	-0.846	0.853	0.163	0.038	0.180	0.782	0.156	0.173	-0.163
0.867	-0.292	-0.495	0.661	-0.341	-0.669	0.912	-0.754	0.886	0.135	0.060	0.164	0.769	0.204	0.155	-0.151
0.770	-0.292	-0.491	0.674	-0.316	-0.668	1.123	-0.554	0.766	0.025	0.035	0.168	0.672	0.206	0.153	-0.122
0.817	-0.269	-0.530	0.682	-0.293	-0.670	1.156	-0.379	0.502	0.063	0.036	0.129	0.717	0.231	0.107	-0.091
0.782	-0.145	-0.593	0.693	-0.271	-0.669	1.168	-0.564	0.461	0.017	0.138	0.064	0.681	0.357	0.038	-0.075
0.840	-0.203	-0.672	0.698	-0.254	-0.669	1.039	-0.333	0.204	0.069	0.063	-0.014	0.737	0.301	0.047	-0.071
0.882	-0.145	-0.664	0.700	-0.238	-0.674	1.015	-0.025	0.134	0.109	0.105	-0.002	0.777	0.361	0.045	-0.072
0.867	-0.176	-0.735	0.702	-0.225	-0.675	0.842	-0.154	0.091	0.091	0.061	-0.073	0.759	0.333	0.122	-0.091
0.947	-0.261	-0.830	0.701	-0.214	-0.680	0.766	0.128	0.067	0.172	-0.035	-0.163	0.838	0.251	0.223	-0.120
0.990	-0.222	-0.877	0.698	-0.205	-0.686	0.625	0.247	0.019	0.217	-0.006	-0.205	0.878	0.293	0.276	-0.114
1.101	-0.288	-0.987	0.691	-0.202	-0.694	0.462	0.458	-0.246	0.336	-0.074	-0.308	0.986	0.230	0.392	-0.174
0.978	-0.280	-1.082	0.682	-0.203	-0.703	0.391	0.487	-0.454	0.221	-0.066	-0.394	0.861	0.240	0.492	-0.242
1.290	-0.234	-1.149	0.662	-0.202	-0.721	0.627	1.219	-0.682	0.552	-0.020	-0.443	1.170	0.289	0.564	-0.277
1.286	-0.238	-0.972	0.640	-0.195	-0.743	1.133	1.349	-0.749	0.569	-0.031	-0.244	1.165	0.287	0.392	-0.257
1.059	-0.195	-0.814	0.623	-0.188	-0.759	1.132	0.998	-0.786	0.359	0.005	-0.071	0.937	0.332	0.239	-0.233
0.901	-0.187	-1.039	0.605	-0.181	-0.775	1.115	0.985	-0.807	0.219	0.005	-0.279	0.780	0.343	0.469	-0.123
0.724	-0.153	-1.106	0.584	-0.176	-0.793	0.912	1.184	-0.800	0.064	0.035	-0.329	0.603	0.382	0.540	0.065
0.551	-0.207	-1.129	0.561	-0.171	-0.810	0.961	1.151	-0.934	-0.087	-0.024	-0.335	0.431	0.331	0.567	0.250
0.228	-0.245	-1.200	0.547	-0.164	-0.821	1.089	0.639	-0.910	-0.396	-0.070	-0.395	0.110	0.296	0.642	0.409
0.101	-0.156	-1.259	0.534	-0.155	-0.831	1.057	0.500	-0.838	-0.511	0.011	-0.444	0.015	0.387	0.705	0.527
0.074	-0.060	-1.433	0.519	-0.145	-0.843	0.953	0.735	-0.609	-0.522	0.097	-0.606	0.040	0.486	0.881	0.651
0.132	-0.102	-1.547	0.496	-0.136	-0.858	0.800	1.171	-0.499	-0.441	0.046	-0.705	0.019	0.446	0.999	0.708
-0.010	-0.160	-1.756	0.468	-0.132	-0.874	0.498	1.370	-0.480	-0.556	-0.016	-0.898	0.123	0.390	1.211	0.761
0.009	-0.091	-1.819	0.437	-0.134	-0.889	0.171	1.576	-0.557	-0.505	0.055	-0.945	0.104	0.463	1.277	0.785
-0.187	-0.025	-1.681	0.410	-0.142	-0.901	-0.244	1.311	-0.496	-0.674	0.129	-0.796	0.300	0.533	1.144	0.752
-0.195	-0.098	-1.472	0.386	-0.150	-0.910	-0.277	1.108	-0.435	-0.658	0.064	-0.578	0.308	0.463	0.941	0.680
0.028	-0.203	-1.200	0.362	-0.160	-0.918	-0.411	1.238	-0.307	-0.410	-0.030	-0.298	0.085	0.362	0.676	0.579
0.028	-0.203	-1.200	0.337	-0.176	-0.925	-0.743	1.204	-0.288	-0.386	-0.015	-0.291	0.087	0.365	0.683	0.453
0.132	-0.025	-1.031	0.313	-0.201	-0.928	-1.284	1.187	-0.375	-0.258	0.189	-0.119	0.016	0.546	0.519	0.284
0.132	-0.025	-1.031	0.294	-0.229	-0.928	-1.374	0.925	-0.390	-0.239	0.216	-0.119	0.016	0.549	0.526	0.198
0.340	-0.098	-0.743	0.274	-0.256	-0.927	-1.337	0.983	-0.441	-0.011	0.170	0.168	0.221	0.479	0.244	0.120
0.236	-0.110	-0.775	0.256	-0.284	-0.924	-1.418	0.804	-0.529	-0.097	0.187	0.133	0.114	0.470	0.282	0.091
0.167	-0.191	-0.668	0.246	-0.306	-0.920	-1.121	0.467	-0.284	-0.156	0.128	0.235	0.042	0.392	0.182	0.029
0.128	-0.199	-0.751	0.249	-0.321	-0.914	-0.839	-0.135	0.144	-0.198	0.135	0.147	0.001	0.388	0.271	0.000
0.343	-0.288	-0.759	0.256	-0.339	-0.905	-1.054	-0.241	0.301	0.011	0.063	0.130	0.214	0.302	0.285	-0.061
0.524	-0.392	-0.834	0.259	-0.363	-0.895	-1.436	-0.036	0.230	0.189	-0.016	0.045	0.391	0.201	0.366	-0.098
0.567	-0.381	-0.739	0.252	-0.388	-0.887	-1.349	0.408	-0.081	0.238	0.020	0.131	0.431	0.216	0.277	-0.159
0.436	-0.419	-0.826	0.243	-0.411	-0.879	-1.240	0.446	-0.235	0.116	0.005	0.037	0.298	0.182	0.368	-0.159
0.467	-0.354	-0.786	0.230	-0.431	-0.873	-1.079	0.638	-0.344	0.160	0.091	0.070	0.326	0.250	0.333	-0.141
0.363	-0.361	-0.889	0.215	-0.453	-0.866	-1.106	0.621	-0.542	0.071	0.104	-0.040	0.220	0.245	0.440	-0.091
0.367	-0.377	-0.806	0.197	-0.473	-0.859	-1.027	0.706	-0.678	0.093	0.109	0.036	0.223	0.232	0.362	-0.086
0.270	-0.377	-0.810	0.184	-0.493	-0.850	-1.080	0.455	-0.568	0.010	0.130	0.023	0.125	0.235	0.371	-0.073
0.297	-0.458	-0.676	0.175	-0.513	-0.841	-1.069	0.364	-0.326	0.046	0.068	0.148	0.150	0.157	0.241	-0.085
0.313	-0.439	-0.684	0.169	-0.528	-0.833	-0.850	0.243	-0.247	0.068	0.102	0.132	0.163	0.180	0.254	-0.107
0.317	-0.520	-0.684	0.165	-0.544	-0.823	-0.939	0.100	-0.220	0.075	0.037	0.122	0.165	0.102	0.259	-0.138
0.428	-0.574	-0.692	0.161	-0.560	-0.813	-0.898	0.102	-0.294	0.191	-0.001	0.104	0.275	0.052	0.271	-0.135
0.420	-0.554	-0.790	0.153	-0.578	-0.802	-1.041	0.254	-0.390	0.191	0.036	-0.006	0.266	0.074	0.375	-0.148
0.286	-0.612	-0.711	0.149	-0.594	-0.791	-0.946	0.020	-0.362	0.060	-0.006	0.062	0.130	0.020	0.301	-0.148
0.393	-0.524	-0.727	0.145	-0.610	-0.779	-0.955	0.062	-0.303	0.172	0.099	0.035	0.236	0.111	0.323	-0.121
0.332	-0.609	-0.751	0.138	-0.626	-0.768	-0.968	0.193	-0.413	0.118	0.030	-0.001	0.173	0.029	0.352	-0.117
0.286	-0.547	-0.711	0.134	-0.642	-0.755	-1.011	0.040	-0.295	0.076	0.108	0.026	0.125	0.094	0.318	-0.122
0.378	-0.543	-0.743	0.129	-0.658	-0.742	-1.027	0.102	-0.321	0.173	0.128	-0.019	0.216	0.102	0.355	-0.108
0.301	-0.636	-0.676	0.126	-0.673	-0.729	-0.981	-0.009	-0.254	0.099	0.050	0.035	0.138	0.013	0.292	-0.106
0.309	-0.697	-0.704	0.122	-0.688	-0.715	-1.020	0.023	-0.300	0.110	0.003	-0.007	0.145	0.045	0.325	-0.108
0.286	-0.740	-0.648	0.117	-0.704	-0.700	-1.056	0.113	-0.322	0.093	-0.023	0.034	0.121	0.085	0.274	-0.091
0.259	-0.728	-0.593	0.112	-0.719	-0.686	-0.983	0.023	-0.315	0.071	0.002	0.074	0.093	0.071	0.224	-0.089
0.251	-0.678	-0.633	0.109	-0.733	-0.672	-0.998	-0.015	-0.297	0.066	0.067	0.020	0.083	0.018	0.268	-0.095
0.309	-0.713	-0.719	0.105	-0.747	-0.657	-1.015	0.000	-0.269	0.128	0.046	-0.082	0.140	0.050	0.360	-0.086
0.301	-0.759	-0.581	0.100	-0.760	-0.642	-0.948	0.001	-0.383	0.125	0.012	0.042	0.130	0.094	0.228	-0.080
0.247	-0.752	-0.668	0.093	-0.773	-0.628	-0.971	0.097	-0.408	0.078	0.033	-0.060	0.075	0.082	0.320	-0.085
0.247	-0.721	-0.644	0.088	-0.785	-0.614	-0.924	0.031	-0.355	0.084	0.076	-0.050	0.074	0.048	0.302	-0.091
0.247	-0.779	-0.538	0.084	-0.796	-0.600	-0.857	-0.029	-0.290	0.087	0.028	0.042	0.073	0.103	0.202	-0.087
0.290	-0.825	-0.577	0.080	-0.807	-0.586	-0.879	-0.026	-0.291	0.134	-0.007	-0.012	0.114	0.147	0.247	-0.097
0.286	-0.763	-0.601	0.076	-0.817	-0.571	-0.891	0.054	-0.281	0.134	0.065	-0.050	0.108	0.082	0.275	-0.111
0.263	-0.837	-0.546	0.072	-0.828	-0.556	-0.906	-0.071	-0.335	0.115	0.002	-0.010	0.083	0.153	0.225	-0.107
0.290	-0.837	-0.530	0.066	-0.838	-0.542	-0.889	0.071	-0.356	0.148	0.013	-0.009	0.107	0.150	0.214	-0.106
0.217	-0.894	-0.510	0.059	-0.848	-0.526	-0.898	0.041	-0.367	0.081	-0.035	-0.004	0.032	0.205	0.199	-0.103
0.251	-0.902	-0.491	0.054	-0.858	-0.511	-0.920	0.054	-0.308	0.121	-0.033	-0.001	0.066	0.210	0.183	-0.101
0.236	-0.906	-0.499	0.048	-0.869	-0.493	-1.038	0.137	-0.328	0.112	-0.026	-0.027	0.049	0.211	0.195	-0.094
0.236	-0.906	-0.499	0.042	-0.879	-0.475	-1.040	0.011	-0.374	0.118	-0.016	-0.045	0.048	0.208	0.199	-0.092
0.209	-0.918	-0.424	0.033	-0.889	-0.457	-0.998	0.231	-0.422	0.101	-0.018	0.012	0.021	0.218	0.128	-0.094
0.178	-0.918	-0.436	0.026	-0.898	-0.438	-1.044	0.150	-0.303	0.076	-0.008	-0.018	0.011	0.215	0.143	-0.087
0.220	-0.871	-0.384	0.020	-0.906	-0.422	-0.917	0.129	-0.319	0.125	0.046	0.016	0.031	0.166	0.097	-0.064
0.140	-0.809	-0.341	0.013	-0.915	-0.403	-1.018	0.128	-0.340	0.051	0.116	0.041	0.051	0.102	0.058	-0.059
0.059	-0.883	-0.357	0.007	-0.924	-0.382	-1.154	0.018	-0.325	-0.024	0.052	0.005	0.133	0.173	0.078	-0.058
0.163	-0.906	-0.357	0.003	-0.932	-0.362	-1.068	0.040	-0.254	0.084	0.037	-0.015	0.030	0.194	0.082	-0.044
0.136	-0.867	-0.313	-0.000	-0.940	-0.342	-1.084	-0.114	-0.225	0.060	0.083	0.008	0.058	0.152	0.043	-0.044
0.117	-0.910	-0.266	-0.004	-0.948	-0.319	-1.210	0.045	-0.202	0.044	0.049	0.032	0.078	0.192	0.000	-0.052
0.132	-0.864	-0.266	-0.007	-0.955	-0.296	-1.232	0.026	-0.153	0.062	0.103	0.009	0.065	0.142	0.005	-0.043
0.086	-0.875	-0.246	-0.008	-0.962	-0.272	-1.207	-0.165	-0.148	0.017	0.099	0.005	0.112	0.151	0.011	-0.046
0.101	-0.945	-0.235	-0.012	-0.969	-0.248	-1.288	-0.085	-0.237	0.036	0.036	-0.008	0.097	0.217	0.019	-0.049
0.090	-0.902	-0.061	-0.015	-0.976	-0.219	-1.452	-0.066	-0.174	0.028	0.085	0.137	0.109	0.171	0.189	-0.052
0.132	-0.914	-0.175	-0.018	-0.981	-0.191	-1.439	-0.218	-0.230	0.074	0.080	-0.005	0.068	0.180	0.072	-0.070
0.128	-0.918	-0.132	-0.022	-0.986	-0.164	-1.385	-0.194	-0.258	0.074	0.081	0.012	0.073	0.181	0.113	-0.087
0.136	-0.945	-0.022	-0.025	-0.991	-0.135	-1.433	-0.266	-0.225	0.086	0.059	0.094	0.065	0.205	0.221	-0.098
0.132	-0.945	0.025	-0.028	-0.994	-0.105	-1.493	-0.269	-0.181	0.085	0.062	0.112	0.070	0.202	0.265	-0.097
0.174	-0.910	-0.042	-0.031	-0.996	-0.078	-1.359	-0.060	-0.217	0.131	0.099	0.019	0.026	0.164	0.196	-0.096
0.105	-0.999	-0.042	-0.036	-0.998	-0.048	-1.533	-0.022	-0.244	0.067	0.012	-0.011	0.095	0.250	0.194	-0.095
0.063	-1.003	0.132	-0.039	-0.999	-0.018	-1.448	-0.260	-0.187	0.029	0.009	0.133	0.136	0.250	0.364	-0.096
0.097	-1.061	0.156	-0.041	-0.999	0.008	-1.293	-0.173	-0.116	0.066	-0.049	0.131	0.099	0.305	0.385	-0.108
0.105	-0.972	0.195	-0.043	-0.998	0.034	-1.318	-0.482	-0.133	0.076	0.039	0.145	0.090	0.213	0.422	-0.146
0.201	-0.999	0.148	-0.046	-0.997	0.059	-1.237	-0.542	-0.154	0.175	0.011	0.074	0.007	0.236	0.373	-0.152
0.270	-0.941	0.175	-0.048	-0.995	0.087	-1.397	-0.130	-0.159	0.247	0.067	0.073	0.079	0.174	0.397	-0.162
0.086	-0.949	0.242	-0.050	-0.992	0.113	-1.300	-0.316	-0.076	0.065	0.056	0.114	0.102	0.179	0.461	-0.169
0.174	-0.964	0.199	-0.051	-0.989	0.138	-1.289	-0.264	-0.037	0.154	0.038	0.045	0.011	0.191	0.415	-0.165
0.170	-0.983	0.215	-0.055	-0.985	0.163	-1.265	-0.263	-0.177	0.154	0.014	0.036	0.011	0.208	0.427	-0.146
0.151	-1.045	0.309	-0.058	-0.980	0.189	-1.336	-0.158	-0.201	0.139	-0.052	0.104	0.025	0.267	0.518	-0.150
0.140	-1.018	0.341	-0.062	-0.975	0.214	-1.248	-0.031	-0.208	0.131	-0.031	0.111	0.033	0.237	0.545	-0.166
0.086	-0.972	0.392	-0.066	-0.970	0.236	-1.116	-0.269	-0.161	0.081	0.010	0.141	0.082	0.188	0.592	-0.149
0.228	-0.952	0.349	-0.070	-0.964	0.256	-1.042	-0.019	-0.236	0.226	0.024	0.077	0.064	0.166	0.545	-0.127
0.059	-0.941	0.333	-0.072	-0.958	0.277	-1.092	-0.025	-0.163	0.060	0.030	0.040	0.100	0.152	0.524	-0.137
0.032	-0.995	0.380	-0.074	-0.952	0.297	-1.032	0.106	-0.145	0.035	-0.031	0.067	0.122	0.203	0.566	-0.131
0.167	-1.003	0.479	-0.075	-0.947	0.313	-0.828	-0.230	-0.025	0.170	-0.043	0.150	0.017	0.209	0.658	-0.091
0.051	-1.041	0.467	-0.075	-0.942	0.327	-0.760	-0.290	0.081	0.055	-0.087	0.124	0.093	0.245	0.641	-0.104
0.032	-0.949	0.364	-0.073	-0.936	0.343	-0.851	-0.155	0.146	0.034	0.000	0.006	0.108	0.149	0.532	-0.123
0.167	-0.972	0.321	-0.070	-0.929	0.362	-1.018	0.093	0.083	0.165	-0.030	-0.057	0.031	0.169	0.482	-0.121
0.190	-1.068	0.329	-0.068	-0.922	0.381	-1.010	-0.048	0.094	0.186	-0.134	-0.067	0.060	0.263	0.482	-0.145
0.240	-1.080	0.360	-0.064	-0.914	0.400	-1.059	-0.035	0.177	0.232	-0.153	-0.055	0.115	0.272	0.506	-0.179
0.255	-1.157	0.400	-0.059	-0.908	0.416	-0.875	0.139	0.161	0.243	-0.237	-0.031	0.136	0.348	0.537	-0.194
0.255	-1.157	0.400	-0.054	-0.901	0.431	-0.857	0.533	-0.012	0.237	-0.244	-0.047	0.142	0.346	0.528	-0.207
0.305	-1.018	0.309	-0.053	-0.894	0.445	-0.744	0.408	-0.188	0.286	-0.111	-0.151	0.198	0.204	0.428	-0.169
0.305	-1.018	0.309	-0.053	-0.889	0.454	-0.555	0.089	-0.133	0.286	-0.116	-0.161	0.204	0.202	0.418	-0.126
0.163	-0.999	0.100	-0.052	-0.888	0.456	-0.167	0.194	-0.062	0.143	-0.097	-0.372	0.069	0.181	0.199	-0.036
0.132	-0.922	0.171	-0.049	-0.887	0.458	-0.118	0.532	-0.132	0.109	-0.021	-0.303	0.046	0.102	0.260	0.091
-0.130	-1.057	0.152	-0.047	-0.888	0.457	0.037	0.568	-0.188	-0.154	-0.156	-0.321	0.210	0.235	0.231	0.240
-0.326	-1.204	0.171	-0.046	-0.892	0.450	0.367	0.607	-0.186	-0.352	-0.299	-0.295	0.401	0.380	0.240	0.376
-0.391	-1.258	0.002	-0.046	-0.899	0.436	0.739	0.723	-0.292	-0.418	-0.346	-0.450	0.462	0.431	0.060	0.538
-0.526	-1.173	-0.049	-0.046	-0.906	0.421	0.794	0.856	-0.341	-0.552	-0.254	-0.486	0.594	0.344	0.002	0.639
-0.668	-1.107	-0.097	-0.049	-0.914	0.403	0.932	0.612	-0.339	-0.691	-0.180	-0.516	0.735	0.277	0.060	0.713
-0.622	-0.972	-0.093	-0.053	-0.921	0.385	0.918	0.503	-0.335	-0.642	-0.037	-0.494	0.689	0.139	0.066	0.733
-0.637	-0.929	-0.179	-0.053	-0.927	0.371	0.732	0.264	-0.045	-0.656	0.011	-0.566	0.704	0.094	0.165	0.705
-0.453	-0.813	-0.227	-0.053	-0.932	0.359	0.551	0.332	-0.044	-0.472	0.132	-0.602	0.519	0.026	0.224	0.617
-0.353	-1.022	-0.187	-0.054	-0.934	0.352	0.328	0.287	-0.107	-0.371	-0.074	-0.555	0.420	0.181	0.198	0.540
-0.222	-1.084	-0.081	-0.053	-0.935	0.351	0.048	0.837	-0.224	-0.242	-0.136	-0.447	0.290	0.240	0.105	0.437
-0.303	-1.200	0.156	-0.052	-0.935	0.351	0.001	0.988	-0.306	-0.323	-0.252	-0.211	0.371	0.354	0.120	0.337
-0.283	-1.142	0.360	-0.056	-0.934	0.353	-0.094	0.739	-0.440	-0.300	-0.195	-0.009	0.352	0.294	0.313	0.211
-0.187	-1.003	0.494	-0.062	-0.933	0.353	0.034	0.205	-0.410	-0.197	-0.056	0.125	0.254	0.153	0.437	0.186
0.032	-0.991	0.609	-0.065	-0.932	0.355	-0.048	0.394	-0.307	0.024	-0.046	0.238	0.032	0.139	0.542	0.126
-0.291	-1.034	0.439	-0.069	-0.934	0.351	0.241	0.059	-0.200	-0.295	-0.087	0.072	0.352	0.178	0.363	0.063
-0.164	-1.119	0.625	-0.071	-0.935	0.348	0.143	-0.281	0.005	-0.166	-0.171	0.260	0.221	0.260	0.539	-0.028
0.024	-0.952	0.392	-0.072	-0.937	0.340	0.385	-0.643	0.153	0.024	-0.002	0.036	0.028	0.090	0.300	-0.065
0.301	-0.983	0.475	-0.069	-0.940	0.333	0.365	-0.369	0.248	0.298	-0.030	0.125	0.253	0.118	0.375	-0.155
0.297	-0.972	0.404	-0.067	-0.942	0.328	0.295	-0.110	0.109	0.292	-0.016	0.060	0.253	0.105	0.298	-0.224
0.197	-1.061	0.420	-0.066	-0.945	0.320	0.438	-0.232	0.052	0.191	-0.102	0.084	0.155	0.193	0.307	-0.268
0.247	-1.065	0.498	-0.067	-0.947	0.315	0.280	-0.054	-0.046	0.242	-0.105	0.168	0.209	0.196	0.379	-0.226
0.213	-1.099	0.510	-0.067	-0.948	0.310	0.291	0.197	-0.108	0.207	-0.138	0.184	0.179	0.231	0.385	-0.193
0.097	-1.065	0.392	-0.067	-0.950	0.304	0.338	0.447	-0.185	0.092	-0.102	0.072	0.069	0.195	0.258	-0.178
0.109	-1.084	0.384	-0.069	-0.953	0.296	0.471	0.344	-0.226	0.105	-0.119	0.072	0.084	0.213	0.242	-0.147
0.136	-0.937	0.325	-0.071	-0.955	0.286	0.520	0.338	-0.281	0.135	0.031	0.022	0.115	0.065	0.174	-0.083
0.105	-0.879	0.357	-0.073	-0.959	0.273	0.718	0.361	-0.226	0.106	0.092	0.066	0.088	0.005	0.196	-0.093
-0.091	-0.910	0.321	-0.075	-0.962	0.262	0.628	0.050	-0.109	-0.088	0.064	0.043	0.105	0.034	0.151	-0.083
0.178	-0.987	0.250	-0.075	-0.965	0.250	0.621	0.133	-0.075	0.181	-0.010	-0.017	0.166	0.109	0.071	-0.104
0.070	-0.979	0.258	-0.077	-0.969	0.237	0.676	-0.096	-0.082	0.075	0.001	0.004	0.060	0.101	0.070	-0.121
0.228	-1.041	0.297	-0.078	-0.971	0.226	0.552	-0.031	-0.132	0.235	-0.059	0.054	0.219	0.161	0.101	-0.151
0.167	-1.022	0.357	-0.080	-0.974	0.214	0.668	0.199	-0.184	0.175	-0.037	0.125	0.159	0.141	0.152	-0.138
0.051	-1.080	0.309	-0.082	-0.975	0.204	0.530	0.289	-0.195	0.062	-0.093	0.087	0.046	0.199	0.096	-0.146
0.067	-1.010	0.278	-0.084	-0.977	0.194	0.534	0.111	-0.117	0.079	-0.022	0.065	0.063	0.129	0.056	-0.126
0.078	-1.022	0.286	-0.086	-0.979	0.183	0.572	0.010	-0.130	0.092	-0.032	0.084	0.077	0.141	0.056	-0.102
0.101	-0.987	0.270	-0.088	-0.980	0.176	0.393	0.061	-0.175	0.118	0.004	0.075	0.103	0.105	0.031	-0.108
0.074	-1.010	0.183	-0.089	-0.982	0.166	0.498	-0.034	-0.065	0.092	-0.018	-0.002	0.079	0.129	0.065	-0.113
0.124	-0.972	0.136	-0.089	-0.984	0.156	0.543	-0.023	-0.032	0.141	0.022	-0.039	0.131	0.090	0.121	-0.119
0.124	-0.972	0.136	-0.089	-0.985	0.146	0.500	0.262	-0.067	0.141	0.024	-0.030	0.134	0.090	0.130	-0.106
0.140	-0.991	0.144	-0.091	-0.987	0.136	0.545	0.261	-0.138	0.157	0.006	-0.012	0.151	0.109	0.131	-0.093
0.055	-1.026	0.156	-0.092	-0.987	0.129	0.377	0.173	-0.138	0.074	-0.028	0.006	0.069	0.145	0.127	-0.076
-0.014	-1.030	0.183	-0.094	-0.989	0.119	0.512	-0.122	-0.057	0.005	-0.031	0.044	0.002	0.149	0.107	-0.081
0.024	-0.983	0.092	-0.096	-0.989	0.110	0.424	-0.036	-0.112	0.046	0.016	-0.039	0.043	0.103	0.205	-0.067
0.120	-1.026	0.159	-0.098	-0.990	0.103	0.378	0.082	-0.153	0.144	-0.026	0.035	0.141	0.146	0.146	-0.077
0.036	-1.053	0.171	-0.100	-0.991	0.093	0.526	0.001	-0.143	0.061	-0.052	0.056	0.059	0.175	0.142	-0.096
0.101	-1.010	0.108	-0.103	-0.991	0.086	0.372	0.099	-0.176	0.129	-0.010	0.000	0.127	0.134	0.212	-0.099
0.093	-1.041	0.096	-0.104	-0.992	0.077	0.463	0.057	-0.089	0.122	-0.040	-0.002	0.122	0.167	0.231	-0.089
0.005	-1.041	0.128	-0.105	-0.992	0.068	0.458	-0.000	-0.078	0.035	-0.040	0.038	0.036	0.168	0.208	-0.086
0.055	-1.037	0.128	-0.106	-0.992	0.061	0.334	-0.005	-0.088	0.086	-0.036	0.044	0.089	0.167	0.215	-0.079
0.013	-1.037	0.132	-0.108	-0.993	0.055	0.335	-0.035	-0.081	0.044	-0.035	0.055	0.050	0.169	0.218	-0.074
0.070	-1.076	0.037	-0.112	-0.993	0.048	0.365	0.144	-0.245	0.106	-0.074	-0.033	0.111	0.210	0.320	-0.091
0.051	-1.107	0.069	-0.115	-0.993	0.040	0.368	-0.123	-0.178	0.090	-0.105	0.006	0.095	0.244	0.296	-0.089
0.086	-1.092	0.096	-0.117	-0.993	0.035	0.299	0.041	-0.145	0.127	-0.090	0.039	0.133	0.232	0.276	-0.087
0.020	-1.037	0.128	-0.118	-0.993	0.029	0.305	-0.096	-0.081	0.063	-0.036	0.077	0.070	0.181	0.252	-0.081
0.028	-1.053	-0.010	-0.121	-0.992	0.021	0.354	-0.073	-0.155	0.073	-0.052	-0.054	0.081	0.200	0.398	-0.075
-0.007	-1.045	0.092	-0.125	-0.992	0.015	0.323	-0.010	-0.198	0.042	-0.044	0.054	0.048	0.196	0.304	-0.060
0.005	-1.030	0.033	-0.129	-0.992	0.011	0.253	0.117	-0.263	0.059	-0.029	0.000	0.062	0.185	0.371	-0.066
0.009	-1.026	0.010	-0.135	-0.991	0.006	0.230	-0.162	-0.284	0.068	-0.026	-0.019	0.067	0.185	0.402	-0.076
0.074	-0.972	-0.014	-0.137	-0.991	0.000	0.259	-0.099	-0.157	0.136	0.028	-0.037	0.134	0.136	0.434	-0.094
0.009	-1.092	0.124	-0.138	-0.990	-0.001	0.082	-0.133	-0.079	0.071	-0.092	0.103	0.071	0.260	0.303	-0.091
0.070	-1.057	0.089	-0.142	-0.990	-0.002	0.058	0.201	-0.225	0.136	-0.058	0.068	0.134	0.228	0.345	-0.093
-0.041	-1.053	0.045	-0.148	-0.989	-0.003	0.059	-0.080	-0.299	0.030	-0.055	0.026	0.024	0.228	0.396	-0.068
0.005	-0.945	0.002	-0.153	-0.988	-0.006	0.157	-0.026	-0.285	0.081	0.053	-0.014	0.071	0.123	0.447	-0.063
-0.091	-1.010	0.002	-0.156	-0.988	-0.005	-0.054	-0.118	-0.184	-0.012	-0.013	-0.014	0.023	0.192	0.453	-0.057
0.001	-0.945	0.022	-0.159	-0.987	-0.003	-0.119	-0.129	-0.170	0.083	0.052	0.004	0.069	0.130	0.439	-0.062
0.020	-0.983	0.073	-0.162	-0.987	-0.002	-0.090	-0.080	-0.164	0.105	0.013	0.053	0.089	0.172	0.393	-0.059
-0.033	-0.972	0.053	-0.166	-0.986	0.002	-0.208	-0.073	-0.257	0.056	0.024	0.030	0.035	0.164	0.419	-0.066
-0.041	-0.968	0.053	-0.172	-0.985	0.007	-0.230	-0.111	-0.285	0.054	0.027	0.026	0.028	0.164	0.424	-0.060
-0.083	-1.018	0.029	-0.177	-0.984	0.011	-0.228	-0.166	-0.271	0.018	-0.024	-0.002	0.014	0.218	0.451	-0.057
-0.045	-0.929	0.025	-0.181	-0.983	0.019	-0.439	-0.134	-0.216	0.061	0.064	-0.013	0.026	0.133	0.459	-0.048
-0.026	-0.941	0.100	-0.185	-0.982	0.027	-0.427	-0.098	-0.216	0.084	0.052	0.054	0.048	0.148	0.389	-0.056
-0.091	-0.937	0.045	-0.187	-0.982	0.038	-0.562	-0.084	-0.144	0.022	0.055	-0.011	0.015	0.148	0.447	-0.049
-0.033	-0.914	0.140	-0.191	-0.980	0.048	-0.538	-0.231	-0.210	0.084	0.077	0.074	0.045	0.128	0.355	-0.055
-0.141	-0.898	0.065	-0.196	-0.979	0.063	-0.805	-0.180	-0.267	-0.018	0.090	-0.015	0.059	0.116	0.432	-0.066
-0.033	-0.949	0.081	-0.202	-0.976	0.079	-0.821	0.022	-0.303	0.096	0.038	-0.015	0.052	0.170	0.419	-0.082
-0.007	-0.937	0.203	-0.206	-0.974	0.096	-0.890	-0.284	-0.210	0.127	0.047	0.091	0.082	0.163	0.299	-0.071
-0.049	-0.968	0.175	-0.210	-0.971	0.114	-0.958	-0.215	-0.202	0.089	0.014	0.045	0.044	0.199	0.328	-0.088
-0.080	-0.941	0.116	-0.215	-0.967	0.136	-1.169	-0.063	-0.267	0.064	0.037	-0.036	0.016	0.176	0.390	-0.081
-0.053	-0.887	0.112	-0.218	-0.963	0.159	-1.182	-0.007	-0.216	0.094	0.087	-0.063	0.047	0.127	0.396	-0.061
-0.122	-0.894	0.266	-0.223	-0.958	0.182	-1.256	-0.140	-0.243	0.030	0.074	0.067	0.019	0.138	0.244	-0.074
-0.122	-0.894	0.266	-0.228	-0.951	0.208	-1.356	-0.006	-0.277	0.036	0.067	0.041	0.017	0.142	0.246	-0.069
-0.007	-0.860	0.309	-0.231	-0.944	0.236	-1.456	0.017	-0.189	0.154	0.095	0.056	0.101	0.110	0.206	-0.057
-0.160	-0.894	0.329	-0.236	-0.935	0.265	-1.560	-0.195	-0.223	0.005	0.051	0.048	0.050	0.149	0.190	-0.077
-0.183	-0.875	0.364	-0.241	-0.924	0.296	-1.658	-0.035	-0.257	-0.013	0.060	0.052	0.071	0.134	0.158	-0.070
-0.080	-0.875	0.542	-0.244	-0.913	0.329	-1.757	-0.052	-0.147	0.093	0.048	0.197	0.035	0.138	0.016	-0.061
-0.180	-0.864	0.427	-0.247	-0.898	0.363	-1.931	-0.110	-0.174	-0.003	0.045	0.048	0.063	0.130	0.102	-0.080
-0.060	-0.852	0.427	-0.251	-0.882	0.398	-1.950	-0.025	-0.212	0.119	0.041	0.013	0.058	0.122	0.106	-0.091
-0.080	-0.833	0.514	-0.255	-0.865	0.432	-1.978	-0.139	-0.196	0.104	0.043	0.066	0.040	0.106	0.023	-0.091
-0.172	-0.864	0.613	-0.259	-0.846	0.466	-1.975	-0.082	-0.205	0.016	-0.006	0.130	0.051	0.140	0.072	-0.085
-0.095	-0.771	0.699	-0.262	-0.825	0.501	-2.082	-0.141	-0.114	0.096	0.065	0.182	0.027	0.052	0.156	-0.101
-0.210	-0.748	0.546	-0.268	-0.802	0.534	-2.161	-0.404	-0.118	-0.014	0.066	-0.005	0.088	0.033	0.000	-0.096
-0.030	-0.759	0.688	-0.271	-0.778	0.567	-2.121	-0.114	-0.202	0.171	0.030	0.104	0.092	0.048	0.138	-0.096
-0.160	-0.782	0.770	-0.276	-0.752	0.599	-2.132	-0.249	-0.127	0.044	-0.019	0.155	0.038	0.075	0.217	-0.084
-0.199	-0.705	0.798	-0.281	-0.724	0.630	-2.248	-0.297	-0.121	0.011	0.029	0.151	0.076	0.002	0.241	-0.110
-0.180	-0.674	0.841	-0.287	-0.696	0.658	-2.072	-0.338	-0.126	0.036	0.033	0.166	0.055	0.025	0.281	-0.086
-0.122	-0.643	0.786	-0.291	-0.667	0.686	-2.116	-0.253	-0.130	0.098	0.034	0.083	0.005	0.051	0.222	-0.095
-0.214	-0.647	0.904	-0.297	-0.637	0.711	-2.044	-0.329	-0.109	0.011	0.001	0.177	0.086	0.043	0.337	-0.090
-0.149	-0.701	0.940	-0.301	-0.607	0.735	-2.021	-0.219	-0.153	0.081	-0.083	0.188	0.019	0.014	0.368	-0.090
-0.241	-0.678	0.900	-0.306	-0.576	0.758	-2.029	-0.200	-0.205	-0.006	-0.091	0.125	0.109	0.005	0.325	-0.087
-0.207	-0.636	0.959	-0.312	-0.547	0.777	-1.798	-0.252	-0.161	0.034	-0.077	0.166	0.073	0.045	0.378	-0.110
-0.203	-0.651	1.015	-0.316	-0.520	0.793	-1.651	-0.207	-0.118	0.042	-0.119	0.204	0.069	0.027	0.429	-0.141
-0.130	-0.597	1.046	-0.317	-0.496	0.808	-1.516	-0.142	-0.021	0.116	-0.090	0.221	0.003	0.078	0.456	-0.168
-0.022	-0.605	1.101	-0.317	-0.475	0.821	-1.325	-0.062	0.052	0.224	-0.118	0.263	0.109	0.066	0.506	-0.183
-0.122	-0.655	1.026	-0.317	-0.460	0.830	-0.977	-0.113	0.107	0.124	-0.184	0.180	0.007	0.011	0.427	-0.215
-0.099	-0.628	0.924	-0.317	-0.443	0.839	-1.125	-0.129	0.187	0.146	-0.174	0.068	0.027	0.035	0.319	-0.233
0.032	-0.593	0.900	-0.318	-0.425	0.848	-1.163	-0.240	0.238	0.278	-0.157	0.035	0.155	0.066	0.290	-0.248
0.055	-0.589	0.865	-0.316	-0.408	0.856	-1.117	-0.103	0.271	0.300	-0.170	-0.009	0.175	0.068	0.249	-0.269
0.147	-0.709	0.940	-0.304	-0.389	0.869	-1.218	0.532	0.150	0.380	-0.309	0.053	0.265	0.054	0.318	-0.309
0.086	-0.798	0.896	-0.292	-0.371	0.882	-1.128	0.608	-0.006	0.307	-0.416	-0.002	0.201	0.145	0.269	-0.298
0.186	-0.605	0.861	-0.286	-0.357	0.889	-0.743	0.343	-0.172	0.400	-0.236	-0.045	0.299	0.046	0.228	-0.245
0.059	-0.512	0.806	-0.282	-0.349	0.894	-0.467	0.238	-0.162	0.269	-0.152	-0.105	0.171	0.137	0.168	-0.162
-0.130	-0.450	0.735	-0.278	-0.348	0.895	-0.051	0.217	-0.034	0.077	-0.091	-0.177	0.019	0.195	0.093	-0.071
-0.203	-0.462	0.790	-0.268	-0.347	0.899	-0.089	0.537	0.041	-0.006	-0.103	-0.126	0.092	0.181	0.145	0.070
-0.337	-0.585	0.818	-0.258	-0.346	0.902	-0.052	0.614	-0.063	-0.151	-0.228	-0.101	0.228	0.055	0.171	0.183
-0.491	-0.670	0.739	-0.248	-0.350	0.903	0.190	0.646	-0.109	-0.315	-0.309	-0.182	0.381	0.032	0.090	0.272
-0.510	-0.748	0.810	-0.237	-0.361	0.902	0.602	0.668	-0.176	-0.345	-0.375	-0.109	0.402	0.111	0.159	0.378
-0.564	-0.752	0.743	-0.225	-0.378	0.898	0.906	0.842	-0.243	-0.411	-0.362	-0.173	0.456	0.117	0.091	0.444
-0.687	-0.763	0.684	-0.216	-0.400	0.891	1.233	0.626	-0.116	-0.543	-0.351	-0.224	0.578	0.130	0.030	0.448
-0.587	-0.674	0.644	-0.207	-0.424	0.882	1.312	0.671	-0.141	-0.453	-0.239	-0.255	0.477	0.043	0.011	0.455
-0.437	-0.450	0.621	-0.201	-0.439	0.876	0.878	0.424	-0.101	-0.308	0.001	-0.273	0.325	0.179	0.036	0.446
-0.437	-0.450	0.621	-0.189	-0.450	0.873	0.654	0.835	-0.239	-0.320	0.012	-0.270	0.325	0.177	0.038	0.410
-0.395	-0.427	0.502	-0.180	-0.459	0.870	0.566	0.684	-0.201	-0.287	0.044	-0.385	0.281	0.198	0.159	0.369
-0.395	-0.427	0.502	-0.173	-0.470	0.865	0.679	0.592	-0.326	-0.293	0.055	-0.380	0.279	0.196	0.160	0.337
-0.430	-0.655	0.896	-0.172	-0.479	0.861	0.569	0.332	-0.422	-0.329	-0.164	0.018	0.313	0.034	0.233	0.302
-0.349	-0.655	0.912	-0.173	-0.487	0.856	0.568	0.311	-0.519	-0.248	-0.156	0.039	0.231	0.036	0.247	0.281
-0.345	-0.589	0.912	-0.176	-0.491	0.854	0.317	0.152	-0.531	-0.241	-0.086	0.042	0.227	0.028	0.245	0.206
-0.472	-0.779	0.991	-0.185	-0.495	0.849	0.363	-0.163	-0.558	-0.359	-0.271	0.125	0.353	0.162	0.321	0.107
-0.210	-0.790	1.046	-0.194	-0.494	0.847	0.075	-0.213	-0.635	-0.088	-0.283	0.182	0.091	0.175	0.374	0.018
-0.022	-0.709	1.141	-0.204	-0.498	0.843	0.347	-0.315	-0.535	0.111	-0.198	0.281	0.099	0.095	0.467	-0.044
0.028	-0.597	1.086	-0.212	-0.500	0.840	0.193	-0.262	-0.459	0.169	-0.085	0.229	0.150	0.015	0.409	-0.140
-0.095	-0.670	0.991	-0.226	-0.503	0.834	0.276	-0.637	-0.356	0.059	-0.155	0.140	0.028	0.060	0.312	-0.174
-0.018	-0.697	1.007	-0.240	-0.504	0.830	0.172	-0.614	-0.424	0.150	-0.181	0.160	0.106	0.089	0.326	-0.192
-0.049	-0.663	0.920	-0.255	-0.504	0.825	0.107	-0.703	-0.417	0.134	-0.146	0.078	0.076	0.057	0.237	-0.166
0.086	-0.632	0.912	-0.269	-0.505	0.820	0.202	-0.621	-0.510	0.283	-0.114	0.075	0.212	0.027	0.226	-0.175
-0.153	-0.570	0.963	-0.285	-0.506	0.814	0.203	-0.687	-0.490	0.060	-0.052	0.132	0.025	0.033	0.275	-0.159
-0.149	-0.609	1.054	-0.297	-0.507	0.809	0.254	-0.443	-0.521	0.076	-0.089	0.228	0.021	0.008	0.363	-0.163
-0.230	-0.593	1.133	-0.313	-0.505	0.804	0.073	-0.756	-0.469	0.012	-0.076	0.312	0.100	0.006	0.439	-0.133
-0.164	-0.589	1.082	-0.325	-0.502	0.801	0.068	-0.415	-0.575	0.089	-0.074	0.264	0.033	0.008	0.384	-0.162
-0.207	-0.570	1.046	-0.340	-0.501	0.796	0.153	-0.599	-0.574	0.061	-0.057	0.233	0.074	0.026	0.345	-0.161
-0.076	-0.547	0.979	-0.350	-0.497	0.794	-0.032	-0.371	-0.556	0.203	-0.038	0.168	0.057	0.047	0.275	-0.172
-0.176	-0.636	0.928	-0.359	-0.491	0.794	-0.141	-0.259	-0.513	0.111	-0.132	0.118	0.042	0.044	0.220	-0.164
-0.149	-0.620	0.912	-0.367	-0.486	0.793	-0.057	-0.276	-0.525	0.147	-0.121	0.103	0.015	0.031	0.201	-0.165
-0.191	-0.597	0.885	-0.376	-0.484	0.790	0.047	-0.279	-0.484	0.113	-0.101	0.078	0.057	0.010	0.169	-0.142
-0.183	-0.554	0.877	-0.383	-0.480	0.789	-0.009	-0.204	-0.492	0.128	-0.062	0.071	0.048	0.030	0.157	-0.134
-0.195	-0.462	0.853	-0.388	-0.479	0.787	0.136	-0.124	-0.398	0.122	0.030	0.049	0.059	0.120	0.130	-0.116
-0.210	-0.439	0.810	-0.392	-0.472	0.790	-0.276	-0.039	-0.344	0.110	0.046	0.003	0.074	0.141	0.083	-0.101
-0.249	-0.384	0.841	-0.393	-0.464	0.794	-0.343	0.086	-0.351	0.073	0.091	0.031	0.111	0.193	0.110	-0.060
-0.322	-0.350	0.979	-0.396	-0.454	0.798	-0.450	0.019	-0.297	0.002	0.116	0.164	0.183	0.225	0.244	-0.039
-0.407	-0.280	0.845	-0.399	-0.442	0.803	-0.613	-0.090	-0.214	-0.079	0.174	0.025	0.268	0.292	0.107	-0.019
-0.307	-0.342	0.853	-0.397	-0.426	0.813	-0.876	0.210	-0.174	0.019	0.096	0.023	0.168	0.228	0.112	0.003
-0.322	-0.288	0.837	-0.393	-0.406	0.825	-1.162	0.301	-0.151	-0.000	0.129	-0.005	0.184	0.279	0.092	0.015
-0.403	-0.299	0.991	-0.390	-0.383	0.837	-1.321	0.166	-0.000	-0.084	0.095	0.136	0.264	0.265	0.242	-0.006
-0.384	-0.241	1.050	-0.387	-0.359	0.849	-1.497	0.094	0.163	-0.067	0.129	0.183	0.245	0.321	0.298	-0.016
-0.318	-0.230	1.003	-0.384	-0.333	0.861	-1.536	0.111	0.113	-0.004	0.115	0.124	0.181	0.331	0.248	-0.051
-0.310	-0.207	1.097	-0.386	-0.307	0.870	-1.596	-0.228	0.304	0.005	0.112	0.209	0.173	0.352	0.338	-0.105
-0.199	-0.068	1.093	-0.387	-0.283	0.877	-1.469	-0.203	0.274	0.118	0.227	0.198	0.062	0.489	0.331	-0.159
-0.153	-0.075	1.153	-0.392	-0.262	0.882	-1.381	-0.475	0.498	0.168	0.198	0.252	0.015	0.480	0.387	-0.203
-0.076	-0.033	1.034	-0.393	-0.246	0.886	-1.149	-0.296	0.598	0.247	0.224	0.129	0.062	0.520	0.265	-0.216
-0.133	-0.021	1.145	-0.397	-0.232	0.888	-1.004	-0.391	0.509	0.192	0.221	0.237	0.006	0.530	0.372	-0.226
-0.245	-0.071	1.090	-0.401	-0.214	0.891	-1.137	-0.388	0.448	0.085	0.153	0.179	0.103	0.477	0.314	-0.212
-0.137	-0.118	1.062	-0.400	-0.194	0.895	-1.269	-0.082	0.343	0.192	0.087	0.146	0.008	0.428	0.283	-0.192
-0.203	-0.195	1.082	-0.400	-0.172	0.900	-1.353	-0.086	0.224	0.126	-0.013	0.161	0.056	0.349	0.300	-0.180
-0.203	-0.195	1.082	-0.402	-0.148	0.904	-1.463	-0.175	0.300	0.127	-0.037	0.157	0.053	0.347	0.298	-0.211
-0.118	-0.180	0.940	-0.400	-0.119	0.909	-1.780	0.015	0.432	0.209	-0.050	0.010	0.034	0.360	0.155	-0.243
0.020	-0.249	0.889	-0.390	-0.087	0.917	-1.935	0.468	0.279	0.337	-0.152	-0.050	0.175	0.289	0.102	-0.260
0.132	-0.234	0.900	-0.376	-0.060	0.925	-1.596	0.631	0.232	0.435	-0.164	-0.046	0.289	0.301	0.112	-0.259
0.032	-0.187	0.833	-0.365	-0.035	0.930	-1.386	0.551	0.083	0.324	-0.142	-0.119	0.191	0.345	0.043	-0.257
-0.049	-0.122	0.798	-0.358	-0.022	0.933	-0.775	0.319	0.094	0.236	-0.090	-0.157	0.113	0.408	0.005	-0.200
0.013	-0.095	0.707	-0.352	-0.016	0.936	-0.404	0.305	0.244	0.290	-0.069	-0.251	0.176	0.433	0.088	-0.080
-0.137	-0.156	0.652	-0.334	-0.015	0.942	-0.147	0.924	0.226	0.122	-0.131	-0.312	0.027	0.370	0.147	0.027
-0.395	-0.234	0.747	-0.322	-0.016	0.947	-0.057	0.687	0.142	-0.149	-0.208	-0.222	0.229	0.291	0.056	0.123
-0.399	-0.284	0.589	-0.311	-0.020	0.950	0.176	0.574	-0.050	-0.163	-0.254	-0.383	0.233	0.239	0.219	0.240
-0.380	-0.257	0.479	-0.296	-0.028	0.955	0.415	0.840	-0.058	-0.160	-0.219	-0.498	0.214	0.264	0.334	0.334
-0.472	-0.176	0.498	-0.282	-0.044	0.958	0.813	0.752	0.054	-0.266	-0.121	-0.481	0.306	0.343	0.319	0.418
-0.530	-0.168	0.546	-0.266	-0.062	0.962	0.887	0.919	-0.027	-0.340	-0.096	-0.438	0.364	0.348	0.277	0.473
-0.676	-0.180	0.463	-0.252	-0.078	0.965	0.888	0.807	-0.120	-0.499	-0.091	-0.523	0.510	0.335	0.364	0.498
-0.599	-0.102	0.542	-0.240	-0.094	0.966	0.800	0.699	0.005	-0.434	0.002	-0.446	0.433	0.410	0.288	0.542
-0.484	-0.037	0.589	-0.224	-0.102	0.969	0.439	0.886	-0.013	-0.334	0.077	-0.401	0.319	0.473	0.245	0.525
-0.676	-0.044	0.601	-0.214	-0.108	0.971	0.260	0.588	0.054	-0.536	0.074	-0.391	0.512	0.463	0.238	0.468
-0.403	-0.249	0.656	-0.194	-0.112	0.975	0.218	1.067	0.017	-0.283	-0.125	-0.339	0.240	0.256	0.186	0.432
-0.341	-0.211	0.617	-0.172	-0.115	0.978	0.128	1.161	-0.023	-0.242	-0.084	-0.381	0.179	0.292	0.229	0.402
-0.380	-0.296	0.735	-0.150	-0.115	0.982	-0.044	1.137	-0.113	-0.302	-0.170	-0.266	0.218	0.206	0.114	0.316
-0.368	-0.191	0.952	-0.138	-0.116	0.984	0.057	0.680	-0.107	-0.302	-0.064	-0.050	0.208	0.308	0.099	0.269
-0.280	-0.187	1.030	-0.129	-0.119	0.985	0.179	0.503	-0.211	-0.222	-0.057	0.028	0.120	0.310	0.175	0.231
-0.222	-0.211	1.066	-0.120	-0.122	0.985	0.180	0.509	-0.322	-0.173	-0.078	0.063	0.063	0.285	0.208	0.182
-0.268	-0.261	1.133	-0.118	-0.128	0.985	0.330	0.140	-0.211	-0.221	-0.121	0.131	0.110	0.233	0.273	0.128
-0.253	-0.226	1.192	-0.120	-0.141	0.983	0.633	-0.073	0.016	-0.203	-0.074	0.192	0.095	0.265	0.329	0.132
-0.118	-0.330	1.101	-0.122	-0.157	0.980	0.821	-0.102	0.092	-0.067	-0.161	0.104	0.039	0.160	0.237	0.107
-0.280	-0.284	0.979	-0.126	-0.175	0.977	0.840	-0.218	0.211	-0.224	-0.097	-0.015	0.124	0.204	0.113	0.045
-0.064	-0.207	0.959	-0.128	-0.195	0.972	0.993	-0.214	0.296	-0.006	-0.000	-0.030	0.091	0.280	0.092	-0.014
0.063	-0.203	1.093	-0.132	-0.213	0.968	0.878	-0.313	0.373	0.125	0.022	0.108	0.216	0.283	0.224	-0.049
0.109	-0.187	1.023	-0.131	-0.231	0.964	0.924	-0.006	0.233	0.170	0.056	0.041	0.262	0.297	0.151	-0.111
0.086	-0.141	1.030	-0.129	-0.251	0.959	1.044	-0.011	0.219	0.145	0.122	0.053	0.237	0.342	0.158	-0.105
0.024	-0.172	1.050	-0.123	-0.269	0.955	0.918	0.295	-0.025	0.078	0.109	0.077	0.174	0.310	0.177	-0.071
-0.130	-0.330	1.062	-0.118	-0.287	0.951	0.980	0.283	-0.035	-0.081	-0.031	0.093	0.019	0.151	0.189	-0.053
-0.133	-0.284	1.129	-0.121	-0.304	0.945	0.920	-0.129	-0.034	-0.083	0.032	0.166	0.015	0.197	0.255	-0.047
-0.041	-0.299	1.153	-0.129	-0.323	0.938	0.985	-0.506	0.113	0.018	0.035	0.197	0.106	0.181	0.278	-0.042
-0.014	-0.346	1.176	-0.132	-0.344	0.930	1.133	-0.232	0.131	0.048	0.010	0.228	0.132	0.134	0.302	-0.062
-0.053	-0.323	1.109	-0.135	-0.364	0.921	1.098	-0.180	-0.026	0.013	0.053	0.170	0.092	0.157	0.235	-0.080
-0.095	-0.473	1.180	-0.139	-0.382	0.914	0.970	-0.176	-0.079	-0.026	-0.080	0.248	0.048	0.005	0.306	-0.099
-0.033	-0.400	1.030	-0.139	-0.400	0.906	1.005	0.003	-0.010	0.035	0.012	0.106	0.108	0.078	0.157	-0.112
0.059	-0.357	1.097	-0.140	-0.415	0.899	0.872	-0.125	0.032	0.129	0.070	0.180	0.200	0.120	0.224	-0.126
0.059	-0.357	1.097	-0.143	-0.431	0.891	0.879	-0.190	-0.051	0.132	0.085	0.188	0.200	0.120	0.225	-0.143
0.040	-0.419	1.007	-0.144	-0.446	0.883	0.869	-0.079	-0.037	0.114	0.039	0.105	0.179	0.058	0.135	-0.155
0.040	-0.419	1.007	-0.147	-0.462	0.875	0.960	-0.166	-0.061	0.117	0.055	0.114	0.179	0.058	0.135	-0.131
0.013	-0.485	1.015	-0.148	-0.478	0.866	0.951	-0.067	-0.065	0.091	0.005	0.131	0.152	0.008	0.143	-0.099
-0.049	-0.477	0.971	-0.148	-0.494	0.857	0.926	0.047	-0.061	0.029	0.029	0.096	0.091	0.000	0.099	-0.092
-0.099	-0.466	0.979	-0.153	-0.511	0.846	0.987	-0.377	0.074	-0.016	0.057	0.115	0.042	0.011	0.107	-0.080
-0.010	-0.535	0.963	-0.156	-0.528	0.835	1.008	-0.168	-0.009	0.075	0.004	0.110	0.131	0.060	0.092	-0.073
-0.014	-0.562	0.904	-0.155	-0.542	0.826	0.899	0.086	-0.056	0.070	-0.008	0.060	0.128	0.087	0.032	-0.067
-0.007	-0.601	0.900	-0.155	-0.558	0.815	0.960	-0.015	-0.038	0.078	-0.031	0.066	0.136	0.125	0.028	-0.066
-0.083	-0.535	0.900	-0.156	-0.573	0.804	0.963	-0.072	-0.039	0.002	0.050	0.077	0.058	0.059	0.027	-0.057
-0.110	-0.620	0.932	-0.159	-0.586	0.795	0.828	-0.129	-0.088	-0.022	-0.022	0.118	0.030	0.144	0.059	-0.057
-0.076	-0.624	0.940	-0.161	-0.599	0.785	0.838	-0.056	-0.117	0.015	-0.013	0.136	0.063	0.147	0.066	-0.060
-0.041	-0.531	0.908	-0.163	-0.614	0.772	1.028	-0.155	0.008	0.051	0.095	0.117	0.095	0.055	0.034	-0.051
-0.010	-0.632	0.873	-0.163	-0.629	0.760	0.930	-0.079	0.071	0.082	0.009	0.093	0.123	0.156	0.002	-0.049
-0.110	-0.663	0.762	-0.164	-0.642	0.749	0.896	-0.095	-0.000	-0.017	-0.008	-0.005	0.020	0.187	0.113	-0.061
-0.087	-0.678	0.758	-0.168	-0.655	0.737	0.866	-0.224	-0.065	0.010	-0.011	0.003	0.040	0.203	0.117	-0.065
-0.007	-0.732	0.845	-0.168	-0.666	0.727	0.750	0.004	-0.084	0.091	-0.055	0.099	0.117	0.257	0.032	-0.077
0.001	-0.585	0.798	-0.168	-0.676	0.718	0.721	0.042	-0.043	0.098	0.102	0.061	0.123	0.110	0.080	-0.088
0.047	-0.578	0.829	-0.167	-0.686	0.708	0.764	0.023	-0.010	0.144	0.120	0.103	0.167	0.101	0.049	-0.104
-0.110	-0.694	0.857	-0.167	-0.695	0.700	0.597	0.043	-0.018	-0.015	0.012	0.138	0.008	0.215	0.024	-0.092
-0.045	-0.632	0.837	-0.168	-0.701	0.693	0.502	-0.153	0.023	0.052	0.081	0.125	0.071	0.152	0.045	-0.064
-0.014	-0.659	0.668	-0.164	-0.708	0.687	0.484	0.308	-0.057	0.079	0.060	-0.038	0.100	0.180	0.214	-0.049
-0.107	-0.612	0.640	-0.166	-0.714	0.681	0.437	-0.106	-0.021	-0.012	0.112	-0.060	0.006	0.133	0.240	-0.049
-0.030	-0.697	0.794	-0.167	-0.718	0.676	0.327	-0.110	-0.035	0.067	0.031	0.099	0.081	0.217	0.086	-0.036
-0.099	-0.674	0.790	-0.167	-0.721	0.673	0.243	0.016	-0.039	-0.002	0.057	0.098	0.009	0.194	0.090	-0.025
-0.087	-0.667	0.735	-0.167	-0.724	0.670	0.225	-0.033	0.027	0.009	0.068	0.046	0.020	0.187	0.144	-0.029
-0.107	-0.697	0.743	-0.167	-0.724	0.669	0.034	-0.016	0.005	-0.010	0.037	0.054	0.001	0.218	0.134	-0.010
-0.137	-0.724	0.774	-0.166	-0.724	0.669	0.027	0.107	-0.010	-0.043	0.010	0.086	0.030	0.244	0.101	-0.019
-0.122	-0.659	0.762	-0.165	-0.724	0.670	-0.027	-0.036	0.054	-0.028	0.075	0.073	0.014	0.178	0.112	-0.029
-0.033	-0.632	0.747	-0.166	-0.721	0.672	-0.198	-0.151	0.093	0.061	0.100	0.055	0.074	0.151	0.127	-0.029
-0.053	-0.605	0.790	-0.167	-0.719	0.674	-0.143	-0.195	0.088	0.043	0.125	0.096	0.055	0.124	0.082	-0.022
-0.126	-0.686	0.802	-0.169	-0.718	0.675	-0.132	-0.291	0.122	-0.028	0.042	0.107	0.018	0.205	0.070	-0.034
-0.191	-0.647	0.814	-0.172	-0.715	0.678	-0.207	-0.270	0.012	-0.090	0.078	0.116	0.084	0.165	0.057	-0.010
-0.064	-0.616	0.758	-0.177	-0.710	0.681	-0.331	-0.394	-0.006	0.042	0.104	0.057	0.043	0.134	0.111	0.002
-0.183	-0.620	0.766	-0.183	-0.703	0.687	-0.478	-0.359	-0.037	-0.072	0.093	0.059	0.077	0.137	0.101	0.010
-0.164	-0.605	0.873	-0.190	-0.697	0.691	-0.385	-0.567	0.022	-0.045	0.103	0.162	0.058	0.122	0.007	-0.023
-0.195	-0.659	0.822	-0.194	-0.691	0.696	-0.430	-0.291	0.003	-0.072	0.042	0.106	0.090	0.175	0.042	-0.044
-0.026	-0.639	0.806	-0.199	-0.684	0.702	-0.530	-0.448	0.044	0.102	0.054	0.084	0.079	0.155	0.057	-0.072
-0.022	-0.624	0.908	-0.206	-0.675	0.709	-0.623	-0.489	-0.043	0.113	0.060	0.179	0.083	0.140	0.047	-0.093
-0.083	-0.612	0.853	-0.211	-0.663	0.718	-0.759	-0.292	-0.055	0.056	0.060	0.115	0.021	0.127	0.008	-0.124
-0.072	-0.496	0.912	-0.214	-0.653	0.727	-0.705	-0.244	0.002	0.070	0.166	0.165	0.032	0.011	0.052	-0.124
-0.060	-0.496	0.900	-0.216	-0.639	0.739	-0.943	-0.222	0.020	0.085	0.152	0.141	0.044	0.011	0.041	-0.119
-0.060	-0.496	0.900	-0.217	-0.626	0.749	-0.860	-0.121	0.029	0.086	0.139	0.130	0.043	0.010	0.041	-0.121
-0.057	-0.566	0.936	-0.221	-0.610	0.761	-1.014	-0.316	0.015	0.094	0.054	0.154	0.046	0.078	0.077	-0.096
-0.107	-0.566	0.967	-0.223	-0.594	0.773	-1.055	-0.109	-0.005	0.045	0.037	0.173	0.004	0.077	0.108	-0.100
-0.187	-0.535	0.885	-0.225	-0.577	0.785	-1.070	-0.224	0.074	-0.034	0.052	0.078	0.086	0.045	0.026	-0.120
0.032	-0.539	0.735	-0.227	-0.561	0.796	-1.078	-0.297	0.159	0.188	0.031	-0.083	0.132	0.047	0.123	-0.125
0.117	-0.581	0.751	-0.225	-0.547	0.806	-0.926	-0.035	0.153	0.270	-0.025	-0.077	0.216	0.088	0.107	-0.117
0.040	-0.570	0.794	-0.224	-0.529	0.819	-1.188	-0.072	0.145	0.192	-0.032	-0.046	0.137	0.075	0.064	-0.160
-0.053	-0.581	0.758	-0.225	-0.508	0.831	-1.304	-0.214	0.152	0.101	-0.064	-0.094	0.044	0.085	0.099	-0.188
0.128	-0.728	0.727	-0.221	-0.486	0.845	-1.367	0.157	0.115	0.277	-0.232	-0.140	0.222	0.230	0.130	-0.185
0.236	-0.721	0.715	-0.209	-0.465	0.860	-1.258	0.734	-0.229	0.373	-0.246	-0.167	0.329	0.220	0.142	-0.177
0.105	-0.616	0.861	-0.204	-0.449	0.870	-0.868	0.359	-0.212	0.237	-0.156	-0.030	0.197	0.114	0.006	-0.161
0.047	-0.651	0.762	-0.202	-0.439	0.875	-0.567	0.190	-0.198	0.177	-0.201	-0.134	0.139	0.147	0.092	-0.111
-0.060	-0.620	0.664	-0.198	-0.436	0.878	-0.215	0.213	-0.061	0.065	-0.173	-0.235	0.030	0.113	0.189	-0.000
-0.095	-0.612	0.719	-0.190	-0.436	0.880	0.009	0.539	-0.163	0.022	-0.165	-0.182	0.004	0.103	0.134	0.117
-0.341	-0.558	0.739	-0.184	-0.439	0.879	0.206	0.535	-0.326	-0.230	-0.108	-0.162	0.250	0.046	0.113	0.234
-0.434	-0.578	0.688	-0.176	-0.441	0.880	0.128	0.667	-0.313	-0.330	-0.125	-0.214	0.343	0.063	0.163	0.311
-0.514	-0.632	0.644	-0.169	-0.446	0.879	0.288	0.568	-0.268	-0.417	-0.175	-0.256	0.425	0.114	0.206	0.406
-0.418	-0.663	0.601	-0.161	-0.453	0.877	0.430	0.680	-0.314	-0.329	-0.198	-0.297	0.330	0.143	0.247	0.489
-0.464	-0.547	0.408	-0.151	-0.462	0.874	0.530	0.739	-0.288	-0.384	-0.073	-0.487	0.377	0.025	0.438	0.541
-0.595	-0.543	0.290	-0.145	-0.472	0.870	0.554	0.591	-0.238	-0.521	-0.059	-0.601	0.509	0.019	0.555	0.555
-0.568	-0.524	0.368	-0.136	-0.474	0.870	0.114	0.695	-0.186	-0.502	-0.037	-0.522	0.484	0.003	0.476	0.588
-0.495	-0.466	0.483	-0.128	-0.472	0.872	-0.107	0.634	-0.181	-0.437	0.018	-0.409	0.410	0.063	0.360	0.604
-0.507	-0.388	0.459	-0.118	-0.470	0.875	-0.098	0.695	-0.138	-0.457	0.094	-0.435	0.421	0.143	0.384	0.554
-0.545	-0.535	0.502	-0.108	-0.463	0.880	-0.438	0.749	-0.166	-0.506	-0.061	-0.396	0.459	0.001	0.339	0.490
-0.380	-0.570	0.581	-0.097	-0.453	0.886	-0.550	0.787	-0.257	-0.351	-0.105	-0.323	0.292	0.033	0.260	0.419
-0.260	-0.659	0.640	-0.084	-0.448	0.890	-0.298	0.975	-0.348	-0.245	-0.199	-0.268	0.171	0.118	0.201	0.324
-0.214	-0.566	0.916	-0.080	-0.439	0.895	-0.445	0.481	-0.445	-0.202	-0.114	0.004	0.124	0.023	0.076	0.190
-0.168	-0.647	1.070	-0.080	-0.435	0.897	-0.223	0.060	-0.192	-0.155	-0.199	0.156	0.077	0.102	0.231	0.124
-0.030	-0.485	1.153	-0.086	-0.433	0.897	-0.142	-0.329	0.007	-0.010	-0.039	0.238	0.063	0.063	0.315	0.040
-0.172	-0.442	1.030	-0.087	-0.435	0.896	0.153	-0.055	0.051	-0.152	0.006	0.117	0.079	0.107	0.193	0.017
0.040	-0.466	1.050	-0.091	-0.440	0.893	0.246	-0.314	0.111	0.064	-0.013	0.139	0.133	0.086	0.214	-0.018
-0.126	-0.547	0.971	-0.094	-0.445	0.891	0.259	-0.279	0.220	-0.098	-0.088	0.063	0.032	0.007	0.136	-0.030
0.063	-0.454	0.912	-0.096	-0.448	0.889	0.108	-0.245	0.266	0.092	0.007	0.005	0.157	0.102	0.077	-0.095
0.101	-0.439	0.936	-0.094	-0.448	0.889	0.032	-0.044	0.159	0.129	0.023	0.028	0.196	0.121	0.101	-0.082
0.163	-0.469	1.050	-0.094	-0.447	0.889	-0.073	-0.088	0.138	0.190	-0.009	0.142	0.257	0.093	0.215	-0.112
0.005	-0.388	0.940	-0.094	-0.447	0.889	0.024	-0.011	-0.051	0.033	0.072	0.032	0.099	0.177	0.104	-0.122
0.043	-0.543	0.967	-0.090	-0.447	0.890	-0.006	0.318	-0.176	0.067	-0.082	0.059	0.136	0.025	0.131	-0.131
0.105	-0.493	0.987	-0.083	-0.448	0.890	0.070	0.404	-0.132	0.121	-0.031	0.078	0.197	0.077	0.149	-0.090
0.109	-0.500	1.074	-0.084	-0.448	0.890	-0.006	-0.018	-0.090	0.126	-0.039	0.165	0.200	0.071	0.236	-0.085
0.001	-0.489	0.920	-0.083	-0.449	0.890	0.077	0.059	-0.038	0.017	-0.026	0.012	0.091	0.085	0.083	-0.069
0.001	-0.489	0.920	-0.078	-0.453	0.888	0.202	0.272	-0.034	0.012	-0.023	0.013	0.091	0.087	0.084	-0.041
-0.022	-0.477	0.952	-0.072	-0.456	0.887	0.201	0.331	-0.057	-0.016	-0.007	0.046	0.066	0.100	0.117	-0.030
-0.022	-0.477	0.952	-0.069	-0.461	0.885	0.296	0.188	-0.019	-0.020	-0.002	0.048	0.064	0.102	0.118	-0.033
0.132	-0.512	0.892	-0.066	-0.465	0.883	0.213	0.205	-0.084	0.131	-0.033	-0.009	0.217	0.068	0.061	-0.038
0.028	-0.493	0.940	-0.063	-0.471	0.880	0.367	0.254	-0.204	0.024	-0.008	0.041	0.111	0.089	0.108	-0.078
0.020	-0.481	0.959	-0.065	-0.476	0.877	0.283	-0.083	-0.167	0.019	0.008	0.063	0.103	0.102	0.129	-0.102
0.178	-0.554	1.003	-0.067	-0.480	0.874	0.265	-0.074	-0.147	0.179	-0.060	0.109	0.262	0.031	0.173	-0.100
0.093	-0.547	0.991	-0.067	-0.485	0.872	0.276	0.125	-0.222	0.094	-0.048	0.100	0.177	0.041	0.162	-0.115
0.086	-0.508	0.959	-0.068	-0.489	0.869	0.272	-0.004	-0.141	0.087	-0.005	0.071	0.170	0.083	0.131	-0.120
0.124	-0.496	0.877	-0.066	-0.495	0.866	0.320	0.146	-0.118	0.123	0.012	-0.009	0.209	0.097	0.050	-0.085
0.051	-0.496	0.948	-0.065	-0.500	0.864	0.306	0.050	-0.038	0.049	0.017	0.064	0.135	0.098	0.121	-0.077
-0.003	-0.524	0.956	-0.067	-0.504	0.861	0.237	-0.114	-0.017	-0.003	-0.006	0.074	0.081	0.073	0.130	-0.057
0.086	-0.562	0.889	-0.065	-0.509	0.859	0.264	0.153	-0.094	0.084	-0.040	0.010	0.169	0.036	0.065	-0.063
-0.014	-0.593	0.928	-0.068	-0.514	0.855	0.328	-0.150	-0.071	-0.013	-0.065	0.053	0.069	0.006	0.106	-0.057
0.109	-0.585	0.991	-0.066	-0.521	0.851	0.385	0.134	-0.071	0.108	-0.051	0.119	0.192	0.016	0.170	-0.068
0.005	-0.500	0.956	-0.069	-0.527	0.847	0.398	-0.129	-0.106	0.007	0.040	0.088	0.088	0.102	0.137	-0.063
0.070	-0.527	0.892	-0.070	-0.534	0.843	0.422	-0.076	-0.072	0.074	0.020	0.029	0.152	0.076	0.075	-0.079
0.009	-0.574	0.991	-0.072	-0.539	0.839	0.330	-0.022	-0.111	0.014	-0.021	0.131	0.091	0.031	0.174	-0.070
0.078	-0.516	0.877	-0.072	-0.544	0.836	0.305	-0.074	0.024	0.083	0.042	0.020	0.160	0.091	0.062	-0.080
0.067	-0.531	0.944	-0.074	-0.551	0.831	0.413	-0.145	-0.005	0.074	0.034	0.091	0.149	0.077	0.130	-0.064
0.055	-0.620	0.920	-0.076	-0.556	0.828	0.294	-0.058	-0.064	0.064	-0.050	0.071	0.138	0.011	0.107	-0.038
-0.033	-0.581	0.912	-0.076	-0.561	0.824	0.348	0.070	-0.136	-0.025	-0.006	0.067	0.050	0.029	0.100	-0.027
-0.103	-0.632	0.881	-0.078	-0.566	0.821	0.273	-0.105	-0.033	-0.092	-0.052	0.038	0.019	0.020	0.069	-0.007
-0.007	-0.589	0.896	-0.079	-0.573	0.816	0.430	-0.072	0.022	0.005	-0.002	0.059	0.076	0.024	0.086	-0.004
-0.037	-0.566	0.889	-0.082	-0.579	0.811	0.407	-0.173	-0.053	-0.022	0.028	0.056	0.046	0.048	0.079	-0.019
0.036	-0.581	0.900	-0.083	-0.585	0.807	0.370	-0.030	-0.050	0.051	0.018	0.071	0.119	0.033	0.092	-0.051
0.032	-0.593	0.908	-0.086	-0.590	0.803	0.313	-0.225	-0.020	0.051	0.011	0.083	0.115	0.022	0.101	-0.049
0.040	-0.566	0.908	-0.089	-0.595	0.799	0.367	-0.129	-0.072	0.061	0.044	0.087	0.122	0.050	0.101	-0.063
0.017	-0.566	0.751	-0.090	-0.600	0.795	0.286	-0.103	-0.022	0.040	0.048	-0.067	0.098	0.051	0.055	-0.057
0.024	-0.628	0.885	-0.090	-0.606	0.791	0.380	0.000	-0.026	0.048	-0.007	0.072	0.106	0.010	0.080	-0.050
-0.014	-0.647	0.896	-0.095	-0.612	0.785	0.430	-0.294	-0.007	0.013	-0.020	0.089	0.067	0.028	0.092	-0.066
0.001	-0.643	0.841	-0.096	-0.618	0.780	0.389	-0.080	-0.059	0.030	-0.010	0.039	0.083	0.024	0.038	-0.071
0.140	-0.651	0.818	-0.098	-0.625	0.775	0.395	-0.121	-0.021	0.170	-0.012	0.020	0.221	0.031	0.015	-0.070
-0.022	-0.647	0.881	-0.100	-0.631	0.769	0.465	-0.137	-0.042	0.011	-0.001	0.089	0.059	0.026	0.079	-0.065
0.020	-0.647	0.829	-0.101	-0.638	0.763	0.427	-0.048	-0.043	0.054	0.006	0.043	0.101	0.026	0.028	-0.059
-0.022	-0.624	0.790	-0.103	-0.643	0.759	0.337	-0.125	-0.023	0.014	0.034	0.008	0.059	0.002	0.011	-0.035
-0.041	-0.682	0.825	-0.104	-0.650	0.753	0.454	-0.069	-0.045	-0.004	-0.017	0.049	0.040	0.059	0.026	-0.041
-0.041	-0.686	0.896	-0.106	-0.657	0.747	0.495	-0.106	-0.022	-0.002	-0.014	0.127	0.039	0.062	0.098	-0.032
0.013	-0.655	0.829	-0.107	-0.664	0.740	0.463	-0.083	0.029	0.052	0.024	0.066	0.093	0.030	0.031	-0.030
-0.010	-0.628	0.739	-0.107	-0.669	0.736	0.343	-0.001	-0.042	0.030	0.056	-0.020	0.070	0.001	0.059	-0.046
-0.030	-0.694	0.731	-0.110	-0.674	0.731	0.351	-0.143	-0.075	0.013	-0.005	-0.023	0.050	0.066	0.066	-0.059
0.017	-0.732	0.865	-0.113	-0.679	0.725	0.416	-0.177	-0.095	0.063	-0.038	0.117	0.096	0.104	0.069	-0.055
0.017	-0.732	0.865	-0.116	-0.685	0.719	0.396	-0.148	-0.071	0.065	-0.032	0.122	0.095	0.103	0.070	-0.053
-0.007	-0.651	0.778	-0.116	-0.691	0.714	0.418	-0.045	0.029	0.042	0.055	0.041	0.072	0.021	0.016	-0.052
-0.060	-0.724	0.794	-0.116	-0.697	0.708	0.449	-0.048	-0.009	-0.011	-0.013	0.063	0.017	0.093	0.000	-0.042
-0.091	-0.798	0.822	-0.119	-0.703	0.701	0.448	-0.139	-0.095	-0.039	-0.080	0.098	0.014	0.165	0.029	-0.028
-0.045	-0.732	0.829	-0.123	-0.708	0.696	0.364	-0.179	-0.066	0.011	-0.009	0.111	0.031	0.099	0.038	-0.021
-0.033	-0.694	0.755	-0.123	-0.711	0.692	0.275	0.058	-0.096	0.023	0.033	0.039	0.043	0.059	0.036	-0.039
-0.033	-0.678	0.699	-0.124	-0.713	0.690	0.170	-0.034	-0.080	0.024	0.050	-0.013	0.042	0.042	0.089	-0.043
0.032	-0.667	0.755	-0.126	-0.718	0.684	0.371	-0.092	-0.078	0.091	0.067	0.047	0.107	0.030	0.032	-0.042
-0.072	-0.752	0.774	-0.130	-0.722	0.680	0.304	-0.199	-0.074	-0.009	-0.014	0.072	0.003	0.114	0.010	-0.037
-0.049	-0.740	0.786	-0.132	-0.725	0.676	0.209	-0.143	-0.023	0.016	-0.000	0.086	0.026	0.101	0.003	-0.027
-0.091	-0.670	0.786	-0.135	-0.727	0.674	0.168	-0.153	-0.095	-0.023	0.071	0.089	0.017	0.030	0.004	-0.013
-0.118	-0.643	0.727	-0.138	-0.728	0.671	0.153	-0.161	-0.052	-0.047	0.100	0.032	0.045	0.002	0.053	-0.009
-0.030	-0.682	0.660	-0.139	-0.730	0.669	0.103	-0.151	0.016	0.043	0.063	-0.034	0.043	0.039	0.119	0.003
-0.095	-0.659	0.739	-0.142	-0.731	0.667	0.148	-0.149	-0.021	-0.020	0.088	0.047	0.022	0.015	0.038	0.002
-0.118	-0.705	0.751	-0.145	-0.731	0.667	-0.037	-0.228	-0.024	-0.040	0.041	0.059	0.046	0.060	0.024	-0.011
-0.110	-0.744	0.818	-0.147	-0.727	0.670	-0.224	-0.177	-0.002	-0.030	-0.001	0.123	0.039	0.098	0.045	0.006
-0.072	-0.659	0.770	-0.148	-0.723	0.674	-0.296	-0.089	-0.006	0.010	0.080	0.071	0.001	0.011	0.001	-0.003
-0.153	-0.628	0.715	-0.153	-0.718	0.679	-0.402	-0.458	0.067	-0.066	0.105	0.011	0.082	0.021	0.054	0.001
-0.060	-0.639	0.758	-0.156	-0.714	0.682	-0.290	-0.331	0.132	0.029	0.090	0.051	0.010	0.011	0.008	0.012
-0.149	-0.682	0.766	-0.157	-0.707	0.690	-0.515	-0.132	0.067	-0.059	0.041	0.051	0.078	0.030	0.002	0.016
-0.176	-0.663	0.833	-0.159	-0.699	0.697	-0.556	-0.277	0.080	-0.083	0.052	0.111	0.106	0.010	0.071	0.005
-0.126	-0.616	0.841	-0.162	-0.692	0.704	-0.521	-0.223	0.002	-0.030	0.091	0.112	0.057	0.038	0.081	0.011
-0.114	-0.531	0.770	-0.169	-0.684	0.709	-0.513	-0.491	0.016	-0.012	0.169	0.035	0.046	0.124	0.011	-0.030
-0.122	-0.601	0.822	-0.175	-0.675	0.717	-0.648	-0.422	-0.028	-0.014	0.090	0.078	0.053	0.056	0.064	-0.045
0.017	-0.620	0.892	-0.180	-0.665	0.725	-0.671	-0.377	0.015	0.129	0.060	0.141	0.086	0.038	0.136	-0.075
-0.130	-0.659	0.900	-0.184	-0.654	0.733	-0.716	-0.352	0.015	-0.013	0.011	0.140	0.061	0.001	0.145	-0.106
-0.018	-0.674	0.971	-0.188	-0.645	0.741	-0.628	-0.283	0.017	0.102	-0.013	0.204	0.050	0.014	0.217	-0.110
0.005	-0.512	0.892	-0.190	-0.635	0.749	-0.627	-0.149	-0.061	0.127	0.139	0.117	0.074	0.149	0.139	-0.088
-0.107	-0.562	0.825	-0.194	-0.623	0.758	-0.760	-0.202	-0.083	0.019	0.077	0.041	0.037	0.100	0.073	-0.114
-0.099	-0.543	0.877	-0.196	-0.612	0.766	-0.735	-0.169	0.019	0.028	0.085	0.084	0.029	0.121	0.125	-0.091
-0.003	-0.570	0.959	-0.194	-0.599	0.777	-0.814	0.062	-0.000	0.122	0.045	0.157	0.067	0.095	0.208	-0.057
-0.149	-0.547	1.015	-0.198	-0.587	0.785	-0.729	-0.231	0.008	-0.021	0.057	0.204	0.080	0.120	0.264	-0.059
-0.203	-0.612	0.967	-0.202	-0.574	0.793	-0.792	-0.239	-0.029	-0.070	-0.022	0.148	0.137	0.055	0.219	-0.083
-0.095	-0.624	0.837	-0.207	-0.561	0.802	-0.868	-0.364	0.049	0.043	-0.047	0.010	0.032	0.045	0.090	-0.083
0.051	-0.574	0.825	-0.210	-0.546	0.811	-0.947	-0.284	0.064	0.192	-0.011	-0.011	0.111	0.096	0.080	-0.097
0.093	-0.609	0.699	-0.208	-0.526	0.824	-1.218	0.068	-0.006	0.233	-0.065	-0.150	0.150	0.063	0.045	-0.126
0.051	-0.624	0.703	-0.206	-0.509	0.836	-1.095	0.047	0.065	0.189	-0.098	-0.157	0.104	0.050	0.041	-0.184
0.093	-0.694	0.648	-0.196	-0.494	0.847	-0.868	0.602	-0.172	0.222	-0.182	-0.223	0.142	0.017	0.096	-0.162
0.282	-0.690	0.758	-0.191	-0.483	0.855	-0.651	0.450	-0.331	0.405	-0.190	-0.120	0.325	0.010	0.013	-0.142
-0.003	-0.705	0.731	-0.191	-0.479	0.857	-0.220	0.077	-0.283	0.122	-0.209	-0.149	0.037	0.023	0.014	-0.077
-0.003	-0.705	0.731	-0.192	-0.479	0.857	0.002	0.038	-0.172	0.122	-0.209	-0.148	0.034	0.020	0.014	-0.008
-0.257	-0.686	0.640	-0.188	-0.481	0.857	0.119	0.411	-0.252	-0.136	-0.188	-0.238	0.222	0.002	0.103	0.151
-0.257	-0.686	0.640	-0.179	-0.483	0.857	0.163	0.630	-0.254	-0.144	-0.185	-0.238	0.223	0.004	0.102	0.277
-0.522	-0.817	0.625	-0.175	-0.492	0.853	0.514	0.479	-0.257	-0.414	-0.307	-0.249	0.489	0.125	0.116	0.422
-0.576	-0.802	0.475	-0.168	-0.502	0.848	0.592	0.699	-0.351	-0.475	-0.281	-0.394	0.541	0.107	0.262	0.513
-0.618	-0.767	0.337	-0.156	-0.516	0.842	0.841	0.992	-0.315	-0.529	-0.232	-0.525	0.582	0.069	0.395	0.588
-0.603	-0.616	0.321	-0.147	-0.530	0.835	0.832	0.756	-0.206	-0.523	-0.067	-0.533	0.563	0.084	0.404	0.612
-0.530	-0.558	0.349	-0.142	-0.544	0.827	0.810	0.348	0.008	-0.454	0.005	-0.497	0.488	0.144	0.370	0.671
-0.541	-0.547	0.400	-0.131	-0.557	0.820	0.748	0.727	0.019	-0.477	0.029	-0.438	0.497	0.157	0.312	0.678
-0.784	-0.612	0.266	-0.122	-0.565	0.816	0.457	0.749	-0.048	-0.729	-0.028	-0.568	0.737	0.094	0.441	0.667
-0.653	-0.628	0.404	-0.114	-0.571	0.813	0.356	0.747	-0.242	-0.606	-0.037	-0.427	0.603	0.081	0.299	0.660
-0.630	-0.682	0.617	-0.115	-0.572	0.812	0.080	0.276	-0.359	-0.581	-0.090	-0.213	0.578	0.029	0.081	0.599
-0.599	-0.744	0.699	-0.117	-0.570	0.813	-0.094	0.250	-0.378	-0.549	-0.154	-0.131	0.545	0.030	0.006	0.455
-0.326	-0.732	0.766	-0.112	-0.572	0.812	0.166	0.524	-0.296	-0.281	-0.140	-0.062	0.270	0.015	0.076	0.333
-0.180	-0.717	0.802	-0.107	-0.575	0.811	0.194	0.529	-0.274	-0.140	-0.121	-0.025	0.123	0.002	0.114	0.224
-0.164	-0.605	0.892	-0.109	-0.576	0.811	0.076	0.217	-0.442	-0.123	-0.008	0.067	0.107	0.116	0.207	0.121
-0.168	-0.655	0.979	-0.113	-0.577	0.809	0.141	-0.040	-0.344	-0.122	-0.057	0.155	0.110	0.068	0.296	0.069
-0.141	-0.612	0.956	-0.119	-0.579	0.807	0.169	-0.158	-0.263	-0.089	-0.012	0.134	0.081	0.113	0.274	0.015
-0.095	-0.566	0.861	-0.126	-0.581	0.804	0.127	-0.347	-0.092	-0.037	0.036	0.042	0.035	0.161	0.182	-0.034
0.063	-0.616	0.865	-0.130	-0.584	0.801	0.237	-0.329	-0.017	0.126	-0.011	0.050	0.122	0.113	0.188	-0.076
0.093	-0.551	0.841	-0.133	-0.587	0.799	0.158	-0.265	0.101	0.159	0.058	0.029	0.152	0.182	0.166	-0.114
0.090	-0.547	0.833	-0.132	-0.590	0.797	0.141	-0.121	0.181	0.154	0.064	0.023	0.148	0.188	0.160	-0.146
0.086	-0.539	0.849	-0.133	-0.594	0.794	0.225	-0.226	0.139	0.152	0.076	0.042	0.144	0.198	0.179	-0.100
0.059	-0.651	0.889	-0.130	-0.598	0.791	0.293	0.122	0.065	0.122	-0.031	0.084	0.117	0.088	0.221	-0.111
-0.183	-0.678	0.837	-0.131	-0.600	0.789	0.128	-0.022	-0.019	-0.120	-0.056	0.035	0.124	0.063	0.172	-0.078
0.140	-0.659	0.881	-0.126	-0.605	0.787	0.274	0.354	-0.108	0.198	-0.033	0.081	0.200	0.084	0.218	-0.075
-0.095	-0.705	0.857	-0.123	-0.607	0.785	0.188	0.213	-0.062	-0.039	-0.076	0.059	0.034	0.040	0.196	-0.049
0.074	-0.589	0.865	-0.119	-0.612	0.782	0.309	0.307	-0.121	0.126	0.044	0.069	0.136	0.158	0.206	-0.082
-0.068	-0.624	0.881	-0.116	-0.617	0.778	0.347	0.242	-0.057	-0.020	0.015	0.089	0.007	0.125	0.224	-0.050
-0.022	-0.620	0.928	-0.113	-0.622	0.774	0.369	0.177	-0.055	0.024	0.024	0.140	0.039	0.131	0.274	-0.058
-0.030	-0.678	0.881	-0.111	-0.629	0.770	0.414	0.209	-0.099	0.014	-0.028	0.097	0.032	0.075	0.229	-0.037
-0.045	-0.597	0.853	-0.110	-0.633	0.766	0.327	0.115	-0.081	-0.002	0.058	0.073	0.016	0.159	0.203	-0.057
-0.010	-0.651	0.782	-0.111	-0.638	0.762	0.331	-0.065	-0.050	0.035	0.009	0.006	0.051	0.106	0.135	-0.080
0.070	-0.694	0.798	-0.109	-0.645	0.756	0.458	0.043	0.077	0.114	-0.026	0.027	0.132	0.066	0.153	-0.090
0.124	-0.674	0.865	-0.107	-0.653	0.750	0.504	0.089	0.045	0.166	0.000	0.100	0.186	0.088	0.222	-0.099
0.040	-0.701	0.822	-0.105	-0.660	0.744	0.481	0.044	0.022	0.080	-0.019	0.063	0.101	0.062	0.182	-0.087
0.020	-0.694	0.794	-0.101	-0.668	0.738	0.518	0.291	-0.053	0.057	-0.004	0.041	0.083	0.073	0.157	-0.066
-0.087	-0.678	0.814	-0.101	-0.674	0.732	0.442	0.061	-0.041	-0.052	0.018	0.066	0.025	0.090	0.179	-0.034
-0.072	-0.701	0.865	-0.102	-0.680	0.726	0.437	-0.085	-0.004	-0.035	0.002	0.123	0.010	0.068	0.232	-0.020
-0.022	-0.636	0.786	-0.101	-0.688	0.718	0.575	0.020	0.010	0.013	0.076	0.051	0.040	0.136	0.156	-0.018
-0.030	-0.736	0.774	-0.101	-0.697	0.710	0.558	-0.155	0.147	0.005	-0.017	0.047	0.031	0.037	0.147	-0.034
0.005	-0.724	0.782	-0.101	-0.703	0.704	0.466	-0.122	0.092	0.039	0.002	0.061	0.065	0.050	0.157	-0.037
0.005	-0.724	0.782	-0.100	-0.711	0.696	0.532	0.104	-0.014	0.036	0.010	0.067	0.065	0.053	0.159	-0.040
-0.022	-0.705	0.758	-0.099	-0.717	0.690	0.477	-0.008	0.024	0.008	0.036	0.050	0.039	0.073	0.139	-0.031
0.028	-0.682	0.688	-0.098	-0.724	0.683	0.501	-0.024	0.076	0.056	0.066	-0.015	0.089	0.099	0.070	-0.039
-0.076	-0.763	0.755	-0.097	-0.733	0.673	0.673	-0.015	0.051	-0.049	-0.005	0.061	0.015	0.020	0.140	-0.021
0.036	-0.752	0.794	-0.097	-0.742	0.663	0.639	-0.100	0.093	0.061	0.015	0.110	0.097	0.033	0.181	-0.042
-0.072	-0.763	0.707	-0.097	-0.749	0.655	0.553	-0.089	0.060	-0.047	0.011	0.031	0.011	0.023	0.097	-0.032
0.090	-0.806	0.739	-0.095	-0.759	0.644	0.774	0.008	0.110	0.112	-0.021	0.074	0.151	0.018	0.132	-0.031
-0.041	-0.771	0.703	-0.094	-0.768	0.634	0.631	-0.108	0.145	-0.020	0.022	0.049	0.020	0.019	0.098	-0.018
-0.041	-0.809	0.605	-0.093	-0.776	0.623	0.670	-0.054	0.094	-0.020	-0.008	-0.039	0.021	0.018	0.002	-0.039
-0.018	-0.844	0.699	-0.093	-0.786	0.611	0.787	-0.102	0.031	0.004	-0.033	0.069	0.044	0.051	0.100	-0.003
0.020	-0.794	0.731	-0.092	-0.796	0.598	0.816	-0.015	0.097	0.041	0.028	0.113	0.082	0.001	0.134	-0.018
-0.095	-0.713	0.660	-0.091	-0.805	0.586	0.784	-0.165	0.190	-0.076	0.118	0.055	0.033	0.084	0.065	-0.034
0.051	-0.782	0.621	-0.089	-0.816	0.571	0.888	-0.155	0.192	0.069	0.059	0.031	0.113	0.016	0.028	-0.039
0.005	-0.848	0.660	-0.088	-0.825	0.558	0.781	-0.121	0.134	0.022	0.003	0.084	0.067	0.049	0.071	-0.031
0.001	-0.925	0.664	-0.086	-0.834	0.545	0.816	0.024	0.073	0.016	-0.065	0.101	0.063	0.124	0.077	-0.044
0.001	-0.902	0.605	-0.085	-0.844	0.529	0.955	-0.060	0.104	0.016	-0.031	0.058	0.063	0.099	0.020	-0.045
-0.010	-0.871	0.569	-0.083	-0.854	0.514	0.909	-0.059	0.100	0.003	0.009	0.038	0.051	0.067	0.013	-0.048
0.070	-0.786	0.530	-0.081	-0.863	0.498	0.882	-0.090	0.134	0.082	0.103	0.014	0.133	0.019	0.050	-0.041
0.001	-0.887	0.656	-0.079	-0.871	0.485	0.770	-0.096	0.179	0.011	0.011	0.153	0.064	0.080	0.079	-0.043
-0.022	-0.871	0.565	-0.078	-0.879	0.470	0.902	-0.122	0.124	-0.013	0.035	0.078	0.040	0.064	0.009	-0.050
0.013	-0.894	0.546	-0.078	-0.888	0.454	0.881	-0.160	0.045	0.022	0.020	0.074	0.075	0.086	0.026	-0.050
0.005	-0.922	0.573	-0.076	-0.894	0.441	0.734	-0.080	0.143	0.012	-0.000	0.115	0.067	0.112	0.004	-0.036
0.040	-0.894	0.561	-0.073	-0.901	0.427	0.807	0.074	0.102	0.043	0.034	0.117	0.101	0.084	0.006	-0.037
-0.037	-0.829	0.506	-0.073	-0.909	0.410	0.944	-0.273	0.167	-0.034	0.108	0.079	0.025	0.017	0.059	-0.024
0.017	-0.840	0.400	-0.071	-0.918	0.391	1.032	-0.330	0.188	0.019	0.105	-0.008	0.079	0.028	0.163	-0.013
-0.022	-0.848	0.388	-0.071	-0.924	0.375	0.837	-0.213	0.132	-0.021	0.104	-0.004	0.041	0.034	0.173	0.005
-0.049	-0.925	0.498	-0.071	-0.930	0.360	0.796	-0.293	0.106	-0.047	0.032	0.121	0.014	0.111	0.061	0.013
-0.064	-0.902	0.510	-0.070	-0.936	0.345	0.810	-0.216	0.134	-0.064	0.061	0.147	0.001	0.087	0.047	0.013
-0.099	-0.875	0.475	-0.068	-0.941	0.331	0.794	-0.197	0.170	-0.100	0.094	0.127	0.035	0.058	0.080	-0.009
-0.026	-0.821	0.467	-0.066	-0.945	0.319	0.605	-0.452	0.250	-0.029	0.152	0.130	0.038	0.003	0.087	-0.010
0.020	-0.891	0.550	-0.065	-0.949	0.310	0.512	-0.333	0.143	0.017	0.086	0.222	0.084	0.071	0.003	-0.026
-0.049	-0.844	0.467	-0.064	-0.951	0.301	0.430	-0.523	0.225	-0.053	0.135	0.148	0.014	0.024	0.084	-0.050
0.047	-0.821	0.424	-0.062	-0.953	0.297	0.221	-0.282	0.192	0.040	0.160	0.109	0.110	0.000	0.126	-0.061
0.024	-0.829	0.471	-0.060	-0.953	0.298	-0.005	-0.246	0.139	0.016	0.152	0.155	0.087	0.007	0.077	-0.070
0.001	-0.837	0.561	-0.060	-0.952	0.301	-0.145	-0.524	0.160	-0.007	0.144	0.243	0.065	0.013	0.015	-0.077
0.086	-0.782	0.518	-0.059	-0.950	0.307	-0.309	-0.539	0.219	0.076	0.196	0.194	0.149	0.042	0.027	-0.055
0.001	-0.759	0.467	-0.058	-0.947	0.315	-0.418	-0.454	0.183	-0.010	0.217	0.134	0.064	0.067	0.077	-0.062
-0.083	-0.779	0.491	-0.058	-0.944	0.324	-0.490	-0.356	0.135	-0.094	0.194	0.149	0.021	0.048	0.052	-0.060
0.059	-0.825	0.530	-0.058	-0.941	0.333	-0.478	-0.413	0.139	0.048	0.145	0.179	0.121	0.003	0.011	-0.058
0.024	-0.794	0.514	-0.056	-0.937	0.344	-0.545	-0.357	0.183	0.012	0.172	0.152	0.086	0.035	0.025	-0.047
0.128	-0.779	0.427	-0.055	-0.934	0.353	-0.509	-0.349	0.187	0.114	0.184	0.056	0.190	0.053	0.111	-0.050
-0.053	-0.875	0.506	-0.055	-0.930	0.364	-0.583	-0.473	0.164	-0.066	0.084	0.124	0.008	0.043	0.031	-0.068
-0.053	-0.875	0.506	-0.055	-0.926	0.373	-0.494	-0.306	0.110	-0.066	0.080	0.114	0.009	0.041	0.029	-0.084
0.155	-0.817	0.601	-0.055	-0.921	0.385	-0.633	-0.211	0.069	0.142	0.133	0.196	0.216	0.017	0.067	-0.074
0.117	-0.860	0.565	-0.053	-0.917	0.396	-0.595	-0.309	0.199	0.102	0.085	0.150	0.178	0.024	0.033	-0.101
0.040	-0.864	0.569	-0.052	-0.913	0.404	-0.401	-0.465	0.239	0.024	0.078	0.146	0.101	0.027	0.038	-0.115
0.074	-0.956	0.621	-0.051	-0.912	0.408	-0.225	-0.348	0.225	0.057	-0.016	0.193	0.135	0.118	0.091	-0.084
0.020	-0.875	0.573	-0.049	-0.909	0.413	-0.255	-0.197	0.166	0.001	0.062	0.140	0.081	0.036	0.045	-0.069
0.028	-0.867	0.538	-0.048	-0.907	0.418	-0.264	-0.315	0.191	0.008	0.068	0.100	0.089	0.027	0.012	-0.081
0.063	-0.902	0.518	-0.050	-0.907	0.419	-0.086	-0.451	0.097	0.044	0.032	0.079	0.124	0.059	0.006	-0.068
0.151	-0.829	0.467	-0.049	-0.907	0.419	0.014	-0.215	0.082	0.133	0.106	0.027	0.210	0.016	0.055	-0.065
0.097	-0.837	0.384	-0.050	-0.906	0.420	-0.096	-0.411	0.146	0.079	0.098	-0.057	0.155	0.009	0.135	-0.097
0.105	-0.856	0.293	-0.051	-0.903	0.427	-0.420	-0.464	0.096	0.088	0.075	-0.155	0.162	0.009	0.224	-0.124
0.267	-0.987	0.380	-0.054	-0.896	0.441	-0.826	-0.345	-0.013	0.252	-0.063	-0.083	0.323	0.139	0.136	-0.155
0.255	-1.022	0.416	-0.057	-0.888	0.456	-0.836	-0.331	-0.065	0.243	-0.105	-0.062	0.311	0.172	0.099	-0.219
0.390	-1.088	0.293	-0.059	-0.879	0.472	-0.965	0.233	-0.324	0.380	-0.180	-0.201	0.445	0.236	0.220	-0.243
0.428	-1.041	0.475	-0.059	-0.874	0.482	-0.534	0.641	-0.422	0.418	-0.139	-0.029	0.486	0.188	0.037	-0.211
0.186	-1.010	0.483	-0.060	-0.871	0.488	-0.334	0.437	-0.353	0.176	-0.111	-0.028	0.244	0.156	0.028	-0.144
0.109	-1.014	0.368	-0.063	-0.866	0.496	-0.447	0.265	-0.358	0.102	-0.119	-0.150	0.169	0.159	0.141	-0.037
-0.037	-0.991	0.246	-0.064	-0.864	0.499	-0.178	0.359	-0.268	-0.044	-0.098	-0.275	0.024	0.134	0.262	0.108
-0.176	-0.945	0.278	-0.062	-0.865	0.498	0.040	0.579	-0.208	-0.184	-0.051	-0.243	0.113	0.086	0.228	0.249
-0.303	-1.130	0.317	-0.059	-0.870	0.489	0.559	0.664	-0.169	-0.314	-0.230	-0.194	0.240	0.271	0.186	0.378
-0.484	-1.211	0.207	-0.059	-0.880	0.472	0.916	0.515	-0.215	-0.495	-0.302	-0.288	0.420	0.352	0.294	0.506
-0.495	-1.173	0.069	-0.063	-0.890	0.452	1.078	0.400	-0.327	-0.503	-0.254	-0.406	0.431	0.313	0.430	0.626
-0.626	-1.030	-0.128	-0.066	-0.900	0.431	1.132	0.436	-0.329	-0.631	-0.101	-0.582	0.561	0.169	0.625	0.695
-0.657	-0.840	-0.282	-0.068	-0.907	0.416	0.795	0.581	-0.268	-0.660	0.095	-0.720	0.593	0.022	0.777	0.716
-0.514	-0.817	-0.231	-0.066	-0.910	0.409	0.349	0.858	-0.169	-0.521	0.122	-0.663	0.451	0.046	0.725	0.715
-0.541	-0.922	-0.026	-0.065	-0.912	0.405	0.211	0.692	-0.181	-0.548	0.020	-0.454	0.480	0.057	0.520	0.667
-0.460	-0.941	-0.053	-0.065	-0.912	0.405	-0.053	0.726	-0.291	-0.467	0.000	-0.482	0.401	0.074	0.548	0.556
-0.422	-0.995	0.002	-0.068	-0.910	0.409	-0.190	0.617	-0.355	-0.425	-0.055	-0.429	0.364	0.127	0.493	0.487
-0.222	-1.026	0.167	-0.069	-0.908	0.414	-0.290	0.806	-0.413	-0.224	-0.089	-0.269	0.167	0.157	0.328	0.387
-0.349	-0.964	0.329	-0.075	-0.905	0.419	-0.291	0.190	-0.357	-0.346	-0.030	-0.112	0.293	0.094	0.166	0.261
-0.195	-0.976	0.498	-0.079	-0.903	0.423	-0.173	0.055	-0.240	-0.189	-0.044	0.055	0.139	0.105	0.005	0.164
0.001	-0.906	0.538	-0.082	-0.901	0.425	-0.118	0.042	-0.181	0.010	0.025	0.092	0.057	0.034	0.045	0.157
-0.118	-0.929	0.589	-0.083	-0.900	0.427	-0.080	-0.046	-0.039	-0.108	0.000	0.141	0.063	0.057	0.098	0.070
-0.341	-0.945	0.577	-0.084	-0.900	0.427	0.004	-0.225	0.083	-0.330	-0.015	0.129	0.287	0.071	0.088	0.026
0.067	-0.894	0.475	-0.083	-0.900	0.427	-0.032	-0.094	0.092	0.077	0.036	0.026	0.120	0.019	0.013	-0.005
0.040	-0.902	0.502	-0.080	-0.901	0.427	-0.011	-0.260	0.281	0.048	0.029	0.054	0.093	0.025	0.017	-0.055
0.167	-1.018	0.546	-0.078	-0.900	0.429	-0.076	-0.124	0.111	0.175	-0.088	0.096	0.220	0.140	0.061	-0.122
0.205	-0.964	0.467	-0.077	-0.901	0.428	0.040	-0.039	0.033	0.213	-0.033	0.018	0.260	0.084	0.017	-0.095
0.082	-0.983	0.427	-0.075	-0.900	0.429	0.007	0.511	-0.195	0.089	-0.053	-0.022	0.138	0.102	0.055	-0.072
-0.068	-0.956	0.439	-0.078	-0.901	0.426	0.167	0.251	-0.264	-0.058	-0.025	-0.007	0.012	0.073	0.041	-0.039
-0.068	-0.956	0.439	-0.080	-0.902	0.425	0.077	0.214	-0.188	-0.056	-0.024	-0.005	0.013	0.073	0.041	-0.004
-0.026	-0.887	0.550	-0.081	-0.903	0.421	0.232	0.283	-0.227	-0.012	0.047	0.109	0.031	0.002	0.071	0.008
-0.026	-0.887	0.550	-0.082	-0.905	0.417	0.260	0.157	-0.157	-0.010	0.049	0.113	0.030	0.001	0.073	-0.023
-0.022	-0.891	0.483	-0.086	-0.906	0.415	0.129	0.003	-0.187	-0.002	0.046	0.049	0.034	0.004	0.007	-0.060
0.059	-0.976	0.510	-0.085	-0.907	0.413	0.185	0.286	-0.128	0.080	-0.037	0.079	0.114	0.087	0.036	-0.068
0.090	-0.952	0.506	-0.084	-0.909	0.408	0.304	0.283	-0.076	0.110	-0.012	0.080	0.144	0.063	0.034	-0.079
0.047	-0.910	0.435	-0.083	-0.912	0.401	0.397	0.137	-0.070	0.069	0.034	0.016	0.101	0.019	0.035	-0.090
0.024	-1.034	0.530	-0.085	-0.915	0.395	0.330	-0.034	-0.112	0.048	-0.088	0.116	0.078	0.141	0.061	-0.084
0.040	-0.960	0.439	-0.088	-0.917	0.389	0.337	0.125	-0.196	0.067	-0.013	0.031	0.093	0.066	0.029	-0.063
0.017	-0.979	0.483	-0.090	-0.919	0.384	0.307	-0.043	-0.131	0.046	-0.030	0.079	0.071	0.084	0.016	-0.058
-0.030	-0.964	0.455	-0.091	-0.921	0.379	0.270	-0.003	-0.086	0.002	-0.013	0.055	0.025	0.068	0.010	-0.049
0.024	-0.937	0.368	-0.094	-0.923	0.374	0.267	0.030	-0.161	0.059	0.015	-0.028	0.079	0.040	0.095	-0.050
-0.014	-0.999	0.443	-0.096	-0.924	0.369	0.252	-0.027	-0.139	0.023	-0.046	0.050	0.041	0.101	0.019	-0.065
0.013	-0.902	0.475	-0.099	-0.927	0.362	0.369	-0.169	-0.110	0.053	0.052	0.086	0.067	0.003	0.015	-0.081
0.113	-0.952	0.396	-0.100	-0.929	0.355	0.396	0.034	-0.069	0.153	0.004	0.013	0.167	0.051	0.062	-0.095
0.059	-0.937	0.404	-0.101	-0.932	0.349	0.375	0.036	-0.091	0.100	0.021	0.026	0.113	0.035	0.053	-0.114
0.082	-0.925	0.364	-0.102	-0.934	0.343	0.333	0.089	-0.150	0.124	0.034	-0.010	0.136	0.022	0.091	-0.102
0.093	-0.976	0.392	-0.104	-0.936	0.337	0.324	0.162	-0.163	0.136	-0.015	0.021	0.147	0.071	0.061	-0.075
-0.064	-0.987	0.479	-0.104	-0.938	0.331	0.352	0.083	-0.073	-0.021	-0.025	0.112	0.010	0.082	0.028	-0.071
-0.007	-0.914	0.301	-0.105	-0.941	0.323	0.418	-0.038	-0.067	0.037	0.051	-0.059	0.047	0.007	0.148	-0.061
0.040	-0.964	0.364	-0.107	-0.943	0.315	0.402	-0.114	-0.069	0.084	0.003	0.010	0.093	0.056	0.083	-0.036
-0.007	-1.018	0.424	-0.107	-0.945	0.308	0.423	-0.005	-0.035	0.038	-0.050	0.075	0.047	0.110	0.022	-0.036
-0.049	-0.968	0.380	-0.108	-0.947	0.302	0.293	0.024	-0.060	-0.004	0.002	0.036	0.004	0.058	0.063	-0.056
-0.007	-0.945	0.286	-0.110	-0.948	0.298	0.235	-0.101	-0.063	0.039	0.026	-0.054	0.046	0.034	0.156	-0.045
0.055	-0.991	0.392	-0.109	-0.950	0.292	0.307	0.010	-0.013	0.101	-0.019	0.057	0.108	0.079	0.047	-0.036
-0.030	-0.979	0.360	-0.111	-0.952	0.286	0.314	-0.133	-0.076	0.016	-0.005	0.032	0.023	0.067	0.077	-0.040
-0.026	-0.976	0.305	-0.113	-0.954	0.278	0.411	-0.100	-0.059	0.022	0.000	-0.016	0.026	0.062	0.131	-0.046
-0.018	-0.952	0.313	-0.114	-0.956	0.271	0.355	-0.106	-0.051	0.031	0.025	-0.001	0.034	0.038	0.120	-0.025
-0.014	-1.030	0.357	-0.115	-0.958	0.264	0.379	-0.093	-0.032	0.036	-0.050	0.049	0.037	0.114	0.074	-0.025
-0.068	-0.999	0.368	-0.116	-0.959	0.258	0.315	-0.089	-0.042	-0.017	-0.018	0.067	0.017	0.082	0.060	-0.021
-0.007	-0.956	0.250	-0.117	-0.960	0.253	0.251	-0.094	-0.043	0.045	0.026	-0.046	0.045	0.038	0.177	-0.041
-0.057	-0.972	0.282	-0.117	-0.962	0.248	0.228	-0.088	-0.018	-0.004	0.012	-0.010	0.005	0.053	0.142	-0.046
0.074	-0.972	0.333	-0.117	-0.963	0.243	0.297	-0.031	0.003	0.126	0.013	0.047	0.126	0.052	0.089	-0.057
0.009	-0.972	0.329	-0.119	-0.963	0.240	0.147	-0.081	-0.094	0.062	0.013	0.045	0.060	0.051	0.090	-0.049
0.005	-0.979	0.301	-0.121	-0.963	0.239	0.055	0.066	-0.153	0.060	0.006	0.018	0.056	0.059	0.116	-0.064
-0.114	-0.964	0.400	-0.124	-0.964	0.236	0.177	-0.190	-0.110	-0.056	0.022	0.120	0.063	0.042	0.015	-0.044
0.005	-0.960	0.301	-0.125	-0.964	0.235	0.026	-0.033	-0.081	0.064	0.025	0.022	0.056	0.037	0.111	-0.048
-0.007	-0.906	0.223	-0.126	-0.964	0.236	-0.033	-0.050	-0.054	0.053	0.079	-0.057	0.045	0.018	0.187	-0.031
0.040	-0.918	0.278	-0.127	-0.963	0.237	-0.044	0.049	-0.096	0.100	0.067	-0.003	0.091	0.007	0.129	-0.050
-0.118	-0.929	0.372	-0.129	-0.962	0.240	-0.124	-0.081	-0.068	-0.056	0.055	0.089	0.067	0.004	0.032	-0.021
0.005	-0.891	0.349	-0.130	-0.960	0.246	-0.324	0.011	-0.092	0.068	0.092	0.059	0.056	0.035	0.053	0.000
-0.153	-0.929	0.309	-0.132	-0.959	0.252	-0.341	-0.307	-0.006	-0.088	0.051	0.015	0.102	0.003	0.090	0.015
-0.153	-0.929	0.309	-0.134	-0.957	0.258	-0.308	-0.194	-0.053	-0.086	0.050	0.009	0.101	0.002	0.088	-0.001
-0.057	-0.937	0.333	-0.135	-0.955	0.265	-0.413	-0.153	-0.006	0.010	0.040	0.026	0.005	0.009	0.063	0.016
-0.026	-0.925	0.376	-0.135	-0.952	0.274	-0.418	-0.083	-0.017	0.041	0.049	0.061	0.025	0.002	0.017	0.000
-0.087	-0.894	0.364	-0.138	-0.950	0.282	-0.470	-0.360	-0.019	-0.019	0.078	0.042	0.037	0.033	0.025	-0.012
-0.114	-0.937	0.459	-0.139	-0.947	0.290	-0.468	-0.372	0.031	-0.045	0.032	0.128	0.064	0.009	0.072	-0.021
-0.110	-0.875	0.412	-0.141	-0.943	0.302	-0.649	-0.317	-0.009	-0.039	0.090	0.070	0.060	0.054	0.027	-0.024
-0.018	-0.887	0.392	-0.142	-0.938	0.316	-0.739	-0.145	-0.050	0.055	0.074	0.036	0.032	0.043	0.010	-0.024
-0.026	-0.871	0.447	-0.143	-0.934	0.328	-0.644	-0.153	0.026	0.048	0.086	0.080	0.024	0.058	0.068	-0.019
-0.126	-0.898	0.506	-0.145	-0.930	0.339	-0.664	-0.589	0.091	-0.050	0.055	0.129	0.076	0.032	0.130	-0.021
-0.137	-0.933	0.487	-0.147	-0.925	0.351	-0.688	-0.374	0.014	-0.059	0.015	0.097	0.088	0.003	0.112	-0.024
-0.107	-0.902	0.451	-0.149	-0.920	0.362	-0.666	-0.342	0.007	-0.025	0.042	0.051	0.057	0.029	0.080	-0.017
-0.026	-0.879	0.494	-0.151	-0.915	0.375	-0.698	-0.294	0.014	0.057	0.060	0.083	0.024	0.053	0.126	-0.013
-0.080	-0.922	0.502	-0.153	-0.910	0.386	-0.664	-0.312	-0.023	0.006	0.012	0.080	0.031	0.011	0.136	-0.039
-0.122	-0.864	0.463	-0.157	-0.905	0.395	-0.579	-0.451	-0.022	-0.031	0.065	0.032	0.073	0.070	0.099	-0.036
-0.003	-0.848	0.502	-0.160	-0.901	0.404	-0.500	-0.363	-0.046	0.092	0.077	0.063	0.046	0.085	0.141	-0.037
-0.153	-0.910	0.526	-0.166	-0.896	0.413	-0.549	-0.303	-0.196	-0.051	0.009	0.078	0.104	0.024	0.168	-0.066
-0.045	-0.910	0.538	-0.172	-0.890	0.422	-0.578	-0.392	-0.134	0.062	0.004	0.081	0.004	0.024	0.183	-0.073
0.024	-0.840	0.621	-0.176	-0.886	0.429	-0.411	-0.322	-0.103	0.135	0.070	0.158	0.072	0.094	0.268	-0.068
-0.133	-0.883	0.569	-0.180	-0.882	0.435	-0.404	-0.366	-0.065	-0.018	0.023	0.100	0.086	0.051	0.220	-0.114
-0.087	-0.852	0.636	-0.181	-0.878	0.443	-0.504	-0.355	0.066	0.030	0.050	0.159	0.039	0.083	0.290	-0.112
0.055	-0.833	0.644	-0.181	-0.873	0.452	-0.506	-0.128	0.029	0.173	0.064	0.158	0.104	0.102	0.300	-0.111
-0.076	-0.794	0.601	-0.182	-0.869	0.460	-0.457	-0.138	0.033	0.042	0.098	0.106	0.027	0.141	0.260	-0.106
0.036	-0.771	0.589	-0.182	-0.865	0.467	-0.435	-0.152	0.044	0.154	0.117	0.087	0.084	0.164	0.252	-0.104
-0.160	-0.829	0.593	-0.183	-0.860	0.477	-0.617	-0.361	0.108	-0.041	0.054	0.081	0.113	0.106	0.259	-0.070
-0.033	-0.879	0.506	-0.183	-0.852	0.490	-0.781	-0.226	0.086	0.086	-0.004	-0.018	0.013	0.056	0.175	-0.094
-0.080	-0.964	0.550	-0.183	-0.845	0.503	-0.845	-0.311	0.198	0.039	-0.097	0.012	0.034	0.029	0.220	-0.103
0.117	-0.883	0.494	-0.180	-0.839	0.514	-0.691	-0.243	0.235	0.233	-0.021	-0.054	0.163	0.053	0.167	-0.148
0.159	-0.809	0.451	-0.179	-0.832	0.526	-0.796	-0.360	0.241	0.274	0.045	-0.109	0.205	0.126	0.126	-0.197
0.197	-0.875	0.357	-0.178	-0.826	0.535	-0.611	-0.025	0.038	0.311	-0.027	-0.213	0.244	0.061	0.033	-0.233
0.305	-0.964	0.400	-0.174	-0.818	0.549	-0.698	0.622	-0.288	0.415	-0.124	-0.183	0.352	0.028	0.077	-0.215
0.170	-0.987	0.475	-0.173	-0.812	0.557	-0.439	0.410	-0.244	0.279	-0.153	-0.117	0.218	0.052	0.154	-0.166
0.051	-1.030	0.475	-0.174	-0.809	0.561	-0.267	0.098	-0.226	0.161	-0.198	-0.121	0.100	0.095	0.156	-0.097
-0.080	-0.956	0.420	-0.175	-0.808	0.562	-0.094	0.088	-0.092	0.030	-0.126	-0.177	0.029	0.022	0.104	0.023
-0.180	-0.864	0.404	-0.173	-0.810	0.561	0.116	0.221	-0.055	-0.071	-0.032	-0.192	0.129	0.070	0.091	0.148
-0.357	-0.894	0.451	-0.171	-0.813	0.556	0.348	0.344	-0.054	-0.251	-0.059	-0.140	0.306	0.040	0.141	0.259
-0.484	-1.010	0.404	-0.170	-0.821	0.545	0.730	0.368	-0.169	-0.378	-0.167	-0.176	0.435	0.076	0.095	0.379
-0.499	-1.076	0.313	-0.171	-0.829	0.533	0.775	0.437	-0.301	-0.393	-0.225	-0.254	0.453	0.140	0.006	0.498
-0.626	-0.925	0.085	-0.174	-0.833	0.525	0.500	0.531	-0.387	-0.518	-0.070	-0.475	0.584	0.010	0.220	0.602
-0.676	-0.864	-0.042	-0.174	-0.837	0.519	0.377	0.540	-0.257	-0.567	-0.004	-0.595	0.638	0.072	0.345	0.659
-0.730	-0.794	-0.120	-0.171	-0.839	0.516	0.273	0.908	-0.268	-0.624	0.068	-0.671	0.696	0.141	0.423	0.655
-0.626	-0.813	-0.065	-0.166	-0.839	0.519	-0.069	0.931	-0.180	-0.526	0.048	-0.619	0.596	0.122	0.368	0.614
-0.391	-0.821	0.104	-0.159	-0.837	0.524	-0.182	0.752	-0.038	-0.298	0.038	-0.454	0.366	0.116	0.199	0.562
-0.391	-0.821	0.104	-0.153	-0.834	0.530	-0.319	0.762	-0.088	-0.303	0.035	-0.461	0.368	0.117	0.199	0.436
-0.472	-0.910	0.278	-0.148	-0.828	0.541	-0.517	0.836	-0.158	-0.390	-0.059	-0.298	0.451	0.029	0.026	0.334
-0.268	-1.034	0.589	-0.144	-0.823	0.549	-0.401	0.683	-0.191	-0.190	-0.188	0.005	0.248	0.093	0.286	0.239
-0.280	-0.910	0.601	-0.144	-0.820	0.554	-0.278	0.267	-0.157	-0.201	-0.067	0.012	0.259	0.032	0.299	0.217
-0.080	-0.879	0.743	-0.144	-0.818	0.556	-0.098	0.046	-0.024	-0.002	-0.038	0.152	0.058	0.064	0.443	0.149
-0.457	-0.995	0.664	-0.146	-0.816	0.559	-0.191	-0.018	-0.100	-0.376	-0.156	0.070	0.435	0.051	0.369	0.103
-0.222	-0.852	0.621	-0.149	-0.815	0.560	-0.074	-0.150	-0.027	-0.139	-0.014	0.026	0.199	0.092	0.331	0.079
-0.060	-0.798	0.723	-0.145	-0.816	0.559	0.100	-0.036	0.214	0.019	0.042	0.129	0.035	0.147	0.439	0.074
-0.141	-0.871	0.577	-0.142	-0.821	0.553	0.304	-0.267	0.375	-0.065	-0.027	-0.011	0.115	0.074	0.298	-0.019
0.020	-0.883	0.546	-0.138	-0.826	0.546	0.385	-0.279	0.387	0.093	-0.033	-0.035	0.046	0.063	0.272	-0.070
0.086	-0.864	0.585	-0.133	-0.830	0.542	0.239	-0.053	0.299	0.153	-0.010	0.009	0.114	0.083	0.316	-0.071
0.101	-0.867	0.526	-0.129	-0.831	0.542	0.049	0.251	0.058	0.164	-0.013	-0.050	0.131	0.080	0.260	-0.090
-0.014	-0.837	0.644	-0.127	-0.832	0.540	0.180	0.242	-0.051	0.046	0.019	0.070	0.017	0.112	0.381	-0.052
-0.033	-0.883	0.601	-0.123	-0.835	0.537	0.224	0.413	-0.030	0.023	-0.025	0.029	0.000	0.067	0.340	-0.042
-0.195	-0.894	0.609	-0.123	-0.836	0.534	0.168	-0.022	-0.002	-0.138	-0.035	0.040	0.161	0.055	0.350	-0.020
0.043	-0.883	0.569	-0.122	-0.841	0.527	0.443	0.181	-0.084	0.099	-0.018	0.007	0.078	0.067	0.312	-0.015
-0.072	-0.844	0.660	-0.122	-0.846	0.519	0.516	-0.056	0.004	-0.016	0.026	0.106	0.037	0.106	0.404	-0.039
-0.033	-0.891	0.609	-0.123	-0.852	0.508	0.623	-0.027	-0.019	0.023	-0.014	0.065	0.001	0.060	0.356	-0.067
0.090	-0.852	0.585	-0.120	-0.858	0.499	0.572	0.240	-0.010	0.143	0.030	0.051	0.123	0.099	0.335	-0.076
-0.030	-0.875	0.546	-0.118	-0.864	0.489	0.609	0.144	-0.017	0.022	0.013	0.021	0.004	0.077	0.298	-0.105
0.070	-0.864	0.597	-0.118	-0.869	0.480	0.560	-0.038	0.004	0.122	0.030	0.082	0.103	0.089	0.352	-0.126
0.105	-0.844	0.565	-0.118	-0.874	0.472	0.504	0.086	-0.066	0.156	0.054	0.058	0.137	0.108	0.322	-0.114
0.101	-0.941	0.534	-0.117	-0.880	0.461	0.610	0.070	-0.011	0.151	-0.037	0.037	0.133	0.012	0.293	-0.124
0.020	-0.976	0.565	-0.117	-0.884	0.452	0.504	-0.098	0.028	0.070	-0.068	0.078	0.053	0.022	0.326	-0.097
0.005	-0.922	0.558	-0.115	-0.890	0.442	0.630	0.087	0.010	0.053	-0.008	0.080	0.037	0.032	0.320	-0.072
-0.053	-0.929	0.498	-0.114	-0.895	0.431	0.578	0.044	0.024	-0.006	-0.011	0.031	0.021	0.025	0.263	-0.058
-0.022	-0.910	0.502	-0.113	-0.900	0.421	0.590	0.105	-0.006	0.024	0.013	0.046	0.009	0.045	0.269	-0.048
0.009	-0.902	0.542	-0.110	-0.906	0.409	0.685	0.053	0.111	0.052	0.027	0.097	0.040	0.053	0.309	-0.043
-0.022	-0.894	0.506	-0.108	-0.911	0.397	0.704	0.011	0.082	0.019	0.040	0.074	0.010	0.061	0.275	-0.067
0.001	-0.937	0.451	-0.106	-0.917	0.384	0.718	0.030	0.086	0.040	0.003	0.032	0.032	0.019	0.222	-0.071
0.070	-0.983	0.498	-0.105	-0.923	0.370	0.774	0.121	-0.004	0.108	-0.038	0.093	0.102	0.027	0.271	-0.065
-0.003	-0.879	0.471	-0.103	-0.929	0.356	0.776	0.009	0.081	0.033	0.072	0.079	0.029	0.077	0.245	-0.065
-0.003	-0.929	0.443	-0.100	-0.935	0.341	0.838	0.103	0.081	0.031	0.027	0.066	0.029	0.027	0.219	-0.055
0.005	-0.941	0.372	-0.100	-0.940	0.327	0.762	0.012	0.027	0.038	0.021	0.010	0.038	0.016	0.150	-0.055
-0.060	-0.976	0.424	-0.100	-0.945	0.313	0.762	-0.108	0.028	-0.028	-0.010	0.075	0.029	0.018	0.203	-0.059
0.097	-0.933	0.380	-0.096	-0.949	0.299	0.757	0.144	0.112	0.127	0.037	0.046	0.129	0.024	0.161	-0.054
0.040	-0.918	0.364	-0.093	-0.954	0.285	0.770	0.042	0.102	0.066	0.057	0.044	0.071	0.040	0.147	-0.061
-0.007	-0.925	0.325	-0.092	-0.958	0.272	0.681	0.017	0.065	0.018	0.053	0.018	0.025	0.032	0.109	-0.078
0.043	-0.956	0.337	-0.090	-0.962	0.257	0.768	0.052	0.073	0.066	0.026	0.044	0.074	0.001	0.123	-0.070
0.047	-0.987	0.349	-0.089	-0.966	0.244	0.695	-0.009	0.032	0.068	-0.001	0.069	0.078	0.029	0.136	-0.056
0.047	-0.987	0.349	-0.087	-0.969	0.230	0.759	-0.018	0.083	0.066	0.002	0.083	0.079	0.030	0.137	-0.078
-0.026	-1.026	0.301	-0.086	-0.973	0.213	0.861	-0.152	0.048	-0.009	-0.033	0.053	0.006	0.068	0.091	-0.078
0.097	-1.041	0.309	-0.086	-0.977	0.195	0.936	-0.077	0.017	0.113	-0.045	0.079	0.129	0.084	0.101	-0.066
0.063	-0.956	0.223	-0.085	-0.980	0.180	0.796	0.061	0.011	0.077	0.043	0.007	0.094	0.001	0.015	-0.055
0.020	-0.960	0.187	-0.083	-0.983	0.166	0.726	0.048	0.065	0.033	0.041	-0.014	0.052	0.003	0.019	-0.059
0.001	-1.030	0.254	-0.081	-0.985	0.149	0.836	-0.125	0.119	0.012	-0.025	0.069	0.032	0.073	0.049	-0.032
0.013	-1.037	0.199	-0.079	-0.988	0.131	0.908	-0.073	0.072	0.021	-0.031	0.032	0.044	0.080	0.005	-0.013
-0.007	-1.022	0.136	-0.079	-0.990	0.114	0.903	0.028	0.015	0.002	-0.013	-0.013	0.025	0.065	0.067	-0.029
-0.045	-1.057	0.159	-0.079	-0.992	0.097	0.850	-0.034	-0.019	-0.036	-0.046	0.028	0.013	0.100	0.042	-0.025
0.090	-1.018	0.167	-0.079	-0.994	0.079	0.950	0.160	-0.040	0.099	-0.006	0.055	0.121	0.062	0.033	-0.020
-0.007	-0.976	0.132	-0.078	-0.995	0.061	0.912	-0.072	0.045	0.002	0.038	0.038	0.025	0.020	0.068	-0.027
0.009	-0.999	0.045	-0.078	-0.996	0.041	0.995	0.018	0.022	0.017	0.016	-0.029	0.041	0.043	0.153	-0.024
0.005	-1.026	0.112	-0.077	-0.997	0.022	0.953	-0.059	0.017	0.012	-0.011	0.058	0.037	0.070	0.086	-0.003
-0.068	-1.076	0.085	-0.077	-0.997	0.007	0.752	-0.064	0.011	-0.061	-0.061	0.045	0.036	0.120	0.113	-0.012
-0.014	-1.026	0.057	-0.077	-0.997	-0.008	0.793	0.000	-0.011	-0.007	-0.011	0.034	0.018	0.070	0.140	-0.037
0.051	-0.995	0.029	-0.077	-0.997	-0.025	0.853	-0.043	-0.017	0.059	0.019	0.023	0.083	0.039	0.167	-0.031
0.113	-1.007	0.045	-0.075	-0.996	-0.043	0.879	-0.053	0.058	0.118	0.007	0.057	0.145	0.051	0.150	-0.040
-0.037	-1.010	0.069	-0.075	-0.995	-0.059	0.813	-0.004	0.006	-0.032	0.002	0.096	0.006	0.054	0.127	-0.042
-0.018	-0.956	0.002	-0.074	-0.995	-0.072	0.677	-0.041	0.029	-0.013	0.055	0.042	0.013	0.000	0.194	-0.036
0.001	-0.995	-0.026	-0.073	-0.993	-0.089	0.884	-0.075	0.054	0.005	0.015	0.032	0.032	0.039	0.221	-0.011
0.028	-0.941	-0.065	-0.072	-0.992	-0.105	0.788	-0.015	0.025	0.031	0.068	0.009	0.059	0.015	0.260	-0.013
-0.003	-0.949	-0.081	-0.070	-0.991	-0.116	0.578	0.032	0.078	-0.001	0.059	0.004	0.028	0.007	0.275	-0.020
0.001	-0.968	-0.045	-0.068	-0.990	-0.125	0.467	-0.106	0.092	0.000	0.038	0.049	0.032	0.012	0.239	-0.016
-0.003	-0.972	0.014	-0.066	-0.989	-0.136	0.526	-0.220	0.062	-0.006	0.033	0.119	0.028	0.015	0.180	-0.026
-0.030	-0.964	-0.030	-0.063	-0.987	-0.145	0.453	-0.311	0.070	-0.035	0.040	0.085	0.001	0.007	0.223	-0.039
0.090	-0.867	-0.097	-0.060	-0.986	-0.153	0.421	-0.254	0.109	0.081	0.135	0.026	0.120	0.090	0.290	-0.048
0.067	-0.887	-0.085	-0.055	-0.986	-0.160	0.335	-0.335	0.172	0.053	0.115	0.045	0.096	0.070	0.278	-0.056
0.047	-0.949	-0.026	-0.051	-0.985	-0.164	0.207	-0.099	0.180	0.030	0.052	0.108	0.076	0.008	0.219	-0.063
0.043	-0.945	0.022	-0.046	-0.985	-0.167	0.168	-0.259	0.185	0.021	0.055	0.158	0.072	0.012	0.171	-0.057
0.028	-0.910	-0.042	-0.041	-0.985	-0.168	0.077	-0.377	0.210	0.000	0.090	0.097	0.057	0.047	0.234	-0.042
0.067	-0.898	-0.069	-0.037	-0.985	-0.169	0.018	-0.187	0.163	0.034	0.102	0.070	0.095	0.059	0.262	-0.033
-0.030	-0.933	0.002	-0.032	-0.985	-0.168	-0.002	-0.367	0.169	-0.066	0.067	0.140	0.001	0.024	0.191	-0.014
0.017	-0.871	-0.014	-0.026	-0.985	-0.169	0.018	-0.485	0.197	-0.026	0.129	0.125	0.045	0.086	0.207	-0.013
0.020	-0.852	-0.128	-0.021	-0.986	-0.167	-0.106	-0.378	0.195	-0.028	0.149	0.009	0.048	0.105	0.321	-0.025
0.074	-0.867	-0.112	-0.016	-0.986	-0.165	-0.064	-0.403	0.190	0.021	0.134	0.023	0.102	0.090	0.305	-0.025
0.167	-0.844	-0.085	-0.011	-0.987	-0.160	-0.252	-0.450	0.134	0.108	0.158	0.046	0.194	0.113	0.277	-0.038
0.009	-0.925	-0.010	-0.007	-0.988	-0.156	-0.217	-0.416	0.140	-0.054	0.078	0.116	0.036	0.032	0.201	-0.033
0.093	-0.941	0.049	-0.003	-0.988	-0.153	-0.136	-0.388	0.145	0.026	0.063	0.172	0.120	0.017	0.141	-0.042
-0.033	-0.906	0.022	0.002	-0.989	-0.147	-0.240	-0.469	0.151	-0.105	0.099	0.139	0.007	0.053	0.167	-0.034
0.155	-0.844	-0.105	0.005	-0.990	-0.142	-0.272	-0.249	0.141	0.079	0.161	0.008	0.181	0.115	0.293	-0.064
0.155	-0.844	-0.105	0.009	-0.991	-0.135	-0.349	-0.260	0.095	0.076	0.162	0.001	0.181	0.117	0.292	-0.075
0.193	-0.929	0.018	0.012	-0.992	-0.129	-0.277	-0.447	0.082	0.112	0.078	0.117	0.217	0.033	0.169	-0.104
0.193	-0.929	0.018	0.014	-0.992	-0.123	-0.270	-0.359	0.045	0.109	0.079	0.111	0.217	0.033	0.170	-0.096
0.117	-0.925	0.108	0.016	-0.993	-0.116	-0.311	-0.393	0.031	0.031	0.084	0.195	0.139	0.038	0.079	-0.086
0.097	-0.922	0.006	0.018	-0.994	-0.109	-0.331	-0.305	0.052	0.010	0.088	0.086	0.121	0.042	0.180	-0.069
0.086	-0.887	-0.006	0.019	-0.995	-0.101	-0.393	-0.304	0.012	-0.003	0.124	0.066	0.111	0.078	0.191	-0.047
0.120	-0.929	0.018	0.021	-0.995	-0.093	-0.409	-0.354	0.062	0.029	0.082	0.081	0.148	0.036	0.168	-0.035
0.078	-0.952	0.085	0.024	-0.996	-0.083	-0.464	-0.333	0.092	-0.015	0.060	0.138	0.109	0.013	0.100	-0.034
0.105	-0.945	0.029	0.027	-0.997	-0.073	-0.470	-0.280	0.098	0.009	0.068	0.073	0.139	0.020	0.154	-0.041
0.140	-0.941	-0.053	0.029	-0.998	-0.064	-0.421	-0.337	0.079	0.041	0.072	-0.018	0.177	0.024	0.235	-0.025
0.193	-0.883	-0.124	0.030	-0.998	-0.058	-0.312	-0.112	0.042	0.094	0.130	-0.095	0.234	0.081	0.304	-0.032
0.117	-0.937	-0.140	0.033	-0.998	-0.051	-0.339	-0.286	0.100	0.015	0.076	-0.118	0.159	0.026	0.318	-0.064
0.209	-1.095	-0.105	0.036	-0.998	-0.044	-0.395	-0.347	0.105	0.105	-0.082	-0.091	0.251	0.133	0.280	-0.099
0.359	-1.142	-0.124	0.038	-0.999	-0.032	-0.588	-0.128	0.033	0.253	-0.128	-0.123	0.401	0.181	0.298	-0.127
0.363	-1.092	-0.069	0.038	-0.999	-0.018	-0.690	-0.120	-0.047	0.257	-0.078	-0.082	0.404	0.132	0.242	-0.185
0.370	-1.153	-0.128	0.036	-0.999	-0.003	-0.763	0.170	-0.158	0.267	-0.140	-0.156	0.411	0.193	0.301	-0.196
0.428	-1.103	-0.073	0.030	-1.000	0.010	-0.681	0.501	-0.348	0.330	-0.090	-0.114	0.468	0.142	0.248	-0.164
0.228	-1.107	0.033	0.025	-1.000	0.017	-0.375	0.234	-0.270	0.135	-0.094	-0.016	0.266	0.144	0.145	-0.126
0.182	-1.161	-0.097	0.021	-0.999	0.024	-0.360	0.134	-0.215	0.092	-0.149	-0.154	0.218	0.198	0.278	-0.058
0.220	-1.161	-0.246	0.017	-0.999	0.029	-0.301	0.412	-0.262	0.135	-0.149	-0.309	0.255	0.197	0.430	0.050
0.005	-1.065	-0.160	0.014	-0.999	0.031	-0.151	0.478	-0.181	-0.077	-0.053	-0.225	0.038	0.100	0.347	0.165
-0.160	-1.115	-0.108	0.010	-1.000	0.026	0.215	0.582	-0.186	-0.240	-0.103	-0.170	0.129	0.151	0.297	0.272
-0.353	-1.204	-0.128	0.005	-1.000	0.017	0.421	0.324	-0.200	-0.428	-0.192	-0.182	0.321	0.241	0.318	0.396
-0.387	-1.262	-0.195	-0.001	-1.000	0.007	0.484	0.275	-0.255	-0.456	-0.249	-0.239	0.357	0.300	0.384	0.485
-0.449	-1.254	-0.353	-0.009	-1.000	-0.005	0.572	0.294	-0.309	-0.511	-0.242	-0.385	0.420	0.292	0.541	0.567
-0.410	-1.173	-0.479	-0.017	-1.000	-0.019	0.627	0.325	-0.319	-0.465	-0.161	-0.497	0.384	0.212	0.666	0.590
-0.476	-1.026	-0.609	-0.023	-0.999	-0.033	0.601	0.329	-0.237	-0.525	-0.015	-0.614	0.451	0.065	0.796	0.580
-0.360	-1.057	-0.585	-0.027	-0.999	-0.040	0.304	0.406	-0.135	-0.406	-0.047	-0.584	0.336	0.095	0.771	0.566
-0.276	-1.030	-0.471	-0.032	-0.999	-0.043	0.074	0.705	-0.182	-0.316	-0.020	-0.467	0.253	0.068	0.657	0.535
-0.399	-0.945	-0.392	-0.039	-0.998	-0.041	-0.142	0.580	-0.287	-0.432	0.065	-0.391	0.376	0.017	0.579	0.488
-0.307	-1.053	-0.404	-0.047	-0.998	-0.033	-0.415	0.636	-0.359	-0.332	-0.044	-0.410	0.283	0.091	0.590	0.410
-0.368	-1.169	-0.274	-0.055	-0.998	-0.026	-0.373	0.435	-0.316	-0.386	-0.160	-0.288	0.344	0.207	0.461	0.351
-0.172	-1.169	-0.010	-0.061	-0.998	-0.020	-0.269	0.380	-0.287	-0.184	-0.161	-0.030	0.149	0.207	0.196	0.247
-0.160	-1.138	0.025	-0.065	-0.998	-0.016	-0.186	0.197	-0.188	-0.168	-0.130	0.002	0.137	0.176	0.160	0.192
-0.045	-1.010	0.140	-0.069	-0.998	-0.011	-0.228	-0.094	-0.192	-0.049	-0.003	0.111	0.023	0.049	0.045	0.111
-0.187	-1.041	0.053	-0.072	-0.997	-0.007	-0.202	0.090	-0.130	-0.189	-0.034	0.020	0.166	0.080	0.131	0.078
-0.076	-0.987	0.116	-0.072	-0.997	-0.003	-0.179	-0.309	-0.022	-0.077	0.020	0.079	0.055	0.025	0.068	0.014
-0.014	-1.022	0.045	-0.070	-0.998	-0.000	-0.167	-0.411	0.101	-0.017	-0.015	0.005	0.006	0.059	0.138	0.006
0.197	-0.999	0.006	-0.066	-0.998	0.005	-0.273	-0.066	0.159	0.190	0.008	-0.039	0.218	0.036	0.177	-0.058
0.067	-0.995	-0.002	-0.063	-0.998	0.011	-0.301	0.160	0.125	0.057	0.012	-0.053	0.087	0.032	0.184	-0.086
0.201	-1.026	-0.014	-0.061	-0.998	0.017	-0.262	0.227	0.073	0.189	-0.019	-0.070	0.221	0.062	0.196	-0.108
0.117	-1.045	0.057	-0.062	-0.998	0.020	-0.138	0.287	-0.081	0.105	-0.038	-0.003	0.137	0.081	0.124	-0.076
0.117	-1.045	0.057	-0.065	-0.998	0.025	-0.219	0.290	-0.185	0.108	-0.038	-0.007	0.137	0.081	0.124	-0.084
-0.014	-1.080	0.128	-0.070	-0.997	0.025	0.044	0.233	-0.275	-0.018	-0.074	0.064	0.006	0.116	0.052	-0.059
0.086	-1.010	0.057	-0.074	-0.997	0.030	-0.283	0.172	-0.215	0.086	-0.004	-0.012	0.105	0.046	0.122	-0.058
0.013	-1.068	0.100	-0.077	-0.996	0.034	-0.127	0.317	-0.205	0.016	-0.063	0.028	0.032	0.104	0.078	-0.042
0.082	-1.061	0.108	-0.081	-0.996	0.035	-0.010	0.406	-0.214	0.088	-0.056	0.035	0.101	0.096	0.070	-0.047
-0.007	-1.010	0.108	-0.082	-0.996	0.036	-0.038	0.144	-0.083	0.001	-0.005	0.034	0.012	0.046	0.069	-0.046
-0.003	-1.080	0.148	-0.085	-0.996	0.037	0.000	0.152	-0.166	0.007	-0.075	0.073	0.015	0.115	0.029	-0.049
0.055	-1.037	0.104	-0.088	-0.995	0.038	-0.050	0.103	-0.150	0.068	-0.033	0.029	0.073	0.072	0.072	-0.031
0.028	-0.979	0.057	-0.089	-0.996	0.033	0.272	0.070	-0.081	0.042	0.025	-0.013	0.046	0.014	0.118	-0.038
-0.010	-0.949	0.057	-0.091	-0.995	0.030	0.156	0.057	-0.123	0.006	0.056	-0.010	0.007	0.017	0.117	-0.038
0.051	-0.995	0.022	-0.092	-0.995	0.025	0.237	0.106	-0.093	0.069	0.009	-0.041	0.069	0.028	0.153	-0.052
0.017	-1.034	0.061	-0.094	-0.995	0.023	0.118	0.045	-0.104	0.036	-0.029	0.001	0.034	0.067	0.113	-0.050
0.136	-1.022	0.041	-0.097	-0.995	0.021	0.122	0.285	-0.164	0.158	-0.018	-0.017	0.152	0.055	0.131	-0.053
0.005	-0.991	0.041	-0.101	-0.995	0.021	0.045	0.215	-0.256	0.032	0.012	-0.017	0.021	0.024	0.131	-0.049
-0.033	-1.049	0.116	-0.105	-0.994	0.022	-0.024	0.156	-0.221	-0.003	-0.046	0.057	0.017	0.081	0.056	-0.073
0.009	-0.960	0.045	-0.108	-0.994	0.021	0.043	-0.081	-0.135	0.042	0.042	-0.013	0.025	0.008	0.126	-0.043
0.120	-0.964	0.089	-0.108	-0.994	0.021	0.004	0.120	-0.063	0.154	0.038	0.030	0.136	0.004	0.082	-0.040
-0.041	-0.960	0.053	-0.108	-0.994	0.022	-0.002	0.021	0.003	-0.008	0.042	-0.006	0.025	0.008	0.117	-0.039
-0.018	-0.937	0.033	-0.110	-0.994	0.023	-0.074	0.186	-0.109	0.017	0.065	-0.027	0.003	0.031	0.136	-0.043
-0.033	-0.983	0.089	-0.112	-0.993	0.024	-0.031	0.091	-0.103	0.003	0.018	0.027	0.019	0.015	0.080	-0.018
0.017	-0.956	0.073	-0.114	-0.993	0.027	-0.117	0.018	-0.132	0.055	0.045	0.008	0.031	0.011	0.095	-0.026
-0.018	-0.956	0.081	-0.117	-0.993	0.029	-0.089	-0.019	-0.170	0.024	0.044	0.014	0.003	0.011	0.087	-0.041
-0.003	-0.968	0.061	-0.119	-0.992	0.035	-0.300	-0.043	-0.116	0.041	0.032	-0.011	0.012	0.000	0.106	-0.035
0.024	-0.999	0.124	-0.121	-0.992	0.038	-0.144	0.115	-0.132	0.070	0.001	0.048	0.039	0.032	0.043	-0.025
-0.080	-0.952	0.104	-0.122	-0.992	0.042	-0.183	-0.072	-0.072	-0.032	0.047	0.025	0.064	0.015	0.062	-0.016
-0.037	-0.887	0.065	-0.123	-0.991	0.045	-0.160	-0.050	-0.053	0.011	0.112	-0.018	0.023	0.080	0.101	-0.024
-0.064	-0.918	0.085	-0.123	-0.991	0.051	-0.322	-0.110	-0.004	-0.016	0.081	-0.004	0.050	0.049	0.082	-0.016
0.017	-0.987	0.140	-0.124	-0.991	0.059	-0.393	-0.068	-0.031	0.065	0.011	0.043	0.031	0.021	0.026	-0.011
-0.033	-0.906	0.179	-0.124	-0.990	0.067	-0.394	-0.130	-0.029	0.015	0.092	0.074	0.019	0.060	0.013	-0.017
-0.083	-0.910	0.073	-0.124	-0.989	0.077	-0.505	-0.050	-0.018	-0.034	0.087	-0.042	0.070	0.055	0.094	-0.018
-0.014	-0.991	0.140	-0.125	-0.988	0.088	-0.561	-0.021	-0.056	0.035	0.005	0.013	0.001	0.027	0.027	-0.013
-0.095	-0.929	0.215	-0.126	-0.987	0.099	-0.565	-0.327	-0.036	-0.044	0.065	0.077	0.082	0.035	0.048	-0.003
-0.007	-0.933	0.175	-0.128	-0.986	0.112	-0.689	-0.335	-0.040	0.045	0.060	0.025	0.006	0.030	0.008	-0.040
-0.072	-0.848	0.191	-0.128	-0.984	0.126	-0.757	-0.222	-0.002	-0.020	0.143	0.026	0.060	0.115	0.023	-0.040
0.090	-0.910	0.203	-0.128	-0.982	0.140	-0.746	-0.387	0.034	0.141	0.079	0.024	0.102	0.053	0.034	-0.044
-0.068	-0.941	0.341	-0.129	-0.979	0.155	-0.784	-0.259	-0.042	-0.015	0.046	0.146	0.057	0.022	0.172	-0.037
-0.083	-0.945	0.305	-0.131	-0.977	0.171	-0.807	-0.171	-0.045	-0.029	0.039	0.095	0.072	0.017	0.136	-0.039
-0.045	-0.906	0.250	-0.131	-0.973	0.189	-0.936	-0.224	-0.001	0.010	0.074	0.022	0.034	0.056	0.080	-0.010
-0.045	-0.910	0.219	-0.131	-0.970	0.205	-0.852	-0.258	0.023	0.010	0.067	-0.026	0.035	0.052	0.048	0.000
-0.091	-0.918	0.329	-0.132	-0.967	0.219	-0.762	-0.487	0.080	-0.036	0.056	0.070	0.082	0.044	0.157	-0.013
-0.091	-0.918	0.329	-0.132	-0.963	0.234	-0.776	-0.166	0.020	-0.036	0.053	0.055	0.082	0.044	0.156	-0.023
-0.010	-0.976	0.372	-0.135	-0.959	0.251	-0.901	-0.252	-0.083	0.047	-0.010	0.082	0.002	0.014	0.199	-0.034
-0.010	-0.976	0.372	-0.138	-0.953	0.268	-0.966	-0.349	-0.128	0.051	-0.015	0.064	0.003	0.015	0.199	-0.064
-0.053	-0.941	0.463	-0.142	-0.947	0.287	-0.966	-0.228	-0.133	0.012	0.014	0.136	0.046	0.021	0.288	-0.088
0.040	-0.887	0.463	-0.144	-0.941	0.305	-0.996	-0.376	-0.037	0.107	0.062	0.118	0.046	0.075	0.286	-0.084
0.036	-0.809	0.392	-0.146	-0.935	0.323	-0.974	-0.275	-0.001	0.104	0.133	0.029	0.042	0.153	0.215	-0.069
-0.022	-0.937	0.404	-0.147	-0.929	0.339	-0.916	-0.146	-0.047	0.048	-0.001	0.024	0.016	0.025	0.226	-0.073
-0.107	-0.964	0.475	-0.149	-0.923	0.355	-0.872	-0.141	-0.088	-0.034	-0.034	0.079	0.102	0.001	0.296	-0.059
-0.049	-0.914	0.565	-0.151	-0.917	0.370	-0.796	-0.194	-0.050	0.026	0.010	0.155	0.045	0.050	0.386	-0.045
-0.022	-0.891	0.479	-0.153	-0.909	0.387	-0.934	-0.046	-0.100	0.054	0.026	0.051	0.018	0.073	0.298	-0.050
-0.045	-0.852	0.459	-0.154	-0.902	0.403	-0.868	-0.143	-0.009	0.032	0.058	0.016	0.042	0.112	0.278	-0.074
0.001	-0.891	0.475	-0.155	-0.896	0.416	-0.742	-0.132	-0.011	0.079	0.013	0.019	0.003	0.074	0.293	-0.069
0.028	-0.906	0.518	-0.154	-0.890	0.429	-0.737	-0.035	0.035	0.105	-0.008	0.049	0.030	0.059	0.336	-0.054
-0.049	-0.952	0.565	-0.153	-0.884	0.442	-0.729	-0.128	0.095	0.027	-0.061	0.083	0.047	0.013	0.384	-0.061
-0.068	-0.945	0.443	-0.153	-0.876	0.457	-0.863	-0.097	0.022	0.008	-0.061	-0.054	0.067	0.021	0.262	-0.069
0.028	-0.929	0.435	-0.155	-0.866	0.475	-1.054	-0.095	-0.051	0.105	-0.055	-0.080	0.028	0.038	0.255	-0.063
0.109	-0.941	0.376	-0.157	-0.856	0.492	-1.026	-0.116	-0.128	0.189	-0.077	-0.156	0.106	0.028	0.197	-0.078
0.040	-0.983	0.447	-0.162	-0.847	0.507	-0.950	-0.342	-0.098	0.124	-0.129	-0.100	0.036	0.013	0.268	-0.126
0.109	-1.030	0.412	-0.163	-0.840	0.517	-0.643	0.031	-0.140	0.194	-0.182	-0.146	0.104	0.058	0.234	-0.144
0.178	-0.979	0.526	-0.162	-0.836	0.525	-0.395	0.348	-0.221	0.262	-0.137	-0.039	0.172	0.007	0.349	-0.122
0.086	-1.003	0.585	-0.162	-0.832	0.530	-0.302	0.194	-0.174	0.170	-0.164	0.015	0.079	0.030	0.409	-0.095
-0.010	-1.080	0.416	-0.160	-0.831	0.533	-0.158	0.227	-0.037	0.071	-0.243	-0.158	0.017	0.106	0.241	-0.056
-0.053	-1.053	0.337	-0.156	-0.830	0.535	-0.130	0.268	0.023	0.025	-0.217	-0.238	0.060	0.078	0.164	0.045
-0.057	-1.003	0.333	-0.154	-0.830	0.536	-0.003	0.342	-0.098	0.019	-0.167	-0.243	0.062	0.028	0.162	0.170
-0.283	-0.898	0.325	-0.153	-0.830	0.536	0.063	0.451	-0.237	-0.209	-0.062	-0.250	0.287	0.077	0.156	0.259
-0.480	-0.972	0.290	-0.156	-0.831	0.533	0.130	0.257	-0.262	-0.403	-0.135	-0.284	0.481	0.005	0.123	0.366
-0.422	-0.960	0.230	-0.158	-0.832	0.532	0.099	0.327	-0.296	-0.343	-0.123	-0.341	0.421	0.017	0.067	0.502
-0.564	-1.003	0.136	-0.159	-0.832	0.532	0.022	0.507	-0.302	-0.484	-0.166	-0.436	0.561	0.025	0.024	0.571
-0.707	-0.782	0.061	-0.158	-0.833	0.530	0.100	0.336	-0.062	-0.627	0.056	-0.509	0.700	0.196	0.096	0.584
-0.530	-0.705	-0.022	-0.153	-0.834	0.529	0.040	0.288	0.199	-0.456	0.135	-0.591	0.521	0.274	0.176	0.603
-0.422	-0.705	-0.042	-0.144	-0.836	0.530	-0.003	0.551	0.218	-0.356	0.136	-0.611	0.410	0.273	0.192	0.581
-0.430	-0.786	0.037	-0.135	-0.835	0.533	-0.098	0.864	0.087	-0.374	0.055	-0.535	0.414	0.191	0.111	0.521
-0.407	-0.840	0.120	-0.128	-0.832	0.539	-0.308	0.872	-0.073	-0.358	-0.003	-0.459	0.388	0.137	0.026	0.499
-0.395	-1.022	0.211	-0.125	-0.829	0.546	-0.316	0.755	-0.263	-0.349	-0.188	-0.374	0.373	0.045	0.067	0.468
-0.510	-1.053	0.349	-0.123	-0.826	0.550	-0.261	0.550	-0.198	-0.466	-0.222	-0.241	0.485	0.076	0.206	0.403
-0.399	-1.072	0.447	-0.122	-0.823	0.554	-0.225	0.385	-0.141	-0.356	-0.244	-0.147	0.371	0.095	0.306	0.321
-0.253	-0.956	0.593	-0.118	-0.822	0.557	-0.080	0.472	-0.072	-0.213	-0.129	-0.003	0.222	0.019	0.452	0.231
-0.133	-0.906	0.652	-0.113	-0.823	0.557	0.008	0.200	0.145	-0.099	-0.079	0.056	0.101	0.068	0.511	0.134
-0.049	-0.879	0.660	-0.107	-0.824	0.556	0.132	0.433	0.099	-0.021	-0.050	0.064	0.015	0.095	0.519	0.099
-0.095	-0.875	0.703	-0.104	-0.826	0.554	0.168	-0.010	0.160	-0.070	-0.045	0.110	0.062	0.098	0.562	0.055
-0.299	-0.779	0.739	-0.106	-0.830	0.548	0.325	-0.455	0.238	-0.272	0.056	0.151	0.268	0.193	0.597	0.035
0.032	-0.802	0.487	-0.106	-0.835	0.540	0.393	-0.500	0.309	0.059	0.037	-0.093	0.060	0.169	0.345	0.007
0.032	-0.802	0.487	-0.105	-0.839	0.534	0.307	-0.542	0.396	0.058	0.042	-0.087	0.058	0.168	0.344	-0.021
0.151	-0.871	0.530	-0.101	-0.843	0.528	0.336	-0.128	0.258	0.173	-0.024	-0.038	0.174	0.097	0.386	-0.066
0.128	-0.860	0.502	-0.095	-0.847	0.523	0.300	0.219	0.178	0.144	-0.009	-0.061	0.149	0.109	0.357	-0.079
0.013	-0.891	0.573	-0.090	-0.850	0.518	0.329	0.433	0.017	0.023	-0.036	0.015	0.032	0.078	0.426	-0.079
0.082	-0.871	0.569	-0.085	-0.853	0.515	0.242	0.401	-0.016	0.088	-0.015	0.014	0.100	0.098	0.420	-0.067
-0.018	-0.929	0.656	-0.082	-0.857	0.508	0.443	0.278	0.004	-0.015	-0.068	0.108	0.002	0.040	0.505	-0.043
0.086	-0.902	0.565	-0.078	-0.860	0.504	0.291	0.398	-0.047	0.085	-0.038	0.021	0.101	0.066	0.413	-0.055
-0.033	-0.871	0.613	-0.076	-0.864	0.498	0.400	0.166	0.021	-0.036	-0.004	0.075	0.020	0.096	0.460	-0.043
0.113	-0.825	0.506	-0.072	-0.870	0.487	0.643	0.264	0.052	0.106	0.049	-0.021	0.125	0.142	0.354	-0.048
0.024	-0.906	0.561	-0.068	-0.876	0.477	0.620	0.252	0.077	0.013	-0.026	0.045	0.036	0.060	0.409	-0.047
0.070	-0.864	0.487	-0.065	-0.882	0.466	0.621	0.107	0.093	0.056	0.022	-0.020	0.082	0.102	0.336	-0.059
0.128	-0.864	0.424	-0.062	-0.889	0.453	0.735	0.182	0.039	0.111	0.029	-0.070	0.139	0.102	0.273	-0.047
0.059	-0.968	0.538	-0.060	-0.896	0.440	0.761	0.098	0.067	0.039	-0.069	0.058	0.070	0.002	0.389	-0.050
0.040	-0.945	0.502	-0.058	-0.901	0.430	0.578	0.163	0.020	0.018	-0.040	0.032	0.050	0.021	0.354	-0.043
0.074	-0.887	0.447	-0.056	-0.907	0.418	0.684	0.118	0.018	0.051	0.023	-0.011	0.086	0.079	0.300	-0.033
0.028	-0.960	0.467	-0.055	-0.912	0.406	0.670	0.128	-0.002	0.004	-0.045	0.021	0.040	0.006	0.320	-0.042
0.028	-0.945	0.506	-0.054	-0.917	0.395	0.588	0.088	-0.031	0.003	-0.025	0.071	0.042	0.021	0.359	-0.058
0.132	-0.898	0.435	-0.052	-0.922	0.384	0.643	0.101	0.046	0.105	0.027	0.012	0.146	0.067	0.289	-0.057
0.136	-0.941	0.439	-0.050	-0.928	0.370	0.731	0.059	0.060	0.107	-0.010	0.029	0.151	0.024	0.293	-0.058
0.055	-0.991	0.451	-0.048	-0.932	0.358	0.669	0.138	0.051	0.024	-0.056	0.053	0.071	0.026	0.305	-0.052
0.059	-0.918	0.360	-0.046	-0.938	0.344	0.746	0.037	0.088	0.025	0.023	-0.024	0.076	0.048	0.215	-0.025
0.032	-0.925	0.368	-0.045	-0.943	0.331	0.754	0.108	-0.006	-0.003	0.020	-0.002	0.050	0.040	0.226	-0.024
-0.033	-0.983	0.431	-0.045	-0.948	0.315	0.832	-0.136	0.041	-0.068	-0.033	0.077	0.014	0.019	0.291	-0.029
0.120	-0.995	0.420	-0.043	-0.954	0.298	0.908	-0.134	0.106	0.084	-0.039	0.082	0.139	0.031	0.279	-0.023
0.097	-1.003	0.357	-0.041	-0.959	0.282	0.849	0.123	0.035	0.059	-0.042	0.035	0.116	0.038	0.216	-0.031
-0.007	-0.987	0.376	-0.040	-0.963	0.266	0.847	-0.055	0.080	-0.046	-0.022	0.071	0.012	0.021	0.236	-0.049
0.086	-0.964	0.286	-0.038	-0.967	0.250	0.821	-0.022	0.069	0.045	0.006	-0.004	0.104	0.004	0.145	-0.022
0.090	-0.964	0.305	-0.038	-0.971	0.236	0.724	0.099	-0.044	0.049	0.009	0.029	0.108	0.005	0.165	-0.023
-0.037	-1.030	0.376	-0.039	-0.975	0.219	0.888	-0.225	0.037	-0.078	-0.052	0.117	0.019	0.060	0.236	-0.047
0.105	-0.991	0.278	-0.038	-0.978	0.204	0.804	-0.056	0.017	0.063	-0.010	0.034	0.123	0.021	0.139	-0.056
0.151	-1.034	0.238	-0.037	-0.981	0.189	0.739	-0.014	0.045	0.108	-0.050	0.009	0.168	0.063	0.101	-0.037
0.090	-0.987	0.345	-0.035	-0.984	0.173	0.884	0.089	0.056	0.045	-0.001	0.132	0.108	0.016	0.208	-0.055
-0.026	-1.010	0.274	-0.034	-0.987	0.156	0.839	-0.142	0.075	-0.072	-0.021	0.078	0.007	0.038	0.139	-0.055
0.117	-0.929	0.159	-0.033	-0.989	0.141	0.767	0.031	0.039	0.070	0.062	-0.021	0.136	0.044	0.027	-0.033
0.101	-1.003	0.226	-0.031	-0.992	0.125	0.845	-0.088	0.050	0.053	-0.009	0.062	0.122	0.028	0.096	-0.021
0.017	-0.987	0.211	-0.031	-0.994	0.109	0.790	-0.072	0.022	-0.032	0.008	0.062	0.039	0.012	0.083	-0.049
0.078	-0.987	0.136	-0.030	-0.995	0.094	0.761	-0.136	0.023	0.029	0.010	0.002	0.103	0.012	0.010	-0.048
0.136	-1.018	0.191	-0.029	-0.996	0.079	0.756	-0.108	0.049	0.085	-0.020	0.072	0.163	0.043	0.067	-0.031
0.074	-0.964	0.187	-0.028	-0.997	0.065	0.729	-0.015	0.048	0.023	0.035	0.082	0.105	0.011	0.066	-0.031
0.024	-0.956	0.132	-0.026	-0.998	0.052	0.692	-0.267	0.085	-0.029	0.044	0.041	0.059	0.018	0.013	-0.020
0.024	-0.956	0.132	-0.026	-0.999	0.037	0.740	-0.276	-0.000	-0.029	0.044	0.055	0.063	0.018	0.015	0.006
-0.018	-0.979	0.163	-0.027	-0.999	0.024	0.655	-0.346	-0.017	-0.070	0.021	0.099	0.024	0.006	0.049	0.006
-0.018	-0.979	0.163	-0.027	-1.000	0.013	0.580	-0.206	-0.016	-0.070	0.021	0.111	0.027	0.006	0.051	0.009
0.093	-0.960	0.081	-0.025	-1.000	0.003	0.493	-0.237	0.110	0.039	0.041	0.038	0.142	0.013	0.030	-0.011
-0.018	-0.968	0.156	-0.022	-1.000	-0.008	0.564	-0.475	0.143	-0.076	0.033	0.123	0.033	0.006	0.046	-0.020
0.120	-0.949	0.140	-0.018	-1.000	-0.017	0.474	-0.435	0.156	0.059	0.052	0.117	0.174	0.026	0.031	-0.038
0.032	-0.941	0.144	-0.015	-1.000	-0.026	0.474	-0.348	0.128	-0.032	0.060	0.129	0.089	0.034	0.037	-0.034
0.093	-0.910	0.120	-0.012	-0.999	-0.033	0.339	-0.375	0.148	0.026	0.090	0.112	0.152	0.065	0.013	-0.057
0.063	-0.875	0.116	-0.007	-0.999	-0.038	0.265	-0.542	0.208	-0.009	0.125	0.113	0.123	0.099	0.010	-0.037
0.128	-0.941	0.108	-0.003	-0.999	-0.040	0.130	-0.253	0.157	0.052	0.059	0.107	0.190	0.034	0.003	-0.055
0.043	-0.949	0.096	0.001	-0.999	-0.040	0.052	-0.489	0.187	-0.037	0.051	0.096	0.108	0.026	0.007	-0.053
0.109	-0.968	0.226	0.004	-0.999	-0.041	0.059	-0.359	0.150	0.025	0.032	0.226	0.174	0.007	0.124	-0.062
0.074	-0.976	0.195	0.007	-0.999	-0.040	-0.019	-0.444	0.122	-0.012	0.024	0.194	0.141	0.000	0.093	-0.048
0.109	-0.898	0.167	0.010	-0.999	-0.038	-0.029	-0.398	0.122	0.019	0.101	0.165	0.178	0.077	0.067	-0.050
0.090	-0.867	0.065	0.015	-0.999	-0.040	0.105	-0.532	0.216	-0.005	0.132	0.064	0.159	0.108	0.034	-0.046
0.093	-0.910	0.037	0.020	-0.999	-0.042	0.128	-0.655	0.182	-0.006	0.090	0.038	0.164	0.066	0.060	-0.043
0.155	-0.887	0.092	0.022	-0.999	-0.043	0.059	-0.510	0.069	0.054	0.113	0.094	0.228	0.089	0.004	-0.036
0.078	-0.925	0.183	0.025	-0.999	-0.039	-0.142	-0.460	0.098	-0.026	0.074	0.181	0.152	0.050	0.088	-0.050
0.105	-0.945	0.128	0.028	-0.999	-0.034	-0.209	-0.432	0.133	-0.002	0.055	0.121	0.180	0.031	0.034	-0.061
0.174	-0.960	0.096	0.030	-0.999	-0.032	-0.063	-0.352	0.097	0.064	0.040	0.087	0.251	0.015	0.005	-0.056
0.140	-0.937	0.120	0.033	-0.999	-0.035	0.150	-0.524	0.087	0.027	0.063	0.113	0.218	0.038	0.031	-0.067
0.105	-0.972	0.203	0.036	-0.999	-0.034	0.018	-0.612	0.152	-0.012	0.028	0.196	0.185	0.004	0.116	-0.078
0.163	-1.003	0.159	0.039	-0.999	-0.032	-0.057	-0.488	0.088	0.043	-0.002	0.150	0.245	0.027	0.075	-0.075
0.167	-0.952	0.163	0.041	-0.999	-0.035	0.193	-0.510	0.057	0.045	0.048	0.158	0.250	0.024	0.080	-0.071
0.167	-0.987	0.108	0.043	-0.998	-0.036	0.111	-0.384	0.080	0.042	0.013	0.104	0.251	0.011	0.027	-0.084
0.132	-1.007	0.104	0.045	-0.998	-0.040	0.242	-0.268	0.073	0.005	-0.007	0.105	0.217	0.030	0.026	-0.070
0.209	-1.030	0.140	0.046	-0.998	-0.044	0.206	-0.182	0.012	0.081	-0.030	0.144	0.295	0.053	0.065	-0.070
0.082	-0.987	0.171	0.047	-0.998	-0.051	0.429	-0.621	0.043	-0.047	0.012	0.183	0.170	0.010	0.099	-0.063
0.193	-0.956	0.089	0.050	-0.997	-0.060	0.479	-0.446	0.081	0.061	0.042	0.110	0.283	0.021	0.019	-0.049
0.178	-0.844	-0.026	0.052	-0.996	-0.067	0.375	-0.224	0.077	0.044	0.154	0.003	0.269	0.134	0.092	-0.042
0.109	-0.956	-0.045	0.054	-0.996	-0.074	0.382	-0.414	0.077	-0.027	0.041	-0.009	0.202	0.021	0.109	-0.027
0.251	-1.018	-0.093	0.058	-0.995	-0.080	0.318	-0.318	0.145	0.111	-0.021	-0.050	0.347	0.042	0.153	-0.037
0.113	-1.068	-0.124	0.062	-0.995	-0.082	0.127	-0.463	0.153	-0.031	-0.072	-0.079	0.210	0.094	0.182	-0.081
0.320	-1.122	-0.105	0.064	-0.994	-0.084	0.135	-0.311	0.007	0.176	-0.126	-0.056	0.420	0.149	0.160	-0.110
0.463	-1.184	-0.160	0.061	-0.994	-0.089	0.230	-0.083	-0.197	0.321	-0.188	-0.106	0.566	0.212	0.213	-0.114
0.320	-1.161	-0.215	0.056	-0.994	-0.094	0.281	-0.275	-0.300	0.184	-0.165	-0.155	0.426	0.191	0.265	-0.180
0.328	-1.126	-0.302	0.050	-0.994	-0.102	0.349	0.099	-0.366	0.199	-0.130	-0.233	0.437	0.158	0.349	-0.189
0.467	-1.049	-0.211	0.042	-0.993	-0.115	0.606	0.239	-0.427	0.346	-0.053	-0.129	0.578	0.083	0.254	-0.142
0.324	-1.018	-0.108	0.035	-0.992	-0.125	0.508	0.281	-0.386	0.211	-0.024	-0.016	0.438	0.054	0.147	-0.108
0.178	-1.111	-0.227	0.027	-0.991	-0.134	0.434	0.231	-0.351	0.073	-0.117	-0.125	0.294	0.149	0.261	-0.019
0.113	-1.115	-0.317	0.019	-0.989	-0.146	0.596	0.465	-0.381	0.016	-0.123	-0.202	0.230	0.155	0.349	0.101
-0.191	-0.983	-0.380	0.010	-0.987	-0.161	0.689	0.537	-0.317	-0.279	0.006	-0.251	0.073	0.026	0.409	0.249
-0.191	-0.983	-0.380	0.001	-0.984	-0.177	0.776	0.640	-0.346	-0.269	0.003	-0.235	0.073	0.027	0.406	0.358
-0.418	-1.192	-0.463	-0.009	-0.981	-0.192	0.733	0.440	-0.366	-0.485	-0.208	-0.303	0.301	0.238	0.486	0.442
-0.345	-1.130	-0.621	-0.016	-0.978	-0.208	0.772	0.367	-0.238	-0.405	-0.150	-0.445	0.230	0.177	0.640	0.514
-0.299	-1.068	-0.648	-0.026	-0.974	-0.223	0.749	0.804	-0.271	-0.349	-0.092	-0.457	0.186	0.117	0.665	0.546
-0.503	-1.014	-0.802	-0.036	-0.971	-0.235	0.565	0.564	-0.316	-0.542	-0.042	-0.599	0.394	0.064	0.815	0.544
-0.310	-1.003	-0.731	-0.045	-0.968	-0.246	0.500	0.686	-0.273	-0.341	-0.033	-0.518	0.204	0.054	0.742	0.536
-0.384	-0.979	-0.715	-0.056	-0.966	-0.254	0.409	0.904	-0.288	-0.402	-0.013	-0.494	0.279	0.032	0.725	0.507
-0.380	-1.022	-0.601	-0.068	-0.964	-0.258	0.175	0.606	-0.373	-0.388	-0.058	-0.376	0.275	0.075	0.607	0.447
-0.230	-1.049	-0.585	-0.077	-0.963	-0.258	-0.010	0.533	-0.321	-0.228	-0.086	-0.361	0.126	0.104	0.589	0.416
-0.337	-1.010	-0.514	-0.089	-0.964	-0.252	-0.232	0.906	-0.344	-0.325	-0.047	-0.296	0.233	0.068	0.515	0.365
-0.345	-1.215	-0.313	-0.100	-0.964	-0.246	-0.259	0.562	-0.378	-0.322	-0.252	-0.101	0.242	0.277	0.309	0.295
-0.310	-1.007	-0.278	-0.107	-0.964	-0.242	-0.186	0.336	-0.256	-0.281	-0.043	-0.071	0.209	0.074	0.269	0.253
-0.191	-0.906	-0.164	-0.112	-0.964	-0.239	-0.102	0.255	-0.206	-0.157	0.057	0.040	0.089	0.022	0.147	0.201
-0.187	-0.929	-0.156	-0.118	-0.965	-0.235	-0.166	0.211	-0.228	-0.148	0.034	0.044	0.084	0.005	0.132	0.131
-0.222	-0.918	-0.105	-0.119	-0.965	-0.232	-0.175	-0.183	-0.057	-0.183	0.047	0.091	0.119	0.004	0.076	0.053
-0.045	-0.925	-0.112	-0.115	-0.967	-0.227	-0.322	-0.401	0.051	-0.010	0.040	0.077	0.060	0.006	0.078	0.008
0.067	-1.057	-0.136	-0.113	-0.968	-0.223	-0.156	-0.022	0.079	0.099	-0.090	0.050	0.173	0.137	0.095	-0.041
0.063	-1.003	-0.144	-0.110	-0.970	-0.216	-0.357	-0.124	0.131	0.091	-0.034	0.035	0.174	0.086	0.095	-0.082
0.128	-1.041	-0.227	-0.106	-0.972	-0.209	-0.381	-0.048	0.151	0.152	-0.071	-0.055	0.241	0.128	0.169	-0.071
0.063	-0.960	-0.191	-0.106	-0.974	-0.200	-0.461	0.195	-0.003	0.086	0.012	-0.029	0.176	0.050	0.126	-0.058
-0.053	-1.119	-0.203	-0.110	-0.975	-0.191	-0.425	0.284	-0.147	-0.026	-0.145	-0.050	0.060	0.212	0.129	-0.047
0.032	-1.022	-0.199	-0.118	-0.975	-0.186	-0.199	0.392	-0.343	0.067	-0.049	-0.051	0.146	0.119	0.119	-0.010
-0.003	-1.030	-0.132	-0.127	-0.976	-0.177	-0.406	0.406	-0.413	0.041	-0.056	0.007	0.113	0.129	0.047	-0.009
-0.126	-0.999	-0.112	-0.134	-0.976	-0.170	-0.351	0.011	-0.371	-0.075	-0.025	0.020	0.004	0.099	0.023	-0.024
0.020	-0.925	-0.148	-0.144	-0.976	-0.161	-0.409	0.378	-0.448	0.080	0.049	-0.025	0.148	0.026	0.054	-0.032
-0.033	-0.960	-0.112	-0.149	-0.977	-0.153	-0.345	0.282	-0.234	0.032	0.014	0.003	0.101	0.063	0.013	-0.027
0.001	-0.979	-0.053	-0.153	-0.977	-0.150	-0.127	0.199	-0.202	0.071	-0.005	0.059	0.144	0.085	0.051	-0.041
-0.053	-1.018	-0.116	-0.157	-0.977	-0.144	-0.275	0.200	-0.205	0.021	-0.044	-0.010	0.098	0.127	0.005	-0.036
-0.076	-1.030	-0.089	-0.161	-0.977	-0.140	-0.169	0.122	-0.211	0.002	-0.056	0.014	0.081	0.141	0.030	-0.031
-0.037	-1.010	-0.089	-0.166	-0.977	-0.136	-0.192	0.165	-0.221	0.045	-0.036	0.009	0.125	0.124	0.037	-0.047
-0.060	-1.018	-0.160	-0.169	-0.977	-0.131	-0.215	-0.016	-0.197	0.025	-0.044	-0.066	0.105	0.134	0.026	-0.055
0.086	-1.034	-0.077	-0.173	-0.976	-0.129	-0.070	0.227	-0.198	0.175	-0.060	0.015	0.257	0.151	0.065	-0.059
-0.010	-0.972	-0.148	-0.178	-0.976	-0.124	-0.209	0.391	-0.263	0.085	0.001	-0.061	0.167	0.091	0.003	-0.062
-0.083	-0.995	-0.053	-0.184	-0.976	-0.120	-0.174	0.136	-0.300	0.018	-0.023	0.029	0.101	0.115	0.105	-0.083
-0.060	-0.964	-0.030	-0.189	-0.975	-0.115	-0.211	0.108	-0.263	0.046	0.008	0.048	0.130	0.084	0.137	-0.035
0.005	-1.037	-0.061	-0.196	-0.976	-0.097	-0.765	0.651	-0.315	0.118	-0.065	-0.001	0.203	0.160	0.112	-0.042
-0.187	-0.956	-0.061	-0.200	-0.977	-0.075	-1.055	0.485	-0.125	-0.071	0.017	-0.023	0.018	0.082	0.117	-0.027
-0.068	-1.088	0.124	-0.201	-0.978	-0.054	-0.943	0.394	-0.056	0.049	-0.113	0.141	0.142	0.219	0.308	0.016
-0.149	-1.150	-0.073	-0.200	-0.979	-0.042	-0.664	-0.153	0.027	-0.032	-0.174	-0.068	0.065	0.285	0.115	0.068
-0.157	-0.887	-0.369	-0.201	-0.979	-0.046	0.030	-0.533	-0.093	-0.039	0.088	-0.360	0.060	0.027	0.178	0.002
-0.157	-0.887	-0.369	-0.205	-0.977	-0.054	0.293	-0.425	-0.250	-0.034	0.087	-0.351	0.064	0.032	0.176	-0.005
0.101	-1.010	0.092	-0.217	-0.975	-0.058	0.239	-0.014	-0.619	0.235	-0.039	0.114	0.326	0.161	0.287	-0.088
-0.068	-1.177	0.144	-0.231	-0.971	-0.062	0.198	-0.111	-0.756	0.079	-0.209	0.169	0.162	0.333	0.339	-0.155
0.182	-1.331	0.112	-0.245	-0.967	-0.066	0.303	0.192	-0.827	0.344	-0.368	0.142	0.415	0.494	0.308	-0.232
-0.030	-1.381	0.092	-0.260	-0.963	-0.073	0.426	0.205	-0.798	0.147	-0.422	0.129	0.206	0.551	0.289	-0.235
0.059	-1.122	-0.030	-0.273	-0.959	-0.075	0.205	0.309	-0.706	0.249	-0.167	0.009	0.297	0.299	0.166	-0.258
0.078	-1.072	0.002	-0.285	-0.956	-0.070	-0.268	0.024	-0.660	0.280	-0.120	0.035	0.316	0.256	0.196	-0.255
0.132	-1.184	-0.250	-0.299	-0.952	-0.071	0.046	0.077	-0.823	0.348	-0.237	-0.216	0.370	0.374	0.057	-0.234
0.197	-1.153	-0.183	-0.318	-0.945	-0.074	0.339	0.581	-1.047	0.432	-0.212	-0.146	0.433	0.348	0.009	-0.193
-0.137	-1.138	-0.144	-0.338	-0.938	-0.074	0.054	0.126	-1.096	0.118	-0.204	-0.106	0.098	0.339	0.048	-0.159
-0.164	-1.196	-0.270	-0.358	-0.931	-0.077	0.081	-0.057	-1.086	0.110	-0.269	-0.230	0.069	0.403	0.078	-0.106
-0.060	-1.184	-0.384	-0.378	-0.922	-0.083	0.385	0.170	-1.149	0.234	-0.266	-0.337	0.170	0.397	0.193	-0.004
-0.226	-1.184	-0.345	-0.396	-0.914	-0.090	0.451	0.277	-1.017	0.087	-0.275	-0.291	0.001	0.402	0.153	0.042
-0.399	-1.080	-0.357	-0.413	-0.906	-0.094	0.361	0.491	-0.846	-0.070	-0.178	-0.300	0.176	0.303	0.163	0.116
-0.403	-0.968	-0.353	-0.427	-0.899	-0.092	0.224	0.697	-0.764	-0.058	-0.073	-0.297	0.181	0.194	0.159	0.230
-0.595	-0.933	-0.443	-0.443	-0.892	-0.090	0.170	0.733	-0.778	-0.235	-0.045	-0.390	0.383	0.160	0.242	0.320
-0.737	-0.906	-0.447	-0.457	-0.886	-0.084	-0.029	0.725	-0.663	-0.364	-0.025	-0.400	0.524	0.138	0.246	0.378
-0.772	-0.914	-0.353	-0.465	-0.882	-0.076	-0.190	0.657	-0.367	-0.390	-0.036	-0.314	0.561	0.150	0.151	0.435
-0.764	-0.879	-0.349	-0.470	-0.880	-0.063	-0.431	0.661	-0.211	-0.377	-0.003	-0.323	0.558	0.118	0.143	0.430
-0.753	-0.802	-0.341	-0.473	-0.879	-0.055	-0.302	0.355	-0.109	-0.363	0.073	-0.323	0.552	0.043	0.132	0.394
-0.634	-0.941	-0.290	-0.472	-0.880	-0.046	-0.213	0.588	0.090	-0.244	-0.066	-0.280	0.438	0.185	0.076	0.357
-0.610	-0.972	-0.254	-0.468	-0.883	-0.044	0.102	0.531	0.276	-0.225	-0.094	-0.247	0.419	0.219	0.038	0.313
-0.614	-1.045	-0.207	-0.467	-0.883	-0.043	0.205	0.512	0.127	-0.231	-0.167	-0.201	0.428	0.295	0.013	0.258
-0.618	-1.115	-0.069	-0.469	-0.882	-0.040	0.098	0.492	-0.099	-0.232	-0.238	-0.066	0.437	0.367	0.154	0.208
-0.549	-0.933	-0.053	-0.469	-0.882	-0.042	0.157	0.127	-0.015	-0.162	-0.057	-0.048	0.372	0.188	0.173	0.153
-0.484	-0.991	0.065	-0.466	-0.884	-0.043	0.165	0.118	0.165	-0.100	-0.113	0.071	0.313	0.249	0.296	0.121
-0.387	-0.790	-0.042	-0.460	-0.886	-0.050	0.403	0.004	0.334	-0.010	0.090	-0.028	0.221	0.051	0.193	0.072
-0.484	-1.003	-0.069	-0.457	-0.888	-0.054	0.241	0.027	0.219	-0.110	-0.121	-0.052	0.323	0.267	0.169	0.024
-0.360	-0.964	-0.014	-0.454	-0.889	-0.055	0.014	-0.028	0.126	0.011	-0.081	0.003	0.206	0.231	0.229	-0.008
-0.276	-0.968	-0.045	-0.451	-0.891	-0.053	0.006	0.225	0.168	0.092	-0.083	-0.030	0.125	0.239	0.204	-0.002
-0.287	-0.979	0.049	-0.446	-0.893	-0.053	0.130	0.205	0.235	0.076	-0.092	0.064	0.142	0.254	0.304	-0.065
-0.426	-0.952	0.010	-0.443	-0.895	-0.056	0.155	-0.102	0.178	-0.065	-0.064	0.028	0.285	0.230	0.271	-0.065
-0.172	-0.929	0.053	-0.443	-0.895	-0.058	0.198	0.154	-0.025	0.188	-0.041	0.073	0.036	0.209	0.320	-0.051
-0.357	-0.875	-0.002	-0.443	-0.894	-0.062	0.286	0.153	-0.031	0.004	0.013	0.022	0.227	0.157	0.269	-0.044
-0.376	-0.879	0.022	-0.445	-0.893	-0.069	0.497	0.130	-0.066	-0.014	0.007	0.053	0.251	0.164	0.299	-0.064
-0.322	-0.999	0.006	-0.448	-0.891	-0.079	0.622	0.132	-0.202	0.043	-0.115	0.047	0.202	0.287	0.290	-0.033
-0.337	-0.933	0.010	-0.453	-0.888	-0.087	0.477	0.063	-0.276	0.033	-0.052	0.058	0.222	0.224	0.300	-0.033
-0.353	-0.902	0.006	-0.459	-0.883	-0.093	0.476	0.171	-0.375	0.024	-0.026	0.061	0.240	0.196	0.302	-0.043
-0.364	-0.945	-0.069	-0.466	-0.879	-0.099	0.440	0.190	-0.373	0.019	-0.072	-0.008	0.254	0.241	0.234	-0.045
-0.357	-0.933	0.010	-0.471	-0.876	-0.106	0.391	-0.070	-0.314	0.032	-0.064	0.078	0.248	0.232	0.321	-0.079
-0.357	-0.933	0.010	-0.477	-0.872	-0.114	0.484	0.041	-0.349	0.038	-0.068	0.085	0.249	0.235	0.328	-0.116
-0.199	-0.945	0.014	-0.484	-0.867	-0.120	0.495	0.230	-0.419	0.202	-0.085	0.095	0.092	0.250	0.340	-0.138
-0.199	-0.945	0.014	-0.491	-0.862	-0.127	0.494	0.103	-0.458	0.210	-0.090	0.103	0.092	0.254	0.348	-0.135
-0.264	-0.979	-0.132	-0.498	-0.857	-0.137	0.610	0.090	-0.394	0.151	-0.129	-0.034	0.157	0.292	0.211	-0.147
-0.380	-1.003	-0.124	-0.506	-0.849	-0.149	0.845	0.154	-0.515	0.044	-0.160	-0.013	0.272	0.320	0.228	-0.113
-0.341	-0.964	-0.002	-0.515	-0.841	-0.167	1.095	0.057	-0.502	0.091	-0.129	0.127	0.232	0.286	0.359	-0.090
-0.387	-0.956	-0.156	-0.523	-0.831	-0.189	1.345	0.001	-0.513	0.053	-0.131	-0.004	0.275	0.282	0.212	-0.092
-0.337	-0.918	-0.148	-0.530	-0.820	-0.214	1.421	-0.161	-0.531	0.110	-0.103	0.028	0.223	0.247	0.226	-0.095
-0.360	-0.755	-0.038	-0.537	-0.809	-0.239	1.350	-0.259	-0.476	0.094	0.048	0.163	0.246	0.089	0.343	-0.089
-0.472	-0.701	-0.038	-0.540	-0.798	-0.266	1.512	-0.368	-0.323	-0.014	0.091	0.191	0.357	0.039	0.348	-0.091
-0.445	-0.670	-0.018	-0.543	-0.787	-0.293	1.601	-0.163	-0.244	0.015	0.111	0.237	0.329	0.013	0.372	-0.072
-0.503	-0.643	-0.002	-0.545	-0.773	-0.325	1.932	-0.212	-0.161	-0.041	0.125	0.285	0.385	0.009	0.392	-0.053
-0.530	-0.740	-0.089	-0.545	-0.758	-0.359	2.091	-0.329	-0.161	-0.067	0.012	0.233	0.411	0.094	0.308	-0.054
-0.476	-0.616	-0.179	-0.542	-0.740	-0.398	2.203	-0.524	-0.052	-0.016	0.119	0.181	0.356	0.023	0.221	-0.051
-0.472	-0.609	-0.183	-0.537	-0.721	-0.438	2.144	-0.838	-0.108	-0.018	0.108	0.217	0.351	0.025	0.219	-0.063
-0.422	-0.558	-0.278	-0.533	-0.702	-0.473	1.825	-0.913	-0.297	0.028	0.139	0.158	0.302	0.071	0.129	0.000
-0.357	-0.601	-0.361	-0.528	-0.683	-0.505	1.651	-0.824	-0.264	0.088	0.078	0.107	0.238	0.023	0.050	0.000
-0.364	-0.605	-0.373	-0.527	-0.663	-0.532	1.575	-0.584	-0.367	0.079	0.054	0.123	0.247	0.015	0.042	0.000
Avg ODBA	4.673
Vec ODBA	3.138
Avg ELBA	2.110
Avg EPBA	0.604
Speed	ODBA	VeDBA	ELBA	EPBA	StrkSpGn	StrSpGn_L	ISI
9.500	4.673	3.138	2.110	0.604	1.072	0.819	1.635
MeanPeak	0.109410
MeanLong	0.083553
MeanISI	1.635385
