# Supplementary material for: Averaged Propulsive Body Acceleration (APBA) Can Be Calculated from Biologging Tags That Incorporate Gyroscopes and Accelerometers to Estimate Swimming Speed, Hydrodynamic Drag and Energy Expenditure for Steller Sea Lions
Source: PLoS One. 2016 Jun 10;11(6):e0157326. doi: 10.1371/journal.pone.0157326 (PMC4902303; doi:10.1371/journal.pone.0157326)
Supplement: S5 Data — Same components as S2. (ZIP) [file pone.0157326.s005.zip › YashaJuly_30/yasha_2630_4.csv]

rawAx	rawAy	rawAz	gravX	gravY	gravZ	gyrX	gyrY	gyrZ	estAx	estAy	estAz	odbX	odbY	odbZ	spk
-0.391	-0.840	-0.183	-0.358	-0.875	-0.327	-0.487	-0.867	0.208	-0.108	0.041	0.116	0.548	0.064	0.012	0.031
-0.368	-0.860	-0.144	-0.349	-0.879	-0.325	-0.430	-0.875	0.208	-0.095	0.026	0.153	0.522	0.047	0.052	0.035
-0.345	-0.856	-0.112	-0.339	-0.883	-0.324	-0.385	-0.905	0.233	-0.082	0.034	0.183	0.496	0.053	0.085	0.024
-0.333	-0.844	-0.152	-0.329	-0.888	-0.323	-0.352	-0.864	0.276	-0.080	0.050	0.143	0.482	0.066	0.047	0.017
-0.283	-0.840	-0.124	-0.318	-0.892	-0.320	-0.398	-0.789	0.298	-0.041	0.059	0.168	0.429	0.072	0.076	0.013
-0.330	-0.867	-0.108	-0.308	-0.896	-0.319	-0.335	-0.776	0.297	-0.097	0.036	0.182	0.472	0.047	0.094	0.016
-0.318	-0.883	-0.077	-0.298	-0.900	-0.317	-0.302	-0.780	0.308	-0.096	0.024	0.212	0.457	0.034	0.127	0.007
-0.322	-0.898	-0.061	-0.287	-0.904	-0.318	-0.193	-0.802	0.292	-0.110	0.012	0.228	0.457	0.020	0.144	0.003
-0.268	-0.887	-0.061	-0.277	-0.907	-0.317	-0.220	-0.761	0.300	-0.067	0.027	0.228	0.399	0.033	0.146	-0.001
-0.245	-0.910	-0.026	-0.266	-0.909	-0.319	-0.100	-0.787	0.319	-0.054	0.006	0.265	0.373	0.012	0.183	-0.016
-0.287	-0.918	-0.014	-0.256	-0.913	-0.319	-0.181	-0.671	0.339	-0.107	0.002	0.276	0.412	0.006	0.196	-0.019
-0.222	-0.949	0.022	-0.245	-0.915	-0.321	-0.025	-0.701	0.340	-0.053	-0.027	0.314	0.343	0.022	0.233	-0.021
-0.276	-0.972	-0.006	-0.235	-0.918	-0.321	-0.132	-0.673	0.321	-0.117	-0.047	0.286	0.394	0.043	0.207	-0.022
-0.214	-0.937	-0.038	-0.226	-0.920	-0.321	-0.079	-0.617	0.291	-0.064	-0.011	0.255	0.329	0.006	0.177	-0.039
-0.168	-0.887	-0.089	-0.217	-0.922	-0.320	-0.173	-0.544	0.298	-0.027	0.042	0.203	0.279	0.046	0.127	-0.042
-0.064	-0.748	-0.235	-0.207	-0.925	-0.319	-0.149	-0.528	0.360	0.066	0.184	0.056	0.171	0.187	0.017	-0.061
-0.064	-0.748	-0.235	-0.197	-0.927	-0.318	-0.176	-0.502	0.333	0.056	0.186	0.055	0.167	0.189	0.016	-0.073
-0.030	-0.763	-0.258	-0.188	-0.930	-0.317	-0.176	-0.550	0.302	0.081	0.173	0.030	0.128	0.176	0.039	-0.074
0.001	-0.771	-0.302	-0.178	-0.932	-0.316	-0.186	-0.598	0.289	0.103	0.168	-0.014	0.093	0.170	0.081	-0.061
-0.037	-0.829	-0.302	-0.169	-0.935	-0.312	-0.266	-0.465	0.306	0.055	0.113	-0.017	0.127	0.114	0.080	-0.048
-0.080	-0.910	-0.254	-0.160	-0.936	-0.312	-0.108	-0.596	0.279	0.004	0.033	0.030	0.165	0.035	0.031	-0.043
-0.110	-0.941	-0.168	-0.152	-0.938	-0.312	-0.066	-0.549	0.239	-0.035	0.004	0.117	0.192	0.005	0.056	-0.041
-0.072	-0.987	-0.093	-0.143	-0.938	-0.315	0.065	-0.563	0.251	-0.005	-0.042	0.194	0.149	0.040	0.131	-0.028
-0.057	-0.999	-0.069	-0.135	-0.939	-0.317	0.092	-0.557	0.231	0.003	-0.053	0.221	0.130	0.050	0.156	-0.039
-0.141	-0.960	-0.101	-0.127	-0.938	-0.322	0.199	-0.632	0.241	-0.090	-0.015	0.194	0.210	0.010	0.125	-0.042
0.017	-0.879	-0.250	-0.118	-0.938	-0.326	0.188	-0.485	0.284	0.059	0.066	0.049	0.048	0.072	0.024	-0.035
-0.003	-0.844	-0.325	-0.109	-0.938	-0.328	0.008	-0.440	0.302	0.031	0.101	-0.024	0.063	0.108	0.098	-0.029
0.005	-0.840	-0.309	-0.102	-0.940	-0.327	-0.102	-0.417	0.243	0.031	0.106	-0.010	0.052	0.113	0.082	-0.023
0.020	-0.879	-0.274	-0.095	-0.941	-0.326	-0.092	-0.343	0.240	0.040	0.069	0.025	0.032	0.076	0.046	-0.019
-0.091	-0.883	-0.211	-0.086	-0.942	-0.324	-0.124	-0.519	0.289	-0.080	0.066	0.087	0.140	0.073	0.017	-0.018
-0.003	-0.933	-0.156	-0.077	-0.943	-0.322	-0.105	-0.464	0.276	-0.000	0.017	0.140	0.048	0.023	0.073	-0.022
-0.037	-0.922	-0.132	-0.069	-0.945	-0.321	-0.081	-0.479	0.303	-0.043	0.030	0.163	0.079	0.035	0.097	-0.015
0.024	-0.918	-0.172	-0.059	-0.945	-0.321	-0.027	-0.470	0.318	0.009	0.035	0.123	0.014	0.039	0.058	-0.027
0.001	-0.914	-0.211	-0.052	-0.947	-0.317	-0.205	-0.367	0.247	-0.021	0.040	0.080	0.033	0.044	0.019	-0.025
0.001	-0.902	-0.160	-0.044	-0.948	-0.315	-0.106	-0.527	0.271	-0.029	0.053	0.129	0.029	0.055	0.070	-0.032
0.051	-0.898	-0.207	-0.035	-0.949	-0.313	-0.107	-0.464	0.289	0.012	0.058	0.080	0.024	0.060	0.023	-0.038
0.078	-0.852	-0.223	-0.026	-0.949	-0.313	-0.031	-0.623	0.259	0.030	0.105	0.064	0.054	0.107	0.007	-0.053
0.140	-0.852	-0.278	-0.018	-0.950	-0.312	-0.065	-0.477	0.243	0.083	0.105	0.008	0.119	0.107	0.049	-0.068
0.159	-0.848	-0.302	-0.010	-0.950	-0.312	-0.017	-0.439	0.230	0.095	0.109	-0.016	0.140	0.111	0.072	-0.067
0.174	-0.829	-0.302	-0.004	-0.951	-0.310	-0.098	-0.351	0.168	0.104	0.129	-0.018	0.158	0.131	0.073	-0.068
0.124	-0.821	-0.317	0.001	-0.951	-0.308	-0.106	-0.308	0.173	0.049	0.138	-0.035	0.111	0.138	0.089	-0.053
0.132	-0.837	-0.254	0.007	-0.952	-0.305	-0.138	-0.263	0.185	0.051	0.123	0.025	0.121	0.123	0.026	-0.058
0.082	-0.867	-0.250	0.012	-0.953	-0.303	-0.141	-0.208	0.164	-0.004	0.093	0.026	0.074	0.092	0.022	-0.049
0.186	-0.894	-0.215	0.017	-0.954	-0.300	-0.139	-0.259	0.176	0.095	0.067	0.059	0.180	0.064	0.013	-0.062
0.155	-0.875	-0.302	0.022	-0.955	-0.297	-0.162	-0.197	0.160	0.059	0.087	-0.031	0.152	0.083	0.074	-0.057
0.232	-0.875	-0.333	0.026	-0.957	-0.290	-0.365	-0.123	0.159	0.132	0.089	-0.070	0.231	0.083	0.106	-0.059
0.170	-0.910	-0.333	0.031	-0.959	-0.280	-0.508	-0.124	0.203	0.065	0.057	-0.079	0.172	0.048	0.106	-0.030
0.140	-1.007	-0.278	0.038	-0.962	-0.269	-0.556	-0.254	0.286	0.027	-0.037	-0.035	0.143	0.049	0.051	-0.045
0.097	-1.088	-0.290	0.046	-0.965	-0.258	-0.556	-0.195	0.328	-0.023	-0.115	-0.058	0.103	0.131	0.064	-0.053
0.286	-1.037	-0.306	0.049	-0.967	-0.250	-0.452	0.136	0.191	0.162	-0.063	-0.082	0.293	0.082	0.080	-0.004
0.301	-0.960	-0.290	0.051	-0.968	-0.244	-0.323	0.144	0.074	0.176	0.016	-0.073	0.310	0.005	0.065	0.054
-0.045	-1.072	-0.376	0.054	-0.968	-0.246	0.123	-0.072	0.142	-0.173	-0.097	-0.157	0.035	0.117	0.152	0.109
-0.053	-0.910	-0.558	0.055	-0.967	-0.250	0.135	-0.145	0.041	-0.182	0.064	-0.335	0.042	0.044	0.334	0.174
-0.099	-0.740	-0.530	0.054	-0.967	-0.250	-0.021	-0.203	-0.051	-0.228	0.234	-0.307	0.087	0.213	0.307	0.216
-0.037	-0.825	-0.373	0.052	-0.969	-0.242	-0.430	-0.110	-0.134	-0.164	0.151	-0.157	0.024	0.127	0.150	0.195
0.070	-0.976	-0.282	0.050	-0.972	-0.231	-0.597	-0.036	-0.141	-0.054	0.004	-0.078	0.084	0.025	0.060	0.155
0.047	-1.142	-0.302	0.048	-0.975	-0.219	-0.600	0.084	-0.083	-0.075	-0.160	-0.109	0.061	0.192	0.080	0.117
0.078	-1.219	-0.309	0.046	-0.977	-0.211	-0.466	0.223	-0.043	-0.042	-0.235	-0.126	0.092	0.271	0.088	0.097
0.017	-1.254	-0.258	0.044	-0.977	-0.208	-0.147	0.120	-0.059	-0.102	-0.269	-0.077	0.031	0.308	0.038	0.096
0.017	-1.223	-0.211	0.042	-0.977	-0.207	-0.009	0.008	-0.083	-0.100	-0.238	-0.030	0.030	0.278	0.009	0.082
0.032	-1.130	-0.175	0.040	-0.977	-0.209	0.093	0.004	-0.137	-0.082	-0.146	0.007	0.045	0.188	0.044	0.070
0.070	-1.030	-0.168	0.038	-0.977	-0.212	0.139	-0.056	-0.078	-0.042	-0.046	0.017	0.083	0.089	0.051	0.039
0.090	-0.968	-0.183	0.038	-0.976	-0.216	0.218	-0.096	-0.050	-0.023	0.015	0.005	0.101	0.029	0.035	0.012
0.151	-0.956	-0.191	0.038	-0.976	-0.216	0.034	-0.116	-0.022	0.038	0.027	-0.002	0.162	0.019	0.026	-0.006
0.143	-0.949	-0.183	0.038	-0.976	-0.215	-0.044	-0.085	-0.046	0.031	0.035	0.005	0.153	0.013	0.034	-0.031
0.147	-0.972	-0.223	0.038	-0.976	-0.214	-0.053	-0.105	-0.026	0.034	0.012	-0.036	0.156	0.037	0.006	-0.047
0.209	-0.956	-0.183	0.038	-0.977	-0.210	-0.188	0.002	-0.043	0.096	0.028	-0.000	0.216	0.023	0.033	-0.060
0.197	-0.976	-0.223	0.038	-0.977	-0.209	-0.049	0.037	-0.006	0.084	0.009	-0.040	0.203	0.043	0.006	-0.078
0.220	-0.960	-0.175	0.039	-0.977	-0.210	0.045	-0.050	0.011	0.106	0.024	0.008	0.224	0.029	0.041	-0.090
0.263	-0.937	-0.250	0.039	-0.976	-0.213	0.161	0.017	-0.018	0.148	0.047	-0.064	0.264	0.006	0.035	-0.082
0.232	-0.941	-0.270	0.039	-0.975	-0.218	0.202	0.065	-0.038	0.118	0.042	-0.080	0.232	0.011	0.055	-0.079
0.197	-0.914	-0.274	0.040	-0.974	-0.222	0.210	-0.068	-0.011	0.083	0.068	-0.079	0.195	0.015	0.060	-0.064
0.147	-0.941	-0.156	0.037	-0.974	-0.223	0.045	0.147	-0.096	0.035	0.041	0.040	0.142	0.012	0.058	-0.054
0.132	-0.941	-0.179	0.035	-0.974	-0.223	0.016	0.145	-0.109	0.022	0.041	0.016	0.124	0.013	0.034	-0.057
0.190	-0.995	-0.223	0.034	-0.974	-0.224	0.062	0.051	-0.078	0.081	-0.013	-0.026	0.179	0.068	0.009	-0.064
0.220	-0.952	-0.215	0.031	-0.974	-0.225	0.049	0.129	-0.132	0.114	0.029	-0.017	0.207	0.025	0.001	-0.067
0.209	-0.952	-0.242	0.030	-0.973	-0.228	0.122	0.019	-0.094	0.104	0.029	-0.042	0.193	0.025	0.029	-0.075
0.182	-0.995	-0.235	0.028	-0.973	-0.231	0.149	0.014	-0.118	0.079	-0.014	-0.032	0.163	0.067	0.022	-0.074
0.167	-1.026	-0.191	0.026	-0.972	-0.233	0.144	-0.024	-0.100	0.065	-0.046	0.014	0.145	0.098	0.020	-0.068
0.143	-1.057	-0.144	0.025	-0.971	-0.238	0.241	0.008	-0.070	0.043	-0.078	0.066	0.119	0.128	0.066	-0.066
0.143	-1.061	-0.132	0.024	-0.970	-0.243	0.272	0.086	-0.064	0.044	-0.083	0.083	0.115	0.131	0.076	-0.072
0.147	-1.018	-0.144	0.023	-0.969	-0.248	0.295	0.022	-0.052	0.049	-0.042	0.076	0.116	0.087	0.063	-0.067
0.182	-0.976	-0.183	0.022	-0.967	-0.253	0.264	0.085	-0.085	0.085	-0.001	0.042	0.147	0.044	0.022	-0.063
0.163	-0.906	-0.298	0.020	-0.966	-0.257	0.192	0.058	-0.092	0.068	0.068	-0.069	0.126	0.027	0.093	-0.058
0.163	-0.906	-0.298	0.018	-0.965	-0.261	0.193	0.124	-0.091	0.070	0.067	-0.065	0.123	0.028	0.095	-0.056
0.132	-0.972	-0.219	0.017	-0.964	-0.265	0.239	0.047	-0.062	0.040	0.000	0.018	0.090	0.036	0.017	-0.040
0.140	-0.968	-0.183	0.017	-0.963	-0.269	0.223	-0.019	-0.027	0.048	0.003	0.058	0.095	0.032	0.018	-0.043
0.105	-0.960	-0.246	0.016	-0.962	-0.273	0.213	-0.006	-0.057	0.014	0.009	-0.001	0.058	0.023	0.046	-0.046
0.143	-0.968	-0.231	0.016	-0.961	-0.277	0.195	-0.007	-0.040	0.053	0.001	0.018	0.095	0.029	0.031	-0.051
0.136	-0.964	-0.203	0.015	-0.960	-0.281	0.206	0.028	-0.044	0.046	0.003	0.049	0.086	0.024	0.004	-0.051
0.151	-0.964	-0.223	0.014	-0.959	-0.284	0.206	0.024	-0.064	0.062	0.002	0.033	0.100	0.023	0.025	-0.063
0.143	-0.956	-0.231	0.014	-0.957	-0.288	0.204	0.010	-0.041	0.055	0.008	0.029	0.090	0.015	0.033	-0.061
0.163	-0.952	-0.242	0.014	-0.956	-0.293	0.240	0.002	-0.019	0.074	0.011	0.022	0.107	0.010	0.046	-0.060
0.143	-0.964	-0.286	0.014	-0.955	-0.298	0.273	-0.013	-0.043	0.055	-0.002	-0.016	0.086	0.020	0.091	-0.056
0.143	-0.968	-0.278	0.013	-0.953	-0.302	0.243	-0.014	-0.046	0.055	-0.008	-0.004	0.084	0.022	0.084	-0.046
0.147	-0.937	-0.298	0.012	-0.952	-0.306	0.200	0.060	-0.041	0.060	0.022	-0.020	0.086	0.010	0.105	-0.047
0.105	-0.918	-0.290	0.012	-0.951	-0.310	0.185	-0.009	-0.042	0.018	0.040	-0.009	0.042	0.032	0.099	-0.045
0.174	-0.941	-0.294	0.012	-0.950	-0.313	0.183	0.050	-0.030	0.088	0.016	-0.009	0.110	0.010	0.104	-0.046
0.124	-0.949	-0.278	0.011	-0.949	-0.316	0.167	-0.018	-0.046	0.038	0.007	0.009	0.059	0.004	0.090	-0.052
0.143	-0.933	-0.290	0.010	-0.948	-0.318	0.099	0.011	-0.064	0.058	0.022	-0.001	0.076	0.020	0.103	-0.058
0.170	-0.941	-0.290	0.009	-0.948	-0.319	0.083	0.072	-0.068	0.086	0.014	0.001	0.101	0.014	0.105	-0.060
0.120	-0.960	-0.266	0.009	-0.947	-0.321	0.079	-0.045	-0.006	0.036	-0.006	0.026	0.050	0.004	0.083	-0.059
0.182	-0.918	-0.294	0.009	-0.947	-0.322	0.060	0.065	-0.012	0.097	0.036	-0.001	0.110	0.039	0.112	-0.058
0.120	-0.937	-0.298	0.009	-0.947	-0.322	0.029	0.024	-0.047	0.037	0.016	-0.004	0.046	0.021	0.118	-0.051
0.132	-0.956	-0.290	0.009	-0.946	-0.323	0.025	0.007	-0.015	0.048	-0.003	0.004	0.056	0.003	0.112	-0.046
0.136	-0.945	-0.306	0.008	-0.946	-0.323	0.002	0.040	-0.042	0.053	0.008	-0.012	0.058	0.015	0.129	-0.036
0.113	-0.929	-0.317	0.008	-0.946	-0.323	0.015	0.032	-0.020	0.030	0.024	-0.024	0.033	0.032	0.142	-0.035
0.132	-0.918	-0.317	0.007	-0.946	-0.323	0.012	0.005	-0.037	0.049	0.035	-0.023	0.050	0.044	0.143	-0.031
0.117	-0.922	-0.309	0.007	-0.947	-0.322	-0.080	0.017	-0.049	0.035	0.032	-0.017	0.033	0.040	0.137	-0.031
0.117	-0.918	-0.306	0.007	-0.947	-0.321	-0.040	-0.024	-0.023	0.035	0.036	-0.014	0.031	0.045	0.134	-0.034
0.132	-0.918	-0.290	0.007	-0.948	-0.319	-0.079	0.001	-0.015	0.050	0.036	0.000	0.045	0.045	0.119	-0.036
0.128	-0.925	-0.309	0.007	-0.948	-0.318	-0.061	-0.031	-0.017	0.046	0.029	-0.021	0.039	0.038	0.140	-0.036
0.140	-0.933	-0.306	0.006	-0.948	-0.317	-0.068	0.048	-0.041	0.058	0.022	-0.018	0.049	0.030	0.137	-0.043
0.109	-0.952	-0.286	0.007	-0.949	-0.316	-0.055	-0.047	-0.001	0.027	0.003	0.000	0.017	0.011	0.119	-0.030
0.151	-0.952	-0.286	0.006	-0.949	-0.314	-0.076	0.057	-0.030	0.069	0.003	-0.001	0.058	0.011	0.120	-0.034
0.074	-0.925	-0.329	0.006	-0.950	-0.313	-0.051	-0.036	-0.034	-0.007	0.030	-0.045	0.020	0.040	0.166	-0.028
0.147	-0.937	-0.298	0.006	-0.950	-0.312	-0.063	-0.047	-0.042	0.066	0.019	-0.015	0.053	0.029	0.136	-0.032
0.093	-0.952	-0.262	0.006	-0.951	-0.310	-0.101	-0.022	-0.031	0.012	0.004	0.018	0.002	0.015	0.103	-0.025
0.132	-0.941	-0.278	0.006	-0.952	-0.307	-0.143	0.005	-0.034	0.051	0.017	-0.000	0.036	0.028	0.121	-0.037
0.132	-0.933	-0.329	0.005	-0.953	-0.304	-0.153	-0.015	-0.059	0.051	0.025	-0.054	0.035	0.036	0.175	-0.037
0.140	-0.933	-0.321	0.004	-0.953	-0.303	-0.062	-0.024	-0.056	0.060	0.026	-0.047	0.042	0.036	0.169	-0.040
0.136	-0.972	-0.270	0.004	-0.953	-0.302	-0.089	-0.005	-0.071	0.056	-0.013	0.002	0.038	0.002	0.119	-0.038
0.105	-0.968	-0.250	0.003	-0.954	-0.298	-0.156	-0.011	-0.065	0.026	-0.008	0.019	0.006	0.002	0.101	-0.039
0.132	-0.945	-0.302	0.002	-0.955	-0.295	-0.164	-0.013	-0.049	0.054	0.016	-0.035	0.033	0.025	0.153	-0.039
0.132	-0.945	-0.302	0.002	-0.956	-0.293	-0.133	0.004	-0.025	0.054	0.017	-0.038	0.032	0.025	0.154	-0.032
0.120	-0.968	-0.262	0.001	-0.957	-0.291	-0.115	0.044	-0.074	0.043	-0.005	-0.001	0.020	0.003	0.117	-0.037
0.093	-0.960	-0.262	0.000	-0.958	-0.288	-0.125	-0.016	-0.052	0.017	0.003	-0.004	0.008	0.012	0.119	-0.033
0.136	-0.972	-0.250	-0.000	-0.958	-0.286	-0.082	0.046	-0.033	0.060	-0.008	0.007	0.034	0.001	0.109	-0.030
0.097	-0.956	-0.266	-0.001	-0.959	-0.284	-0.096	0.003	-0.041	0.022	0.008	-0.011	0.004	0.017	0.127	-0.030
0.105	-0.952	-0.266	0.000	-0.959	-0.283	-0.092	-0.041	0.018	0.029	0.013	-0.012	0.003	0.021	0.128	-0.037
0.128	-0.929	-0.274	0.001	-0.960	-0.281	-0.091	-0.018	0.021	0.052	0.037	-0.022	0.026	0.045	0.137	-0.033
0.132	-0.968	-0.254	0.002	-0.960	-0.279	-0.077	-0.037	0.016	0.055	-0.002	-0.003	0.029	0.007	0.119	-0.031
0.128	-0.956	-0.274	0.003	-0.961	-0.278	-0.089	-0.028	0.005	0.051	0.010	-0.025	0.025	0.019	0.140	-0.034
0.093	-0.945	-0.270	0.003	-0.961	-0.276	-0.088	-0.082	-0.015	0.016	0.022	-0.022	0.010	0.031	0.137	-0.032
0.117	-0.964	-0.246	0.003	-0.962	-0.274	-0.075	-0.031	-0.021	0.039	0.003	-0.000	0.013	0.012	0.115	-0.026
0.105	-0.949	-0.231	0.003	-0.962	-0.273	-0.080	-0.030	-0.009	0.027	0.019	0.014	0.001	0.028	0.101	-0.027
0.093	-0.952	-0.227	0.004	-0.962	-0.271	-0.072	-0.084	-0.011	0.015	0.015	0.017	0.011	0.025	0.098	-0.035
0.132	-0.949	-0.258	0.004	-0.963	-0.270	-0.067	-0.053	-0.023	0.054	0.019	-0.016	0.028	0.030	0.131	-0.040
0.128	-0.976	-0.246	0.004	-0.963	-0.268	-0.100	-0.011	-0.022	0.050	-0.007	-0.006	0.025	0.004	0.121	-0.038
0.147	-1.007	-0.239	0.004	-0.964	-0.266	-0.117	0.013	-0.030	0.070	-0.038	-0.001	0.045	0.026	0.115	-0.042
0.105	-0.968	-0.250	0.004	-0.965	-0.264	-0.095	-0.019	-0.004	0.027	0.001	-0.014	0.003	0.013	0.128	-0.035
0.120	-0.956	-0.242	0.004	-0.965	-0.263	-0.050	0.006	-0.021	0.043	0.013	-0.008	0.019	0.026	0.121	-0.028
0.093	-0.956	-0.258	0.004	-0.965	-0.262	-0.014	-0.014	-0.036	0.017	0.013	-0.024	0.008	0.026	0.138	-0.025
0.105	-0.964	-0.274	0.004	-0.965	-0.263	0.038	-0.046	-0.026	0.028	0.005	-0.039	0.004	0.019	0.155	-0.026
0.140	-0.964	-0.270	0.003	-0.964	-0.265	0.084	-0.028	-0.047	0.063	0.004	-0.033	0.039	0.020	0.152	-0.016
0.109	-0.949	-0.254	0.003	-0.964	-0.266	0.055	0.005	-0.041	0.033	0.019	-0.016	0.009	0.036	0.138	-0.025
0.070	-0.949	-0.258	0.003	-0.964	-0.266	-0.008	-0.044	-0.008	-0.006	0.019	-0.021	0.029	0.036	0.143	-0.022
0.124	-0.960	-0.219	0.004	-0.964	-0.266	0.011	-0.024	-0.002	0.048	0.007	0.019	0.026	0.024	0.105	-0.017
0.070	-0.945	-0.215	0.005	-0.964	-0.266	0.020	-0.107	0.006	-0.007	0.022	0.023	0.028	0.039	0.102	-0.015
0.105	-0.922	-0.250	0.006	-0.964	-0.266	-0.025	-0.149	0.002	0.026	0.045	-0.013	0.007	0.062	0.138	-0.024
0.101	-0.949	-0.242	0.006	-0.965	-0.264	-0.078	-0.084	-0.005	0.022	0.018	-0.007	0.005	0.035	0.131	-0.022
0.109	-0.960	-0.223	0.007	-0.965	-0.262	-0.091	-0.130	0.000	0.029	0.007	0.011	0.012	0.023	0.113	-0.032
0.120	-0.949	-0.223	0.007	-0.966	-0.260	-0.113	-0.056	-0.039	0.040	0.018	0.008	0.023	0.035	0.115	-0.041
0.143	-0.922	-0.239	0.007	-0.966	-0.257	-0.136	-0.044	-0.025	0.063	0.046	-0.010	0.045	0.064	0.133	-0.044
0.140	-0.914	-0.191	0.007	-0.967	-0.253	-0.216	-0.018	-0.040	0.059	0.055	0.033	0.041	0.072	0.087	-0.047
0.101	-0.918	-0.179	0.007	-0.969	-0.247	-0.269	-0.068	-0.038	0.021	0.052	0.039	0.002	0.068	0.076	-0.046
0.117	-0.883	-0.187	0.008	-0.970	-0.242	-0.274	-0.075	0.013	0.035	0.088	0.026	0.017	0.102	0.084	-0.040
0.120	-0.906	-0.195	0.009	-0.972	-0.236	-0.326	-0.051	0.028	0.037	0.066	0.012	0.021	0.078	0.093	-0.029
0.105	-0.918	-0.191	0.010	-0.974	-0.228	-0.366	-0.059	0.002	0.021	0.056	0.009	0.005	0.065	0.090	-0.033
0.090	-0.925	-0.175	0.009	-0.975	-0.221	-0.383	-0.019	-0.039	0.006	0.050	0.017	0.010	0.056	0.074	-0.035
0.136	-0.949	-0.179	0.009	-0.977	-0.213	-0.410	-0.020	-0.042	0.053	0.028	0.005	0.036	0.032	0.078	-0.039
0.124	-0.941	-0.140	0.008	-0.979	-0.203	-0.480	0.013	-0.081	0.042	0.038	0.035	0.024	0.039	0.038	-0.044
0.140	-0.918	-0.144	0.007	-0.981	-0.192	-0.556	0.045	-0.063	0.059	0.063	0.020	0.039	0.062	0.042	-0.050
0.117	-0.910	-0.112	0.006	-0.983	-0.181	-0.563	0.041	-0.045	0.036	0.073	0.040	0.017	0.070	0.011	-0.049
0.117	-0.918	-0.112	0.005	-0.986	-0.169	-0.607	0.003	-0.037	0.037	0.067	0.028	0.017	0.062	0.011	-0.047
0.120	-0.937	-0.108	0.006	-0.988	-0.157	-0.579	-0.023	0.016	0.040	0.050	0.020	0.021	0.043	0.007	-0.042
0.120	-0.937	-0.108	0.007	-0.989	-0.146	-0.567	0.051	0.027	0.039	0.052	0.009	0.022	0.042	0.006	-0.043
0.120	-0.960	-0.105	0.008	-0.991	-0.134	-0.615	0.027	0.049	0.038	0.030	0.001	0.022	0.019	0.002	-0.041
0.132	-0.952	-0.069	0.009	-0.993	-0.120	-0.670	0.048	0.027	0.048	0.039	0.023	0.034	0.027	0.033	-0.038
0.113	-0.949	-0.057	0.010	-0.994	-0.107	-0.645	0.018	0.035	0.028	0.045	0.022	0.016	0.031	0.045	-0.039
0.113	-0.929	-0.053	0.011	-0.996	-0.094	-0.690	-0.065	0.025	0.027	0.065	0.012	0.016	0.050	0.049	-0.044
0.143	-0.952	-0.073	0.012	-0.997	-0.077	-0.808	-0.072	0.014	0.057	0.043	-0.024	0.048	0.027	0.029	-0.048
0.167	-0.979	-0.065	0.013	-0.998	-0.061	-0.819	-0.081	0.022	0.079	0.018	-0.032	0.071	0.000	0.037	-0.050
0.186	-0.976	-0.077	0.013	-0.999	-0.044	-0.839	-0.020	-0.001	0.098	0.022	-0.060	0.090	0.003	0.026	-0.054
0.170	-0.964	-0.089	0.013	-1.000	-0.026	-0.928	0.035	-0.033	0.082	0.035	-0.090	0.075	0.015	0.014	-0.053
0.170	-0.979	-0.057	0.013	-1.000	-0.005	-1.048	0.079	-0.043	0.083	0.020	-0.079	0.076	0.001	0.046	-0.056
0.151	-0.991	-0.018	0.013	-1.000	0.019	-1.220	0.051	-0.008	0.063	0.008	-0.064	0.057	0.012	0.085	-0.053
0.182	-1.022	0.049	0.014	-0.999	0.045	-1.305	0.164	0.011	0.093	-0.024	-0.023	0.088	0.044	0.152	-0.064
0.159	-1.037	0.073	0.014	-0.997	0.071	-1.298	0.235	-0.005	0.069	-0.041	-0.025	0.066	0.060	0.176	-0.074
0.186	-1.053	0.159	0.015	-0.995	0.094	-1.173	0.306	0.003	0.095	-0.058	0.038	0.093	0.076	0.263	-0.077
0.193	-1.076	0.163	0.017	-0.993	0.116	-1.098	0.361	0.003	0.101	-0.084	0.020	0.101	0.100	0.267	-0.057
0.147	-1.088	0.171	0.018	-0.991	0.135	-0.950	0.346	-0.008	0.054	-0.098	0.009	0.055	0.112	0.276	-0.031
0.070	-1.119	0.171	0.019	-0.989	0.150	-0.744	0.236	0.020	-0.024	-0.131	-0.005	0.022	0.143	0.276	0.002
0.028	-1.142	0.159	0.022	-0.987	0.160	-0.524	0.009	0.124	-0.069	-0.156	-0.027	0.064	0.166	0.263	0.040
0.055	-1.153	0.120	0.025	-0.986	0.167	-0.391	-0.062	0.174	-0.046	-0.169	-0.074	0.037	0.178	0.223	0.076
0.055	-1.134	0.069	0.028	-0.985	0.173	-0.290	-0.065	0.155	-0.049	-0.151	-0.130	0.037	0.159	0.172	0.105
0.024	-1.099	0.049	0.029	-0.984	0.176	-0.179	-0.038	0.076	-0.081	-0.117	-0.153	0.067	0.124	0.152	0.131
-0.022	-1.065	0.033	0.029	-0.984	0.175	0.009	-0.107	0.005	-0.127	-0.082	-0.169	0.114	0.090	0.136	0.165
-0.053	-1.053	0.025	0.026	-0.985	0.172	0.165	-0.131	-0.108	-0.155	-0.070	-0.173	0.145	0.078	0.128	0.189
-0.080	-1.003	-0.022	0.021	-0.986	0.167	0.197	-0.130	-0.196	-0.177	-0.019	-0.216	0.171	0.028	0.080	0.205
-0.068	-0.979	0.002	0.016	-0.986	0.164	0.141	-0.173	-0.225	-0.160	0.005	-0.189	0.160	0.005	0.104	0.212
-0.076	-0.972	0.018	0.011	-0.987	0.163	0.020	-0.091	-0.246	-0.163	0.013	-0.172	0.168	0.002	0.119	0.215
-0.091	-1.003	0.045	0.005	-0.986	0.164	-0.045	-0.081	-0.226	-0.173	-0.018	-0.145	0.183	0.029	0.146	0.205
-0.122	-1.068	0.104	0.001	-0.986	0.166	-0.120	-0.023	-0.206	-0.199	-0.084	-0.088	0.214	0.095	0.204	0.197
-0.091	-1.065	0.089	-0.003	-0.986	0.169	-0.156	-0.055	-0.181	-0.165	-0.081	-0.107	0.183	0.091	0.188	0.181
-0.076	-1.041	0.089	-0.006	-0.985	0.172	-0.201	0.018	-0.138	-0.146	-0.059	-0.110	0.168	0.068	0.187	0.166
-0.026	-1.049	0.089	-0.009	-0.984	0.177	-0.251	0.020	-0.163	-0.093	-0.067	-0.115	0.118	0.076	0.186	0.145
-0.045	-1.068	0.112	-0.011	-0.984	0.180	-0.172	0.043	-0.119	-0.110	-0.087	-0.095	0.137	0.095	0.209	0.130
-0.018	-1.076	0.112	-0.014	-0.983	0.182	-0.119	0.059	-0.122	-0.081	-0.095	-0.097	0.110	0.103	0.208	0.117
-0.041	-1.103	0.156	-0.016	-0.983	0.184	-0.097	0.011	-0.112	-0.102	-0.123	-0.055	0.134	0.130	0.250	0.109
-0.049	-1.084	0.183	-0.018	-0.983	0.184	-0.005	-0.121	-0.083	-0.107	-0.104	-0.028	0.141	0.111	0.276	0.099
-0.022	-1.068	0.167	-0.020	-0.983	0.183	0.056	0.053	-0.091	-0.079	-0.088	-0.042	0.114	0.096	0.260	0.086
-0.018	-1.068	0.171	-0.021	-0.983	0.182	0.059	-0.018	-0.076	-0.073	-0.088	-0.037	0.110	0.096	0.263	0.069
0.005	-1.080	0.203	-0.023	-0.983	0.180	0.089	0.046	-0.095	-0.049	-0.100	-0.003	0.087	0.107	0.293	0.038
0.024	-1.065	0.211	-0.025	-0.984	0.178	0.098	0.005	-0.112	-0.028	-0.084	0.006	0.069	0.092	0.299	0.010
0.101	-1.045	0.203	-0.027	-0.984	0.176	0.133	0.035	-0.128	0.051	-0.064	0.001	0.008	0.072	0.290	-0.011
0.101	-1.045	0.203	-0.029	-0.985	0.172	0.167	0.066	-0.155	0.054	-0.064	0.004	0.008	0.072	0.288	-0.030
0.070	-1.022	0.195	-0.032	-0.985	0.169	0.167	0.046	-0.156	0.025	-0.040	-0.000	0.023	0.048	0.279	-0.050
0.109	-0.972	0.167	-0.035	-0.985	0.169	0.033	0.129	-0.190	0.067	0.010	-0.027	0.015	0.002	0.250	-0.053
0.124	-0.995	0.187	-0.036	-0.985	0.166	0.123	0.145	-0.143	0.084	-0.013	-0.005	0.030	0.020	0.268	-0.052
0.093	-0.999	0.226	-0.039	-0.986	0.163	0.211	0.138	-0.153	0.055	-0.016	0.038	0.001	0.023	0.306	-0.055
0.070	-0.991	0.223	-0.041	-0.986	0.159	0.202	0.102	-0.141	0.034	-0.008	0.038	0.025	0.014	0.301	-0.053
0.055	-0.999	0.238	-0.043	-0.987	0.155	0.188	0.070	-0.122	0.021	-0.015	0.058	0.041	0.022	0.315	-0.052
0.063	-0.991	0.223	-0.044	-0.987	0.152	0.174	0.082	-0.088	0.030	-0.007	0.045	0.034	0.014	0.297	-0.054
0.093	-0.995	0.211	-0.045	-0.988	0.149	0.178	0.053	-0.075	0.061	-0.010	0.037	0.003	0.018	0.283	-0.057
0.097	-1.007	0.207	-0.046	-0.988	0.145	0.233	0.090	-0.093	0.066	-0.021	0.037	0.000	0.029	0.277	-0.064
0.086	-0.987	0.195	-0.047	-0.989	0.140	0.242	0.089	-0.066	0.055	-0.001	0.030	0.011	0.010	0.263	-0.067
0.101	-0.987	0.187	-0.047	-0.990	0.134	0.299	0.136	-0.082	0.071	-0.000	0.028	0.004	0.009	0.254	-0.064
0.090	-0.972	0.156	-0.049	-0.990	0.129	0.296	0.113	-0.106	0.061	0.016	0.002	0.007	0.007	0.220	-0.056
0.090	-0.979	0.140	-0.050	-0.991	0.123	0.320	0.041	-0.077	0.063	0.009	-0.007	0.007	0.000	0.202	-0.055
0.063	-0.972	0.140	-0.051	-0.992	0.116	0.324	0.005	-0.074	0.037	0.018	-0.001	0.033	0.008	0.200	-0.042
0.078	-0.999	0.152	-0.051	-0.993	0.110	0.317	0.067	-0.028	0.052	-0.009	0.018	0.017	0.018	0.210	-0.045
0.024	-0.999	0.163	-0.051	-0.993	0.105	0.279	0.009	-0.039	-0.001	-0.008	0.035	0.070	0.018	0.221	-0.043
0.090	-0.987	0.148	-0.051	-0.994	0.099	0.318	0.048	-0.018	0.065	0.005	0.026	0.004	0.006	0.203	-0.047
0.070	-1.007	0.128	-0.052	-0.994	0.092	0.351	0.034	-0.041	0.046	-0.014	0.013	0.023	0.025	0.182	-0.048
0.070	-1.026	0.144	-0.052	-0.995	0.085	0.331	0.059	-0.030	0.047	-0.033	0.035	0.022	0.044	0.196	-0.051
0.078	-1.022	0.124	-0.052	-0.996	0.078	0.377	0.072	-0.037	0.055	-0.028	0.023	0.014	0.040	0.175	-0.050
0.055	-1.010	0.085	-0.052	-0.996	0.069	0.459	0.001	-0.040	0.033	-0.016	-0.007	0.037	0.029	0.134	-0.052
0.086	-1.010	0.089	-0.053	-0.997	0.060	0.461	-0.020	-0.037	0.064	-0.015	0.006	0.006	0.029	0.136	-0.044
0.074	-1.010	0.096	-0.054	-0.997	0.052	0.407	0.066	-0.062	0.053	-0.015	0.022	0.017	0.028	0.141	-0.049
0.020	-1.007	0.116	-0.054	-0.998	0.043	0.435	-0.001	-0.017	-0.000	-0.010	0.050	0.070	0.023	0.159	-0.055
0.101	-0.995	0.085	-0.054	-0.998	0.035	0.454	0.041	-0.023	0.081	0.002	0.027	0.011	0.011	0.125	-0.052
0.074	-1.022	0.073	-0.054	-0.998	0.026	0.425	0.061	-0.027	0.054	-0.025	0.024	0.015	0.037	0.110	-0.046
0.047	-1.034	0.096	-0.054	-0.998	0.018	0.450	0.132	-0.043	0.028	-0.036	0.056	0.042	0.048	0.132	-0.052
0.028	-1.026	0.092	-0.055	-0.998	0.009	0.473	0.059	-0.041	0.009	-0.028	0.061	0.061	0.040	0.125	-0.050
0.051	-1.018	0.065	-0.054	-0.999	-0.001	0.487	0.064	0.012	0.032	-0.020	0.043	0.038	0.031	0.095	-0.048
0.101	-0.979	0.018	-0.054	-0.998	-0.011	0.523	0.055	0.002	0.081	0.018	0.006	0.012	0.008	0.045	-0.051
0.059	-1.014	0.029	-0.053	-0.998	-0.023	0.579	0.055	0.020	0.038	-0.017	0.029	0.030	0.026	0.055	-0.051
0.067	-1.022	0.041	-0.052	-0.998	-0.033	0.562	0.038	0.032	0.045	-0.025	0.052	0.023	0.034	0.064	-0.052
0.043	-1.007	0.018	-0.051	-0.998	-0.044	0.520	0.010	0.043	0.021	-0.010	0.039	0.046	0.019	0.038	-0.046
0.063	-0.991	-0.006	-0.050	-0.997	-0.054	0.507	0.039	0.029	0.039	0.005	0.025	0.027	0.004	0.012	-0.048
0.063	-1.003	0.002	-0.049	-0.997	-0.062	0.452	0.021	0.028	0.038	-0.007	0.042	0.027	0.015	0.017	-0.046
0.070	-0.999	-0.014	-0.048	-0.996	-0.071	0.444	0.030	0.039	0.045	-0.004	0.034	0.020	0.011	0.001	-0.041
0.078	-0.987	-0.042	-0.047	-0.996	-0.080	0.429	-0.032	0.037	0.051	0.007	0.015	0.012	0.001	0.032	-0.038
0.028	-0.995	-0.042	-0.046	-0.995	-0.089	0.471	-0.016	0.056	0.000	-0.001	0.024	0.062	0.007	0.034	-0.034
0.047	-1.007	-0.042	-0.044	-0.994	-0.098	0.495	-0.027	0.049	0.018	-0.014	0.034	0.043	0.019	0.037	-0.030
0.047	-1.007	-0.042	-0.043	-0.993	-0.108	0.490	-0.088	0.048	0.016	-0.015	0.044	0.043	0.018	0.039	-0.027
0.070	-0.976	-0.097	-0.041	-0.992	-0.118	0.490	-0.046	0.061	0.038	0.015	-0.002	0.020	0.013	0.097	-0.040
0.070	-0.976	-0.097	-0.039	-0.991	-0.126	0.441	-0.054	0.064	0.036	0.014	0.007	0.021	0.013	0.099	-0.038
0.117	-0.979	-0.112	-0.038	-0.990	-0.135	0.414	-0.029	0.070	0.080	0.010	-0.000	0.025	0.009	0.118	-0.044
0.059	-0.983	-0.124	-0.036	-0.989	-0.143	0.404	-0.018	0.055	0.021	0.005	-0.004	0.033	0.005	0.132	-0.037
0.086	-1.003	-0.073	-0.035	-0.988	-0.151	0.453	-0.027	0.039	0.046	-0.015	0.056	0.006	0.014	0.083	-0.041
0.020	-1.022	-0.085	-0.033	-0.986	-0.161	0.513	-0.087	0.051	-0.021	-0.036	0.055	0.071	0.033	0.098	-0.032
0.086	-0.976	-0.108	-0.032	-0.985	-0.171	0.500	-0.064	0.072	0.042	0.009	0.041	0.006	0.013	0.124	-0.040
0.074	-0.941	-0.152	-0.030	-0.983	-0.180	0.436	-0.039	0.070	0.029	0.042	0.006	0.017	0.049	0.169	-0.037
0.113	-0.941	-0.172	-0.028	-0.982	-0.188	0.424	-0.023	0.067	0.066	0.040	-0.005	0.021	0.049	0.191	-0.047
0.086	-0.976	-0.144	-0.026	-0.980	-0.196	0.444	-0.058	0.053	0.037	0.004	0.031	0.006	0.015	0.166	-0.040
0.097	-0.983	-0.164	-0.025	-0.978	-0.205	0.449	-0.025	0.049	0.048	-0.005	0.020	0.006	0.008	0.188	-0.038
0.059	-0.968	-0.168	-0.024	-0.977	-0.213	0.392	-0.004	0.049	0.008	0.009	0.023	0.033	0.023	0.194	-0.031
0.063	-0.976	-0.168	-0.022	-0.975	-0.219	0.346	0.010	0.052	0.011	-0.001	0.030	0.029	0.016	0.196	-0.030
0.067	-0.972	-0.172	-0.020	-0.974	-0.227	0.385	-0.078	0.077	0.013	0.002	0.033	0.025	0.020	0.202	-0.026
0.097	-0.976	-0.195	-0.018	-0.972	-0.234	0.360	-0.050	0.093	0.041	-0.004	0.016	0.006	0.016	0.228	-0.029
0.082	-0.949	-0.199	-0.016	-0.971	-0.240	0.315	-0.032	0.068	0.023	0.022	0.018	0.010	0.044	0.234	-0.028
0.090	-0.945	-0.207	-0.014	-0.969	-0.245	0.297	-0.047	0.070	0.029	0.024	0.016	0.002	0.048	0.243	-0.030
0.078	-0.929	-0.227	-0.012	-0.968	-0.250	0.262	-0.060	0.074	0.016	0.039	0.002	0.013	0.064	0.265	-0.028
0.097	-0.941	-0.231	-0.010	-0.967	-0.255	0.267	-0.083	0.079	0.033	0.026	0.003	0.006	0.053	0.271	-0.029
0.097	-0.941	-0.219	-0.008	-0.965	-0.261	0.291	-0.101	0.084	0.030	0.025	0.020	0.006	0.053	0.261	-0.031
0.097	-0.937	-0.231	-0.005	-0.964	-0.266	0.257	-0.097	0.066	0.028	0.027	0.013	0.007	0.058	0.274	-0.034
0.120	-0.941	-0.250	-0.004	-0.963	-0.271	0.251	-0.092	0.045	0.049	0.022	-0.002	0.030	0.054	0.295	-0.029
0.109	-0.945	-0.262	-0.002	-0.962	-0.274	0.175	-0.057	0.047	0.036	0.017	-0.010	0.019	0.050	0.308	-0.029
0.074	-0.937	-0.227	0.000	-0.961	-0.277	0.152	-0.152	0.076	-0.002	0.024	0.028	0.016	0.058	0.274	-0.032
0.097	-0.925	-0.219	0.003	-0.960	-0.279	0.125	-0.108	0.068	0.019	0.035	0.038	0.008	0.070	0.267	-0.031
0.120	-0.922	-0.231	0.005	-0.960	-0.282	0.131	-0.116	0.078	0.040	0.039	0.028	0.032	0.074	0.280	-0.026
0.120	-0.918	-0.246	0.007	-0.959	-0.283	0.076	-0.101	0.072	0.037	0.043	0.013	0.032	0.078	0.297	-0.033
0.093	-0.956	-0.262	0.009	-0.959	-0.284	0.036	-0.047	0.049	0.009	0.004	-0.002	0.006	0.039	0.314	-0.032
0.124	-0.956	-0.235	0.009	-0.959	-0.283	-0.035	-0.012	0.011	0.039	0.005	0.025	0.037	0.039	0.288	-0.030
0.105	-0.933	-0.235	0.010	-0.960	-0.281	-0.099	-0.020	0.030	0.018	0.028	0.023	0.018	0.062	0.289	-0.022
0.109	-0.902	-0.211	0.012	-0.961	-0.278	-0.136	-0.035	0.056	0.021	0.060	0.044	0.023	0.093	0.266	-0.022
0.082	-0.894	-0.223	0.014	-0.961	-0.275	-0.130	-0.116	0.049	-0.008	0.068	0.029	0.004	0.101	0.279	-0.014
0.082	-0.929	-0.211	0.015	-0.962	-0.272	-0.182	-0.108	0.040	-0.010	0.034	0.037	0.003	0.065	0.267	-0.014
0.090	-0.914	-0.211	0.018	-0.963	-0.268	-0.185	-0.158	0.060	-0.004	0.050	0.033	0.005	0.080	0.267	-0.009
0.109	-0.902	-0.211	0.020	-0.964	-0.264	-0.215	-0.138	0.074	0.013	0.063	0.028	0.025	0.091	0.267	-0.017
0.101	-0.918	-0.203	0.021	-0.966	-0.258	-0.281	-0.062	0.038	0.004	0.049	0.030	0.017	0.075	0.259	-0.018
0.128	-0.933	-0.195	0.023	-0.967	-0.252	-0.300	-0.066	0.044	0.029	0.035	0.032	0.044	0.058	0.251	-0.025
0.109	-0.925	-0.211	0.024	-0.969	-0.246	-0.303	-0.085	0.040	0.008	0.044	0.010	0.024	0.065	0.267	-0.025
0.136	-0.945	-0.183	0.026	-0.970	-0.240	-0.292	-0.070	0.040	0.033	0.026	0.032	0.051	0.045	0.240	-0.033
0.117	-0.929	-0.168	0.028	-0.972	-0.234	-0.309	-0.142	0.078	0.011	0.042	0.041	0.031	0.060	0.225	-0.034
0.151	-0.879	-0.172	0.031	-0.974	-0.226	-0.382	-0.070	0.089	0.043	0.094	0.030	0.066	0.109	0.230	-0.036
0.151	-0.879	-0.172	0.033	-0.975	-0.219	-0.391	-0.052	0.086	0.040	0.096	0.022	0.065	0.108	0.230	-0.035
0.132	-0.945	-0.172	0.035	-0.977	-0.210	-0.416	-0.111	0.053	0.019	0.032	0.014	0.045	0.042	0.231	-0.039
0.136	-0.956	-0.132	0.037	-0.978	-0.204	-0.341	-0.105	0.056	0.021	0.021	0.046	0.048	0.031	0.193	-0.036
0.155	-0.929	-0.148	0.038	-0.980	-0.197	-0.340	-0.116	0.045	0.039	0.049	0.024	0.066	0.057	0.209	-0.039
0.155	-0.902	-0.160	0.040	-0.981	-0.188	-0.412	-0.076	0.037	0.037	0.078	0.004	0.066	0.084	0.222	-0.038
0.170	-0.933	-0.124	0.041	-0.983	-0.181	-0.392	-0.057	0.034	0.051	0.048	0.031	0.080	0.052	0.187	-0.039
0.120	-0.933	-0.101	0.042	-0.984	-0.172	-0.399	-0.105	0.044	-0.000	0.050	0.047	0.029	0.052	0.163	-0.043
0.155	-0.918	-0.105	0.044	-0.986	-0.164	-0.433	-0.100	0.048	0.033	0.067	0.035	0.063	0.067	0.168	-0.043
0.182	-0.918	-0.097	0.046	-0.987	-0.154	-0.491	-0.081	0.052	0.058	0.068	0.033	0.089	0.066	0.160	-0.040
0.163	-0.937	-0.112	0.046	-0.989	-0.143	-0.539	-0.067	-0.002	0.038	0.050	0.006	0.069	0.046	0.176	-0.042
0.159	-0.937	-0.077	0.047	-0.990	-0.133	-0.494	-0.053	-0.008	0.033	0.052	0.032	0.064	0.046	0.141	-0.039
0.151	-0.894	-0.089	0.047	-0.991	-0.122	-0.533	-0.054	-0.023	0.025	0.096	0.010	0.056	0.088	0.153	-0.034
0.151	-0.894	-0.073	0.047	-0.993	-0.110	-0.603	-0.047	-0.018	0.025	0.097	0.013	0.055	0.087	0.136	-0.028
0.167	-0.894	-0.077	0.046	-0.994	-0.098	-0.647	0.058	-0.048	0.041	0.099	-0.004	0.069	0.087	0.139	-0.030
0.132	-0.949	-0.049	0.045	-0.995	-0.084	-0.694	0.007	-0.041	0.007	0.046	0.010	0.033	0.033	0.111	-0.038
0.170	-0.968	-0.018	0.045	-0.997	-0.070	-0.688	0.043	-0.024	0.045	0.028	0.028	0.071	0.013	0.079	-0.039
0.186	-0.964	-0.002	0.045	-0.997	-0.056	-0.693	0.117	-0.030	0.061	0.033	0.030	0.086	0.017	0.064	-0.043
0.147	-0.976	0.006	0.044	-0.998	-0.043	-0.664	0.083	-0.045	0.023	0.022	0.025	0.047	0.005	0.056	-0.052
0.182	-0.976	0.002	0.044	-0.999	-0.030	-0.629	0.080	-0.047	0.058	0.022	0.008	0.082	0.005	0.060	-0.050
0.201	-0.976	-0.042	0.044	-0.999	-0.016	-0.691	0.139	0.003	0.077	0.023	-0.048	0.102	0.006	0.103	-0.042
0.193	-1.018	-0.034	0.046	-0.999	-0.001	-0.786	0.169	0.059	0.068	-0.020	-0.056	0.095	0.036	0.096	-0.043
0.178	-1.084	-0.022	0.049	-0.999	0.018	-0.953	0.116	0.155	0.049	-0.086	-0.062	0.080	0.101	0.084	-0.048
0.201	-1.103	-0.022	0.054	-0.998	0.041	-1.164	0.090	0.196	0.068	-0.106	-0.085	0.104	0.119	0.084	-0.047
0.251	-1.095	0.014	0.057	-0.996	0.065	-1.244	0.278	0.120	0.115	-0.100	-0.074	0.155	0.111	0.048	-0.054
0.236	-1.010	0.002	0.059	-0.994	0.087	-1.156	0.325	0.064	0.097	-0.016	-0.107	0.141	0.026	0.059	-0.064
0.247	-0.952	0.065	0.061	-0.993	0.105	-0.930	0.389	0.008	0.107	0.040	-0.062	0.154	0.032	0.005	-0.060
0.228	-0.933	0.120	0.062	-0.991	0.121	-0.814	0.293	0.034	0.086	0.057	-0.022	0.136	0.051	0.061	-0.038
0.174	-0.964	0.128	0.065	-0.989	0.136	-0.743	0.245	0.078	0.030	0.024	-0.029	0.083	0.020	0.070	-0.014
0.128	-1.007	0.128	0.068	-0.986	0.150	-0.748	0.174	0.131	-0.020	-0.020	-0.043	0.038	0.023	0.071	0.025
0.113	-1.057	0.100	0.071	-0.984	0.163	-0.697	0.077	0.136	-0.038	-0.072	-0.083	0.024	0.073	0.044	0.067
0.059	-1.076	0.100	0.074	-0.982	0.175	-0.589	0.066	0.109	-0.094	-0.094	-0.094	0.028	0.092	0.044	0.110
0.028	-1.057	0.128	0.076	-0.981	0.181	-0.356	0.009	0.105	-0.127	-0.076	-0.073	0.058	0.073	0.072	0.147
-0.014	-1.053	0.096	0.077	-0.980	0.184	-0.126	-0.051	0.084	-0.170	-0.072	-0.107	0.100	0.068	0.041	0.174
-0.033	-1.080	0.073	0.077	-0.980	0.184	-0.014	-0.053	0.059	-0.190	-0.099	-0.130	0.118	0.095	0.017	0.185
0.005	-1.049	0.025	0.077	-0.980	0.182	0.061	-0.065	0.020	-0.152	-0.067	-0.176	0.079	0.064	0.030	0.194
0.036	-1.022	0.002	0.076	-0.981	0.180	0.060	0.028	-0.059	-0.120	-0.040	-0.197	0.048	0.037	0.053	0.190
0.024	-1.010	0.014	0.074	-0.981	0.182	-0.107	0.007	-0.085	-0.130	-0.028	-0.187	0.059	0.025	0.041	0.184
0.036	-0.972	0.006	0.072	-0.980	0.187	-0.266	-0.023	-0.084	-0.116	0.010	-0.199	0.047	0.014	0.049	0.169
0.001	-0.964	0.049	0.070	-0.979	0.192	-0.310	0.038	-0.111	-0.149	0.017	-0.161	0.081	0.022	0.006	0.158
0.040	-0.979	0.156	0.068	-0.977	0.200	-0.395	0.061	-0.125	-0.108	0.001	-0.062	0.043	0.007	0.100	0.148
0.040	-0.979	0.156	0.066	-0.976	0.208	-0.456	0.191	-0.119	-0.107	-0.001	-0.070	0.043	0.007	0.099	0.134
0.028	-1.061	0.159	0.065	-0.974	0.216	-0.435	0.151	-0.115	-0.117	-0.083	-0.074	0.054	0.074	0.103	0.122
0.043	-1.122	0.199	0.063	-0.973	0.223	-0.368	0.150	-0.133	-0.099	-0.146	-0.042	0.039	0.136	0.142	0.122
0.013	-1.115	0.207	0.060	-0.972	0.228	-0.245	0.100	-0.132	-0.128	-0.139	-0.038	0.070	0.128	0.150	0.118
0.013	-1.095	0.234	0.058	-0.971	0.230	-0.127	0.025	-0.102	-0.126	-0.120	-0.013	0.069	0.109	0.177	0.092
0.028	-1.119	0.234	0.056	-0.972	0.230	-0.017	-0.081	-0.112	-0.108	-0.143	-0.013	0.054	0.132	0.177	0.077
0.128	-1.084	0.254	0.054	-0.972	0.230	0.002	-0.075	-0.099	-0.006	-0.108	0.007	0.046	0.098	0.196	0.055
0.090	-1.084	0.270	0.050	-0.972	0.229	0.075	-0.012	-0.170	-0.041	-0.108	0.024	0.007	0.098	0.212	0.031
0.093	-1.053	0.286	0.046	-0.973	0.228	0.054	-0.056	-0.204	-0.033	-0.076	0.041	0.011	0.067	0.227	0.004
0.120	-1.018	0.246	0.042	-0.973	0.227	0.080	-0.042	-0.209	-0.002	-0.041	0.003	0.038	0.032	0.187	-0.007
0.159	-0.972	0.223	0.038	-0.973	0.227	-0.026	-0.036	-0.208	0.040	0.006	-0.021	0.077	0.015	0.163	-0.021
0.178	-0.964	0.223	0.035	-0.973	0.229	-0.117	0.040	-0.185	0.063	0.013	-0.024	0.096	0.023	0.163	-0.034
0.155	-0.964	0.254	0.032	-0.972	0.232	-0.154	0.044	-0.184	0.043	0.013	0.005	0.073	0.023	0.194	-0.040
0.155	-0.979	0.274	0.029	-0.972	0.234	-0.105	0.094	-0.189	0.046	-0.003	0.022	0.073	0.007	0.213	-0.045
0.128	-0.976	0.286	0.026	-0.971	0.236	-0.057	0.078	-0.202	0.022	0.001	0.033	0.046	0.011	0.225	-0.042
0.147	-0.968	0.290	0.023	-0.972	0.235	0.022	0.104	-0.212	0.045	0.009	0.037	0.065	0.019	0.228	-0.037
0.132	-0.983	0.270	0.019	-0.972	0.234	0.069	0.014	-0.204	0.033	-0.007	0.019	0.049	0.003	0.208	-0.034
0.117	-0.968	0.242	0.016	-0.972	0.233	0.074	-0.017	-0.164	0.020	0.009	-0.008	0.034	0.018	0.181	-0.035
0.124	-0.972	0.262	0.014	-0.973	0.232	0.045	-0.021	-0.148	0.031	0.006	0.013	0.041	0.014	0.200	-0.040
0.132	-0.987	0.246	0.012	-0.973	0.231	0.052	-0.024	-0.123	0.040	-0.009	-0.002	0.049	0.001	0.184	-0.045
0.163	-0.960	0.278	0.010	-0.973	0.230	0.041	0.013	-0.132	0.073	0.018	0.030	0.080	0.027	0.215	-0.058
0.147	-0.968	0.274	0.008	-0.973	0.229	0.076	-0.060	-0.112	0.060	0.010	0.027	0.065	0.019	0.211	-0.060
0.170	-0.972	0.254	0.006	-0.974	0.228	0.073	0.022	-0.098	0.084	0.007	0.009	0.088	0.015	0.190	-0.060
0.124	-0.960	0.262	0.005	-0.974	0.226	0.061	-0.017	-0.100	0.040	0.018	0.017	0.041	0.027	0.199	-0.056
0.109	-0.976	0.274	0.004	-0.974	0.225	0.082	-0.002	-0.068	0.025	0.003	0.031	0.026	0.011	0.211	-0.049
0.143	-0.976	0.246	0.002	-0.975	0.224	0.060	0.072	-0.110	0.061	0.003	0.004	0.060	0.011	0.183	-0.043
0.105	-0.987	0.262	0.000	-0.975	0.222	0.080	-0.021	-0.111	0.025	-0.009	0.021	0.022	0.000	0.199	-0.045
0.124	-1.007	0.258	-0.002	-0.975	0.220	0.104	0.021	-0.124	0.046	-0.028	0.019	0.041	0.019	0.194	-0.046
0.132	-1.007	0.246	-0.004	-0.976	0.219	0.075	0.066	-0.148	0.056	-0.027	0.009	0.049	0.019	0.182	-0.046
0.109	-0.995	0.262	-0.006	-0.976	0.217	0.087	0.020	-0.141	0.035	-0.016	0.026	0.026	0.008	0.198	-0.051
0.120	-0.987	0.262	-0.009	-0.976	0.216	0.067	0.020	-0.140	0.049	-0.008	0.027	0.037	0.000	0.198	-0.048
0.124	-0.983	0.250	-0.011	-0.977	0.215	0.079	0.013	-0.156	0.055	-0.004	0.016	0.041	0.003	0.186	-0.048
0.097	-0.987	0.246	-0.014	-0.977	0.213	0.094	0.005	-0.159	0.031	-0.007	0.014	0.014	0.001	0.182	-0.050
0.117	-1.003	0.246	-0.016	-0.978	0.210	0.151	0.071	-0.156	0.052	-0.022	0.017	0.033	0.016	0.182	-0.046
0.113	-1.030	0.246	-0.018	-0.978	0.208	0.145	0.026	-0.125	0.050	-0.049	0.020	0.029	0.043	0.182	-0.045
0.082	-0.999	0.266	-0.020	-0.979	0.204	0.199	0.087	-0.128	0.021	-0.017	0.043	0.001	0.012	0.202	-0.048
0.097	-1.007	0.274	-0.022	-0.980	0.199	0.244	0.090	-0.114	0.037	-0.024	0.055	0.014	0.020	0.210	-0.047
0.093	-1.022	0.258	-0.023	-0.981	0.194	0.264	0.062	-0.095	0.034	-0.039	0.044	0.010	0.036	0.194	-0.040
0.097	-1.014	0.246	-0.024	-0.982	0.188	0.328	0.131	-0.123	0.040	-0.030	0.038	0.013	0.028	0.183	-0.038
0.078	-0.999	0.203	-0.026	-0.983	0.183	0.282	0.104	-0.107	0.022	-0.013	0.000	0.006	0.012	0.139	-0.026
0.078	-0.999	0.203	-0.027	-0.984	0.177	0.281	0.033	-0.093	0.023	-0.013	0.006	0.005	0.012	0.139	-0.016
0.047	-0.979	0.187	-0.028	-0.985	0.171	0.326	-0.073	-0.039	-0.007	0.008	-0.004	0.036	0.007	0.123	-0.003
0.047	-0.979	0.187	-0.028	-0.986	0.162	0.434	-0.099	-0.014	-0.007	0.009	0.005	0.036	0.007	0.123	-0.000
0.043	-0.995	0.163	-0.029	-0.988	0.153	0.467	-0.112	-0.006	-0.011	-0.005	-0.010	0.040	0.008	0.099	0.002
0.059	-1.010	0.167	-0.029	-0.989	0.144	0.461	-0.086	-0.016	0.005	-0.019	0.003	0.025	0.024	0.103	-0.006
0.063	-1.007	0.167	-0.030	-0.990	0.135	0.468	-0.143	-0.032	0.009	-0.014	0.012	0.021	0.020	0.103	-0.017
0.078	-0.987	0.167	-0.030	-0.992	0.125	0.482	-0.127	-0.012	0.025	0.006	0.022	0.006	0.001	0.103	-0.025
0.093	-0.949	0.175	-0.029	-0.993	0.117	0.437	-0.117	0.032	0.039	0.046	0.038	0.010	0.038	0.111	-0.030
0.067	-0.964	0.175	-0.028	-0.994	0.109	0.376	-0.090	0.027	0.012	0.031	0.045	0.017	0.022	0.110	-0.033
0.063	-0.991	0.203	-0.028	-0.994	0.104	0.293	-0.086	-0.003	0.008	0.005	0.078	0.021	0.005	0.138	-0.034
0.047	-0.976	0.223	-0.028	-0.995	0.098	0.291	-0.168	0.004	-0.007	0.021	0.103	0.037	0.011	0.158	-0.035
0.078	-0.952	0.156	-0.028	-0.995	0.094	0.237	-0.233	0.016	0.023	0.045	0.041	0.006	0.034	0.091	-0.036
0.105	-0.933	0.140	-0.028	-0.996	0.090	0.161	-0.142	0.028	0.049	0.064	0.028	0.020	0.053	0.075	-0.036
0.063	-0.941	0.179	-0.027	-0.996	0.088	0.147	-0.105	0.044	0.006	0.057	0.071	0.022	0.045	0.115	-0.042
0.051	-0.960	0.223	-0.026	-0.996	0.086	0.128	-0.153	0.040	-0.007	0.038	0.116	0.034	0.026	0.159	-0.046
0.082	-0.976	0.215	-0.025	-0.996	0.084	0.091	-0.122	0.039	0.023	0.022	0.110	0.003	0.010	0.151	-0.042
0.093	-0.941	0.179	-0.025	-0.996	0.083	0.053	-0.062	0.010	0.034	0.057	0.075	0.008	0.045	0.116	-0.045
0.074	-0.945	0.167	-0.024	-0.996	0.084	-0.027	-0.073	0.005	0.014	0.053	0.063	0.011	0.041	0.104	-0.047
0.082	-0.972	0.179	-0.023	-0.996	0.084	0.022	-0.097	0.040	0.021	0.026	0.075	0.003	0.013	0.117	-0.042
0.090	-0.925	0.156	-0.022	-0.996	0.083	0.058	-0.106	0.041	0.027	0.073	0.053	0.004	0.060	0.093	-0.032
0.082	-0.910	0.148	-0.022	-0.996	0.082	0.033	-0.075	0.007	0.019	0.089	0.045	0.003	0.076	0.086	-0.035
0.055	-0.925	0.152	-0.022	-0.996	0.084	-0.068	-0.145	0.003	-0.008	0.073	0.048	0.030	0.060	0.090	-0.036
0.090	-0.956	0.183	-0.021	-0.996	0.088	-0.170	-0.129	0.024	0.026	0.042	0.076	0.004	0.029	0.122	-0.033
0.090	-0.937	0.179	-0.020	-0.996	0.091	-0.181	-0.111	0.057	0.024	0.062	0.069	0.004	0.048	0.118	-0.024
0.078	-0.925	0.175	-0.019	-0.995	0.094	-0.128	-0.165	0.073	0.011	0.073	0.062	0.007	0.060	0.115	-0.034
0.043	-0.918	0.148	-0.016	-0.995	0.099	-0.222	-0.201	0.124	-0.026	0.080	0.031	0.041	0.068	0.088	-0.034
0.120	-0.922	0.167	-0.014	-0.995	0.103	-0.222	-0.055	0.098	0.048	0.076	0.046	0.035	0.064	0.108	-0.036
0.113	-0.925	0.163	-0.012	-0.994	0.110	-0.322	-0.060	0.106	0.038	0.072	0.035	0.028	0.060	0.105	-0.048
0.132	-0.925	0.159	-0.010	-0.993	0.118	-0.407	0.002	0.066	0.056	0.071	0.023	0.047	0.060	0.101	-0.054
0.159	-0.952	0.179	-0.009	-0.992	0.126	-0.365	-0.035	0.055	0.081	0.044	0.036	0.074	0.033	0.121	-0.039
0.097	-0.991	0.159	-0.007	-0.991	0.133	-0.361	-0.051	0.067	0.018	0.004	0.009	0.013	0.005	0.102	-0.031
0.078	-1.007	0.108	-0.006	-0.990	0.142	-0.477	-0.128	0.070	-0.002	-0.012	-0.051	0.007	0.020	0.051	-0.028
0.151	-0.995	0.006	-0.006	-0.988	0.154	-0.646	-0.133	0.001	0.071	-0.002	-0.165	0.066	0.009	0.051	-0.030
0.186	-1.010	0.014	-0.007	-0.986	0.169	-0.777	0.018	-0.079	0.107	-0.020	-0.172	0.101	0.024	0.043	-0.043
0.240	-1.003	0.053	-0.008	-0.983	0.184	-0.751	0.154	-0.155	0.162	-0.015	-0.146	0.155	0.016	0.003	-0.064
0.182	-1.014	0.156	-0.012	-0.981	0.195	-0.574	0.210	-0.254	0.108	-0.028	-0.055	0.097	0.028	0.100	-0.074
0.159	-1.030	0.238	-0.016	-0.979	0.203	-0.414	0.231	-0.268	0.089	-0.045	0.020	0.074	0.043	0.184	-0.069
0.120	-1.010	0.242	-0.020	-0.978	0.209	-0.301	0.275	-0.311	0.056	-0.027	0.018	0.035	0.024	0.188	-0.032
0.078	-1.084	0.234	-0.025	-0.976	0.215	-0.296	0.185	-0.305	0.018	-0.102	0.005	0.007	0.098	0.181	-0.000
-0.037	-1.173	0.230	-0.031	-0.975	0.219	-0.183	0.034	-0.305	-0.091	-0.191	-0.002	0.122	0.186	0.178	0.043
-0.037	-1.173	0.230	-0.037	-0.975	0.219	-0.030	-0.117	-0.293	-0.085	-0.191	-0.003	0.122	0.187	0.178	0.078
-0.091	-1.165	0.219	-0.043	-0.976	0.215	0.170	-0.268	-0.217	-0.133	-0.183	-0.011	0.176	0.179	0.167	0.109
-0.091	-1.165	0.219	-0.047	-0.977	0.210	0.270	-0.406	-0.140	-0.128	-0.181	-0.005	0.176	0.180	0.168	0.135
-0.095	-1.095	0.159	-0.051	-0.979	0.200	0.470	-0.334	-0.103	-0.129	-0.110	-0.054	0.180	0.110	0.110	0.166
-0.157	-1.034	0.085	-0.053	-0.981	0.188	0.572	-0.432	-0.035	-0.188	-0.046	-0.117	0.241	0.048	0.036	0.201
-0.168	-0.991	0.037	-0.054	-0.983	0.175	0.610	-0.377	0.053	-0.198	-0.001	-0.152	0.252	0.005	0.010	0.223
-0.218	-0.945	-0.045	-0.055	-0.985	0.164	0.500	-0.425	0.075	-0.248	0.048	-0.223	0.302	0.042	0.092	0.241
-0.145	-0.898	-0.042	-0.056	-0.986	0.158	0.277	-0.260	0.005	-0.174	0.095	-0.213	0.229	0.088	0.087	0.242
-0.157	-0.922	-0.002	-0.057	-0.986	0.155	0.112	-0.123	-0.028	-0.184	0.073	-0.171	0.241	0.065	0.046	0.236
-0.172	-0.956	0.061	-0.059	-0.986	0.154	0.059	-0.011	-0.091	-0.197	0.038	-0.107	0.256	0.030	0.018	0.200
-0.164	-1.010	0.085	-0.061	-0.986	0.153	-0.001	-0.072	-0.094	-0.187	-0.016	-0.083	0.249	0.025	0.042	0.178
-0.087	-1.065	0.092	-0.063	-0.986	0.155	-0.094	0.048	-0.070	-0.109	-0.070	-0.077	0.172	0.079	0.052	0.151
-0.087	-1.065	0.112	-0.062	-0.986	0.156	-0.063	0.101	0.008	-0.109	-0.070	-0.059	0.172	0.079	0.073	0.135
-0.060	-1.072	0.120	-0.061	-0.986	0.156	0.022	0.116	0.052	-0.083	-0.078	-0.050	0.146	0.086	0.082	0.110
-0.099	-1.049	0.096	-0.060	-0.986	0.153	0.152	0.019	0.066	-0.123	-0.054	-0.071	0.184	0.063	0.060	0.091
-0.033	-1.030	0.104	-0.058	-0.987	0.147	0.288	-0.025	0.083	-0.059	-0.034	-0.057	0.118	0.044	0.069	0.074
0.005	-1.018	0.124	-0.056	-0.988	0.141	0.290	0.039	0.087	-0.023	-0.021	-0.032	0.079	0.033	0.090	0.057
-0.010	-1.057	0.156	-0.055	-0.989	0.135	0.328	0.030	0.058	-0.040	-0.059	0.006	0.094	0.071	0.123	0.023
0.005	-1.084	0.191	-0.053	-0.990	0.128	0.323	-0.012	0.075	-0.026	-0.085	0.047	0.078	0.098	0.160	0.006
0.047	-1.061	0.199	-0.051	-0.991	0.123	0.310	0.121	0.045	0.015	-0.061	0.061	0.035	0.075	0.170	-0.010
0.017	-1.061	0.207	-0.051	-0.992	0.116	0.328	0.009	0.026	-0.016	-0.061	0.075	0.066	0.074	0.180	-0.027
0.067	-1.037	0.175	-0.050	-0.993	0.111	0.287	0.091	-0.001	0.033	-0.037	0.049	0.016	0.051	0.150	-0.037
0.074	-1.037	0.156	-0.051	-0.993	0.104	0.355	0.162	-0.076	0.041	-0.037	0.035	0.008	0.051	0.132	-0.033
0.074	-1.018	0.132	-0.051	-0.994	0.096	0.408	0.211	-0.053	0.042	-0.017	0.019	0.008	0.032	0.111	-0.038
0.032	-0.979	0.140	-0.051	-0.995	0.088	0.426	0.115	-0.009	-0.001	0.022	0.035	0.050	0.006	0.120	-0.037
0.067	-0.979	0.108	-0.050	-0.996	0.080	0.443	0.066	0.004	0.033	0.023	0.012	0.015	0.006	0.090	-0.033
0.074	-1.007	0.108	-0.050	-0.996	0.070	0.505	0.101	0.016	0.040	-0.004	0.022	0.007	0.021	0.092	-0.035
0.063	-1.007	0.089	-0.049	-0.997	0.061	0.434	0.125	-0.002	0.029	-0.003	0.011	0.018	0.021	0.073	-0.043
0.070	-1.018	0.128	-0.048	-0.997	0.053	0.412	0.054	0.007	0.036	-0.014	0.058	0.010	0.032	0.114	-0.043
0.063	-1.045	0.140	-0.048	-0.998	0.043	0.516	0.153	0.014	0.027	-0.041	0.079	0.018	0.059	0.128	-0.042
0.047	-1.018	0.136	-0.047	-0.998	0.033	0.526	0.065	0.012	0.011	-0.014	0.085	0.033	0.031	0.125	-0.051
0.047	-1.014	0.120	-0.046	-0.999	0.022	0.574	0.031	0.041	0.010	-0.009	0.081	0.033	0.027	0.111	-0.049
0.093	-1.022	0.108	-0.045	-0.999	0.010	0.642	0.064	0.029	0.055	-0.017	0.081	0.013	0.035	0.101	-0.051
0.070	-1.003	0.053	-0.044	-0.999	-0.002	0.589	0.048	0.034	0.030	0.003	0.037	0.010	0.015	0.047	-0.052
0.086	-1.007	0.065	-0.043	-0.999	-0.013	0.579	0.064	0.023	0.045	-0.001	0.059	0.005	0.019	0.060	-0.045
0.074	-0.964	0.041	-0.043	-0.999	-0.023	0.512	0.095	-0.002	0.032	0.041	0.046	0.006	0.024	0.038	-0.042
0.047	-0.952	-0.018	-0.042	-0.999	-0.033	0.504	0.019	0.041	0.004	0.052	-0.004	0.033	0.035	0.019	-0.038
0.117	-0.968	-0.034	-0.040	-0.998	-0.043	0.502	0.022	0.092	0.071	0.037	-0.009	0.036	0.020	0.034	-0.035
0.067	-0.991	-0.030	-0.038	-0.998	-0.054	0.558	0.019	0.079	0.019	0.013	0.005	0.014	0.003	0.028	-0.030
0.082	-1.018	-0.006	-0.036	-0.997	-0.066	0.614	-0.079	0.073	0.033	-0.015	0.041	0.001	0.030	0.003	-0.035
0.043	-1.045	0.025	-0.034	-0.996	-0.078	0.606	0.041	0.056	-0.007	-0.042	0.085	0.037	0.057	0.029	-0.028
0.067	-1.014	-0.034	-0.033	-0.995	-0.090	0.595	0.082	0.047	0.015	-0.012	0.037	0.013	0.026	0.028	-0.037
0.067	-1.014	-0.034	-0.032	-0.994	-0.101	0.596	0.049	0.075	0.014	-0.013	0.049	0.013	0.026	0.027	-0.031
0.132	-0.983	-0.108	-0.029	-0.993	-0.115	0.687	0.077	0.104	0.077	0.017	-0.013	0.052	0.005	0.101	-0.034
0.074	-0.964	-0.116	-0.027	-0.992	-0.127	0.632	0.023	0.119	0.017	0.034	-0.008	0.005	0.025	0.107	-0.039
0.105	-0.979	-0.136	-0.024	-0.990	-0.140	0.641	0.064	0.112	0.045	0.017	-0.015	0.026	0.009	0.125	-0.032
0.105	-0.968	-0.097	-0.022	-0.988	-0.152	0.642	0.030	0.113	0.043	0.027	0.036	0.025	0.021	0.085	-0.022
0.032	-1.007	-0.077	-0.019	-0.986	-0.166	0.713	-0.007	0.108	-0.032	-0.014	0.070	0.048	0.018	0.064	-0.032
0.055	-0.999	-0.081	-0.017	-0.983	-0.180	0.732	-0.018	0.093	-0.011	-0.009	0.080	0.025	0.010	0.066	-0.030
0.120	-0.952	-0.128	-0.015	-0.981	-0.193	0.666	0.045	0.087	0.052	0.035	0.045	0.041	0.037	0.112	-0.029
0.093	-0.949	-0.179	-0.014	-0.979	-0.205	0.609	0.077	0.072	0.024	0.037	0.006	0.014	0.041	0.162	-0.034
0.120	-0.918	-0.187	-0.012	-0.976	-0.216	0.560	-0.004	0.083	0.049	0.065	0.009	0.041	0.072	0.168	-0.031
0.097	-0.929	-0.215	-0.010	-0.974	-0.226	0.502	-0.020	0.064	0.024	0.051	-0.009	0.017	0.060	0.194	-0.017
0.070	-0.968	-0.195	-0.008	-0.972	-0.236	0.515	-0.074	0.078	-0.005	0.010	0.020	0.010	0.022	0.173	-0.014
0.055	-0.983	-0.183	-0.006	-0.969	-0.246	0.535	-0.114	0.092	-0.023	-0.009	0.042	0.025	0.006	0.160	-0.015
0.074	-0.956	-0.195	-0.003	-0.967	-0.256	0.509	-0.121	0.097	-0.006	0.016	0.040	0.006	0.033	0.170	-0.017
0.147	-0.894	-0.258	-0.000	-0.964	-0.265	0.491	-0.052	0.096	0.064	0.075	-0.014	0.067	0.095	0.232	-0.021
0.128	-0.906	-0.286	0.001	-0.962	-0.274	0.428	-0.022	0.050	0.044	0.061	-0.033	0.048	0.084	0.258	-0.026
0.109	-0.933	-0.258	0.002	-0.961	-0.278	0.243	0.006	0.011	0.024	0.032	-0.001	0.028	0.057	0.229	-0.028
0.074	-0.952	-0.183	0.003	-0.960	-0.281	0.176	-0.030	0.034	-0.012	0.012	0.077	0.006	0.037	0.153	-0.018
0.074	-0.968	-0.172	0.004	-0.959	-0.284	0.174	-0.124	0.046	-0.014	-0.004	0.092	0.007	0.022	0.140	-0.020
0.070	-0.949	-0.199	0.007	-0.958	-0.288	0.190	-0.154	0.058	-0.020	0.014	0.068	0.011	0.041	0.166	-0.027
0.128	-0.925	-0.242	0.009	-0.957	-0.291	0.182	-0.151	0.080	0.035	0.036	0.027	0.047	0.065	0.208	-0.027
0.147	-0.952	-0.250	0.012	-0.956	-0.294	0.173	-0.099	0.063	0.052	0.008	0.023	0.066	0.038	0.215	-0.036
0.097	-0.933	-0.223	0.014	-0.955	-0.296	0.113	-0.103	0.079	-0.001	0.026	0.052	0.015	0.057	0.186	-0.043
0.143	-0.929	-0.215	0.016	-0.954	-0.299	0.156	-0.045	0.085	0.043	0.029	0.062	0.061	0.061	0.176	-0.038
0.124	-0.925	-0.215	0.018	-0.954	-0.300	0.070	0.007	0.052	0.023	0.033	0.063	0.042	0.064	0.175	-0.036
0.097	-0.914	-0.215	0.020	-0.954	-0.300	0.008	-0.077	0.070	-0.006	0.044	0.063	0.015	0.076	0.174	-0.041
0.140	-0.894	-0.231	0.022	-0.954	-0.300	-0.007	-0.102	0.101	0.033	0.064	0.047	0.057	0.096	0.188	-0.034
0.140	-0.894	-0.235	0.025	-0.954	-0.300	0.010	-0.050	0.101	0.030	0.064	0.043	0.057	0.096	0.191	-0.025
0.117	-0.910	-0.223	0.027	-0.954	-0.299	-0.029	-0.068	0.080	0.005	0.048	0.054	0.033	0.080	0.177	-0.025
0.097	-0.910	-0.239	0.029	-0.954	-0.298	-0.055	-0.088	0.078	-0.017	0.049	0.037	0.014	0.080	0.191	-0.021
0.124	-0.902	-0.242	0.032	-0.955	-0.296	-0.061	-0.119	0.059	0.008	0.057	0.032	0.041	0.088	0.194	-0.017
0.140	-0.883	-0.262	0.032	-0.955	-0.294	-0.134	-0.077	0.001	0.022	0.077	0.009	0.056	0.108	0.212	-0.017
0.147	-0.871	-0.274	0.033	-0.956	-0.291	-0.124	-0.100	-0.001	0.029	0.089	-0.005	0.064	0.119	0.222	-0.021
0.136	-0.898	-0.254	0.035	-0.957	-0.289	-0.130	-0.147	0.013	0.016	0.063	0.012	0.052	0.092	0.200	-0.020
0.136	-0.906	-0.242	0.036	-0.958	-0.286	-0.149	-0.137	0.004	0.015	0.056	0.021	0.052	0.085	0.186	-0.020
0.124	-0.925	-0.231	0.037	-0.959	-0.282	-0.183	-0.126	0.017	0.002	0.038	0.029	0.040	0.066	0.173	-0.026
0.143	-0.906	-0.242	0.039	-0.960	-0.279	-0.167	-0.087	0.036	0.019	0.058	0.014	0.059	0.085	0.183	-0.023
0.182	-0.910	-0.235	0.040	-0.961	-0.275	-0.166	-0.091	0.014	0.056	0.055	0.019	0.098	0.081	0.174	-0.024
0.132	-0.925	-0.250	0.041	-0.961	-0.272	-0.170	-0.144	0.007	0.005	0.041	-0.000	0.048	0.066	0.188	-0.027
0.143	-0.937	-0.211	0.043	-0.963	-0.267	-0.216	-0.155	0.020	0.015	0.031	0.035	0.059	0.054	0.147	-0.017
0.143	-0.937	-0.211	0.044	-0.964	-0.262	-0.249	-0.133	0.023	0.014	0.032	0.030	0.059	0.054	0.145	0.001
0.105	-0.902	-0.242	0.046	-0.965	-0.257	-0.267	-0.135	0.028	-0.026	0.069	-0.007	0.021	0.089	0.175	0.000
0.105	-0.902	-0.242	0.046	-0.967	-0.252	-0.273	-0.108	0.005	-0.027	0.070	-0.012	0.021	0.089	0.174	-0.003
0.143	-0.949	-0.235	0.047	-0.968	-0.247	-0.237	-0.119	-0.026	0.011	0.025	-0.009	0.059	0.042	0.165	0.004
0.178	-0.929	-0.215	0.047	-0.969	-0.242	-0.250	-0.068	-0.012	0.045	0.046	0.006	0.094	0.062	0.143	-0.010
0.113	-0.941	-0.199	0.048	-0.970	-0.238	-0.224	-0.161	0.006	-0.022	0.035	0.017	0.028	0.050	0.126	-0.026
0.170	-0.949	-0.172	0.049	-0.971	-0.233	-0.236	-0.096	0.004	0.035	0.029	0.040	0.086	0.042	0.097	-0.027
0.174	-0.941	-0.152	0.051	-0.973	-0.227	-0.271	-0.104	0.026	0.037	0.038	0.054	0.090	0.050	0.076	-0.022
0.140	-0.941	-0.183	0.051	-0.974	-0.222	-0.275	-0.115	0.003	0.002	0.039	0.017	0.055	0.050	0.106	-0.036
0.143	-0.976	-0.152	0.052	-0.975	-0.215	-0.347	-0.104	-0.011	0.005	0.006	0.041	0.059	0.014	0.073	-0.034
0.190	-0.956	-0.152	0.051	-0.977	-0.208	-0.325	-0.017	-0.056	0.051	0.027	0.035	0.105	0.033	0.072	-0.027
0.170	-0.925	-0.168	0.051	-0.978	-0.202	-0.303	-0.043	-0.063	0.033	0.060	0.013	0.086	0.064	0.088	-0.030
0.163	-0.925	-0.191	0.049	-0.980	-0.195	-0.353	-0.020	-0.106	0.027	0.061	-0.018	0.079	0.064	0.111	-0.033
0.159	-0.968	-0.175	0.048	-0.981	-0.189	-0.281	0.017	-0.087	0.024	0.020	-0.007	0.075	0.020	0.093	-0.031
0.155	-0.964	-0.128	0.047	-0.982	-0.185	-0.213	-0.017	-0.055	0.021	0.025	0.036	0.071	0.024	0.044	-0.037
0.182	-0.960	-0.132	0.047	-0.983	-0.180	-0.251	-0.016	-0.039	0.048	0.029	0.027	0.098	0.027	0.046	-0.043
0.193	-0.952	-0.128	0.046	-0.984	-0.175	-0.277	0.031	-0.060	0.060	0.038	0.025	0.109	0.034	0.041	-0.047
0.186	-0.968	-0.160	0.045	-0.984	-0.170	-0.228	-0.002	-0.045	0.053	0.024	-0.011	0.101	0.018	0.070	-0.053
0.186	-0.987	-0.160	0.045	-0.985	-0.165	-0.243	-0.080	-0.057	0.053	0.006	-0.016	0.100	0.003	0.069	-0.049
0.213	-0.976	-0.187	0.045	-0.986	-0.160	-0.261	-0.018	-0.015	0.080	0.018	-0.048	0.126	0.007	0.095	-0.037
0.190	-1.041	-0.175	0.046	-0.987	-0.154	-0.320	0.024	0.037	0.055	-0.046	-0.042	0.101	0.060	0.081	-0.035
0.155	-1.107	-0.168	0.048	-0.989	-0.143	-0.554	0.041	0.077	0.019	-0.111	-0.045	0.065	0.126	0.072	-0.030
0.193	-1.099	-0.152	0.049	-0.990	-0.129	-0.683	0.078	0.035	0.056	-0.101	-0.043	0.102	0.119	0.055	-0.035
0.190	-1.026	-0.195	0.048	-0.992	-0.118	-0.608	0.168	-0.024	0.053	-0.026	-0.098	0.097	0.046	0.098	-0.036
0.236	-0.983	-0.108	0.047	-0.993	-0.107	-0.537	0.192	-0.066	0.100	0.017	-0.021	0.141	0.004	0.011	-0.042
0.174	-0.987	-0.061	0.047	-0.994	-0.101	-0.301	0.108	-0.036	0.039	0.014	0.020	0.078	0.007	0.036	-0.034
0.167	-0.968	-0.065	0.047	-0.994	-0.097	-0.218	-0.042	0.022	0.030	0.034	0.012	0.068	0.013	0.033	-0.024
0.132	-0.983	-0.073	0.049	-0.994	-0.093	-0.182	-0.034	0.080	-0.007	0.019	0.000	0.032	0.003	0.026	0.009
0.117	-1.041	-0.097	0.051	-0.995	-0.091	-0.111	-0.060	0.090	-0.024	-0.038	-0.026	0.015	0.060	0.004	0.052
0.090	-1.065	-0.168	0.053	-0.994	-0.091	0.003	-0.110	0.060	-0.053	-0.062	-0.097	0.014	0.083	0.066	0.099
0.005	-1.065	-0.211	0.054	-0.994	-0.093	0.116	-0.193	0.039	-0.138	-0.063	-0.137	0.100	0.084	0.108	0.136
-0.030	-1.092	-0.207	0.055	-0.994	-0.099	0.274	-0.245	0.030	-0.174	-0.090	-0.128	0.136	0.111	0.103	0.179
-0.014	-1.057	-0.231	0.054	-0.993	-0.104	0.256	-0.172	-0.026	-0.158	-0.056	-0.146	0.123	0.077	0.126	0.212
-0.041	-0.979	-0.313	0.053	-0.992	-0.110	0.288	-0.215	-0.054	-0.184	0.020	-0.223	0.151	0.000	0.208	0.237
-0.053	-0.972	-0.298	0.051	-0.992	-0.114	0.160	-0.125	-0.104	-0.193	0.027	-0.203	0.164	0.008	0.191	0.248
-0.118	-0.956	-0.286	0.048	-0.992	-0.114	-0.011	-0.084	-0.141	-0.255	0.043	-0.192	0.230	0.024	0.179	0.256
-0.083	-1.003	-0.258	0.046	-0.993	-0.111	-0.181	-0.067	-0.116	-0.219	-0.003	-0.168	0.195	0.023	0.150	0.246
-0.064	-1.014	-0.235	0.043	-0.993	-0.106	-0.252	-0.092	-0.114	-0.199	-0.014	-0.148	0.176	0.034	0.124	0.222
-0.022	-1.065	-0.231	0.041	-0.994	-0.101	-0.257	-0.063	-0.087	-0.155	-0.063	-0.148	0.133	0.084	0.119	0.187
0.036	-1.072	-0.191	0.039	-0.995	-0.096	-0.302	0.065	-0.092	-0.096	-0.070	-0.114	0.075	0.092	0.077	0.168
0.036	-1.072	-0.191	0.038	-0.995	-0.091	-0.256	0.023	-0.076	-0.094	-0.069	-0.118	0.075	0.092	0.076	0.154
-0.026	-1.053	-0.136	0.036	-0.996	-0.087	-0.192	0.031	-0.074	-0.154	-0.049	-0.066	0.135	0.072	0.019	0.136
-0.026	-1.053	-0.136	0.035	-0.996	-0.085	-0.119	-0.013	-0.067	-0.152	-0.049	-0.069	0.135	0.072	0.017	0.129
0.020	-1.095	-0.073	0.033	-0.996	-0.084	-0.053	-0.034	-0.065	-0.104	-0.092	-0.007	0.088	0.115	0.048	0.116
0.013	-1.119	-0.042	0.031	-0.996	-0.084	0.021	-0.025	-0.111	-0.109	-0.115	0.024	0.096	0.138	0.080	0.089
0.028	-1.134	-0.006	0.029	-0.996	-0.084	0.026	-0.153	-0.135	-0.090	-0.131	0.059	0.080	0.154	0.117	0.053
0.070	-1.134	-0.022	0.026	-0.996	-0.084	-0.023	-0.050	-0.151	-0.045	-0.131	0.042	0.038	0.154	0.103	0.030
0.120	-1.068	-0.034	0.023	-0.996	-0.082	-0.083	0.033	-0.157	0.008	-0.065	0.029	0.012	0.088	0.092	0.006
0.124	-1.018	-0.045	0.021	-0.997	-0.078	-0.164	-0.027	-0.097	0.013	-0.014	0.014	0.016	0.038	0.082	-0.014
0.140	-1.030	-0.065	0.020	-0.997	-0.075	-0.188	0.011	-0.109	0.030	-0.025	-0.010	0.032	0.049	0.063	-0.033
0.163	-0.987	-0.085	0.018	-0.997	-0.072	-0.150	0.068	-0.083	0.055	0.018	-0.033	0.055	0.006	0.044	-0.036
0.178	-0.995	-0.042	0.018	-0.997	-0.072	0.021	0.049	-0.042	0.070	0.010	0.011	0.071	0.013	0.088	-0.038
0.128	-0.999	-0.022	0.017	-0.997	-0.073	0.035	0.026	-0.068	0.021	0.007	0.031	0.021	0.016	0.108	-0.037
0.136	-1.007	-0.049	0.015	-0.997	-0.072	-0.031	0.134	-0.099	0.031	-0.001	0.003	0.029	0.024	0.080	-0.038
0.124	-0.987	-0.049	0.014	-0.997	-0.070	-0.086	0.022	-0.083	0.021	0.019	0.002	0.017	0.004	0.080	-0.032
0.140	-0.999	-0.030	0.012	-0.998	-0.068	-0.112	0.017	-0.085	0.038	0.008	0.019	0.032	0.015	0.099	-0.029
0.140	-0.976	-0.042	0.010	-0.998	-0.065	-0.146	0.119	-0.108	0.040	0.031	0.004	0.032	0.009	0.087	-0.031
0.101	-1.010	0.006	0.009	-0.998	-0.062	-0.156	0.084	-0.084	0.003	-0.003	0.048	0.007	0.026	0.135	-0.027
0.105	-0.999	0.045	0.008	-0.998	-0.059	-0.139	0.112	-0.068	0.008	0.008	0.084	0.004	0.014	0.174	-0.024
0.070	-1.007	0.029	0.006	-0.998	-0.056	-0.110	0.127	-0.081	-0.024	0.001	0.066	0.039	0.022	0.158	-0.021
0.109	-0.991	0.006	0.005	-0.998	-0.055	-0.048	0.074	-0.044	0.015	0.016	0.042	0.001	0.007	0.135	-0.026
0.113	-0.983	-0.018	0.006	-0.999	-0.054	-0.053	0.049	-0.009	0.019	0.024	0.017	0.003	0.001	0.110	-0.022
0.140	-1.003	-0.030	0.006	-0.999	-0.053	-0.032	0.096	-0.003	0.046	0.005	0.004	0.029	0.018	0.098	-0.030
0.109	-1.007	-0.034	0.006	-0.999	-0.051	-0.083	0.054	-0.010	0.015	0.002	-0.002	0.002	0.022	0.093	-0.037
0.128	-1.007	-0.002	0.006	-0.999	-0.050	-0.064	0.092	-0.004	0.034	0.002	0.029	0.017	0.022	0.124	-0.038
0.147	-1.026	0.006	0.006	-0.999	-0.048	-0.068	0.089	-0.026	0.054	-0.017	0.035	0.036	0.041	0.132	-0.032
0.113	-1.061	-0.002	0.005	-0.999	-0.049	0.025	0.087	-0.051	0.020	-0.052	0.027	0.000	0.076	0.123	-0.040
0.109	-1.018	-0.030	0.005	-0.999	-0.051	0.108	0.060	-0.028	0.017	-0.010	0.002	0.004	0.033	0.095	-0.035
0.155	-0.995	-0.045	0.004	-0.999	-0.054	0.157	0.134	-0.058	0.063	0.013	-0.011	0.042	0.010	0.079	-0.031
0.117	-1.007	-0.057	0.003	-0.998	-0.057	0.140	0.045	-0.056	0.026	0.001	-0.020	0.004	0.021	0.066	-0.038
0.132	-1.018	-0.030	0.003	-0.998	-0.060	0.160	0.077	-0.019	0.041	-0.011	0.011	0.019	0.033	0.093	-0.037
0.147	-1.007	-0.022	0.003	-0.998	-0.063	0.180	0.040	-0.027	0.057	0.000	0.022	0.034	0.021	0.100	-0.030
0.097	-1.034	-0.034	0.002	-0.998	-0.068	0.251	-0.002	-0.036	0.007	-0.027	0.015	0.016	0.047	0.087	-0.034
0.109	-1.014	-0.049	0.002	-0.997	-0.074	0.275	-0.002	-0.011	0.019	-0.008	0.004	0.005	0.028	0.070	-0.027
0.124	-1.014	-0.042	0.002	-0.997	-0.078	0.219	0.079	-0.059	0.035	-0.009	0.016	0.010	0.027	0.077	-0.026
0.090	-1.010	-0.034	0.001	-0.997	-0.083	0.241	0.058	-0.045	0.001	-0.005	0.028	0.024	0.023	0.084	-0.026
0.140	-1.034	-0.042	0.001	-0.996	-0.088	0.280	0.018	-0.003	0.050	-0.029	0.025	0.026	0.046	0.075	-0.033
0.097	-0.987	-0.057	0.002	-0.996	-0.093	0.282	0.091	0.026	0.007	0.017	0.015	0.017	0.001	0.059	-0.027
0.151	-0.983	-0.085	0.002	-0.995	-0.099	0.297	0.034	-0.003	0.060	0.020	-0.007	0.036	0.005	0.031	-0.033
0.093	-1.007	-0.073	0.002	-0.994	-0.106	0.333	-0.009	-0.010	0.002	-0.003	0.011	0.022	0.018	0.042	-0.020
0.117	-1.014	-0.045	0.003	-0.994	-0.112	0.336	-0.005	-0.002	0.025	-0.012	0.045	0.001	0.026	0.069	-0.017
0.086	-1.003	-0.105	0.002	-0.993	-0.118	0.302	0.022	-0.031	-0.005	-0.001	-0.008	0.029	0.014	0.009	-0.014
0.086	-1.003	-0.105	0.002	-0.992	-0.124	0.314	-0.008	-0.014	-0.005	-0.002	-0.002	0.030	0.014	0.008	-0.018
0.124	-0.976	-0.089	0.002	-0.991	-0.131	0.322	0.066	-0.017	0.034	0.024	0.020	0.009	0.014	0.023	-0.016
0.109	-0.983	-0.077	0.003	-0.991	-0.136	0.298	0.002	0.024	0.018	0.015	0.038	0.007	0.006	0.034	-0.022
0.109	-0.999	-0.093	0.003	-0.990	-0.142	0.310	0.002	0.017	0.017	-0.001	0.029	0.007	0.009	0.018	-0.024
0.105	-0.979	-0.097	0.003	-0.989	-0.148	0.262	0.102	-0.016	0.013	0.018	0.030	0.010	0.011	0.014	-0.026
0.097	-0.964	-0.128	0.004	-0.988	-0.153	0.260	0.005	0.008	0.005	0.033	0.004	0.018	0.027	0.018	-0.024
0.136	-0.983	-0.120	0.004	-0.987	-0.158	0.300	0.075	-0.006	0.044	0.013	0.018	0.020	0.008	0.011	-0.017
0.113	-0.991	-0.140	0.004	-0.986	-0.165	0.333	0.024	-0.012	0.021	0.004	0.005	0.003	0.000	0.031	-0.016
0.082	-0.964	-0.156	0.003	-0.985	-0.171	0.329	-0.033	-0.026	-0.009	0.030	-0.004	0.033	0.028	0.047	-0.018
0.113	-0.949	-0.175	0.004	-0.984	-0.179	0.379	-0.042	-0.008	0.022	0.044	-0.017	0.003	0.043	0.068	-0.012
0.109	-0.960	-0.168	0.004	-0.983	-0.186	0.355	-0.056	0.001	0.018	0.032	-0.002	0.007	0.032	0.060	-0.011
0.109	-0.995	-0.164	0.004	-0.981	-0.193	0.388	-0.029	-0.013	0.018	-0.004	0.010	0.007	0.003	0.057	-0.022
0.097	-0.987	-0.160	0.004	-0.980	-0.200	0.330	-0.057	-0.040	0.008	0.003	0.020	0.018	0.005	0.053	-0.021
0.120	-0.972	-0.140	0.003	-0.979	-0.204	0.224	0.019	-0.050	0.032	0.017	0.044	0.005	0.020	0.034	-0.016
0.074	-0.987	-0.120	0.003	-0.978	-0.207	0.183	0.000	-0.033	-0.014	0.000	0.067	0.041	0.005	0.015	-0.015
0.067	-0.964	-0.144	0.004	-0.978	-0.210	0.146	-0.070	0.045	-0.023	0.023	0.046	0.049	0.028	0.039	-0.013
0.093	-0.925	-0.156	0.006	-0.977	-0.213	0.161	-0.072	0.038	0.003	0.061	0.037	0.022	0.067	0.052	0.001
0.093	-0.898	-0.199	0.007	-0.977	-0.215	0.093	-0.070	0.024	0.002	0.087	-0.004	0.022	0.094	0.095	0.001
0.055	-0.914	-0.168	0.008	-0.977	-0.215	0.027	-0.101	0.009	-0.037	0.072	0.028	0.060	0.078	0.064	-0.006
0.082	-0.922	-0.136	0.009	-0.977	-0.215	-0.019	-0.102	0.036	-0.011	0.064	0.059	0.033	0.071	0.033	-0.010
0.105	-0.910	-0.132	0.011	-0.977	-0.214	-0.017	-0.161	0.071	0.009	0.076	0.062	0.010	0.082	0.029	-0.016
0.117	-0.925	-0.136	0.014	-0.977	-0.213	-0.027	-0.164	0.109	0.018	0.061	0.057	0.002	0.067	0.034	-0.022
0.117	-0.925	-0.140	0.017	-0.977	-0.213	-0.026	-0.144	0.095	0.015	0.061	0.052	0.002	0.067	0.038	-0.028
0.090	-0.933	-0.136	0.019	-0.977	-0.211	-0.075	-0.111	0.081	-0.014	0.054	0.054	0.026	0.059	0.034	-0.029
0.120	-0.937	-0.120	0.022	-0.978	-0.208	-0.130	-0.086	0.097	0.015	0.051	0.067	0.005	0.055	0.018	-0.032
0.117	-0.929	-0.093	0.024	-0.979	-0.204	-0.179	-0.075	0.090	0.008	0.059	0.091	0.001	0.063	0.009	-0.039
0.143	-0.906	-0.132	0.027	-0.979	-0.202	-0.120	-0.148	0.085	0.033	0.083	0.049	0.028	0.086	0.030	-0.043
0.182	-0.887	-0.164	0.029	-0.980	-0.199	-0.146	-0.076	0.087	0.069	0.103	0.014	0.067	0.105	0.062	-0.043
0.132	-0.933	-0.144	0.032	-0.980	-0.195	-0.181	-0.091	0.120	0.016	0.057	0.030	0.017	0.058	0.042	-0.034
0.128	-0.949	-0.093	0.035	-0.981	-0.191	-0.191	-0.114	0.117	0.009	0.042	0.077	0.013	0.043	0.009	-0.025
0.090	-0.949	-0.097	0.037	-0.982	-0.187	-0.183	-0.038	0.077	-0.031	0.043	0.069	0.025	0.042	0.005	-0.023
0.117	-0.914	-0.136	0.040	-0.982	-0.183	-0.214	-0.060	0.104	-0.006	0.078	0.025	0.001	0.077	0.034	-0.026
0.174	-0.906	-0.116	0.043	-0.983	-0.179	-0.188	-0.084	0.113	0.049	0.086	0.041	0.059	0.084	0.014	-0.027
0.167	-0.949	-0.140	0.045	-0.984	-0.174	-0.236	-0.099	0.083	0.039	0.044	0.012	0.051	0.041	0.038	-0.030
0.163	-0.933	-0.120	0.047	-0.984	-0.170	-0.167	-0.150	0.072	0.033	0.060	0.028	0.048	0.057	0.018	-0.032
0.132	-0.929	-0.124	0.049	-0.985	-0.167	-0.168	-0.180	0.057	0.001	0.064	0.020	0.017	0.060	0.022	-0.026
0.132	-0.941	-0.093	0.051	-0.985	-0.163	-0.165	-0.114	0.065	-0.001	0.053	0.048	0.017	0.049	0.009	-0.024
0.163	-0.910	-0.136	0.053	-0.986	-0.159	-0.199	-0.107	0.050	0.028	0.084	-0.000	0.048	0.079	0.034	-0.022
0.178	-0.864	-0.156	0.055	-0.986	-0.155	-0.180	-0.170	0.061	0.042	0.131	-0.024	0.063	0.126	0.053	-0.027
0.143	-0.933	-0.045	0.057	-0.987	-0.151	-0.189	-0.169	0.060	0.005	0.062	0.082	0.028	0.056	0.057	-0.036
0.143	-0.933	-0.045	0.057	-0.988	-0.144	-0.333	0.052	-0.002	0.005	0.063	0.075	0.028	0.056	0.058	-0.031
0.190	-0.902	-0.069	0.057	-0.989	-0.137	-0.355	0.040	-0.006	0.052	0.094	0.044	0.074	0.087	0.034	-0.035
0.136	-0.945	-0.093	0.058	-0.990	-0.130	-0.376	-0.021	0.014	-0.003	0.053	0.012	0.020	0.044	0.011	-0.040
0.193	-0.979	-0.105	0.058	-0.991	-0.124	-0.293	-0.047	0.007	0.054	0.018	-0.006	0.077	0.010	0.001	-0.037
0.213	-0.991	-0.120	0.059	-0.991	-0.118	-0.280	0.018	0.010	0.073	0.007	-0.028	0.096	0.002	0.017	-0.027
0.182	-1.014	-0.152	0.061	-0.992	-0.111	-0.353	-0.011	0.052	0.041	-0.016	-0.066	0.066	0.025	0.048	-0.029
0.197	-1.072	-0.179	0.063	-0.993	-0.102	-0.475	0.009	0.114	0.053	-0.073	-0.104	0.081	0.083	0.075	-0.030
0.205	-1.065	-0.191	0.066	-0.994	-0.089	-0.693	0.058	0.128	0.058	-0.064	-0.129	0.089	0.075	0.087	-0.039
0.243	-1.030	-0.156	0.068	-0.995	-0.073	-0.804	0.065	0.089	0.095	-0.028	-0.109	0.127	0.040	0.051	-0.066
0.274	-0.999	-0.061	0.070	-0.996	-0.061	-0.592	0.057	0.040	0.124	0.003	-0.027	0.158	0.010	0.043	-0.074
0.313	-0.956	-0.030	0.070	-0.996	-0.054	-0.391	0.174	0.009	0.162	0.046	-0.003	0.197	0.033	0.075	-0.079
0.217	-0.968	-0.038	0.072	-0.996	-0.049	-0.250	0.090	0.052	0.064	0.035	-0.016	0.101	0.022	0.067	-0.060
0.201	-1.026	-0.034	0.074	-0.996	-0.043	-0.321	0.148	0.090	0.047	-0.023	-0.018	0.086	0.036	0.072	-0.017
0.132	-1.049	-0.065	0.076	-0.997	-0.035	-0.399	0.111	0.101	-0.025	-0.046	-0.058	0.017	0.059	0.040	0.052
0.070	-1.057	-0.089	0.078	-0.997	-0.029	-0.318	0.046	0.094	-0.088	-0.054	-0.087	0.045	0.066	0.017	0.105
-0.022	-1.076	-0.093	0.079	-0.997	-0.028	-0.030	-0.067	0.066	-0.181	-0.073	-0.092	0.137	0.086	0.013	0.160
-0.018	-1.107	-0.144	0.079	-0.996	-0.033	0.208	-0.045	0.051	-0.178	-0.104	-0.138	0.133	0.117	0.038	0.203
-0.030	-1.092	-0.207	0.079	-0.996	-0.040	0.332	-0.055	0.016	-0.190	-0.089	-0.194	0.145	0.101	0.101	0.236
-0.045	-1.057	-0.219	0.079	-0.996	-0.046	0.294	-0.114	0.007	-0.205	-0.054	-0.200	0.160	0.066	0.113	0.249
-0.076	-1.049	-0.195	0.078	-0.996	-0.051	0.242	-0.169	-0.030	-0.235	-0.047	-0.171	0.191	0.057	0.089	0.251
-0.064	-0.991	-0.203	0.076	-0.996	-0.054	0.124	-0.224	-0.099	-0.222	0.012	-0.176	0.179	0.000	0.097	0.235
-0.022	-0.979	-0.199	0.072	-0.996	-0.053	-0.065	-0.066	-0.173	-0.177	0.023	-0.173	0.137	0.012	0.093	0.215
0.032	-0.972	-0.168	0.069	-0.996	-0.050	-0.169	0.027	-0.160	-0.120	0.032	-0.144	0.083	0.019	0.061	0.188
0.020	-0.983	-0.140	0.065	-0.997	-0.045	-0.263	0.039	-0.174	-0.128	0.021	-0.121	0.095	0.007	0.032	0.161
0.051	-1.030	-0.168	0.062	-0.997	-0.039	-0.329	0.141	-0.180	-0.093	-0.025	-0.154	0.064	0.040	0.059	0.144
0.051	-1.030	-0.156	0.059	-0.998	-0.035	-0.200	0.086	-0.138	-0.090	-0.025	-0.146	0.064	0.041	0.047	0.137
0.032	-1.068	-0.112	0.057	-0.998	-0.032	-0.153	0.042	-0.097	-0.107	-0.063	-0.105	0.084	0.079	0.004	0.133
0.024	-1.088	-0.073	0.055	-0.998	-0.030	-0.125	0.066	-0.098	-0.112	-0.082	-0.067	0.091	0.098	0.036	0.124
0.005	-1.099	-0.057	0.053	-0.998	-0.028	-0.116	-0.038	-0.077	-0.128	-0.093	-0.053	0.110	0.109	0.051	0.114
0.040	-1.115	-0.026	0.052	-0.998	-0.027	-0.055	-0.017	-0.071	-0.092	-0.108	-0.022	0.075	0.124	0.083	0.095
0.028	-1.107	0.018	0.050	-0.998	-0.026	-0.017	-0.044	-0.084	-0.101	-0.100	0.021	0.087	0.116	0.126	0.076
0.082	-1.095	0.014	0.048	-0.999	-0.025	-0.076	-0.002	-0.113	-0.044	-0.088	0.016	0.032	0.104	0.122	0.041
0.070	-1.084	0.057	0.046	-0.999	-0.023	-0.076	-0.024	-0.076	-0.054	-0.076	0.058	0.044	0.093	0.165	0.018
0.143	-1.088	0.049	0.045	-0.999	-0.024	0.057	-0.003	-0.087	0.021	-0.080	0.051	0.029	0.097	0.158	-0.010
0.147	-1.049	-0.002	0.043	-0.999	-0.025	0.045	0.051	-0.101	0.027	-0.041	0.001	0.033	0.058	0.107	-0.023
0.182	-1.014	-0.022	0.041	-0.999	-0.025	0.024	-0.041	-0.113	0.064	-0.006	-0.018	0.067	0.024	0.088	-0.035
0.147	-1.010	-0.002	0.039	-0.999	-0.027	0.096	0.032	-0.121	0.031	-0.002	0.004	0.032	0.020	0.109	-0.035
0.147	-0.999	-0.006	0.037	-0.999	-0.029	0.115	0.018	-0.122	0.034	0.009	0.002	0.032	0.009	0.105	-0.049
0.143	-1.030	0.002	0.035	-0.999	-0.031	0.084	-0.009	-0.109	0.032	-0.022	0.011	0.028	0.040	0.114	-0.058
0.201	-0.983	0.029	0.034	-0.999	-0.032	0.066	0.031	-0.086	0.091	0.025	0.040	0.086	0.007	0.142	-0.066
0.201	-0.983	0.029	0.033	-0.999	-0.032	0.039	-0.006	-0.091	0.092	0.025	0.040	0.086	0.007	0.142	-0.071
0.174	-0.987	0.006	0.031	-0.999	-0.034	0.074	0.073	-0.117	0.067	0.021	0.018	0.059	0.003	0.119	-0.077
0.159	-1.003	0.018	0.029	-0.999	-0.035	0.064	0.024	-0.110	0.054	0.005	0.031	0.044	0.013	0.131	-0.068
0.163	-0.991	0.002	0.027	-0.999	-0.037	0.113	0.029	-0.092	0.059	0.017	0.018	0.047	0.002	0.116	-0.057
0.155	-0.972	-0.006	0.027	-0.999	-0.039	0.107	-0.024	-0.049	0.052	0.036	0.012	0.040	0.017	0.109	-0.050
0.155	-0.991	-0.034	0.026	-0.999	-0.043	0.171	0.019	-0.078	0.053	0.017	-0.012	0.040	0.002	0.082	-0.048
0.140	-0.976	-0.026	0.025	-0.999	-0.047	0.203	-0.021	-0.065	0.039	0.032	-0.001	0.024	0.013	0.090	-0.037
0.151	-0.991	-0.030	0.024	-0.998	-0.050	0.161	-0.020	-0.054	0.051	0.017	-0.001	0.036	0.002	0.086	-0.035
0.113	-1.007	-0.053	0.023	-0.998	-0.053	0.191	0.012	-0.065	0.013	0.001	-0.021	0.002	0.018	0.063	-0.030
0.140	-1.030	-0.018	0.022	-0.998	-0.058	0.247	0.007	-0.049	0.041	-0.022	0.019	0.025	0.041	0.099	-0.033
0.117	-1.034	-0.034	0.022	-0.998	-0.063	0.263	-0.040	-0.031	0.018	-0.027	0.009	0.002	0.045	0.084	-0.037
0.128	-1.034	0.025	0.022	-0.997	-0.069	0.299	-0.031	-0.027	0.030	-0.027	0.073	0.013	0.045	0.144	-0.047
0.147	-1.045	-0.006	0.022	-0.997	-0.077	0.430	0.010	-0.018	0.049	-0.039	0.050	0.033	0.057	0.113	-0.043
0.151	-1.022	-0.034	0.021	-0.996	-0.085	0.394	-0.040	-0.051	0.053	-0.016	0.030	0.037	0.034	0.086	-0.055
0.124	-0.983	-0.081	0.022	-0.996	-0.091	0.312	-0.113	-0.006	0.026	0.022	-0.011	0.010	0.005	0.039	-0.050
0.201	-0.945	-0.108	0.022	-0.995	-0.098	0.319	0.012	-0.013	0.103	0.060	-0.032	0.087	0.043	0.012	-0.043
0.128	-0.968	-0.093	0.022	-0.994	-0.104	0.294	0.011	0.004	0.029	0.036	-0.010	0.014	0.020	0.028	-0.041
0.124	-0.995	-0.073	0.023	-0.994	-0.111	0.360	-0.034	0.023	0.024	0.008	0.016	0.010	0.008	0.049	-0.039
0.140	-1.003	-0.057	0.024	-0.993	-0.119	0.454	0.030	0.007	0.039	-0.001	0.041	0.026	0.016	0.065	-0.033
0.093	-1.018	-0.061	0.024	-0.992	-0.127	0.411	-0.010	-0.013	-0.007	-0.017	0.045	0.020	0.032	0.062	-0.036
0.147	-0.968	-0.085	0.023	-0.990	-0.136	0.441	0.036	-0.030	0.047	0.032	0.030	0.034	0.018	0.038	-0.042
0.140	-0.979	-0.112	0.023	-0.989	-0.145	0.447	0.016	-0.046	0.041	0.019	0.011	0.026	0.007	0.011	-0.038
0.151	-1.003	-0.105	0.023	-0.988	-0.153	0.448	-0.041	-0.031	0.052	-0.006	0.027	0.037	0.017	0.020	-0.041
0.124	-0.987	-0.116	0.024	-0.986	-0.163	0.520	-0.111	0.014	0.024	0.008	0.025	0.011	0.002	0.008	-0.035
0.117	-0.979	-0.136	0.024	-0.985	-0.173	0.488	-0.067	0.013	0.016	0.014	0.015	0.003	0.006	0.011	-0.033
0.113	-0.987	-0.120	0.025	-0.983	-0.183	0.527	-0.103	0.021	0.011	0.004	0.041	0.001	0.002	0.004	-0.025
0.128	-0.964	-0.144	0.027	-0.981	-0.193	0.518	-0.160	0.022	0.026	0.025	0.027	0.015	0.021	0.019	-0.025
0.101	-0.945	-0.120	0.028	-0.979	-0.202	0.462	-0.126	0.028	-0.003	0.043	0.060	0.012	0.040	0.004	-0.030
0.124	-0.952	-0.148	0.029	-0.977	-0.210	0.431	-0.092	0.005	0.020	0.033	0.040	0.011	0.032	0.023	-0.040
0.140	-0.922	-0.152	0.030	-0.976	-0.216	0.306	-0.103	0.014	0.034	0.062	0.042	0.027	0.063	0.027	-0.047
0.170	-0.918	-0.156	0.031	-0.975	-0.221	0.292	-0.128	0.022	0.063	0.065	0.043	0.058	0.066	0.031	-0.052
0.170	-0.887	-0.172	0.032	-0.974	-0.225	0.181	-0.112	0.008	0.062	0.095	0.031	0.058	0.097	0.047	-0.050
0.155	-0.883	-0.195	0.034	-0.973	-0.228	0.168	-0.072	0.051	0.045	0.098	0.010	0.042	0.100	0.071	-0.049
0.113	-0.914	-0.144	0.036	-0.973	-0.230	0.106	-0.125	0.086	-0.000	0.066	0.063	0.000	0.068	0.019	-0.035
0.109	-0.941	-0.073	0.038	-0.973	-0.229	0.013	-0.068	0.059	-0.006	0.039	0.133	0.004	0.041	0.052	-0.026
0.090	-0.937	-0.124	0.040	-0.973	-0.228	-0.054	-0.105	0.058	-0.027	0.043	0.080	0.024	0.045	0.000	-0.025
0.124	-0.906	-0.148	0.041	-0.973	-0.227	-0.014	-0.098	0.040	0.006	0.074	0.056	0.010	0.075	0.023	-0.026
0.155	-0.914	-0.179	0.043	-0.973	-0.227	0.007	-0.158	0.038	0.035	0.066	0.024	0.041	0.067	0.055	-0.017
0.140	-0.918	-0.172	0.045	-0.973	-0.228	0.033	-0.172	0.051	0.017	0.062	0.032	0.025	0.063	0.047	-0.014
0.097	-0.933	-0.156	0.047	-0.973	-0.228	0.034	-0.105	0.042	-0.027	0.046	0.048	0.018	0.047	0.031	-0.018
0.097	-0.933	-0.156	0.048	-0.972	-0.228	0.009	-0.172	0.043	-0.029	0.046	0.047	0.018	0.047	0.031	-0.017
0.143	-0.937	-0.124	0.050	-0.972	-0.228	0.022	-0.126	0.031	0.016	0.042	0.079	0.028	0.043	0.000	-0.027
0.143	-0.937	-0.124	0.050	-0.973	-0.227	-0.043	-0.062	-0.006	0.015	0.042	0.078	0.028	0.043	0.000	-0.039
0.205	-0.914	-0.183	0.050	-0.973	-0.225	-0.100	-0.155	-0.061	0.076	0.066	0.016	0.089	0.067	0.059	-0.046
0.186	-0.929	-0.207	0.050	-0.974	-0.222	-0.104	-0.126	-0.075	0.057	0.051	-0.010	0.070	0.051	0.082	-0.045
0.147	-0.937	-0.172	0.050	-0.974	-0.222	-0.007	-0.127	-0.016	0.018	0.043	0.026	0.031	0.044	0.046	-0.041
0.151	-0.918	-0.140	0.051	-0.974	-0.221	-0.014	-0.124	0.006	0.020	0.063	0.056	0.035	0.064	0.014	-0.026
0.128	-0.952	-0.128	0.053	-0.974	-0.222	0.030	-0.140	0.020	-0.005	0.028	0.069	0.011	0.030	0.003	-0.027
0.117	-0.925	-0.148	0.054	-0.974	-0.221	-0.012	-0.168	0.029	-0.018	0.055	0.048	0.000	0.058	0.023	-0.029
0.190	-0.871	-0.175	0.055	-0.974	-0.219	-0.082	-0.068	0.024	0.054	0.110	0.019	0.072	0.112	0.050	-0.031
0.174	-0.860	-0.195	0.056	-0.975	-0.216	-0.164	-0.047	0.005	0.037	0.122	-0.003	0.057	0.124	0.071	-0.032
0.182	-0.906	-0.172	0.057	-0.976	-0.212	-0.194	-0.061	0.021	0.044	0.077	0.017	0.064	0.078	0.048	-0.045
0.151	-0.906	-0.140	0.058	-0.976	-0.209	-0.161	-0.081	-0.002	0.013	0.077	0.045	0.034	0.079	0.016	-0.043
0.190	-0.894	-0.128	0.058	-0.977	-0.205	-0.194	-0.019	-0.025	0.052	0.090	0.053	0.073	0.091	0.004	-0.053
0.178	-0.902	-0.156	0.057	-0.978	-0.200	-0.253	-0.054	-0.039	0.041	0.084	0.021	0.062	0.084	0.032	-0.049
0.217	-0.929	-0.144	0.058	-0.979	-0.194	-0.276	-0.015	-0.023	0.080	0.058	0.027	0.102	0.058	0.020	-0.053
0.170	-0.949	-0.175	0.058	-0.980	-0.188	-0.289	-0.037	-0.009	0.034	0.040	-0.010	0.057	0.039	0.051	-0.041
0.197	-0.956	-0.187	0.059	-0.982	-0.182	-0.329	0.035	0.040	0.060	0.034	-0.028	0.085	0.032	0.062	-0.029
0.170	-1.003	-0.231	0.060	-0.983	-0.173	-0.440	0.002	0.054	0.032	-0.011	-0.079	0.059	0.013	0.105	-0.021
0.167	-1.068	-0.258	0.062	-0.985	-0.162	-0.615	0.004	0.068	0.027	-0.075	-0.118	0.057	0.079	0.132	-0.029
0.228	-1.068	-0.239	0.063	-0.987	-0.148	-0.700	0.121	0.055	0.088	-0.073	-0.111	0.120	0.079	0.111	-0.050
0.259	-1.065	-0.242	0.063	-0.989	-0.137	-0.582	0.108	-0.043	0.119	-0.067	-0.126	0.151	0.074	0.115	-0.073
0.305	-1.030	-0.116	0.061	-0.990	-0.130	-0.389	0.192	-0.103	0.168	-0.031	-0.007	0.198	0.039	0.011	-0.085
0.255	-0.968	-0.081	0.059	-0.990	-0.127	-0.138	0.236	-0.085	0.120	0.031	0.026	0.149	0.023	0.047	-0.080
0.170	-1.003	-0.073	0.059	-0.990	-0.125	-0.110	0.076	0.014	0.035	-0.003	0.031	0.065	0.011	0.054	-0.057
0.147	-1.037	-0.077	0.061	-0.990	-0.125	-0.002	0.041	0.094	0.010	-0.038	0.027	0.043	0.045	0.049	-0.001
0.105	-1.041	-0.152	0.064	-0.990	-0.124	-0.033	-0.105	0.104	-0.035	-0.042	-0.048	0.002	0.049	0.027	0.051
0.047	-1.049	-0.227	0.065	-0.990	-0.124	0.000	-0.039	0.040	-0.093	-0.050	-0.123	0.055	0.056	0.103	0.099
0.032	-1.049	-0.231	0.065	-0.990	-0.127	0.119	-0.029	0.012	-0.109	-0.050	-0.125	0.069	0.056	0.108	0.158
-0.026	-1.057	-0.246	0.065	-0.989	-0.132	0.241	-0.082	-0.001	-0.166	-0.058	-0.135	0.126	0.063	0.124	0.206
-0.091	-1.076	-0.306	0.064	-0.988	-0.137	0.275	-0.134	-0.040	-0.231	-0.078	-0.189	0.191	0.082	0.184	0.242
-0.095	-1.072	-0.333	0.062	-0.988	-0.142	0.199	-0.126	-0.096	-0.233	-0.075	-0.212	0.195	0.078	0.212	0.275
-0.114	-1.053	-0.357	0.059	-0.988	-0.144	0.080	-0.157	-0.139	-0.249	-0.056	-0.234	0.214	0.059	0.236	0.289
-0.133	-1.010	-0.317	0.055	-0.988	-0.142	-0.097	-0.180	-0.197	-0.264	-0.013	-0.196	0.233	0.016	0.197	0.271
-0.091	-0.999	-0.313	0.051	-0.989	-0.139	-0.181	-0.166	-0.189	-0.218	-0.000	-0.195	0.191	0.004	0.193	0.251
-0.022	-0.979	-0.274	0.048	-0.990	-0.132	-0.361	-0.001	-0.176	-0.145	0.020	-0.162	0.123	0.015	0.155	0.219
-0.037	-1.068	-0.219	0.044	-0.991	-0.125	-0.388	0.101	-0.141	-0.157	-0.068	-0.114	0.139	0.074	0.101	0.187
-0.018	-1.130	-0.168	0.042	-0.992	-0.120	-0.236	0.035	-0.114	-0.136	-0.129	-0.068	0.120	0.136	0.051	0.162
-0.014	-1.192	-0.187	0.040	-0.992	-0.119	-0.085	-0.014	-0.080	-0.130	-0.190	-0.089	0.117	0.198	0.072	0.156
-0.003	-1.130	-0.195	0.038	-0.992	-0.120	0.057	-0.009	-0.086	-0.117	-0.129	-0.096	0.107	0.137	0.081	0.139
-0.022	-1.037	-0.203	0.036	-0.992	-0.121	0.022	0.032	-0.089	-0.134	-0.036	-0.103	0.128	0.044	0.090	0.130
0.005	-1.018	-0.116	0.035	-0.992	-0.122	0.054	-0.005	-0.080	-0.105	-0.017	-0.015	0.102	0.025	0.004	0.103
0.005	-1.018	-0.116	0.033	-0.992	-0.123	0.060	-0.102	-0.097	-0.104	-0.017	-0.014	0.102	0.025	0.005	0.082
0.101	-1.022	-0.128	0.032	-0.992	-0.124	0.053	-0.103	-0.072	-0.007	-0.021	-0.025	0.006	0.029	0.018	0.046
0.086	-1.007	-0.160	0.031	-0.992	-0.125	0.070	-0.133	-0.061	-0.021	-0.005	-0.055	0.022	0.013	0.050	0.011
0.140	-1.026	-0.116	0.031	-0.992	-0.124	-0.073	-0.030	-0.025	0.033	-0.024	-0.013	0.032	0.032	0.008	-0.012
0.178	-1.080	-0.081	0.030	-0.992	-0.122	-0.058	0.027	-0.083	0.072	-0.078	0.021	0.070	0.087	0.027	-0.025
0.101	-1.053	-0.053	0.028	-0.992	-0.120	-0.098	0.056	-0.111	-0.003	-0.051	0.047	0.008	0.060	0.054	-0.038
0.143	-1.072	-0.065	0.025	-0.992	-0.121	0.029	0.094	-0.126	0.042	-0.070	0.035	0.034	0.080	0.042	-0.040
0.093	-1.080	-0.006	0.023	-0.992	-0.121	0.058	0.034	-0.113	-0.006	-0.078	0.095	0.017	0.088	0.102	-0.024
0.093	-1.076	0.018	0.021	-0.992	-0.124	0.157	-0.022	-0.147	-0.003	-0.074	0.122	0.017	0.085	0.126	-0.031
0.067	-1.061	-0.057	0.018	-0.992	-0.127	0.160	-0.079	-0.144	-0.028	-0.059	0.050	0.044	0.069	0.051	-0.035
0.113	-1.014	-0.022	0.015	-0.991	-0.130	0.171	-0.069	-0.154	0.021	-0.013	0.088	0.002	0.023	0.087	-0.038
0.167	-0.952	-0.112	0.014	-0.991	-0.133	0.157	0.013	-0.097	0.076	0.048	0.001	0.055	0.038	0.003	-0.041
0.140	-0.952	-0.136	0.013	-0.991	-0.134	0.057	0.029	-0.060	0.050	0.048	-0.022	0.029	0.038	0.027	-0.061
0.159	-0.949	-0.144	0.012	-0.991	-0.136	0.088	0.017	-0.070	0.071	0.052	-0.028	0.048	0.042	0.035	-0.063
0.197	-0.952	-0.148	0.011	-0.991	-0.137	0.036	0.077	-0.066	0.110	0.048	-0.031	0.087	0.038	0.039	-0.053
0.147	-0.960	-0.112	0.010	-0.990	-0.139	0.128	0.098	-0.042	0.061	0.040	0.007	0.037	0.031	0.003	-0.053
0.093	-0.976	-0.081	0.009	-0.990	-0.141	0.091	0.080	-0.057	0.008	0.024	0.040	0.017	0.015	0.029	-0.045
0.113	-1.018	-0.085	0.008	-0.990	-0.144	0.176	0.045	-0.061	0.028	-0.019	0.039	0.002	0.028	0.026	-0.033
0.093	-0.995	-0.101	0.008	-0.989	-0.149	0.230	0.002	-0.038	0.009	0.004	0.028	0.017	0.005	0.011	-0.033
0.109	-0.972	-0.116	0.008	-0.988	-0.154	0.250	-0.064	-0.016	0.025	0.026	0.017	0.001	0.019	0.004	-0.039
0.140	-0.949	-0.120	0.008	-0.987	-0.158	0.246	0.002	-0.030	0.056	0.049	0.018	0.030	0.042	0.007	-0.041
0.132	-0.952	-0.116	0.008	-0.987	-0.161	0.152	0.017	-0.028	0.048	0.045	0.025	0.023	0.038	0.002	-0.051
0.120	-0.976	-0.108	0.006	-0.986	-0.164	0.150	0.042	-0.075	0.038	0.021	0.036	0.012	0.015	0.006	-0.053
0.147	-1.014	-0.116	0.005	-0.986	-0.167	0.181	0.109	-0.092	0.066	-0.018	0.031	0.039	0.024	0.001	-0.050
0.101	-0.995	-0.105	0.003	-0.985	-0.170	0.128	0.017	-0.079	0.021	0.001	0.045	0.007	0.005	0.011	-0.052
0.109	-1.014	-0.105	0.003	-0.985	-0.173	0.196	0.009	-0.045	0.030	-0.019	0.049	0.001	0.025	0.012	-0.043
0.124	-1.003	-0.101	0.002	-0.984	-0.178	0.232	0.035	-0.060	0.046	-0.008	0.057	0.016	0.013	0.017	-0.034
0.070	-1.022	-0.140	0.001	-0.983	-0.182	0.242	0.017	-0.063	-0.007	-0.028	0.023	0.037	0.033	0.022	-0.030
0.109	-0.972	-0.172	-0.000	-0.982	-0.189	0.350	0.025	-0.054	0.033	0.021	-0.002	0.001	0.016	0.052	-0.024
0.097	-0.964	-0.191	-0.001	-0.980	-0.198	0.439	-0.036	-0.051	0.022	0.027	-0.013	0.010	0.024	0.071	-0.016
0.082	-0.960	-0.160	-0.000	-0.979	-0.206	0.438	-0.072	-0.007	0.006	0.029	0.027	0.026	0.027	0.038	-0.017
0.082	-0.983	-0.148	0.000	-0.977	-0.214	0.421	-0.058	-0.003	0.005	0.004	0.047	0.026	0.003	0.026	-0.017
0.059	-1.014	-0.132	-0.001	-0.976	-0.220	0.307	-0.063	-0.052	-0.017	-0.028	0.068	0.048	0.028	0.010	-0.020
0.105	-0.999	-0.203	-0.001	-0.974	-0.225	0.272	-0.036	-0.064	0.030	-0.014	0.002	0.002	0.013	0.080	-0.025
0.109	-0.952	-0.219	-0.002	-0.973	-0.230	0.228	-0.079	-0.057	0.034	0.032	-0.009	0.002	0.033	0.096	-0.026
0.124	-0.922	-0.227	-0.002	-0.972	-0.234	0.228	-0.103	-0.037	0.049	0.062	-0.012	0.018	0.064	0.103	-0.025
0.097	-0.925	-0.207	-0.002	-0.971	-0.238	0.190	-0.063	-0.066	0.023	0.057	0.011	0.009	0.059	0.083	-0.024
0.059	-0.941	-0.168	-0.002	-0.971	-0.239	0.085	-0.130	-0.042	-0.015	0.041	0.052	0.048	0.044	0.043	-0.029
0.070	-0.925	-0.140	-0.002	-0.971	-0.240	0.030	-0.125	-0.021	-0.004	0.056	0.080	0.036	0.059	0.015	-0.030
0.113	-0.945	-0.175	-0.002	-0.971	-0.240	0.020	-0.057	-0.047	0.038	0.037	0.045	0.007	0.039	0.050	-0.032
0.113	-0.945	-0.175	-0.002	-0.971	-0.238	-0.074	-0.075	-0.031	0.038	0.038	0.043	0.007	0.039	0.050	-0.036
0.097	-0.918	-0.175	-0.002	-0.972	-0.237	-0.073	-0.003	-0.039	0.023	0.065	0.042	0.008	0.065	0.050	-0.038
0.070	-0.929	-0.140	-0.002	-0.972	-0.235	-0.063	-0.096	0.002	-0.004	0.054	0.076	0.035	0.054	0.015	-0.035
0.082	-0.929	-0.128	-0.001	-0.972	-0.234	-0.056	-0.054	0.008	0.007	0.054	0.086	0.024	0.053	0.003	-0.028
0.074	-0.941	-0.108	-0.000	-0.973	-0.232	-0.088	-0.095	0.022	-0.002	0.044	0.104	0.031	0.042	0.016	-0.026
0.063	-0.929	-0.128	0.001	-0.973	-0.229	-0.113	-0.116	0.010	-0.015	0.056	0.082	0.043	0.053	0.004	-0.020
0.078	-0.933	-0.128	0.002	-0.974	-0.227	-0.122	-0.111	-0.000	-0.000	0.053	0.079	0.027	0.049	0.004	-0.029
0.063	-0.887	-0.179	0.004	-0.974	-0.225	-0.102	-0.168	0.053	-0.018	0.100	0.026	0.042	0.096	0.055	-0.027
0.155	-0.891	-0.172	0.005	-0.975	-0.221	-0.193	-0.052	0.052	0.073	0.097	0.030	0.050	0.091	0.047	-0.032
0.105	-0.906	-0.183	0.007	-0.976	-0.216	-0.235	-0.044	0.057	0.022	0.083	0.014	0.000	0.076	0.059	-0.036
0.117	-0.837	-0.156	0.009	-0.977	-0.212	-0.204	-0.081	0.062	0.031	0.153	0.037	0.011	0.145	0.032	-0.050
0.113	-0.902	-0.132	0.011	-0.978	-0.208	-0.206	-0.097	0.057	0.025	0.088	0.057	0.008	0.080	0.008	-0.051
0.136	-0.922	-0.124	0.011	-0.979	-0.205	-0.152	-0.069	-0.006	0.048	0.069	0.061	0.031	0.061	0.000	-0.062
0.167	-0.929	-0.152	0.012	-0.979	-0.202	-0.136	-0.140	0.008	0.077	0.062	0.031	0.061	0.053	0.028	-0.065
0.178	-0.867	-0.191	0.013	-0.980	-0.199	-0.154	-0.010	-0.016	0.089	0.125	-0.011	0.073	0.116	0.067	-0.066
0.170	-0.840	-0.219	0.013	-0.981	-0.196	-0.173	-0.046	-0.000	0.080	0.153	-0.042	0.065	0.144	0.095	-0.059
0.143	-0.848	-0.179	0.014	-0.982	-0.189	-0.334	-0.021	0.023	0.052	0.146	-0.009	0.038	0.137	0.055	-0.056
0.117	-0.867	-0.136	0.014	-0.983	-0.181	-0.415	0.029	-0.013	0.026	0.129	0.026	0.010	0.118	0.012	-0.045
0.136	-0.883	-0.093	0.013	-0.985	-0.172	-0.455	0.112	-0.043	0.046	0.115	0.061	0.029	0.103	0.031	-0.040
0.097	-0.922	-0.089	0.014	-0.987	-0.162	-0.506	-0.010	0.009	0.007	0.078	0.054	0.010	0.064	0.035	-0.043
0.120	-0.945	-0.108	0.014	-0.988	-0.151	-0.524	-0.067	0.001	0.029	0.056	0.024	0.013	0.041	0.014	-0.046
0.174	-0.945	-0.168	0.016	-0.990	-0.139	-0.606	-0.068	0.030	0.082	0.058	-0.047	0.067	0.042	0.045	-0.040
0.178	-0.987	-0.191	0.017	-0.992	-0.128	-0.556	0.036	0.052	0.084	0.017	-0.081	0.071	0.000	0.070	-0.045
0.186	-1.026	-0.250	0.020	-0.993	-0.115	-0.689	0.162	0.135	0.089	-0.020	-0.153	0.079	0.038	0.129	-0.056
0.193	-1.053	-0.187	0.023	-0.995	-0.096	-0.965	0.218	0.149	0.094	-0.045	-0.109	0.088	0.065	0.066	-0.061
0.220	-1.022	-0.112	0.025	-0.997	-0.077	-0.967	0.423	0.117	0.118	-0.012	-0.053	0.116	0.033	0.009	-0.069
0.205	-1.007	-0.077	0.027	-0.998	-0.062	-0.771	0.280	0.110	0.101	0.004	-0.033	0.102	0.016	0.045	-0.072
0.209	-0.999	-0.049	0.030	-0.998	-0.054	-0.436	0.265	0.112	0.102	0.013	-0.014	0.107	0.007	0.073	-0.061
0.147	-1.010	0.006	0.033	-0.998	-0.047	-0.313	0.163	0.156	0.037	0.001	0.035	0.047	0.018	0.129	-0.029
0.097	-1.061	0.010	0.038	-0.998	-0.042	-0.259	0.038	0.220	-0.017	-0.049	0.034	0.001	0.068	0.133	0.009
0.055	-1.068	-0.045	0.043	-0.998	-0.036	-0.290	-0.112	0.253	-0.065	-0.057	-0.027	0.042	0.076	0.079	0.059
0.063	-1.061	-0.172	0.047	-0.998	-0.031	-0.261	0.009	0.193	-0.061	-0.049	-0.158	0.033	0.067	0.047	0.119
0.020	-1.065	-0.191	0.050	-0.998	-0.030	-0.060	-0.135	0.182	-0.107	-0.053	-0.178	0.075	0.070	0.067	0.164
-0.087	-1.080	-0.179	0.053	-0.998	-0.034	0.151	-0.147	0.150	-0.217	-0.068	-0.163	0.181	0.084	0.055	0.205
-0.057	-1.084	-0.183	0.054	-0.998	-0.037	0.153	-0.121	0.069	-0.188	-0.072	-0.164	0.149	0.087	0.059	0.242
-0.095	-1.053	-0.223	0.053	-0.998	-0.038	0.049	-0.124	-0.045	-0.225	-0.041	-0.202	0.187	0.055	0.098	0.266
-0.110	-1.010	-0.242	0.051	-0.998	-0.038	-0.035	-0.127	-0.077	-0.238	0.001	-0.222	0.201	0.012	0.119	0.268
-0.107	-0.995	-0.219	0.048	-0.998	-0.036	-0.153	-0.159	-0.115	-0.231	0.017	-0.201	0.196	0.004	0.096	0.244
-0.118	-0.983	-0.152	0.045	-0.998	-0.033	-0.136	-0.176	-0.126	-0.240	0.029	-0.137	0.207	0.016	0.029	0.211
0.047	-1.007	-0.132	0.042	-0.999	-0.026	-0.356	-0.033	-0.153	-0.071	0.006	-0.124	0.040	0.008	0.010	0.180
0.047	-1.007	-0.132	0.038	-0.999	-0.017	-0.511	0.171	-0.210	-0.067	0.007	-0.134	0.039	0.007	0.010	0.153
-0.007	-1.095	-0.085	0.036	-0.999	-0.006	-0.552	0.088	-0.110	-0.118	-0.082	-0.097	0.092	0.096	0.037	0.124
-0.007	-1.095	-0.085	0.034	-0.999	0.002	-0.400	0.052	-0.053	-0.117	-0.082	-0.105	0.092	0.096	0.037	0.124
-0.018	-1.142	0.018	0.034	-0.999	0.006	-0.191	-0.004	-0.013	-0.128	-0.128	-0.006	0.103	0.142	0.139	0.122
-0.018	-1.157	0.045	0.033	-0.999	0.008	-0.085	0.045	-0.040	-0.128	-0.144	0.019	0.104	0.157	0.166	0.096
-0.014	-1.138	0.077	0.032	-0.999	0.008	-0.015	-0.084	-0.026	-0.123	-0.124	0.050	0.100	0.138	0.197	0.066
0.082	-1.076	0.065	0.032	-0.999	0.009	-0.016	-0.068	-0.044	-0.026	-0.063	0.038	0.005	0.076	0.184	0.033
0.109	-1.061	0.057	0.031	-0.999	0.009	-0.003	0.023	-0.054	0.001	-0.047	0.030	0.022	0.061	0.176	-0.005
0.159	-1.022	0.022	0.031	-0.999	0.010	-0.033	-0.026	-0.022	0.051	-0.009	-0.007	0.070	0.023	0.140	-0.034
0.186	-1.003	0.049	0.031	-0.999	0.008	0.069	-0.002	0.002	0.077	0.011	0.022	0.096	0.004	0.167	-0.049
0.159	-1.053	0.033	0.031	-0.999	0.007	0.063	-0.002	-0.010	0.050	-0.040	0.007	0.068	0.055	0.150	-0.060
0.170	-1.049	0.033	0.031	-1.000	0.005	0.099	0.079	-0.055	0.062	-0.036	0.009	0.078	0.051	0.150	-0.053
0.170	-1.057	0.049	0.030	-1.000	0.002	0.154	0.109	-0.065	0.063	-0.043	0.028	0.077	0.059	0.165	-0.050
0.105	-1.065	0.053	0.028	-1.000	-0.000	0.114	0.057	-0.081	-0.001	-0.051	0.034	0.010	0.067	0.168	-0.051
0.151	-1.061	0.077	0.027	-1.000	-0.004	0.207	0.062	-0.107	0.046	-0.047	0.061	0.056	0.064	0.192	-0.041
0.136	-1.068	0.089	0.025	-1.000	-0.007	0.188	-0.016	-0.112	0.033	-0.055	0.077	0.039	0.073	0.205	-0.048
0.093	-1.022	0.061	0.023	-1.000	-0.012	0.231	-0.104	-0.103	-0.008	-0.008	0.053	0.004	0.028	0.177	-0.061
0.201	-0.995	0.025	0.022	-1.000	-0.017	0.275	0.038	-0.075	0.101	0.019	0.023	0.103	0.002	0.142	-0.060
0.178	-0.956	-0.002	0.021	-1.000	-0.022	0.239	0.138	-0.065	0.079	0.057	0.000	0.079	0.036	0.115	-0.055
0.167	-0.964	-0.006	0.020	-0.999	-0.026	0.192	0.185	-0.083	0.068	0.049	0.000	0.067	0.027	0.112	-0.057
0.117	-0.999	0.018	0.018	-0.999	-0.029	0.150	0.188	-0.108	0.020	0.014	0.027	0.018	0.008	0.136	-0.040
0.105	-1.003	0.022	0.016	-0.999	-0.032	0.172	0.084	-0.094	0.010	0.010	0.034	0.006	0.012	0.142	-0.038
0.105	-1.026	0.002	0.015	-0.999	-0.035	0.160	0.042	-0.059	0.011	-0.013	0.017	0.006	0.036	0.123	-0.033
0.143	-1.022	0.025	0.015	-0.999	-0.038	0.151	0.067	-0.043	0.050	-0.009	0.044	0.045	0.032	0.147	-0.030
0.117	-1.045	0.033	0.015	-0.999	-0.042	0.231	-0.005	0.004	0.023	-0.033	0.056	0.017	0.057	0.156	-0.034
0.097	-1.010	0.002	0.014	-0.999	-0.049	0.330	0.015	-0.043	0.004	0.002	0.031	0.002	0.021	0.125	-0.042
0.132	-1.003	-0.034	0.014	-0.998	-0.055	0.339	-0.055	-0.069	0.040	0.009	0.002	0.032	0.013	0.090	-0.035
0.151	-1.014	-0.034	0.013	-0.998	-0.064	0.419	-0.059	-0.051	0.060	-0.003	0.011	0.050	0.024	0.090	-0.032
0.113	-1.007	-0.045	0.012	-0.997	-0.072	0.441	0.009	-0.067	0.022	0.004	0.008	0.010	0.016	0.078	-0.047
0.113	-1.041	-0.049	0.011	-0.997	-0.082	0.500	-0.074	-0.053	0.023	-0.031	0.013	0.009	0.051	0.075	-0.052
0.174	-1.026	-0.038	0.011	-0.996	-0.091	0.452	-0.026	-0.062	0.085	-0.016	0.034	0.070	0.036	0.089	-0.054
0.140	-1.014	-0.030	0.009	-0.995	-0.100	0.457	0.073	-0.070	0.052	-0.006	0.051	0.036	0.024	0.098	-0.060
0.140	-1.045	-0.026	0.009	-0.994	-0.106	0.319	0.051	-0.039	0.052	-0.037	0.061	0.037	0.054	0.103	-0.067
0.117	-1.026	-0.018	0.008	-0.994	-0.113	0.351	0.111	-0.060	0.030	-0.018	0.075	0.015	0.034	0.113	-0.064
0.120	-1.041	-0.018	0.007	-0.993	-0.120	0.360	0.074	-0.055	0.035	-0.035	0.082	0.020	0.048	0.115	-0.061
0.143	-1.003	-0.053	0.006	-0.992	-0.128	0.413	0.127	-0.069	0.059	0.003	0.055	0.045	0.008	0.081	-0.060
0.143	-0.999	-0.128	0.005	-0.991	-0.137	0.454	0.013	-0.037	0.060	0.006	-0.011	0.047	0.003	0.008	-0.056
0.159	-0.956	-0.156	0.003	-0.989	-0.146	0.466	0.104	-0.107	0.077	0.047	-0.029	0.064	0.040	0.018	-0.050
0.120	-0.972	-0.144	0.003	-0.988	-0.156	0.518	-0.088	-0.055	0.039	0.030	-0.007	0.028	0.024	0.005	-0.038
0.113	-0.968	-0.132	0.003	-0.986	-0.165	0.480	-0.039	-0.038	0.032	0.032	0.014	0.023	0.028	0.008	-0.033
0.086	-0.987	-0.144	0.003	-0.984	-0.176	0.564	-0.017	0.004	0.004	0.011	0.013	0.002	0.009	0.003	-0.026
0.093	-0.983	-0.120	0.003	-0.983	-0.186	0.505	-0.069	-0.011	0.012	0.013	0.046	0.009	0.013	0.022	-0.024
0.093	-0.983	-0.120	0.003	-0.981	-0.196	0.521	-0.100	-0.046	0.012	0.011	0.056	0.011	0.014	0.023	-0.025
0.078	-0.956	-0.124	0.002	-0.979	-0.206	0.492	-0.040	-0.074	-0.002	0.036	0.062	0.002	0.041	0.021	-0.026
0.101	-0.956	-0.128	0.001	-0.977	-0.214	0.440	-0.094	-0.061	0.022	0.034	0.066	0.023	0.041	0.018	-0.025
0.086	-0.941	-0.183	0.001	-0.975	-0.221	0.354	-0.124	-0.051	0.006	0.048	0.018	0.009	0.056	0.036	-0.022
0.117	-0.925	-0.239	0.001	-0.974	-0.226	0.270	-0.083	-0.070	0.038	0.062	-0.032	0.043	0.071	0.090	-0.018
0.109	-0.898	-0.250	-0.000	-0.973	-0.229	0.166	-0.094	-0.090	0.031	0.089	-0.041	0.038	0.097	0.101	-0.024
0.074	-0.941	-0.207	-0.001	-0.973	-0.232	0.118	-0.125	-0.076	-0.003	0.045	0.005	0.006	0.055	0.057	-0.035
0.151	-0.922	-0.203	-0.001	-0.972	-0.234	0.129	-0.092	-0.037	0.074	0.064	0.011	0.086	0.074	0.053	-0.044
0.140	-0.922	-0.191	-0.000	-0.972	-0.235	0.057	-0.106	-0.024	0.062	0.064	0.024	0.076	0.073	0.041	-0.043
0.140	-0.929	-0.183	-0.001	-0.972	-0.236	0.048	-0.085	-0.061	0.063	0.055	0.032	0.078	0.065	0.032	-0.045
0.067	-0.933	-0.160	-0.001	-0.972	-0.236	0.026	-0.074	-0.040	-0.010	0.051	0.056	0.007	0.061	0.008	-0.049
0.070	-0.910	-0.160	-0.000	-0.972	-0.235	-0.069	-0.158	0.003	-0.007	0.075	0.054	0.013	0.083	0.008	-0.046
0.159	-0.902	-0.160	-0.000	-0.973	-0.232	-0.124	0.019	-0.025	0.081	0.083	0.052	0.104	0.091	0.008	-0.036
0.117	-0.902	-0.175	-0.001	-0.973	-0.229	-0.146	0.018	-0.054	0.040	0.084	0.033	0.064	0.090	0.023	-0.042
0.090	-0.910	-0.187	-0.002	-0.974	-0.225	-0.199	-0.048	-0.058	0.013	0.077	0.017	0.040	0.083	0.035	-0.045
0.109	-0.922	-0.175	-0.003	-0.975	-0.221	-0.208	0.030	-0.077	0.034	0.066	0.025	0.061	0.071	0.022	-0.031
0.082	-0.922	-0.128	-0.003	-0.976	-0.216	-0.256	-0.061	-0.025	0.007	0.067	0.067	0.037	0.071	0.026	-0.025
0.070	-0.914	-0.108	-0.002	-0.978	-0.211	-0.263	-0.053	0.023	-0.005	0.076	0.081	0.028	0.078	0.046	-0.030
0.070	-0.914	-0.112	-0.002	-0.978	-0.206	-0.211	-0.044	-0.007	-0.006	0.076	0.073	0.030	0.078	0.042	-0.040
0.097	-0.914	-0.112	-0.001	-0.980	-0.201	-0.257	-0.122	-0.008	0.021	0.078	0.068	0.060	0.077	0.043	-0.046
0.159	-0.941	-0.140	-0.001	-0.981	-0.196	-0.232	-0.030	-0.041	0.082	0.051	0.035	0.124	0.050	0.016	-0.055
0.124	-0.949	-0.116	-0.001	-0.981	-0.192	-0.231	-0.046	0.002	0.047	0.044	0.055	0.092	0.042	0.040	-0.059
0.117	-0.956	-0.077	-0.000	-0.982	-0.187	-0.232	-0.003	0.005	0.038	0.037	0.089	0.087	0.034	0.080	-0.059
0.097	-0.976	-0.101	0.000	-0.983	-0.183	-0.188	0.049	0.024	0.018	0.018	0.062	0.070	0.014	0.057	-0.045
0.105	-0.929	-0.101	0.001	-0.984	-0.180	-0.143	-0.040	0.005	0.026	0.065	0.059	0.081	0.060	0.058	-0.045
0.101	-0.867	-0.160	0.002	-0.984	-0.178	-0.114	-0.089	0.023	0.021	0.127	-0.002	0.080	0.121	0.000	-0.055
0.163	-0.864	-0.199	0.003	-0.985	-0.175	-0.128	-0.085	0.003	0.082	0.132	-0.044	0.145	0.125	0.039	-0.060
0.201	-0.860	-0.132	0.004	-0.985	-0.172	-0.168	-0.049	0.028	0.119	0.136	0.020	0.186	0.128	0.029	-0.058
0.136	-0.887	-0.105	0.005	-0.986	-0.166	-0.272	0.033	0.024	0.053	0.111	0.042	0.124	0.102	0.057	-0.058
0.101	-0.937	-0.085	0.007	-0.987	-0.159	-0.370	-0.030	0.060	0.017	0.062	0.054	0.092	0.051	0.078	-0.051
0.109	-0.956	-0.132	0.009	-0.988	-0.151	-0.372	-0.038	0.111	0.022	0.044	-0.001	0.102	0.031	0.031	-0.032
0.132	-0.987	-0.172	0.012	-0.990	-0.144	-0.397	-0.034	0.140	0.042	0.015	-0.048	0.129	0.001	0.007	-0.032
0.132	-1.022	-0.160	0.016	-0.991	-0.135	-0.447	-0.075	0.168	0.038	-0.019	-0.045	0.132	0.036	0.005	-0.038
0.178	-1.107	-0.136	0.020	-0.992	-0.123	-0.575	-0.050	0.153	0.081	-0.102	-0.032	0.182	0.121	0.030	-0.053
0.186	-1.103	-0.140	0.022	-0.994	-0.109	-0.707	0.009	0.102	0.087	-0.097	-0.050	0.193	0.117	0.027	-0.071
0.228	-1.041	-0.144	0.023	-0.995	-0.098	-0.563	0.172	0.019	0.128	-0.033	-0.065	0.238	0.056	0.024	-0.088
0.243	-0.983	-0.132	0.022	-0.996	-0.091	-0.391	0.193	-0.051	0.145	0.025	-0.060	0.257	0.001	0.037	-0.099
0.213	-0.956	-0.065	0.022	-0.996	-0.084	-0.342	0.137	-0.009	0.114	0.053	0.000	0.230	0.027	0.105	-0.094
0.201	-0.952	0.010	0.024	-0.997	-0.080	-0.210	0.041	0.057	0.101	0.058	0.071	0.221	0.029	0.181	-0.082
0.143	-1.022	-0.057	0.027	-0.997	-0.079	-0.053	0.081	0.119	0.041	-0.012	0.003	0.167	0.042	0.115	-0.032
0.143	-1.022	-0.057	0.030	-0.997	-0.076	-0.112	0.115	0.138	0.039	-0.012	0.001	0.170	0.044	0.115	0.032
0.001	-1.057	-0.179	0.031	-0.997	-0.073	-0.204	0.113	0.079	-0.105	-0.046	-0.125	0.032	0.080	0.006	0.111
-0.087	-1.095	-0.164	0.032	-0.997	-0.073	-0.006	0.046	0.077	-0.194	-0.084	-0.109	0.053	0.121	0.010	0.170
-0.145	-1.161	-0.195	0.033	-0.996	-0.077	0.221	-0.203	0.081	-0.253	-0.150	-0.136	0.107	0.188	0.020	0.220
-0.107	-1.122	-0.227	0.035	-0.996	-0.083	0.260	-0.248	0.080	-0.216	-0.112	-0.163	0.065	0.151	0.050	0.244
-0.060	-1.065	-0.239	0.035	-0.996	-0.086	0.150	-0.202	0.017	-0.170	-0.055	-0.171	0.016	0.095	0.060	0.258
-0.087	-1.010	-0.306	0.034	-0.995	-0.088	0.094	-0.064	-0.044	-0.196	-0.001	-0.236	0.040	0.043	0.124	0.262
-0.126	-0.972	-0.278	0.032	-0.996	-0.089	-0.013	-0.108	-0.071	-0.232	0.038	-0.209	0.075	0.007	0.094	0.246
-0.145	-0.987	-0.274	0.030	-0.996	-0.087	-0.118	-0.099	-0.108	-0.249	0.022	-0.207	0.091	0.025	0.089	0.234
-0.041	-1.061	-0.195	0.028	-0.996	-0.082	-0.253	0.014	-0.103	-0.142	-0.051	-0.133	0.016	0.101	0.009	0.214
-0.033	-1.138	-0.152	0.025	-0.997	-0.076	-0.343	0.088	-0.123	-0.132	-0.128	-0.096	0.027	0.181	0.035	0.191
-0.045	-1.142	-0.136	0.023	-0.997	-0.072	-0.209	0.073	-0.086	-0.141	-0.131	-0.085	0.017	0.186	0.052	0.157
-0.045	-1.192	-0.179	0.021	-0.997	-0.071	-0.041	0.066	-0.056	-0.139	-0.182	-0.129	0.019	0.239	0.010	0.143
-0.018	-1.161	-0.128	0.020	-0.997	-0.074	0.152	0.021	-0.052	-0.111	-0.152	-0.075	0.048	0.209	0.063	0.131
0.001	-1.134	-0.132	0.019	-0.997	-0.080	0.303	0.080	-0.048	-0.090	-0.126	-0.073	0.068	0.185	0.061	0.109
0.009	-1.088	-0.112	0.019	-0.996	-0.088	0.384	-0.031	-0.008	-0.082	-0.080	-0.046	0.077	0.141	0.082	0.095
0.051	-1.080	-0.105	0.019	-0.995	-0.098	0.506	-0.007	-0.018	-0.040	-0.074	-0.029	0.121	0.136	0.092	0.080
-0.010	-1.065	-0.108	0.019	-0.994	-0.108	0.504	-0.056	0.005	-0.102	-0.060	-0.024	0.062	0.124	0.090	0.057
0.036	-1.057	-0.101	0.020	-0.993	-0.118	0.492	-0.092	0.055	-0.057	-0.053	-0.007	0.110	0.120	0.101	0.024
0.082	-1.080	-0.049	0.021	-0.992	-0.127	0.467	0.021	0.029	-0.012	-0.078	0.053	0.158	0.147	0.155	0.003
0.163	-1.049	-0.073	0.021	-0.991	-0.136	0.460	0.050	-0.005	0.069	-0.048	0.037	0.241	0.120	0.134	-0.032
0.136	-1.057	-0.065	0.021	-0.989	-0.144	0.432	0.055	-0.008	0.042	-0.057	0.053	0.216	0.132	0.144	-0.055
0.147	-1.057	-0.053	0.020	-0.988	-0.154	0.494	0.085	-0.047	0.054	-0.059	0.074	0.230	0.136	0.159	-0.065
0.124	-1.061	-0.034	0.019	-0.987	-0.162	0.439	0.135	-0.059	0.032	-0.065	0.101	0.209	0.146	0.183	-0.057
0.132	-1.030	-0.093	0.017	-0.985	-0.170	0.447	0.137	-0.085	0.042	-0.036	0.050	0.220	0.120	0.128	-0.056
0.120	-1.049	-0.136	0.015	-0.984	-0.178	0.409	0.136	-0.106	0.032	-0.057	0.014	0.212	0.144	0.088	-0.055
0.163	-0.952	-0.211	0.014	-0.982	-0.190	0.563	-0.053	-0.064	0.075	0.037	-0.050	0.257	0.051	0.015	-0.059
0.186	-0.968	-0.239	0.014	-0.980	-0.201	0.575	0.005	-0.065	0.099	0.019	-0.067	0.284	0.071	0.010	-0.056
0.170	-0.968	-0.172	0.013	-0.977	-0.212	0.582	-0.017	-0.076	0.085	0.017	0.011	0.273	0.076	0.061	-0.059
0.132	-0.991	-0.195	0.013	-0.975	-0.224	0.609	-0.084	-0.037	0.046	-0.009	-0.001	0.239	0.103	0.038	-0.063
0.128	-0.925	-0.172	0.012	-0.972	-0.237	0.653	-0.057	-0.049	0.042	0.053	0.035	0.235	0.040	0.064	-0.060
0.167	-0.925	-0.227	0.012	-0.968	-0.249	0.640	0.028	-0.027	0.081	0.050	-0.008	0.269	0.042	0.015	-0.054
0.147	-0.914	-0.239	0.012	-0.965	-0.262	0.670	0.013	-0.043	0.062	0.058	-0.007	0.252	0.034	0.010	-0.050
0.151	-0.906	-0.266	0.012	-0.962	-0.273	0.578	-0.020	-0.021	0.066	0.063	-0.023	0.259	0.028	0.012	0.000
0.120	-0.887	-0.286	0.011	-0.958	-0.285	0.617	-0.009	-0.050	0.035	0.079	-0.031	0.230	0.010	0.027	0.000
0.140	-0.914	-0.270	0.010	-0.956	-0.294	0.453	0.180	-0.033	0.056	0.049	-0.007	0.253	0.038	0.009	0.000
Avg ODBA	2.157
Vec ODBA	1.505
Avg ELBA	0.977
Avg EPBA	0.306
Speed	ODBA	VeDBA	ELBA	EPBA	StrkSpGn	StrSpGn_L	ISI
7.500	2.157	1.505	0.977	0.306	0.538	0.438	2.122
MeanPeak	0.054947
MeanLong	0.044669
MeanISI	2.122500
