# Supplementary material for: Averaged Propulsive Body Acceleration (APBA) Can Be Calculated from Biologging Tags That Incorporate Gyroscopes and Accelerometers to Estimate Swimming Speed, Hydrodynamic Drag and Energy Expenditure for Steller Sea Lions
Source: PLoS One. 2016 Jun 10;11(6):e0157326. doi: 10.1371/journal.pone.0157326 (PMC4902303; doi:10.1371/journal.pone.0157326)
Supplement: S5 Data — Same components as S2. (ZIP) [file pone.0157326.s005.zip › YashaJuly_30/yasha_3200_4.csv]

rawAx	rawAy	rawAz	gravX	gravY	gravZ	gyrX	gyrY	gyrZ	estAx	estAy	estAz	odbX	odbY	odbZ	spk
0.205	-0.918	-0.306	0.206	-0.891	-0.405	-1.212	-0.031	-0.341	-0.035	-0.023	0.091	0.004	0.278	0.110	-0.027
0.282	-0.898	-0.365	0.200	-0.903	-0.381	-1.306	0.008	-0.332	0.048	0.008	0.008	0.071	0.257	0.177	-0.041
0.301	-0.937	-0.392	0.194	-0.913	-0.360	-1.189	-0.033	-0.347	0.073	-0.020	-0.041	0.089	0.295	0.213	-0.054
0.343	-0.925	-0.424	0.187	-0.921	-0.340	-1.051	-0.041	-0.394	0.122	0.000	-0.092	0.129	0.282	0.252	-0.059
0.347	-0.871	-0.412	0.181	-0.929	-0.322	-1.020	-0.000	-0.396	0.133	0.062	-0.099	0.132	0.226	0.248	-0.064
0.270	-0.914	-0.400	0.175	-0.936	-0.305	-0.871	-0.118	-0.376	0.062	0.026	-0.103	0.054	0.266	0.243	-0.072
0.336	-0.902	-0.424	0.168	-0.943	-0.288	-0.945	-0.012	-0.376	0.134	0.045	-0.144	0.119	0.253	0.274	-0.063
0.320	-0.933	-0.333	0.162	-0.949	-0.270	-0.961	0.032	-0.350	0.125	0.020	-0.072	0.103	0.283	0.190	-0.051
0.255	-0.960	-0.313	0.156	-0.955	-0.252	-0.963	-0.026	-0.340	0.066	-0.001	-0.070	0.037	0.308	0.178	-0.052
0.251	-0.941	-0.321	0.148	-0.960	-0.236	-0.846	-0.032	-0.405	0.070	0.023	-0.094	0.032	0.286	0.194	-0.038
0.240	-0.945	-0.317	0.141	-0.965	-0.219	-0.882	-0.005	-0.415	0.066	0.025	-0.107	0.021	0.287	0.198	-0.030
0.217	-0.952	-0.306	0.135	-0.970	-0.202	-0.865	-0.127	-0.322	0.048	0.021	-0.112	0.002	0.292	0.194	-0.035
0.240	-0.952	-0.235	0.131	-0.974	-0.185	-0.870	-0.121	-0.276	0.075	0.025	-0.058	0.020	0.289	0.131	-0.038
0.247	-0.945	-0.215	0.126	-0.977	-0.169	-0.798	-0.141	-0.299	0.088	0.036	-0.054	0.028	0.278	0.120	-0.040
0.243	-0.964	-0.246	0.120	-0.981	-0.154	-0.804	-0.063	-0.312	0.089	0.020	-0.101	0.023	0.294	0.159	-0.043
0.217	-0.960	-0.219	0.114	-0.984	-0.138	-0.815	-0.109	-0.334	0.068	0.028	-0.090	0.004	0.287	0.139	-0.041
0.186	-0.976	-0.168	0.108	-0.987	-0.121	-0.848	-0.050	-0.339	0.044	0.015	-0.056	0.035	0.300	0.095	-0.036
0.182	-0.987	-0.105	0.103	-0.989	-0.104	-0.846	-0.109	-0.290	0.045	0.007	-0.010	0.039	0.309	0.038	-0.043
0.174	-1.010	-0.077	0.096	-0.992	-0.086	-0.893	-0.012	-0.336	0.044	-0.014	0.000	0.048	0.330	0.017	-0.050
0.186	-1.072	0.022	0.090	-0.993	-0.069	-0.844	-0.055	-0.313	0.061	-0.074	0.082	0.036	0.389	0.076	-0.059
0.159	-1.072	0.045	0.085	-0.995	-0.051	-0.867	-0.106	-0.298	0.039	-0.072	0.087	0.062	0.386	0.092	-0.063
0.155	-1.076	0.061	0.078	-0.996	-0.035	-0.794	-0.161	-0.348	0.042	-0.074	0.087	0.064	0.387	0.102	-0.063
0.167	-0.964	0.006	0.072	-0.997	-0.019	-0.798	-0.091	-0.327	0.060	0.039	0.016	0.050	0.272	0.040	-0.049
0.143	-0.952	-0.002	0.065	-0.998	-0.002	-0.840	-0.067	-0.346	0.043	0.051	-0.009	0.071	0.257	0.025	-0.033
0.078	-1.030	0.112	0.058	-0.998	0.014	-0.799	-0.104	-0.381	-0.014	-0.025	0.089	0.134	0.331	0.132	-0.022
0.017	-1.080	0.171	0.050	-0.998	0.031	-0.801	-0.230	-0.406	-0.068	-0.075	0.132	0.194	0.378	0.184	-0.020
0.036	-1.138	0.211	0.042	-0.998	0.051	-0.969	-0.246	-0.381	-0.041	-0.134	0.152	0.172	0.433	0.217	-0.015
0.070	-1.099	0.226	0.035	-0.997	0.072	-1.032	-0.071	-0.339	0.001	-0.096	0.147	0.136	0.392	0.227	-0.012
0.074	-1.026	0.116	0.029	-0.995	0.096	-1.202	0.204	-0.349	0.011	-0.024	0.012	0.129	0.315	0.110	-0.015
0.074	-0.972	0.081	0.023	-0.992	0.120	-1.231	0.026	-0.276	0.017	0.028	-0.047	0.126	0.259	0.069	-0.010
0.093	-0.937	0.037	0.018	-0.990	0.143	-1.167	0.108	-0.266	0.041	0.059	-0.114	0.104	0.222	0.020	0.002
0.074	-0.933	0.069	0.014	-0.986	0.165	-1.115	-0.031	-0.256	0.026	0.060	-0.104	0.120	0.216	0.045	0.008
0.074	-0.933	0.069	0.008	-0.982	0.188	-1.193	0.112	-0.313	0.032	0.056	-0.127	0.117	0.214	0.039	-0.001
0.032	-0.952	0.187	0.002	-0.978	0.207	-0.998	-0.037	-0.284	-0.005	0.033	-0.028	0.155	0.231	0.151	-0.004
0.090	-0.945	0.211	-0.002	-0.973	0.229	-1.090	-0.048	-0.237	0.057	0.036	-0.025	0.094	0.222	0.167	-0.015
0.059	-0.937	0.211	-0.007	-0.968	0.250	-1.080	-0.074	-0.219	0.031	0.039	-0.046	0.122	0.213	0.162	-0.024
0.078	-0.925	0.266	-0.011	-0.963	0.269	-1.019	0.023	-0.245	0.055	0.045	-0.011	0.099	0.200	0.210	-0.041
0.055	-0.983	0.282	-0.016	-0.957	0.289	-1.049	-0.102	-0.237	0.037	-0.019	-0.015	0.118	0.257	0.220	-0.039
0.097	-0.933	0.309	-0.019	-0.951	0.308	-0.999	-0.057	-0.179	0.082	0.025	-0.007	0.072	0.206	0.241	-0.036
0.055	-0.902	0.321	-0.023	-0.945	0.327	-0.980	-0.004	-0.190	0.044	0.050	-0.014	0.110	0.175	0.247	-0.034
0.024	-0.922	0.301	-0.026	-0.938	0.347	-1.043	0.030	-0.201	0.016	0.024	-0.053	0.136	0.193	0.221	-0.048
0.055	-0.922	0.341	-0.031	-0.930	0.365	-1.019	-0.088	-0.263	0.052	0.017	-0.033	0.102	0.192	0.254	-0.054
0.090	-0.922	0.431	-0.037	-0.922	0.385	-1.029	-0.060	-0.272	0.092	0.009	0.039	0.063	0.191	0.339	-0.063
0.086	-0.937	0.455	-0.041	-0.915	0.401	-0.886	-0.090	-0.206	0.092	-0.014	0.046	0.063	0.205	0.356	-0.073
0.086	-0.922	0.408	-0.044	-0.908	0.416	-0.834	0.015	-0.194	0.095	-0.005	-0.017	0.059	0.188	0.301	-0.084
0.032	-0.941	0.459	-0.048	-0.902	0.429	-0.735	-0.144	-0.182	0.046	-0.031	0.021	0.108	0.206	0.345	-0.082
0.074	-0.925	0.475	-0.051	-0.895	0.443	-0.771	-0.011	-0.208	0.091	-0.022	0.023	0.061	0.189	0.353	-0.063
0.067	-0.910	0.483	-0.054	-0.888	0.457	-0.763	0.157	-0.222	0.086	-0.014	0.017	0.064	0.171	0.352	-0.044
-0.007	-0.856	0.459	-0.056	-0.881	0.470	-0.743	0.019	-0.140	0.015	0.033	-0.020	0.132	0.115	0.321	-0.045
-0.030	-0.833	0.463	-0.058	-0.874	0.483	-0.720	-0.074	-0.064	-0.006	0.050	-0.028	0.150	0.090	0.317	-0.036
0.055	-0.840	0.459	-0.057	-0.867	0.495	-0.706	0.064	-0.052	0.078	0.035	-0.045	0.060	0.096	0.306	-0.037
0.051	-0.833	0.455	-0.057	-0.860	0.507	-0.689	0.044	-0.006	0.074	0.037	-0.061	0.060	0.086	0.294	-0.038
0.086	-0.833	0.502	-0.057	-0.853	0.519	-0.735	-0.089	0.029	0.108	0.029	-0.026	0.021	0.085	0.333	-0.064
0.013	-0.848	0.483	-0.055	-0.845	0.532	-0.770	0.047	0.039	0.034	0.006	-0.058	0.091	0.098	0.304	-0.066
0.113	-0.806	0.534	-0.053	-0.835	0.547	-0.854	0.139	0.056	0.131	0.039	-0.022	0.012	0.054	0.347	-0.070
0.074	-0.860	0.530	-0.049	-0.825	0.563	-0.936	0.063	0.129	0.089	-0.025	-0.041	0.025	0.106	0.334	-0.059
0.074	-0.933	0.546	-0.045	-0.814	0.579	-0.985	0.247	0.092	0.084	-0.109	-0.041	0.023	0.177	0.341	-0.081
0.074	-0.945	0.491	-0.039	-0.805	0.592	-0.855	0.303	0.077	0.079	-0.131	-0.110	0.022	0.186	0.277	-0.075
0.140	-0.976	0.601	-0.032	-0.796	0.605	-0.773	0.493	0.074	0.137	-0.171	-0.012	0.045	0.215	0.378	-0.071
0.109	-0.918	0.605	-0.024	-0.788	0.616	-0.674	0.618	-0.031	0.099	-0.121	-0.019	0.016	0.155	0.372	-0.074
0.086	-0.844	0.585	-0.018	-0.778	0.628	-0.757	0.575	-0.095	0.070	-0.056	-0.051	0.005	0.080	0.342	-0.063
0.124	-0.794	0.601	-0.013	-0.770	0.637	-0.624	0.492	-0.098	0.103	-0.014	-0.045	0.035	0.027	0.348	-0.039
0.051	-0.771	0.530	-0.009	-0.765	0.644	-0.436	0.387	-0.060	0.026	0.004	-0.122	0.036	0.002	0.267	-0.012
0.063	-0.748	0.561	-0.006	-0.760	0.650	-0.389	0.252	-0.006	0.034	0.022	-0.096	0.024	0.023	0.290	-0.006
0.024	-0.806	0.546	-0.002	-0.757	0.653	-0.250	0.314	-0.009	-0.009	-0.039	-0.116	0.061	0.033	0.265	0.026
0.078	-0.825	0.589	0.001	-0.755	0.655	-0.158	0.245	-0.077	0.043	-0.060	-0.075	0.006	0.051	0.300	0.049
-0.022	-0.910	0.593	0.003	-0.754	0.657	-0.115	0.349	-0.165	-0.059	-0.146	-0.072	0.104	0.135	0.296	0.086
-0.068	-0.918	0.554	0.003	-0.753	0.658	-0.085	0.341	-0.247	-0.106	-0.154	-0.112	0.149	0.141	0.249	0.121
-0.095	-0.871	0.483	0.004	-0.753	0.658	-0.076	0.395	-0.291	-0.133	-0.108	-0.184	0.174	0.093	0.171	0.179
-0.137	-0.864	0.491	0.003	-0.752	0.659	-0.056	0.302	-0.300	-0.175	-0.101	-0.176	0.214	0.082	0.172	0.215
-0.203	-0.840	0.498	0.000	-0.753	0.658	-0.000	0.195	-0.303	-0.238	-0.077	-0.168	0.278	0.056	0.171	0.239
-0.172	-0.840	0.459	-0.002	-0.753	0.658	-0.004	0.291	-0.344	-0.205	-0.077	-0.207	0.244	0.053	0.124	0.252
-0.172	-0.840	0.459	-0.004	-0.753	0.658	-0.028	0.215	-0.281	-0.203	-0.077	-0.207	0.243	0.051	0.117	0.248
-0.180	-0.779	0.487	-0.006	-0.753	0.658	-0.059	0.171	-0.295	-0.208	-0.015	-0.180	0.248	0.012	0.138	0.228
-0.137	-0.790	0.526	-0.010	-0.752	0.660	-0.092	0.159	-0.351	-0.162	-0.028	-0.142	0.204	0.002	0.170	0.201
-0.130	-0.798	0.561	-0.013	-0.749	0.663	-0.228	0.217	-0.360	-0.152	-0.038	-0.110	0.193	0.004	0.198	0.176
-0.091	-0.802	0.617	-0.015	-0.746	0.666	-0.194	0.225	-0.328	-0.112	-0.045	-0.057	0.152	0.007	0.245	0.134
-0.080	-0.794	0.561	-0.016	-0.742	0.670	-0.328	0.198	-0.243	-0.099	-0.041	-0.117	0.137	0.003	0.182	0.119
0.013	-0.752	0.577	-0.015	-0.737	0.675	-0.341	0.316	-0.249	-0.007	-0.003	-0.106	0.043	0.047	0.190	0.106
-0.072	-0.771	0.573	-0.016	-0.734	0.679	-0.248	0.190	-0.202	-0.091	-0.025	-0.114	0.125	0.029	0.178	0.086
-0.057	-0.767	0.565	-0.017	-0.730	0.683	-0.314	0.157	-0.227	-0.075	-0.025	-0.126	0.107	0.034	0.163	0.069
0.032	-0.752	0.585	-0.019	-0.729	0.685	-0.117	0.108	-0.239	0.015	-0.011	-0.108	0.016	0.051	0.176	0.061
-0.003	-0.755	0.601	-0.020	-0.726	0.687	-0.194	0.226	-0.245	-0.019	-0.017	-0.095	0.047	0.048	0.185	0.036
0.043	-0.705	0.617	-0.021	-0.724	0.689	-0.124	0.101	-0.203	0.028	0.031	-0.081	0.002	0.099	0.194	0.006
0.043	-0.709	0.625	-0.021	-0.723	0.690	-0.082	0.178	-0.194	0.028	0.026	-0.074	0.004	0.097	0.195	-0.005
0.086	-0.694	0.625	-0.023	-0.722	0.691	-0.069	0.028	-0.194	0.073	0.041	-0.075	0.049	0.113	0.189	-0.028
0.074	-0.705	0.632	-0.024	-0.719	0.694	-0.200	0.101	-0.186	0.062	0.027	-0.070	0.040	0.101	0.191	-0.035
0.055	-0.759	0.770	-0.025	-0.717	0.697	-0.178	0.145	-0.206	0.044	-0.029	0.065	0.023	0.046	0.323	-0.043
0.005	-0.779	0.829	-0.026	-0.715	0.698	-0.107	0.087	-0.166	-0.005	-0.050	0.123	0.025	0.026	0.375	-0.037
0.009	-0.790	0.837	-0.025	-0.713	0.700	-0.105	0.257	-0.191	-0.003	-0.063	0.129	0.019	0.015	0.377	-0.034
-0.018	-0.821	0.833	-0.026	-0.711	0.703	-0.152	0.177	-0.223	-0.029	-0.096	0.123	0.043	0.017	0.366	-0.021
-0.033	-0.798	0.885	-0.026	-0.707	0.706	-0.255	0.199	-0.229	-0.044	-0.076	0.170	0.057	0.006	0.411	-0.024
-0.053	-0.852	0.885	-0.028	-0.704	0.709	-0.208	0.128	-0.248	-0.062	-0.133	0.167	0.074	0.048	0.404	-0.012
0.001	-0.790	0.889	-0.027	-0.701	0.712	-0.188	0.262	-0.204	-0.009	-0.074	0.168	0.018	0.013	0.402	-0.014
-0.064	-0.748	0.865	-0.028	-0.698	0.715	-0.194	0.132	-0.197	-0.073	-0.034	0.142	0.082	0.055	0.372	-0.017
0.001	-0.755	0.818	-0.028	-0.695	0.718	-0.219	0.184	-0.226	-0.008	-0.045	0.091	0.014	0.046	0.318	-0.023
0.024	-0.759	0.786	-0.030	-0.692	0.721	-0.167	0.110	-0.225	0.017	-0.051	0.057	0.010	0.042	0.280	-0.031
0.040	-0.701	0.731	-0.031	-0.691	0.723	-0.122	0.042	-0.174	0.034	0.005	0.000	0.027	0.099	0.218	-0.031
0.113	-0.690	0.692	-0.031	-0.690	0.723	-0.050	0.157	-0.206	0.107	0.016	-0.040	0.101	0.109	0.173	-0.026
-0.010	-0.694	0.719	-0.032	-0.688	0.725	-0.101	0.159	-0.223	-0.015	0.010	-0.014	0.021	0.104	0.195	-0.025
0.005	-0.713	0.715	-0.034	-0.687	0.726	-0.108	0.025	-0.183	0.002	-0.011	-0.019	0.004	0.084	0.185	-0.021
0.043	-0.690	0.715	-0.034	-0.684	0.728	-0.150	0.172	-0.176	0.041	0.010	-0.021	0.035	0.106	0.179	-0.015
0.028	-0.686	0.699	-0.035	-0.682	0.731	-0.177	0.039	-0.171	0.027	0.011	-0.040	0.021	0.108	0.158	-0.026
0.082	-0.694	0.676	-0.038	-0.678	0.734	-0.223	-0.037	-0.173	0.083	-0.000	-0.066	0.076	0.098	0.128	-0.035
0.067	-0.663	0.664	-0.040	-0.678	0.734	-0.018	0.015	-0.182	0.070	0.030	-0.078	0.062	0.128	0.111	-0.036
0.082	-0.632	0.632	-0.040	-0.676	0.736	-0.138	0.045	-0.123	0.086	0.059	-0.112	0.079	0.157	0.074	-0.040
0.082	-0.566	0.621	-0.040	-0.676	0.736	0.021	0.081	-0.091	0.085	0.125	-0.124	0.080	0.221	0.056	-0.027
0.078	-0.554	0.601	-0.041	-0.676	0.735	0.006	-0.011	-0.078	0.083	0.136	-0.143	0.077	0.232	0.030	-0.025
-0.014	-0.663	0.727	-0.045	-0.679	0.733	0.155	-0.226	-0.074	-0.005	0.030	-0.015	0.014	0.122	0.150	-0.011
-0.010	-0.782	0.802	-0.052	-0.683	0.729	0.297	-0.319	-0.154	0.005	-0.086	0.065	0.009	0.001	0.219	-0.007
-0.083	-0.813	0.822	-0.059	-0.687	0.724	0.289	-0.333	-0.183	-0.060	-0.113	0.089	0.081	0.031	0.233	-0.006
-0.095	-0.860	0.956	-0.067	-0.690	0.721	0.245	-0.349	-0.227	-0.064	-0.157	0.227	0.091	0.078	0.361	-0.017
-0.095	-0.860	0.956	-0.074	-0.692	0.718	0.145	-0.191	-0.242	-0.059	-0.156	0.230	0.090	0.079	0.355	-0.025
-0.072	-0.860	0.932	-0.080	-0.695	0.714	0.273	-0.293	-0.199	-0.030	-0.152	0.210	0.066	0.080	0.327	-0.041
-0.037	-0.883	0.892	-0.086	-0.699	0.710	0.270	-0.203	-0.219	0.011	-0.172	0.175	0.030	0.105	0.282	-0.058
-0.041	-0.802	0.833	-0.092	-0.702	0.706	0.271	-0.246	-0.214	0.013	-0.087	0.120	0.033	0.025	0.218	-0.066
0.051	-0.701	0.723	-0.095	-0.703	0.705	0.086	-0.015	-0.181	0.108	0.014	0.011	0.060	0.074	0.104	-0.069
0.032	-0.647	0.644	-0.097	-0.704	0.703	0.125	-0.068	-0.150	0.091	0.070	-0.067	0.041	0.126	0.021	-0.067
0.036	-0.643	0.617	-0.099	-0.704	0.703	-0.007	0.030	-0.154	0.097	0.073	-0.095	0.046	0.129	0.011	-0.064
0.020	-0.651	0.660	-0.100	-0.704	0.703	-0.003	0.021	-0.129	0.082	0.065	-0.051	0.032	0.120	0.028	-0.048
-0.037	-0.736	0.755	-0.101	-0.706	0.700	0.207	0.022	-0.139	0.026	-0.018	0.046	0.025	0.033	0.118	-0.041
-0.057	-0.736	0.758	-0.103	-0.707	0.699	0.094	0.035	-0.132	0.007	-0.018	0.051	0.044	0.032	0.119	-0.030
-0.064	-0.721	0.778	-0.104	-0.708	0.698	0.088	0.029	-0.129	0.001	-0.002	0.071	0.050	0.046	0.134	-0.014
-0.095	-0.779	0.794	-0.105	-0.708	0.699	-0.025	0.020	-0.078	-0.029	-0.061	0.087	0.081	0.013	0.146	-0.008
-0.133	-0.794	0.833	-0.107	-0.709	0.697	0.079	-0.116	-0.068	-0.066	-0.075	0.127	0.119	0.030	0.183	-0.010
-0.091	-0.798	0.794	-0.109	-0.710	0.696	0.075	-0.043	-0.057	-0.022	-0.078	0.089	0.076	0.035	0.141	-0.009
-0.060	-0.763	0.774	-0.110	-0.711	0.694	0.118	-0.082	-0.057	0.010	-0.042	0.071	0.046	0.003	0.119	-0.003
-0.080	-0.755	0.774	-0.112	-0.712	0.693	0.093	-0.081	-0.058	-0.008	-0.033	0.073	0.065	0.003	0.116	-0.010
-0.110	-0.713	0.715	-0.116	-0.715	0.690	0.195	-0.225	-0.060	-0.035	0.012	0.017	0.095	0.044	0.054	-0.007
-0.049	-0.667	0.660	-0.118	-0.717	0.687	0.188	-0.120	-0.023	0.028	0.061	-0.035	0.034	0.089	0.004	-0.003
-0.060	-0.659	0.628	-0.119	-0.719	0.685	0.126	-0.070	-0.025	0.018	0.070	-0.065	0.045	0.096	0.039	-0.011
-0.060	-0.721	0.680	-0.121	-0.721	0.683	0.121	-0.108	-0.017	0.019	0.011	-0.011	0.045	0.033	0.009	-0.024
-0.030	-0.748	0.731	-0.121	-0.721	0.682	0.047	-0.031	-0.017	0.051	-0.016	0.041	0.013	0.005	0.057	-0.031
-0.076	-0.779	0.790	-0.122	-0.721	0.682	0.018	-0.042	-0.013	0.005	-0.046	0.100	0.059	0.027	0.113	-0.039
-0.068	-0.752	0.790	-0.122	-0.721	0.682	-0.013	-0.018	-0.012	0.013	-0.019	0.100	0.051	0.001	0.111	-0.047
-0.080	-0.782	0.794	-0.122	-0.722	0.682	0.045	-0.039	0.015	0.002	-0.049	0.105	0.063	0.032	0.113	-0.035
-0.053	-0.752	0.778	-0.121	-0.721	0.682	-0.024	0.097	-0.037	0.027	-0.018	0.088	0.035	0.002	0.095	-0.030
-0.114	-0.775	0.782	-0.121	-0.720	0.683	-0.056	0.026	-0.007	-0.034	-0.042	0.092	0.096	0.026	0.097	-0.021
-0.080	-0.779	0.739	-0.120	-0.721	0.683	0.044	0.091	-0.043	-0.001	-0.045	0.049	0.061	0.031	0.052	-0.011
-0.072	-0.736	0.676	-0.119	-0.721	0.683	0.001	0.092	-0.022	0.006	-0.002	-0.014	0.053	0.011	0.013	-0.010
-0.095	-0.732	0.684	-0.120	-0.722	0.681	0.117	-0.079	-0.019	-0.016	0.004	-0.004	0.076	0.014	0.007	-0.014
-0.030	-0.748	0.699	-0.121	-0.725	0.678	0.212	-0.079	-0.010	0.050	-0.008	0.015	0.011	0.002	0.007	-0.018
-0.045	-0.728	0.640	-0.123	-0.728	0.674	0.209	-0.170	-0.019	0.037	0.014	-0.040	0.025	0.016	0.053	-0.021
-0.057	-0.736	0.703	-0.126	-0.731	0.671	0.223	-0.255	0.012	0.029	0.010	0.027	0.037	0.008	0.010	-0.030
-0.103	-0.763	0.762	-0.127	-0.733	0.669	0.123	-0.077	0.015	-0.017	-0.016	0.088	0.082	0.020	0.068	-0.022
-0.095	-0.775	0.782	-0.128	-0.733	0.668	0.070	-0.105	0.017	-0.008	-0.026	0.109	0.074	0.032	0.086	-0.021
-0.114	-0.740	0.778	-0.128	-0.734	0.667	0.059	0.021	-0.009	-0.027	0.009	0.106	0.093	0.002	0.082	-0.022
-0.083	-0.732	0.707	-0.128	-0.735	0.666	0.089	0.007	0.005	0.003	0.019	0.036	0.062	0.010	0.010	-0.017
-0.041	-0.721	0.672	-0.128	-0.737	0.664	0.139	-0.002	-0.031	0.046	0.032	0.003	0.020	0.021	0.026	-0.023
-0.091	-0.732	0.644	-0.128	-0.739	0.662	0.119	0.018	-0.035	-0.004	0.022	-0.023	0.070	0.009	0.055	-0.034
-0.026	-0.755	0.676	-0.129	-0.740	0.660	0.129	-0.039	-0.041	0.062	0.001	0.011	0.004	0.014	0.024	-0.044
-0.053	-0.779	0.758	-0.129	-0.742	0.658	0.148	-0.051	-0.017	0.035	-0.021	0.096	0.031	0.037	0.058	-0.044
-0.053	-0.779	0.758	-0.130	-0.743	0.656	0.106	-0.022	-0.026	0.036	-0.019	0.098	0.031	0.037	0.058	-0.055
-0.072	-0.767	0.735	-0.131	-0.745	0.654	0.119	-0.097	0.019	0.017	-0.006	0.076	0.050	0.026	0.034	-0.045
-0.053	-0.740	0.680	-0.130	-0.745	0.654	0.061	0.019	-0.009	0.036	0.022	0.022	0.030	0.002	0.022	-0.039
-0.072	-0.752	0.644	-0.130	-0.746	0.653	0.032	0.026	-0.042	0.017	0.010	-0.013	0.049	0.010	0.058	-0.030
-0.049	-0.736	0.656	-0.129	-0.745	0.654	-0.040	0.113	-0.021	0.039	0.025	-0.002	0.025	0.005	0.046	-0.020
-0.068	-0.732	0.668	-0.128	-0.745	0.655	-0.045	0.127	-0.046	0.018	0.028	0.008	0.044	0.008	0.034	-0.016
-0.091	-0.686	0.652	-0.127	-0.744	0.656	-0.025	0.101	-0.038	-0.005	0.074	-0.008	0.066	0.054	0.050	-0.023
-0.064	-0.694	0.676	-0.126	-0.743	0.658	-0.096	0.078	0.006	0.020	0.065	0.014	0.038	0.046	0.027	-0.030
-0.041	-0.705	0.680	-0.124	-0.741	0.659	-0.103	0.080	0.050	0.041	0.052	0.016	0.015	0.035	0.022	-0.034
-0.033	-0.728	0.747	-0.121	-0.739	0.663	-0.199	0.154	0.013	0.047	0.026	0.079	0.006	0.012	0.045	-0.044
-0.068	-0.732	0.758	-0.120	-0.736	0.666	-0.162	0.080	0.005	0.011	0.020	0.089	0.041	0.008	0.057	-0.048
-0.030	-0.694	0.676	-0.118	-0.733	0.670	-0.226	0.156	-0.023	0.048	0.055	0.003	0.002	0.048	0.026	-0.045
-0.037	-0.694	0.699	-0.117	-0.729	0.674	-0.305	0.073	-0.005	0.039	0.050	0.022	0.009	0.048	0.002	-0.040
-0.041	-0.709	0.672	-0.115	-0.723	0.681	-0.431	0.161	-0.018	0.033	0.029	-0.012	0.013	0.033	0.029	-0.056
-0.018	-0.686	0.684	-0.113	-0.715	0.689	-0.565	0.124	-0.028	0.053	0.044	-0.008	0.011	0.056	0.017	-0.057
0.059	-0.705	0.719	-0.110	-0.706	0.699	-0.646	0.254	-0.038	0.126	0.015	0.017	0.087	0.037	0.018	-0.051
-0.014	-0.663	0.715	-0.106	-0.696	0.710	-0.737	0.268	-0.004	0.049	0.048	0.002	0.014	0.079	0.014	-0.059
-0.033	-0.713	0.707	-0.101	-0.684	0.723	-0.865	0.213	0.087	0.026	-0.014	-0.019	0.006	0.029	0.006	-0.048
0.020	-0.763	0.735	-0.094	-0.670	0.736	-0.970	0.340	0.102	0.073	-0.078	-0.005	0.047	0.021	0.034	-0.025
-0.026	-0.767	0.672	-0.088	-0.655	0.750	-1.031	0.368	0.068	0.021	-0.097	-0.083	0.000	0.024	0.029	-0.026
0.013	-0.717	0.636	-0.082	-0.642	0.762	-0.912	0.344	0.025	0.054	-0.060	-0.131	0.038	0.026	0.065	-0.033
0.055	-0.659	0.672	-0.076	-0.632	0.771	-0.662	0.452	-0.063	0.091	-0.012	-0.104	0.079	0.085	0.029	-0.029
0.043	-0.632	0.739	-0.071	-0.623	0.779	-0.541	0.361	-0.077	0.075	0.006	-0.044	0.067	0.113	0.038	-0.026
0.028	-0.620	0.770	-0.067	-0.617	0.784	-0.428	0.275	-0.040	0.055	0.011	-0.018	0.051	0.125	0.070	-0.019
-0.022	-0.624	0.723	-0.062	-0.611	0.789	-0.374	0.251	0.010	0.001	0.001	-0.071	0.001	0.122	0.024	-0.002
-0.014	-0.639	0.703	-0.058	-0.605	0.794	-0.375	0.291	0.002	0.004	-0.020	-0.095	0.008	0.107	0.005	0.028
-0.018	-0.670	0.707	-0.053	-0.600	0.798	-0.323	0.300	-0.026	-0.005	-0.056	-0.095	0.005	0.077	0.010	0.072
-0.087	-0.697	0.727	-0.049	-0.597	0.801	-0.223	0.342	-0.087	-0.078	-0.087	-0.079	0.065	0.051	0.030	0.111
-0.164	-0.705	0.719	-0.046	-0.595	0.802	-0.116	0.257	-0.090	-0.158	-0.096	-0.088	0.142	0.044	0.023	0.151
-0.187	-0.674	0.672	-0.044	-0.594	0.803	-0.092	0.288	-0.166	-0.183	-0.066	-0.137	0.165	0.076	0.023	0.188
-0.195	-0.701	0.644	-0.043	-0.594	0.803	-0.008	0.211	-0.205	-0.192	-0.093	-0.165	0.172	0.050	0.050	0.210
-0.187	-0.713	0.660	-0.043	-0.594	0.803	-0.020	0.155	-0.183	-0.184	-0.105	-0.150	0.164	0.039	0.033	0.226
-0.172	-0.690	0.648	-0.043	-0.594	0.803	-0.025	0.226	-0.228	-0.170	-0.083	-0.163	0.148	0.064	0.043	0.222
-0.199	-0.678	0.601	-0.043	-0.595	0.803	0.030	0.174	-0.212	-0.197	-0.071	-0.210	0.175	0.077	0.089	0.208
-0.153	-0.639	0.636	-0.043	-0.596	0.802	0.078	0.142	-0.157	-0.151	-0.031	-0.174	0.128	0.116	0.052	0.192
-0.114	-0.624	0.644	-0.043	-0.597	0.801	0.032	0.164	-0.177	-0.113	-0.015	-0.166	0.089	0.133	0.042	0.176
-0.099	-0.628	0.668	-0.041	-0.597	0.801	0.009	0.220	-0.165	-0.100	-0.019	-0.142	0.074	0.130	0.016	0.158
-0.087	-0.639	0.672	-0.039	-0.597	0.802	-0.027	0.273	-0.133	-0.091	-0.031	-0.139	0.062	0.119	0.009	0.149
-0.130	-0.659	0.699	-0.036	-0.596	0.802	-0.063	0.276	-0.122	-0.136	-0.051	-0.113	0.104	0.101	0.021	0.147
-0.133	-0.717	0.755	-0.034	-0.596	0.802	-0.007	0.282	-0.140	-0.143	-0.109	-0.058	0.108	0.044	0.079	0.136
-0.133	-0.717	0.755	-0.033	-0.597	0.802	0.034	0.201	-0.210	-0.143	-0.109	-0.058	0.108	0.044	0.082	0.127
-0.068	-0.705	0.778	-0.033	-0.597	0.801	0.049	0.205	-0.214	-0.079	-0.096	-0.033	0.043	0.057	0.109	0.110
-0.068	-0.705	0.778	-0.031	-0.599	0.800	0.113	0.202	-0.163	-0.080	-0.094	-0.032	0.043	0.058	0.112	0.089
-0.072	-0.701	0.802	-0.031	-0.601	0.798	0.113	0.174	-0.167	-0.084	-0.089	-0.007	0.047	0.063	0.138	0.066
-0.026	-0.697	0.782	-0.028	-0.604	0.796	0.179	0.254	-0.146	-0.040	-0.082	-0.025	0.001	0.068	0.121	0.049
-0.026	-0.667	0.798	-0.028	-0.608	0.794	0.221	0.145	-0.147	-0.041	-0.048	-0.007	0.000	0.100	0.140	0.026
0.017	-0.682	0.810	-0.027	-0.612	0.790	0.279	0.163	-0.149	0.001	-0.059	0.008	0.043	0.086	0.154	0.008
0.043	-0.670	0.806	-0.027	-0.616	0.787	0.249	0.099	-0.129	0.028	-0.043	0.007	0.070	0.099	0.152	-0.015
0.024	-0.651	0.798	-0.028	-0.620	0.784	0.264	0.026	-0.129	0.010	-0.020	0.002	0.050	0.120	0.147	-0.031
0.093	-0.647	0.786	-0.028	-0.626	0.779	0.400	0.094	-0.163	0.080	-0.010	-0.005	0.120	0.126	0.138	-0.039
0.074	-0.589	0.735	-0.027	-0.632	0.774	0.385	0.165	-0.177	0.060	0.053	-0.051	0.101	0.185	0.089	-0.037
0.067	-0.612	0.766	-0.028	-0.639	0.769	0.436	0.063	-0.154	0.053	0.036	-0.015	0.094	0.163	0.123	-0.035
0.055	-0.589	0.719	-0.028	-0.643	0.765	0.272	0.146	-0.157	0.041	0.063	-0.059	0.083	0.188	0.079	-0.035
0.024	-0.585	0.751	-0.029	-0.645	0.764	0.148	0.001	-0.150	0.012	0.069	-0.026	0.052	0.194	0.113	-0.042
0.090	-0.593	0.774	-0.029	-0.645	0.764	0.008	0.150	-0.146	0.077	0.061	-0.003	0.118	0.188	0.139	-0.035
0.063	-0.670	0.869	-0.027	-0.645	0.764	0.027	0.246	-0.159	0.048	-0.016	0.092	0.092	0.113	0.236	-0.040
-0.010	-0.701	0.885	-0.026	-0.645	0.764	0.012	0.216	-0.173	-0.026	-0.047	0.107	0.019	0.084	0.255	-0.044
0.009	-0.755	0.916	-0.025	-0.646	0.763	0.031	0.181	-0.172	-0.008	-0.101	0.139	0.038	0.031	0.290	-0.031
0.005	-0.740	0.889	-0.024	-0.647	0.762	0.119	0.247	-0.208	-0.012	-0.084	0.112	0.034	0.047	0.266	-0.027
-0.007	-0.748	0.853	-0.024	-0.650	0.759	0.186	0.111	-0.164	-0.024	-0.090	0.079	0.022	0.040	0.235	-0.032
0.051	-0.728	0.833	-0.025	-0.655	0.755	0.333	0.050	-0.177	0.035	-0.065	0.063	0.079	0.060	0.220	-0.029
0.036	-0.701	0.822	-0.027	-0.657	0.753	0.170	0.054	-0.172	0.021	-0.036	0.054	0.063	0.088	0.212	-0.029
0.036	-0.682	0.766	-0.028	-0.661	0.750	0.252	0.074	-0.235	0.023	-0.013	0.002	0.063	0.108	0.161	-0.037
0.063	-0.651	0.699	-0.031	-0.666	0.745	0.317	-0.051	-0.175	0.053	0.022	-0.061	0.090	0.140	0.098	-0.027
0.082	-0.647	0.684	-0.034	-0.671	0.741	0.349	-0.087	-0.165	0.075	0.031	-0.073	0.109	0.145	0.086	-0.021
0.032	-0.674	0.684	-0.037	-0.676	0.736	0.310	-0.074	-0.156	0.028	0.009	-0.068	0.060	0.120	0.089	-0.019
-0.022	-0.782	0.837	-0.038	-0.678	0.734	0.166	0.107	-0.142	-0.025	-0.097	0.087	0.006	0.014	0.246	-0.022
-0.026	-0.798	0.865	-0.039	-0.681	0.732	0.202	0.063	-0.154	-0.028	-0.110	0.118	0.002	0.000	0.277	-0.012
-0.003	-0.786	0.889	-0.038	-0.683	0.729	0.189	0.182	-0.163	-0.006	-0.096	0.144	0.025	0.013	0.304	-0.012
-0.026	-0.755	0.806	-0.040	-0.687	0.726	0.246	0.070	-0.182	-0.027	-0.062	0.064	0.002	0.045	0.225	-0.018
-0.014	-0.767	0.782	-0.040	-0.690	0.722	0.250	0.064	-0.124	-0.015	-0.070	0.044	0.013	0.035	0.206	-0.017
0.028	-0.763	0.774	-0.041	-0.693	0.719	0.218	0.054	-0.113	0.027	-0.063	0.039	0.055	0.040	0.202	-0.008
0.009	-0.732	0.727	-0.041	-0.697	0.716	0.258	0.082	-0.131	0.008	-0.029	-0.005	0.035	0.072	0.159	-0.019
0.013	-0.705	0.688	-0.042	-0.701	0.712	0.268	0.029	-0.086	0.013	0.002	-0.040	0.038	0.100	0.124	-0.023
0.067	-0.721	0.688	-0.043	-0.705	0.707	0.335	0.038	-0.136	0.068	-0.009	-0.036	0.092	0.085	0.128	-0.022
0.036	-0.686	0.676	-0.045	-0.710	0.703	0.297	-0.038	-0.100	0.039	0.030	-0.043	0.060	0.121	0.121	-0.031
0.036	-0.694	0.703	-0.046	-0.715	0.697	0.399	-0.056	-0.078	0.040	0.028	-0.010	0.060	0.115	0.152	-0.032
0.055	-0.721	0.695	-0.047	-0.720	0.692	0.368	-0.004	-0.086	0.060	0.006	-0.012	0.079	0.089	0.148	-0.027
-0.007	-0.744	0.719	-0.049	-0.725	0.687	0.357	-0.035	-0.091	0.000	-0.012	0.017	0.017	0.068	0.175	-0.028
0.001	-0.779	0.739	-0.051	-0.729	0.682	0.336	-0.091	-0.071	0.010	-0.042	0.042	0.024	0.034	0.199	-0.027
0.001	-0.779	0.739	-0.052	-0.734	0.677	0.339	0.007	-0.106	0.011	-0.037	0.047	0.024	0.035	0.203	-0.023
0.017	-0.763	0.695	-0.053	-0.738	0.672	0.321	0.021	-0.105	0.027	-0.017	0.008	0.039	0.052	0.164	-0.022
0.017	-0.763	0.695	-0.055	-0.741	0.669	0.246	-0.010	-0.107	0.029	-0.014	0.012	0.039	0.053	0.169	-0.022
-0.014	-0.767	0.688	-0.056	-0.745	0.664	0.295	0.007	-0.102	-0.001	-0.014	0.008	0.007	0.050	0.165	-0.016
0.001	-0.779	0.695	-0.057	-0.749	0.660	0.275	-0.008	-0.086	0.016	-0.022	0.021	0.022	0.039	0.178	-0.009
-0.022	-0.782	0.680	-0.059	-0.752	0.656	0.294	-0.023	-0.092	-0.006	-0.022	0.009	0.001	0.037	0.167	-0.003
-0.022	-0.786	0.652	-0.061	-0.756	0.652	0.288	-0.035	-0.094	-0.004	-0.022	-0.014	0.002	0.034	0.144	-0.006
-0.007	-0.790	0.632	-0.062	-0.760	0.647	0.308	-0.068	-0.052	0.013	-0.021	-0.028	0.013	0.031	0.128	-0.003
0.005	-0.771	0.636	-0.063	-0.764	0.643	0.273	-0.003	-0.044	0.025	0.002	-0.020	0.024	0.051	0.136	-0.006
-0.003	-0.771	0.621	-0.063	-0.767	0.638	0.301	0.015	-0.070	0.019	0.006	-0.031	0.016	0.052	0.125	-0.013
-0.003	-0.767	0.625	-0.064	-0.771	0.634	0.281	0.014	-0.082	0.020	0.014	-0.023	0.016	0.057	0.133	-0.017
0.017	-0.790	0.617	-0.064	-0.775	0.629	0.282	0.034	-0.048	0.040	-0.006	-0.026	0.035	0.035	0.129	-0.018
-0.003	-0.806	0.644	-0.065	-0.778	0.625	0.267	-0.009	-0.034	0.021	-0.018	0.006	0.015	0.021	0.161	-0.023
-0.003	-0.806	0.644	-0.066	-0.781	0.620	0.297	-0.018	-0.042	0.022	-0.014	0.011	0.015	0.022	0.166	-0.026
0.005	-0.829	0.632	-0.066	-0.786	0.615	0.352	-0.011	-0.050	0.031	-0.033	0.005	0.021	0.000	0.159	-0.028
-0.007	-0.837	0.640	-0.067	-0.790	0.610	0.328	-0.026	-0.038	0.021	-0.037	0.019	0.010	0.007	0.171	-0.027
0.013	-0.813	0.625	-0.067	-0.794	0.604	0.341	0.021	-0.051	0.040	-0.009	0.008	0.028	0.017	0.159	-0.022
-0.007	-0.779	0.589	-0.068	-0.798	0.598	0.373	-0.026	-0.055	0.022	0.030	-0.021	0.009	0.053	0.128	-0.021
-0.010	-0.790	0.558	-0.070	-0.802	0.593	0.297	-0.076	-0.052	0.020	0.022	-0.048	0.004	0.043	0.100	-0.021
-0.010	-0.852	0.617	-0.071	-0.805	0.589	0.284	0.006	-0.058	0.021	-0.036	0.016	0.004	0.018	0.164	-0.014
-0.018	-0.844	0.632	-0.071	-0.808	0.585	0.257	-0.020	-0.048	0.014	-0.026	0.036	0.004	0.010	0.184	-0.012
-0.030	-0.852	0.597	-0.072	-0.812	0.580	0.306	0.018	-0.072	0.004	-0.030	0.006	0.016	0.017	0.153	-0.020
-0.030	-0.825	0.569	-0.073	-0.815	0.574	0.330	-0.072	-0.035	0.005	0.001	-0.016	0.017	0.011	0.129	-0.021
0.017	-0.817	0.573	-0.074	-0.819	0.568	0.357	-0.075	-0.016	0.052	0.012	-0.006	0.029	0.020	0.137	-0.020
0.005	-0.833	0.550	-0.075	-0.823	0.563	0.313	0.000	-0.031	0.041	0.000	-0.024	0.017	0.006	0.117	-0.021
-0.022	-0.852	0.585	-0.075	-0.826	0.558	0.309	0.002	-0.043	0.014	-0.016	0.016	0.010	0.013	0.156	-0.023
-0.041	-0.894	0.609	-0.076	-0.829	0.554	0.280	0.017	-0.054	-0.005	-0.055	0.045	0.030	0.054	0.183	-0.018
-0.041	-0.898	0.601	-0.076	-0.833	0.548	0.332	-0.022	-0.041	-0.004	-0.056	0.043	0.031	0.056	0.179	-0.016
-0.018	-0.887	0.558	-0.078	-0.837	0.541	0.406	-0.070	-0.041	0.020	-0.040	0.006	0.008	0.043	0.140	-0.017
-0.003	-0.840	0.506	-0.078	-0.841	0.535	0.376	-0.021	-0.039	0.036	0.010	-0.038	0.007	0.004	0.093	-0.019
-0.003	-0.833	0.510	-0.079	-0.845	0.528	0.387	-0.023	-0.026	0.036	0.022	-0.027	0.007	0.013	0.101	-0.020
-0.018	-0.867	0.534	-0.080	-0.849	0.522	0.374	-0.054	-0.023	0.021	-0.009	0.003	0.009	0.020	0.128	-0.018
-0.033	-0.891	0.550	-0.080	-0.853	0.516	0.346	0.018	-0.030	0.006	-0.029	0.025	0.025	0.042	0.147	-0.019
-0.041	-0.898	0.558	-0.081	-0.857	0.509	0.382	-0.068	-0.009	-0.001	-0.033	0.039	0.033	0.048	0.159	-0.020
-0.026	-0.906	0.550	-0.081	-0.861	0.502	0.408	-0.035	-0.020	0.014	-0.037	0.039	0.018	0.055	0.154	-0.021
-0.022	-0.902	0.538	-0.081	-0.865	0.495	0.428	0.034	-0.040	0.018	-0.029	0.034	0.014	0.050	0.146	-0.028
-0.010	-0.910	0.491	-0.081	-0.869	0.488	0.434	0.041	-0.038	0.030	-0.033	-0.005	0.002	0.056	0.103	-0.028
0.020	-0.902	0.463	-0.081	-0.873	0.481	0.394	-0.007	-0.014	0.060	-0.021	-0.026	0.028	0.047	0.078	-0.023
-0.026	-0.891	0.487	-0.081	-0.877	0.474	0.393	-0.014	-0.006	0.014	-0.006	0.005	0.018	0.034	0.106	-0.021
-0.045	-0.902	0.498	-0.081	-0.881	0.466	0.429	0.044	0.004	-0.006	-0.013	0.024	0.038	0.045	0.121	-0.020
-0.030	-0.898	0.487	-0.081	-0.885	0.459	0.410	0.028	-0.025	0.010	-0.006	0.019	0.023	0.039	0.112	-0.016
-0.007	-0.894	0.439	-0.081	-0.889	0.452	0.431	0.019	-0.021	0.033	0.002	-0.021	0.000	0.034	0.067	-0.012
-0.007	-0.894	0.439	-0.081	-0.892	0.444	0.434	0.022	-0.012	0.032	0.006	-0.013	0.000	0.032	0.071	-0.013
-0.041	-0.925	0.435	-0.080	-0.897	0.435	0.475	0.015	-0.007	-0.003	-0.021	-0.008	0.035	0.062	0.070	-0.012
-0.030	-0.937	0.435	-0.080	-0.901	0.427	0.465	0.032	-0.012	0.009	-0.028	0.000	0.023	0.071	0.073	-0.008
-0.030	-0.929	0.435	-0.080	-0.904	0.419	0.451	0.071	-0.012	0.008	-0.017	0.008	0.024	0.062	0.076	-0.001
-0.037	-0.929	0.431	-0.079	-0.908	0.411	0.447	-0.002	0.004	0.000	-0.013	0.012	0.032	0.060	0.075	-0.002
-0.041	-0.937	0.388	-0.079	-0.912	0.403	0.451	0.012	-0.003	-0.004	-0.017	-0.023	0.036	0.067	0.035	-0.001
-0.037	-0.949	0.396	-0.079	-0.915	0.395	0.407	-0.028	-0.001	-0.000	-0.025	-0.007	0.033	0.077	0.045	0.000
-0.033	-0.968	0.396	-0.079	-0.919	0.387	0.462	0.019	0.008	0.003	-0.041	0.001	0.031	0.095	0.048	0.001
-0.037	-0.972	0.400	-0.079	-0.923	0.377	0.518	0.015	-0.017	-0.001	-0.041	0.015	0.036	0.097	0.054	-0.007
-0.033	-0.949	0.368	-0.079	-0.927	0.367	0.533	0.005	-0.014	0.003	-0.014	-0.007	0.033	0.073	0.026	-0.010
-0.003	-0.945	0.357	-0.078	-0.930	0.358	0.507	0.063	0.007	0.033	-0.006	-0.009	0.004	0.068	0.016	-0.015
-0.010	-0.945	0.341	-0.077	-0.934	0.349	0.505	0.049	0.022	0.024	-0.003	-0.016	0.013	0.066	0.002	-0.015
-0.010	-0.952	0.364	-0.076	-0.938	0.339	0.537	0.060	0.031	0.023	-0.007	0.018	0.014	0.071	0.028	-0.018
-0.033	-0.956	0.345	-0.075	-0.941	0.329	0.540	-0.001	0.035	-0.001	-0.007	0.008	0.038	0.073	0.010	-0.012
-0.010	-0.964	0.325	-0.074	-0.945	0.319	0.524	0.006	0.044	0.021	-0.011	-0.002	0.016	0.079	0.008	-0.009
-0.022	-0.960	0.286	-0.074	-0.948	0.309	0.536	0.030	0.012	0.009	-0.004	-0.031	0.029	0.073	0.045	-0.004
-0.030	-0.968	0.301	-0.073	-0.952	0.298	0.542	0.006	0.008	0.001	-0.008	-0.005	0.037	0.079	0.027	-0.004
-0.026	-0.979	0.293	-0.072	-0.955	0.288	0.551	0.052	0.025	0.004	-0.016	-0.002	0.034	0.090	0.033	-0.002
-0.026	-0.983	0.286	-0.071	-0.958	0.277	0.563	0.040	0.036	0.003	-0.017	0.001	0.035	0.092	0.038	-0.003
-0.022	-0.991	0.286	-0.070	-0.961	0.267	0.550	0.053	0.042	0.005	-0.022	0.011	0.032	0.098	0.036	-0.002
-0.026	-0.987	0.274	-0.069	-0.964	0.256	0.573	0.054	0.034	0.000	-0.015	0.010	0.036	0.092	0.046	-0.005
-0.030	-0.968	0.242	-0.068	-0.967	0.244	0.597	-0.015	0.058	-0.005	0.008	-0.010	0.040	0.071	0.074	-0.003
0.001	-0.979	0.230	-0.067	-0.970	0.232	0.607	0.038	0.021	0.025	-0.001	-0.010	0.009	0.081	0.083	-0.003
-0.026	-0.987	0.215	-0.066	-0.973	0.221	0.588	-0.007	0.035	-0.003	-0.006	-0.014	0.035	0.087	0.096	-0.003
-0.014	-0.991	0.211	-0.065	-0.976	0.210	0.586	0.013	0.035	0.008	-0.007	-0.007	0.023	0.089	0.097	-0.009
-0.018	-1.007	0.211	-0.065	-0.978	0.198	0.600	0.021	0.026	0.003	-0.020	0.005	0.026	0.103	0.094	-0.007
-0.003	-1.018	0.215	-0.064	-0.980	0.186	0.608	0.041	0.039	0.017	-0.029	0.021	0.010	0.114	0.087	-0.008
-0.014	-0.987	0.195	-0.063	-0.983	0.174	0.602	0.043	0.032	0.005	0.004	0.013	0.021	0.081	0.103	-0.006
-0.022	-0.972	0.171	-0.062	-0.985	0.163	0.583	0.016	0.046	-0.004	0.021	0.001	0.027	0.064	0.124	-0.003
-0.018	-0.987	0.159	-0.060	-0.987	0.152	0.581	0.040	0.057	-0.002	0.008	0.000	0.023	0.077	0.134	-0.002
-0.022	-0.979	0.136	-0.059	-0.988	0.140	0.608	-0.038	0.078	-0.007	0.017	-0.011	0.026	0.067	0.155	0.001
0.005	-0.983	0.128	-0.057	-0.990	0.127	0.610	-0.011	0.071	0.018	0.015	-0.007	0.001	0.069	0.160	-0.006
-0.018	-1.003	0.132	-0.056	-0.992	0.116	0.588	-0.010	0.063	-0.006	-0.003	0.009	0.021	0.086	0.153	-0.004
0.013	-1.003	0.136	-0.055	-0.993	0.104	0.609	-0.035	0.048	0.023	-0.001	0.025	0.010	0.084	0.146	-0.004
-0.018	-0.983	0.089	-0.054	-0.994	0.092	0.574	-0.005	0.015	-0.008	0.019	-0.011	0.021	0.063	0.191	-0.004
-0.018	-0.979	0.085	-0.054	-0.995	0.082	0.513	-0.052	0.024	-0.009	0.024	-0.005	0.020	0.058	0.191	-0.003
0.005	-0.987	0.085	-0.053	-0.996	0.072	0.486	-0.039	0.021	0.014	0.017	0.005	0.003	0.064	0.188	0.006
-0.018	-0.972	0.073	-0.053	-0.997	0.063	0.462	-0.095	0.027	-0.010	0.034	0.002	0.021	0.048	0.197	0.006
-0.022	-0.987	0.053	-0.052	-0.997	0.053	0.487	-0.122	0.028	-0.014	0.019	-0.008	0.024	0.062	0.214	0.007
-0.018	-1.022	0.041	-0.052	-0.998	0.043	0.517	-0.107	0.034	-0.011	-0.016	-0.009	0.021	0.095	0.223	0.008
-0.018	-1.022	0.041	-0.051	-0.998	0.032	0.529	-0.169	0.050	-0.012	-0.015	0.002	0.021	0.094	0.221	0.005
-0.007	-1.014	0.049	-0.049	-0.999	0.022	0.518	-0.143	0.055	-0.002	-0.007	0.020	0.009	0.084	0.211	0.001
0.001	-1.022	0.033	-0.048	-0.999	0.012	0.502	-0.121	0.064	0.004	-0.015	0.015	0.002	0.090	0.224	0.004
0.001	-1.003	0.018	-0.047	-0.999	0.002	0.486	-0.096	0.047	0.003	0.005	0.009	0.002	0.069	0.238	0.000
-0.030	-1.014	-0.006	-0.047	-0.999	-0.008	0.475	-0.094	0.008	-0.028	-0.007	-0.005	0.034	0.080	0.259	0.003
-0.007	-1.010	0.025	-0.046	-0.999	-0.017	0.478	-0.138	0.029	-0.005	-0.003	0.036	0.011	0.075	0.224	0.004
-0.010	-0.995	-0.014	-0.045	-0.999	-0.027	0.475	-0.121	0.032	-0.010	0.012	0.006	0.016	0.059	0.261	0.002
0.005	-0.999	-0.038	-0.044	-0.998	-0.036	0.451	-0.113	0.034	0.004	0.008	-0.009	0.001	0.061	0.282	-0.006
0.017	-0.987	-0.034	-0.044	-0.998	-0.044	0.425	-0.089	0.027	0.015	0.020	0.004	0.010	0.049	0.275	-0.011
0.009	-0.995	-0.026	-0.042	-0.998	-0.054	0.456	-0.167	0.036	0.006	0.012	0.021	0.002	0.055	0.265	-0.017
0.043	-0.999	-0.061	-0.041	-0.997	-0.062	0.441	-0.157	0.031	0.040	0.007	-0.005	0.036	0.058	0.298	-0.016
0.024	-0.976	-0.057	-0.041	-0.997	-0.070	0.393	-0.129	0.023	0.020	0.030	0.006	0.017	0.033	0.291	-0.010
-0.003	-0.976	-0.065	-0.040	-0.996	-0.078	0.378	-0.106	-0.008	-0.008	0.029	0.006	0.011	0.032	0.297	-0.012
-0.014	-0.983	-0.061	-0.041	-0.996	-0.085	0.367	-0.165	-0.025	-0.019	0.021	0.018	0.023	0.038	0.291	-0.010
0.024	-0.972	-0.073	-0.040	-0.995	-0.093	0.371	-0.140	-0.016	0.019	0.032	0.013	0.016	0.025	0.300	-0.009
0.032	-0.976	-0.089	-0.040	-0.994	-0.099	0.326	-0.136	-0.015	0.027	0.027	0.004	0.023	0.028	0.313	-0.009
0.017	-1.007	-0.093	-0.040	-0.994	-0.106	0.337	-0.143	-0.001	0.011	-0.004	0.007	0.007	0.057	0.314	-0.013
0.001	-0.987	-0.108	-0.040	-0.993	-0.112	0.314	-0.162	-0.006	-0.005	0.015	-0.003	0.009	0.037	0.327	-0.009
0.017	-0.976	-0.105	-0.039	-0.992	-0.119	0.309	-0.097	-0.011	0.010	0.025	0.008	0.006	0.025	0.320	-0.001
0.001	-0.968	-0.105	-0.039	-0.992	-0.124	0.255	-0.121	-0.008	-0.006	0.032	0.013	0.010	0.016	0.317	0.004
-0.018	-0.991	-0.097	-0.039	-0.991	-0.129	0.279	-0.198	-0.000	-0.025	0.009	0.026	0.030	0.038	0.307	0.003
-0.003	-0.964	-0.132	-0.038	-0.990	-0.134	0.230	-0.240	-0.008	-0.011	0.035	-0.005	0.015	0.010	0.339	0.003
0.017	-0.960	-0.144	-0.037	-0.990	-0.139	0.227	-0.221	0.021	0.007	0.039	-0.012	0.003	0.005	0.348	0.001
0.028	-0.964	-0.152	-0.036	-0.989	-0.143	0.215	-0.195	0.014	0.018	0.034	-0.015	0.014	0.007	0.353	0.000
0.020	-0.956	-0.148	-0.035	-0.988	-0.148	0.222	-0.204	0.006	0.009	0.041	-0.007	0.006	0.001	0.346	-0.003
0.005	-0.964	-0.152	-0.034	-0.988	-0.151	0.182	-0.190	-0.004	-0.007	0.033	-0.007	0.010	0.005	0.347	-0.002
0.020	-0.979	-0.152	-0.033	-0.987	-0.155	0.147	-0.196	0.019	0.007	0.017	-0.004	0.005	0.020	0.344	0.005
0.009	-0.960	-0.144	-0.032	-0.987	-0.157	0.123	-0.188	0.007	-0.005	0.036	0.007	0.007	0.001	0.333	0.007
-0.003	-0.956	-0.172	-0.031	-0.987	-0.159	0.071	-0.224	0.010	-0.018	0.040	-0.019	0.019	0.006	0.358	0.006
0.009	-0.949	-0.160	-0.031	-0.987	-0.159	0.024	-0.186	0.000	-0.007	0.048	-0.007	0.008	0.014	0.343	0.010
0.017	-0.952	-0.152	-0.030	-0.987	-0.159	0.005	-0.148	-0.004	0.000	0.044	0.001	0.001	0.011	0.332	0.001
0.005	-0.952	-0.164	-0.029	-0.987	-0.159	-0.020	-0.194	0.032	-0.013	0.044	-0.011	0.013	0.012	0.341	-0.002
0.055	-0.964	-0.128	-0.028	-0.987	-0.159	-0.007	-0.138	0.016	0.036	0.032	0.025	0.036	0.002	0.302	-0.002
0.001	-0.964	-0.128	-0.027	-0.987	-0.158	-0.059	-0.197	0.012	-0.019	0.033	0.024	0.018	0.002	0.299	-0.008
0.017	-0.937	-0.156	-0.026	-0.987	-0.157	-0.064	-0.199	0.018	-0.005	0.060	-0.005	0.003	0.030	0.323	-0.017
0.051	-0.956	-0.140	-0.024	-0.988	-0.154	-0.142	-0.183	0.029	0.029	0.041	0.008	0.031	0.012	0.304	-0.011
0.051	-0.941	-0.132	-0.023	-0.988	-0.151	-0.173	-0.134	0.030	0.027	0.057	0.012	0.031	0.028	0.294	-0.015
0.043	-0.937	-0.148	-0.022	-0.989	-0.146	-0.235	-0.133	0.018	0.019	0.062	-0.008	0.022	0.033	0.306	-0.015
0.024	-0.937	-0.108	-0.022	-0.990	-0.140	-0.298	-0.143	0.002	-0.001	0.063	0.026	0.002	0.033	0.263	-0.007
0.017	-0.949	-0.120	-0.021	-0.991	-0.134	-0.292	-0.138	0.003	-0.010	0.052	0.008	0.006	0.023	0.272	-0.002
0.017	-0.949	-0.120	-0.021	-0.991	-0.129	-0.290	-0.152	-0.012	-0.010	0.053	0.002	0.007	0.024	0.269	-0.000
0.028	-0.945	-0.116	-0.021	-0.992	-0.122	-0.365	-0.136	-0.037	0.002	0.057	-0.001	0.005	0.028	0.262	-0.001
0.032	-0.952	-0.105	-0.021	-0.993	-0.114	-0.363	-0.124	-0.028	0.006	0.050	0.004	0.008	0.022	0.247	-0.008
0.040	-0.949	-0.097	-0.021	-0.994	-0.106	-0.433	-0.115	-0.022	0.013	0.055	0.003	0.015	0.026	0.236	-0.009
0.047	-0.952	-0.069	-0.020	-0.995	-0.097	-0.433	-0.121	0.009	0.020	0.052	0.023	0.022	0.023	0.205	-0.003
0.020	-0.987	-0.069	-0.020	-0.996	-0.089	-0.417	-0.105	0.009	-0.007	0.018	0.014	0.005	0.011	0.201	-0.002
-0.007	-0.964	-0.069	-0.020	-0.997	-0.080	-0.440	-0.126	-0.000	-0.035	0.042	0.006	0.033	0.012	0.198	-0.003
0.036	-0.979	-0.073	-0.019	-0.997	-0.071	-0.444	-0.147	-0.004	0.007	0.027	-0.007	0.009	0.002	0.199	-0.000
0.051	-0.976	-0.065	-0.019	-0.998	-0.063	-0.443	-0.130	0.004	0.022	0.032	-0.008	0.024	0.002	0.189	-0.001
0.047	-0.952	-0.061	-0.019	-0.998	-0.054	-0.431	-0.082	-0.009	0.018	0.055	-0.012	0.019	0.026	0.182	-0.004
0.024	-0.964	-0.030	-0.019	-0.999	-0.045	-0.459	-0.117	-0.011	-0.005	0.044	0.010	0.005	0.015	0.147	-0.001
0.020	-0.964	-0.038	-0.019	-0.999	-0.035	-0.485	-0.103	-0.016	-0.009	0.045	-0.007	0.009	0.016	0.152	0.001
0.013	-0.968	-0.014	-0.019	-0.999	-0.025	-0.503	-0.155	-0.031	-0.017	0.041	0.007	0.017	0.012	0.125	0.000
0.040	-0.964	-0.014	-0.020	-1.000	-0.015	-0.490	-0.149	-0.030	0.010	0.046	-0.003	0.009	0.016	0.122	-0.007
0.043	-0.972	0.006	-0.020	-1.000	-0.005	-0.530	-0.162	-0.020	0.014	0.038	0.007	0.012	0.009	0.099	-0.013
0.063	-0.983	0.025	-0.020	-1.000	0.006	-0.527	-0.116	-0.021	0.034	0.027	0.016	0.031	0.002	0.076	-0.021
0.047	-0.972	0.018	-0.020	-1.000	0.016	-0.518	-0.136	0.016	0.018	0.038	-0.002	0.015	0.010	0.081	-0.026
0.063	-0.976	0.018	-0.019	-0.999	0.027	-0.537	-0.064	0.001	0.033	0.034	-0.012	0.030	0.007	0.078	-0.029
0.059	-0.972	0.065	-0.019	-0.999	0.038	-0.562	-0.088	0.004	0.029	0.038	0.024	0.026	0.011	0.028	-0.027
0.063	-0.952	0.061	-0.019	-0.999	0.049	-0.579	-0.061	-0.004	0.032	0.057	0.009	0.029	0.031	0.029	-0.027
0.047	-0.983	0.096	-0.019	-0.998	0.062	-0.631	0.008	-0.027	0.017	0.026	0.032	0.014	0.000	0.009	-0.024
0.043	-0.964	0.092	-0.019	-0.997	0.075	-0.640	-0.005	-0.003	0.013	0.044	0.016	0.009	0.020	0.008	-0.018
0.032	-0.979	0.108	-0.019	-0.996	0.089	-0.674	0.006	-0.010	0.001	0.028	0.018	0.003	0.005	0.026	-0.017
0.032	-0.995	0.124	-0.020	-0.995	0.102	-0.656	-0.034	-0.029	0.002	0.012	0.021	0.004	0.010	0.045	-0.015
0.055	-0.979	0.124	-0.020	-0.993	0.114	-0.637	-0.023	-0.023	0.025	0.026	0.009	0.019	0.006	0.048	-0.012
0.043	-0.976	0.140	-0.020	-0.992	0.128	-0.669	0.003	0.008	0.013	0.028	0.011	0.007	0.010	0.066	-0.013
0.032	-0.956	0.144	-0.018	-0.990	0.140	-0.610	-0.015	0.064	0.000	0.046	0.003	0.005	0.029	0.073	-0.017
0.055	-0.952	0.136	-0.016	-0.988	0.152	-0.604	-0.060	0.102	0.021	0.049	-0.016	0.018	0.033	0.067	-0.014
0.070	-0.976	0.156	-0.014	-0.986	0.166	-0.705	-0.014	0.094	0.034	0.024	-0.011	0.033	0.010	0.089	-0.019
0.063	-0.972	0.148	-0.012	-0.984	0.180	-0.728	0.023	0.115	0.024	0.025	-0.033	0.024	0.014	0.084	-0.024
0.093	-0.991	0.179	-0.008	-0.980	0.198	-0.923	0.095	0.131	0.052	0.003	-0.019	0.055	0.005	0.118	-0.031
0.082	-1.026	0.199	-0.004	-0.976	0.218	-1.044	0.185	0.155	0.036	-0.036	-0.020	0.043	0.039	0.140	-0.032
0.109	-1.065	0.230	0.000	-0.971	0.241	-1.154	0.321	0.144	0.058	-0.080	-0.011	0.069	0.078	0.174	-0.037
0.093	-1.057	0.258	0.005	-0.964	0.264	-1.223	0.401	0.113	0.039	-0.078	-0.006	0.054	0.070	0.204	-0.026
0.105	-1.037	0.266	0.009	-0.958	0.287	-1.170	0.384	0.093	0.046	-0.065	-0.021	0.065	0.050	0.214	-0.016
0.063	-0.991	0.258	0.013	-0.952	0.305	-0.969	0.198	0.146	-0.001	-0.024	-0.047	0.022	0.004	0.208	-0.002
0.055	-0.976	0.282	0.018	-0.948	0.319	-0.766	0.082	0.206	-0.013	-0.014	-0.038	0.014	0.012	0.234	0.016
0.067	-0.968	0.286	0.022	-0.944	0.330	-0.565	-0.092	0.269	-0.006	-0.010	-0.044	0.025	0.019	0.240	0.033
0.024	-1.026	0.317	0.027	-0.940	0.341	-0.600	-0.132	0.276	-0.053	-0.072	-0.024	0.018	0.038	0.274	0.041
0.036	-1.065	0.325	0.029	-0.936	0.350	-0.485	-0.239	0.242	-0.045	-0.114	-0.025	0.006	0.077	0.284	0.072
0.036	-1.065	0.325	0.031	-0.934	0.356	-0.329	-0.169	0.171	-0.047	-0.116	-0.031	0.007	0.077	0.286	0.104
-0.072	-1.061	0.238	0.031	-0.933	0.358	-0.113	-0.211	0.055	-0.154	-0.113	-0.120	0.115	0.073	0.201	0.138
-0.072	-1.061	0.238	0.028	-0.935	0.355	0.160	-0.254	-0.015	-0.152	-0.112	-0.116	0.115	0.073	0.203	0.169
-0.107	-1.007	0.179	0.025	-0.937	0.348	0.323	-0.239	-0.045	-0.184	-0.055	-0.169	0.150	0.019	0.146	0.203
-0.091	-0.972	0.195	0.022	-0.940	0.341	0.349	-0.195	-0.071	-0.166	-0.018	-0.147	0.135	0.016	0.163	0.212
-0.122	-0.949	0.199	0.019	-0.942	0.335	0.343	-0.197	-0.075	-0.194	0.008	-0.136	0.166	0.039	0.169	0.225
-0.122	-0.937	0.167	0.016	-0.944	0.329	0.250	-0.100	-0.088	-0.192	0.021	-0.162	0.167	0.050	0.140	0.224
-0.145	-0.941	0.187	0.014	-0.945	0.326	0.145	-0.117	-0.040	-0.213	0.018	-0.139	0.190	0.047	0.161	0.215
-0.126	-0.952	0.195	0.013	-0.946	0.324	0.120	-0.115	-0.014	-0.193	0.008	-0.129	0.171	0.035	0.171	0.196
-0.068	-0.995	0.226	0.013	-0.947	0.321	0.137	-0.017	0.044	-0.136	-0.033	-0.094	0.114	0.008	0.204	0.178
-0.041	-1.041	0.238	0.014	-0.948	0.319	0.090	0.032	0.048	-0.110	-0.079	-0.080	0.087	0.054	0.217	0.158
-0.053	-1.057	0.223	0.015	-0.949	0.316	0.129	0.001	0.032	-0.122	-0.093	-0.093	0.099	0.069	0.203	0.141
-0.057	-1.041	0.238	0.015	-0.950	0.313	0.139	-0.003	0.004	-0.126	-0.076	-0.074	0.103	0.054	0.220	0.129
-0.057	-1.041	0.242	0.014	-0.951	0.309	0.197	0.010	-0.018	-0.125	-0.075	-0.066	0.103	0.055	0.226	0.120
-0.026	-1.045	0.278	0.014	-0.953	0.304	0.271	-0.038	-0.004	-0.094	-0.077	-0.025	0.071	0.059	0.263	0.098
-0.014	-1.007	0.266	0.013	-0.954	0.299	0.235	-0.072	-0.021	-0.082	-0.036	-0.032	0.059	0.020	0.252	0.082
0.036	-1.018	0.293	0.013	-0.955	0.295	0.214	0.021	-0.008	-0.032	-0.047	-0.000	0.010	0.032	0.282	0.061
0.001	-1.007	0.293	0.014	-0.957	0.291	0.201	0.045	0.027	-0.067	-0.034	0.004	0.045	0.021	0.284	0.045
0.024	-0.999	0.297	0.014	-0.958	0.286	0.253	0.054	0.014	-0.045	-0.024	0.013	0.024	0.014	0.290	0.027
0.055	-0.987	0.286	0.016	-0.960	0.281	0.295	0.062	0.048	-0.016	-0.011	0.007	0.006	0.003	0.278	0.018
0.082	-0.976	0.258	0.016	-0.961	0.275	0.301	0.065	0.009	0.010	0.003	-0.014	0.033	0.009	0.251	-0.005
0.097	-0.983	0.238	0.016	-0.963	0.268	0.337	0.062	-0.026	0.025	-0.003	-0.027	0.047	0.003	0.231	-0.021
0.128	-0.983	0.266	0.017	-0.965	0.262	0.345	0.068	-0.023	0.055	-0.001	0.007	0.078	0.005	0.259	-0.031
0.113	-0.979	0.274	0.017	-0.967	0.254	0.399	0.108	-0.026	0.040	0.006	0.023	0.062	0.010	0.267	-0.035
0.109	-0.991	0.266	0.018	-0.969	0.245	0.457	0.099	-0.012	0.035	-0.003	0.025	0.058	0.002	0.260	-0.037
0.086	-0.972	0.274	0.018	-0.971	0.237	0.421	0.096	-0.005	0.011	0.019	0.041	0.034	0.018	0.269	-0.032
0.086	-0.983	0.258	0.019	-0.973	0.229	0.423	0.060	0.001	0.011	0.010	0.034	0.034	0.008	0.253	-0.035
0.097	-1.007	0.250	0.020	-0.975	0.220	0.455	0.050	0.030	0.022	-0.011	0.035	0.046	0.014	0.246	-0.038
0.117	-0.987	0.270	0.020	-0.977	0.210	0.492	0.070	0.006	0.040	0.010	0.065	0.066	0.007	0.267	-0.038
0.117	-0.983	0.250	0.021	-0.979	0.201	0.508	0.018	0.022	0.040	0.016	0.055	0.067	0.013	0.249	-0.042
0.078	-1.018	0.258	0.022	-0.981	0.191	0.488	0.079	0.014	0.000	-0.017	0.073	0.030	0.021	0.258	-0.049
0.105	-1.014	0.226	0.023	-0.983	0.180	0.554	0.088	0.010	0.026	-0.011	0.053	0.058	0.016	0.228	-0.047
0.132	-0.976	0.207	0.024	-0.985	0.169	0.561	0.081	0.012	0.053	0.030	0.044	0.086	0.024	0.209	-0.042
0.109	-0.976	0.215	0.024	-0.987	0.158	0.605	-0.004	0.026	0.029	0.032	0.064	0.065	0.024	0.218	-0.045
0.097	-0.964	0.183	0.025	-0.989	0.146	0.593	0.054	0.012	0.017	0.046	0.044	0.055	0.036	0.187	-0.043
0.105	-0.972	0.179	0.025	-0.991	0.135	0.556	0.023	0.013	0.024	0.040	0.051	0.065	0.029	0.183	-0.039
0.101	-0.983	0.159	0.026	-0.992	0.124	0.560	0.027	0.028	0.019	0.030	0.043	0.063	0.018	0.164	-0.038
0.113	-0.976	0.163	0.027	-0.993	0.114	0.541	0.054	0.027	0.030	0.039	0.057	0.077	0.025	0.168	-0.043
0.113	-0.979	0.136	0.028	-0.994	0.103	0.535	0.087	0.013	0.029	0.036	0.040	0.079	0.021	0.141	-0.047
0.132	-1.003	0.124	0.028	-0.995	0.093	0.505	0.092	0.002	0.048	0.013	0.039	0.100	0.002	0.130	-0.052
0.132	-1.003	0.124	0.029	-0.996	0.083	0.482	0.071	0.000	0.048	0.014	0.048	0.102	0.002	0.131	-0.055
0.128	-0.972	0.112	0.029	-0.997	0.074	0.477	0.108	-0.009	0.044	0.045	0.046	0.100	0.028	0.119	-0.054
0.128	-0.972	0.112	0.029	-0.998	0.064	0.489	0.062	-0.040	0.044	0.045	0.056	0.103	0.028	0.119	-0.050
0.109	-1.003	0.085	0.029	-0.998	0.054	0.510	0.071	-0.029	0.026	0.015	0.038	0.086	0.003	0.091	-0.049
0.109	-0.995	0.077	0.029	-0.999	0.045	0.463	0.005	0.037	0.025	0.023	0.039	0.089	0.004	0.083	-0.036
0.136	-0.991	0.057	0.030	-0.999	0.035	0.492	0.091	0.020	0.051	0.027	0.029	0.119	0.007	0.063	-0.032
0.067	-0.991	0.049	0.030	-0.999	0.026	0.451	0.015	-0.014	-0.018	0.027	0.030	0.052	0.006	0.055	-0.028
0.117	-1.003	0.033	0.030	-0.999	0.018	0.409	0.017	-0.008	0.032	0.015	0.023	0.105	0.006	0.039	-0.027
0.097	-1.007	0.022	0.030	-0.999	0.009	0.444	0.050	-0.004	0.013	0.011	0.020	0.089	0.011	0.027	-0.022
0.105	-0.979	0.022	0.031	-1.000	0.001	0.414	0.006	0.031	0.020	0.038	0.028	0.099	0.016	0.026	-0.027
0.117	-0.979	0.002	0.032	-0.999	-0.007	0.379	0.043	0.028	0.030	0.037	0.015	0.114	0.015	0.006	-0.024
0.097	-0.976	0.006	0.032	-0.999	-0.014	0.375	0.043	-0.012	0.011	0.041	0.026	0.098	0.019	0.009	-0.022
0.097	-0.999	0.014	0.032	-0.999	-0.020	0.318	-0.010	-0.010	0.011	0.017	0.040	0.101	0.005	0.016	-0.023
0.093	-0.995	-0.026	0.032	-0.999	-0.027	0.348	-0.040	0.001	0.007	0.021	0.007	0.100	0.001	0.024	-0.017
0.117	-0.983	-0.030	0.032	-0.999	-0.033	0.290	0.053	-0.025	0.031	0.032	0.008	0.127	0.010	0.029	-0.021
0.078	-0.991	-0.010	0.032	-0.999	-0.038	0.235	-0.001	-0.014	-0.007	0.024	0.032	0.092	0.002	0.010	-0.025
0.120	-0.960	-0.030	0.032	-0.999	-0.043	0.269	0.019	-0.021	0.036	0.055	0.018	0.138	0.032	0.030	-0.028
0.124	-0.976	-0.042	0.031	-0.998	-0.049	0.284	0.045	-0.044	0.040	0.039	0.011	0.145	0.016	0.043	-0.024
0.105	-0.983	-0.038	0.030	-0.998	-0.054	0.282	0.061	-0.075	0.022	0.031	0.020	0.129	0.007	0.039	-0.026
0.082	-1.022	-0.030	0.029	-0.998	-0.059	0.251	-0.005	-0.061	0.000	-0.009	0.033	0.110	0.033	0.032	-0.018
0.090	-1.007	-0.057	0.028	-0.998	-0.064	0.244	-0.016	-0.054	0.009	0.006	0.010	0.121	0.018	0.060	-0.014
0.078	-0.999	-0.065	0.027	-0.997	-0.067	0.170	-0.054	-0.061	-0.002	0.014	0.005	0.113	0.012	0.069	-0.016
0.097	-1.018	-0.061	0.025	-0.997	-0.071	0.165	0.018	-0.082	0.018	-0.006	0.011	0.136	0.033	0.065	-0.015
0.109	-1.010	-0.049	0.024	-0.997	-0.075	0.204	0.060	-0.083	0.030	0.001	0.027	0.152	0.026	0.054	-0.017
0.086	-0.995	-0.077	0.023	-0.997	-0.079	0.207	-0.011	-0.067	0.008	0.016	0.003	0.133	0.013	0.082	-0.025
0.090	-0.995	-0.057	0.021	-0.996	-0.082	0.189	-0.005	-0.086	0.013	0.016	0.026	0.140	0.014	0.063	-0.025
0.109	-1.007	-0.061	0.020	-0.996	-0.086	0.171	0.060	-0.086	0.033	0.004	0.024	0.163	0.028	0.067	-0.027
0.090	-1.003	-0.073	0.018	-0.996	-0.088	0.127	-0.061	-0.075	0.015	0.008	0.014	0.147	0.026	0.079	-0.034
0.117	-0.995	-0.061	0.017	-0.996	-0.091	0.126	-0.007	-0.078	0.043	0.015	0.028	0.179	0.019	0.068	-0.033
0.117	-0.999	-0.085	0.016	-0.995	-0.094	0.152	0.025	-0.092	0.044	0.011	0.007	0.183	0.025	0.092	-0.030
0.093	-0.983	-0.112	0.014	-0.995	-0.097	0.148	0.022	-0.098	0.023	0.026	-0.018	0.164	0.011	0.120	-0.035
0.093	-0.979	-0.085	0.012	-0.995	-0.099	0.125	0.046	-0.080	0.024	0.029	0.012	0.168	0.009	0.092	-0.027
0.109	-0.983	-0.081	0.011	-0.995	-0.102	0.130	0.026	-0.075	0.040	0.025	0.018	0.187	0.015	0.089	-0.022
0.074	-0.995	-0.101	0.010	-0.994	-0.105	0.150	-0.027	-0.092	0.007	0.012	0.002	0.157	0.028	0.109	-0.021
0.086	-0.995	-0.097	0.008	-0.994	-0.107	0.145	0.001	-0.089	0.020	0.012	0.009	0.172	0.030	0.105	-0.018
0.074	-0.991	-0.105	0.007	-0.994	-0.110	0.139	-0.005	-0.074	0.009	0.015	0.003	0.165	0.029	0.113	-0.013
0.074	-1.007	-0.112	0.006	-0.994	-0.112	0.103	-0.029	-0.055	0.010	-0.000	-0.003	0.170	0.047	0.121	-0.014
0.078	-0.987	-0.105	0.005	-0.993	-0.114	0.106	0.034	-0.072	0.015	0.019	0.007	0.178	0.030	0.114	-0.011
0.082	-0.991	-0.124	0.004	-0.993	-0.117	0.126	-0.028	-0.056	0.020	0.015	-0.010	0.186	0.036	0.134	-0.012
0.055	-0.991	-0.089	0.003	-0.993	-0.119	0.122	0.009	-0.058	-0.006	0.014	0.028	0.164	0.039	0.099	-0.016
0.070	-1.003	-0.105	0.002	-0.993	-0.122	0.138	0.018	-0.073	0.011	0.002	0.015	0.184	0.053	0.114	-0.019
0.086	-1.014	-0.105	0.001	-0.992	-0.124	0.111	-0.042	-0.056	0.027	-0.009	0.017	0.203	0.067	0.114	-0.016
0.086	-1.014	-0.105	0.000	-0.992	-0.126	0.088	-0.034	-0.057	0.028	-0.010	0.018	0.207	0.070	0.114	-0.018
0.067	-0.979	-0.156	-0.001	-0.992	-0.127	0.080	-0.032	-0.072	0.010	0.025	-0.032	0.192	0.037	0.165	-0.017
0.070	-0.968	-0.128	-0.002	-0.992	-0.129	0.086	-0.067	-0.057	0.014	0.036	-0.002	0.200	0.028	0.137	-0.013
0.063	-0.991	-0.112	-0.003	-0.991	-0.131	0.102	-0.042	-0.070	0.008	0.013	0.015	0.196	0.054	0.120	-0.008
0.070	-0.972	-0.140	-0.004	-0.991	-0.132	0.056	-0.026	-0.080	0.017	0.032	-0.011	0.208	0.037	0.147	-0.010
0.047	-0.991	-0.101	-0.006	-0.991	-0.133	0.052	-0.026	-0.086	-0.005	0.012	0.029	0.189	0.059	0.107	-0.013
0.051	-0.999	-0.105	-0.007	-0.991	-0.134	0.046	-0.054	-0.079	0.000	0.004	0.026	0.197	0.069	0.110	-0.014
0.078	-1.003	-0.128	-0.007	-0.991	-0.135	0.044	-0.070	-0.042	0.028	0.001	0.003	0.228	0.077	0.133	-0.013
0.063	-1.014	-0.112	-0.007	-0.991	-0.136	0.089	-0.097	-0.024	0.012	-0.011	0.020	0.217	0.091	0.116	-0.013
0.055	-0.999	-0.120	-0.008	-0.990	-0.138	0.075	-0.066	-0.062	0.005	0.004	0.013	0.214	0.079	0.122	-0.014
0.051	-0.991	-0.128	-0.009	-0.990	-0.140	0.103	-0.043	-0.066	0.002	0.011	0.007	0.215	0.075	0.129	-0.011
0.055	-0.995	-0.116	-0.010	-0.990	-0.141	0.077	-0.063	-0.071	0.007	0.007	0.020	0.223	0.082	0.115	-0.009
0.059	-0.983	-0.148	-0.011	-0.990	-0.143	0.055	-0.113	-0.052	0.012	0.018	-0.010	0.231	0.073	0.145	-0.007
0.059	-0.987	-0.144	-0.011	-0.990	-0.144	0.069	-0.083	-0.040	0.012	0.014	-0.005	0.236	0.080	0.140	-0.010
0.043	-0.987	-0.128	-0.011	-0.989	-0.145	0.072	-0.131	-0.040	-0.003	0.013	0.012	0.224	0.083	0.122	-0.009
0.067	-0.983	-0.144	-0.012	-0.989	-0.147	0.092	-0.106	-0.041	0.020	0.017	-0.002	0.251	0.082	0.135	-0.008
0.047	-1.010	-0.124	-0.012	-0.989	-0.150	0.151	-0.102	-0.057	0.001	-0.011	0.020	0.236	0.113	0.113	-0.006
0.055	-1.003	-0.164	-0.013	-0.988	-0.153	0.166	-0.091	-0.048	0.009	-0.004	-0.016	0.248	0.109	0.149	-0.009
0.036	-0.999	-0.128	-0.013	-0.988	-0.156	0.117	-0.081	-0.059	-0.009	-0.001	0.022	0.233	0.109	0.111	-0.008
0.055	-1.022	-0.128	-0.014	-0.987	-0.160	0.205	-0.101	-0.050	0.011	-0.025	0.026	0.256	0.135	0.110	-0.009
0.055	-0.991	-0.160	-0.014	-0.986	-0.163	0.185	-0.139	-0.047	0.011	0.006	-0.002	0.260	0.108	0.140	-0.011
0.059	-0.987	-0.160	-0.015	-0.986	-0.166	0.157	-0.110	-0.048	0.015	0.009	0.001	0.267	0.108	0.137	-0.013
0.055	-0.960	-0.156	-0.014	-0.985	-0.169	0.148	-0.155	-0.025	0.011	0.035	0.008	0.267	0.084	0.131	-0.013
0.055	-0.968	-0.160	-0.014	-0.985	-0.172	0.149	-0.148	-0.027	0.010	0.027	0.007	0.269	0.096	0.132	-0.013
0.063	-0.979	-0.172	-0.014	-0.984	-0.176	0.174	-0.157	-0.035	0.018	0.015	-0.002	0.280	0.112	0.140	-0.010
0.055	-0.983	-0.164	-0.014	-0.984	-0.180	0.218	-0.145	-0.038	0.010	0.010	0.011	0.275	0.120	0.130	0.000
0.040	-0.987	-0.168	-0.014	-0.983	-0.184	0.220	-0.143	-0.054	-0.005	0.006	0.011	0.262	0.128	0.131	0.000
0.059	-0.983	-0.191	-0.015	-0.982	-0.188	0.181	-0.091	-0.055	0.015	0.009	-0.009	0.285	0.130	0.152	0.000
Avg ODBA	2.890
Vec ODBA	2.071
Avg ELBA	0.766
Avg EPBA	0.215
Speed	ODBA	VeDBA	ELBA	EPBA	StrkSpGn	StrSpGn_L	ISI
4.300	2.890	2.071	0.766	0.215	0.556	0.476	3.280
MeanPeak	0.056723
MeanLong	0.048551
MeanISI	3.280000
