# Supplementary material for: Averaged Propulsive Body Acceleration (APBA) Can Be Calculated from Biologging Tags That Incorporate Gyroscopes and Accelerometers to Estimate Swimming Speed, Hydrodynamic Drag and Energy Expenditure for Steller Sea Lions
Source: PLoS One. 2016 Jun 10;11(6):e0157326. doi: 10.1371/journal.pone.0157326 (PMC4902303; doi:10.1371/journal.pone.0157326)
Supplement: S5 Data — Same components as S2. (ZIP) [file pone.0157326.s005.zip › YashaJuly_30/yasha_3455_4.csv]

rawAx	rawAy	rawAz	gravX	gravY	gravZ	gyrX	gyrY	gyrZ	estAx	estAy	estAz	odbX	odbY	odbZ	spk
0.220	-0.752	-0.156	0.188	-0.906	-0.378	0.950	-0.219	0.571	-0.051	0.163	0.221	0.297	0.048	0.373	-0.012
0.217	-0.744	-0.235	0.197	-0.898	-0.394	0.889	-0.148	0.431	-0.064	0.163	0.158	0.293	0.055	0.454	-0.009
0.240	-0.728	-0.254	0.206	-0.890	-0.407	0.800	-0.182	0.402	-0.050	0.170	0.152	0.316	0.070	0.475	-0.003
0.236	-0.728	-0.286	0.214	-0.882	-0.419	0.741	-0.185	0.374	-0.062	0.162	0.132	0.311	0.069	0.507	0.001
0.259	-0.709	-0.298	0.222	-0.875	-0.429	0.636	-0.179	0.348	-0.047	0.175	0.131	0.333	0.087	0.519	-0.001
0.278	-0.705	-0.313	0.230	-0.870	-0.437	0.478	-0.213	0.322	-0.035	0.173	0.122	0.352	0.089	0.535	0.005
0.286	-0.755	-0.333	0.237	-0.864	-0.443	0.438	-0.152	0.309	-0.035	0.118	0.109	0.359	0.037	0.555	-0.006
0.263	-0.740	-0.345	0.243	-0.860	-0.448	0.350	-0.199	0.261	-0.064	0.129	0.103	0.335	0.051	0.568	-0.009
0.347	-0.732	-0.373	0.249	-0.857	-0.452	0.251	-0.162	0.240	0.014	0.133	0.078	0.420	0.058	0.597	-0.011
0.336	-0.709	-0.396	0.254	-0.854	-0.454	0.186	-0.141	0.146	-0.001	0.154	0.057	0.407	0.079	0.622	-0.014
0.340	-0.724	-0.408	0.256	-0.853	-0.455	0.092	-0.083	0.073	0.000	0.137	0.047	0.411	0.063	0.635	-0.022
0.340	-0.732	-0.384	0.258	-0.852	-0.455	0.037	-0.103	0.053	-0.002	0.128	0.070	0.410	0.054	0.613	-0.019
0.336	-0.724	-0.392	0.260	-0.852	-0.454	-0.032	-0.134	0.042	-0.008	0.136	0.061	0.407	0.060	0.622	-0.020
0.359	-0.740	-0.416	0.261	-0.853	-0.452	-0.119	-0.080	-0.001	0.014	0.122	0.035	0.430	0.043	0.647	-0.016
0.351	-0.752	-0.392	0.262	-0.854	-0.448	-0.160	-0.105	-0.017	0.005	0.111	0.055	0.422	0.029	0.625	-0.024
0.332	-0.759	-0.404	0.264	-0.857	-0.444	-0.225	-0.196	-0.051	-0.015	0.106	0.039	0.401	0.019	0.638	-0.026
0.397	-0.752	-0.392	0.263	-0.860	-0.438	-0.274	-0.150	-0.111	0.050	0.117	0.045	0.465	0.025	0.628	-0.027
0.359	-0.717	-0.400	0.263	-0.863	-0.431	-0.373	-0.196	-0.126	0.012	0.155	0.030	0.426	0.057	0.636	-0.031
0.363	-0.728	-0.373	0.263	-0.868	-0.422	-0.433	-0.179	-0.131	0.016	0.148	0.049	0.429	0.043	0.610	-0.035
0.374	-0.744	-0.365	0.262	-0.873	-0.411	-0.590	-0.100	-0.147	0.029	0.138	0.046	0.438	0.024	0.603	-0.028
0.347	-0.763	-0.349	0.260	-0.879	-0.399	-0.665	-0.118	-0.159	0.004	0.125	0.049	0.409	0.002	0.589	-0.032
0.355	-0.771	-0.341	0.259	-0.886	-0.386	-0.725	-0.126	-0.136	0.012	0.124	0.043	0.414	0.009	0.584	-0.028
0.367	-0.786	-0.321	0.258	-0.892	-0.371	-0.757	-0.106	-0.122	0.025	0.115	0.049	0.423	0.027	0.566	-0.029
0.340	-0.806	-0.309	0.256	-0.899	-0.355	-0.906	-0.061	-0.172	0.000	0.103	0.044	0.394	0.048	0.556	-0.032
0.382	-0.779	-0.329	0.253	-0.907	-0.337	-0.973	0.005	-0.192	0.046	0.138	0.007	0.433	0.023	0.578	-0.029
0.363	-0.794	-0.286	0.250	-0.915	-0.318	-1.061	-0.035	-0.175	0.029	0.130	0.030	0.411	0.039	0.536	-0.036
0.336	-0.837	-0.278	0.248	-0.922	-0.298	-1.056	-0.081	-0.181	0.005	0.095	0.018	0.380	0.082	0.529	-0.046
0.413	-0.821	-0.290	0.244	-0.929	-0.277	-1.132	-0.012	-0.229	0.085	0.118	-0.014	0.454	0.067	0.543	-0.046
0.393	-0.856	-0.254	0.240	-0.936	-0.256	-1.121	0.026	-0.246	0.070	0.090	0.000	0.431	0.102	0.509	-0.048
0.370	-0.867	-0.242	0.236	-0.943	-0.235	-1.163	-0.002	-0.240	0.051	0.085	-0.010	0.403	0.114	0.500	-0.065
0.363	-0.894	-0.207	0.231	-0.950	-0.211	-1.219	-0.002	-0.248	0.048	0.065	0.003	0.392	0.140	0.466	-0.061
0.413	-0.918	-0.175	0.226	-0.956	-0.188	-1.236	0.130	-0.264	0.103	0.048	0.011	0.438	0.163	0.436	-0.056
0.367	-0.925	-0.172	0.222	-0.961	-0.164	-1.306	0.094	-0.262	0.062	0.046	-0.009	0.387	0.170	0.434	-0.056
0.343	-0.949	-0.144	0.217	-0.966	-0.139	-1.299	0.053	-0.263	0.044	0.027	-0.007	0.359	0.192	0.408	-0.050
0.347	-0.952	-0.124	0.213	-0.970	-0.114	-1.275	-0.001	-0.238	0.052	0.028	-0.012	0.359	0.195	0.389	-0.044
0.320	-0.929	-0.124	0.208	-0.974	-0.091	-1.206	-0.015	-0.255	0.030	0.055	-0.035	0.327	0.171	0.391	-0.041
0.370	-0.929	-0.097	0.203	-0.977	-0.068	-1.178	0.028	-0.266	0.085	0.058	-0.031	0.373	0.171	0.365	-0.045
0.336	-0.952	-0.077	0.198	-0.979	-0.046	-1.141	0.100	-0.300	0.056	0.037	-0.033	0.334	0.193	0.346	-0.043
0.343	-0.929	-0.045	0.191	-0.981	-0.024	-1.194	0.176	-0.336	0.070	0.062	-0.024	0.337	0.170	0.317	-0.047
0.305	-0.979	0.006	0.185	-0.983	-0.000	-1.216	0.146	-0.343	0.038	0.013	0.004	0.294	0.219	0.267	-0.041
0.305	-0.979	0.006	0.179	-0.984	0.023	-1.206	0.167	-0.340	0.044	0.014	-0.019	0.289	0.218	0.269	-0.043
0.297	-1.003	0.053	0.173	-0.984	0.046	-1.197	0.069	-0.320	0.042	-0.009	0.005	0.277	0.239	0.223	-0.045
0.297	-1.010	0.085	0.167	-0.984	0.068	-1.097	0.005	-0.296	0.048	-0.017	0.015	0.272	0.244	0.193	-0.049
0.328	-0.999	0.061	0.162	-0.983	0.089	-1.107	0.129	-0.322	0.084	-0.006	-0.030	0.297	0.230	0.218	-0.054
0.301	-0.995	0.108	0.156	-0.982	0.109	-1.058	0.131	-0.329	0.063	-0.003	-0.003	0.265	0.224	0.173	-0.059
0.290	-1.003	0.140	0.149	-0.980	0.130	-1.096	0.209	-0.377	0.058	-0.012	0.007	0.248	0.229	0.144	-0.055
0.293	-1.007	0.167	0.143	-0.978	0.151	-1.099	0.246	-0.394	0.068	-0.018	0.014	0.248	0.230	0.117	-0.046
0.243	-0.999	0.183	0.137	-0.976	0.171	-1.033	0.165	-0.356	0.025	-0.013	0.010	0.193	0.220	0.102	-0.045
0.243	-0.987	0.179	0.132	-0.973	0.189	-0.991	0.166	-0.312	0.030	-0.004	-0.013	0.187	0.206	0.108	-0.038
0.270	-0.995	0.191	0.127	-0.970	0.208	-0.983	0.223	-0.327	0.062	-0.015	-0.020	0.208	0.213	0.096	-0.036
0.243	-0.987	0.187	0.121	-0.966	0.227	-1.042	0.207	-0.350	0.040	-0.011	-0.043	0.175	0.203	0.101	-0.038
0.263	-0.991	0.246	0.116	-0.962	0.246	-0.995	0.242	-0.356	0.065	-0.018	-0.003	0.188	0.204	0.042	-0.039
0.236	-0.976	0.250	0.110	-0.958	0.265	-0.998	0.236	-0.364	0.044	-0.007	-0.017	0.156	0.186	0.038	-0.039
0.228	-0.979	0.262	0.105	-0.953	0.283	-0.998	0.206	-0.352	0.041	-0.016	-0.024	0.143	0.187	0.027	-0.040
0.240	-0.976	0.290	0.100	-0.948	0.301	-0.979	0.283	-0.355	0.057	-0.017	-0.015	0.150	0.181	0.001	-0.038
0.217	-0.968	0.301	0.096	-0.943	0.319	-0.978	0.284	-0.332	0.039	-0.015	-0.021	0.122	0.171	0.008	-0.039
0.232	-0.972	0.333	0.092	-0.937	0.337	-1.002	0.365	-0.348	0.058	-0.025	-0.007	0.133	0.171	0.036	-0.044
0.217	-0.979	0.349	0.089	-0.931	0.355	-1.002	0.353	-0.324	0.046	-0.039	-0.010	0.114	0.176	0.048	-0.037
0.228	-0.976	0.368	0.087	-0.924	0.372	-0.978	0.386	-0.311	0.060	-0.041	-0.008	0.122	0.168	0.064	-0.034
0.193	-0.972	0.357	0.084	-0.918	0.389	-0.917	0.362	-0.286	0.027	-0.044	-0.036	0.084	0.160	0.049	-0.026
0.197	-0.991	0.360	0.083	-0.911	0.404	-0.861	0.322	-0.254	0.033	-0.070	-0.047	0.084	0.176	0.050	-0.019
0.193	-0.983	0.372	0.082	-0.905	0.418	-0.820	0.329	-0.230	0.030	-0.068	-0.049	0.077	0.165	0.059	-0.011
0.182	-0.972	0.396	0.080	-0.898	0.432	-0.848	0.250	-0.223	0.020	-0.064	-0.040	0.062	0.151	0.079	-0.008
0.190	-0.960	0.408	0.080	-0.891	0.446	-0.828	0.315	-0.197	0.028	-0.059	-0.043	0.066	0.136	0.087	-0.009
0.182	-0.956	0.396	0.079	-0.884	0.461	-0.857	0.310	-0.186	0.021	-0.062	-0.069	0.054	0.129	0.073	-0.011
0.201	-0.964	0.431	0.080	-0.876	0.475	-0.857	0.357	-0.172	0.039	-0.078	-0.048	0.069	0.133	0.105	-0.012
0.197	-0.960	0.467	0.081	-0.869	0.489	-0.814	0.361	-0.153	0.034	-0.082	-0.026	0.063	0.127	0.138	-0.013
0.186	-0.964	0.483	0.083	-0.861	0.501	-0.782	0.387	-0.117	0.021	-0.093	-0.023	0.047	0.129	0.152	-0.011
0.201	-0.956	0.467	0.087	-0.854	0.513	-0.722	0.451	-0.091	0.033	-0.092	-0.051	0.059	0.120	0.135	-0.001
0.178	-0.941	0.475	0.091	-0.847	0.523	-0.692	0.518	-0.066	0.005	-0.084	-0.053	0.032	0.103	0.141	0.009
0.167	-0.929	0.491	0.096	-0.840	0.534	-0.681	0.468	-0.031	-0.011	-0.079	-0.048	0.017	0.091	0.156	0.019
0.170	-0.945	0.498	0.101	-0.833	0.544	-0.693	0.456	-0.004	-0.012	-0.102	-0.051	0.017	0.106	0.163	0.028
0.174	-0.945	0.479	0.105	-0.826	0.554	-0.660	0.339	0.006	-0.013	-0.109	-0.080	0.017	0.106	0.143	0.030
0.186	-0.922	0.483	0.107	-0.819	0.564	-0.637	0.209	0.006	-0.004	-0.093	-0.086	0.025	0.083	0.148	0.028
0.197	-0.871	0.491	0.110	-0.813	0.572	-0.529	0.179	0.004	0.005	-0.048	-0.087	0.033	0.033	0.156	0.026
0.193	-0.833	0.534	0.112	-0.808	0.578	-0.410	0.114	0.023	-0.000	-0.015	-0.050	0.027	0.005	0.199	0.023
0.190	-0.817	0.546	0.113	-0.805	0.582	-0.263	0.100	0.011	-0.006	-0.002	-0.042	0.021	0.020	0.210	0.020
0.186	-0.848	0.550	0.115	-0.804	0.584	-0.146	0.092	0.020	-0.011	-0.035	-0.040	0.015	0.011	0.214	0.035
0.197	-0.875	0.538	0.115	-0.802	0.585	-0.111	0.057	-0.031	0.000	-0.063	-0.054	0.024	0.038	0.201	0.051
0.132	-0.860	0.475	0.115	-0.803	0.585	-0.019	0.081	-0.096	-0.065	-0.047	-0.116	0.043	0.023	0.138	0.076
0.132	-0.860	0.475	0.113	-0.804	0.584	0.072	0.053	-0.127	-0.063	-0.046	-0.115	0.045	0.023	0.137	0.100
0.082	-0.806	0.467	0.111	-0.805	0.583	0.028	0.009	-0.134	-0.111	0.009	-0.122	0.097	0.032	0.128	0.121
0.082	-0.806	0.467	0.109	-0.805	0.583	-0.027	0.009	-0.161	-0.109	0.010	-0.122	0.099	0.031	0.127	0.125
0.090	-0.775	0.483	0.106	-0.805	0.584	-0.077	0.013	-0.197	-0.098	0.040	-0.108	0.093	0.062	0.142	0.129
0.101	-0.748	0.479	0.102	-0.804	0.586	-0.132	0.029	-0.233	-0.083	0.066	-0.114	0.083	0.088	0.137	0.120
0.093	-0.755	0.475	0.099	-0.802	0.589	-0.212	-0.042	-0.196	-0.087	0.056	-0.121	0.092	0.080	0.132	0.110
0.124	-0.744	0.467	0.096	-0.798	0.594	-0.312	0.013	-0.159	-0.054	0.064	-0.134	0.062	0.091	0.122	0.110
0.120	-0.748	0.491	0.095	-0.794	0.600	-0.411	0.079	-0.153	-0.056	0.056	-0.117	0.066	0.087	0.144	0.113
0.074	-0.771	0.510	0.093	-0.789	0.608	-0.479	0.070	-0.176	-0.101	0.027	-0.104	0.113	0.063	0.161	0.108
0.059	-0.802	0.546	0.090	-0.783	0.616	-0.519	0.046	-0.205	-0.113	-0.010	-0.077	0.129	0.032	0.195	0.105
0.078	-0.840	0.589	0.087	-0.777	0.624	-0.537	0.004	-0.210	-0.091	-0.055	-0.042	0.110	0.007	0.235	0.101
0.101	-0.856	0.577	0.084	-0.771	0.632	-0.510	0.041	-0.223	-0.065	-0.076	-0.062	0.088	0.023	0.221	0.089
0.105	-0.860	0.601	0.081	-0.765	0.639	-0.503	0.044	-0.219	-0.058	-0.086	-0.046	0.084	0.028	0.242	0.073
0.105	-0.852	0.593	0.078	-0.760	0.646	-0.454	0.020	-0.230	-0.055	-0.083	-0.060	0.085	0.020	0.231	0.065
0.117	-0.852	0.628	0.075	-0.755	0.652	-0.404	0.020	-0.240	-0.040	-0.088	-0.031	0.073	0.020	0.264	0.056
0.105	-0.840	0.625	0.072	-0.751	0.656	-0.333	0.033	-0.259	-0.048	-0.081	-0.040	0.085	0.009	0.257	0.049
0.124	-0.825	0.636	0.069	-0.747	0.661	-0.317	0.083	-0.271	-0.026	-0.069	-0.032	0.066	0.007	0.266	0.037
0.117	-0.837	0.660	0.066	-0.744	0.665	-0.271	0.063	-0.231	-0.031	-0.084	-0.013	0.073	0.005	0.287	0.026
0.136	-0.813	0.668	0.064	-0.742	0.667	-0.174	0.038	-0.197	-0.010	-0.063	-0.007	0.054	0.019	0.292	0.014
0.155	-0.817	0.664	0.063	-0.740	0.669	-0.180	0.122	-0.177	0.010	-0.069	-0.014	0.035	0.015	0.285	0.011
0.151	-0.786	0.672	0.063	-0.739	0.671	-0.130	0.127	-0.179	0.007	-0.040	-0.008	0.038	0.047	0.289	-0.001
0.132	-0.763	0.660	0.062	-0.737	0.673	-0.119	0.096	-0.158	-0.011	-0.018	-0.021	0.057	0.070	0.274	-0.005
0.178	-0.767	0.668	0.062	-0.736	0.674	-0.088	0.090	-0.121	0.035	-0.023	-0.014	0.010	0.067	0.278	-0.005
0.147	-0.763	0.684	0.060	-0.736	0.675	-0.075	0.047	-0.144	0.005	-0.020	0.000	0.041	0.071	0.290	-0.008
0.151	-0.763	0.680	0.059	-0.735	0.675	-0.056	0.046	-0.169	0.011	-0.021	-0.004	0.037	0.072	0.283	-0.022
0.163	-0.748	0.672	0.056	-0.735	0.676	-0.053	0.014	-0.199	0.025	-0.006	-0.013	0.024	0.088	0.271	-0.027
0.186	-0.755	0.695	0.055	-0.734	0.677	-0.072	0.068	-0.198	0.049	-0.015	0.009	0.001	0.081	0.290	-0.028
0.186	-0.755	0.707	0.053	-0.733	0.678	-0.044	0.064	-0.188	0.051	-0.016	0.021	0.000	0.082	0.298	-0.035
0.143	-0.744	0.695	0.052	-0.734	0.677	0.016	0.042	-0.176	0.010	-0.004	0.009	0.042	0.094	0.282	-0.043
0.182	-0.744	0.680	0.050	-0.734	0.677	0.011	0.047	-0.156	0.050	-0.004	-0.007	0.002	0.095	0.262	-0.046
0.190	-0.771	0.695	0.049	-0.734	0.677	-0.028	0.078	-0.164	0.059	-0.031	0.009	0.006	0.068	0.273	-0.046
0.193	-0.721	0.707	0.049	-0.734	0.677	0.014	0.076	-0.138	0.063	0.019	0.021	0.011	0.119	0.281	-0.051
0.186	-0.724	0.688	0.048	-0.734	0.678	-0.024	0.066	-0.129	0.056	0.015	0.001	0.004	0.116	0.257	-0.051
0.167	-0.740	0.699	0.048	-0.733	0.678	-0.055	0.102	-0.139	0.037	-0.001	0.012	0.014	0.101	0.264	-0.046
0.182	-0.736	0.672	0.048	-0.733	0.679	-0.036	0.121	-0.144	0.052	0.002	-0.016	0.002	0.105	0.232	-0.042
0.170	-0.740	0.672	0.047	-0.733	0.678	0.018	0.053	-0.104	0.041	-0.002	-0.016	0.009	0.101	0.228	-0.035
0.174	-0.748	0.699	0.047	-0.734	0.678	0.034	0.058	-0.108	0.045	-0.009	0.012	0.004	0.094	0.251	-0.037
0.155	-0.763	0.664	0.047	-0.735	0.677	0.050	0.098	-0.117	0.026	-0.024	-0.022	0.023	0.079	0.211	-0.034
0.178	-0.771	0.684	0.047	-0.736	0.676	0.059	0.065	-0.106	0.050	-0.031	-0.002	0.001	0.072	0.226	-0.034
0.163	-0.744	0.680	0.047	-0.736	0.675	0.038	0.099	-0.103	0.034	-0.003	-0.005	0.013	0.100	0.218	-0.030
0.163	-0.744	0.680	0.047	-0.737	0.674	0.058	0.075	-0.104	0.034	-0.002	-0.004	0.012	0.100	0.213	-0.032
0.159	-0.736	0.684	0.046	-0.738	0.674	0.039	0.071	-0.095	0.031	0.006	0.001	0.015	0.109	0.213	-0.026
0.159	-0.736	0.684	0.047	-0.738	0.673	0.025	0.115	-0.099	0.030	0.006	0.001	0.014	0.109	0.208	-0.025
0.143	-0.755	0.680	0.046	-0.739	0.672	0.043	0.031	-0.104	0.016	-0.012	-0.002	0.029	0.090	0.200	-0.026
0.151	-0.759	0.692	0.045	-0.740	0.671	0.088	0.020	-0.111	0.025	-0.015	0.011	0.020	0.087	0.207	-0.024
0.163	-0.744	0.676	0.044	-0.741	0.670	0.050	0.025	-0.119	0.037	0.001	-0.004	0.008	0.102	0.187	-0.025
0.147	-0.748	0.676	0.043	-0.741	0.670	0.041	0.027	-0.135	0.023	-0.002	-0.004	0.022	0.098	0.183	-0.031
0.159	-0.736	0.676	0.041	-0.742	0.669	0.042	-0.015	-0.104	0.036	0.010	-0.003	0.009	0.110	0.178	-0.031
0.170	-0.752	0.672	0.040	-0.742	0.669	0.026	0.031	-0.119	0.049	-0.005	-0.007	0.004	0.095	0.170	-0.027
0.143	-0.752	0.692	0.039	-0.742	0.669	-0.007	0.052	-0.124	0.022	-0.005	0.013	0.022	0.095	0.186	-0.029
0.140	-0.767	0.676	0.038	-0.743	0.668	0.051	0.044	-0.141	0.020	-0.020	-0.002	0.025	0.079	0.167	-0.029
0.151	-0.748	0.676	0.037	-0.743	0.668	0.011	-0.010	-0.119	0.033	-0.000	-0.002	0.012	0.098	0.164	-0.026
0.155	-0.763	0.672	0.035	-0.744	0.668	0.014	0.013	-0.125	0.038	-0.016	-0.005	0.007	0.082	0.156	-0.031
0.147	-0.771	0.672	0.034	-0.744	0.668	-0.002	0.007	-0.134	0.032	-0.023	-0.005	0.013	0.074	0.153	-0.035
0.159	-0.767	0.688	0.033	-0.744	0.667	0.018	0.012	-0.120	0.045	-0.019	0.011	0.000	0.077	0.165	-0.038
0.155	-0.759	0.680	0.032	-0.744	0.668	-0.029	0.007	-0.093	0.042	-0.012	0.003	0.003	0.084	0.154	-0.037
0.159	-0.767	0.676	0.031	-0.744	0.667	0.020	0.017	-0.108	0.047	-0.020	-0.001	0.002	0.076	0.147	-0.040
0.143	-0.775	0.668	0.029	-0.745	0.667	0.040	-0.010	-0.099	0.033	-0.027	-0.008	0.012	0.067	0.136	-0.039
0.159	-0.782	0.676	0.029	-0.746	0.666	0.062	0.038	-0.110	0.049	-0.035	0.001	0.005	0.059	0.141	-0.036
0.151	-0.790	0.676	0.028	-0.747	0.664	0.093	0.052	-0.112	0.042	-0.041	0.002	0.002	0.051	0.139	-0.029
0.140	-0.786	0.668	0.028	-0.748	0.663	0.080	0.089	-0.120	0.030	-0.037	-0.005	0.013	0.054	0.128	-0.028
0.117	-0.759	0.672	0.027	-0.749	0.662	0.084	0.015	-0.095	0.008	-0.009	0.000	0.035	0.080	0.130	-0.016
0.132	-0.767	0.660	0.026	-0.751	0.660	0.098	0.061	-0.113	0.024	-0.015	-0.010	0.019	0.072	0.115	-0.011
0.093	-0.775	0.668	0.025	-0.752	0.658	0.117	0.015	-0.100	-0.013	-0.021	-0.000	0.056	0.064	0.121	-0.011
0.124	-0.775	0.660	0.024	-0.754	0.657	0.120	-0.023	-0.082	0.019	-0.019	-0.006	0.024	0.063	0.111	-0.016
0.132	-0.779	0.668	0.023	-0.755	0.655	0.115	-0.009	-0.077	0.027	-0.021	0.003	0.015	0.058	0.117	-0.016
0.140	-0.782	0.656	0.022	-0.757	0.653	0.123	0.002	-0.088	0.036	-0.023	-0.007	0.007	0.054	0.103	-0.024
0.132	-0.786	0.648	0.021	-0.759	0.651	0.118	0.025	-0.094	0.029	-0.026	-0.013	0.014	0.049	0.093	-0.027
0.132	-0.771	0.652	0.020	-0.760	0.649	0.117	0.002	-0.096	0.030	-0.009	-0.007	0.013	0.064	0.095	-0.029
0.136	-0.775	0.660	0.019	-0.762	0.647	0.119	-0.015	-0.089	0.035	-0.011	0.003	0.009	0.059	0.101	-0.029
0.132	-0.786	0.664	0.018	-0.763	0.646	0.121	0.017	-0.086	0.032	-0.021	0.009	0.012	0.047	0.103	-0.033
0.132	-0.782	0.660	0.017	-0.766	0.643	0.162	-0.002	-0.085	0.032	-0.015	0.008	0.011	0.050	0.098	-0.035
0.140	-0.786	0.668	0.017	-0.767	0.641	0.144	0.017	-0.081	0.041	-0.017	0.018	0.003	0.046	0.104	-0.037
0.136	-0.779	0.648	0.016	-0.769	0.639	0.143	-0.026	-0.064	0.038	-0.007	0.000	0.007	0.053	0.083	-0.036
0.143	-0.790	0.648	0.015	-0.771	0.637	0.111	0.036	-0.070	0.046	-0.017	0.002	0.001	0.041	0.081	-0.032
0.124	-0.802	0.648	0.015	-0.773	0.635	0.142	0.011	-0.078	0.027	-0.026	0.004	0.017	0.029	0.080	-0.028
0.117	-0.798	0.632	0.014	-0.775	0.632	0.155	-0.007	-0.064	0.020	-0.020	-0.009	0.025	0.032	0.063	-0.026
0.117	-0.809	0.644	0.013	-0.776	0.630	0.139	-0.006	-0.060	0.020	-0.030	0.005	0.024	0.020	0.074	-0.019
0.124	-0.782	0.628	0.012	-0.779	0.627	0.191	0.030	-0.086	0.028	-0.000	-0.007	0.016	0.047	0.057	-0.016
0.105	-0.809	0.632	0.011	-0.781	0.624	0.203	-0.000	-0.087	0.010	-0.024	0.000	0.035	0.020	0.061	-0.014
0.105	-0.809	0.632	0.010	-0.784	0.621	0.188	-0.010	-0.074	0.011	-0.022	0.003	0.035	0.019	0.060	-0.011
0.093	-0.813	0.640	0.009	-0.786	0.618	0.226	-0.044	-0.061	0.001	-0.023	0.015	0.046	0.015	0.067	-0.011
0.093	-0.813	0.640	0.009	-0.789	0.614	0.220	-0.009	-0.050	0.001	-0.020	0.018	0.046	0.014	0.066	-0.013
0.113	-0.802	0.621	0.008	-0.792	0.611	0.194	-0.007	-0.054	0.021	-0.006	0.002	0.026	0.025	0.046	-0.015
0.113	-0.817	0.613	0.007	-0.794	0.608	0.187	-0.010	-0.053	0.022	-0.019	-0.003	0.026	0.010	0.038	-0.016
0.113	-0.825	0.617	0.007	-0.796	0.605	0.213	-0.003	-0.055	0.022	-0.024	0.005	0.026	0.001	0.041	-0.021
0.101	-0.813	0.617	0.006	-0.799	0.601	0.206	-0.032	-0.047	0.011	-0.010	0.008	0.037	0.013	0.041	-0.021
0.124	-0.821	0.601	0.005	-0.801	0.598	0.199	-0.021	-0.038	0.035	-0.015	-0.004	0.013	0.005	0.025	-0.022
0.109	-0.837	0.609	0.005	-0.804	0.594	0.238	-0.058	-0.020	0.020	-0.027	0.008	0.028	0.011	0.033	-0.022
0.117	-0.844	0.593	0.004	-0.808	0.590	0.275	-0.056	-0.017	0.028	-0.032	-0.003	0.020	0.019	0.017	-0.024
0.113	-0.844	0.589	0.004	-0.811	0.585	0.281	-0.050	-0.009	0.025	-0.028	-0.003	0.024	0.019	0.014	-0.024
0.109	-0.848	0.589	0.003	-0.814	0.580	0.299	-0.043	-0.010	0.021	-0.029	0.002	0.027	0.023	0.014	-0.026
0.117	-0.852	0.597	0.003	-0.818	0.576	0.284	-0.042	-0.030	0.030	-0.029	0.015	0.019	0.027	0.022	-0.024
0.117	-0.837	0.589	0.002	-0.820	0.572	0.246	-0.018	-0.040	0.030	-0.010	0.011	0.018	0.012	0.014	-0.025
0.090	-0.833	0.601	0.001	-0.823	0.568	0.246	-0.039	-0.036	0.004	-0.004	0.027	0.045	0.008	0.026	-0.030
0.117	-0.833	0.569	0.001	-0.826	0.563	0.260	-0.031	-0.018	0.031	-0.001	-0.000	0.017	0.007	0.005	-0.029
0.120	-0.860	0.597	0.001	-0.829	0.559	0.249	0.009	-0.006	0.035	-0.025	0.032	0.013	0.034	0.023	-0.029
0.113	-0.864	0.581	0.002	-0.832	0.554	0.300	-0.002	-0.003	0.027	-0.025	0.021	0.020	0.037	0.008	-0.026
0.113	-0.867	0.569	0.002	-0.836	0.549	0.303	0.026	-0.011	0.026	-0.026	0.014	0.019	0.041	0.003	-0.024
0.086	-0.852	0.542	0.002	-0.839	0.544	0.337	-0.030	-0.001	-0.001	-0.006	-0.008	0.046	0.025	0.031	-0.018
0.109	-0.852	0.538	0.002	-0.844	0.537	0.394	-0.044	0.019	0.022	-0.002	-0.005	0.023	0.025	0.034	-0.014
0.101	-0.860	0.546	0.003	-0.848	0.530	0.403	-0.015	0.025	0.014	-0.006	0.010	0.030	0.032	0.026	-0.014
0.101	-0.852	0.522	0.004	-0.853	0.523	0.445	-0.014	0.048	0.013	0.007	-0.006	0.030	0.024	0.050	-0.017
0.113	-0.864	0.542	0.005	-0.857	0.515	0.425	0.052	0.055	0.023	-0.000	0.021	0.019	0.034	0.030	-0.017
0.105	-0.891	0.522	0.007	-0.861	0.508	0.407	0.063	0.056	0.013	-0.023	0.008	0.026	0.061	0.049	-0.010
0.097	-0.898	0.542	0.009	-0.865	0.502	0.366	0.057	0.039	0.004	-0.027	0.034	0.034	0.067	0.029	-0.011
0.070	-0.891	0.522	0.010	-0.868	0.496	0.335	-0.003	0.052	-0.024	-0.016	0.020	0.060	0.059	0.049	-0.012
0.109	-0.875	0.502	0.012	-0.872	0.490	0.360	0.007	0.073	0.012	0.004	0.007	0.022	0.042	0.068	-0.013
0.132	-0.883	0.494	0.013	-0.875	0.484	0.375	0.044	0.048	0.034	-0.000	0.005	0.001	0.049	0.075	-0.013
0.117	-0.879	0.491	0.015	-0.878	0.478	0.341	0.067	0.032	0.017	0.007	0.007	0.014	0.044	0.078	-0.018
0.117	-0.856	0.483	0.016	-0.881	0.473	0.286	0.064	0.047	0.015	0.033	0.004	0.014	0.021	0.085	-0.022
0.113	-0.879	0.483	0.018	-0.884	0.468	0.275	0.059	0.053	0.009	0.012	0.009	0.018	0.043	0.084	-0.019
0.140	-0.883	0.479	0.020	-0.886	0.464	0.226	0.078	0.049	0.034	0.011	0.009	0.010	0.047	0.087	-0.020
0.117	-0.871	0.483	0.022	-0.887	0.461	0.162	0.063	0.043	0.009	0.024	0.016	0.013	0.035	0.082	-0.020
0.136	-0.871	0.467	0.023	-0.888	0.459	0.130	0.057	0.041	0.027	0.025	0.003	0.006	0.034	0.097	-0.022
0.117	-0.867	0.491	0.025	-0.889	0.458	0.040	0.052	0.042	0.006	0.029	0.027	0.013	0.030	0.072	-0.021
0.128	-0.852	0.483	0.027	-0.889	0.457	0.041	0.036	0.061	0.016	0.045	0.020	0.001	0.014	0.078	-0.026
0.132	-0.856	0.498	0.029	-0.889	0.457	0.031	0.074	0.064	0.018	0.041	0.036	0.004	0.017	0.061	-0.031
0.155	-0.856	0.475	0.031	-0.889	0.457	-0.016	0.067	0.057	0.039	0.041	0.013	0.027	0.016	0.083	-0.038
0.167	-0.848	0.483	0.033	-0.888	0.458	-0.058	0.094	0.060	0.048	0.049	0.019	0.039	0.008	0.074	-0.037
0.167	-0.848	0.483	0.035	-0.887	0.460	-0.078	0.051	0.077	0.046	0.048	0.018	0.040	0.007	0.072	-0.034
0.140	-0.840	0.471	0.037	-0.887	0.461	-0.076	0.059	0.060	0.017	0.055	0.005	0.013	0.002	0.083	-0.035
0.140	-0.840	0.471	0.039	-0.886	0.463	-0.097	0.013	0.061	0.015	0.054	0.003	0.014	0.002	0.081	-0.033
0.170	-0.833	0.475	0.041	-0.885	0.465	-0.101	0.039	0.063	0.044	0.061	0.006	0.045	0.011	0.075	-0.028
0.178	-0.833	0.455	0.042	-0.883	0.467	-0.145	0.085	0.035	0.050	0.060	-0.017	0.053	0.012	0.093	-0.031
0.151	-0.848	0.483	0.044	-0.882	0.470	-0.162	0.034	0.041	0.022	0.043	0.008	0.027	0.002	0.064	-0.033
0.170	-0.852	0.475	0.045	-0.880	0.474	-0.199	0.082	0.016	0.039	0.037	-0.003	0.047	0.005	0.070	-0.030
0.155	-0.856	0.487	0.047	-0.878	0.477	-0.202	0.063	0.030	0.023	0.032	0.006	0.032	0.008	0.056	-0.025
0.163	-0.852	0.491	0.049	-0.875	0.481	-0.226	0.073	0.044	0.028	0.034	0.006	0.041	0.003	0.051	-0.026
0.163	-0.864	0.471	0.050	-0.873	0.485	-0.249	0.083	0.036	0.027	0.020	-0.018	0.041	0.014	0.069	-0.024
0.170	-0.856	0.475	0.052	-0.870	0.490	-0.263	0.058	0.030	0.033	0.025	-0.018	0.050	0.005	0.063	-0.025
0.186	-0.844	0.451	0.053	-0.868	0.494	-0.259	0.072	0.015	0.047	0.034	-0.046	0.066	0.008	0.084	-0.029
0.182	-0.840	0.475	0.055	-0.865	0.499	-0.282	0.111	0.008	0.041	0.035	-0.027	0.063	0.013	0.059	-0.033
0.205	-0.833	0.475	0.057	-0.862	0.504	-0.316	0.142	0.015	0.062	0.040	-0.032	0.087	0.022	0.057	-0.036
0.205	-0.825	0.463	0.060	-0.858	0.511	-0.388	0.161	0.030	0.060	0.044	-0.050	0.087	0.031	0.067	-0.036
0.209	-0.817	0.467	0.063	-0.853	0.518	-0.473	0.232	0.041	0.060	0.047	-0.054	0.092	0.039	0.061	-0.036
0.201	-0.840	0.479	0.067	-0.847	0.527	-0.531	0.300	0.052	0.048	0.018	-0.051	0.085	0.017	0.047	-0.026
0.201	-0.860	0.514	0.073	-0.841	0.537	-0.626	0.393	0.078	0.042	-0.008	-0.025	0.085	0.001	0.010	-0.016
0.170	-0.871	0.522	0.080	-0.833	0.548	-0.692	0.422	0.098	0.005	-0.027	-0.028	0.055	0.012	0.000	-0.007
0.170	-0.867	0.542	0.087	-0.825	0.558	-0.706	0.423	0.127	-0.002	-0.031	-0.019	0.056	0.007	0.021	0.003
0.174	-0.864	0.558	0.094	-0.817	0.569	-0.665	0.397	0.150	-0.005	-0.035	-0.014	0.060	0.002	0.039	0.016
0.167	-0.860	0.565	0.100	-0.810	0.578	-0.614	0.316	0.161	-0.019	-0.039	-0.015	0.053	0.003	0.049	0.019
0.163	-0.867	0.573	0.107	-0.803	0.586	-0.547	0.280	0.173	-0.029	-0.053	-0.015	0.050	0.003	0.059	0.026
0.182	-0.860	0.569	0.112	-0.797	0.594	-0.522	0.261	0.146	-0.016	-0.052	-0.027	0.070	0.006	0.057	0.034
0.167	-0.860	0.577	0.117	-0.790	0.601	-0.531	0.189	0.117	-0.035	-0.058	-0.027	0.055	0.007	0.067	0.039
0.163	-0.856	0.577	0.119	-0.785	0.608	-0.449	0.083	0.092	-0.042	-0.060	-0.033	0.052	0.012	0.069	0.045
0.167	-0.840	0.585	0.121	-0.781	0.613	-0.308	0.027	0.080	-0.040	-0.049	-0.030	0.056	0.028	0.079	0.058
0.155	-0.840	0.569	0.121	-0.780	0.614	-0.110	-0.042	0.037	-0.051	-0.050	-0.048	0.045	0.030	0.066	0.069
0.136	-0.856	0.546	0.120	-0.780	0.614	0.007	-0.075	-0.023	-0.069	-0.065	-0.071	0.027	0.015	0.044	0.078
0.132	-0.867	0.518	0.118	-0.781	0.613	0.079	-0.061	-0.085	-0.071	-0.075	-0.098	0.023	0.005	0.019	0.091
0.136	-0.856	0.518	0.116	-0.783	0.611	0.109	-0.019	-0.118	-0.066	-0.062	-0.096	0.028	0.017	0.021	0.100
0.113	-0.829	0.514	0.113	-0.786	0.608	0.175	-0.010	-0.133	-0.086	-0.033	-0.097	0.005	0.046	0.019	0.106
0.105	-0.829	0.530	0.111	-0.789	0.604	0.210	-0.039	-0.136	-0.092	-0.030	-0.078	0.002	0.047	0.037	0.110
0.097	-0.802	0.518	0.107	-0.792	0.601	0.224	-0.100	-0.138	-0.096	0.001	-0.086	0.009	0.075	0.028	0.115
0.090	-0.806	0.518	0.104	-0.795	0.598	0.168	-0.078	-0.157	-0.100	-0.001	-0.083	0.016	0.072	0.030	0.112
0.090	-0.806	0.518	0.100	-0.797	0.596	0.129	-0.064	-0.178	-0.096	0.001	-0.081	0.016	0.073	0.032	0.109
0.105	-0.825	0.526	0.097	-0.798	0.595	0.039	-0.014	-0.209	-0.078	-0.017	-0.073	0.000	0.055	0.043	0.107
0.105	-0.837	0.514	0.093	-0.798	0.595	0.004	-0.017	-0.231	-0.074	-0.028	-0.085	0.000	0.044	0.033	0.097
0.090	-0.856	0.522	0.090	-0.799	0.595	-0.006	-0.017	-0.203	-0.086	-0.047	-0.077	0.014	0.026	0.043	0.088
0.113	-0.864	0.546	0.087	-0.799	0.595	0.020	-0.022	-0.170	-0.060	-0.054	-0.053	0.009	0.019	0.069	0.080
0.113	-0.864	0.546	0.084	-0.801	0.593	0.074	-0.073	-0.144	-0.057	-0.053	-0.052	0.009	0.020	0.072	0.072
0.124	-0.867	0.542	0.081	-0.802	0.591	0.131	-0.084	-0.114	-0.043	-0.055	-0.053	0.021	0.017	0.070	0.071
0.120	-0.860	0.546	0.079	-0.805	0.588	0.192	-0.021	-0.132	-0.045	-0.045	-0.046	0.018	0.026	0.077	0.071
0.070	-0.856	0.542	0.075	-0.809	0.584	0.267	-0.046	-0.180	-0.092	-0.037	-0.046	0.032	0.031	0.075	0.067
0.086	-0.856	0.569	0.071	-0.813	0.578	0.322	-0.112	-0.186	-0.072	-0.033	-0.013	0.017	0.032	0.105	0.065
0.109	-0.856	0.554	0.067	-0.817	0.573	0.312	-0.095	-0.183	-0.045	-0.029	-0.024	0.007	0.033	0.092	0.061
0.105	-0.840	0.561	0.063	-0.820	0.569	0.253	-0.101	-0.201	-0.045	-0.011	-0.012	0.003	0.049	0.102	0.042
0.113	-0.856	0.550	0.058	-0.823	0.565	0.255	-0.116	-0.211	-0.033	-0.023	-0.020	0.011	0.035	0.093	0.025
0.136	-0.852	0.565	0.054	-0.826	0.562	0.224	-0.071	-0.196	-0.006	-0.016	-0.001	0.035	0.040	0.111	0.013
0.151	-0.860	0.561	0.051	-0.828	0.558	0.199	-0.056	-0.201	0.013	-0.022	-0.001	0.050	0.033	0.109	0.004
0.140	-0.867	0.581	0.047	-0.831	0.555	0.214	-0.021	-0.201	0.004	-0.027	0.022	0.039	0.026	0.131	-0.005
0.128	-0.875	0.565	0.044	-0.833	0.551	0.208	-0.051	-0.193	-0.004	-0.032	0.009	0.028	0.019	0.118	-0.008
0.136	-0.871	0.561	0.040	-0.836	0.548	0.213	-0.079	-0.175	0.007	-0.025	0.009	0.036	0.024	0.117	-0.015
0.128	-0.875	0.565	0.036	-0.839	0.543	0.272	-0.158	-0.153	0.004	-0.026	0.017	0.028	0.021	0.123	-0.021
0.163	-0.871	0.565	0.033	-0.842	0.539	0.261	-0.138	-0.141	0.042	-0.019	0.022	0.063	0.026	0.125	-0.028
0.151	-0.894	0.565	0.029	-0.845	0.534	0.295	-0.118	-0.148	0.034	-0.039	0.027	0.052	0.004	0.128	-0.031
0.151	-0.883	0.534	0.026	-0.848	0.529	0.303	-0.082	-0.155	0.037	-0.024	0.000	0.052	0.016	0.098	-0.034
0.132	-0.894	0.550	0.023	-0.852	0.523	0.351	-0.077	-0.130	0.020	-0.032	0.022	0.033	0.005	0.117	-0.030
0.136	-0.887	0.518	0.021	-0.856	0.517	0.379	-0.078	-0.111	0.026	-0.020	-0.003	0.037	0.014	0.087	-0.026
0.124	-0.875	0.542	0.019	-0.859	0.511	0.332	-0.086	-0.098	0.017	-0.005	0.026	0.026	0.026	0.113	-0.027
0.128	-0.875	0.518	0.016	-0.863	0.505	0.340	-0.114	-0.100	0.024	-0.001	0.009	0.030	0.027	0.092	-0.028
0.136	-0.891	0.514	0.014	-0.866	0.500	0.318	-0.059	-0.120	0.034	-0.014	0.010	0.037	0.012	0.091	-0.032
0.132	-0.883	0.506	0.012	-0.869	0.494	0.322	-0.042	-0.130	0.032	-0.003	0.008	0.033	0.021	0.085	-0.034
0.140	-0.883	0.510	0.009	-0.872	0.489	0.283	-0.037	-0.149	0.043	0.000	0.017	0.041	0.022	0.091	-0.036
0.120	-0.883	0.514	0.007	-0.875	0.485	0.263	-0.043	-0.144	0.026	0.003	0.025	0.022	0.022	0.098	-0.036
0.128	-0.898	0.494	0.004	-0.878	0.480	0.297	-0.026	-0.144	0.036	-0.010	0.011	0.030	0.008	0.080	-0.037
0.120	-0.898	0.494	0.002	-0.880	0.474	0.299	-0.028	-0.148	0.031	-0.007	0.016	0.022	0.008	0.083	-0.033
0.117	-0.891	0.494	-0.001	-0.883	0.469	0.306	-0.010	-0.150	0.030	0.004	0.022	0.018	0.017	0.085	-0.032
0.113	-0.887	0.471	-0.003	-0.886	0.464	0.295	-0.024	-0.139	0.029	0.011	0.003	0.014	0.021	0.063	-0.026
0.105	-0.902	0.487	-0.005	-0.889	0.459	0.284	-0.021	-0.121	0.023	-0.002	0.024	0.006	0.006	0.081	-0.020
0.086	-0.898	0.451	-0.007	-0.891	0.454	0.283	-0.009	-0.122	0.006	0.004	-0.007	0.013	0.011	0.048	-0.013
0.082	-0.914	0.463	-0.009	-0.893	0.450	0.233	-0.028	-0.120	0.004	-0.009	0.009	0.017	0.004	0.062	-0.009
0.074	-0.922	0.451	-0.012	-0.895	0.446	0.214	-0.081	-0.108	-0.001	-0.015	0.001	0.025	0.011	0.052	-0.006
0.074	-0.925	0.459	-0.014	-0.897	0.442	0.222	-0.072	-0.099	0.001	-0.017	0.013	0.025	0.014	0.062	-0.011
0.086	-0.906	0.451	-0.016	-0.899	0.438	0.212	-0.063	-0.104	0.015	0.005	0.009	0.013	0.006	0.056	-0.014
0.090	-0.910	0.455	-0.018	-0.901	0.434	0.228	-0.041	-0.111	0.021	0.003	0.017	0.010	0.003	0.062	-0.016
0.086	-0.906	0.451	-0.020	-0.903	0.430	0.209	-0.067	-0.099	0.019	0.009	0.017	0.014	0.007	0.060	-0.022
0.070	-0.906	0.435	-0.022	-0.904	0.426	0.218	-0.064	-0.092	0.006	0.011	0.005	0.029	0.008	0.046	-0.020
0.101	-0.910	0.431	-0.024	-0.906	0.422	0.202	-0.055	-0.087	0.038	0.009	0.005	0.002	0.004	0.044	-0.018
0.074	-0.929	0.416	-0.025	-0.908	0.419	0.210	-0.078	-0.078	0.013	-0.009	-0.007	0.026	0.014	0.030	-0.020
0.074	-0.929	0.416	-0.027	-0.909	0.415	0.171	-0.081	-0.078	0.015	-0.008	-0.004	0.026	0.013	0.032	-0.026
0.093	-0.937	0.427	-0.029	-0.911	0.412	0.193	-0.060	-0.082	0.035	-0.014	0.011	0.006	0.021	0.045	-0.021
0.086	-0.937	0.431	-0.030	-0.912	0.409	0.176	-0.056	-0.076	0.029	-0.012	0.019	0.014	0.020	0.050	-0.022
0.067	-0.945	0.424	-0.032	-0.914	0.405	0.188	-0.077	-0.067	0.011	-0.019	0.014	0.034	0.027	0.044	-0.021
0.067	-0.945	0.404	-0.033	-0.915	0.402	0.184	-0.053	-0.086	0.013	-0.017	-0.002	0.034	0.027	0.025	-0.017
0.055	-0.941	0.416	-0.035	-0.917	0.398	0.217	-0.095	-0.080	0.004	-0.011	0.014	0.045	0.022	0.039	-0.016
0.067	-0.952	0.404	-0.037	-0.919	0.393	0.232	-0.101	-0.068	0.017	-0.021	0.006	0.034	0.034	0.028	-0.014
0.070	-0.949	0.420	-0.038	-0.920	0.390	0.214	-0.049	-0.063	0.022	-0.015	0.026	0.030	0.029	0.045	-0.016
0.051	-0.929	0.396	-0.039	-0.922	0.385	0.221	-0.072	-0.046	0.004	0.006	0.006	0.049	0.009	0.022	-0.019
0.067	-0.937	0.388	-0.040	-0.923	0.382	0.190	-0.059	-0.041	0.020	-0.001	0.001	0.034	0.016	0.015	-0.019
0.070	-0.945	0.388	-0.041	-0.925	0.378	0.206	-0.046	-0.049	0.025	-0.007	0.005	0.030	0.023	0.017	-0.014
0.059	-0.949	0.396	-0.042	-0.926	0.374	0.197	-0.044	-0.058	0.014	-0.009	0.017	0.041	0.026	0.026	-0.015
0.043	-0.937	0.384	-0.044	-0.928	0.371	0.201	-0.074	-0.060	0.000	0.004	0.008	0.056	0.014	0.016	-0.014
0.047	-0.941	0.380	-0.045	-0.929	0.367	0.175	-0.072	-0.054	0.005	0.001	0.008	0.052	0.017	0.013	-0.012
0.051	-0.949	0.380	-0.046	-0.930	0.363	0.210	-0.083	-0.047	0.010	-0.005	0.012	0.048	0.024	0.014	-0.012
0.055	-0.945	0.376	-0.047	-0.932	0.360	0.161	-0.069	-0.048	0.015	-0.000	0.011	0.044	0.020	0.012	-0.014
0.055	-0.952	0.376	-0.049	-0.933	0.357	0.157	-0.057	-0.069	0.017	-0.007	0.013	0.043	0.027	0.013	-0.016
0.051	-0.956	0.360	-0.050	-0.934	0.355	0.151	-0.095	-0.043	0.014	-0.010	0.001	0.046	0.030	0.001	-0.014
0.051	-0.964	0.357	-0.051	-0.935	0.351	0.165	-0.077	-0.034	0.015	-0.016	-0.000	0.046	0.038	0.003	-0.014
0.043	-0.964	0.353	-0.052	-0.936	0.348	0.195	-0.067	-0.049	0.008	-0.015	-0.001	0.053	0.037	0.006	-0.014
0.047	-0.964	0.357	-0.053	-0.937	0.344	0.177	-0.078	-0.049	0.013	-0.014	0.007	0.048	0.036	0.001	-0.013
0.047	-0.956	0.364	-0.054	-0.939	0.341	0.177	-0.075	-0.050	0.014	-0.005	0.018	0.048	0.028	0.009	-0.012
0.040	-0.945	0.349	-0.055	-0.940	0.337	0.189	-0.077	-0.033	0.008	0.008	0.006	0.055	0.015	0.006	-0.014
0.040	-0.949	0.349	-0.055	-0.941	0.334	0.196	-0.081	-0.013	0.008	0.005	0.009	0.054	0.019	0.005	-0.012
0.043	-0.952	0.345	-0.056	-0.942	0.330	0.190	-0.093	-0.022	0.013	0.002	0.009	0.050	0.022	0.007	-0.009
0.036	-0.960	0.341	-0.057	-0.943	0.327	0.164	-0.078	-0.016	0.005	-0.004	0.008	0.057	0.029	0.010	-0.009
0.036	-0.960	0.325	-0.057	-0.945	0.323	0.196	-0.094	-0.012	0.006	-0.003	-0.004	0.057	0.028	0.025	-0.007
0.040	-0.960	0.321	-0.058	-0.946	0.320	0.175	-0.084	-0.013	0.010	-0.002	-0.004	0.053	0.028	0.027	-0.006
0.024	-0.956	0.333	-0.058	-0.947	0.316	0.187	-0.098	-0.005	-0.005	0.003	0.011	0.068	0.023	0.014	-0.006
0.040	-0.956	0.325	-0.058	-0.948	0.312	0.190	-0.079	0.006	0.011	0.004	0.007	0.052	0.023	0.021	-0.009
0.036	-0.960	0.313	-0.058	-0.949	0.309	0.184	-0.074	0.004	0.007	0.002	-0.002	0.056	0.026	0.032	-0.008
0.047	-0.960	0.317	-0.058	-0.950	0.306	0.146	-0.094	0.012	0.019	0.002	0.005	0.044	0.025	0.027	-0.011
0.032	-0.960	0.313	-0.059	-0.951	0.303	0.169	-0.118	0.009	0.004	0.004	0.004	0.059	0.024	0.030	-0.011
0.043	-0.956	0.309	-0.059	-0.952	0.299	0.169	-0.093	0.015	0.015	0.008	0.004	0.047	0.020	0.033	-0.014
0.043	-0.960	0.297	-0.059	-0.954	0.295	0.194	-0.077	0.018	0.015	0.006	-0.004	0.047	0.023	0.044	-0.012
0.043	-0.968	0.309	-0.058	-0.955	0.292	0.180	-0.077	0.026	0.014	-0.001	0.011	0.046	0.030	0.032	-0.014
0.040	-0.968	0.305	-0.058	-0.956	0.289	0.175	-0.092	0.023	0.010	0.000	0.010	0.050	0.029	0.035	-0.013
0.040	-0.976	0.305	-0.057	-0.957	0.284	0.226	-0.091	0.041	0.010	-0.006	0.015	0.049	0.037	0.034	-0.009
0.036	-0.972	0.297	-0.057	-0.958	0.280	0.214	-0.088	0.035	0.006	-0.001	0.011	0.053	0.032	0.040	-0.005
0.024	-0.964	0.282	-0.057	-0.959	0.276	0.204	-0.095	0.033	-0.006	0.008	-0.001	0.064	0.024	0.055	-0.005
0.024	-0.964	0.282	-0.056	-0.961	0.272	0.207	-0.120	0.039	-0.007	0.009	0.003	0.063	0.023	0.054	-0.005
0.047	-0.968	0.270	-0.056	-0.962	0.268	0.221	-0.073	0.036	0.016	0.006	-0.005	0.040	0.026	0.064	-0.004
0.047	-0.972	0.274	-0.055	-0.963	0.263	0.234	-0.060	0.044	0.015	0.004	0.004	0.040	0.030	0.059	-0.007
0.032	-0.964	0.282	-0.054	-0.964	0.259	0.221	-0.070	0.051	-0.001	0.012	0.016	0.055	0.021	0.049	-0.011
0.036	-0.972	0.286	-0.053	-0.966	0.255	0.218	-0.083	0.052	0.002	0.006	0.024	0.050	0.029	0.044	-0.009
0.047	-0.987	0.262	-0.052	-0.967	0.250	0.246	-0.087	0.057	0.012	-0.008	0.005	0.039	0.043	0.066	-0.005
0.040	-0.968	0.246	-0.051	-0.968	0.245	0.254	-0.097	0.052	0.004	0.012	-0.005	0.046	0.023	0.081	-0.005
0.040	-0.976	0.234	-0.051	-0.969	0.240	0.240	-0.111	0.052	0.003	0.006	-0.012	0.045	0.031	0.091	-0.006
0.047	-0.983	0.226	-0.050	-0.971	0.235	0.238	-0.094	0.051	0.010	-0.001	-0.016	0.037	0.038	0.098	-0.007
0.051	-0.979	0.246	-0.049	-0.972	0.230	0.254	-0.086	0.061	0.013	0.004	0.009	0.033	0.033	0.077	-0.009
0.051	-0.964	0.242	-0.047	-0.973	0.225	0.265	-0.057	0.059	0.011	0.021	0.010	0.033	0.017	0.079	-0.009
0.051	-0.972	0.246	-0.046	-0.974	0.220	0.266	-0.051	0.068	0.010	0.015	0.019	0.033	0.024	0.074	-0.007
0.040	-0.976	0.226	-0.045	-0.976	0.215	0.266	-0.066	0.073	-0.003	0.012	0.005	0.044	0.027	0.093	-0.004
0.032	-0.979	0.226	-0.043	-0.977	0.210	0.224	-0.077	0.089	-0.012	0.009	0.009	0.052	0.030	0.092	-0.003
0.047	-0.987	0.207	-0.041	-0.978	0.207	0.188	-0.107	0.092	0.002	0.002	-0.007	0.036	0.037	0.110	-0.002
0.055	-0.991	0.211	-0.040	-0.979	0.202	0.228	-0.113	0.098	0.008	-0.001	0.001	0.028	0.040	0.105	-0.001
0.063	-0.987	0.199	-0.038	-0.980	0.197	0.243	-0.099	0.088	0.014	0.004	-0.006	0.020	0.036	0.116	-0.005
0.043	-0.979	0.203	-0.037	-0.981	0.192	0.268	-0.121	0.086	-0.007	0.013	0.003	0.039	0.027	0.110	-0.008
0.059	-0.972	0.207	-0.035	-0.982	0.186	0.301	-0.120	0.091	0.007	0.022	0.013	0.023	0.019	0.105	-0.010
0.070	-0.976	0.191	-0.033	-0.983	0.180	0.320	-0.100	0.100	0.016	0.019	0.004	0.012	0.022	0.120	-0.007
0.070	-0.968	0.191	-0.031	-0.984	0.174	0.276	-0.081	0.104	0.014	0.028	0.009	0.011	0.014	0.118	-0.010
0.055	-0.968	0.183	-0.029	-0.985	0.171	0.186	-0.077	0.093	-0.003	0.029	0.005	0.026	0.014	0.125	-0.009
0.067	-0.976	0.179	-0.028	-0.985	0.168	0.153	-0.063	0.071	0.007	0.021	0.004	0.014	0.021	0.127	-0.008
0.067	-0.983	0.179	-0.026	-0.986	0.164	0.170	-0.059	0.063	0.006	0.014	0.007	0.014	0.028	0.126	-0.006
0.067	-0.999	0.183	-0.025	-0.987	0.161	0.181	-0.065	0.064	0.004	-0.001	0.015	0.014	0.043	0.120	-0.009
0.067	-0.987	0.179	-0.023	-0.987	0.156	0.240	-0.093	0.088	0.002	0.012	0.015	0.013	0.031	0.123	-0.010
0.074	-0.976	0.179	-0.022	-0.988	0.151	0.278	-0.082	0.091	0.008	0.024	0.020	0.005	0.019	0.121	-0.014
0.074	-0.968	0.179	-0.020	-0.989	0.146	0.249	-0.064	0.088	0.006	0.032	0.025	0.005	0.010	0.120	-0.014
0.090	-0.952	0.171	-0.018	-0.990	0.143	0.157	-0.045	0.087	0.019	0.048	0.020	0.011	0.006	0.126	-0.014
0.078	-0.952	0.171	-0.016	-0.990	0.141	0.090	-0.059	0.100	0.005	0.049	0.022	0.000	0.006	0.125	-0.009
0.067	-0.972	0.179	-0.014	-0.990	0.139	0.082	-0.072	0.108	-0.008	0.030	0.031	0.011	0.012	0.115	-0.008
0.063	-0.979	0.163	-0.012	-0.990	0.138	0.091	-0.078	0.101	-0.014	0.022	0.017	0.015	0.020	0.129	-0.008
0.074	-0.983	0.175	-0.010	-0.991	0.136	0.100	-0.046	0.075	-0.005	0.018	0.030	0.003	0.023	0.116	-0.010
0.101	-0.979	0.171	-0.009	-0.991	0.134	0.077	-0.006	0.050	0.021	0.022	0.028	0.025	0.019	0.118	-0.012
0.093	-0.976	0.175	-0.007	-0.991	0.134	0.054	-0.009	0.052	0.012	0.026	0.032	0.018	0.014	0.113	-0.014
0.086	-0.964	0.171	-0.006	-0.991	0.134	-0.005	-0.003	0.056	0.003	0.038	0.028	0.011	0.002	0.115	-0.012
0.078	-0.952	0.171	-0.004	-0.991	0.135	-0.050	0.011	0.067	-0.007	0.049	0.027	0.003	0.010	0.113	-0.005
0.078	-0.945	0.156	-0.003	-0.991	0.137	-0.113	0.011	0.068	-0.009	0.057	0.009	0.004	0.018	0.128	-0.002
0.078	-0.960	0.167	-0.001	-0.990	0.140	-0.139	0.001	0.081	-0.011	0.041	0.018	0.004	0.003	0.114	-0.000
0.093	-0.972	0.159	0.001	-0.990	0.142	-0.098	-0.027	0.090	0.003	0.029	0.008	0.020	0.009	0.121	-0.004
0.093	-0.972	0.159	0.003	-0.990	0.144	-0.093	-0.026	0.075	0.001	0.028	0.006	0.021	0.008	0.119	-0.010
0.117	-0.956	0.163	0.004	-0.989	0.147	-0.135	0.033	0.045	0.023	0.043	0.007	0.044	0.008	0.114	-0.012
0.117	-0.956	0.163	0.005	-0.989	0.150	-0.146	0.029	0.040	0.021	0.043	0.004	0.044	0.008	0.113	-0.011
0.105	-0.968	0.159	0.006	-0.988	0.152	-0.140	0.062	0.032	0.009	0.031	-0.003	0.033	0.003	0.115	-0.009
0.105	-0.960	0.152	0.008	-0.988	0.155	-0.150	0.040	0.032	0.008	0.038	-0.014	0.034	0.005	0.122	-0.005
0.097	-0.968	0.152	0.008	-0.987	0.159	-0.171	-0.015	0.036	-0.001	0.030	-0.017	0.026	0.002	0.121	-0.002
0.105	-0.972	0.156	0.009	-0.987	0.163	-0.198	-0.033	0.020	0.006	0.025	-0.017	0.034	0.006	0.115	-0.001
0.117	-0.960	0.156	0.010	-0.986	0.167	-0.210	-0.003	0.028	0.017	0.036	-0.021	0.046	0.006	0.114	-0.003
0.105	-0.972	0.171	0.011	-0.985	0.170	-0.188	-0.017	0.028	0.004	0.024	-0.009	0.035	0.005	0.097	-0.010
0.120	-0.960	0.175	0.012	-0.985	0.175	-0.207	0.046	0.030	0.019	0.034	-0.009	0.051	0.007	0.092	-0.016
0.128	-0.964	0.191	0.013	-0.984	0.178	-0.169	0.081	0.027	0.025	0.030	0.003	0.059	0.004	0.075	-0.019
0.143	-0.964	0.179	0.014	-0.983	0.181	-0.161	0.127	0.022	0.039	0.029	-0.012	0.074	0.004	0.085	-0.022
0.128	-0.979	0.195	0.015	-0.983	0.184	-0.134	0.101	0.026	0.023	0.013	0.001	0.059	0.011	0.069	-0.024
0.136	-0.972	0.171	0.016	-0.982	0.186	-0.134	0.092	0.011	0.030	0.020	-0.025	0.066	0.004	0.091	-0.022
0.136	-0.979	0.183	0.017	-0.982	0.189	-0.129	0.043	0.006	0.029	0.012	-0.016	0.066	0.011	0.078	-0.020
0.143	-0.968	0.148	0.017	-0.981	0.192	-0.167	0.043	-0.005	0.036	0.023	-0.054	0.074	0.001	0.112	-0.021
0.147	-0.979	0.171	0.018	-0.980	0.196	-0.227	0.069	-0.006	0.040	0.011	-0.035	0.078	0.011	0.087	-0.019
0.143	-0.983	0.183	0.019	-0.979	0.202	-0.310	0.108	-0.002	0.035	0.005	-0.029	0.074	0.014	0.075	-0.018
0.124	-0.999	0.207	0.020	-0.978	0.209	-0.336	0.108	0.006	0.015	-0.011	-0.012	0.055	0.029	0.050	-0.015
0.132	-0.991	0.223	0.021	-0.976	0.216	-0.377	0.158	0.016	0.021	-0.005	-0.004	0.063	0.021	0.033	-0.009
0.109	-0.991	0.242	0.023	-0.974	0.224	-0.418	0.115	0.047	-0.004	-0.007	0.008	0.039	0.021	0.012	-0.005
0.109	-0.987	0.242	0.025	-0.972	0.234	-0.482	0.103	0.092	-0.006	-0.006	-0.001	0.039	0.017	0.011	-0.003
0.124	-0.991	0.246	0.028	-0.970	0.243	-0.479	0.148	0.115	0.006	-0.012	-0.007	0.055	0.021	0.006	0.003
0.128	-0.979	0.242	0.032	-0.967	0.252	-0.480	0.162	0.118	0.007	-0.003	-0.020	0.058	0.010	0.009	0.005
0.124	-0.972	0.242	0.035	-0.965	0.260	-0.416	0.071	0.120	-0.000	0.003	-0.028	0.054	0.002	0.008	0.005
0.124	-0.972	0.250	0.037	-0.963	0.267	-0.352	0.019	0.128	-0.003	0.001	-0.027	0.054	0.002	0.000	0.011
0.120	-0.972	0.286	0.040	-0.961	0.273	-0.347	-0.008	0.143	-0.010	-0.001	0.002	0.050	0.002	0.037	0.023
0.101	-0.987	0.309	0.043	-0.959	0.280	-0.338	-0.120	0.173	-0.032	-0.019	0.019	0.031	0.017	0.061	0.034
0.067	-0.999	0.293	0.046	-0.957	0.285	-0.259	-0.193	0.184	-0.069	-0.032	-0.002	0.004	0.029	0.046	0.044
0.078	-1.014	0.274	0.048	-0.957	0.287	-0.070	-0.236	0.194	-0.060	-0.048	-0.023	0.007	0.045	0.027	0.053
0.093	-1.022	0.242	0.050	-0.957	0.286	0.058	-0.261	0.194	-0.047	-0.056	-0.053	0.022	0.052	0.004	0.063
0.117	-1.026	0.211	0.052	-0.957	0.284	0.089	-0.191	0.141	-0.026	-0.059	-0.083	0.045	0.056	0.035	0.070
0.101	-1.003	0.187	0.053	-0.958	0.282	0.103	-0.116	0.077	-0.042	-0.036	-0.105	0.029	0.033	0.058	0.082
0.070	-1.003	0.195	0.053	-0.959	0.279	0.146	-0.074	0.006	-0.073	-0.035	-0.094	0.002	0.033	0.049	0.099
0.040	-0.995	0.195	0.052	-0.960	0.275	0.202	-0.116	-0.033	-0.102	-0.026	-0.090	0.033	0.026	0.049	0.116
0.013	-0.987	0.183	0.050	-0.962	0.270	0.251	-0.210	-0.044	-0.127	-0.017	-0.097	0.060	0.018	0.060	0.125
0.020	-0.968	0.199	0.047	-0.963	0.265	0.235	-0.215	-0.052	-0.117	0.004	-0.076	0.053	0.001	0.044	0.130
0.036	-0.960	0.191	0.045	-0.964	0.261	0.211	-0.175	-0.081	-0.099	0.013	-0.080	0.038	0.008	0.051	0.127
0.028	-0.972	0.179	0.042	-0.965	0.257	0.184	-0.158	-0.092	-0.105	0.003	-0.088	0.046	0.004	0.063	0.118
0.036	-0.995	0.203	0.040	-0.966	0.255	0.141	-0.127	-0.100	-0.094	-0.020	-0.062	0.039	0.027	0.039	0.109
0.036	-0.995	0.203	0.037	-0.967	0.254	0.034	-0.111	-0.112	-0.091	-0.019	-0.062	0.039	0.028	0.039	0.103
0.043	-0.979	0.223	0.034	-0.966	0.254	-0.026	-0.095	-0.103	-0.081	-0.004	-0.043	0.032	0.012	0.020	0.090
0.043	-0.979	0.223	0.032	-0.966	0.255	-0.051	-0.087	-0.095	-0.079	-0.004	-0.044	0.032	0.012	0.020	0.082
0.063	-0.976	0.234	0.030	-0.966	0.255	0.006	-0.091	-0.079	-0.058	-0.000	-0.031	0.013	0.009	0.008	0.071
0.067	-0.979	0.211	0.028	-0.967	0.255	0.034	-0.112	-0.075	-0.052	-0.004	-0.054	0.010	0.013	0.032	0.061
0.074	-0.976	0.238	0.027	-0.967	0.253	0.088	-0.144	-0.054	-0.043	0.000	-0.025	0.003	0.009	0.005	0.047
0.082	-0.983	0.226	0.025	-0.968	0.251	0.069	-0.160	-0.038	-0.033	-0.007	-0.035	0.004	0.017	0.017	0.035
0.101	-0.979	0.254	0.024	-0.968	0.251	0.036	-0.163	-0.033	-0.013	-0.003	-0.006	0.023	0.014	0.010	0.021
0.113	-0.972	0.246	0.023	-0.968	0.251	-0.026	-0.126	-0.040	0.000	0.004	-0.015	0.034	0.006	0.001	0.009
0.113	-0.972	0.266	0.022	-0.967	0.253	-0.060	-0.097	-0.061	0.002	0.004	0.004	0.034	0.007	0.020	-0.001
0.120	-0.972	0.266	0.020	-0.967	0.254	-0.081	-0.076	-0.083	0.011	0.003	0.002	0.041	0.007	0.019	-0.006
0.113	-0.979	0.278	0.018	-0.966	0.257	-0.125	-0.077	-0.092	0.006	-0.005	0.012	0.032	0.015	0.030	-0.010
0.109	-0.976	0.286	0.016	-0.966	0.259	-0.106	-0.120	-0.087	0.004	-0.002	0.018	0.028	0.012	0.037	-0.013
0.113	-0.976	0.282	0.014	-0.965	0.261	-0.095	-0.103	-0.114	0.011	-0.003	0.012	0.031	0.012	0.031	-0.018
0.109	-0.964	0.305	0.010	-0.965	0.262	-0.052	-0.140	-0.141	0.011	0.008	0.034	0.027	0.001	0.054	-0.023
0.124	-0.952	0.293	0.007	-0.964	0.264	-0.115	-0.101	-0.178	0.030	0.019	0.020	0.042	0.010	0.040	-0.030
0.113	-0.976	0.317	0.003	-0.964	0.266	-0.055	-0.120	-0.163	0.022	-0.005	0.043	0.030	0.014	0.062	-0.030
0.132	-0.987	0.293	0.000	-0.964	0.267	-0.055	-0.058	-0.158	0.044	-0.017	0.018	0.049	0.026	0.037	-0.031
0.086	-0.995	0.309	-0.003	-0.964	0.267	-0.018	-0.082	-0.166	0.002	-0.025	0.034	0.002	0.035	0.051	-0.030
0.097	-0.987	0.305	-0.006	-0.964	0.267	0.002	-0.100	-0.165	0.017	-0.018	0.030	0.013	0.028	0.045	-0.027
0.101	-0.983	0.301	-0.010	-0.964	0.266	0.039	-0.089	-0.172	0.024	-0.014	0.026	0.016	0.025	0.039	-0.026
0.097	-0.987	0.274	-0.013	-0.964	0.266	0.026	-0.121	-0.151	0.023	-0.018	-0.001	0.012	0.029	0.009	-0.029
0.109	-0.976	0.290	-0.016	-0.964	0.266	0.021	-0.078	-0.145	0.038	-0.007	0.015	0.023	0.019	0.023	-0.032
0.093	-0.968	0.290	-0.019	-0.964	0.265	0.035	-0.069	-0.163	0.026	0.000	0.016	0.007	0.012	0.021	-0.033
0.101	-0.972	0.282	-0.022	-0.964	0.264	0.029	-0.049	-0.181	0.037	-0.004	0.009	0.014	0.017	0.011	-0.034
0.093	-0.964	0.290	-0.026	-0.964	0.264	0.012	-0.059	-0.191	0.033	0.004	0.017	0.006	0.011	0.016	-0.032
0.078	-0.983	0.297	-0.029	-0.964	0.265	-0.017	-0.022	-0.188	0.021	-0.016	0.024	0.009	0.031	0.022	-0.032
0.078	-0.972	0.297	-0.033	-0.964	0.264	0.007	-0.088	-0.170	0.024	-0.005	0.024	0.010	0.021	0.019	-0.030
0.078	-0.960	0.290	-0.036	-0.963	0.265	-0.039	-0.041	-0.172	0.027	0.007	0.016	0.010	0.011	0.009	-0.028
0.074	-0.964	0.282	-0.039	-0.963	0.266	-0.043	-0.072	-0.160	0.026	0.002	0.007	0.014	0.016	0.001	-0.028
0.070	-0.979	0.278	-0.042	-0.963	0.267	-0.047	-0.058	-0.141	0.025	-0.013	0.002	0.018	0.032	0.008	-0.030
0.067	-0.987	0.293	-0.045	-0.963	0.267	-0.014	-0.056	-0.146	0.024	-0.021	0.018	0.022	0.041	0.005	-0.030
0.086	-0.964	0.274	-0.047	-0.962	0.267	0.004	-0.047	-0.144	0.046	0.002	-0.002	0.004	0.020	0.017	-0.029
0.059	-0.983	0.305	-0.049	-0.962	0.267	0.006	-0.050	-0.117	0.021	-0.018	0.029	0.031	0.040	0.011	-0.024
0.067	-0.964	0.254	-0.051	-0.963	0.266	0.069	-0.062	-0.106	0.031	0.002	-0.020	0.023	0.022	0.043	-0.019
0.032	-0.987	0.274	-0.053	-0.963	0.265	0.033	-0.066	-0.086	-0.002	-0.022	0.000	0.058	0.047	0.026	-0.012
0.036	-0.964	0.286	-0.055	-0.963	0.263	0.109	-0.130	-0.054	0.003	0.002	0.014	0.054	0.025	0.016	-0.009
0.036	-0.968	0.274	-0.056	-0.964	0.261	0.099	-0.113	-0.052	0.004	-0.002	0.004	0.054	0.031	0.031	-0.006
0.040	-0.968	0.278	-0.057	-0.964	0.259	0.085	-0.127	-0.056	0.010	-0.002	0.010	0.051	0.032	0.030	-0.009
0.036	-0.972	0.274	-0.059	-0.965	0.257	0.080	-0.140	-0.037	0.007	-0.006	0.007	0.054	0.037	0.037	-0.010
0.036	-0.972	0.274	-0.060	-0.965	0.256	0.090	-0.103	-0.048	0.008	-0.005	0.009	0.055	0.038	0.039	-0.013
0.043	-0.964	0.262	-0.061	-0.965	0.254	0.073	-0.055	-0.060	0.017	0.003	-0.001	0.047	0.032	0.054	-0.013
0.043	-0.964	0.262	-0.061	-0.966	0.252	0.085	-0.088	-0.018	0.017	0.004	0.001	0.047	0.033	0.057	-0.013
0.040	-0.976	0.258	-0.061	-0.966	0.250	0.119	-0.129	0.019	0.013	-0.007	-0.000	0.051	0.046	0.063	-0.015
0.036	-0.964	0.262	-0.061	-0.967	0.247	0.131	-0.111	0.025	0.009	0.005	0.006	0.055	0.036	0.062	-0.015
0.043	-0.956	0.262	-0.061	-0.968	0.244	0.151	-0.136	0.021	0.017	0.014	0.009	0.047	0.030	0.065	-0.015
0.043	-0.960	0.258	-0.061	-0.969	0.241	0.171	-0.124	0.018	0.016	0.011	0.009	0.047	0.035	0.072	-0.016
0.040	-0.979	0.266	-0.061	-0.969	0.238	0.172	-0.081	0.017	0.012	-0.007	0.020	0.051	0.056	0.067	-0.018
0.036	-0.979	0.266	-0.061	-0.970	0.234	0.177	-0.086	0.013	0.008	-0.006	0.023	0.055	0.057	0.069	-0.015
0.040	-0.976	0.266	-0.060	-0.971	0.231	0.160	-0.060	0.016	0.011	-0.002	0.027	0.051	0.054	0.072	-0.012
0.032	-0.968	0.242	-0.060	-0.972	0.228	0.159	-0.074	0.040	0.002	0.007	0.006	0.058	0.048	0.099	-0.010
0.032	-0.964	0.242	-0.058	-0.972	0.226	0.086	-0.072	0.057	0.000	0.011	0.008	0.058	0.045	0.102	-0.008
0.036	-0.968	0.246	-0.058	-0.973	0.224	0.110	-0.073	0.047	0.003	0.008	0.015	0.055	0.050	0.100	-0.006
0.036	-0.976	0.242	-0.057	-0.973	0.222	0.128	-0.053	0.022	0.002	0.001	0.014	0.054	0.059	0.107	-0.008
0.036	-0.972	0.246	-0.057	-0.974	0.217	0.217	-0.079	0.019	0.002	0.006	0.022	0.055	0.056	0.106	-0.010
0.047	-0.964	0.219	-0.056	-0.976	0.212	0.248	-0.061	0.027	0.013	0.015	-0.001	0.043	0.050	0.136	-0.011
0.051	-0.976	0.219	-0.056	-0.976	0.208	0.217	-0.059	0.028	0.016	0.005	0.003	0.039	0.063	0.139	-0.009
0.051	-0.964	0.199	-0.055	-0.977	0.206	0.121	-0.013	0.024	0.016	0.018	-0.015	0.039	0.052	0.162	-0.009
0.036	-0.964	0.211	-0.054	-0.977	0.205	0.067	-0.026	0.033	-0.000	0.019	-0.002	0.055	0.053	0.153	-0.010
0.036	-0.956	0.242	-0.053	-0.978	0.203	0.062	-0.031	0.027	-0.001	0.028	0.031	0.055	0.046	0.124	-0.011
0.043	-0.964	0.242	-0.053	-0.978	0.202	0.060	-0.023	0.032	0.006	0.021	0.032	0.047	0.055	0.127	-0.016
0.047	-0.968	0.250	-0.052	-0.978	0.200	0.101	-0.051	0.041	0.009	0.018	0.041	0.043	0.060	0.121	-0.022
0.063	-0.995	0.246	-0.050	-0.979	0.199	0.071	0.003	0.048	0.024	-0.008	0.038	0.027	0.088	0.128	-0.024
0.059	-0.979	0.242	-0.049	-0.979	0.198	0.046	0.016	0.052	0.019	0.008	0.035	0.031	0.073	0.134	-0.024
0.047	-0.972	0.246	-0.048	-0.979	0.199	0.005	0.015	0.059	0.006	0.016	0.038	0.042	0.066	0.133	-0.021
0.043	-0.956	0.250	-0.046	-0.979	0.199	-0.005	0.023	0.075	0.000	0.032	0.042	0.046	0.052	0.131	-0.016
0.047	-0.956	0.234	-0.044	-0.979	0.200	-0.033	0.032	0.092	0.002	0.032	0.025	0.042	0.052	0.149	-0.014
0.047	-0.956	0.242	-0.041	-0.979	0.200	-0.019	0.036	0.099	-0.000	0.032	0.032	0.042	0.053	0.144	-0.011
0.063	-0.972	0.226	-0.039	-0.979	0.201	-0.064	0.022	0.106	0.013	0.017	0.015	0.026	0.069	0.162	-0.009
0.051	-0.976	0.223	-0.036	-0.979	0.202	-0.031	-0.006	0.119	-0.002	0.013	0.010	0.037	0.074	0.168	-0.009
0.063	-0.968	0.207	-0.034	-0.979	0.203	-0.031	0.023	0.108	0.008	0.020	-0.006	0.025	0.067	0.186	-0.009
0.067	-0.960	0.226	-0.032	-0.979	0.204	-0.048	-0.010	0.092	0.009	0.028	0.013	0.021	0.060	0.168	-0.009
0.067	-0.956	0.226	-0.030	-0.978	0.205	-0.047	0.010	0.088	0.007	0.032	0.012	0.020	0.057	0.171	-0.010
0.074	-0.964	0.219	-0.028	-0.978	0.206	-0.034	0.004	0.081	0.013	0.024	0.003	0.012	0.065	0.180	-0.011
0.074	-0.964	0.215	-0.025	-0.978	0.207	-0.049	0.001	0.094	0.011	0.024	-0.001	0.012	0.066	0.186	-0.013
0.078	-0.960	0.215	-0.023	-0.978	0.207	-0.032	0.048	0.093	0.012	0.028	-0.002	0.007	0.063	0.188	-0.012
0.093	-0.949	0.219	-0.021	-0.978	0.208	-0.046	0.019	0.103	0.025	0.039	0.001	0.009	0.052	0.186	-0.013
0.074	-0.956	0.215	-0.018	-0.978	0.209	-0.044	0.028	0.100	0.003	0.031	-0.004	0.010	0.060	0.192	-0.013
0.093	-0.964	0.219	-0.016	-0.978	0.210	-0.036	0.044	0.094	0.020	0.024	-0.000	0.010	0.069	0.190	-0.012
0.090	-0.952	0.211	-0.014	-0.977	0.211	-0.064	0.054	0.079	0.014	0.035	-0.009	0.006	0.058	0.199	-0.010
0.090	-0.952	0.211	-0.012	-0.977	0.213	-0.081	0.017	0.084	0.012	0.035	-0.011	0.007	0.058	0.201	-0.012
0.093	-0.949	0.223	-0.010	-0.977	0.215	-0.113	-0.002	0.087	0.014	0.039	-0.001	0.011	0.055	0.190	-0.009
0.093	-0.945	0.234	-0.008	-0.976	0.218	-0.140	0.030	0.081	0.012	0.042	0.008	0.011	0.052	0.179	-0.012
0.082	-0.952	0.234	-0.006	-0.975	0.220	-0.125	-0.006	0.078	-0.002	0.034	0.006	0.000	0.060	0.181	-0.016
0.113	-0.956	0.230	-0.004	-0.975	0.223	-0.138	-0.004	0.083	0.027	0.030	-0.001	0.032	0.064	0.186	-0.017
0.113	-0.960	0.254	-0.002	-0.974	0.225	-0.100	0.004	0.069	0.025	0.025	0.021	0.032	0.069	0.164	-0.016
0.109	-0.941	0.234	-0.001	-0.974	0.228	-0.151	0.025	0.071	0.019	0.044	-0.002	0.029	0.050	0.185	-0.018
0.093	-0.925	0.250	0.000	-0.973	0.232	-0.183	-0.027	0.051	0.003	0.059	0.010	0.014	0.035	0.170	-0.015
0.113	-0.906	0.219	0.002	-0.972	0.236	-0.239	0.010	0.049	0.021	0.077	-0.026	0.033	0.017	0.202	-0.014
0.105	-0.933	0.258	0.003	-0.970	0.242	-0.273	-0.024	0.049	0.012	0.049	0.008	0.026	0.044	0.164	-0.016
0.124	-0.937	0.250	0.004	-0.969	0.248	-0.310	0.011	0.041	0.030	0.044	-0.006	0.045	0.049	0.173	-0.015
0.117	-0.945	0.282	0.005	-0.967	0.255	-0.380	0.044	0.031	0.021	0.034	0.018	0.038	0.058	0.143	-0.016
0.101	-0.922	0.258	0.006	-0.965	0.263	-0.400	0.030	0.019	0.005	0.055	-0.013	0.023	0.035	0.168	-0.016
0.120	-0.910	0.270	0.007	-0.962	0.272	-0.454	0.047	0.001	0.023	0.064	-0.010	0.043	0.024	0.158	-0.012
0.113	-0.898	0.278	0.007	-0.960	0.281	-0.498	0.055	-0.009	0.015	0.074	-0.012	0.035	0.013	0.151	-0.010
0.113	-0.906	0.286	0.008	-0.957	0.291	-0.524	0.040	-0.009	0.014	0.063	-0.014	0.035	0.021	0.145	-0.015
0.128	-0.887	0.278	0.008	-0.953	0.302	-0.565	0.069	-0.017	0.029	0.079	-0.032	0.050	0.002	0.154	-0.017
0.132	-0.883	0.301	0.009	-0.949	0.314	-0.615	0.104	-0.028	0.032	0.079	-0.020	0.054	0.001	0.132	-0.022
0.132	-0.898	0.325	0.009	-0.945	0.327	-0.685	0.126	-0.023	0.032	0.060	-0.009	0.054	0.015	0.109	-0.024
0.140	-0.918	0.353	0.010	-0.940	0.341	-0.743	0.101	-0.025	0.039	0.036	0.004	0.062	0.035	0.083	-0.022
0.128	-0.902	0.349	0.011	-0.934	0.356	-0.826	0.111	-0.026	0.026	0.046	-0.015	0.050	0.020	0.088	-0.022
0.120	-0.902	0.345	0.011	-0.928	0.373	-0.890	0.084	-0.026	0.018	0.039	-0.035	0.042	0.020	0.094	-0.018
0.143	-0.922	0.357	0.012	-0.921	0.390	-0.938	0.135	-0.033	0.040	0.013	-0.041	0.066	0.040	0.083	-0.013
0.128	-0.910	0.364	0.013	-0.913	0.408	-0.998	0.138	-0.034	0.024	0.017	-0.051	0.050	0.029	0.076	-0.012
0.128	-0.914	0.408	0.014	-0.904	0.427	-1.029	0.185	-0.042	0.023	0.005	-0.026	0.050	0.034	0.034	-0.013
0.132	-0.914	0.427	0.015	-0.895	0.445	-1.017	0.188	-0.047	0.026	-0.004	-0.025	0.054	0.034	0.015	-0.012
0.120	-0.922	0.463	0.016	-0.886	0.463	-1.021	0.166	-0.040	0.013	-0.021	-0.007	0.043	0.042	0.019	-0.016
0.132	-0.902	0.475	0.017	-0.877	0.481	-1.017	0.180	-0.036	0.023	-0.011	-0.013	0.055	0.024	0.030	-0.021
0.147	-0.894	0.487	0.019	-0.867	0.498	-1.008	0.187	-0.038	0.037	-0.012	-0.019	0.071	0.016	0.040	-0.022
0.163	-0.875	0.491	0.021	-0.856	0.516	-1.030	0.234	-0.033	0.050	-0.003	-0.033	0.086	0.002	0.043	-0.022
0.155	-0.864	0.498	0.023	-0.846	0.533	-1.007	0.193	-0.013	0.040	-0.002	-0.042	0.079	0.013	0.050	-0.018
0.147	-0.867	0.510	0.026	-0.834	0.550	-1.057	0.168	0.030	0.029	-0.017	-0.048	0.072	0.009	0.061	-0.013
0.132	-0.864	0.530	0.029	-0.822	0.568	-1.094	0.129	0.045	0.011	-0.025	-0.046	0.057	0.012	0.080	-0.008
0.143	-0.871	0.550	0.031	-0.809	0.587	-1.165	0.138	0.020	0.021	-0.046	-0.045	0.069	0.004	0.098	-0.007
0.143	-0.864	0.589	0.033	-0.795	0.605	-1.144	0.192	0.000	0.018	-0.051	-0.024	0.069	0.011	0.137	-0.008
0.147	-0.852	0.625	0.037	-0.783	0.622	-1.054	0.244	-0.005	0.018	-0.052	-0.005	0.073	0.022	0.171	-0.010
0.151	-0.833	0.644	0.040	-0.770	0.637	-1.006	0.267	-0.000	0.019	-0.045	-0.000	0.077	0.041	0.190	-0.010
0.147	-0.821	0.652	0.045	-0.758	0.651	-0.959	0.307	0.016	0.010	-0.046	-0.007	0.074	0.052	0.197	-0.002
0.143	-0.821	0.668	0.049	-0.746	0.665	-0.915	0.257	0.041	0.002	-0.058	-0.005	0.070	0.052	0.211	0.008
0.124	-0.825	0.656	0.052	-0.734	0.677	-0.872	0.188	0.038	-0.021	-0.073	-0.029	0.051	0.048	0.198	0.015
0.124	-0.825	0.656	0.055	-0.723	0.689	-0.848	0.149	0.035	-0.023	-0.084	-0.041	0.051	0.047	0.197	0.021
0.140	-0.790	0.680	0.058	-0.711	0.700	-0.813	0.134	0.029	-0.010	-0.061	-0.029	0.067	0.081	0.219	0.025
0.136	-0.775	0.699	0.060	-0.701	0.711	-0.759	0.117	0.014	-0.016	-0.056	-0.020	0.063	0.096	0.237	0.026
0.136	-0.763	0.715	0.061	-0.691	0.720	-0.711	0.109	-0.008	-0.018	-0.054	-0.014	0.063	0.107	0.252	0.026
0.120	-0.755	0.731	0.062	-0.681	0.729	-0.672	0.080	-0.031	-0.035	-0.056	-0.007	0.048	0.114	0.266	0.030
0.124	-0.732	0.731	0.063	-0.672	0.738	-0.639	0.066	-0.067	-0.031	-0.042	-0.016	0.053	0.137	0.264	0.034
0.120	-0.717	0.731	0.062	-0.663	0.746	-0.594	0.060	-0.095	-0.035	-0.035	-0.024	0.049	0.152	0.262	0.041
0.124	-0.709	0.723	0.062	-0.655	0.753	-0.554	0.056	-0.113	-0.030	-0.035	-0.039	0.053	0.160	0.253	0.045
0.105	-0.713	0.731	0.061	-0.649	0.759	-0.464	0.006	-0.102	-0.048	-0.045	-0.037	0.033	0.156	0.259	0.049
0.105	-0.717	0.747	0.060	-0.643	0.764	-0.388	-0.011	-0.079	-0.047	-0.055	-0.026	0.033	0.153	0.274	0.048
0.093	-0.728	0.770	0.058	-0.639	0.767	-0.275	-0.081	-0.050	-0.057	-0.070	-0.006	0.022	0.141	0.297	0.050
0.105	-0.732	0.786	0.056	-0.636	0.769	-0.190	-0.099	-0.053	-0.043	-0.076	0.007	0.034	0.137	0.312	0.047
0.097	-0.713	0.774	0.053	-0.635	0.771	-0.117	-0.112	-0.070	-0.049	-0.059	-0.006	0.027	0.155	0.299	0.051
0.097	-0.713	0.770	0.051	-0.633	0.772	-0.092	-0.080	-0.086	-0.046	-0.060	-0.011	0.027	0.155	0.295	0.050
0.082	-0.690	0.743	0.049	-0.633	0.773	-0.072	-0.098	-0.096	-0.059	-0.037	-0.040	0.013	0.177	0.266	0.055
0.086	-0.697	0.766	0.046	-0.633	0.773	0.030	-0.098	-0.108	-0.052	-0.044	-0.016	0.017	0.169	0.289	0.062
0.086	-0.674	0.735	0.043	-0.635	0.771	0.087	-0.095	-0.115	-0.049	-0.019	-0.047	0.017	0.192	0.256	0.066
0.051	-0.713	0.758	0.039	-0.638	0.769	0.214	-0.169	-0.127	-0.080	-0.054	-0.020	0.017	0.153	0.278	0.061
0.070	-0.709	0.735	0.034	-0.642	0.766	0.237	-0.188	-0.139	-0.056	-0.046	-0.041	0.002	0.157	0.253	0.058
0.074	-0.713	0.762	0.029	-0.646	0.763	0.210	-0.229	-0.140	-0.047	-0.047	-0.011	0.006	0.153	0.280	0.046
0.090	-0.701	0.735	0.025	-0.649	0.760	0.200	-0.222	-0.107	-0.027	-0.032	-0.036	0.022	0.164	0.251	0.034
0.124	-0.697	0.743	0.022	-0.652	0.758	0.199	-0.141	-0.079	0.011	-0.025	-0.026	0.057	0.168	0.258	0.032
0.101	-0.701	0.727	0.019	-0.657	0.754	0.290	-0.091	-0.086	-0.010	-0.025	-0.038	0.034	0.164	0.241	0.036
0.059	-0.713	0.727	0.017	-0.661	0.750	0.311	-0.041	-0.138	-0.050	-0.031	-0.034	0.008	0.151	0.240	0.034
0.043	-0.713	0.735	0.013	-0.667	0.745	0.348	-0.158	-0.122	-0.062	-0.026	-0.021	0.023	0.151	0.247	0.040
0.070	-0.713	0.751	0.010	-0.672	0.741	0.329	-0.126	-0.121	-0.031	-0.021	-0.001	0.004	0.151	0.262	0.043
0.070	-0.705	0.739	0.006	-0.677	0.736	0.336	-0.135	-0.125	-0.028	-0.009	-0.009	0.004	0.158	0.249	0.035
0.063	-0.701	0.727	0.004	-0.681	0.732	0.287	-0.081	-0.139	-0.033	-0.001	-0.017	0.003	0.161	0.236	0.028
0.074	-0.709	0.731	0.001	-0.686	0.728	0.314	-0.048	-0.141	-0.019	-0.004	-0.009	0.009	0.153	0.240	0.025
0.055	-0.724	0.747	-0.001	-0.691	0.723	0.342	-0.072	-0.116	-0.035	-0.014	0.012	0.010	0.137	0.255	0.024
0.067	-0.721	0.747	-0.003	-0.696	0.718	0.349	-0.049	-0.117	-0.022	-0.006	0.017	0.001	0.141	0.254	0.019
0.051	-0.740	0.755	-0.006	-0.701	0.713	0.350	-0.085	-0.131	-0.034	-0.020	0.030	0.014	0.121	0.261	0.012
0.070	-0.724	0.715	-0.010	-0.707	0.708	0.409	-0.115	-0.153	-0.011	0.001	-0.004	0.005	0.137	0.220	-0.003
0.090	-0.740	0.727	-0.013	-0.712	0.702	0.418	-0.104	-0.160	0.012	-0.009	0.014	0.024	0.121	0.231	-0.014
0.120	-0.740	0.723	-0.017	-0.719	0.694	0.512	-0.146	-0.152	0.046	-0.001	0.017	0.055	0.121	0.226	-0.024
0.097	-0.732	0.743	-0.021	-0.727	0.686	0.551	-0.140	-0.159	0.027	0.014	0.045	0.032	0.128	0.245	-0.035
0.090	-0.724	0.715	-0.026	-0.735	0.677	0.619	-0.169	-0.177	0.023	0.031	0.026	0.025	0.136	0.217	-0.037
0.090	-0.748	0.731	-0.030	-0.743	0.668	0.618	-0.182	-0.160	0.028	0.016	0.052	0.025	0.113	0.231	-0.034
0.070	-0.752	0.703	-0.034	-0.752	0.659	0.639	-0.169	-0.129	0.012	0.020	0.034	0.006	0.109	0.203	-0.035
0.078	-0.763	0.703	-0.037	-0.760	0.649	0.666	-0.137	-0.105	0.023	0.017	0.044	0.013	0.097	0.202	-0.036
0.078	-0.763	0.703	-0.039	-0.768	0.639	0.618	-0.097	-0.093	0.026	0.024	0.054	0.013	0.097	0.201	-0.035
0.070	-0.790	0.692	-0.041	-0.776	0.630	0.624	-0.098	-0.079	0.020	0.004	0.051	0.006	0.070	0.189	-0.037
0.078	-0.794	0.664	-0.044	-0.783	0.621	0.571	-0.119	-0.079	0.030	0.007	0.033	0.014	0.066	0.161	-0.037
0.074	-0.790	0.644	-0.046	-0.789	0.613	0.478	-0.126	-0.078	0.029	0.016	0.020	0.010	0.070	0.140	-0.032
0.067	-0.786	0.656	-0.048	-0.795	0.605	0.497	-0.089	-0.086	0.023	0.026	0.040	0.002	0.074	0.152	-0.033
0.051	-0.802	0.640	-0.051	-0.800	0.597	0.482	-0.136	-0.094	0.010	0.016	0.032	0.013	0.058	0.135	-0.032
0.067	-0.802	0.640	-0.054	-0.806	0.589	0.527	-0.128	-0.100	0.028	0.022	0.041	0.003	0.058	0.135	-0.035
0.059	-0.806	0.628	-0.056	-0.812	0.581	0.493	-0.133	-0.073	0.023	0.024	0.037	0.005	0.054	0.123	-0.037
0.070	-0.813	0.628	-0.058	-0.817	0.573	0.483	-0.101	-0.073	0.037	0.021	0.045	0.007	0.046	0.123	-0.039
0.063	-0.813	0.613	-0.060	-0.822	0.566	0.446	-0.045	-0.079	0.031	0.026	0.036	0.001	0.047	0.107	-0.036
0.043	-0.837	0.625	-0.061	-0.827	0.559	0.439	-0.042	-0.075	0.013	0.008	0.055	0.020	0.023	0.118	-0.035
0.036	-0.840	0.617	-0.062	-0.832	0.552	0.438	-0.047	-0.078	0.007	0.008	0.054	0.028	0.019	0.110	-0.028
0.036	-0.844	0.621	-0.064	-0.837	0.543	0.501	-0.070	-0.083	0.008	0.010	0.066	0.027	0.016	0.114	-0.025
0.028	-0.833	0.581	-0.066	-0.842	0.535	0.502	-0.105	-0.068	0.003	0.027	0.035	0.035	0.027	0.075	-0.020
0.040	-0.825	0.569	-0.068	-0.847	0.527	0.488	-0.094	-0.072	0.016	0.040	0.031	0.023	0.035	0.063	-0.020
0.024	-0.821	0.542	-0.070	-0.852	0.519	0.433	-0.127	-0.041	0.002	0.048	0.011	0.038	0.039	0.035	-0.015
0.036	-0.840	0.550	-0.071	-0.856	0.512	0.418	-0.063	-0.025	0.015	0.033	0.026	0.027	0.019	0.043	-0.019
0.020	-0.848	0.538	-0.071	-0.860	0.505	0.398	-0.041	-0.008	-0.001	0.030	0.021	0.042	0.012	0.032	-0.013
0.040	-0.860	0.558	-0.071	-0.864	0.499	0.360	-0.047	0.016	0.019	0.022	0.047	0.022	0.000	0.052	-0.015
0.001	-0.856	0.550	-0.071	-0.867	0.493	0.332	-0.134	0.037	-0.019	0.029	0.044	0.061	0.004	0.044	-0.017
0.032	-0.871	0.518	-0.072	-0.870	0.487	0.329	-0.187	0.054	0.012	0.017	0.019	0.030	0.011	0.013	-0.019
0.055	-0.875	0.494	-0.072	-0.874	0.481	0.357	-0.105	0.034	0.035	0.017	0.001	0.006	0.015	0.011	-0.017
0.043	-0.875	0.471	-0.072	-0.877	0.475	0.336	-0.073	0.004	0.024	0.020	-0.017	0.018	0.015	0.034	-0.021
0.040	-0.871	0.498	-0.072	-0.880	0.470	0.299	-0.007	-0.027	0.020	0.026	0.016	0.021	0.011	0.006	-0.020
0.024	-0.864	0.514	-0.072	-0.883	0.464	0.343	-0.007	-0.012	0.005	0.037	0.037	0.036	0.003	0.010	-0.014
0.009	-0.864	0.526	-0.072	-0.886	0.458	0.336	-0.037	0.009	-0.011	0.041	0.055	0.051	0.003	0.022	-0.013
0.005	-0.867	0.518	-0.072	-0.888	0.453	0.276	-0.052	0.020	-0.014	0.039	0.052	0.055	0.007	0.015	-0.010
0.013	-0.856	0.514	-0.072	-0.890	0.450	0.201	-0.044	0.043	-0.007	0.053	0.051	0.047	0.005	0.012	-0.012
0.020	-0.864	0.498	-0.071	-0.892	0.447	0.178	-0.030	0.042	-0.000	0.047	0.038	0.039	0.002	0.003	-0.014
0.032	-0.867	0.494	-0.070	-0.893	0.444	0.153	-0.013	0.022	0.010	0.044	0.037	0.028	0.006	0.007	-0.020
0.032	-0.875	0.494	-0.070	-0.894	0.442	0.133	-0.009	-0.003	0.010	0.038	0.040	0.027	0.013	0.006	-0.020
0.051	-0.871	0.475	-0.070	-0.895	0.441	0.080	0.023	-0.003	0.028	0.043	0.022	0.008	0.009	0.025	-0.019
0.028	-0.891	0.479	-0.069	-0.895	0.440	0.074	0.040	-0.009	0.004	0.024	0.027	0.031	0.029	0.020	-0.013
0.017	-0.891	0.491	-0.069	-0.896	0.439	0.066	-0.014	-0.021	-0.008	0.024	0.040	0.042	0.028	0.007	-0.009
0.005	-0.867	0.479	-0.070	-0.897	0.437	0.068	-0.047	-0.014	-0.018	0.048	0.029	0.053	0.005	0.018	-0.005
0.020	-0.864	0.451	-0.070	-0.897	0.436	0.076	-0.060	0.012	-0.003	0.052	0.003	0.038	0.001	0.044	-0.007
0.040	-0.856	0.439	-0.069	-0.898	0.436	0.036	-0.023	0.026	0.016	0.060	-0.008	0.018	0.008	0.055	-0.009
0.051	-0.864	0.451	-0.068	-0.897	0.436	-0.006	0.028	0.020	0.027	0.053	0.003	0.006	0.000	0.042	-0.014
0.040	-0.856	0.455	-0.067	-0.897	0.437	-0.044	0.051	0.009	0.015	0.060	0.006	0.017	0.009	0.037	-0.018
0.036	-0.891	0.475	-0.067	-0.897	0.438	-0.051	0.029	0.004	0.012	0.025	0.024	0.021	0.026	0.016	-0.022
0.036	-0.891	0.475	-0.066	-0.896	0.440	-0.092	0.044	-0.021	0.012	0.024	0.022	0.021	0.026	0.014	-0.018
0.051	-0.891	0.475	-0.067	-0.895	0.441	-0.098	0.030	-0.047	0.027	0.023	0.020	0.005	0.025	0.013	-0.021
0.032	-0.867	0.451	-0.067	-0.894	0.443	-0.090	0.031	-0.052	0.009	0.045	-0.005	0.024	0.002	0.035	-0.021
0.055	-0.887	0.459	-0.067	-0.893	0.445	-0.109	0.026	-0.031	0.032	0.025	0.001	0.001	0.021	0.026	-0.019
0.040	-0.887	0.467	-0.067	-0.891	0.448	-0.158	0.035	-0.040	0.016	0.024	0.006	0.016	0.020	0.016	-0.020
0.036	-0.875	0.467	-0.068	-0.889	0.452	-0.214	-0.016	-0.040	0.013	0.034	0.002	0.019	0.008	0.014	-0.022
0.063	-0.875	0.459	-0.068	-0.887	0.456	-0.227	0.037	-0.062	0.040	0.031	-0.010	0.008	0.008	0.020	-0.019
0.047	-0.864	0.455	-0.069	-0.885	0.460	-0.227	0.053	-0.080	0.025	0.041	-0.018	0.008	0.004	0.021	-0.017
0.043	-0.860	0.463	-0.069	-0.883	0.464	-0.223	0.087	-0.084	0.022	0.043	-0.014	0.011	0.008	0.011	-0.015
0.036	-0.867	0.467	-0.069	-0.881	0.469	-0.245	0.071	-0.076	0.014	0.032	-0.015	0.019	0.001	0.005	-0.009
0.028	-0.864	0.475	-0.070	-0.878	0.473	-0.232	0.049	-0.071	0.007	0.034	-0.011	0.026	0.005	0.005	-0.011
0.028	-0.860	0.479	-0.070	-0.876	0.477	-0.211	0.033	-0.043	0.008	0.036	-0.011	0.026	0.010	0.011	-0.013
0.051	-0.840	0.487	-0.070	-0.874	0.481	-0.207	0.048	-0.031	0.031	0.053	-0.007	0.002	0.030	0.022	-0.017
0.055	-0.852	0.479	-0.069	-0.871	0.486	-0.285	0.107	-0.023	0.034	0.039	-0.021	0.002	0.018	0.016	-0.021
0.063	-0.864	0.491	-0.067	-0.868	0.493	-0.405	0.139	-0.000	0.040	0.023	-0.016	0.010	0.007	0.031	-0.024
0.051	-0.883	0.506	-0.065	-0.863	0.501	-0.462	0.144	0.012	0.026	-0.000	-0.009	0.001	0.011	0.050	-0.025
0.051	-0.902	0.514	-0.063	-0.858	0.510	-0.490	0.142	0.028	0.024	-0.025	-0.010	0.001	0.030	0.061	-0.030
0.067	-0.902	0.526	-0.060	-0.853	0.519	-0.508	0.183	0.031	0.036	-0.030	-0.007	0.014	0.029	0.075	-0.027
0.090	-0.898	0.530	-0.056	-0.847	0.528	-0.562	0.263	0.028	0.056	-0.032	-0.013	0.038	0.025	0.082	-0.023
0.063	-0.883	0.542	-0.052	-0.841	0.539	-0.607	0.284	0.031	0.025	-0.023	-0.012	0.011	0.008	0.097	-0.018
0.043	-0.864	0.558	-0.048	-0.834	0.549	-0.604	0.324	0.043	0.001	-0.010	-0.006	0.008	0.012	0.116	-0.009
0.040	-0.867	0.577	-0.043	-0.828	0.559	-0.547	0.285	0.072	-0.007	-0.020	0.004	0.012	0.009	0.139	0.001
0.036	-0.852	0.585	-0.038	-0.823	0.567	-0.521	0.252	0.099	-0.016	-0.010	0.003	0.015	0.025	0.150	0.009
0.047	-0.848	0.601	-0.033	-0.816	0.576	-0.536	0.236	0.134	-0.009	-0.012	0.010	0.004	0.030	0.170	0.016
0.032	-0.860	0.621	-0.028	-0.810	0.585	-0.538	0.203	0.192	-0.030	-0.030	0.020	0.019	0.020	0.193	0.015
0.017	-0.914	0.644	-0.023	-0.806	0.591	-0.346	0.141	0.199	-0.051	-0.088	0.038	0.034	0.033	0.220	0.005
0.055	-0.952	0.652	-0.018	-0.805	0.593	-0.116	0.076	0.199	-0.017	-0.128	0.044	0.005	0.071	0.231	0.004
0.105	-0.987	0.628	-0.015	-0.807	0.590	0.158	-0.037	0.216	0.030	-0.161	0.024	0.055	0.104	0.211	0.007
0.093	-1.003	0.565	-0.012	-0.811	0.585	0.306	-0.055	0.227	0.015	-0.172	-0.034	0.043	0.118	0.151	0.021
0.074	-0.979	0.502	-0.009	-0.816	0.578	0.389	-0.104	0.210	-0.007	-0.144	-0.091	0.024	0.094	0.092	0.051
0.017	-0.941	0.447	-0.008	-0.822	0.570	0.458	-0.094	0.127	-0.065	-0.100	-0.138	0.034	0.054	0.040	0.090
-0.014	-0.894	0.392	-0.009	-0.829	0.559	0.622	-0.114	0.008	-0.095	-0.047	-0.182	0.065	0.006	0.012	0.124
-0.033	-0.860	0.388	-0.012	-0.837	0.547	0.721	-0.140	-0.072	-0.111	-0.004	-0.174	0.084	0.030	0.012	0.142
-0.060	-0.844	0.416	-0.017	-0.846	0.533	0.778	-0.235	-0.142	-0.133	0.020	-0.132	0.111	0.047	0.019	0.140
-0.053	-0.864	0.483	-0.023	-0.854	0.520	0.762	-0.301	-0.179	-0.119	0.008	-0.052	0.103	0.029	0.089	0.124
-0.045	-0.864	0.514	-0.031	-0.861	0.508	0.687	-0.326	-0.222	-0.104	0.015	-0.008	0.096	0.030	0.124	0.098
-0.030	-0.898	0.542	-0.037	-0.866	0.499	0.526	-0.202	-0.270	-0.082	-0.014	0.028	0.080	0.003	0.155	0.072
0.005	-0.918	0.518	-0.043	-0.870	0.492	0.413	-0.123	-0.285	-0.041	-0.029	0.012	0.046	0.021	0.135	0.054
-0.007	-0.937	0.526	-0.048	-0.872	0.486	0.314	-0.047	-0.258	-0.048	-0.046	0.026	0.058	0.039	0.146	0.042
-0.014	-0.937	0.518	-0.052	-0.875	0.482	0.267	-0.113	-0.193	-0.051	-0.044	0.023	0.065	0.038	0.141	0.039
-0.014	-0.937	0.518	-0.056	-0.877	0.477	0.259	-0.128	-0.145	-0.048	-0.042	0.028	0.065	0.036	0.144	0.042
-0.026	-0.918	0.479	-0.060	-0.881	0.470	0.365	-0.212	-0.088	-0.056	-0.019	-0.005	0.077	0.016	0.108	0.040
-0.026	-0.902	0.479	-0.063	-0.884	0.462	0.437	-0.226	-0.061	-0.053	0.001	0.003	0.077	0.001	0.111	0.035
0.001	-0.875	0.459	-0.065	-0.888	0.454	0.442	-0.214	-0.059	-0.023	0.032	-0.008	0.050	0.030	0.095	0.035
0.005	-0.875	0.459	-0.068	-0.892	0.446	0.435	-0.208	-0.050	-0.017	0.036	-0.001	0.047	0.031	0.098	0.032
-0.010	-0.856	0.431	-0.070	-0.896	0.440	0.370	-0.142	-0.043	-0.030	0.059	-0.022	0.062	0.052	0.074	0.029
-0.018	-0.898	0.431	-0.072	-0.899	0.433	0.368	-0.152	-0.041	-0.035	0.020	-0.015	0.070	0.011	0.077	0.027
-0.014	-0.894	0.424	-0.074	-0.902	0.426	0.352	-0.151	-0.040	-0.029	0.027	-0.017	0.066	0.016	0.072	0.029
0.001	-0.891	0.420	-0.075	-0.904	0.420	0.316	-0.083	-0.061	-0.011	0.033	-0.015	0.051	0.022	0.071	0.021
-0.014	-0.910	0.424	-0.077	-0.907	0.414	0.351	-0.124	-0.054	-0.025	0.017	-0.005	0.066	0.004	0.077	0.008
0.013	-0.906	0.420	-0.078	-0.910	0.407	0.365	-0.142	-0.028	0.003	0.024	-0.001	0.040	0.009	0.076	-0.001
0.040	-0.922	0.420	-0.079	-0.912	0.402	0.298	-0.037	-0.043	0.031	0.011	0.004	0.013	0.005	0.079	-0.012
0.017	-0.925	0.420	-0.080	-0.915	0.396	0.320	-0.071	-0.037	0.009	0.010	0.010	0.036	0.007	0.082	-0.023
0.043	-0.925	0.427	-0.080	-0.917	0.390	0.307	-0.006	-0.031	0.036	0.013	0.024	0.009	0.006	0.092	-0.032
0.028	-0.922	0.424	-0.080	-0.920	0.384	0.361	-0.034	-0.015	0.021	0.020	0.026	0.024	0.001	0.091	-0.033
0.047	-0.933	0.420	-0.080	-0.923	0.376	0.392	-0.008	0.007	0.040	0.011	0.029	0.005	0.011	0.090	-0.036
0.028	-0.956	0.427	-0.079	-0.926	0.369	0.417	-0.029	0.027	0.021	-0.009	0.045	0.024	0.033	0.100	-0.030
0.024	-0.960	0.416	-0.079	-0.929	0.361	0.453	0.001	0.026	0.016	-0.009	0.041	0.028	0.036	0.090	-0.030
0.013	-0.968	0.396	-0.078	-0.933	0.352	0.476	0.001	0.010	0.004	-0.014	0.030	0.040	0.042	0.073	-0.028
0.024	-0.972	0.396	-0.078	-0.936	0.342	0.496	-0.051	0.004	0.016	-0.014	0.039	0.028	0.044	0.075	-0.026
0.032	-0.976	0.384	-0.078	-0.940	0.333	0.517	-0.052	0.015	0.024	-0.015	0.037	0.020	0.047	0.066	-0.026
0.017	-0.968	0.380	-0.078	-0.944	0.322	0.594	-0.116	0.036	0.008	-0.004	0.044	0.035	0.038	0.065	-0.029
0.032	-0.949	0.360	-0.077	-0.948	0.309	0.650	-0.093	0.043	0.023	0.020	0.037	0.019	0.018	0.047	-0.026
0.024	-0.945	0.353	-0.076	-0.952	0.297	0.663	-0.113	0.056	0.015	0.027	0.041	0.027	0.013	0.042	-0.027
0.005	-0.929	0.357	-0.075	-0.956	0.285	0.629	-0.113	0.090	-0.006	0.046	0.057	0.045	0.004	0.048	-0.031
0.040	-0.922	0.325	-0.073	-0.959	0.272	0.662	-0.078	0.110	0.027	0.058	0.038	0.011	0.012	0.019	-0.030
0.047	-0.952	0.309	-0.071	-0.963	0.261	0.597	-0.012	0.101	0.032	0.030	0.034	0.002	0.018	0.005	-0.031
0.040	-0.956	0.293	-0.069	-0.966	0.250	0.585	-0.042	0.085	0.023	0.030	0.029	0.010	0.020	0.009	-0.030
0.040	-0.991	0.290	-0.067	-0.969	0.239	0.567	-0.008	0.086	0.021	-0.002	0.036	0.009	0.054	0.011	-0.026
0.013	-0.983	0.286	-0.066	-0.971	0.228	0.559	-0.067	0.082	-0.007	0.008	0.042	0.036	0.046	0.012	-0.020
0.028	-0.968	0.270	-0.064	-0.974	0.217	0.558	-0.107	0.069	0.007	0.026	0.037	0.020	0.029	0.026	-0.020
0.028	-0.956	0.246	-0.063	-0.977	0.206	0.575	-0.097	0.072	0.006	0.040	0.025	0.020	0.017	0.048	-0.015
0.043	-0.945	0.234	-0.062	-0.979	0.194	0.622	-0.044	0.068	0.020	0.054	0.025	0.004	0.005	0.058	-0.020
0.024	-0.968	0.226	-0.060	-0.981	0.182	0.606	-0.106	0.110	-0.001	0.033	0.029	0.023	0.027	0.064	-0.021
0.051	-0.952	0.219	-0.058	-0.984	0.170	0.621	-0.088	0.108	0.024	0.051	0.033	0.004	0.010	0.070	-0.021
0.043	-0.960	0.199	-0.056	-0.986	0.159	0.546	-0.099	0.100	0.015	0.045	0.024	0.003	0.017	0.089	-0.017
0.043	-0.956	0.183	-0.054	-0.987	0.149	0.505	-0.109	0.102	0.013	0.050	0.018	0.003	0.012	0.103	-0.016
0.028	-0.976	0.183	-0.052	-0.989	0.141	0.427	-0.087	0.104	-0.005	0.032	0.026	0.019	0.030	0.102	-0.015
0.028	-0.972	0.179	-0.050	-0.990	0.132	0.453	-0.127	0.097	-0.006	0.037	0.031	0.019	0.025	0.104	-0.016
0.051	-0.972	0.175	-0.048	-0.991	0.123	0.453	-0.095	0.086	0.015	0.038	0.035	0.003	0.024	0.106	-0.018
0.051	-0.972	0.175	-0.046	-0.992	0.114	0.434	-0.068	0.079	0.014	0.039	0.044	0.003	0.024	0.104	-0.023
0.055	-0.983	0.163	-0.045	-0.993	0.107	0.387	-0.051	0.081	0.016	0.028	0.039	0.007	0.036	0.115	-0.022
0.055	-0.983	0.163	-0.043	-0.994	0.100	0.341	-0.034	0.087	0.014	0.029	0.046	0.007	0.035	0.114	-0.023
0.028	-0.987	0.152	-0.041	-0.995	0.093	0.353	-0.093	0.086	-0.015	0.025	0.041	0.021	0.038	0.124	-0.022
0.067	-0.972	0.144	-0.039	-0.995	0.087	0.309	-0.055	0.077	0.022	0.041	0.038	0.018	0.022	0.131	-0.024
0.051	-0.976	0.148	-0.038	-0.996	0.081	0.313	-0.102	0.078	0.005	0.037	0.048	0.003	0.024	0.126	-0.025
0.082	-0.952	0.112	-0.035	-0.996	0.076	0.263	-0.045	0.093	0.033	0.061	0.018	0.033	0.000	0.160	-0.029
0.078	-0.972	0.120	-0.034	-0.997	0.072	0.230	-0.062	0.080	0.028	0.042	0.030	0.030	0.018	0.151	-0.027
0.063	-0.968	0.120	-0.032	-0.997	0.066	0.259	-0.028	0.065	0.011	0.046	0.035	0.014	0.013	0.150	-0.022
0.063	-0.968	0.112	-0.031	-0.998	0.062	0.241	-0.023	0.049	0.010	0.046	0.031	0.014	0.012	0.157	-0.022
0.043	-0.964	0.096	-0.029	-0.998	0.056	0.275	-0.087	0.061	-0.011	0.050	0.020	0.005	0.008	0.171	-0.017
0.093	-0.972	0.073	-0.028	-0.998	0.052	0.224	0.011	0.040	0.038	0.043	0.001	0.045	0.015	0.194	-0.019
0.055	-0.964	0.108	-0.027	-0.998	0.048	0.220	-0.053	0.052	-0.001	0.050	0.040	0.007	0.007	0.157	-0.017
0.090	-0.964	0.073	-0.025	-0.999	0.045	0.164	0.011	0.059	0.032	0.050	0.008	0.042	0.007	0.191	-0.019
0.063	-0.991	0.085	-0.024	-0.999	0.041	0.189	-0.042	0.069	0.003	0.024	0.023	0.015	0.034	0.178	-0.010
0.063	-0.964	0.069	-0.022	-0.999	0.038	0.133	0.010	0.056	0.002	0.051	0.010	0.015	0.006	0.192	-0.006
0.043	-0.987	0.081	-0.021	-0.999	0.035	0.156	-0.045	0.060	-0.019	0.028	0.025	0.004	0.029	0.179	0.001
0.055	-0.968	0.045	-0.020	-0.999	0.032	0.151	-0.035	0.042	-0.008	0.047	-0.008	0.007	0.009	0.213	-0.001
0.059	-0.972	0.057	-0.019	-0.999	0.030	0.130	-0.084	0.048	-0.006	0.043	0.006	0.012	0.013	0.200	-0.001
0.082	-0.968	0.065	-0.018	-0.999	0.028	0.111	-0.056	0.048	0.016	0.047	0.016	0.035	0.008	0.191	-0.005
0.074	-0.968	0.053	-0.016	-1.000	0.026	0.111	-0.051	0.057	0.007	0.047	0.007	0.027	0.008	0.201	-0.010
0.074	-0.976	0.061	-0.016	-1.000	0.024	0.094	-0.034	0.018	0.006	0.039	0.016	0.028	0.015	0.192	-0.016
0.078	-0.983	0.049	-0.015	-1.000	0.023	0.063	-0.063	0.003	0.010	0.032	0.006	0.032	0.023	0.202	-0.017
0.090	-0.995	0.065	-0.015	-1.000	0.022	0.031	-0.015	0.001	0.021	0.020	0.022	0.043	0.034	0.185	-0.014
0.097	-0.976	0.041	-0.014	-1.000	0.021	0.041	-0.036	0.023	0.028	0.040	-0.001	0.051	0.014	0.207	-0.016
0.067	-0.979	0.041	-0.013	-1.000	0.021	0.018	-0.033	0.043	-0.004	0.036	-0.001	0.020	0.017	0.205	-0.014
0.093	-0.964	0.045	-0.012	-1.000	0.020	0.070	-0.046	0.057	0.022	0.051	0.004	0.048	0.001	0.199	-0.014
0.078	-0.976	0.025	-0.010	-1.000	0.019	0.016	-0.046	0.051	0.005	0.040	-0.015	0.032	0.012	0.217	-0.013
0.109	-0.972	0.029	-0.009	-1.000	0.019	0.016	-0.050	0.039	0.035	0.044	-0.011	0.063	0.008	0.212	-0.015
0.090	-0.987	0.053	-0.009	-1.000	0.019	0.027	-0.032	0.024	0.015	0.028	0.014	0.044	0.023	0.186	-0.012
0.082	-0.987	0.049	-0.008	-1.000	0.018	0.025	-0.064	0.014	0.006	0.029	0.010	0.037	0.022	0.188	-0.015
0.078	-0.976	0.049	-0.008	-1.000	0.017	0.046	-0.104	0.012	0.002	0.040	0.011	0.033	0.010	0.186	-0.013
0.090	-0.972	0.041	-0.007	-1.000	0.017	0.008	-0.044	0.011	0.013	0.044	0.004	0.045	0.005	0.192	-0.015
0.101	-0.968	0.033	-0.007	-1.000	0.017	0.038	-0.033	0.003	0.024	0.048	-0.004	0.056	0.000	0.198	-0.014
0.109	-0.983	0.033	-0.007	-1.000	0.017	-0.002	0.009	-0.010	0.032	0.033	-0.004	0.064	0.015	0.196	-0.017
0.082	-0.968	0.037	-0.006	-1.000	0.017	-0.018	-0.059	0.005	0.004	0.048	-0.000	0.037	0.001	0.190	-0.019
0.097	-0.964	0.045	-0.006	-1.000	0.018	-0.064	-0.017	0.007	0.019	0.052	0.007	0.053	0.005	0.180	-0.018
0.097	-0.972	0.049	-0.005	-1.000	0.020	-0.081	-0.031	0.002	0.019	0.045	0.009	0.053	0.002	0.174	-0.015
0.093	-0.968	0.053	-0.005	-1.000	0.022	-0.089	-0.016	-0.008	0.015	0.048	0.011	0.050	0.002	0.168	-0.017
0.097	-0.976	0.029	-0.005	-1.000	0.024	-0.082	-0.007	-0.005	0.019	0.041	-0.014	0.054	0.005	0.189	-0.014
0.097	-0.976	0.029	-0.005	-1.000	0.025	-0.045	-0.018	-0.012	0.019	0.041	-0.015	0.054	0.004	0.187	-0.011
0.093	-0.964	0.022	-0.005	-1.000	0.027	-0.127	-0.015	-0.025	0.016	0.052	-0.025	0.050	0.008	0.192	-0.009
0.093	-0.964	0.022	-0.005	-1.000	0.029	-0.120	-0.025	-0.016	0.016	0.052	-0.027	0.050	0.008	0.189	-0.008
0.082	-0.976	0.049	-0.005	-0.999	0.032	-0.131	0.007	-0.022	0.005	0.040	-0.002	0.039	0.003	0.159	-0.010
0.082	-0.995	0.065	-0.006	-0.999	0.035	-0.116	-0.049	-0.025	0.006	0.021	0.012	0.039	0.021	0.140	-0.013
0.101	-0.976	0.049	-0.006	-0.999	0.037	-0.125	-0.022	-0.013	0.025	0.040	-0.006	0.058	0.002	0.153	-0.017
0.101	-0.987	0.057	-0.006	-0.999	0.039	-0.101	-0.048	-0.008	0.025	0.028	-0.000	0.058	0.013	0.142	-0.019
0.109	-0.979	0.053	-0.006	-0.999	0.041	-0.104	-0.017	-0.027	0.034	0.036	-0.006	0.066	0.005	0.143	-0.019
0.093	-0.979	0.041	-0.006	-0.999	0.044	-0.119	-0.027	-0.042	0.019	0.036	-0.020	0.051	0.005	0.152	-0.020
0.097	-0.976	0.037	-0.007	-0.999	0.046	-0.125	-0.027	-0.045	0.023	0.040	-0.027	0.055	0.001	0.153	-0.021
0.109	-0.964	0.049	-0.008	-0.999	0.050	-0.184	0.006	-0.054	0.036	0.051	-0.019	0.067	0.010	0.139	-0.024
0.101	-0.964	0.073	-0.008	-0.999	0.053	-0.168	-0.034	-0.038	0.029	0.051	0.002	0.059	0.011	0.114	-0.028
0.124	-0.968	0.061	-0.008	-0.998	0.057	-0.207	0.033	-0.035	0.052	0.046	-0.014	0.081	0.008	0.124	-0.031
0.105	-0.983	0.085	-0.009	-0.998	0.062	-0.231	0.069	-0.054	0.033	0.031	0.005	0.062	0.007	0.098	-0.029
0.097	-0.999	0.085	-0.010	-0.998	0.067	-0.240	0.048	-0.078	0.027	0.015	-0.000	0.053	0.022	0.095	-0.029
0.093	-0.999	0.073	-0.011	-0.997	0.071	-0.211	0.038	-0.076	0.024	0.015	-0.017	0.049	0.021	0.105	-0.024
0.097	-0.983	0.092	-0.013	-0.997	0.075	-0.205	0.052	-0.092	0.029	0.030	-0.001	0.053	0.005	0.082	-0.021
0.093	-0.972	0.085	-0.014	-0.997	0.079	-0.199	0.073	-0.102	0.027	0.041	-0.013	0.049	0.007	0.087	-0.024
0.086	-0.983	0.100	-0.016	-0.996	0.084	-0.229	0.072	-0.109	0.021	0.029	-0.002	0.041	0.005	0.069	-0.026
0.109	-0.972	0.092	-0.018	-0.996	0.089	-0.242	0.077	-0.095	0.045	0.040	-0.015	0.063	0.007	0.074	-0.027
0.093	-0.983	0.108	-0.018	-0.995	0.094	-0.237	0.080	-0.068	0.030	0.028	-0.004	0.048	0.004	0.056	-0.024
0.109	-0.972	0.089	-0.019	-0.995	0.099	-0.251	0.106	-0.063	0.046	0.039	-0.029	0.062	0.008	0.073	-0.028
0.078	-0.979	0.089	-0.020	-0.994	0.104	-0.278	0.088	-0.062	0.016	0.030	-0.034	0.031	0.000	0.070	-0.024
0.117	-0.983	0.092	-0.020	-0.994	0.111	-0.364	0.121	-0.055	0.055	0.025	-0.038	0.070	0.003	0.064	-0.022
0.093	-0.995	0.104	-0.021	-0.993	0.119	-0.404	0.084	-0.044	0.032	0.013	-0.034	0.046	0.014	0.050	-0.020
0.097	-1.003	0.104	-0.021	-0.991	0.129	-0.468	0.087	-0.031	0.036	0.004	-0.043	0.050	0.021	0.047	-0.027
0.093	-1.007	0.132	-0.021	-0.990	0.138	-0.480	0.129	-0.032	0.032	-0.001	-0.025	0.045	0.024	0.017	-0.025
0.109	-0.991	0.156	-0.020	-0.989	0.149	-0.521	0.195	-0.013	0.047	0.013	-0.012	0.060	0.008	0.009	-0.022
0.093	-1.007	0.175	-0.018	-0.987	0.160	-0.570	0.201	0.035	0.030	-0.004	-0.004	0.045	0.023	0.031	-0.018
0.078	-1.018	0.179	-0.016	-0.985	0.173	-0.681	0.243	0.053	0.012	-0.018	-0.014	0.029	0.035	0.037	-0.013
0.074	-1.026	0.179	-0.014	-0.982	0.188	-0.762	0.265	0.055	0.006	-0.029	-0.029	0.025	0.042	0.039	-0.005
0.078	-1.022	0.191	-0.011	-0.979	0.204	-0.807	0.299	0.058	0.007	-0.028	-0.032	0.028	0.038	0.054	0.002
0.097	-0.999	0.179	-0.008	-0.976	0.219	-0.761	0.291	0.067	0.024	-0.008	-0.059	0.047	0.015	0.044	0.009
0.086	-0.999	0.191	-0.005	-0.972	0.234	-0.766	0.247	0.087	0.009	-0.012	-0.062	0.035	0.014	0.058	0.009
0.078	-0.991	0.199	-0.002	-0.969	0.247	-0.666	0.135	0.117	-0.002	-0.007	-0.067	0.027	0.006	0.069	0.007
0.090	-0.999	0.234	0.001	-0.966	0.257	-0.526	0.089	0.147	0.006	-0.018	-0.041	0.039	0.014	0.107	0.010
0.105	-0.999	0.254	0.005	-0.965	0.263	-0.340	0.001	0.177	0.018	-0.020	-0.028	0.054	0.014	0.129	0.012
0.082	-1.030	0.274	0.008	-0.964	0.267	-0.189	-0.065	0.148	-0.008	-0.052	-0.012	0.031	0.045	0.151	0.019
0.082	-1.049	0.246	0.010	-0.963	0.269	-0.113	-0.097	0.109	-0.010	-0.071	-0.042	0.030	0.064	0.126	0.033
0.059	-1.041	0.211	0.010	-0.963	0.270	-0.057	-0.117	0.057	-0.034	-0.064	-0.078	0.007	0.056	0.093	0.058
0.040	-1.026	0.199	0.010	-0.963	0.269	0.022	-0.104	0.027	-0.053	-0.048	-0.089	0.013	0.041	0.083	0.078
-0.003	-0.983	0.195	0.009	-0.963	0.268	0.040	-0.112	-0.032	-0.094	-0.006	-0.092	0.056	0.002	0.081	0.099
-0.003	-0.983	0.195	0.007	-0.964	0.267	0.043	-0.145	-0.075	-0.092	-0.005	-0.091	0.056	0.002	0.083	0.114
-0.022	-0.979	0.195	0.004	-0.964	0.267	0.016	-0.150	-0.106	-0.108	-0.001	-0.091	0.076	0.006	0.086	0.119
-0.026	-1.003	0.203	0.001	-0.964	0.265	0.072	-0.197	-0.103	-0.109	-0.024	-0.081	0.080	0.017	0.096	0.117
-0.003	-1.003	0.187	-0.002	-0.965	0.263	0.083	-0.128	-0.125	-0.082	-0.023	-0.095	0.057	0.017	0.082	0.118
-0.014	-1.026	0.207	-0.006	-0.965	0.261	0.102	-0.096	-0.149	-0.091	-0.046	-0.073	0.069	0.040	0.103	0.115
-0.022	-1.010	0.187	-0.009	-0.965	0.260	0.032	-0.093	-0.159	-0.095	-0.030	-0.092	0.077	0.024	0.085	0.112
-0.030	-0.995	0.211	-0.013	-0.965	0.261	-0.025	-0.137	-0.136	-0.099	-0.015	-0.068	0.085	0.009	0.111	0.113
-0.026	-0.979	0.195	-0.015	-0.965	0.261	-0.036	-0.109	-0.104	-0.093	0.000	-0.085	0.082	0.007	0.097	0.109
-0.030	-0.987	0.211	-0.018	-0.965	0.262	-0.069	-0.087	-0.110	-0.094	-0.008	-0.070	0.086	0.001	0.114	0.098
-0.014	-0.999	0.219	-0.020	-0.964	0.264	-0.110	-0.068	-0.086	-0.077	-0.020	-0.064	0.071	0.013	0.124	0.091
0.009	-1.003	0.246	-0.021	-0.964	0.266	-0.102	-0.001	-0.062	-0.052	-0.024	-0.038	0.049	0.016	0.153	0.090
-0.018	-1.003	0.262	-0.022	-0.963	0.268	-0.093	-0.047	-0.028	-0.079	-0.025	-0.024	0.076	0.016	0.170	0.098
-0.045	-1.057	0.262	-0.022	-0.963	0.270	-0.129	-0.038	0.015	-0.106	-0.080	-0.027	0.103	0.070	0.171	0.083
-0.095	-1.122	0.270	-0.023	-0.963	0.269	0.032	-0.132	0.007	-0.155	-0.145	-0.018	0.153	0.136	0.180	0.059
0.028	-1.088	0.317	-0.024	-0.964	0.266	0.179	-0.027	-0.057	-0.031	-0.109	0.033	0.031	0.101	0.229	0.033
0.124	-1.072	0.254	-0.026	-0.966	0.259	0.372	0.018	-0.165	0.068	-0.092	-0.023	0.065	0.086	0.167	0.008
0.143	-1.026	0.175	-0.031	-0.968	0.250	0.455	0.001	-0.260	0.092	-0.043	-0.093	0.084	0.039	0.089	-0.027
0.093	-0.972	0.171	-0.037	-0.970	0.240	0.458	-0.107	-0.297	0.048	0.013	-0.087	0.033	0.015	0.086	-0.037
0.086	-0.918	0.211	-0.043	-0.972	0.231	0.467	-0.177	-0.317	0.047	0.069	-0.039	0.025	0.069	0.127	-0.035
0.074	-0.898	0.223	-0.051	-0.973	0.224	0.389	-0.234	-0.352	0.043	0.090	-0.019	0.013	0.088	0.140	-0.038
0.070	-0.949	0.242	-0.058	-0.974	0.218	0.253	-0.192	-0.333	0.046	0.040	0.006	0.009	0.038	0.161	-0.039
0.093	-1.030	0.230	-0.064	-0.974	0.215	0.177	0.014	-0.368	0.076	-0.040	-0.003	0.032	0.043	0.150	-0.039
0.024	-1.088	0.254	-0.070	-0.975	0.212	0.178	0.036	-0.335	0.012	-0.098	0.024	0.038	0.101	0.174	-0.039
0.017	-1.130	0.286	-0.076	-0.975	0.208	0.204	0.045	-0.309	0.010	-0.140	0.060	0.046	0.143	0.207	-0.036
0.013	-1.122	0.286	-0.081	-0.975	0.204	0.188	0.022	-0.302	0.012	-0.132	0.063	0.050	0.135	0.207	-0.029
-0.007	-1.107	0.313	-0.086	-0.976	0.202	0.158	-0.072	-0.256	-0.002	-0.117	0.094	0.070	0.120	0.236	-0.035
0.001	-1.076	0.293	-0.091	-0.976	0.197	0.254	-0.121	-0.234	0.010	-0.085	0.079	0.062	0.089	0.216	-0.039
0.009	-1.041	0.290	-0.096	-0.977	0.190	0.324	-0.105	-0.233	0.022	-0.049	0.082	0.055	0.054	0.213	-0.043
0.017	-0.987	0.262	-0.100	-0.978	0.183	0.357	-0.091	-0.222	0.034	0.006	0.061	0.047	0.000	0.186	-0.044
0.009	-0.956	0.254	-0.104	-0.979	0.176	0.387	-0.083	-0.183	0.030	0.038	0.061	0.055	0.031	0.179	-0.048
0.005	-0.937	0.211	-0.106	-0.980	0.168	0.382	-0.137	-0.121	0.029	0.058	0.025	0.060	0.050	0.136	-0.042
0.024	-0.941	0.215	-0.108	-0.981	0.162	0.324	-0.166	-0.071	0.050	0.055	0.035	0.041	0.047	0.141	-0.042
-0.010	-0.941	0.187	-0.109	-0.982	0.156	0.261	-0.140	-0.041	0.016	0.056	0.013	0.076	0.047	0.114	-0.041
0.028	-0.937	0.171	-0.109	-0.982	0.152	0.217	-0.067	-0.047	0.055	0.061	0.002	0.038	0.051	0.098	-0.039
0.017	-0.937	0.163	-0.110	-0.983	0.148	0.225	-0.049	-0.038	0.044	0.061	-0.002	0.050	0.052	0.090	-0.030
-0.003	-0.929	0.175	-0.110	-0.983	0.144	0.190	-0.057	-0.015	0.025	0.070	0.014	0.070	0.060	0.102	-0.030
-0.018	-0.941	0.167	-0.109	-0.984	0.139	0.241	-0.100	0.042	0.009	0.059	0.011	0.085	0.048	0.095	-0.026
-0.022	-0.964	0.195	-0.108	-0.985	0.135	0.217	-0.001	0.035	0.004	0.036	0.043	0.090	0.025	0.122	-0.024
0.005	-0.952	0.159	-0.107	-0.986	0.130	0.244	-0.109	0.064	0.030	0.049	0.012	0.063	0.036	0.087	-0.024
0.001	-0.976	0.167	-0.106	-0.987	0.125	0.247	-0.069	0.073	0.024	0.026	0.025	0.067	0.013	0.095	-0.032
0.001	-0.976	0.167	-0.103	-0.987	0.119	0.287	-0.156	0.128	0.022	0.028	0.031	0.067	0.014	0.095	-0.033
0.024	-0.995	0.159	-0.101	-0.988	0.114	0.279	-0.063	0.113	0.042	0.009	0.029	0.043	0.005	0.087	-0.033
0.013	-0.983	0.116	-0.098	-0.989	0.109	0.217	-0.033	0.105	0.029	0.022	-0.010	0.055	0.007	0.045	-0.033
0.017	-0.991	0.136	-0.096	-0.990	0.105	0.218	-0.039	0.104	0.030	0.015	0.014	0.051	0.001	0.065	-0.030
0.013	-0.995	0.140	-0.094	-0.991	0.100	0.243	-0.065	0.098	0.024	0.011	0.022	0.054	0.004	0.069	-0.024
0.017	-0.979	0.096	-0.092	-0.991	0.097	0.175	-0.015	0.079	0.026	0.027	-0.017	0.050	0.012	0.026	-0.024
0.005	-0.995	0.120	-0.090	-0.992	0.093	0.209	-0.018	0.067	0.013	0.013	0.010	0.061	0.004	0.050	-0.022
0.024	-0.976	0.092	-0.089	-0.992	0.089	0.194	0.014	0.046	0.031	0.032	-0.013	0.041	0.015	0.023	-0.019
0.013	-0.991	0.120	-0.088	-0.993	0.084	0.274	0.030	0.046	0.018	0.018	0.020	0.052	0.001	0.052	-0.018
0.001	-0.983	0.116	-0.087	-0.993	0.078	0.286	0.013	0.048	0.005	0.026	0.021	0.063	0.007	0.048	-0.020
0.005	-1.003	0.112	-0.085	-0.994	0.073	0.279	-0.017	0.050	0.008	0.007	0.023	0.059	0.012	0.045	-0.019
0.024	-0.991	0.092	-0.084	-0.994	0.067	0.280	-0.014	0.050	0.026	0.019	0.009	0.039	0.000	0.025	-0.021
0.017	-1.010	0.089	-0.083	-0.995	0.062	0.253	0.014	0.035	0.017	0.001	0.010	0.047	0.019	0.022	-0.020
0.028	-0.987	0.092	-0.082	-0.995	0.057	0.259	0.007	0.036	0.028	0.024	0.019	0.035	0.004	0.026	-0.022
0.005	-0.999	0.085	-0.081	-0.995	0.052	0.262	-0.009	0.055	0.003	0.013	0.016	0.058	0.007	0.018	-0.021
0.024	-0.987	0.077	-0.079	-0.996	0.046	0.294	-0.005	0.049	0.021	0.025	0.014	0.038	0.005	0.011	-0.019
0.020	-1.003	0.077	-0.078	-0.996	0.041	0.273	0.018	0.039	0.016	0.010	0.019	0.042	0.010	0.011	-0.013
0.009	-0.979	0.061	-0.077	-0.996	0.035	0.299	-0.033	0.041	0.004	0.033	0.009	0.054	0.014	0.005	-0.015
0.013	-0.987	0.037	-0.076	-0.997	0.029	0.281	-0.034	0.051	0.006	0.026	-0.009	0.050	0.006	0.029	-0.010
0.028	-0.976	0.037	-0.074	-0.997	0.024	0.281	-0.001	0.066	0.020	0.038	-0.003	0.034	0.018	0.029	-0.010
0.017	-0.976	0.025	-0.073	-0.997	0.020	0.217	-0.002	0.051	0.007	0.038	-0.011	0.046	0.018	0.041	-0.013
0.032	-0.976	0.037	-0.072	-0.997	0.016	0.186	0.005	0.060	0.021	0.038	0.005	0.031	0.018	0.029	-0.016
0.024	-0.995	0.057	-0.070	-0.997	0.012	0.222	-0.023	0.080	0.012	0.019	0.029	0.038	0.001	0.009	-0.015
0.032	-0.972	0.025	-0.068	-0.998	0.008	0.198	-0.030	0.071	0.018	0.042	0.002	0.031	0.022	0.041	-0.020
0.024	-0.999	0.037	-0.066	-0.998	0.005	0.154	-0.014	0.067	0.008	0.016	0.016	0.039	0.005	0.029	-0.022
0.051	-0.987	0.014	-0.065	-0.998	0.001	0.191	0.004	0.075	0.034	0.027	-0.003	0.012	0.007	0.053	-0.020
0.040	-0.983	0.041	-0.063	-0.998	-0.002	0.157	-0.002	0.071	0.020	0.031	0.027	0.024	0.011	0.026	-0.019
0.032	-0.995	0.018	-0.061	-0.998	-0.007	0.239	-0.036	0.089	0.011	0.020	0.008	0.031	0.000	0.050	-0.021
0.032	-0.999	0.018	-0.059	-0.998	-0.011	0.221	-0.005	0.084	0.009	0.016	0.012	0.031	0.004	0.050	-0.020
0.047	-0.979	0.014	-0.057	-0.998	-0.016	0.222	-0.026	0.089	0.022	0.036	0.013	0.016	0.015	0.054	-0.016
0.055	-0.979	-0.010	-0.055	-0.998	-0.019	0.174	0.048	0.081	0.028	0.036	-0.007	0.009	0.016	0.078	-0.016
0.036	-0.991	0.006	-0.053	-0.998	-0.022	0.171	0.011	0.087	0.006	0.025	0.012	0.028	0.004	0.062	-0.015
0.043	-0.991	-0.010	-0.051	-0.998	-0.026	0.179	-0.028	0.085	0.012	0.025	-0.000	0.020	0.004	0.078	-0.013
0.032	-0.987	0.014	-0.049	-0.998	-0.029	0.146	-0.013	0.080	-0.001	0.029	0.026	0.032	0.008	0.054	-0.008
0.059	-0.976	-0.042	-0.047	-0.998	-0.032	0.148	-0.022	0.079	0.024	0.041	-0.026	0.005	0.020	0.109	-0.010
0.032	-0.999	-0.014	-0.045	-0.998	-0.034	0.131	0.018	0.083	-0.005	0.017	0.004	0.032	0.003	0.082	-0.008
0.067	-0.995	-0.038	-0.043	-0.998	-0.037	0.140	-0.003	0.087	0.028	0.021	-0.017	0.003	0.000	0.105	-0.012
0.040	-0.987	-0.014	-0.041	-0.998	-0.041	0.198	-0.025	0.088	-0.001	0.029	0.011	0.024	0.008	0.083	-0.013
0.070	-0.991	-0.018	-0.039	-0.998	-0.044	0.147	-0.007	0.079	0.028	0.025	0.010	0.007	0.004	0.088	-0.016
0.055	-0.983	-0.014	-0.037	-0.998	-0.047	0.172	-0.019	0.091	0.010	0.033	0.017	0.007	0.013	0.082	-0.015
0.055	-0.983	-0.014	-0.035	-0.998	-0.049	0.122	0.042	0.091	0.008	0.033	0.019	0.006	0.014	0.080	-0.013
0.055	-1.003	-0.014	-0.033	-0.998	-0.053	0.173	-0.008	0.094	0.006	0.014	0.023	0.006	0.005	0.079	-0.007
0.047	-0.976	-0.053	-0.031	-0.998	-0.055	0.109	0.002	0.083	-0.004	0.041	-0.014	0.014	0.022	0.118	-0.006
0.055	-0.991	-0.049	-0.029	-0.998	-0.058	0.136	-0.007	0.077	0.002	0.026	-0.008	0.006	0.006	0.115	-0.009
0.070	-0.979	-0.053	-0.027	-0.998	-0.060	0.117	-0.015	0.091	0.016	0.037	-0.009	0.010	0.018	0.119	-0.010
0.090	-0.995	-0.045	-0.025	-0.998	-0.063	0.167	0.002	0.085	0.033	0.022	0.002	0.030	0.004	0.111	-0.014
0.074	-0.983	-0.049	-0.023	-0.998	-0.066	0.153	-0.003	0.086	0.015	0.034	0.001	0.014	0.017	0.115	-0.017
0.074	-0.976	-0.042	-0.021	-0.997	-0.069	0.151	-0.016	0.107	0.013	0.041	0.012	0.014	0.024	0.107	-0.014
0.074	-0.968	-0.053	-0.018	-0.997	-0.071	0.099	-0.017	0.113	0.010	0.049	0.002	0.014	0.032	0.119	-0.014
0.063	-0.983	-0.045	-0.016	-0.997	-0.074	0.129	-0.062	0.112	-0.004	0.033	0.012	0.002	0.016	0.110	-0.014
0.101	-0.972	-0.069	-0.013	-0.997	-0.075	0.064	0.015	0.087	0.033	0.045	-0.010	0.041	0.027	0.133	-0.012
0.082	-0.976	-0.045	-0.012	-0.997	-0.077	0.091	0.026	0.066	0.012	0.041	0.015	0.022	0.024	0.109	-0.010
0.086	-0.972	-0.081	-0.010	-0.997	-0.078	0.057	0.055	0.083	0.014	0.045	-0.019	0.027	0.030	0.143	-0.011
0.067	-0.976	-0.042	-0.008	-0.997	-0.079	0.052	0.012	0.085	-0.007	0.041	0.021	0.010	0.028	0.103	-0.007
0.086	-0.964	-0.073	-0.006	-0.997	-0.080	0.078	-0.027	0.099	0.010	0.052	-0.008	0.031	0.041	0.133	-0.008
0.090	-0.976	-0.085	-0.004	-0.997	-0.081	0.024	-0.028	0.083	0.012	0.041	-0.020	0.037	0.031	0.144	-0.009
0.109	-0.968	-0.081	-0.002	-0.997	-0.081	0.013	-0.026	0.076	0.029	0.049	-0.016	0.058	0.041	0.139	-0.011
0.097	-0.983	-0.073	-0.000	-0.997	-0.080	-0.028	-0.005	0.087	0.016	0.033	-0.008	0.049	0.026	0.131	-0.013
0.097	-0.960	-0.069	0.002	-0.997	-0.081	0.025	-0.016	0.076	0.014	0.057	-0.004	0.052	0.050	0.126	-0.017
0.101	-0.972	-0.061	0.003	-0.997	-0.081	-0.000	0.028	0.057	0.016	0.045	0.004	0.058	0.038	0.117	-0.019
0.113	-0.976	-0.065	0.005	-0.997	-0.082	0.057	-0.023	0.062	0.026	0.041	0.001	0.072	0.034	0.121	-0.021
0.117	-0.987	-0.061	0.006	-0.997	-0.082	0.004	0.033	0.045	0.029	0.030	0.005	0.079	0.022	0.116	-0.020
0.117	-0.983	-0.065	0.007	-0.997	-0.083	0.031	0.026	0.038	0.028	0.034	0.002	0.081	0.026	0.120	-0.017
0.093	-0.979	-0.061	0.008	-0.997	-0.081	-0.060	0.011	0.049	0.004	0.038	0.004	0.061	0.029	0.116	-0.015
0.093	-0.976	-0.065	0.010	-0.997	-0.081	-0.028	-0.017	0.078	0.002	0.042	-0.000	0.063	0.032	0.119	-0.011
0.105	-0.972	-0.057	0.012	-0.997	-0.080	-0.049	0.020	0.071	0.012	0.046	0.007	0.078	0.035	0.111	-0.011
0.105	-0.972	-0.069	0.013	-0.997	-0.079	-0.020	-0.011	0.063	0.010	0.046	-0.005	0.081	0.034	0.123	-0.016
0.128	-0.983	-0.065	0.014	-0.997	-0.079	-0.032	0.064	0.031	0.033	0.034	-0.002	0.107	0.021	0.119	-0.020
0.128	-0.979	-0.069	0.015	-0.997	-0.078	-0.018	0.070	0.025	0.032	0.038	-0.006	0.111	0.023	0.123	-0.021
0.117	-0.991	-0.053	0.016	-0.997	-0.077	-0.039	0.060	0.023	0.020	0.027	0.008	0.103	0.010	0.107	-0.020
0.120	-0.976	-0.057	0.017	-0.997	-0.076	-0.045	0.059	0.038	0.023	0.042	0.004	0.110	0.025	0.111	-0.015
0.093	-0.976	-0.045	0.018	-0.997	-0.074	-0.119	0.037	0.043	-0.005	0.042	0.013	0.087	0.023	0.099	-0.009
0.109	-0.952	-0.061	0.019	-0.997	-0.071	-0.136	0.042	0.056	0.009	0.066	-0.006	0.105	0.045	0.114	-0.009
0.101	-0.964	-0.061	0.020	-0.997	-0.068	-0.153	0.035	0.061	0.000	0.054	-0.009	0.100	0.032	0.114	-0.011
0.128	-0.968	-0.061	0.021	-0.998	-0.065	-0.163	0.063	0.036	0.026	0.051	-0.012	0.131	0.026	0.114	-0.016
0.143	-0.979	-0.057	0.021	-0.998	-0.062	-0.175	0.113	-0.004	0.041	0.039	-0.012	0.150	0.013	0.111	-0.018
0.128	-0.987	-0.049	0.021	-0.998	-0.058	-0.169	0.066	-0.030	0.027	0.032	-0.007	0.139	0.003	0.103	-0.020
0.117	-0.995	-0.038	0.020	-0.998	-0.055	-0.182	0.078	-0.039	0.016	0.024	0.001	0.132	0.006	0.092	-0.020
0.120	-0.972	-0.069	0.020	-0.998	-0.052	-0.131	0.035	-0.020	0.020	0.047	-0.033	0.140	0.016	0.124	-0.018
0.132	-0.968	-0.049	0.021	-0.999	-0.049	-0.158	0.064	-0.006	0.031	0.051	-0.017	0.156	0.019	0.104	-0.021
0.132	-0.968	-0.049	0.021	-0.999	-0.046	-0.124	0.046	0.017	0.031	0.052	-0.019	0.160	0.017	0.104	-0.027
0.155	-0.987	-0.053	0.022	-0.999	-0.045	-0.081	0.102	0.023	0.053	0.032	-0.025	0.187	0.005	0.109	-0.033
0.140	-1.014	-0.006	0.022	-0.999	-0.044	-0.029	0.090	0.004	0.037	0.005	0.022	0.176	0.035	0.062	-0.032
0.151	-0.968	-0.045	0.022	-0.999	-0.041	-0.166	0.150	-0.035	0.049	0.052	-0.021	0.192	0.009	0.101	-0.033
0.113	-0.995	0.006	0.021	-0.999	-0.038	-0.154	0.107	-0.064	0.012	0.025	0.027	0.157	0.021	0.050	-0.024
0.128	-0.964	-0.026	0.019	-0.999	-0.034	-0.199	0.223	-0.076	0.029	0.056	-0.009	0.177	0.007	0.082	-0.019
0.086	-1.003	0.014	0.019	-0.999	-0.032	-0.108	0.141	-0.048	-0.013	0.017	0.028	0.138	0.034	0.043	-0.012
0.117	-0.979	-0.014	0.018	-0.999	-0.029	-0.121	0.138	-0.015	0.018	0.040	-0.002	0.173	0.014	0.070	-0.016
0.097	-0.987	0.006	0.019	-0.999	-0.027	-0.092	0.058	-0.004	-0.001	0.032	0.016	0.158	0.024	0.051	-0.017
0.151	-0.972	-0.038	0.019	-1.000	-0.025	-0.125	0.084	0.008	0.052	0.048	-0.030	0.217	0.011	0.094	-0.026
0.143	-0.983	-0.034	0.020	-1.000	-0.023	-0.119	0.080	0.014	0.044	0.036	-0.029	0.213	0.025	0.091	-0.026
0.163	-0.976	-0.045	0.021	-1.000	-0.018	-0.245	0.164	0.033	0.062	0.043	-0.046	0.237	0.019	0.103	-0.034
0.132	-1.045	-0.026	0.022	-1.000	-0.010	-0.374	0.167	0.065	0.030	-0.026	-0.034	0.211	0.091	0.084	-0.037
0.151	-1.080	0.014	0.024	-1.000	0.001	-0.598	0.239	0.083	0.047	-0.061	-0.007	0.234	0.128	0.045	-0.035
0.163	-1.072	0.041	0.026	-1.000	0.014	-0.637	0.255	0.068	0.057	-0.054	0.008	0.250	0.123	0.017	-0.035
0.143	-0.995	0.010	0.028	-0.999	0.025	-0.551	0.146	0.063	0.036	0.023	-0.035	0.235	0.048	0.049	-0.037
0.163	-0.952	0.037	0.030	-0.999	0.033	-0.405	0.106	0.077	0.053	0.065	-0.015	0.258	0.008	0.022	-0.027
0.136	-0.949	0.069	0.033	-0.999	0.039	-0.275	0.030	0.156	0.022	0.069	0.010	0.235	0.007	0.010	-0.005
0.109	-0.979	0.061	0.038	-0.998	0.044	-0.257	-0.028	0.225	-0.009	0.037	-0.003	0.213	0.041	0.001	0.014
0.074	-1.034	0.041	0.042	-0.998	0.049	-0.254	-0.164	0.225	-0.049	-0.017	-0.028	0.182	0.098	0.018	0.038
0.074	-1.057	-0.002	0.046	-0.998	0.052	-0.174	-0.204	0.186	-0.052	-0.041	-0.075	0.186	0.124	0.062	0.064
0.078	-1.072	-0.014	0.048	-0.998	0.051	0.088	-0.226	0.130	-0.051	-0.057	-0.085	0.194	0.142	0.074	0.087
0.055	-1.053	-0.053	0.050	-0.998	0.046	0.231	-0.236	0.081	-0.076	-0.037	-0.120	0.176	0.126	0.113	0.102
0.040	-1.041	-0.053	0.050	-0.998	0.039	0.347	-0.164	0.004	-0.091	-0.025	-0.113	0.164	0.117	0.114	0.124
0.024	-1.034	-0.053	0.048	-0.998	0.033	0.311	-0.122	-0.062	-0.105	-0.017	-0.107	0.153	0.113	0.114	0.145
-0.026	-1.014	-0.069	0.046	-0.999	0.028	0.212	-0.153	-0.083	-0.153	0.002	-0.118	0.107	0.097	0.129	0.159
-0.030	-0.960	-0.069	0.045	-0.999	0.026	0.122	-0.185	-0.070	-0.155	0.056	-0.116	0.108	0.046	0.129	0.167
-0.030	-0.937	-0.057	0.044	-0.999	0.025	0.037	-0.173	-0.024	-0.155	0.080	-0.103	0.112	0.025	0.117	0.173
-0.014	-0.945	-0.061	0.044	-0.999	0.025	-0.016	-0.157	0.005	-0.139	0.072	-0.107	0.132	0.036	0.120	0.163
-0.007	-0.952	-0.073	0.044	-0.999	0.027	-0.090	-0.108	0.011	-0.131	0.064	-0.121	0.143	0.046	0.132	0.149
0.020	-1.007	-0.049	0.043	-0.999	0.030	-0.171	-0.074	-0.021	-0.104	0.010	-0.100	0.174	0.103	0.107	0.136
0.043	-1.014	-0.065	0.042	-0.999	0.034	-0.194	-0.036	-0.082	-0.079	0.002	-0.119	0.202	0.114	0.123	0.123
0.032	-1.041	-0.030	0.040	-0.998	0.038	-0.214	-0.057	-0.085	-0.089	-0.025	-0.088	0.194	0.145	0.086	0.110
0.036	-1.045	-0.010	0.038	-0.998	0.041	-0.179	-0.064	-0.084	-0.083	-0.029	-0.072	0.202	0.152	0.066	0.096
0.040	-1.045	-0.010	0.036	-0.998	0.044	-0.170	-0.078	-0.081	-0.078	-0.029	-0.075	0.210	0.156	0.065	0.082
0.074	-1.057	0.010	0.035	-0.998	0.047	-0.140	-0.038	-0.064	-0.042	-0.041	-0.058	0.249	0.171	0.045	0.068
0.082	-1.041	0.033	0.034	-0.998	0.048	-0.034	-0.004	-0.067	-0.033	-0.025	-0.035	0.261	0.160	0.021	0.053
0.078	-1.053	0.041	0.033	-0.998	0.048	-0.017	-0.015	-0.070	-0.035	-0.037	-0.028	0.262	0.175	0.012	0.040
0.090	-1.037	0.049	0.031	-0.998	0.048	0.006	0.000	-0.099	-0.022	-0.021	-0.020	0.278	0.163	0.004	0.034
0.090	-0.995	0.033	0.028	-0.998	0.049	-0.076	0.026	-0.129	-0.020	0.022	-0.037	0.282	0.125	0.019	0.000
0.090	-0.995	0.033	0.026	-0.998	0.051	-0.104	0.005	-0.141	-0.017	0.022	-0.039	0.286	0.128	0.018	0.000
0.093	-1.010	0.089	0.024	-0.998	0.054	-0.115	0.008	-0.128	-0.011	0.006	0.014	0.293	0.148	0.038	0.000
Avg ODBA	2.223
Vec ODBA	1.535
Avg ELBA	0.566
Avg EPBA	0.162
Speed	ODBA	VeDBA	ELBA	EPBA	StrkSpGn	StrSpGn_L	ISI
4.300	2.223	1.535	0.566	0.162	0.342	0.343	3.304
MeanPeak	0.034886
MeanLong	0.034984
MeanISI	3.304000
