# Supplementary material for: Averaged Propulsive Body Acceleration (APBA) Can Be Calculated from Biologging Tags That Incorporate Gyroscopes and Accelerometers to Estimate Swimming Speed, Hydrodynamic Drag and Energy Expenditure for Steller Sea Lions
Source: PLoS One. 2016 Jun 10;11(6):e0157326. doi: 10.1371/journal.pone.0157326 (PMC4902303; doi:10.1371/journal.pone.0157326)
Supplement: S5 Data — Same components as S2. (ZIP) [file pone.0157326.s005.zip › YashaJuly_30/yasha_3880_4.csv]

rawAx	rawAy	rawAz	gravX	gravY	gravZ	gyrX	gyrY	gyrZ	estAx	estAy	estAz	odbX	odbY	odbZ	spk
-0.026	-0.462	-0.719	-0.015	-0.556	-0.831	-0.362	-0.804	0.423	-0.074	0.112	0.087	0.105	0.225	0.250	0.023
0.028	-0.458	-0.727	0.003	-0.563	-0.826	-0.424	-0.755	0.503	-0.039	0.122	0.075	0.055	0.229	0.259	0.018
0.059	-0.485	-0.735	0.021	-0.571	-0.821	-0.474	-0.745	0.537	-0.027	0.103	0.061	0.028	0.202	0.269	0.013
0.082	-0.485	-0.708	0.042	-0.578	-0.815	-0.478	-0.807	0.586	-0.023	0.110	0.082	0.008	0.203	0.244	0.005
0.082	-0.485	-0.708	0.063	-0.585	-0.809	-0.457	-0.847	0.619	-0.044	0.117	0.076	0.011	0.203	0.246	0.004
0.113	-0.469	-0.676	0.084	-0.592	-0.802	-0.479	-0.836	0.655	-0.035	0.139	0.101	0.017	0.218	0.216	-0.002
0.120	-0.473	-0.660	0.106	-0.598	-0.795	-0.464	-0.875	0.680	-0.049	0.141	0.110	0.022	0.214	0.203	0.003
0.174	-0.462	-0.644	0.127	-0.602	-0.788	-0.401	-0.810	0.696	-0.017	0.157	0.119	0.072	0.226	0.189	-0.007
0.147	-0.442	-0.617	0.152	-0.604	-0.782	-0.265	-0.957	0.767	-0.068	0.178	0.141	0.042	0.246	0.164	-0.019
0.228	-0.485	-0.617	0.177	-0.607	-0.775	-0.348	-1.007	0.743	-0.012	0.139	0.133	0.120	0.204	0.167	-0.026
0.286	-0.477	-0.625	0.200	-0.611	-0.766	-0.402	-0.944	0.693	0.023	0.150	0.117	0.174	0.213	0.177	-0.025
0.274	-0.462	-0.609	0.225	-0.614	-0.757	-0.400	-1.024	0.724	-0.013	0.168	0.123	0.160	0.230	0.164	-0.034
0.278	-0.481	-0.581	0.250	-0.616	-0.747	-0.411	-1.068	0.706	-0.034	0.152	0.141	0.160	0.212	0.139	-0.034
0.332	-0.516	-0.609	0.274	-0.621	-0.735	-0.537	-1.044	0.643	-0.004	0.121	0.101	0.211	0.179	0.169	-0.028
0.355	-0.496	-0.585	0.296	-0.626	-0.721	-0.565	-1.046	0.589	-0.003	0.145	0.112	0.231	0.200	0.148	-0.028
0.370	-0.496	-0.570	0.318	-0.631	-0.708	-0.605	-0.985	0.583	-0.010	0.149	0.114	0.243	0.201	0.135	-0.031
0.390	-0.524	-0.554	0.338	-0.636	-0.693	-0.660	-0.889	0.593	-0.011	0.127	0.115	0.259	0.176	0.122	-0.025
0.417	-0.516	-0.538	0.359	-0.641	-0.678	-0.692	-0.925	0.604	-0.005	0.140	0.115	0.283	0.185	0.109	-0.025
0.409	-0.539	-0.550	0.379	-0.646	-0.662	-0.694	-0.915	0.602	-0.033	0.121	0.088	0.272	0.164	0.123	-0.026
0.470	-0.539	-0.546	0.398	-0.650	-0.647	-0.692	-0.839	0.590	0.010	0.125	0.076	0.330	0.165	0.122	-0.020
0.486	-0.570	-0.530	0.416	-0.655	-0.631	-0.715	-0.763	0.554	0.008	0.098	0.076	0.342	0.136	0.109	-0.021
0.459	-0.578	-0.495	0.433	-0.659	-0.615	-0.718	-0.784	0.525	-0.036	0.095	0.095	0.312	0.129	0.076	-0.027
0.520	-0.605	-0.491	0.447	-0.664	-0.599	-0.717	-0.648	0.500	0.011	0.072	0.084	0.371	0.104	0.075	-0.026
0.528	-0.597	-0.483	0.461	-0.668	-0.584	-0.755	-0.582	0.487	0.005	0.084	0.076	0.376	0.113	0.070	-0.017
0.540	-0.620	-0.467	0.474	-0.672	-0.569	-0.719	-0.545	0.478	0.003	0.064	0.077	0.385	0.092	0.057	-0.020
0.520	-0.636	-0.491	0.486	-0.676	-0.554	-0.740	-0.532	0.427	-0.028	0.053	0.038	0.363	0.078	0.084	-0.022
0.567	-0.616	-0.483	0.496	-0.681	-0.539	-0.752	-0.462	0.363	0.008	0.076	0.031	0.406	0.099	0.079	-0.014
0.605	-0.628	-0.463	0.505	-0.685	-0.525	-0.709	-0.360	0.329	0.038	0.069	0.037	0.442	0.090	0.062	-0.011
0.563	-0.651	-0.483	0.512	-0.689	-0.512	-0.712	-0.310	0.302	-0.012	0.050	0.005	0.397	0.069	0.085	-0.020
0.586	-0.667	-0.447	0.519	-0.693	-0.499	-0.708	-0.295	0.270	0.004	0.039	0.027	0.418	0.055	0.053	-0.012
0.617	-0.686	-0.447	0.525	-0.697	-0.488	-0.679	-0.223	0.242	0.029	0.023	0.015	0.446	0.038	0.056	-0.006
0.570	-0.697	-0.451	0.530	-0.702	-0.475	-0.698	-0.210	0.205	-0.022	0.016	-0.001	0.397	0.028	0.063	-0.008
0.617	-0.717	-0.447	0.534	-0.707	-0.464	-0.680	-0.147	0.156	0.020	0.001	-0.008	0.441	0.011	0.062	0.000
0.601	-0.724	-0.432	0.538	-0.711	-0.454	-0.626	-0.136	0.151	0.001	-0.002	-0.003	0.423	0.006	0.050	0.005
0.578	-0.736	-0.440	0.540	-0.715	-0.444	-0.590	-0.096	0.102	-0.024	-0.010	-0.020	0.398	0.003	0.061	0.007
0.613	-0.755	-0.416	0.541	-0.719	-0.436	-0.548	-0.060	0.052	0.009	-0.025	-0.005	0.430	0.020	0.040	0.006
0.582	-0.767	-0.424	0.542	-0.723	-0.427	-0.520	-0.055	0.032	-0.023	-0.033	-0.021	0.397	0.030	0.051	0.010
0.624	-0.763	-0.388	0.541	-0.728	-0.420	-0.508	0.037	-0.054	0.021	-0.024	0.007	0.437	0.024	0.019	0.011
0.590	-0.759	-0.420	0.540	-0.733	-0.414	-0.488	0.031	-0.074	-0.013	-0.016	-0.031	0.400	0.018	0.053	0.017
0.578	-0.759	-0.424	0.538	-0.738	-0.407	-0.484	0.039	-0.125	-0.022	-0.011	-0.042	0.387	0.015	0.061	0.021
0.590	-0.744	-0.412	0.536	-0.743	-0.400	-0.457	-0.027	-0.144	-0.009	0.010	-0.037	0.396	0.003	0.052	0.027
0.555	-0.755	-0.404	0.534	-0.749	-0.393	-0.446	-0.008	-0.161	-0.041	0.003	-0.036	0.360	0.006	0.047	0.023
0.601	-0.736	-0.404	0.532	-0.754	-0.386	-0.461	-0.048	-0.148	0.007	0.027	-0.043	0.405	0.016	0.050	0.016
0.586	-0.771	-0.341	0.529	-0.759	-0.379	-0.448	0.024	-0.174	-0.006	-0.002	0.013	0.387	0.016	0.011	0.018
0.586	-0.771	-0.341	0.526	-0.765	-0.371	-0.494	0.014	-0.205	-0.003	0.004	0.006	0.386	0.013	0.009	0.012
0.555	-0.775	-0.337	0.524	-0.771	-0.363	-0.505	-0.012	-0.196	-0.031	0.005	0.002	0.354	0.014	0.010	0.013
0.570	-0.775	-0.353	0.521	-0.776	-0.356	-0.500	0.004	-0.196	-0.013	0.011	-0.022	0.368	0.010	0.008	0.018
0.559	-0.802	-0.317	0.518	-0.782	-0.348	-0.479	-0.025	-0.197	-0.022	-0.011	0.006	0.355	0.034	0.026	0.019
0.563	-0.763	-0.349	0.514	-0.788	-0.339	-0.547	0.012	-0.222	-0.014	0.034	-0.034	0.358	0.008	0.008	0.015
0.570	-0.786	-0.309	0.511	-0.793	-0.331	-0.535	-0.002	-0.220	-0.003	0.016	-0.003	0.364	0.012	0.029	0.011
0.570	-0.779	-0.325	0.508	-0.799	-0.322	-0.559	-0.004	-0.219	-0.000	0.029	-0.028	0.364	0.001	0.011	0.000
0.567	-0.813	-0.278	0.505	-0.805	-0.313	-0.577	0.007	-0.205	-0.001	0.000	0.010	0.359	0.033	0.056	-0.003
0.597	-0.809	-0.270	0.501	-0.810	-0.304	-0.575	0.070	-0.212	0.034	0.010	0.010	0.389	0.026	0.062	-0.005
0.567	-0.817	-0.309	0.497	-0.816	-0.295	-0.569	0.040	-0.220	0.006	0.007	-0.038	0.357	0.031	0.021	-0.009
0.563	-0.844	-0.262	0.493	-0.821	-0.287	-0.519	0.039	-0.235	0.006	-0.015	0.001	0.353	0.055	0.067	-0.011
0.559	-0.860	-0.242	0.489	-0.827	-0.278	-0.572	0.063	-0.260	0.007	-0.024	0.012	0.348	0.068	0.085	-0.006
0.559	-0.852	-0.250	0.484	-0.833	-0.269	-0.575	0.113	-0.284	0.012	-0.011	-0.005	0.348	0.058	0.076	-0.007
0.551	-0.856	-0.235	0.478	-0.838	-0.262	-0.515	0.094	-0.289	0.010	-0.010	0.003	0.340	0.060	0.090	-0.009
0.544	-0.852	-0.254	0.474	-0.843	-0.254	-0.514	0.070	-0.277	0.007	-0.001	-0.024	0.331	0.054	0.069	-0.008
0.544	-0.887	-0.207	0.469	-0.849	-0.246	-0.513	0.092	-0.268	0.012	-0.030	0.015	0.331	0.086	0.114	-0.005
0.547	-0.864	-0.250	0.464	-0.853	-0.238	-0.487	0.091	-0.283	0.021	-0.002	-0.036	0.334	0.061	0.069	-0.004
0.520	-0.891	-0.219	0.459	-0.858	-0.231	-0.450	0.070	-0.283	-0.001	-0.025	-0.011	0.307	0.086	0.099	-0.008
0.520	-0.871	-0.207	0.454	-0.862	-0.224	-0.401	0.016	-0.285	0.004	-0.001	-0.006	0.307	0.064	0.109	-0.005
0.532	-0.894	-0.187	0.449	-0.867	-0.218	-0.414	0.078	-0.288	0.021	-0.020	0.007	0.318	0.085	0.127	-0.002
0.493	-0.898	-0.160	0.444	-0.871	-0.211	-0.372	0.038	-0.288	-0.013	-0.020	0.029	0.280	0.087	0.154	-0.005
0.497	-0.898	-0.195	0.438	-0.875	-0.205	-0.381	0.022	-0.306	-0.004	-0.016	-0.013	0.283	0.086	0.116	-0.005
0.501	-0.925	-0.160	0.433	-0.879	-0.199	-0.351	0.021	-0.315	0.006	-0.039	0.016	0.287	0.112	0.150	0.001
0.490	-0.906	-0.168	0.427	-0.884	-0.192	-0.373	0.034	-0.344	0.000	-0.015	0.002	0.275	0.091	0.141	-0.002
0.470	-0.910	-0.140	0.421	-0.888	-0.186	-0.352	-0.007	-0.341	-0.013	-0.015	0.023	0.256	0.094	0.167	-0.004
0.486	-0.898	-0.156	0.415	-0.892	-0.180	-0.308	0.005	-0.355	0.009	0.001	0.002	0.271	0.082	0.150	-0.001
0.474	-0.925	-0.148	0.408	-0.896	-0.174	-0.322	0.005	-0.357	0.003	-0.023	0.004	0.258	0.108	0.157	-0.003
0.459	-0.922	-0.148	0.402	-0.900	-0.169	-0.327	0.013	-0.368	-0.005	-0.015	-0.001	0.242	0.103	0.156	-0.003
0.467	-0.925	-0.124	0.396	-0.904	-0.162	-0.326	-0.011	-0.353	0.008	-0.015	0.016	0.249	0.106	0.178	-0.004
0.447	-0.922	-0.140	0.390	-0.908	-0.156	-0.332	0.012	-0.342	-0.005	-0.008	-0.005	0.229	0.102	0.161	-0.002
0.463	-0.929	-0.136	0.384	-0.911	-0.150	-0.338	0.013	-0.328	0.017	-0.012	-0.007	0.244	0.108	0.163	-0.004
0.440	-0.929	-0.128	0.378	-0.914	-0.144	-0.347	-0.013	-0.310	-0.001	-0.009	-0.006	0.220	0.107	0.169	0.001
0.440	-0.929	-0.124	0.373	-0.918	-0.137	-0.350	-0.007	-0.306	0.005	-0.006	-0.008	0.219	0.105	0.172	0.002
0.420	-0.945	-0.112	0.367	-0.921	-0.131	-0.337	-0.057	-0.320	-0.009	-0.018	-0.003	0.198	0.119	0.182	0.004
0.413	-0.933	-0.112	0.361	-0.924	-0.124	-0.329	-0.045	-0.332	-0.011	-0.003	-0.009	0.189	0.107	0.181	0.003
0.428	-0.941	-0.116	0.356	-0.927	-0.118	-0.302	-0.075	-0.333	0.010	-0.008	-0.019	0.204	0.114	0.176	-0.000
0.420	-0.937	-0.105	0.349	-0.930	-0.111	-0.358	-0.037	-0.351	0.009	-0.001	-0.014	0.195	0.109	0.186	-0.005
0.432	-0.929	-0.108	0.343	-0.934	-0.104	-0.337	-0.069	-0.359	0.027	0.010	-0.025	0.206	0.101	0.181	-0.010
0.413	-0.949	-0.073	0.336	-0.937	-0.098	-0.349	-0.042	-0.367	0.014	-0.006	0.004	0.185	0.120	0.215	-0.013
0.405	-0.964	-0.069	0.330	-0.940	-0.091	-0.352	-0.038	-0.372	0.013	-0.019	0.001	0.176	0.135	0.217	-0.015
0.405	-0.964	-0.069	0.323	-0.943	-0.084	-0.353	-0.032	-0.358	0.020	-0.016	-0.006	0.176	0.134	0.216	-0.016
0.393	-0.979	-0.053	0.317	-0.945	-0.077	-0.321	-0.025	-0.341	0.015	-0.029	0.004	0.163	0.148	0.230	-0.013
0.393	-0.979	-0.053	0.311	-0.948	-0.071	-0.309	-0.016	-0.351	0.021	-0.026	-0.002	0.162	0.147	0.228	-0.013
0.367	-0.983	-0.045	0.304	-0.950	-0.066	-0.265	-0.031	-0.351	0.001	-0.028	0.001	0.134	0.149	0.234	-0.014
0.370	-0.976	-0.038	0.298	-0.953	-0.061	-0.256	-0.045	-0.355	0.011	-0.017	0.004	0.136	0.140	0.240	-0.014
0.378	-0.972	-0.034	0.291	-0.955	-0.055	-0.275	-0.034	-0.355	0.026	-0.011	0.002	0.143	0.135	0.243	-0.015
0.367	-0.972	-0.038	0.285	-0.957	-0.050	-0.273	-0.024	-0.350	0.021	-0.009	-0.007	0.130	0.133	0.237	-0.015
0.363	-0.972	-0.030	0.278	-0.960	-0.044	-0.294	-0.000	-0.349	0.023	-0.007	-0.005	0.124	0.132	0.243	-0.013
0.332	-0.976	-0.010	0.272	-0.962	-0.038	-0.303	-0.005	-0.345	-0.001	-0.009	0.009	0.092	0.134	0.261	-0.007
0.320	-0.976	0.018	0.266	-0.964	-0.032	-0.292	-0.022	-0.330	-0.006	-0.007	0.031	0.079	0.133	0.287	0.002
0.301	-0.999	0.022	0.260	-0.965	-0.026	-0.295	-0.044	-0.287	-0.020	-0.029	0.029	0.059	0.155	0.289	0.007
0.286	-0.999	0.002	0.255	-0.967	-0.021	-0.248	-0.096	-0.251	-0.031	-0.028	0.004	0.042	0.154	0.267	0.014
0.305	-1.003	0.010	0.251	-0.968	-0.016	-0.228	-0.092	-0.245	-0.007	-0.030	0.007	0.060	0.156	0.273	0.018
0.278	-0.995	-0.014	0.246	-0.969	-0.011	-0.213	-0.169	-0.243	-0.030	-0.021	-0.022	0.032	0.147	0.248	0.013
0.301	-0.972	-0.022	0.241	-0.970	-0.006	-0.205	-0.174	-0.263	-0.002	0.003	-0.034	0.054	0.122	0.238	0.005
0.320	-0.956	-0.006	0.236	-0.972	-0.001	-0.223	-0.153	-0.281	0.023	0.020	-0.023	0.072	0.105	0.252	0.000
0.324	-0.945	-0.030	0.231	-0.973	0.004	-0.228	-0.120	-0.291	0.032	0.033	-0.052	0.075	0.091	0.227	-0.010
0.320	-0.937	-0.002	0.225	-0.974	0.009	-0.269	-0.115	-0.312	0.034	0.042	-0.030	0.070	0.082	0.253	-0.014
0.309	-0.937	0.002	0.219	-0.976	0.016	-0.332	-0.105	-0.333	0.029	0.043	-0.033	0.058	0.080	0.255	-0.013
0.286	-0.945	0.029	0.212	-0.977	0.024	-0.376	-0.142	-0.353	0.012	0.037	-0.013	0.034	0.085	0.281	-0.016
0.282	-0.960	0.029	0.205	-0.978	0.032	-0.376	-0.113	-0.371	0.016	0.023	-0.021	0.030	0.099	0.279	-0.017
0.297	-0.991	0.041	0.197	-0.980	0.039	-0.350	-0.081	-0.392	0.039	-0.007	-0.016	0.044	0.128	0.289	-0.018
0.274	-1.014	0.069	0.190	-0.981	0.046	-0.335	-0.055	-0.406	0.023	-0.029	0.005	0.021	0.149	0.315	-0.019
0.259	-1.049	0.092	0.182	-0.982	0.052	-0.278	-0.062	-0.389	0.016	-0.062	0.023	0.005	0.182	0.337	-0.020
0.240	-1.072	0.104	0.175	-0.983	0.057	-0.249	-0.061	-0.380	0.004	-0.084	0.030	0.014	0.202	0.348	-0.017
0.224	-1.080	0.124	0.168	-0.984	0.062	-0.213	-0.108	-0.365	-0.004	-0.091	0.045	0.030	0.208	0.366	-0.015
0.224	-1.072	0.120	0.160	-0.985	0.066	-0.169	-0.104	-0.372	0.003	-0.082	0.037	0.029	0.198	0.360	-0.014
0.213	-1.076	0.132	0.153	-0.986	0.068	-0.111	-0.132	-0.360	-0.002	-0.085	0.046	0.041	0.200	0.370	-0.015
0.209	-1.068	0.128	0.146	-0.987	0.069	-0.020	-0.154	-0.357	0.002	-0.076	0.041	0.044	0.190	0.365	-0.010
0.209	-1.072	0.116	0.139	-0.988	0.068	0.087	-0.175	-0.349	0.008	-0.079	0.030	0.044	0.191	0.351	-0.008
0.174	-1.065	0.104	0.132	-0.989	0.067	0.131	-0.243	-0.347	-0.019	-0.070	0.020	0.078	0.181	0.338	-0.014
0.190	-1.076	0.081	0.124	-0.990	0.065	0.118	-0.223	-0.404	0.005	-0.081	-0.002	0.062	0.191	0.312	-0.025
0.228	-1.076	0.069	0.115	-0.991	0.064	0.075	-0.182	-0.467	0.053	-0.081	-0.012	0.023	0.189	0.299	-0.037
0.251	-1.088	0.057	0.104	-0.993	0.063	0.029	-0.073	-0.533	0.086	-0.091	-0.024	0.001	0.198	0.285	-0.053
0.247	-1.084	0.061	0.094	-0.994	0.063	0.002	-0.027	-0.557	0.093	-0.086	-0.021	0.002	0.192	0.287	-0.063
0.228	-1.065	0.045	0.083	-0.995	0.063	-0.013	-0.013	-0.561	0.085	-0.065	-0.037	0.020	0.170	0.270	-0.063
0.201	-1.037	0.065	0.072	-0.995	0.063	0.023	-0.029	-0.548	0.068	-0.037	-0.017	0.045	0.141	0.288	-0.050
0.170	-1.037	0.069	0.062	-0.996	0.061	0.092	-0.034	-0.547	0.048	-0.035	-0.011	0.075	0.139	0.290	-0.035
0.128	-1.057	0.061	0.051	-0.997	0.059	0.129	-0.051	-0.571	0.017	-0.053	-0.017	0.116	0.157	0.280	-0.024
0.105	-1.095	0.061	0.038	-0.998	0.056	0.123	-0.059	-0.619	0.006	-0.091	-0.014	0.137	0.193	0.278	-0.017
0.105	-1.095	0.061	0.025	-0.998	0.055	0.088	-0.051	-0.667	0.019	-0.091	-0.012	0.136	0.192	0.277	-0.016
0.101	-1.107	0.057	0.011	-0.999	0.054	0.056	-0.014	-0.717	0.030	-0.102	-0.015	0.138	0.201	0.271	-0.019
0.101	-1.107	0.057	-0.003	-0.999	0.053	0.022	-0.020	-0.717	0.044	-0.102	-0.015	0.136	0.199	0.269	-0.025
0.067	-1.107	0.085	-0.017	-0.999	0.052	0.051	-0.015	-0.693	0.023	-0.102	0.013	0.169	0.198	0.295	-0.028
0.051	-1.099	0.104	-0.030	-0.998	0.050	0.090	-0.007	-0.665	0.020	-0.095	0.035	0.183	0.188	0.313	-0.029
0.036	-1.099	0.104	-0.042	-0.998	0.046	0.209	-0.014	-0.630	0.017	-0.095	0.039	0.196	0.187	0.311	-0.023
0.024	-1.095	0.085	-0.054	-0.998	0.041	0.302	0.010	-0.604	0.017	-0.091	0.025	0.206	0.182	0.289	-0.017
-0.003	-1.107	0.061	-0.065	-0.997	0.034	0.312	0.048	-0.594	0.002	-0.103	0.008	0.231	0.192	0.264	-0.011
-0.026	-1.111	0.065	-0.076	-0.997	0.029	0.277	0.056	-0.570	-0.010	-0.108	0.017	0.252	0.194	0.266	-0.006
-0.041	-1.084	0.085	-0.087	-0.996	0.025	0.220	0.003	-0.528	-0.015	-0.082	0.041	0.266	0.166	0.283	-0.001
-0.049	-1.037	0.089	-0.096	-0.995	0.021	0.224	-0.052	-0.489	-0.013	-0.037	0.049	0.272	0.118	0.285	-0.003
-0.053	-1.007	0.057	-0.105	-0.994	0.014	0.346	-0.121	-0.432	-0.008	-0.007	0.025	0.273	0.086	0.252	-0.006
-0.041	-0.995	0.037	-0.112	-0.994	0.005	0.431	-0.125	-0.370	0.011	0.004	0.014	0.260	0.073	0.230	-0.008
-0.053	-1.010	0.033	-0.118	-0.993	-0.004	0.467	-0.058	-0.305	0.005	-0.013	0.019	0.269	0.087	0.224	-0.005
-0.064	-1.034	0.045	-0.123	-0.992	-0.013	0.454	0.023	-0.254	-0.002	-0.036	0.040	0.279	0.109	0.234	0.002
-0.103	-1.057	0.053	-0.127	-0.992	-0.021	0.431	0.085	-0.203	-0.036	-0.061	0.056	0.316	0.131	0.239	0.017
-0.126	-1.068	0.049	-0.130	-0.991	-0.030	0.446	0.093	-0.166	-0.056	-0.073	0.060	0.337	0.142	0.233	0.039
-0.157	-1.068	0.022	-0.133	-0.990	-0.040	0.519	0.063	-0.164	-0.084	-0.074	0.043	0.366	0.141	0.203	0.067
-0.180	-1.049	-0.042	-0.137	-0.989	-0.052	0.648	0.043	-0.184	-0.103	-0.055	-0.008	0.387	0.120	0.138	0.089
-0.203	-1.057	-0.101	-0.142	-0.987	-0.070	0.871	-0.011	-0.224	-0.122	-0.065	-0.049	0.409	0.127	0.077	0.099
-0.191	-1.080	-0.152	-0.147	-0.985	-0.090	1.023	-0.027	-0.268	-0.105	-0.090	-0.080	0.395	0.149	0.024	0.102
-0.164	-1.107	-0.148	-0.153	-0.982	-0.112	1.127	-0.009	-0.316	-0.072	-0.121	-0.054	0.367	0.174	0.026	0.091
-0.168	-1.111	-0.156	-0.159	-0.978	-0.135	1.149	-0.022	-0.307	-0.070	-0.129	-0.039	0.369	0.177	0.016	0.069
-0.149	-1.095	-0.132	-0.163	-0.974	-0.158	1.185	-0.084	-0.226	-0.047	-0.117	0.008	0.348	0.161	0.038	0.049
-0.141	-1.080	-0.116	-0.166	-0.969	-0.183	1.258	-0.082	-0.164	-0.037	-0.107	0.048	0.339	0.144	0.051	0.040
-0.149	-1.041	-0.148	-0.167	-0.964	-0.209	1.343	-0.091	-0.095	-0.043	-0.074	0.042	0.345	0.104	0.018	0.030
-0.168	-1.018	-0.164	-0.168	-0.957	-0.236	1.398	-0.116	-0.051	-0.061	-0.057	0.053	0.362	0.080	0.000	0.028
-0.160	-0.979	-0.179	-0.167	-0.950	-0.263	1.442	-0.096	-0.008	-0.054	-0.026	0.064	0.353	0.040	0.018	0.031
-0.157	-0.960	-0.219	-0.166	-0.942	-0.291	1.463	-0.145	0.027	-0.051	-0.015	0.052	0.347	0.020	0.060	0.034
-0.157	-0.937	-0.254	-0.164	-0.934	-0.319	1.446	-0.173	0.073	-0.053	-0.000	0.044	0.346	0.004	0.098	0.040
-0.164	-0.883	-0.274	-0.160	-0.924	-0.348	1.512	-0.262	0.133	-0.065	0.044	0.053	0.352	0.059	0.120	0.043
-0.176	-0.848	-0.321	-0.153	-0.914	-0.375	1.466	-0.333	0.229	-0.083	0.069	0.034	0.361	0.094	0.169	0.041
-0.145	-0.809	-0.341	-0.145	-0.905	-0.401	1.324	-0.382	0.292	-0.061	0.098	0.040	0.329	0.133	0.191	0.035
-0.122	-0.798	-0.341	-0.137	-0.896	-0.422	1.151	-0.308	0.305	-0.047	0.101	0.061	0.304	0.146	0.193	0.029
-0.087	-0.802	-0.365	-0.128	-0.889	-0.440	0.973	-0.326	0.310	-0.021	0.090	0.056	0.268	0.143	0.219	0.020
-0.103	-0.806	-0.353	-0.119	-0.882	-0.455	0.795	-0.358	0.321	-0.046	0.080	0.083	0.281	0.140	0.209	0.019
-0.095	-0.813	-0.376	-0.110	-0.876	-0.469	0.751	-0.379	0.313	-0.048	0.066	0.073	0.271	0.133	0.235	0.023
-0.099	-0.844	-0.404	-0.101	-0.869	-0.484	0.824	-0.439	0.302	-0.061	0.028	0.061	0.273	0.102	0.265	0.020
-0.087	-0.821	-0.447	-0.092	-0.861	-0.500	0.864	-0.426	0.304	-0.059	0.043	0.033	0.259	0.126	0.310	0.016
-0.030	-0.798	-0.436	-0.083	-0.853	-0.515	0.836	-0.366	0.283	-0.010	0.058	0.060	0.199	0.149	0.300	0.013
-0.030	-0.798	-0.436	-0.075	-0.846	-0.528	0.731	-0.319	0.263	-0.018	0.051	0.072	0.197	0.150	0.301	0.007
-0.041	-0.790	-0.420	-0.066	-0.841	-0.538	0.573	-0.401	0.275	-0.038	0.053	0.098	0.207	0.158	0.287	0.004
-0.041	-0.790	-0.420	-0.058	-0.837	-0.545	0.410	-0.363	0.267	-0.046	0.049	0.105	0.205	0.158	0.288	0.012
-0.041	-0.771	-0.459	-0.048	-0.834	-0.550	0.310	-0.432	0.270	-0.056	0.065	0.072	0.203	0.178	0.329	0.017
-0.026	-0.767	-0.495	-0.039	-0.831	-0.555	0.245	-0.444	0.282	-0.050	0.066	0.041	0.186	0.182	0.366	0.018
-0.003	-0.771	-0.491	-0.028	-0.828	-0.559	0.263	-0.484	0.317	-0.038	0.060	0.050	0.161	0.179	0.363	0.018
0.032	-0.755	-0.522	-0.017	-0.826	-0.563	0.228	-0.461	0.352	-0.014	0.073	0.022	0.124	0.195	0.396	0.016
0.036	-0.763	-0.510	-0.006	-0.824	-0.567	0.217	-0.428	0.348	-0.021	0.063	0.038	0.119	0.188	0.386	0.011
0.043	-0.763	-0.534	0.004	-0.822	-0.570	0.158	-0.390	0.305	-0.023	0.061	0.017	0.109	0.188	0.411	0.012
0.051	-0.744	-0.518	0.012	-0.821	-0.571	0.086	-0.371	0.261	-0.024	0.079	0.034	0.100	0.208	0.397	0.011
0.040	-0.771	-0.499	0.020	-0.820	-0.572	0.073	-0.374	0.234	-0.044	0.051	0.055	0.110	0.182	0.379	0.013
0.070	-0.767	-0.503	0.028	-0.820	-0.572	0.028	-0.328	0.218	-0.020	0.055	0.052	0.077	0.186	0.384	0.007
0.059	-0.786	-0.487	0.035	-0.819	-0.572	0.014	-0.344	0.209	-0.039	0.035	0.068	0.087	0.167	0.370	0.005
0.093	-0.771	-0.491	0.042	-0.820	-0.571	-0.035	-0.313	0.200	-0.012	0.051	0.063	0.051	0.183	0.376	0.000
0.093	-0.775	-0.495	0.049	-0.820	-0.570	-0.032	-0.345	0.191	-0.019	0.047	0.058	0.050	0.180	0.381	-0.003
0.109	-0.790	-0.522	0.056	-0.821	-0.568	-0.114	-0.295	0.190	-0.010	0.033	0.029	0.033	0.164	0.411	-0.003
0.124	-0.763	-0.503	0.063	-0.822	-0.566	-0.101	-0.276	0.190	-0.001	0.061	0.046	0.016	0.192	0.392	0.000
0.101	-0.806	-0.503	0.069	-0.824	-0.563	-0.155	-0.261	0.187	-0.030	0.020	0.043	0.038	0.150	0.394	0.006
0.120	-0.771	-0.518	0.074	-0.826	-0.559	-0.199	-0.199	0.165	-0.016	0.057	0.024	0.017	0.185	0.411	0.011
0.101	-0.782	-0.507	0.079	-0.828	-0.555	-0.211	-0.228	0.156	-0.040	0.048	0.032	0.035	0.173	0.401	0.018
0.113	-0.775	-0.514	0.085	-0.830	-0.552	-0.208	-0.255	0.163	-0.034	0.057	0.021	0.023	0.181	0.410	0.022
0.124	-0.786	-0.522	0.090	-0.832	-0.547	-0.242	-0.227	0.157	-0.027	0.048	0.008	0.010	0.170	0.419	0.026
0.117	-0.771	-0.510	0.095	-0.834	-0.543	-0.225	-0.255	0.166	-0.041	0.066	0.016	0.017	0.185	0.409	0.023
0.132	-0.782	-0.507	0.101	-0.837	-0.538	-0.257	-0.247	0.155	-0.031	0.057	0.015	0.000	0.174	0.406	0.018
0.147	-0.779	-0.507	0.106	-0.840	-0.533	-0.300	-0.245	0.115	-0.020	0.064	0.010	0.016	0.178	0.407	0.014
0.167	-0.775	-0.487	0.110	-0.843	-0.527	-0.331	-0.254	0.088	-0.005	0.071	0.024	0.037	0.182	0.389	0.006
0.163	-0.794	-0.471	0.114	-0.846	-0.520	-0.330	-0.271	0.075	-0.013	0.055	0.033	0.034	0.163	0.374	0.002
0.174	-0.794	-0.463	0.118	-0.850	-0.514	-0.339	-0.258	0.067	-0.005	0.058	0.034	0.046	0.163	0.367	-0.002
0.163	-0.813	-0.447	0.121	-0.853	-0.507	-0.379	-0.212	0.050	-0.020	0.043	0.043	0.036	0.144	0.352	-0.002
0.178	-0.806	-0.451	0.125	-0.858	-0.499	-0.426	-0.232	0.048	-0.008	0.055	0.031	0.052	0.152	0.357	0.000
0.178	-0.829	-0.428	0.128	-0.862	-0.490	-0.468	-0.221	0.050	-0.011	0.037	0.046	0.053	0.128	0.334	0.004
0.167	-0.809	-0.428	0.131	-0.867	-0.481	-0.468	-0.260	0.050	-0.027	0.061	0.037	0.042	0.148	0.335	0.002
0.174	-0.821	-0.424	0.134	-0.872	-0.472	-0.529	-0.224	0.033	-0.022	0.054	0.031	0.051	0.136	0.332	0.001
0.197	-0.817	-0.420	0.137	-0.876	-0.462	-0.534	-0.246	0.034	-0.002	0.062	0.025	0.075	0.140	0.329	0.003
0.197	-0.848	-0.396	0.140	-0.882	-0.451	-0.562	-0.195	0.015	-0.004	0.036	0.037	0.076	0.108	0.306	-0.003
0.193	-0.844	-0.412	0.142	-0.886	-0.441	-0.551	-0.216	0.019	-0.010	0.045	0.011	0.073	0.112	0.322	-0.005
0.213	-0.856	-0.388	0.144	-0.891	-0.430	-0.552	-0.186	0.028	0.007	0.039	0.024	0.093	0.100	0.299	-0.003
0.209	-0.856	-0.392	0.147	-0.896	-0.419	-0.571	-0.225	0.036	0.001	0.043	0.009	0.090	0.101	0.303	0.001
0.201	-0.891	-0.376	0.149	-0.901	-0.408	-0.623	-0.151	0.032	-0.009	0.013	0.013	0.083	0.067	0.288	0.005
0.190	-0.875	-0.361	0.152	-0.906	-0.396	-0.628	-0.207	0.032	-0.023	0.034	0.017	0.072	0.083	0.272	0.008
0.190	-0.875	-0.361	0.154	-0.911	-0.384	-0.618	-0.226	0.047	-0.026	0.038	0.005	0.073	0.083	0.272	0.011
0.213	-0.871	-0.345	0.157	-0.915	-0.371	-0.646	-0.223	0.043	-0.006	0.047	0.008	0.097	0.087	0.257	0.011
0.213	-0.871	-0.345	0.159	-0.920	-0.359	-0.642	-0.160	0.030	-0.008	0.051	-0.004	0.098	0.087	0.257	0.008
0.224	-0.883	-0.341	0.161	-0.924	-0.346	-0.643	-0.159	0.032	0.001	0.043	-0.012	0.111	0.076	0.254	0.004
0.220	-0.906	-0.309	0.162	-0.928	-0.334	-0.636	-0.160	0.014	-0.005	0.024	0.008	0.108	0.053	0.223	0.000
0.224	-0.906	-0.302	0.163	-0.933	-0.321	-0.686	-0.170	-0.004	-0.002	0.029	0.002	0.112	0.053	0.215	-0.001
0.240	-0.922	-0.278	0.164	-0.937	-0.308	-0.663	-0.124	-0.019	0.012	0.017	0.012	0.128	0.037	0.191	-0.002
0.224	-0.925	-0.286	0.164	-0.941	-0.295	-0.678	-0.118	-0.036	-0.003	0.017	-0.009	0.113	0.033	0.199	-0.004
0.228	-0.929	-0.250	0.164	-0.945	-0.282	-0.667	-0.125	-0.049	0.001	0.017	0.013	0.118	0.030	0.163	-0.006
0.236	-0.941	-0.258	0.164	-0.949	-0.268	-0.687	-0.141	-0.045	0.008	0.009	-0.008	0.127	0.018	0.171	-0.006
0.243	-0.949	-0.242	0.164	-0.953	-0.255	-0.670	-0.102	-0.053	0.016	0.005	-0.005	0.135	0.010	0.155	-0.008
0.240	-0.952	-0.219	0.164	-0.956	-0.242	-0.658	-0.065	-0.064	0.013	0.004	0.005	0.132	0.006	0.131	-0.011
0.228	-0.956	-0.199	0.163	-0.959	-0.230	-0.611	-0.058	-0.051	0.001	0.003	0.013	0.121	0.002	0.111	-0.012
0.243	-0.964	-0.191	0.162	-0.962	-0.218	-0.622	-0.025	-0.063	0.017	-0.002	0.009	0.137	0.007	0.103	-0.012
0.236	-0.979	-0.183	0.161	-0.965	-0.206	-0.604	-0.041	-0.075	0.011	-0.014	0.005	0.131	0.022	0.095	-0.007
0.236	-0.979	-0.175	0.160	-0.968	-0.194	-0.631	-0.021	-0.084	0.012	-0.011	0.001	0.132	0.023	0.087	-0.006
0.217	-0.983	-0.175	0.158	-0.971	-0.182	-0.624	-0.050	-0.088	-0.006	-0.012	-0.011	0.113	0.027	0.087	-0.006
0.220	-0.972	-0.160	0.158	-0.973	-0.170	-0.582	-0.068	-0.072	-0.002	0.002	-0.007	0.118	0.015	0.071	-0.009
0.247	-0.979	-0.148	0.157	-0.975	-0.160	-0.529	-0.003	-0.065	0.026	-0.004	-0.006	0.146	0.023	0.059	-0.008
0.247	-0.979	-0.136	0.155	-0.976	-0.149	-0.533	0.029	-0.066	0.027	-0.002	-0.004	0.147	0.024	0.047	-0.010
0.232	-0.991	-0.132	0.154	-0.978	-0.139	-0.515	0.034	-0.086	0.013	-0.012	-0.010	0.132	0.036	0.043	-0.010
0.220	-0.991	-0.120	0.152	-0.980	-0.129	-0.526	0.055	-0.100	0.004	-0.010	-0.008	0.121	0.036	0.031	-0.003
0.213	-0.995	-0.120	0.150	-0.982	-0.119	-0.531	0.030	-0.099	-0.002	-0.012	-0.019	0.115	0.040	0.031	0.003
0.205	-0.979	-0.101	0.148	-0.983	-0.108	-0.552	0.015	-0.095	-0.008	0.005	-0.010	0.108	0.025	0.011	0.005
0.209	-0.979	-0.085	0.147	-0.984	-0.097	-0.530	-0.008	-0.078	-0.003	0.006	-0.004	0.112	0.025	0.005	0.002
0.213	-0.968	-0.089	0.146	-0.985	-0.087	-0.530	-0.006	-0.062	0.002	0.018	-0.018	0.116	0.014	0.002	-0.006
0.232	-0.976	-0.065	0.145	-0.986	-0.077	-0.532	0.058	-0.064	0.022	0.012	-0.005	0.135	0.022	0.026	-0.011
0.240	-0.995	-0.045	0.143	-0.987	-0.066	-0.555	0.089	-0.082	0.031	-0.006	0.004	0.143	0.042	0.047	-0.015
0.224	-1.010	-0.045	0.142	-0.988	-0.055	-0.550	0.103	-0.092	0.017	-0.021	-0.007	0.128	0.058	0.047	-0.016
0.224	-1.014	-0.030	0.140	-0.989	-0.045	-0.548	0.100	-0.081	0.019	-0.024	-0.001	0.128	0.063	0.064	-0.013
0.205	-1.003	-0.026	0.139	-0.990	-0.034	-0.554	0.125	-0.066	0.001	-0.011	-0.008	0.108	0.051	0.069	-0.005
0.213	-0.999	-0.014	0.138	-0.990	-0.023	-0.555	0.129	-0.043	0.009	-0.007	-0.007	0.116	0.048	0.081	-0.003
0.201	-0.995	-0.014	0.138	-0.990	-0.013	-0.530	0.097	-0.033	-0.002	-0.003	-0.017	0.105	0.043	0.081	-0.003
0.209	-0.991	0.006	0.137	-0.991	-0.004	-0.503	0.153	-0.045	0.006	0.001	-0.006	0.113	0.039	0.102	-0.009
0.220	-0.983	0.010	0.137	-0.991	0.005	-0.479	0.183	-0.041	0.018	0.009	-0.011	0.124	0.032	0.106	-0.013
0.232	-0.983	0.033	0.136	-0.991	0.015	-0.491	0.196	-0.041	0.030	0.009	0.003	0.135	0.032	0.131	-0.018
0.228	-0.983	0.053	0.136	-0.990	0.024	-0.474	0.224	-0.049	0.027	0.009	0.014	0.131	0.033	0.151	-0.017
0.217	-0.995	0.045	0.135	-0.990	0.032	-0.471	0.201	-0.035	0.015	-0.002	-0.002	0.119	0.045	0.144	-0.017
0.209	-0.995	0.033	0.135	-0.990	0.041	-0.479	0.222	-0.003	0.007	-0.002	-0.023	0.110	0.045	0.133	-0.013
0.224	-1.010	0.045	0.136	-0.989	0.051	-0.522	0.233	0.021	0.022	-0.018	-0.020	0.125	0.061	0.146	-0.010
0.224	-1.010	0.045	0.138	-0.989	0.061	-0.548	0.222	0.038	0.021	-0.019	-0.030	0.124	0.062	0.146	-0.009
0.240	-0.999	0.033	0.139	-0.988	0.071	-0.551	0.186	0.058	0.035	-0.008	-0.052	0.138	0.051	0.134	-0.012
0.240	-0.999	0.033	0.141	-0.987	0.083	-0.602	0.184	0.072	0.033	-0.009	-0.063	0.137	0.051	0.135	-0.011
0.243	-1.018	0.065	0.144	-0.985	0.095	-0.649	0.228	0.091	0.034	-0.029	-0.043	0.140	0.071	0.167	-0.009
0.232	-1.026	0.089	0.146	-0.983	0.107	-0.694	0.281	0.092	0.020	-0.039	-0.032	0.128	0.080	0.191	-0.008
0.224	-1.014	0.108	0.149	-0.981	0.121	-0.721	0.331	0.098	0.009	-0.029	-0.026	0.119	0.069	0.211	-0.008
0.228	-1.003	0.140	0.153	-0.979	0.134	-0.756	0.384	0.107	0.010	-0.019	-0.008	0.122	0.057	0.243	-0.010
0.236	-0.995	0.159	0.156	-0.976	0.149	-0.820	0.400	0.120	0.014	-0.014	-0.003	0.129	0.050	0.263	-0.008
0.251	-0.983	0.175	0.160	-0.973	0.164	-0.836	0.404	0.124	0.025	-0.006	-0.001	0.143	0.038	0.278	-0.003
0.232	-0.964	0.179	0.164	-0.970	0.178	-0.777	0.314	0.120	0.002	0.011	-0.011	0.123	0.019	0.282	0.004
0.217	-0.972	0.175	0.167	-0.967	0.190	-0.670	0.219	0.111	-0.016	0.000	-0.027	0.106	0.026	0.278	0.013
0.217	-0.991	0.179	0.169	-0.965	0.200	-0.526	0.161	0.094	-0.019	-0.021	-0.032	0.105	0.045	0.282	0.026
0.209	-1.014	0.203	0.172	-0.963	0.208	-0.429	0.128	0.092	-0.029	-0.046	-0.016	0.097	0.067	0.305	0.040
0.201	-1.034	0.199	0.174	-0.961	0.214	-0.341	0.033	0.090	-0.039	-0.067	-0.026	0.088	0.085	0.301	0.058
0.178	-1.030	0.187	0.175	-0.960	0.219	-0.263	-0.017	0.060	-0.063	-0.064	-0.043	0.064	0.081	0.288	0.078
0.140	-1.014	0.179	0.174	-0.959	0.222	-0.147	-0.062	-0.003	-0.101	-0.049	-0.054	0.025	0.065	0.280	0.100
0.120	-0.991	0.175	0.173	-0.959	0.223	-0.071	-0.109	-0.051	-0.119	-0.026	-0.059	0.005	0.041	0.276	0.121
0.105	-0.972	0.167	0.170	-0.960	0.224	0.011	-0.137	-0.118	-0.132	-0.006	-0.067	0.011	0.021	0.267	0.137
0.101	-0.968	0.152	0.166	-0.960	0.224	0.017	-0.140	-0.161	-0.131	-0.001	-0.083	0.016	0.016	0.251	0.147
0.097	-0.987	0.140	0.162	-0.961	0.223	0.031	-0.079	-0.192	-0.131	-0.019	-0.094	0.020	0.035	0.239	0.153
0.093	-0.987	0.112	0.157	-0.962	0.223	-0.006	-0.013	-0.215	-0.131	-0.018	-0.121	0.024	0.034	0.211	0.153
0.090	-0.979	0.108	0.153	-0.963	0.223	-0.048	0.023	-0.211	-0.130	-0.009	-0.125	0.029	0.026	0.207	0.153
0.105	-0.972	0.112	0.149	-0.963	0.224	-0.077	0.037	-0.190	-0.111	-0.001	-0.122	0.014	0.018	0.210	0.154
0.097	-0.976	0.116	0.146	-0.963	0.226	-0.095	0.084	-0.177	-0.116	-0.004	-0.119	0.022	0.021	0.214	0.152
0.086	-0.987	0.112	0.143	-0.963	0.227	-0.105	0.103	-0.187	-0.124	-0.015	-0.125	0.034	0.032	0.209	0.146
0.078	-1.010	0.140	0.140	-0.963	0.229	-0.124	0.100	-0.182	-0.128	-0.038	-0.099	0.042	0.054	0.236	0.138
0.097	-1.030	0.140	0.137	-0.963	0.230	-0.113	0.109	-0.175	-0.106	-0.058	-0.101	0.023	0.073	0.235	0.125
0.113	-1.049	0.163	0.134	-0.964	0.232	-0.091	0.131	-0.192	-0.087	-0.077	-0.078	0.008	0.091	0.258	0.114
0.132	-1.030	0.175	0.130	-0.964	0.232	-0.061	0.167	-0.235	-0.064	-0.057	-0.067	0.011	0.072	0.269	0.100
0.105	-1.045	0.183	0.125	-0.965	0.232	-0.041	0.169	-0.272	-0.086	-0.071	-0.059	0.016	0.086	0.276	0.090
0.109	-1.037	0.203	0.121	-0.965	0.231	0.031	0.120	-0.257	-0.078	-0.063	-0.039	0.013	0.078	0.296	0.079
0.117	-1.034	0.191	0.117	-0.966	0.229	0.088	0.108	-0.215	-0.066	-0.058	-0.048	0.005	0.074	0.283	0.074
0.136	-1.022	0.195	0.113	-0.968	0.226	0.135	0.158	-0.234	-0.043	-0.045	-0.041	0.014	0.062	0.287	0.065
0.120	-1.018	0.219	0.109	-0.969	0.223	0.123	0.196	-0.253	-0.054	-0.040	-0.015	0.002	0.058	0.310	0.058
0.120	-1.007	0.199	0.105	-0.970	0.220	0.117	0.150	-0.249	-0.050	-0.028	-0.032	0.002	0.045	0.289	0.045
0.117	-1.010	0.230	0.101	-0.971	0.219	0.078	0.195	-0.255	-0.050	-0.031	0.001	0.005	0.049	0.320	0.038
0.155	-0.995	0.203	0.097	-0.972	0.216	0.127	0.160	-0.264	-0.008	-0.014	-0.024	0.033	0.033	0.292	0.026
0.140	-1.018	0.226	0.093	-0.973	0.213	0.137	0.146	-0.257	-0.019	-0.036	0.002	0.018	0.056	0.315	0.012
0.170	-1.010	0.195	0.089	-0.974	0.209	0.203	0.129	-0.241	0.015	-0.027	-0.026	0.049	0.048	0.283	-0.004
0.167	-1.010	0.215	0.084	-0.975	0.205	0.172	0.115	-0.255	0.015	-0.025	-0.003	0.045	0.047	0.302	-0.014
0.190	-0.991	0.199	0.080	-0.976	0.200	0.228	0.104	-0.259	0.042	-0.005	-0.014	0.068	0.027	0.285	-0.025
0.186	-0.983	0.195	0.076	-0.978	0.196	0.214	0.100	-0.248	0.042	0.004	-0.014	0.064	0.019	0.281	-0.031
0.186	-0.983	0.195	0.072	-0.979	0.190	0.292	0.145	-0.258	0.046	0.006	-0.008	0.064	0.019	0.280	-0.035
0.170	-0.999	0.199	0.068	-0.981	0.184	0.321	0.149	-0.263	0.035	-0.008	0.002	0.049	0.033	0.283	-0.035
0.167	-0.999	0.203	0.063	-0.982	0.177	0.333	0.136	-0.256	0.035	-0.006	0.013	0.045	0.033	0.286	-0.035
0.155	-1.014	0.203	0.060	-0.983	0.171	0.301	0.123	-0.225	0.027	-0.020	0.019	0.034	0.048	0.286	-0.030
0.151	-1.014	0.207	0.057	-0.985	0.165	0.310	0.155	-0.196	0.026	-0.019	0.029	0.031	0.047	0.289	-0.030
0.136	-1.010	0.191	0.054	-0.986	0.158	0.335	0.158	-0.165	0.013	-0.014	0.020	0.016	0.043	0.273	-0.027
0.151	-1.003	0.179	0.052	-0.987	0.152	0.311	0.174	-0.152	0.031	-0.005	0.014	0.031	0.035	0.260	-0.022
0.132	-1.003	0.175	0.049	-0.988	0.145	0.367	0.141	-0.153	0.014	-0.004	0.017	0.012	0.035	0.256	-0.017
0.120	-0.979	0.156	0.047	-0.989	0.137	0.361	0.132	-0.149	0.004	0.021	0.005	0.001	0.011	0.236	-0.012
0.113	-1.007	0.175	0.045	-0.991	0.129	0.427	0.116	-0.127	-0.001	-0.005	0.033	0.007	0.038	0.255	0.002
0.097	-1.010	0.163	0.044	-0.992	0.121	0.408	0.084	-0.069	-0.016	-0.008	0.029	0.022	0.041	0.243	-0.004
0.082	-0.968	0.104	0.045	-0.992	0.115	0.287	0.254	-0.004	-0.032	0.036	-0.024	0.037	0.002	0.183	-0.012
0.159	-0.782	0.140	0.046	-0.993	0.113	0.082	0.422	-0.016	0.044	0.221	0.013	0.041	0.187	0.218	-0.009
0.170	-0.902	0.108	0.046	-0.992	0.113	-0.035	0.427	-0.039	0.056	0.102	-0.019	0.052	0.068	0.186	-0.007
0.124	-1.030	0.085	0.045	-0.992	0.116	-0.159	0.142	-0.094	0.011	-0.026	-0.046	0.007	0.059	0.162	-0.020
0.136	-1.076	0.025	0.041	-0.992	0.117	-0.047	0.010	-0.235	0.027	-0.072	-0.105	0.019	0.105	0.102	-0.017
0.159	-1.084	0.049	0.035	-0.993	0.113	0.189	0.005	-0.329	0.056	-0.079	-0.078	0.042	0.113	0.125	-0.013
0.143	-1.065	0.073	0.028	-0.994	0.107	0.270	0.034	-0.374	0.048	-0.059	-0.049	0.027	0.093	0.148	-0.018
0.124	-0.999	0.100	0.020	-0.995	0.102	0.279	0.063	-0.391	0.036	0.007	-0.015	0.008	0.027	0.176	-0.019
0.097	-1.003	0.116	0.012	-0.995	0.096	0.288	0.073	-0.428	0.017	0.004	0.006	0.019	0.031	0.191	-0.015
0.047	-1.049	0.163	0.003	-0.996	0.090	0.326	-0.040	-0.443	-0.024	-0.042	0.060	0.068	0.077	0.238	-0.021
0.043	-1.080	0.163	-0.005	-0.996	0.085	0.279	-0.108	-0.420	-0.020	-0.072	0.065	0.072	0.108	0.237	-0.026
0.090	-1.092	0.175	-0.013	-0.997	0.079	0.288	-0.044	-0.426	0.035	-0.083	0.082	0.025	0.119	0.248	-0.038
0.093	-1.084	0.112	-0.022	-0.997	0.073	0.327	-0.014	-0.450	0.047	-0.075	0.026	0.021	0.111	0.185	-0.055
0.113	-1.061	0.108	-0.031	-0.997	0.066	0.324	0.100	-0.466	0.076	-0.051	0.028	0.001	0.088	0.181	-0.057
0.109	-1.057	0.092	-0.039	-0.997	0.060	0.322	0.080	-0.436	0.080	-0.047	0.018	0.005	0.084	0.164	-0.055
0.028	-1.072	0.092	-0.046	-0.997	0.054	0.287	-0.027	-0.375	0.006	-0.062	0.024	0.085	0.099	0.164	-0.055
0.063	-1.061	0.085	-0.052	-0.997	0.048	0.319	-0.027	-0.328	0.047	-0.051	0.022	0.050	0.087	0.156	-0.052
0.063	-1.041	0.073	-0.058	-0.997	0.041	0.368	-0.068	-0.289	0.053	-0.031	0.017	0.049	0.068	0.144	-0.047
0.067	-1.010	0.057	-0.063	-0.997	0.033	0.401	-0.066	-0.261	0.061	0.000	0.009	0.045	0.037	0.128	-0.051
0.059	-0.995	0.053	-0.067	-0.997	0.025	0.373	-0.095	-0.250	0.058	0.016	0.012	0.052	0.021	0.123	-0.051
0.036	-0.995	0.018	-0.072	-0.997	0.020	0.251	-0.082	-0.259	0.040	0.016	-0.018	0.075	0.021	0.087	-0.046
0.059	-1.010	0.010	-0.077	-0.997	0.017	0.155	-0.064	-0.263	0.068	0.000	-0.023	0.051	0.037	0.079	-0.039
0.024	-0.983	0.002	-0.082	-0.997	0.015	0.104	-0.035	-0.263	0.038	0.027	-0.029	0.085	0.010	0.071	-0.028
0.017	-0.995	0.002	-0.087	-0.996	0.012	0.122	-0.048	-0.254	0.035	0.015	-0.027	0.093	0.022	0.071	-0.021
-0.014	-0.999	0.018	-0.091	-0.996	0.008	0.222	-0.046	-0.247	0.009	0.011	-0.007	0.123	0.025	0.086	-0.006
-0.041	-1.022	0.033	-0.096	-0.995	0.002	0.288	-0.081	-0.230	-0.013	-0.012	0.015	0.150	0.049	0.102	0.005
-0.057	-1.014	0.022	-0.099	-0.995	-0.006	0.365	-0.135	-0.186	-0.025	-0.005	0.010	0.165	0.041	0.090	0.009
-0.080	-1.045	0.049	-0.102	-0.995	-0.013	0.361	-0.116	-0.153	-0.045	-0.036	0.045	0.187	0.071	0.117	0.008
-0.060	-1.057	0.073	-0.105	-0.994	-0.021	0.425	-0.136	-0.126	-0.024	-0.048	0.077	0.168	0.083	0.141	0.007
-0.060	-1.057	0.073	-0.106	-0.994	-0.029	0.404	-0.137	-0.079	-0.023	-0.049	0.085	0.168	0.082	0.140	0.000
-0.057	-1.049	0.025	-0.107	-0.994	-0.039	0.493	-0.162	-0.048	-0.019	-0.041	0.048	0.164	0.074	0.093	-0.006
-0.033	-1.030	-0.002	-0.107	-0.993	-0.049	0.502	-0.178	-0.033	0.005	-0.023	0.031	0.140	0.055	0.065	-0.012
-0.033	-1.014	-0.034	-0.107	-0.993	-0.059	0.486	-0.201	-0.010	0.005	-0.008	0.009	0.140	0.039	0.033	-0.013
-0.003	-0.991	-0.061	-0.106	-0.992	-0.069	0.475	-0.156	-0.003	0.036	0.015	-0.008	0.109	0.016	0.005	-0.013
-0.026	-0.968	-0.057	-0.105	-0.991	-0.078	0.443	-0.185	0.033	0.012	0.037	0.005	0.131	0.008	0.008	-0.009
-0.033	-0.964	-0.069	-0.103	-0.991	-0.087	0.404	-0.182	0.069	0.002	0.041	0.001	0.138	0.012	0.004	-0.007
-0.037	-0.987	-0.077	-0.100	-0.990	-0.095	0.433	-0.185	0.148	-0.006	0.017	0.003	0.142	0.011	0.012	0.002
-0.037	-0.999	-0.073	-0.096	-0.990	-0.104	0.424	-0.146	0.169	-0.010	0.005	0.015	0.141	0.022	0.008	0.015
-0.060	-1.018	-0.049	-0.092	-0.989	-0.112	0.421	-0.108	0.181	-0.037	-0.015	0.048	0.163	0.041	0.015	0.023
-0.091	-1.026	-0.053	-0.088	-0.989	-0.120	0.402	-0.161	0.201	-0.072	-0.024	0.052	0.193	0.049	0.011	0.024
-0.068	-1.037	-0.081	-0.083	-0.988	-0.128	0.365	-0.234	0.197	-0.054	-0.036	0.032	0.170	0.060	0.016	0.023
-0.033	-1.014	-0.093	-0.079	-0.988	-0.135	0.372	-0.242	0.196	-0.023	-0.014	0.028	0.134	0.036	0.028	0.022
-0.007	-1.007	-0.112	-0.074	-0.987	-0.145	0.454	-0.185	0.180	-0.001	-0.008	0.017	0.106	0.028	0.047	0.021
-0.022	-0.972	-0.128	-0.070	-0.985	-0.155	0.510	-0.173	0.178	-0.020	0.026	0.011	0.120	0.007	0.062	0.021
-0.045	-0.964	-0.156	-0.065	-0.984	-0.165	0.499	-0.237	0.203	-0.047	0.032	-0.007	0.142	0.014	0.089	0.021
-0.026	-0.964	-0.179	-0.060	-0.983	-0.175	0.485	-0.264	0.227	-0.033	0.031	-0.021	0.121	0.014	0.112	0.029
0.001	-0.972	-0.175	-0.054	-0.981	-0.185	0.483	-0.263	0.218	-0.011	0.022	-0.007	0.093	0.006	0.108	0.029
-0.010	-0.979	-0.203	-0.049	-0.980	-0.194	0.483	-0.276	0.217	-0.028	0.012	-0.025	0.104	0.002	0.135	0.025
0.013	-0.964	-0.203	-0.044	-0.978	-0.205	0.508	-0.266	0.192	-0.010	0.026	-0.015	0.079	0.014	0.135	0.017
0.013	-0.956	-0.231	-0.040	-0.976	-0.215	0.531	-0.262	0.157	-0.015	0.031	-0.032	0.078	0.021	0.162	0.013
0.043	-0.952	-0.239	-0.036	-0.974	-0.226	0.526	-0.195	0.114	0.013	0.033	-0.030	0.046	0.026	0.170	0.006
0.043	-0.949	-0.227	-0.034	-0.971	-0.236	0.539	-0.152	0.082	0.010	0.034	-0.007	0.044	0.030	0.157	0.004
0.032	-0.952	-0.211	-0.032	-0.969	-0.246	0.487	-0.142	0.059	-0.004	0.028	0.018	0.055	0.026	0.141	0.001
0.020	-0.949	-0.215	-0.030	-0.967	-0.254	0.424	-0.149	0.042	-0.017	0.030	0.022	0.065	0.030	0.145	0.001
0.024	-0.964	-0.223	-0.028	-0.965	-0.262	0.404	-0.161	0.056	-0.015	0.012	0.021	0.060	0.015	0.153	0.001
0.036	-0.956	-0.239	-0.026	-0.963	-0.268	0.347	-0.131	0.054	-0.005	0.018	0.012	0.047	0.023	0.168	-0.005
0.047	-0.964	-0.246	-0.024	-0.961	-0.274	0.281	-0.129	0.044	0.004	0.009	0.009	0.035	0.015	0.176	-0.011
0.070	-0.972	-0.231	-0.023	-0.960	-0.279	0.277	-0.135	0.036	0.026	-0.000	0.030	0.011	0.008	0.159	-0.013
0.059	-0.983	-0.231	-0.021	-0.958	-0.286	0.362	-0.137	0.047	0.012	-0.014	0.037	0.022	0.003	0.159	-0.012
0.043	-0.983	-0.250	-0.018	-0.956	-0.293	0.394	-0.184	0.055	-0.005	-0.016	0.024	0.037	0.003	0.178	-0.007
0.036	-0.976	-0.262	-0.016	-0.953	-0.302	0.446	-0.194	0.080	-0.016	-0.011	0.021	0.044	0.004	0.190	0.002
0.036	-0.968	-0.294	-0.012	-0.950	-0.311	0.476	-0.219	0.093	-0.019	-0.006	-0.002	0.044	0.012	0.221	0.006
0.040	-0.960	-0.282	-0.010	-0.947	-0.320	0.474	-0.177	0.072	-0.018	-0.001	0.019	0.040	0.020	0.209	0.009
0.059	-0.949	-0.302	-0.007	-0.944	-0.329	0.495	-0.208	0.062	-0.001	0.007	0.008	0.020	0.032	0.229	0.005
0.047	-0.949	-0.306	-0.004	-0.941	-0.339	0.506	-0.224	0.077	-0.016	0.003	0.014	0.032	0.032	0.233	0.007
0.074	-0.949	-0.317	-0.000	-0.937	-0.348	0.524	-0.239	0.093	0.007	-0.001	0.012	0.005	0.032	0.244	0.009
0.047	-0.941	-0.345	0.004	-0.934	-0.358	0.539	-0.270	0.103	-0.024	0.003	-0.006	0.032	0.039	0.272	0.008
0.055	-0.925	-0.369	0.007	-0.930	-0.369	0.552	-0.225	0.091	-0.020	0.014	-0.019	0.025	0.055	0.296	0.003
0.093	-0.898	-0.369	0.010	-0.926	-0.378	0.503	-0.152	0.067	0.016	0.037	-0.010	0.014	0.082	0.296	0.005
0.093	-0.898	-0.369	0.012	-0.922	-0.387	0.504	-0.102	0.049	0.014	0.034	-0.001	0.014	0.082	0.296	-0.001
0.078	-0.883	-0.357	0.014	-0.918	-0.395	0.453	-0.147	0.059	-0.004	0.046	0.019	0.002	0.098	0.285	-0.005
0.082	-0.922	-0.361	0.016	-0.915	-0.403	0.423	-0.135	0.043	-0.002	0.004	0.023	0.002	0.059	0.289	-0.002
0.063	-0.922	-0.353	0.018	-0.912	-0.409	0.347	-0.145	0.041	-0.023	0.001	0.037	0.018	0.059	0.281	0.002
0.074	-0.922	-0.365	0.021	-0.910	-0.413	0.246	-0.154	0.053	-0.014	-0.001	0.029	0.006	0.059	0.293	0.005
0.070	-0.891	-0.365	0.023	-0.909	-0.416	0.155	-0.137	0.058	-0.020	0.028	0.032	0.010	0.089	0.293	-0.000
0.074	-0.871	-0.376	0.026	-0.908	-0.418	0.102	-0.170	0.085	-0.019	0.047	0.022	0.006	0.109	0.305	-0.005
0.124	-0.871	-0.380	0.029	-0.907	-0.419	0.085	-0.121	0.094	0.027	0.046	0.020	0.044	0.108	0.308	-0.010
0.105	-0.856	-0.380	0.032	-0.907	-0.420	0.068	-0.107	0.088	0.005	0.060	0.021	0.024	0.124	0.308	-0.012
0.120	-0.864	-0.384	0.034	-0.906	-0.421	0.030	-0.071	0.075	0.018	0.052	0.018	0.040	0.116	0.312	-0.016
0.105	-0.871	-0.384	0.036	-0.907	-0.421	-0.010	-0.096	0.055	0.000	0.045	0.018	0.025	0.108	0.311	-0.009
0.109	-0.871	-0.384	0.038	-0.907	-0.419	-0.053	-0.082	0.037	0.002	0.045	0.017	0.029	0.108	0.311	-0.004
0.093	-0.867	-0.373	0.038	-0.908	-0.418	-0.064	-0.052	0.007	-0.014	0.049	0.027	0.013	0.111	0.299	0.001
0.086	-0.879	-0.373	0.039	-0.908	-0.416	-0.093	-0.030	0.015	-0.022	0.038	0.026	0.006	0.100	0.298	-0.000
0.097	-0.860	-0.373	0.040	-0.909	-0.415	-0.079	-0.045	0.015	-0.011	0.058	0.024	0.017	0.119	0.298	0.004
0.117	-0.860	-0.384	0.041	-0.910	-0.413	-0.124	-0.031	0.016	0.008	0.059	0.009	0.037	0.119	0.309	0.002
0.093	-0.871	-0.380	0.042	-0.911	-0.410	-0.133	-0.041	0.028	-0.016	0.048	0.010	0.014	0.107	0.305	-0.000
0.113	-0.871	-0.376	0.043	-0.913	-0.407	-0.192	-0.007	0.036	0.002	0.050	0.010	0.033	0.107	0.301	-0.001
0.105	-0.867	-0.369	0.044	-0.914	-0.403	-0.198	-0.017	0.045	-0.006	0.055	0.014	0.026	0.111	0.292	0.003
0.109	-0.883	-0.365	0.045	-0.916	-0.399	-0.235	-0.001	0.043	-0.004	0.042	0.014	0.030	0.095	0.288	0.004
0.101	-0.891	-0.365	0.046	-0.918	-0.395	-0.217	-0.022	0.044	-0.012	0.036	0.010	0.022	0.087	0.287	0.009
0.090	-0.906	-0.357	0.047	-0.919	-0.391	-0.180	-0.015	0.043	-0.025	0.022	0.015	0.011	0.072	0.279	0.011
0.093	-0.883	-0.357	0.048	-0.921	-0.387	-0.195	-0.059	0.048	-0.023	0.047	0.011	0.015	0.095	0.278	0.012
0.097	-0.891	-0.353	0.050	-0.923	-0.383	-0.259	-0.046	0.037	-0.020	0.041	0.011	0.019	0.087	0.274	0.013
0.120	-0.867	-0.365	0.050	-0.925	-0.377	-0.304	-0.013	0.032	0.002	0.067	-0.007	0.043	0.110	0.285	0.010
0.105	-0.871	-0.349	0.051	-0.927	-0.371	-0.314	-0.036	0.032	-0.014	0.065	0.003	0.027	0.107	0.269	0.005
0.113	-0.879	-0.349	0.053	-0.929	-0.365	-0.310	-0.062	0.031	-0.007	0.060	-0.003	0.035	0.099	0.268	0.003
0.128	-0.902	-0.329	0.054	-0.932	-0.359	-0.357	-0.064	0.021	0.008	0.039	0.010	0.051	0.076	0.248	-0.001
0.120	-0.883	-0.349	0.055	-0.934	-0.352	-0.352	-0.073	0.017	-0.001	0.061	-0.016	0.043	0.095	0.267	-0.003
0.143	-0.902	-0.329	0.055	-0.937	-0.345	-0.383	-0.029	0.005	0.022	0.044	-0.004	0.066	0.076	0.247	-0.004
0.124	-0.898	-0.325	0.056	-0.940	-0.337	-0.382	-0.063	-0.004	0.002	0.050	-0.007	0.046	0.079	0.242	-0.001
0.117	-0.902	-0.309	0.056	-0.942	-0.330	-0.394	-0.053	-0.010	-0.005	0.048	0.001	0.039	0.075	0.226	-0.001
0.120	-0.906	-0.313	0.056	-0.945	-0.323	-0.389	-0.050	-0.023	-0.001	0.046	-0.010	0.043	0.073	0.230	0.002
0.117	-0.910	-0.302	0.057	-0.947	-0.315	-0.404	-0.036	-0.012	-0.005	0.045	-0.006	0.039	0.069	0.217	-0.003
0.128	-0.910	-0.282	0.057	-0.950	-0.307	-0.387	-0.046	0.015	0.006	0.047	0.007	0.050	0.069	0.198	-0.004
0.147	-0.906	-0.282	0.058	-0.952	-0.299	-0.423	-0.007	0.015	0.024	0.054	-0.001	0.070	0.072	0.198	-0.003
0.128	-0.922	-0.286	0.058	-0.955	-0.291	-0.457	-0.030	0.007	0.005	0.041	-0.014	0.051	0.057	0.201	-0.003
0.120	-0.922	-0.282	0.059	-0.958	-0.281	-0.494	-0.022	-0.011	-0.003	0.044	-0.020	0.043	0.056	0.197	-0.005
0.124	-0.918	-0.274	0.059	-0.961	-0.272	-0.497	-0.013	-0.013	0.001	0.050	-0.021	0.047	0.060	0.189	-0.004
0.147	-0.937	-0.246	0.059	-0.963	-0.262	-0.508	-0.014	-0.015	0.024	0.034	-0.004	0.070	0.040	0.161	-0.007
0.147	-0.937	-0.246	0.058	-0.966	-0.252	-0.514	0.017	-0.025	0.024	0.036	-0.014	0.069	0.040	0.160	-0.014
0.140	-0.949	-0.231	0.058	-0.968	-0.243	-0.478	0.007	-0.029	0.017	0.027	-0.007	0.061	0.028	0.144	-0.019
0.147	-0.956	-0.215	0.057	-0.971	-0.233	-0.505	0.030	-0.048	0.026	0.021	-0.002	0.068	0.020	0.127	-0.017
0.151	-0.960	-0.223	0.056	-0.973	-0.223	-0.530	0.055	-0.052	0.030	0.020	-0.020	0.072	0.015	0.134	-0.016
0.136	-0.945	-0.203	0.056	-0.976	-0.213	-0.518	0.038	-0.041	0.016	0.037	-0.011	0.056	0.030	0.114	-0.016
0.140	-0.945	-0.199	0.055	-0.978	-0.202	-0.532	0.082	-0.029	0.020	0.040	-0.017	0.060	0.030	0.109	-0.015
0.140	-0.949	-0.195	0.054	-0.980	-0.192	-0.540	0.104	-0.026	0.021	0.038	-0.024	0.059	0.026	0.105	-0.014
0.140	-0.960	-0.168	0.054	-0.982	-0.181	-0.549	0.114	-0.014	0.022	0.028	-0.007	0.059	0.014	0.077	-0.017
0.143	-0.964	-0.172	0.053	-0.984	-0.171	-0.530	0.140	-0.029	0.027	0.026	-0.022	0.062	0.009	0.080	-0.020
0.147	-0.979	-0.148	0.052	-0.986	-0.161	-0.508	0.186	-0.053	0.032	0.012	-0.008	0.065	0.006	0.056	-0.024
0.143	-0.976	-0.132	0.050	-0.987	-0.151	-0.525	0.219	-0.076	0.030	0.018	-0.003	0.061	0.002	0.040	-0.024
0.143	-0.976	-0.108	0.048	-0.989	-0.141	-0.507	0.261	-0.086	0.032	0.020	0.011	0.061	0.003	0.016	-0.027
0.128	-0.968	-0.116	0.046	-0.990	-0.132	-0.471	0.222	-0.065	0.018	0.029	-0.006	0.045	0.005	0.024	-0.026
0.151	-0.972	-0.112	0.045	-0.991	-0.123	-0.486	0.275	-0.049	0.043	0.026	-0.012	0.067	0.001	0.019	-0.027
0.143	-0.968	-0.132	0.044	-0.993	-0.112	-0.542	0.247	-0.023	0.036	0.031	-0.042	0.059	0.005	0.039	-0.023
0.159	-0.976	-0.120	0.044	-0.994	-0.099	-0.653	0.248	0.009	0.051	0.025	-0.043	0.073	0.003	0.027	-0.025
0.143	-0.983	-0.116	0.045	-0.995	-0.086	-0.680	0.202	0.044	0.035	0.018	-0.053	0.057	0.011	0.022	-0.027
0.159	-1.010	-0.112	0.046	-0.996	-0.072	-0.709	0.182	0.079	0.048	-0.008	-0.063	0.071	0.038	0.018	-0.037
0.190	-1.037	-0.105	0.048	-0.997	-0.057	-0.768	0.251	0.102	0.077	-0.034	-0.070	0.101	0.065	0.009	-0.038
0.205	-1.068	-0.065	0.051	-0.998	-0.042	-0.811	0.369	0.104	0.090	-0.065	-0.046	0.115	0.097	0.031	-0.041
0.170	-1.068	-0.030	0.053	-0.998	-0.025	-0.829	0.413	0.112	0.053	-0.065	-0.027	0.079	0.097	0.067	-0.039
0.155	-1.041	-0.010	0.055	-0.998	-0.010	-0.793	0.482	0.116	0.035	-0.038	-0.022	0.062	0.070	0.087	-0.031
0.147	-1.022	0.002	0.058	-0.998	0.005	-0.768	0.507	0.113	0.025	-0.019	-0.025	0.054	0.051	0.099	-0.013
0.143	-1.014	0.010	0.061	-0.998	0.018	-0.711	0.465	0.132	0.018	-0.012	-0.030	0.049	0.044	0.108	0.000
0.124	-1.010	0.014	0.064	-0.997	0.032	-0.725	0.384	0.144	-0.005	-0.008	-0.040	0.029	0.040	0.112	0.015
0.124	-1.026	0.006	0.067	-0.997	0.045	-0.675	0.252	0.156	-0.008	-0.025	-0.061	0.028	0.055	0.104	0.029
0.105	-1.041	0.014	0.071	-0.996	0.057	-0.616	0.214	0.141	-0.031	-0.041	-0.065	0.008	0.071	0.112	0.047
0.105	-1.057	0.022	0.073	-0.995	0.067	-0.500	0.119	0.129	-0.033	-0.057	-0.066	0.007	0.086	0.120	0.059
0.067	-1.092	0.041	0.076	-0.994	0.073	-0.347	-0.015	0.124	-0.074	-0.092	-0.053	0.033	0.121	0.140	0.075
0.078	-1.084	0.033	0.077	-0.994	0.076	-0.131	-0.086	0.085	-0.064	-0.085	-0.064	0.023	0.114	0.132	0.089
0.059	-1.080	0.010	0.078	-0.994	0.075	0.036	-0.118	0.043	-0.083	-0.081	-0.086	0.043	0.110	0.109	0.111
0.051	-1.068	-0.022	0.076	-0.994	0.072	0.169	-0.082	-0.070	-0.089	-0.069	-0.114	0.052	0.099	0.077	0.132
0.001	-1.057	-0.026	0.073	-0.995	0.068	0.188	-0.086	-0.158	-0.136	-0.057	-0.114	0.103	0.087	0.073	0.155
-0.022	-1.037	-0.061	0.068	-0.996	0.064	0.165	-0.084	-0.245	-0.154	-0.037	-0.146	0.127	0.068	0.038	0.171
-0.030	-1.003	-0.081	0.062	-0.996	0.062	0.104	-0.065	-0.271	-0.155	-0.001	-0.163	0.136	0.033	0.018	0.183
-0.018	-0.972	-0.081	0.057	-0.996	0.062	-0.007	-0.072	-0.234	-0.139	0.030	-0.163	0.125	0.002	0.018	0.182
-0.018	-0.952	-0.081	0.053	-0.997	0.064	-0.141	-0.036	-0.184	-0.135	0.049	-0.165	0.126	0.017	0.017	0.178
0.001	-0.941	-0.073	0.051	-0.996	0.068	-0.205	0.056	-0.115	-0.114	0.061	-0.160	0.108	0.029	0.025	0.175
-0.014	-0.960	-0.077	0.049	-0.996	0.073	-0.272	0.160	-0.079	-0.128	0.041	-0.169	0.125	0.009	0.021	0.174
-0.033	-1.022	-0.034	0.048	-0.996	0.078	-0.306	0.203	-0.048	-0.146	-0.021	-0.131	0.145	0.053	0.064	0.168
-0.033	-1.022	-0.034	0.047	-0.995	0.084	-0.322	0.149	-0.045	-0.145	-0.021	-0.137	0.146	0.053	0.063	0.164
-0.026	-1.061	0.037	0.046	-0.995	0.090	-0.301	0.120	-0.071	-0.136	-0.060	-0.071	0.139	0.091	0.134	0.158
-0.022	-1.053	0.045	0.044	-0.995	0.095	-0.257	0.107	-0.115	-0.130	-0.053	-0.068	0.135	0.083	0.141	0.146
-0.018	-1.034	0.041	0.041	-0.994	0.100	-0.274	0.109	-0.136	-0.123	-0.034	-0.077	0.132	0.064	0.136	0.129
-0.010	-1.026	0.077	0.038	-0.994	0.104	-0.235	0.055	-0.136	-0.113	-0.027	-0.046	0.125	0.056	0.172	0.113
0.013	-1.057	0.081	0.036	-0.993	0.109	-0.219	0.058	-0.132	-0.087	-0.058	-0.046	0.103	0.087	0.175	0.092
0.036	-1.049	0.096	0.033	-0.993	0.113	-0.251	0.094	-0.126	-0.062	-0.050	-0.035	0.081	0.079	0.190	0.068
0.055	-1.045	0.136	0.032	-0.993	0.118	-0.211	0.092	-0.100	-0.041	-0.047	0.000	0.062	0.075	0.229	0.045
0.090	-1.034	0.096	0.030	-0.992	0.121	-0.179	0.151	-0.100	-0.005	-0.036	-0.042	0.028	0.064	0.189	0.031
0.097	-1.037	0.124	0.029	-0.992	0.123	-0.135	0.252	-0.098	0.004	-0.040	-0.017	0.021	0.068	0.216	0.017
0.067	-1.037	0.136	0.028	-0.992	0.126	-0.146	0.210	-0.088	-0.026	-0.040	-0.008	0.053	0.068	0.227	0.007
0.093	-1.045	0.140	0.027	-0.991	0.130	-0.188	0.193	-0.075	0.002	-0.048	-0.007	0.026	0.075	0.230	0.003
0.105	-1.034	0.148	0.026	-0.991	0.134	-0.232	0.189	-0.091	0.014	-0.037	-0.004	0.016	0.064	0.237	0.002
0.093	-1.037	0.148	0.025	-0.990	0.137	-0.129	0.150	-0.098	0.004	-0.041	-0.006	0.028	0.067	0.237	-0.007
0.101	-0.979	0.128	0.023	-0.990	0.138	-0.069	0.100	-0.090	0.013	0.017	-0.027	0.021	0.009	0.216	-0.019
0.117	-0.991	0.128	0.022	-0.990	0.139	-0.052	0.139	-0.118	0.031	0.006	-0.028	0.006	0.021	0.215	-0.023
0.151	-0.972	0.148	0.020	-0.990	0.139	-0.013	0.154	-0.129	0.067	0.025	-0.009	0.028	0.001	0.234	-0.030
0.124	-0.972	0.132	0.019	-0.990	0.138	0.058	0.165	-0.112	0.042	0.025	-0.023	0.000	0.001	0.217	-0.034
0.120	-0.976	0.167	0.018	-0.990	0.138	0.023	0.153	-0.062	0.039	0.022	0.013	0.004	0.005	0.251	-0.037
0.101	-0.987	0.171	0.018	-0.990	0.139	-0.045	0.122	-0.037	0.020	0.010	0.016	0.024	0.016	0.254	-0.027
0.113	-1.007	0.167	0.018	-0.990	0.139	-0.038	0.107	-0.045	0.031	-0.009	0.011	0.013	0.035	0.249	-0.030
0.090	-0.999	0.159	0.017	-0.990	0.139	0.002	0.083	-0.053	0.009	-0.002	0.003	0.037	0.027	0.240	-0.033
0.136	-0.995	0.144	0.016	-0.990	0.138	0.052	0.098	-0.070	0.056	0.002	-0.012	0.009	0.023	0.223	-0.039
0.136	-1.010	0.152	0.015	-0.990	0.137	0.070	0.123	-0.073	0.057	-0.013	-0.003	0.008	0.038	0.230	-0.042
0.132	-0.995	0.163	0.015	-0.991	0.135	0.112	0.122	-0.077	0.054	0.003	0.011	0.004	0.022	0.241	-0.049
0.128	-0.983	0.152	0.015	-0.991	0.132	0.124	0.098	-0.027	0.050	0.014	0.002	0.000	0.010	0.227	-0.042
0.128	-0.995	0.144	0.015	-0.991	0.130	0.098	0.180	-0.027	0.050	0.003	-0.004	0.001	0.021	0.218	-0.037
0.097	-1.003	0.132	0.015	-0.992	0.129	0.088	0.132	-0.031	0.019	-0.005	-0.014	0.032	0.028	0.205	-0.032
0.117	-0.991	0.128	0.015	-0.992	0.127	0.072	0.190	-0.021	0.038	0.007	-0.017	0.013	0.016	0.200	-0.026
0.097	-0.991	0.163	0.016	-0.992	0.125	0.118	0.214	-0.015	0.019	0.007	0.021	0.033	0.016	0.234	-0.021
0.109	-0.991	0.116	0.016	-0.992	0.122	0.132	0.181	-0.017	0.030	0.008	-0.024	0.022	0.015	0.186	-0.025
0.101	-0.995	0.144	0.017	-0.993	0.120	0.119	0.175	0.000	0.021	0.004	0.006	0.030	0.019	0.212	-0.025
0.117	-0.983	0.136	0.018	-0.993	0.117	0.118	0.181	0.023	0.036	0.016	-0.000	0.015	0.006	0.203	-0.024
0.113	-0.983	0.128	0.019	-0.993	0.115	0.137	0.159	0.016	0.031	0.016	-0.005	0.019	0.006	0.194	-0.024
0.105	-0.991	0.136	0.020	-0.993	0.112	0.118	0.148	0.003	0.022	0.008	0.005	0.027	0.013	0.200	-0.026
0.105	-0.976	0.120	0.021	-0.994	0.109	0.146	0.164	0.016	0.021	0.024	-0.008	0.028	0.003	0.183	-0.028
0.124	-0.972	0.116	0.021	-0.994	0.107	0.131	0.185	-0.016	0.040	0.027	-0.010	0.009	0.007	0.178	-0.031
0.132	-0.972	0.112	0.021	-0.994	0.104	0.127	0.165	-0.027	0.048	0.028	-0.012	0.001	0.008	0.173	-0.035
0.136	-0.979	0.104	0.022	-0.995	0.102	0.089	0.152	-0.006	0.051	0.020	-0.018	0.002	0.001	0.164	-0.041
0.143	-0.987	0.092	0.022	-0.995	0.100	0.138	0.139	0.001	0.058	0.012	-0.027	0.009	0.006	0.150	-0.039
0.143	-0.987	0.092	0.023	-0.995	0.097	0.128	0.155	-0.000	0.057	0.012	-0.025	0.009	0.006	0.149	-0.036
0.124	-0.991	0.085	0.024	-0.995	0.094	0.150	0.172	0.005	0.037	0.009	-0.030	0.011	0.009	0.140	-0.031
0.124	-0.991	0.085	0.024	-0.996	0.091	0.139	0.192	0.000	0.037	0.009	-0.027	0.011	0.009	0.139	-0.022
0.113	-1.003	0.085	0.025	-0.996	0.088	0.127	0.178	0.014	0.024	-0.003	-0.024	0.023	0.020	0.138	-0.019
0.097	-1.010	0.092	0.026	-0.996	0.086	0.128	0.124	0.025	0.008	-0.010	-0.014	0.039	0.027	0.144	-0.017
0.124	-1.018	0.104	0.028	-0.996	0.082	0.171	0.122	0.048	0.033	-0.018	0.001	0.012	0.034	0.155	-0.016
0.120	-0.991	0.065	0.029	-0.996	0.078	0.190	0.113	0.055	0.028	0.009	-0.034	0.016	0.007	0.114	-0.019
0.124	-0.995	0.069	0.031	-0.997	0.074	0.219	0.142	0.061	0.030	0.006	-0.026	0.012	0.010	0.117	-0.022
0.128	-0.995	0.081	0.032	-0.997	0.069	0.266	0.167	0.041	0.032	0.006	-0.009	0.009	0.010	0.128	-0.019
0.124	-0.987	0.065	0.034	-0.997	0.063	0.274	0.146	0.049	0.027	0.014	-0.019	0.013	0.002	0.111	-0.016
0.124	-0.976	0.053	0.035	-0.998	0.058	0.260	0.148	0.065	0.025	0.026	-0.026	0.013	0.010	0.098	-0.015
0.117	-0.976	0.037	0.038	-0.998	0.053	0.246	0.147	0.089	0.015	0.026	-0.036	0.021	0.011	0.081	-0.013
0.132	-0.976	0.037	0.040	-0.998	0.048	0.233	0.122	0.083	0.028	0.026	-0.032	0.006	0.011	0.080	-0.013
0.140	-0.987	0.018	0.041	-0.998	0.043	0.240	0.143	0.065	0.034	0.015	-0.046	0.002	0.000	0.059	-0.013
0.132	-0.999	0.037	0.043	-0.998	0.038	0.252	0.159	0.055	0.025	0.003	-0.021	0.006	0.011	0.078	-0.015
0.132	-0.999	0.033	0.044	-0.998	0.033	0.256	0.145	0.052	0.023	0.004	-0.020	0.006	0.011	0.073	-0.019
0.132	-0.991	0.033	0.046	-0.999	0.028	0.213	0.121	0.059	0.022	0.011	-0.016	0.006	0.003	0.072	-0.018
0.147	-0.991	0.045	0.047	-0.999	0.024	0.225	0.142	0.060	0.036	0.012	0.001	0.009	0.002	0.083	-0.018
0.136	-0.968	0.022	0.049	-0.999	0.019	0.231	0.133	0.067	0.022	0.035	-0.018	0.003	0.021	0.058	-0.019
0.132	-0.983	0.025	0.051	-0.999	0.014	0.222	0.095	0.088	0.016	0.020	-0.009	0.007	0.006	0.062	-0.021
0.155	-0.968	-0.010	0.054	-0.999	0.009	0.283	0.076	0.109	0.037	0.035	-0.039	0.016	0.022	0.025	-0.017
0.155	-0.991	-0.002	0.056	-0.998	0.003	0.272	0.139	0.097	0.035	0.012	-0.025	0.016	0.001	0.033	-0.016
0.147	-0.987	-0.002	0.058	-0.998	-0.003	0.271	0.134	0.089	0.025	0.016	-0.019	0.009	0.003	0.032	-0.017
0.140	-0.976	-0.014	0.060	-0.998	-0.007	0.236	0.124	0.069	0.015	0.028	-0.026	0.001	0.014	0.019	-0.018
0.151	-0.979	0.002	0.061	-0.998	-0.012	0.233	0.081	0.072	0.025	0.024	-0.005	0.012	0.011	0.035	-0.016
0.167	-0.976	-0.030	0.063	-0.998	-0.017	0.224	0.095	0.072	0.039	0.028	-0.032	0.028	0.015	0.003	-0.018
0.151	-0.976	-0.022	0.064	-0.998	-0.021	0.201	0.123	0.067	0.022	0.028	-0.020	0.012	0.015	0.010	-0.018
0.163	-0.964	-0.026	0.066	-0.997	-0.025	0.210	0.128	0.064	0.032	0.039	-0.019	0.024	0.027	0.006	-0.016
0.147	-0.979	-0.026	0.067	-0.997	-0.030	0.207	0.113	0.064	0.015	0.024	-0.015	0.008	0.011	0.005	-0.012
0.151	-0.968	-0.034	0.069	-0.997	-0.034	0.219	0.099	0.069	0.017	0.035	-0.018	0.012	0.023	0.003	-0.013
0.151	-0.979	-0.049	0.070	-0.997	-0.038	0.175	0.100	0.064	0.016	0.024	-0.030	0.012	0.012	0.019	-0.011
0.159	-0.983	-0.030	0.072	-0.997	-0.042	0.196	0.084	0.059	0.022	0.019	-0.006	0.020	0.008	0.001	-0.012
0.159	-0.987	-0.049	0.073	-0.996	-0.045	0.179	0.060	0.068	0.021	0.015	-0.022	0.020	0.004	0.019	-0.015
0.159	-0.995	-0.038	0.075	-0.996	-0.048	0.145	0.057	0.062	0.020	0.008	-0.007	0.020	0.003	0.008	-0.016
0.174	-0.979	-0.049	0.076	-0.996	-0.052	0.160	0.058	0.050	0.034	0.023	-0.015	0.036	0.012	0.020	-0.017
0.159	-0.979	-0.069	0.077	-0.995	-0.055	0.185	0.081	0.036	0.018	0.023	-0.031	0.020	0.012	0.039	-0.015
0.174	-0.972	-0.065	0.078	-0.995	-0.059	0.176	0.070	0.022	0.033	0.030	-0.023	0.036	0.020	0.036	-0.017
0.147	-0.972	-0.049	0.078	-0.995	-0.062	0.166	0.067	0.022	0.006	0.030	-0.004	0.009	0.020	0.020	-0.015
0.178	-0.968	-0.069	0.079	-0.995	-0.066	0.150	0.062	0.015	0.036	0.034	-0.020	0.040	0.024	0.040	-0.016
0.170	-0.987	-0.085	0.080	-0.995	-0.068	0.119	0.046	0.035	0.028	0.015	-0.033	0.033	0.004	0.055	-0.015
0.170	-0.987	-0.085	0.081	-0.994	-0.071	0.133	0.042	0.045	0.027	0.014	-0.030	0.033	0.004	0.055	-0.017
0.167	-0.983	-0.073	0.082	-0.994	-0.073	0.123	0.027	0.045	0.022	0.018	-0.016	0.029	0.007	0.043	-0.014
0.167	-0.983	-0.073	0.083	-0.994	-0.076	0.132	0.051	0.036	0.021	0.018	-0.013	0.029	0.007	0.042	-0.011
0.163	-0.976	-0.077	0.083	-0.993	-0.079	0.141	0.076	0.030	0.016	0.025	-0.014	0.025	0.015	0.046	-0.009
0.159	-0.979	-0.097	0.084	-0.993	-0.082	0.136	0.067	0.024	0.012	0.021	-0.031	0.022	0.011	0.065	-0.007
0.159	-0.983	-0.093	0.085	-0.993	-0.085	0.163	0.035	0.030	0.011	0.017	-0.024	0.022	0.007	0.060	-0.007
0.159	-0.987	-0.085	0.086	-0.992	-0.089	0.185	0.019	0.028	0.011	0.013	-0.012	0.022	0.003	0.052	-0.008
0.174	-0.972	-0.093	0.086	-0.992	-0.092	0.139	0.025	0.031	0.025	0.028	-0.017	0.037	0.018	0.059	-0.013
0.174	-0.983	-0.105	0.087	-0.992	-0.095	0.161	-0.004	0.036	0.024	0.016	-0.026	0.037	0.006	0.070	-0.018
0.190	-0.972	-0.105	0.088	-0.991	-0.097	0.128	0.008	0.029	0.039	0.027	-0.023	0.052	0.017	0.070	-0.021
0.186	-0.983	-0.097	0.089	-0.991	-0.100	0.141	0.017	0.026	0.034	0.015	-0.013	0.048	0.004	0.061	-0.021
0.182	-0.964	-0.108	0.090	-0.991	-0.103	0.135	-0.003	0.039	0.029	0.034	-0.022	0.043	0.023	0.073	-0.023
0.174	-0.972	-0.101	0.091	-0.990	-0.105	0.117	0.012	0.031	0.021	0.025	-0.012	0.035	0.015	0.065	-0.020
0.186	-0.968	-0.101	0.092	-0.990	-0.108	0.114	0.017	0.039	0.031	0.029	-0.009	0.046	0.019	0.064	-0.020
0.178	-0.972	-0.112	0.093	-0.990	-0.110	0.102	0.014	0.033	0.022	0.025	-0.019	0.038	0.015	0.076	-0.020
0.186	-0.968	-0.097	0.094	-0.989	-0.112	0.116	0.011	0.026	0.029	0.028	-0.001	0.045	0.019	0.060	-0.022
0.182	-0.972	-0.112	0.094	-0.989	-0.114	0.096	0.007	0.023	0.025	0.024	-0.015	0.040	0.015	0.076	-0.020
0.193	-0.976	-0.116	0.095	-0.989	-0.116	0.102	0.015	0.041	0.035	0.020	-0.017	0.051	0.011	0.080	-0.021
0.190	-0.968	-0.132	0.096	-0.988	-0.118	0.082	0.034	0.032	0.030	0.027	-0.031	0.047	0.019	0.095	-0.017
0.186	-0.972	-0.128	0.097	-0.988	-0.119	0.072	-0.003	0.025	0.026	0.023	-0.026	0.042	0.015	0.091	-0.017
0.174	-0.964	-0.120	0.097	-0.988	-0.120	0.057	-0.001	0.015	0.014	0.031	-0.017	0.030	0.022	0.083	-0.016
0.190	-0.960	-0.124	0.098	-0.988	-0.122	0.105	-0.012	0.019	0.028	0.034	-0.018	0.045	0.026	0.086	-0.016
0.190	-0.972	-0.120	0.099	-0.987	-0.124	0.074	0.029	0.008	0.028	0.022	-0.013	0.044	0.014	0.082	-0.014
0.186	-0.956	-0.120	0.099	-0.987	-0.125	0.089	0.013	0.004	0.024	0.038	-0.011	0.040	0.029	0.081	-0.013
0.174	-0.960	-0.132	0.099	-0.987	-0.126	0.049	0.029	-0.002	0.012	0.034	-0.022	0.027	0.025	0.092	-0.010
0.167	-0.976	-0.120	0.099	-0.987	-0.128	0.053	-0.001	-0.014	0.004	0.018	-0.009	0.019	0.009	0.079	-0.008
0.178	-0.979	-0.132	0.099	-0.987	-0.128	0.013	0.010	-0.013	0.016	0.014	-0.021	0.031	0.005	0.090	-0.010
0.174	-0.991	-0.120	0.099	-0.987	-0.128	0.001	-0.017	-0.006	0.012	0.002	-0.009	0.027	0.007	0.077	-0.014
0.197	-0.968	-0.116	0.099	-0.987	-0.128	0.006	0.009	-0.002	0.035	0.026	-0.005	0.050	0.015	0.072	-0.018
0.190	-0.976	-0.116	0.100	-0.987	-0.128	-0.002	-0.015	0.001	0.027	0.018	-0.005	0.042	0.007	0.071	-0.019
0.186	-0.979	-0.112	0.100	-0.987	-0.128	-0.004	-0.002	-0.004	0.023	0.014	-0.001	0.038	0.003	0.066	-0.021
0.190	-0.979	-0.136	0.100	-0.987	-0.127	-0.016	-0.013	-0.009	0.026	0.014	-0.025	0.042	0.003	0.089	-0.017
0.182	-0.983	-0.116	0.100	-0.987	-0.127	-0.021	-0.014	-0.009	0.018	0.010	-0.006	0.034	0.001	0.068	-0.016
0.182	-0.972	-0.128	0.100	-0.987	-0.127	-0.007	-0.013	-0.003	0.018	0.022	-0.018	0.034	0.010	0.078	-0.017
0.190	-0.979	-0.124	0.100	-0.987	-0.126	-0.014	-0.000	-0.009	0.026	0.014	-0.014	0.041	0.003	0.073	-0.017
0.197	-0.983	-0.136	0.100	-0.987	-0.127	0.008	-0.014	-0.013	0.033	0.010	-0.026	0.049	0.001	0.084	-0.017
0.186	-0.972	-0.120	0.100	-0.987	-0.127	0.001	0.001	-0.012	0.022	0.022	-0.010	0.037	0.011	0.067	-0.018
0.186	-0.972	-0.120	0.100	-0.987	-0.127	-0.001	0.001	-0.010	0.022	0.022	-0.010	0.037	0.011	0.066	-0.015
0.190	-0.964	-0.136	0.101	-0.987	-0.127	0.000	0.010	-0.004	0.025	0.029	-0.026	0.041	0.019	0.080	-0.015
0.182	-0.972	-0.136	0.101	-0.987	-0.127	-0.005	-0.003	-0.005	0.017	0.022	-0.026	0.034	0.011	0.079	-0.014
0.193	-0.976	-0.128	0.101	-0.987	-0.126	-0.002	-0.007	-0.002	0.029	0.018	-0.018	0.045	0.007	0.070	-0.014
0.190	-0.972	-0.140	0.101	-0.987	-0.126	-0.008	-0.007	-0.012	0.025	0.021	-0.030	0.041	0.011	0.080	-0.016
0.190	-0.972	-0.140	0.101	-0.987	-0.126	-0.009	0.003	-0.012	0.025	0.021	-0.030	0.041	0.011	0.079	-0.017
0.197	-0.972	-0.120	0.101	-0.987	-0.126	-0.024	0.019	-0.013	0.032	0.021	-0.011	0.049	0.011	0.059	-0.016
0.182	-0.960	-0.124	0.101	-0.987	-0.125	-0.028	0.040	-0.023	0.017	0.033	-0.015	0.034	0.022	0.062	-0.015
0.186	-0.979	-0.120	0.100	-0.987	-0.124	-0.056	0.033	-0.047	0.022	0.014	-0.012	0.038	0.003	0.057	-0.015
0.182	-0.972	-0.132	0.099	-0.987	-0.124	-0.039	0.032	-0.042	0.019	0.022	-0.025	0.034	0.011	0.068	-0.012
0.182	-0.979	-0.128	0.099	-0.987	-0.123	-0.021	0.011	-0.040	0.019	0.014	-0.021	0.034	0.004	0.063	-0.013
0.190	-0.964	-0.136	0.098	-0.988	-0.122	-0.041	0.034	-0.040	0.028	0.030	-0.029	0.042	0.019	0.069	-0.015
0.182	-0.979	-0.116	0.098	-0.988	-0.121	-0.063	0.006	-0.029	0.020	0.015	-0.011	0.034	0.004	0.048	-0.016
0.193	-0.972	-0.124	0.098	-0.988	-0.120	-0.057	0.014	-0.022	0.032	0.022	-0.020	0.046	0.012	0.055	-0.017
0.193	-0.976	-0.136	0.098	-0.988	-0.119	-0.046	0.021	-0.017	0.032	0.019	-0.033	0.047	0.008	0.065	-0.017
0.182	-0.987	-0.120	0.097	-0.988	-0.118	-0.055	0.016	-0.034	0.021	0.007	-0.018	0.036	0.004	0.048	-0.017
0.186	-0.983	-0.128	0.097	-0.988	-0.117	-0.071	0.000	-0.038	0.025	0.011	-0.027	0.040	0.000	0.055	-0.015
0.182	-0.979	-0.112	0.096	-0.989	-0.116	-0.042	0.005	-0.045	0.022	0.015	-0.012	0.037	0.004	0.038	-0.015
0.182	-0.976	-0.120	0.095	-0.989	-0.115	-0.037	0.015	-0.054	0.023	0.019	-0.021	0.037	0.009	0.045	-0.015
0.182	-0.987	-0.108	0.094	-0.989	-0.114	-0.047	0.013	-0.062	0.023	0.008	-0.010	0.038	0.003	0.032	-0.015
0.170	-0.979	-0.101	0.093	-0.989	-0.113	-0.050	0.006	-0.057	0.013	0.015	-0.003	0.027	0.005	0.023	-0.013
0.182	-0.991	-0.120	0.092	-0.989	-0.112	-0.050	-0.002	-0.058	0.025	0.004	-0.024	0.039	0.006	0.042	-0.012
0.174	-0.983	-0.120	0.092	-0.990	-0.112	-0.034	-0.009	-0.058	0.018	0.012	-0.024	0.031	0.002	0.041	-0.012
0.170	-0.983	-0.112	0.091	-0.990	-0.111	-0.049	-0.015	-0.055	0.015	0.012	-0.018	0.028	0.002	0.032	-0.012
0.182	-0.976	-0.112	0.090	-0.990	-0.110	-0.039	-0.007	-0.060	0.028	0.019	-0.018	0.040	0.010	0.032	-0.013
0.167	-0.979	-0.105	0.089	-0.990	-0.109	-0.051	-0.011	-0.056	0.013	0.016	-0.011	0.025	0.006	0.023	-0.014
0.178	-0.972	-0.105	0.088	-0.990	-0.108	-0.054	-0.003	-0.060	0.026	0.024	-0.012	0.037	0.014	0.022	-0.013
0.170	-0.983	-0.105	0.087	-0.990	-0.107	-0.048	-0.009	-0.058	0.019	0.012	-0.013	0.030	0.003	0.021	-0.013
0.163	-0.987	-0.105	0.086	-0.991	-0.106	-0.039	-0.006	-0.046	0.012	0.009	-0.014	0.022	0.001	0.020	-0.012
0.178	-0.983	-0.108	0.086	-0.991	-0.105	-0.042	-0.006	-0.054	0.028	0.013	-0.019	0.038	0.003	0.023	-0.011
0.159	-0.983	-0.108	0.085	-0.991	-0.104	-0.052	-0.005	-0.070	0.010	0.013	-0.020	0.019	0.003	0.023	-0.012
0.163	-0.987	-0.085	0.083	-0.991	-0.103	-0.047	-0.003	-0.068	0.015	0.009	0.003	0.023	0.001	0.002	-0.012
0.167	-0.983	-0.093	0.083	-0.991	-0.102	-0.039	-0.013	-0.059	0.019	0.013	-0.006	0.027	0.003	0.006	-0.011
0.163	-0.983	-0.101	0.082	-0.991	-0.102	-0.031	-0.030	-0.054	0.016	0.013	-0.014	0.023	0.003	0.013	-0.013
0.167	-0.983	-0.105	0.081	-0.992	-0.101	-0.026	-0.028	-0.066	0.021	0.013	-0.018	0.027	0.004	0.017	-0.012
0.167	-0.983	-0.108	0.080	-0.992	-0.101	-0.038	0.007	-0.078	0.022	0.013	-0.023	0.027	0.004	0.020	-0.011
0.159	-0.979	-0.101	0.078	-0.992	-0.100	-0.045	-0.017	-0.078	0.016	0.018	-0.016	0.020	0.008	0.012	-0.012
0.159	-0.983	-0.101	0.077	-0.992	-0.098	-0.060	0.011	-0.082	0.017	0.014	-0.017	0.020	0.004	0.012	-0.013
0.163	-0.983	-0.097	0.076	-0.992	-0.097	-0.065	-0.014	-0.068	0.022	0.014	-0.014	0.024	0.004	0.007	-0.014
0.163	-0.983	-0.089	0.075	-0.993	-0.096	-0.036	-0.001	-0.059	0.023	0.015	-0.007	0.024	0.004	0.001	-0.014
0.159	-0.999	-0.097	0.074	-0.993	-0.096	-0.012	-0.031	-0.049	0.020	-0.001	-0.015	0.021	0.011	0.006	-0.015
0.155	-0.991	-0.093	0.074	-0.993	-0.096	-0.007	-0.017	-0.051	0.017	0.007	-0.011	0.017	0.003	0.002	-0.014
0.155	-0.991	-0.097	0.073	-0.993	-0.096	-0.019	-0.021	-0.061	0.019	0.007	-0.015	0.018	0.003	0.006	-0.012
0.155	-0.983	-0.097	0.071	-0.993	-0.095	-0.029	-0.018	-0.084	0.020	0.015	-0.016	0.018	0.005	0.006	-0.011
0.147	-0.987	-0.093	0.070	-0.993	-0.094	-0.033	-0.025	-0.082	0.014	0.011	-0.013	0.011	0.001	0.001	-0.012
0.147	-0.987	-0.093	0.069	-0.993	-0.094	-0.016	-0.025	-0.076	0.015	0.011	-0.013	0.011	0.001	0.001	-0.012
0.151	-0.995	-0.093	0.068	-0.993	-0.094	0.015	-0.031	-0.065	0.020	0.003	-0.012	0.015	0.006	0.001	-0.011
0.151	-0.999	-0.101	0.067	-0.993	-0.095	0.022	-0.037	-0.052	0.021	-0.001	-0.020	0.016	0.010	0.008	-0.014
0.143	-0.991	-0.093	0.066	-0.993	-0.095	0.004	-0.038	-0.063	0.015	0.007	-0.012	0.009	0.002	0.000	-0.016
0.155	-0.995	-0.089	0.065	-0.993	-0.095	0.005	-0.034	-0.066	0.027	0.003	-0.008	0.020	0.006	0.004	-0.020
0.155	-0.976	-0.093	0.064	-0.993	-0.095	0.005	-0.018	-0.070	0.028	0.023	-0.011	0.021	0.014	0.001	-0.021
0.163	-0.983	-0.085	0.063	-0.994	-0.094	-0.011	0.006	-0.077	0.037	0.015	-0.004	0.029	0.006	0.009	-0.022
0.143	-0.983	-0.085	0.061	-0.994	-0.094	-0.024	0.014	-0.086	0.020	0.015	-0.004	0.010	0.006	0.009	-0.019
0.143	-0.991	-0.089	0.060	-0.994	-0.094	-0.023	0.022	-0.080	0.021	0.008	-0.009	0.011	0.002	0.005	-0.015
0.128	-1.010	-0.085	0.058	-0.994	-0.093	-0.016	0.019	-0.077	0.007	-0.011	-0.005	0.004	0.021	0.010	-0.007
0.124	-1.010	-0.081	0.057	-0.994	-0.093	-0.016	0.011	-0.085	0.005	-0.011	-0.001	0.008	0.021	0.014	-0.007
0.109	-1.010	-0.081	0.055	-0.994	-0.093	0.037	-0.054	-0.086	-0.009	-0.011	-0.001	0.023	0.021	0.015	-0.010
0.140	-0.991	-0.093	0.054	-0.994	-0.095	0.068	-0.059	-0.076	0.023	0.008	-0.011	0.009	0.002	0.004	-0.014
0.151	-0.991	-0.093	0.053	-0.994	-0.096	0.076	-0.014	-0.076	0.036	0.008	-0.010	0.020	0.002	0.004	-0.020
0.143	-1.003	-0.081	0.052	-0.994	-0.098	0.079	0.015	-0.083	0.030	-0.004	0.003	0.013	0.014	0.016	-0.024
0.143	-1.010	-0.077	0.051	-0.994	-0.099	0.082	0.029	-0.070	0.031	-0.012	0.009	0.014	0.021	0.021	-0.024
0.128	-0.995	-0.089	0.049	-0.994	-0.100	0.051	0.034	-0.064	0.016	0.004	-0.002	0.001	0.006	0.009	-0.018
0.128	-0.987	-0.089	0.048	-0.994	-0.101	0.024	0.030	-0.066	0.018	0.011	-0.001	0.001	0.002	0.009	-0.013
0.113	-0.983	-0.093	0.047	-0.994	-0.101	0.007	0.052	-0.071	0.003	0.015	-0.005	0.016	0.005	0.006	-0.010
0.117	-0.972	-0.101	0.046	-0.994	-0.101	0.020	0.010	-0.068	0.008	0.027	-0.013	0.011	0.017	0.002	-0.010
0.124	-0.995	-0.097	0.044	-0.994	-0.102	0.039	0.002	-0.081	0.017	0.003	-0.008	0.003	0.006	0.002	-0.010
0.128	-1.010	-0.105	0.043	-0.994	-0.104	0.068	-0.031	-0.084	0.023	-0.012	-0.015	0.001	0.022	0.005	-0.012
0.124	-1.018	-0.105	0.041	-0.994	-0.105	0.082	-0.034	-0.099	0.020	-0.020	-0.013	0.002	0.030	0.005	-0.014
0.120	-1.007	-0.108	0.040	-0.993	-0.107	0.099	-0.046	-0.093	0.018	-0.009	-0.015	0.005	0.018	0.008	-0.013
0.124	-0.987	-0.108	0.039	-0.993	-0.108	0.073	-0.040	-0.085	0.023	0.010	-0.014	0.001	0.001	0.008	-0.014
0.109	-0.964	-0.097	0.038	-0.993	-0.110	0.077	-0.045	-0.071	0.009	0.033	-0.000	0.016	0.024	0.004	-0.013
0.117	-0.964	-0.093	0.037	-0.993	-0.112	0.091	-0.064	-0.059	0.017	0.033	0.006	0.008	0.024	0.008	-0.016
0.113	-0.968	-0.105	0.036	-0.993	-0.114	0.139	-0.042	-0.055	0.014	0.029	-0.004	0.011	0.020	0.003	-0.020
0.124	-0.976	-0.097	0.035	-0.993	-0.116	0.091	-0.011	-0.065	0.027	0.021	0.006	0.001	0.012	0.005	-0.024
0.128	-0.976	-0.085	0.034	-0.993	-0.117	0.031	0.003	-0.068	0.031	0.021	0.018	0.005	0.012	0.017	-0.025
0.117	-0.976	-0.073	0.033	-0.993	-0.117	0.025	-0.013	-0.060	0.021	0.021	0.031	0.006	0.012	0.030	-0.027
0.113	-0.976	-0.089	0.032	-0.993	-0.117	-0.004	-0.017	-0.058	0.018	0.021	0.015	0.009	0.012	0.014	-0.025
0.117	-0.976	-0.097	0.031	-0.993	-0.117	0.003	-0.034	-0.051	0.022	0.021	0.007	0.005	0.012	0.007	-0.020
0.105	-0.976	-0.093	0.031	-0.993	-0.117	0.026	-0.103	-0.051	0.011	0.021	0.011	0.016	0.012	0.011	-0.018
0.109	-0.968	-0.105	0.030	-0.993	-0.118	0.033	-0.077	-0.068	0.016	0.028	0.000	0.011	0.020	0.000	-0.020
0.113	-0.968	-0.112	0.029	-0.993	-0.118	0.009	-0.079	-0.081	0.021	0.028	-0.008	0.007	0.020	0.008	-0.023
0.124	-0.976	-0.097	0.028	-0.993	-0.117	-0.018	-0.051	-0.081	0.033	0.021	0.008	0.005	0.012	0.008	-0.026
0.120	-0.968	-0.077	0.027	-0.993	-0.117	-0.010	-0.047	-0.071	0.030	0.028	0.027	0.002	0.020	0.028	-0.026
0.113	-0.991	-0.085	0.026	-0.993	-0.117	-0.003	-0.053	-0.062	0.023	0.005	0.019	0.005	0.004	0.021	-0.026
0.105	-0.976	-0.097	0.025	-0.993	-0.117	0.013	-0.084	-0.044	0.016	0.020	0.007	0.012	0.012	0.010	-0.020
0.105	-0.976	-0.097	0.025	-0.993	-0.118	0.037	-0.065	-0.038	0.016	0.020	0.008	0.012	0.012	0.010	-0.015
0.090	-0.956	-0.108	0.025	-0.993	-0.119	0.066	-0.074	-0.029	0.001	0.039	-0.003	0.026	0.031	0.002	-0.012
0.101	-0.956	-0.108	0.025	-0.993	-0.119	-0.009	-0.076	-0.029	0.013	0.039	-0.003	0.014	0.031	0.002	-0.010
0.097	-0.976	-0.089	0.024	-0.993	-0.117	-0.065	-0.046	-0.058	0.009	0.020	0.015	0.017	0.012	0.018	-0.009
0.090	-0.976	-0.085	0.023	-0.993	-0.115	-0.102	-0.059	-0.072	0.003	0.021	0.017	0.024	0.011	0.023	-0.010
0.090	-0.972	-0.073	0.021	-0.993	-0.113	-0.103	-0.077	-0.082	0.004	0.025	0.027	0.024	0.015	0.036	-0.011
0.086	-0.968	-0.085	0.020	-0.994	-0.111	-0.080	-0.088	-0.075	0.001	0.029	0.013	0.027	0.020	0.026	-0.010
0.097	-0.968	-0.093	0.019	-0.994	-0.110	-0.082	-0.044	-0.077	0.014	0.029	0.004	0.016	0.020	0.020	-0.014
0.090	-0.968	-0.085	0.018	-0.994	-0.108	-0.091	-0.058	-0.070	0.007	0.030	0.010	0.023	0.020	0.029	-0.017
0.117	-0.979	-0.097	0.017	-0.994	-0.106	-0.088	-0.010	-0.060	0.035	0.018	-0.004	0.004	0.009	0.017	-0.027
0.105	-0.991	-0.081	0.017	-0.994	-0.105	-0.047	-0.079	-0.025	0.023	0.007	0.011	0.009	0.002	0.032	-0.036
0.147	-0.999	-0.108	0.017	-0.994	-0.104	-0.038	-0.043	-0.013	0.065	-0.001	-0.017	0.033	0.010	0.004	-0.043
0.155	-0.995	-0.108	0.018	-0.995	-0.103	-0.061	-0.015	0.006	0.072	0.003	-0.018	0.042	0.005	0.004	-0.040
0.143	-1.003	-0.120	0.018	-0.995	-0.100	-0.161	0.083	0.013	0.060	-0.004	-0.033	0.031	0.011	0.008	-0.039
0.117	-1.026	-0.116	0.019	-0.995	-0.095	-0.267	0.116	0.015	0.033	-0.027	-0.034	0.005	0.033	0.003	-0.032
0.109	-1.045	-0.085	0.020	-0.996	-0.088	-0.358	0.123	0.045	0.024	-0.045	-0.010	0.001	0.050	0.030	-0.020
0.113	-1.045	-0.085	0.021	-0.997	-0.080	-0.371	0.108	0.043	0.027	-0.044	-0.017	0.005	0.049	0.031	-0.014
0.097	-1.010	-0.085	0.022	-0.997	-0.074	-0.326	0.019	0.039	0.010	-0.009	-0.024	0.009	0.013	0.033	-0.012
0.109	-0.983	-0.085	0.023	-0.997	-0.069	-0.220	-0.022	0.038	0.021	0.018	-0.028	0.005	0.015	0.034	-0.010
0.109	-0.964	-0.073	0.024	-0.997	-0.067	-0.110	-0.070	0.054	0.019	0.038	-0.018	0.007	0.036	0.047	-0.012
0.109	-0.972	-0.073	0.026	-0.998	-0.065	-0.110	-0.059	0.076	0.017	0.030	-0.020	0.010	0.030	0.048	-0.017
0.124	-0.979	-0.053	0.029	-0.998	-0.062	-0.135	-0.014	0.118	0.030	0.023	-0.003	0.028	0.023	0.068	-0.018
0.120	-1.007	-0.034	0.032	-0.998	-0.059	-0.175	-0.013	0.138	0.023	-0.004	0.013	0.027	0.002	0.088	-0.017
0.120	-1.022	-0.042	0.034	-0.998	-0.055	-0.190	-0.001	0.125	0.020	-0.019	0.001	0.031	0.018	0.081	-0.009
0.109	-1.034	-0.049	0.036	-0.998	-0.053	-0.112	-0.056	0.092	0.007	-0.031	-0.009	0.024	0.029	0.073	0.005
0.086	-1.030	-0.073	0.037	-0.998	-0.053	0.029	-0.145	0.034	-0.018	-0.027	-0.032	0.005	0.025	0.049	0.024
0.078	-1.030	-0.112	0.038	-0.998	-0.057	0.189	-0.182	-0.009	-0.025	-0.027	-0.068	0.001	0.025	0.009	0.047
0.063	-1.026	-0.140	0.037	-0.997	-0.062	0.276	-0.216	-0.022	-0.041	-0.023	-0.090	0.010	0.022	0.019	0.069
0.032	-0.995	-0.144	0.037	-0.997	-0.067	0.233	-0.237	-0.025	-0.071	0.007	-0.089	0.036	0.008	0.023	0.084
0.005	-0.991	-0.120	0.036	-0.997	-0.069	0.096	-0.217	-0.061	-0.097	0.011	-0.063	0.058	0.011	0.000	0.094
0.005	-0.991	-0.089	0.034	-0.997	-0.068	-0.049	-0.169	-0.107	-0.095	0.011	-0.033	0.054	0.009	0.031	0.100
-0.003	-1.007	-0.069	0.032	-0.997	-0.065	-0.138	-0.218	-0.124	-0.101	-0.004	-0.016	0.057	0.007	0.049	0.096
-0.003	-1.014	-0.073	0.030	-0.998	-0.062	-0.130	-0.225	-0.105	-0.099	-0.011	-0.023	0.053	0.016	0.044	0.087
0.032	-1.037	-0.097	0.028	-0.998	-0.061	-0.078	-0.219	-0.096	-0.063	-0.034	-0.048	0.014	0.041	0.019	0.079
0.040	-1.061	-0.101	0.027	-0.998	-0.060	-0.061	-0.186	-0.099	-0.053	-0.057	-0.053	0.001	0.065	0.015	0.073
0.051	-1.045	-0.101	0.025	-0.998	-0.059	-0.048	-0.190	-0.102	-0.040	-0.042	-0.054	0.014	0.051	0.014	0.062
0.024	-1.045	-0.077	0.023	-0.998	-0.057	-0.063	-0.173	-0.100	-0.065	-0.042	-0.032	0.008	0.052	0.037	0.059
0.055	-1.034	-0.081	0.022	-0.998	-0.056	-0.065	-0.195	-0.087	-0.033	-0.030	-0.037	0.028	0.042	0.032	0.058
0.036	-1.018	-0.081	0.020	-0.998	-0.055	-0.076	-0.129	-0.076	-0.051	-0.014	-0.039	0.013	0.028	0.031	0.059
0.040	-1.018	-0.093	0.019	-0.998	-0.053	-0.075	-0.092	-0.062	-0.046	-0.014	-0.052	0.022	0.030	0.019	0.058
0.040	-1.018	-0.093	0.019	-0.998	-0.052	-0.041	-0.088	-0.047	-0.046	-0.014	-0.053	0.026	0.032	0.018	0.057
0.032	-0.995	-0.097	0.018	-0.998	-0.053	-0.000	-0.123	-0.033	-0.053	0.009	-0.057	0.024	0.011	0.013	0.051
0.059	-1.010	-0.077	0.017	-0.998	-0.053	0.004	-0.118	-0.050	-0.025	-0.006	-0.037	0.056	0.028	0.032	0.049
0.059	-1.018	-0.073	0.016	-0.998	-0.052	-0.010	-0.090	-0.063	-0.024	-0.014	-0.033	0.061	0.038	0.035	0.039
0.043	-1.037	-0.077	0.015	-0.999	-0.052	-0.011	-0.122	-0.071	-0.038	-0.033	-0.037	0.051	0.060	0.030	0.025
0.074	-1.030	-0.061	0.014	-0.999	-0.051	-0.054	-0.126	-0.078	-0.006	-0.025	-0.023	0.087	0.054	0.045	0.015
0.093	-1.026	-0.069	0.013	-0.999	-0.051	-0.010	-0.115	-0.081	0.014	-0.021	-0.031	0.111	0.053	0.036	0.004
0.105	-1.026	-0.057	0.011	-0.999	-0.051	0.009	-0.111	-0.079	0.027	-0.021	-0.019	0.128	0.055	0.046	-0.012
0.101	-1.003	-0.045	0.010	-0.999	-0.051	0.008	-0.109	-0.083	0.024	0.002	-0.007	0.129	0.035	0.057	-0.018
0.105	-1.014	-0.030	0.009	-0.999	-0.052	0.065	-0.097	-0.084	0.029	-0.010	0.010	0.138	0.049	0.071	-0.018
0.090	-1.022	-0.030	0.008	-0.998	-0.055	0.135	-0.110	-0.085	0.015	-0.018	0.013	0.128	0.059	0.070	-0.017
0.074	-1.018	-0.042	0.007	-0.998	-0.059	0.199	-0.189	-0.069	0.001	-0.014	0.005	0.118	0.059	0.057	-0.019
0.090	-1.022	-0.049	0.006	-0.998	-0.064	0.233	-0.210	-0.078	0.017	-0.018	0.001	0.138	0.065	0.047	-0.020
0.097	-1.026	-0.049	0.004	-0.998	-0.068	0.240	-0.162	-0.109	0.027	-0.022	0.006	0.152	0.072	0.046	-0.022
0.101	-1.026	-0.042	0.002	-0.997	-0.073	0.265	-0.177	-0.101	0.032	-0.023	0.019	0.161	0.075	0.053	-0.025
0.093	-1.037	-0.049	0.001	-0.997	-0.079	0.305	-0.148	-0.092	0.026	-0.035	0.017	0.159	0.090	0.044	-0.023
0.070	-1.026	-0.034	-0.000	-0.996	-0.086	0.323	-0.140	-0.088	0.004	-0.024	0.039	0.140	0.081	0.059	-0.019
0.063	-1.014	-0.045	-0.001	-0.996	-0.092	0.331	-0.125	-0.082	-0.003	-0.013	0.033	0.137	0.073	0.046	-0.015
0.055	-1.003	-0.042	-0.003	-0.995	-0.098	0.310	-0.129	-0.080	-0.009	-0.002	0.043	0.134	0.065	0.049	-0.013
0.063	-0.976	-0.053	-0.004	-0.995	-0.104	0.322	-0.135	-0.091	-0.000	0.024	0.038	0.147	0.041	0.037	-0.015
0.067	-0.987	-0.049	-0.005	-0.994	-0.111	0.326	-0.141	-0.095	0.005	0.012	0.048	0.156	0.056	0.039	-0.019
0.074	-0.987	-0.065	-0.007	-0.993	-0.117	0.321	-0.135	-0.093	0.014	0.011	0.038	0.169	0.058	0.023	-0.024
0.078	-0.995	-0.069	-0.008	-0.992	-0.122	0.279	-0.145	-0.086	0.019	0.003	0.040	0.179	0.069	0.018	-0.026
0.082	-0.995	-0.093	-0.009	-0.992	-0.127	0.248	-0.112	-0.078	0.024	0.002	0.021	0.187	0.072	0.007	-0.028
0.078	-1.010	-0.101	-0.010	-0.991	-0.132	0.263	-0.092	-0.069	0.021	-0.014	0.018	0.188	0.091	0.015	-0.027
0.082	-1.003	-0.108	-0.010	-0.990	-0.137	0.262	-0.081	-0.061	0.025	-0.007	0.015	0.197	0.086	0.024	-0.026
0.070	-0.987	-0.101	-0.011	-0.990	-0.142	0.224	-0.107	-0.061	0.014	0.008	0.028	0.190	0.073	0.017	-0.023
0.070	-0.968	-0.105	-0.012	-0.989	-0.146	0.221	-0.124	-0.063	0.015	0.026	0.028	0.196	0.056	0.022	-0.022
0.063	-0.968	-0.108	-0.012	-0.989	-0.150	0.216	-0.159	-0.039	0.007	0.026	0.029	0.193	0.059	0.027	-0.020
0.070	-0.976	-0.128	-0.011	-0.988	-0.155	0.236	-0.210	-0.006	0.014	0.017	0.014	0.205	0.069	0.048	-0.017
0.078	-0.987	-0.144	-0.010	-0.987	-0.160	0.262	-0.210	0.007	0.021	0.005	0.003	0.217	0.083	0.065	-0.016
0.070	-0.987	-0.160	-0.009	-0.986	-0.164	0.207	-0.194	-0.003	0.012	0.004	-0.008	0.215	0.086	0.081	-0.016
0.074	-0.979	-0.152	-0.009	-0.986	-0.169	0.238	-0.196	-0.028	0.016	0.011	0.004	0.224	0.081	0.075	-0.018
0.074	-0.972	-0.152	-0.008	-0.985	-0.174	0.271	-0.217	-0.015	0.015	0.018	0.009	0.229	0.076	0.075	0.000
0.082	-0.964	-0.148	-0.008	-0.983	-0.181	0.346	-0.172	-0.021	0.022	0.024	0.020	0.242	0.072	0.072	0.000
0.093	-0.964	-0.132	-0.008	-0.982	-0.187	0.328	-0.102	-0.040	0.034	0.023	0.042	0.258	0.076	0.055	0.000
Avg ODBA	2.928
Vec ODBA	2.050
Avg ELBA	0.561
Avg EPBA	0.146
Speed	ODBA	VeDBA	ELBA	EPBA	StrkSpGn	StrSpGn_L	ISI
6.500	2.928	2.050	0.561	0.146	0.364	0.340	3.560
MeanPeak	0.037095
MeanLong	0.034740
MeanISI	3.560000
