# Supplementary material for: Averaged Propulsive Body Acceleration (APBA) Can Be Calculated from Biologging Tags That Incorporate Gyroscopes and Accelerometers to Estimate Swimming Speed, Hydrodynamic Drag and Energy Expenditure for Steller Sea Lions
Source: PLoS One. 2016 Jun 10;11(6):e0157326. doi: 10.1371/journal.pone.0157326 (PMC4902303; doi:10.1371/journal.pone.0157326)
Supplement: S5 Data — Same components as S2. (ZIP) [file pone.0157326.s005.zip › YashaJuly_30/yasha_4133_4.csv]

rawAx	rawAy	rawAz	gravX	gravY	gravZ	gyrX	gyrY	gyrZ	estAx	estAy	estAz	odbX	odbY	odbZ	spk
0.624	-0.651	-0.562	0.501	-0.660	-0.560	0.302	-0.100	-0.151	0.052	0.017	-0.018	0.396	0.053	0.094	-0.018
0.578	-0.655	-0.597	0.500	-0.659	-0.562	0.222	-0.057	-0.168	0.007	0.012	-0.051	0.347	0.051	0.134	-0.002
0.574	-0.670	-0.574	0.498	-0.657	-0.566	0.324	-0.025	-0.196	0.005	-0.005	-0.023	0.341	0.037	0.114	0.029
0.528	-0.647	-0.629	0.494	-0.655	-0.571	0.362	0.044	-0.224	-0.038	0.016	-0.073	0.293	0.062	0.173	0.066
0.482	-0.620	-0.676	0.491	-0.653	-0.576	0.308	0.048	-0.198	-0.081	0.041	-0.116	0.245	0.091	0.224	0.104
0.455	-0.639	-0.708	0.489	-0.651	-0.580	0.230	0.093	-0.093	-0.105	0.020	-0.143	0.215	0.073	0.259	0.157
0.401	-0.682	-0.735	0.485	-0.651	-0.584	0.077	0.212	-0.098	-0.155	-0.022	-0.167	0.160	0.032	0.291	0.205
0.313	-0.752	-0.711	0.481	-0.652	-0.586	0.046	0.164	-0.123	-0.239	-0.091	-0.141	0.071	0.036	0.271	0.247
0.282	-0.744	-0.735	0.477	-0.653	-0.588	0.021	0.122	-0.105	-0.267	-0.083	-0.163	0.039	0.026	0.300	0.280
0.259	-0.697	-0.755	0.474	-0.656	-0.587	-0.167	0.098	-0.104	-0.286	-0.033	-0.184	0.014	0.022	0.324	0.290
0.255	-0.678	-0.704	0.471	-0.660	-0.586	-0.200	0.094	-0.103	-0.287	-0.010	-0.134	0.009	0.043	0.279	0.278
0.301	-0.659	-0.664	0.467	-0.664	-0.585	-0.244	0.172	-0.131	-0.237	0.013	-0.096	0.054	0.064	0.245	0.251
0.343	-0.682	-0.660	0.462	-0.668	-0.583	-0.286	0.175	-0.132	-0.190	-0.006	-0.094	0.094	0.043	0.247	0.212
0.382	-0.701	-0.644	0.458	-0.674	-0.580	-0.348	0.184	-0.149	-0.148	-0.019	-0.081	0.131	0.026	0.236	0.171
0.405	-0.713	-0.621	0.454	-0.680	-0.576	-0.389	0.163	-0.163	-0.120	-0.025	-0.061	0.153	0.018	0.218	0.129
0.428	-0.690	-0.609	0.449	-0.686	-0.573	-0.366	0.164	-0.168	-0.093	0.004	-0.052	0.174	0.044	0.212	0.097
0.478	-0.694	-0.577	0.445	-0.691	-0.569	-0.368	0.185	-0.178	-0.038	0.006	-0.024	0.223	0.043	0.187	0.075
0.474	-0.697	-0.577	0.439	-0.698	-0.566	-0.412	0.249	-0.205	-0.037	0.008	-0.028	0.217	0.042	0.195	0.052
0.447	-0.701	-0.550	0.433	-0.706	-0.561	-0.525	0.261	-0.242	-0.057	0.012	-0.005	0.189	0.042	0.174	0.032
0.478	-0.713	-0.522	0.427	-0.715	-0.554	-0.632	0.233	-0.246	-0.021	0.010	0.015	0.218	0.032	0.153	0.025
0.478	-0.717	-0.514	0.420	-0.725	-0.545	-0.748	0.295	-0.267	-0.014	0.017	0.015	0.216	0.030	0.151	0.013
0.467	-0.705	-0.479	0.414	-0.737	-0.535	-0.843	0.252	-0.253	-0.019	0.039	0.040	0.201	0.042	0.121	0.008
0.470	-0.686	-0.447	0.408	-0.747	-0.525	-0.823	0.278	-0.257	-0.009	0.069	0.061	0.202	0.062	0.096	0.003
0.443	-0.690	-0.491	0.402	-0.759	-0.513	-0.934	0.219	-0.257	-0.030	0.077	0.006	0.172	0.060	0.146	-0.002
0.482	-0.697	-0.495	0.395	-0.770	-0.501	-0.926	0.264	-0.291	0.016	0.081	-0.010	0.207	0.054	0.156	-0.008
0.486	-0.724	-0.491	0.389	-0.782	-0.488	-0.928	0.214	-0.277	0.026	0.065	-0.019	0.208	0.029	0.159	-0.010
0.486	-0.771	-0.471	0.383	-0.793	-0.473	-0.996	0.176	-0.275	0.031	0.030	-0.014	0.205	0.015	0.145	-0.021
0.470	-0.813	-0.436	0.377	-0.805	-0.459	-0.989	0.183	-0.287	0.022	-0.001	0.007	0.187	0.056	0.115	-0.026
0.467	-0.837	-0.408	0.371	-0.816	-0.444	-1.013	0.160	-0.279	0.024	-0.013	0.019	0.181	0.076	0.094	-0.027
0.459	-0.840	-0.365	0.366	-0.826	-0.428	-0.971	0.149	-0.275	0.022	-0.006	0.047	0.171	0.078	0.057	-0.028
0.451	-0.809	-0.380	0.360	-0.836	-0.414	-0.926	0.155	-0.275	0.020	0.034	0.017	0.162	0.045	0.078	-0.030
0.463	-0.817	-0.404	0.354	-0.845	-0.402	-0.814	0.187	-0.279	0.037	0.035	-0.019	0.171	0.050	0.108	-0.028
0.459	-0.844	-0.384	0.349	-0.852	-0.390	-0.757	0.125	-0.277	0.039	0.016	-0.011	0.165	0.075	0.094	-0.026
0.428	-0.887	-0.333	0.344	-0.859	-0.379	-0.670	0.095	-0.270	0.013	-0.020	0.029	0.132	0.115	0.049	-0.028
0.440	-0.848	-0.357	0.338	-0.866	-0.367	-0.707	0.140	-0.274	0.030	0.026	-0.006	0.141	0.074	0.078	-0.024
0.447	-0.817	-0.369	0.333	-0.873	-0.356	-0.702	0.119	-0.262	0.043	0.063	-0.029	0.147	0.041	0.096	-0.020
0.424	-0.813	-0.365	0.328	-0.879	-0.345	-0.643	0.088	-0.240	0.024	0.073	-0.036	0.122	0.035	0.098	-0.017
0.401	-0.825	-0.298	0.325	-0.885	-0.334	-0.642	0.016	-0.194	0.005	0.067	0.020	0.097	0.044	0.036	-0.017
0.401	-0.825	-0.298	0.322	-0.890	-0.323	-0.665	0.050	-0.181	0.008	0.073	0.008	0.095	0.041	0.042	-0.016
0.413	-0.871	-0.286	0.319	-0.896	-0.311	-0.698	0.100	-0.170	0.023	0.032	0.008	0.105	0.085	0.036	-0.020
0.413	-0.871	-0.286	0.315	-0.901	-0.298	-0.724	0.082	-0.178	0.026	0.037	-0.004	0.103	0.082	0.041	-0.019
0.417	-0.898	-0.262	0.311	-0.906	-0.285	-0.743	0.114	-0.201	0.034	0.015	0.007	0.105	0.106	0.023	-0.021
0.397	-0.894	-0.286	0.307	-0.912	-0.272	-0.796	0.097	-0.219	0.019	0.025	-0.031	0.084	0.100	0.052	-0.020
0.390	-0.918	-0.235	0.302	-0.918	-0.258	-0.768	0.131	-0.229	0.016	0.007	0.007	0.075	0.121	0.006	-0.020
0.390	-0.914	-0.219	0.299	-0.922	-0.245	-0.749	0.089	-0.192	0.020	0.016	0.009	0.073	0.114	0.004	-0.020
0.393	-0.910	-0.231	0.296	-0.927	-0.232	-0.732	0.089	-0.155	0.026	0.024	-0.015	0.074	0.108	0.013	-0.018
0.409	-0.941	-0.215	0.293	-0.931	-0.220	-0.687	0.128	-0.139	0.045	-0.003	-0.012	0.088	0.136	0.002	-0.018
0.370	-0.937	-0.227	0.289	-0.934	-0.209	-0.619	0.107	-0.160	0.009	0.004	-0.034	0.047	0.130	0.019	-0.017
0.393	-0.949	-0.235	0.286	-0.937	-0.198	-0.606	0.137	-0.173	0.036	-0.004	-0.053	0.068	0.140	0.033	-0.018
0.382	-0.956	-0.203	0.283	-0.940	-0.189	-0.563	0.147	-0.150	0.028	-0.009	-0.031	0.054	0.145	0.006	-0.018
0.378	-0.952	-0.156	0.279	-0.943	-0.180	-0.505	0.205	-0.161	0.027	-0.002	0.008	0.049	0.138	0.036	-0.023
0.382	-0.945	-0.152	0.276	-0.946	-0.172	-0.486	0.188	-0.143	0.034	0.008	0.004	0.051	0.128	0.035	-0.025
0.374	-0.968	-0.160	0.273	-0.948	-0.164	-0.493	0.205	-0.156	0.030	-0.013	-0.013	0.042	0.149	0.022	-0.024
0.367	-1.030	-0.132	0.269	-0.950	-0.157	-0.406	0.197	-0.169	0.026	-0.072	0.008	0.033	0.209	0.045	-0.021
0.359	-0.979	-0.164	0.266	-0.952	-0.152	-0.328	0.128	-0.147	0.021	-0.020	-0.029	0.024	0.156	0.008	-0.013
0.359	-0.945	-0.156	0.264	-0.953	-0.146	-0.306	0.088	-0.102	0.023	0.016	-0.026	0.023	0.119	0.011	-0.002
0.332	-0.925	-0.140	0.263	-0.955	-0.141	-0.323	0.099	-0.093	-0.002	0.037	-0.016	0.005	0.098	0.022	0.009
0.309	-0.922	-0.148	0.261	-0.956	-0.134	-0.379	0.076	-0.097	-0.024	0.042	-0.031	0.030	0.091	0.009	0.011
0.301	-0.979	-0.112	0.259	-0.958	-0.127	-0.353	0.032	-0.104	-0.029	-0.014	-0.002	0.039	0.146	0.040	0.009
0.324	-1.018	-0.093	0.256	-0.959	-0.122	-0.268	0.070	-0.131	-0.004	-0.052	0.013	0.017	0.183	0.055	0.003
0.351	-0.983	-0.105	0.253	-0.960	-0.118	-0.225	0.105	-0.139	0.026	-0.016	-0.003	0.009	0.145	0.039	-0.003
0.351	-0.945	-0.112	0.250	-0.961	-0.114	-0.264	0.150	-0.164	0.029	0.025	-0.015	0.008	0.104	0.027	-0.010
0.324	-0.945	-0.120	0.247	-0.963	-0.110	-0.262	0.150	-0.174	0.006	0.026	-0.027	0.020	0.102	0.015	-0.020
0.332	-0.949	-0.105	0.244	-0.964	-0.105	-0.271	0.178	-0.150	0.017	0.023	-0.015	0.013	0.103	0.026	-0.020
0.359	-0.949	-0.061	0.241	-0.965	-0.100	-0.328	0.198	-0.147	0.047	0.025	0.023	0.014	0.100	0.066	-0.024
0.328	-0.925	-0.061	0.239	-0.966	-0.094	-0.335	0.186	-0.108	0.018	0.049	0.017	0.017	0.074	0.062	-0.032
0.355	-0.894	-0.077	0.237	-0.967	-0.089	-0.322	0.231	-0.087	0.047	0.081	-0.004	0.010	0.039	0.042	-0.040
0.343	-0.910	-0.073	0.236	-0.968	-0.083	-0.343	0.168	-0.049	0.037	0.066	-0.005	0.002	0.052	0.042	-0.041
0.363	-0.922	-0.053	0.236	-0.969	-0.078	-0.330	0.180	-0.017	0.056	0.055	0.009	0.018	0.061	0.059	-0.050
0.363	-0.894	-0.057	0.236	-0.969	-0.073	-0.268	0.203	0.014	0.056	0.082	0.001	0.019	0.031	0.051	-0.055
0.386	-0.875	-0.061	0.237	-0.969	-0.067	-0.384	0.303	0.009	0.079	0.102	-0.009	0.043	0.008	0.044	-0.052
0.370	-0.902	-0.026	0.237	-0.970	-0.058	-0.561	0.332	0.031	0.063	0.075	0.017	0.028	0.032	0.077	-0.044
0.328	-0.891	-0.022	0.238	-0.970	-0.047	-0.622	0.297	0.056	0.020	0.087	0.010	0.013	0.018	0.078	-0.030
0.324	-0.871	-0.018	0.240	-0.970	-0.034	-0.754	0.290	0.063	0.015	0.107	0.001	0.016	0.004	0.079	-0.016
0.293	-0.898	-0.014	0.241	-0.970	-0.021	-0.740	0.224	0.093	-0.018	0.080	-0.008	0.045	0.020	0.080	-0.001
0.324	-0.914	-0.022	0.244	-0.970	-0.006	-0.822	0.230	0.099	0.011	0.064	-0.031	0.013	0.033	0.069	-0.003
0.328	-0.925	-0.042	0.245	-0.969	0.010	-0.885	0.212	0.082	0.013	0.052	-0.066	0.008	0.042	0.047	-0.004
0.370	-0.952	-0.022	0.247	-0.969	0.027	-0.926	0.261	0.062	0.054	0.024	-0.063	0.036	0.067	0.064	-0.015
0.370	-0.952	-0.022	0.250	-0.967	0.045	-1.005	0.222	0.101	0.051	0.023	-0.081	0.037	0.065	0.061	-0.021
0.382	-1.003	0.025	0.252	-0.966	0.064	-1.084	0.329	0.109	0.060	-0.029	-0.053	0.050	0.113	0.106	-0.028
0.382	-1.003	0.025	0.255	-0.963	0.084	-1.157	0.376	0.095	0.057	-0.031	-0.073	0.052	0.111	0.103	-0.030
0.382	-0.964	0.045	0.257	-0.961	0.102	-1.082	0.464	0.058	0.055	0.005	-0.072	0.054	0.071	0.120	-0.033
0.390	-0.918	0.073	0.259	-0.958	0.119	-0.984	0.407	0.028	0.061	0.049	-0.061	0.064	0.023	0.145	-0.030
0.382	-0.902	0.120	0.261	-0.956	0.134	-0.852	0.300	0.042	0.051	0.062	-0.029	0.058	0.006	0.190	-0.018
0.370	-0.941	0.124	0.264	-0.953	0.147	-0.760	0.223	0.075	0.037	0.021	-0.038	0.049	0.043	0.192	0.000
0.328	-0.999	0.104	0.265	-0.951	0.159	-0.665	0.176	0.064	-0.007	-0.040	-0.069	0.009	0.099	0.170	0.024
0.305	-1.037	0.073	0.267	-0.949	0.169	-0.634	0.150	0.043	-0.031	-0.081	-0.112	0.013	0.137	0.136	0.058
0.282	-1.026	0.096	0.267	-0.947	0.181	-0.639	0.113	-0.025	-0.054	-0.071	-0.099	0.034	0.124	0.158	0.091
0.236	-0.991	0.081	0.265	-0.945	0.191	-0.569	0.102	-0.085	-0.099	-0.038	-0.125	0.078	0.087	0.140	0.115
0.217	-0.964	0.100	0.263	-0.944	0.198	-0.431	0.156	-0.143	-0.116	-0.011	-0.112	0.095	0.059	0.157	0.141
0.220	-0.960	0.077	0.262	-0.944	0.202	-0.330	0.278	-0.125	-0.111	-0.008	-0.140	0.089	0.054	0.131	0.162
0.178	-0.968	0.065	0.261	-0.943	0.205	-0.267	0.263	-0.080	-0.153	-0.016	-0.155	0.130	0.060	0.118	0.177
0.178	-0.937	0.081	0.261	-0.942	0.209	-0.303	0.243	-0.073	-0.152	0.014	-0.144	0.128	0.028	0.131	0.192
0.155	-0.914	0.081	0.259	-0.942	0.215	-0.324	0.116	-0.086	-0.174	0.036	-0.149	0.150	0.004	0.129	0.205
0.143	-0.910	0.085	0.258	-0.941	0.220	-0.324	0.064	-0.064	-0.184	0.039	-0.151	0.159	0.000	0.131	0.196
0.147	-0.902	0.100	0.257	-0.939	0.226	-0.344	-0.046	-0.012	-0.180	0.046	-0.141	0.154	0.008	0.144	0.192
0.213	-0.922	0.124	0.257	-0.938	0.233	-0.417	0.100	-0.013	-0.115	0.025	-0.125	0.087	0.011	0.166	0.180
0.174	-0.968	0.167	0.257	-0.935	0.243	-0.530	0.099	-0.025	-0.153	-0.024	-0.091	0.123	0.056	0.207	0.163
0.197	-0.991	0.183	0.257	-0.933	0.252	-0.534	0.108	-0.022	-0.130	-0.050	-0.084	0.098	0.078	0.220	0.148
0.201	-1.010	0.207	0.257	-0.931	0.260	-0.478	0.046	-0.023	-0.126	-0.071	-0.069	0.093	0.096	0.242	0.137
0.197	-1.026	0.234	0.256	-0.929	0.268	-0.407	0.000	-0.015	-0.129	-0.089	-0.049	0.095	0.110	0.267	0.125
0.220	-1.065	0.290	0.255	-0.928	0.272	-0.226	0.012	-0.066	-0.104	-0.128	0.002	0.070	0.148	0.320	0.110
0.213	-1.061	0.274	0.253	-0.928	0.274	-0.116	-0.030	-0.093	-0.110	-0.124	-0.016	0.076	0.142	0.303	0.093
0.236	-1.034	0.301	0.250	-0.928	0.276	-0.082	-0.026	-0.113	-0.085	-0.097	0.010	0.052	0.114	0.328	0.071
0.263	-1.034	0.286	0.248	-0.929	0.276	-0.041	-0.017	-0.131	-0.055	-0.097	-0.006	0.024	0.112	0.311	0.057
0.290	-1.018	0.282	0.245	-0.929	0.277	-0.029	0.062	-0.168	-0.026	-0.080	-0.010	0.004	0.095	0.305	0.034
0.293	-0.972	0.274	0.242	-0.930	0.276	-0.010	0.030	-0.166	-0.019	-0.033	-0.018	0.009	0.047	0.294	0.018
0.324	-0.952	0.282	0.239	-0.931	0.276	-0.013	0.058	-0.190	0.015	-0.013	-0.011	0.039	0.027	0.300	0.001
0.305	-0.956	0.301	0.236	-0.931	0.278	-0.089	0.037	-0.209	-0.001	-0.017	0.008	0.020	0.029	0.316	-0.007
0.328	-0.960	0.325	0.232	-0.932	0.279	-0.076	0.108	-0.225	0.025	-0.020	0.030	0.043	0.032	0.337	-0.018
0.309	-0.960	0.301	0.229	-0.933	0.279	-0.042	0.077	-0.238	0.010	-0.019	0.006	0.024	0.030	0.310	-0.026
0.336	-0.941	0.286	0.225	-0.934	0.279	0.001	0.032	-0.230	0.041	0.001	-0.009	0.051	0.009	0.291	-0.029
0.343	-0.956	0.301	0.221	-0.934	0.280	-0.030	0.045	-0.248	0.052	-0.013	0.006	0.059	0.023	0.305	-0.028
0.297	-0.960	0.317	0.216	-0.935	0.281	-0.075	0.014	-0.269	0.011	-0.017	0.020	0.014	0.025	0.318	-0.034
0.305	-0.933	0.309	0.211	-0.936	0.283	-0.087	0.002	-0.275	0.024	0.011	0.011	0.023	0.003	0.308	-0.037
0.324	-0.941	0.293	0.207	-0.936	0.284	-0.049	-0.023	-0.255	0.047	0.004	-0.006	0.044	0.003	0.290	-0.038
0.317	-0.972	0.333	0.202	-0.937	0.285	-0.075	0.046	-0.278	0.044	-0.026	0.032	0.038	0.032	0.327	-0.043
0.313	-0.956	0.341	0.197	-0.938	0.286	-0.051	0.045	-0.282	0.045	-0.010	0.039	0.036	0.015	0.333	-0.042
0.301	-0.952	0.321	0.193	-0.939	0.286	-0.016	0.071	-0.282	0.038	-0.005	0.019	0.027	0.009	0.312	-0.039
0.274	-0.964	0.321	0.188	-0.940	0.286	-0.016	0.038	-0.268	0.016	-0.016	0.019	0.002	0.020	0.311	-0.036
0.274	-0.964	0.321	0.184	-0.940	0.288	-0.084	-0.013	-0.249	0.020	-0.016	0.017	0.004	0.018	0.309	-0.032
0.297	-0.929	0.297	0.180	-0.940	0.290	-0.104	0.057	-0.234	0.047	0.019	-0.008	0.029	0.018	0.284	-0.028
0.286	-0.952	0.293	0.176	-0.940	0.291	-0.083	0.007	-0.219	0.039	-0.004	-0.014	0.019	0.003	0.279	-0.034
0.263	-0.949	0.317	0.172	-0.941	0.293	-0.081	-0.011	-0.224	0.020	0.000	0.008	0.003	0.003	0.301	-0.039
0.286	-0.956	0.333	0.169	-0.941	0.293	0.013	-0.018	-0.198	0.047	-0.007	0.024	0.022	0.003	0.315	-0.032
0.290	-0.949	0.305	0.165	-0.942	0.292	0.020	0.054	-0.213	0.054	0.002	-0.003	0.027	0.006	0.286	-0.029
0.240	-0.956	0.301	0.162	-0.943	0.292	-0.005	0.011	-0.200	0.008	-0.005	-0.007	0.021	0.001	0.280	-0.026
0.247	-0.960	0.313	0.158	-0.943	0.292	0.009	0.026	-0.206	0.019	-0.009	0.005	0.012	0.004	0.291	-0.023
0.232	-0.964	0.313	0.154	-0.944	0.292	0.029	-0.062	-0.205	0.007	-0.012	0.005	0.026	0.007	0.289	-0.015
0.259	-0.956	0.305	0.150	-0.944	0.292	-0.035	-0.021	-0.214	0.038	-0.004	-0.003	0.002	0.002	0.280	-0.024
0.232	-0.960	0.297	0.146	-0.945	0.293	-0.023	-0.068	-0.201	0.015	-0.007	-0.012	0.023	0.001	0.271	-0.025
0.267	-0.968	0.301	0.143	-0.946	0.292	0.070	-0.125	-0.184	0.054	-0.014	-0.007	0.013	0.008	0.274	-0.031
0.240	-0.968	0.293	0.139	-0.947	0.290	0.100	-0.091	-0.192	0.031	-0.013	-0.013	0.013	0.007	0.265	-0.028
0.251	-0.964	0.297	0.135	-0.948	0.289	0.090	-0.055	-0.188	0.046	-0.008	-0.008	0.000	0.003	0.267	-0.032
0.224	-0.964	0.305	0.132	-0.949	0.288	0.069	-0.086	-0.177	0.022	-0.008	0.001	0.026	0.002	0.274	-0.031
0.228	-0.960	0.309	0.127	-0.950	0.286	0.119	-0.070	-0.212	0.030	-0.003	0.007	0.021	0.003	0.276	-0.034
0.236	-0.960	0.305	0.124	-0.951	0.284	0.092	-0.066	-0.183	0.041	-0.002	0.004	0.013	0.004	0.271	-0.034
0.228	-0.983	0.321	0.121	-0.952	0.283	0.076	-0.039	-0.181	0.037	-0.024	0.021	0.019	0.018	0.286	-0.036
0.220	-0.983	0.329	0.117	-0.952	0.282	0.066	-0.058	-0.185	0.033	-0.023	0.030	0.026	0.017	0.293	-0.036
0.209	-0.979	0.321	0.114	-0.953	0.280	0.110	-0.075	-0.172	0.025	-0.019	0.024	0.037	0.013	0.284	-0.034
0.205	-0.995	0.313	0.110	-0.954	0.278	0.134	-0.054	-0.167	0.024	-0.033	0.019	0.040	0.028	0.275	-0.031
0.205	-0.987	0.309	0.107	-0.956	0.275	0.164	-0.062	-0.148	0.027	-0.024	0.018	0.039	0.019	0.270	-0.025
0.201	-0.983	0.290	0.104	-0.957	0.271	0.197	-0.089	-0.149	0.026	-0.019	0.002	0.041	0.015	0.249	-0.025
0.178	-0.991	0.297	0.101	-0.958	0.267	0.215	-0.104	-0.138	0.006	-0.025	0.013	0.064	0.022	0.256	-0.024
0.201	-0.976	0.286	0.098	-0.960	0.263	0.219	-0.084	-0.146	0.032	-0.009	0.005	0.040	0.006	0.244	-0.022
0.186	-0.976	0.290	0.096	-0.961	0.259	0.231	-0.073	-0.131	0.019	-0.007	0.014	0.054	0.006	0.247	-0.023
0.186	-0.979	0.286	0.093	-0.963	0.255	0.245	-0.105	-0.120	0.022	-0.010	0.014	0.053	0.009	0.242	-0.027
0.186	-0.979	0.282	0.091	-0.964	0.250	0.266	-0.136	-0.107	0.024	-0.008	0.015	0.052	0.009	0.237	-0.027
0.193	-0.983	0.262	0.088	-0.965	0.245	0.249	-0.106	-0.110	0.034	-0.011	-0.000	0.043	0.012	0.217	-0.031
0.182	-0.991	0.282	0.086	-0.967	0.240	0.301	-0.103	-0.112	0.025	-0.017	0.025	0.053	0.020	0.236	-0.029
0.190	-0.999	0.270	0.084	-0.969	0.234	0.291	-0.062	-0.118	0.035	-0.023	0.019	0.044	0.027	0.224	-0.031
0.167	-0.991	0.254	0.082	-0.970	0.228	0.318	-0.100	-0.098	0.014	-0.014	0.009	0.066	0.019	0.207	-0.034
0.186	-0.999	0.254	0.080	-0.972	0.222	0.339	-0.118	-0.088	0.035	-0.020	0.015	0.046	0.027	0.207	-0.037
0.197	-0.995	0.242	0.078	-0.974	0.215	0.374	-0.058	-0.082	0.048	-0.014	0.011	0.033	0.023	0.195	-0.034
0.197	-0.983	0.230	0.077	-0.975	0.208	0.382	-0.119	-0.071	0.049	-0.001	0.006	0.032	0.011	0.183	-0.035
0.159	-0.983	0.242	0.075	-0.977	0.200	0.412	-0.131	-0.053	0.012	0.001	0.026	0.069	0.011	0.194	-0.035
0.159	-0.999	0.238	0.074	-0.979	0.191	0.449	-0.140	-0.045	0.013	-0.013	0.030	0.068	0.026	0.190	-0.032
0.178	-1.014	0.215	0.073	-0.981	0.182	0.488	-0.124	-0.070	0.034	-0.026	0.016	0.048	0.041	0.166	-0.026
0.163	-1.026	0.230	0.071	-0.982	0.173	0.477	-0.186	-0.071	0.021	-0.036	0.040	0.063	0.052	0.181	-0.027
0.167	-1.003	0.167	0.069	-0.984	0.163	0.521	-0.153	-0.081	0.026	-0.011	-0.013	0.058	0.029	0.118	-0.029
0.167	-1.003	0.167	0.068	-0.986	0.152	0.571	-0.203	-0.044	0.028	-0.009	-0.001	0.057	0.029	0.118	-0.027
0.163	-0.995	0.175	0.067	-0.988	0.140	0.614	-0.182	-0.012	0.025	0.001	0.018	0.059	0.021	0.126	-0.030
0.155	-1.014	0.179	0.067	-0.989	0.128	0.660	-0.244	0.024	0.017	-0.017	0.035	0.066	0.040	0.130	-0.035
0.174	-1.053	0.175	0.067	-0.991	0.114	0.728	-0.178	0.008	0.036	-0.054	0.045	0.046	0.078	0.126	-0.041
0.174	-1.026	0.152	0.067	-0.993	0.100	0.729	-0.109	-0.019	0.037	-0.025	0.036	0.044	0.051	0.102	-0.045
0.178	-1.018	0.152	0.067	-0.994	0.086	0.704	-0.121	-0.021	0.041	-0.016	0.050	0.039	0.043	0.102	-0.047
0.174	-1.018	0.136	0.067	-0.995	0.072	0.715	-0.088	-0.018	0.037	-0.015	0.048	0.042	0.042	0.086	-0.046
0.163	-0.999	0.108	0.067	-0.996	0.058	0.732	-0.078	0.012	0.026	0.005	0.035	0.052	0.022	0.059	-0.041
0.159	-1.026	0.124	0.068	-0.997	0.043	0.780	-0.138	0.029	0.021	-0.022	0.066	0.055	0.049	0.075	-0.030
0.143	-1.007	0.104	0.069	-0.997	0.026	0.859	-0.178	0.052	0.005	-0.002	0.063	0.068	0.029	0.055	-0.025
0.120	-0.983	0.069	0.070	-0.997	0.009	0.868	-0.226	0.056	-0.020	0.022	0.044	0.090	0.005	0.020	-0.020
0.151	-0.995	0.057	0.072	-0.997	-0.007	0.839	-0.248	0.066	0.010	0.010	0.049	0.058	0.016	0.009	-0.015
0.140	-0.995	0.037	0.073	-0.997	-0.022	0.806	-0.319	0.069	-0.003	0.010	0.045	0.068	0.016	0.011	-0.015
0.151	-0.976	0.010	0.076	-0.996	-0.038	0.800	-0.369	0.090	0.006	0.028	0.032	0.055	0.004	0.038	-0.018
0.167	-0.976	-0.014	0.078	-0.996	-0.053	0.801	-0.350	0.094	0.019	0.028	0.024	0.039	0.005	0.061	-0.018
0.147	-0.983	-0.006	0.081	-0.994	-0.069	0.863	-0.375	0.118	-0.003	0.019	0.048	0.057	0.002	0.053	-0.016
0.159	-0.956	-0.018	0.084	-0.993	-0.085	0.827	-0.321	0.096	0.006	0.044	0.052	0.044	0.025	0.065	-0.022
0.136	-0.964	-0.018	0.086	-0.991	-0.099	0.730	-0.308	0.084	-0.020	0.035	0.066	0.066	0.018	0.064	-0.024
0.186	-0.945	-0.030	0.089	-0.990	-0.112	0.722	-0.251	0.093	0.027	0.053	0.067	0.014	0.037	0.076	-0.026
0.178	-0.952	-0.049	0.092	-0.988	-0.125	0.655	-0.240	0.096	0.017	0.043	0.060	0.020	0.029	0.094	-0.028
0.159	-0.976	-0.042	0.095	-0.986	-0.136	0.614	-0.274	0.115	-0.006	0.018	0.079	0.038	0.006	0.086	-0.035
0.170	-0.964	-0.034	0.099	-0.984	-0.147	0.582	-0.289	0.165	0.001	0.028	0.098	0.025	0.018	0.077	-0.026
0.174	-0.956	-0.034	0.103	-0.982	-0.156	0.534	-0.233	0.169	0.001	0.034	0.107	0.019	0.026	0.076	-0.027
0.132	-0.933	-0.014	0.108	-0.980	-0.165	0.495	-0.255	0.188	-0.046	0.055	0.136	0.060	0.050	0.056	-0.028
0.186	-0.925	-0.053	0.113	-0.978	-0.173	0.444	-0.264	0.199	0.003	0.061	0.104	0.004	0.058	0.094	-0.034
0.186	-0.918	-0.077	0.118	-0.976	-0.181	0.433	-0.228	0.211	-0.002	0.067	0.088	0.003	0.065	0.116	-0.033
0.232	-0.902	-0.089	0.123	-0.975	-0.187	0.341	-0.164	0.181	0.039	0.080	0.082	0.044	0.081	0.127	-0.037
0.201	-0.894	-0.093	0.127	-0.973	-0.191	0.267	-0.145	0.170	0.004	0.087	0.083	0.015	0.088	0.130	-0.037
0.190	-0.925	-0.073	0.131	-0.972	-0.195	0.236	-0.158	0.186	-0.012	0.054	0.106	0.004	0.057	0.109	-0.035
0.209	-0.914	-0.085	0.136	-0.970	-0.200	0.274	-0.152	0.183	0.003	0.065	0.099	0.024	0.069	0.120	-0.024
0.205	-0.906	-0.124	0.140	-0.969	-0.204	0.243	-0.113	0.186	-0.005	0.071	0.064	0.021	0.077	0.158	-0.018
0.205	-0.902	-0.140	0.144	-0.968	-0.207	0.180	-0.122	0.165	-0.009	0.073	0.051	0.022	0.081	0.173	-0.016
0.209	-0.883	-0.164	0.147	-0.967	-0.209	0.122	-0.098	0.136	-0.008	0.092	0.030	0.026	0.101	0.196	-0.009
0.228	-0.879	-0.175	0.150	-0.966	-0.211	0.115	-0.119	0.101	0.008	0.095	0.020	0.046	0.105	0.206	-0.010
0.217	-0.894	-0.168	0.153	-0.965	-0.212	0.078	-0.167	0.098	-0.006	0.079	0.028	0.035	0.090	0.197	-0.011
0.236	-0.883	-0.164	0.155	-0.965	-0.212	0.034	-0.080	0.103	0.010	0.090	0.033	0.055	0.102	0.192	-0.010
0.232	-0.879	-0.156	0.158	-0.965	-0.211	0.001	-0.101	0.112	0.003	0.093	0.040	0.052	0.106	0.183	-0.013
0.217	-0.879	-0.164	0.161	-0.964	-0.211	-0.019	-0.105	0.118	-0.015	0.093	0.031	0.037	0.106	0.189	-0.027
0.263	-0.856	-0.183	0.164	-0.964	-0.210	-0.023	-0.032	0.117	0.029	0.116	0.011	0.084	0.129	0.207	-0.036
0.297	-0.902	-0.152	0.166	-0.964	-0.209	-0.073	0.019	0.087	0.061	0.070	0.041	0.120	0.082	0.174	-0.040
0.297	-0.902	-0.152	0.167	-0.964	-0.205	-0.161	0.045	0.055	0.060	0.070	0.038	0.120	0.082	0.172	-0.040
0.270	-0.929	-0.168	0.167	-0.965	-0.201	-0.247	0.091	0.015	0.033	0.044	0.018	0.095	0.055	0.185	-0.027
0.236	-0.949	-0.191	0.168	-0.966	-0.195	-0.290	0.027	0.018	-0.003	0.026	-0.011	0.061	0.035	0.207	-0.005
0.232	-0.964	-0.258	0.168	-0.968	-0.189	-0.352	-0.037	-0.011	-0.007	0.012	-0.085	0.058	0.019	0.271	0.011
0.243	-0.941	-0.298	0.168	-0.969	-0.182	-0.342	-0.085	-0.013	0.005	0.036	-0.131	0.071	0.042	0.308	0.019
0.270	-0.945	-0.274	0.169	-0.970	-0.172	-0.529	-0.080	0.043	0.030	0.034	-0.118	0.099	0.038	0.282	0.011
0.278	-0.983	-0.246	0.171	-0.973	-0.157	-0.755	-0.060	0.065	0.036	-0.003	-0.105	0.108	0.001	0.253	-0.006
0.297	-1.010	-0.175	0.172	-0.975	-0.143	-0.734	0.009	0.032	0.054	-0.028	-0.048	0.129	0.028	0.179	-0.020
0.301	-0.983	-0.124	0.172	-0.976	-0.133	-0.543	0.083	-0.014	0.058	0.001	-0.007	0.134	0.001	0.126	-0.030
0.270	-0.968	-0.097	0.172	-0.977	-0.127	-0.271	0.048	-0.016	0.028	0.017	0.015	0.105	0.015	0.096	-0.032
0.282	-0.979	-0.112	0.173	-0.977	-0.124	-0.179	0.010	0.024	0.038	0.006	-0.004	0.118	0.003	0.109	-0.016
0.263	-0.999	-0.128	0.173	-0.978	-0.120	-0.236	0.042	0.014	0.019	-0.013	-0.024	0.100	0.016	0.123	0.010
0.213	-1.014	-0.140	0.173	-0.978	-0.115	-0.246	0.030	-0.007	-0.031	-0.028	-0.041	0.052	0.031	0.132	0.037
0.170	-1.034	-0.128	0.173	-0.979	-0.112	-0.158	-0.053	0.009	-0.074	-0.047	-0.032	0.011	0.051	0.118	0.073
0.143	-1.045	-0.136	0.174	-0.979	-0.111	-0.024	-0.088	0.018	-0.101	-0.058	-0.040	0.015	0.062	0.124	0.107
0.109	-1.068	-0.164	0.174	-0.978	-0.113	0.140	-0.144	0.023	-0.136	-0.082	-0.066	0.048	0.085	0.149	0.141
0.117	-1.034	-0.219	0.174	-0.978	-0.117	0.217	-0.118	-0.016	-0.129	-0.048	-0.117	0.039	0.051	0.202	0.165
0.059	-1.026	-0.239	0.174	-0.977	-0.121	0.230	-0.222	-0.020	-0.186	-0.040	-0.132	0.095	0.043	0.220	0.183
0.074	-0.995	-0.239	0.174	-0.977	-0.125	0.224	-0.251	-0.026	-0.171	-0.010	-0.128	0.079	0.012	0.217	0.191
0.078	-0.987	-0.242	0.173	-0.977	-0.128	0.178	-0.221	-0.051	-0.166	-0.002	-0.129	0.074	0.004	0.219	0.192
0.078	-1.014	-0.215	0.171	-0.977	-0.130	0.119	-0.169	-0.094	-0.164	-0.029	-0.100	0.072	0.031	0.189	0.168
0.082	-1.045	-0.168	0.169	-0.977	-0.132	0.135	-0.197	-0.129	-0.158	-0.060	-0.050	0.067	0.062	0.140	0.145
0.147	-1.072	-0.164	0.166	-0.977	-0.134	0.115	-0.125	-0.161	-0.090	-0.087	-0.045	0.001	0.089	0.134	0.119
0.167	-1.037	-0.179	0.163	-0.977	-0.136	0.101	-0.087	-0.180	-0.067	-0.052	-0.059	0.020	0.054	0.148	0.094
0.174	-1.010	-0.168	0.160	-0.978	-0.137	0.050	0.026	-0.151	-0.057	-0.024	-0.046	0.029	0.027	0.134	0.071
0.170	-1.003	-0.144	0.157	-0.978	-0.139	0.067	0.018	-0.128	-0.058	-0.016	-0.021	0.026	0.019	0.109	0.073
0.186	-0.991	-0.164	0.154	-0.978	-0.140	0.078	-0.017	-0.149	-0.040	-0.004	-0.039	0.043	0.007	0.126	0.068
0.124	-0.995	-0.175	0.152	-0.978	-0.142	0.084	-0.096	-0.150	-0.099	-0.008	-0.049	0.018	0.011	0.136	0.058
0.174	-0.983	-0.156	0.149	-0.979	-0.142	0.019	-0.076	-0.148	-0.046	0.004	-0.029	0.033	0.001	0.114	0.049
0.205	-0.991	-0.144	0.145	-0.979	-0.140	-0.069	-0.002	-0.184	-0.012	-0.003	-0.019	0.065	0.007	0.101	0.044
0.201	-1.018	-0.148	0.141	-0.980	-0.138	-0.108	0.023	-0.238	-0.012	-0.029	-0.025	0.062	0.034	0.103	0.025
0.190	-0.995	-0.144	0.137	-0.981	-0.135	-0.172	-0.064	-0.229	-0.019	-0.005	-0.024	0.051	0.011	0.097	0.010
0.182	-1.010	-0.089	0.132	-0.982	-0.131	-0.165	-0.049	-0.235	-0.022	-0.019	0.027	0.045	0.026	0.040	0.004
0.217	-1.026	-0.089	0.128	-0.984	-0.128	-0.177	-0.033	-0.246	0.017	-0.034	0.024	0.080	0.041	0.038	-0.010
0.209	-1.007	-0.105	0.123	-0.985	-0.124	-0.176	-0.057	-0.251	0.014	-0.013	0.004	0.074	0.022	0.052	-0.022
0.236	-1.010	-0.089	0.119	-0.986	-0.121	-0.125	-0.047	-0.262	0.045	-0.016	0.017	0.101	0.026	0.035	-0.032
0.220	-1.026	-0.089	0.114	-0.986	-0.118	-0.133	-0.013	-0.248	0.034	-0.031	0.015	0.087	0.041	0.033	-0.037
0.224	-1.018	-0.097	0.109	-0.987	-0.116	-0.142	-0.023	-0.262	0.043	-0.022	0.004	0.092	0.033	0.039	-0.044
0.217	-1.014	-0.073	0.105	-0.988	-0.112	-0.189	-0.023	-0.251	0.040	-0.017	0.024	0.085	0.029	0.013	-0.045
0.217	-1.014	-0.061	0.100	-0.989	-0.108	-0.183	-0.019	-0.260	0.044	-0.016	0.032	0.085	0.029	0.001	-0.051
0.217	-1.014	-0.061	0.095	-0.990	-0.104	-0.179	-0.018	-0.266	0.049	-0.015	0.028	0.086	0.029	0.003	-0.051
0.228	-1.026	-0.073	0.091	-0.991	-0.100	-0.181	-0.067	-0.238	0.065	-0.026	0.012	0.098	0.040	0.007	-0.051
0.201	-1.010	-0.081	0.086	-0.991	-0.098	-0.111	-0.008	-0.261	0.043	-0.010	0.002	0.072	0.025	0.013	-0.050
0.205	-0.999	-0.085	0.081	-0.992	-0.096	-0.074	-0.022	-0.266	0.051	0.002	-0.004	0.076	0.013	0.015	-0.047
0.190	-1.003	-0.057	0.076	-0.993	-0.095	-0.060	-0.022	-0.272	0.041	-0.001	0.022	0.061	0.016	0.014	-0.042
0.186	-1.003	-0.069	0.071	-0.993	-0.095	-0.015	0.004	-0.272	0.043	-0.001	0.010	0.058	0.016	0.004	-0.043
0.178	-1.010	-0.077	0.067	-0.993	-0.094	-0.039	-0.043	-0.245	0.040	-0.008	0.001	0.051	0.024	0.002	-0.041
0.182	-0.999	-0.073	0.062	-0.994	-0.093	-0.046	-0.029	-0.244	0.048	0.004	0.004	0.055	0.012	0.003	-0.039
0.170	-1.007	-0.085	0.058	-0.994	-0.092	-0.023	-0.026	-0.225	0.041	-0.004	-0.008	0.044	0.020	0.008	-0.033
0.159	-1.014	-0.065	0.054	-0.994	-0.091	-0.047	0.010	-0.235	0.034	-0.012	0.011	0.033	0.027	0.014	-0.032
0.128	-1.010	-0.061	0.050	-0.995	-0.090	-0.069	-0.010	-0.229	0.007	-0.008	0.013	0.003	0.023	0.019	-0.027
0.151	-1.034	-0.061	0.046	-0.995	-0.089	-0.030	0.015	-0.214	0.034	-0.031	0.012	0.027	0.046	0.021	-0.025
0.132	-1.030	-0.073	0.042	-0.995	-0.089	-0.006	-0.039	-0.181	0.018	-0.027	-0.000	0.009	0.042	0.011	-0.021
0.147	-1.022	-0.093	0.039	-0.995	-0.090	0.044	-0.030	-0.200	0.037	-0.020	-0.019	0.025	0.033	0.007	-0.026
0.120	-1.014	-0.069	0.035	-0.995	-0.091	0.042	-0.056	-0.210	0.014	-0.012	0.005	0.000	0.025	0.018	-0.022
0.143	-1.014	-0.081	0.031	-0.995	-0.092	0.057	-0.036	-0.215	0.041	-0.013	-0.006	0.024	0.025	0.008	-0.020
0.117	-1.030	-0.085	0.027	-0.995	-0.093	0.066	-0.018	-0.215	0.018	-0.029	-0.009	0.001	0.040	0.005	-0.025
0.105	-0.995	-0.081	0.023	-0.995	-0.094	0.070	-0.071	-0.202	0.010	0.006	-0.004	0.011	0.005	0.011	-0.030
0.151	-1.010	-0.085	0.020	-0.995	-0.096	0.074	-0.015	-0.188	0.060	-0.010	-0.007	0.036	0.021	0.008	-0.026
0.132	-1.007	-0.085	0.017	-0.995	-0.097	0.084	-0.044	-0.172	0.044	-0.007	-0.005	0.018	0.017	0.010	-0.030
0.101	-1.022	-0.077	0.014	-0.995	-0.099	0.109	-0.081	-0.160	0.015	-0.022	0.005	0.012	0.032	0.019	-0.036
0.124	-1.007	-0.089	0.012	-0.995	-0.102	0.122	-0.070	-0.152	0.041	-0.007	-0.005	0.013	0.016	0.009	-0.028
0.120	-1.014	-0.081	0.009	-0.995	-0.104	0.099	-0.033	-0.165	0.040	-0.015	0.005	0.010	0.024	0.018	-0.026
0.086	-1.014	-0.073	0.006	-0.994	-0.105	0.090	-0.045	-0.159	0.008	-0.016	0.014	0.024	0.024	0.027	-0.026
0.105	-0.999	-0.093	0.003	-0.994	-0.107	0.113	-0.011	-0.153	0.030	-0.001	-0.003	0.004	0.008	0.008	-0.022
0.090	-1.014	-0.085	0.001	-0.994	-0.109	0.068	-0.012	-0.153	0.017	-0.016	0.006	0.018	0.024	0.017	-0.019
0.078	-1.018	-0.069	-0.002	-0.994	-0.111	0.127	-0.045	-0.149	0.008	-0.020	0.024	0.029	0.027	0.034	-0.020
0.093	-0.995	-0.101	-0.004	-0.994	-0.114	0.133	-0.063	-0.134	0.026	0.002	-0.005	0.012	0.004	0.003	-0.018
0.086	-1.003	-0.097	-0.007	-0.993	-0.115	0.084	-0.065	-0.143	0.020	-0.006	0.001	0.019	0.012	0.008	-0.017
0.070	-1.034	-0.077	-0.009	-0.993	-0.117	0.087	-0.058	-0.136	0.007	-0.037	0.022	0.034	0.043	0.028	-0.020
0.070	-1.014	-0.085	-0.011	-0.993	-0.119	0.086	-0.081	-0.133	0.009	-0.018	0.016	0.033	0.023	0.021	-0.024
0.086	-0.995	-0.085	-0.013	-0.993	-0.120	0.085	-0.070	-0.132	0.027	0.001	0.017	0.017	0.004	0.021	-0.027
0.101	-0.995	-0.101	-0.016	-0.992	-0.122	0.081	-0.054	-0.151	0.045	0.000	0.003	0.001	0.004	0.005	-0.033
0.082	-0.995	-0.073	-0.018	-0.992	-0.123	0.055	-0.084	-0.136	0.028	0.000	0.032	0.020	0.004	0.033	-0.036
0.093	-0.987	-0.101	-0.020	-0.992	-0.124	0.058	-0.052	-0.129	0.041	0.008	0.005	0.008	0.004	0.005	-0.034
0.086	-0.991	-0.112	-0.023	-0.992	-0.125	0.083	-0.031	-0.145	0.036	0.003	-0.005	0.015	0.000	0.007	-0.032
0.063	-1.022	-0.085	-0.025	-0.992	-0.127	0.077	-0.025	-0.138	0.016	-0.028	0.024	0.037	0.031	0.020	-0.032
0.074	-1.003	-0.101	-0.027	-0.991	-0.129	0.104	0.000	-0.135	0.029	-0.009	0.010	0.025	0.011	0.004	-0.026
0.082	-1.010	-0.116	-0.029	-0.991	-0.131	0.118	-0.052	-0.126	0.039	-0.017	-0.004	0.017	0.018	0.012	-0.022
0.055	-0.987	-0.124	-0.032	-0.991	-0.133	0.111	-0.042	-0.131	0.014	0.005	-0.009	0.043	0.005	0.021	-0.022
0.055	-0.987	-0.124	-0.034	-0.990	-0.136	0.150	-0.042	-0.116	0.016	0.005	-0.007	0.042	0.005	0.021	-0.018
0.051	-0.995	-0.097	-0.035	-0.990	-0.139	0.156	-0.107	-0.087	0.013	-0.004	0.024	0.045	0.002	0.006	-0.012
0.047	-0.983	-0.116	-0.036	-0.989	-0.142	0.114	-0.072	-0.100	0.011	0.007	0.007	0.048	0.009	0.015	-0.016
0.032	-1.007	-0.101	-0.038	-0.989	-0.143	0.090	-0.078	-0.089	-0.003	-0.016	0.024	0.063	0.013	0.000	-0.015
0.067	-0.983	-0.132	-0.039	-0.989	-0.145	0.073	-0.067	-0.082	0.033	0.006	-0.006	0.027	0.010	0.032	-0.017
0.040	-0.991	-0.124	-0.040	-0.988	-0.147	0.135	-0.116	-0.080	0.007	-0.002	0.005	0.053	0.003	0.025	-0.017
0.059	-1.007	-0.112	-0.041	-0.988	-0.151	0.200	-0.133	-0.082	0.027	-0.018	0.020	0.033	0.012	0.014	-0.023
0.040	-0.999	-0.116	-0.041	-0.987	-0.155	0.173	-0.148	-0.075	0.008	-0.011	0.020	0.051	0.004	0.019	-0.023
0.070	-0.991	-0.140	-0.042	-0.987	-0.158	0.153	-0.113	-0.074	0.040	-0.004	-0.001	0.019	0.004	0.044	-0.024
0.051	-1.007	-0.124	-0.043	-0.986	-0.160	0.135	-0.076	-0.083	0.021	-0.020	0.018	0.037	0.011	0.029	-0.019
0.040	-0.987	-0.140	-0.045	-0.986	-0.162	0.095	-0.076	-0.094	0.011	-0.001	0.004	0.048	0.009	0.046	-0.021
0.028	-1.018	-0.124	-0.046	-0.985	-0.164	0.082	-0.085	-0.098	0.001	-0.032	0.022	0.058	0.022	0.032	-0.016
0.047	-0.983	-0.128	-0.047	-0.985	-0.166	0.082	-0.108	-0.079	0.021	0.003	0.019	0.038	0.014	0.038	-0.015
0.032	-0.968	-0.144	-0.048	-0.985	-0.167	0.095	-0.130	-0.071	0.006	0.018	0.006	0.052	0.030	0.055	-0.018
0.043	-0.999	-0.136	-0.049	-0.984	-0.170	0.132	-0.120	-0.085	0.019	-0.014	0.016	0.040	0.001	0.048	-0.020
0.051	-0.979	-0.160	-0.050	-0.984	-0.174	0.177	-0.132	-0.088	0.027	0.005	-0.004	0.031	0.019	0.073	-0.017
0.043	-0.976	-0.160	-0.051	-0.983	-0.176	0.131	-0.101	-0.079	0.020	0.008	-0.001	0.037	0.024	0.075	-0.020
0.028	-0.976	-0.140	-0.051	-0.982	-0.180	0.165	-0.154	-0.058	0.005	0.007	0.022	0.051	0.024	0.057	-0.017
0.051	-0.956	-0.179	-0.051	-0.982	-0.183	0.164	-0.128	-0.055	0.029	0.026	-0.014	0.026	0.044	0.098	-0.015
0.028	-0.987	-0.156	-0.052	-0.981	-0.185	0.116	-0.121	-0.046	0.006	-0.005	0.012	0.047	0.014	0.076	-0.011
0.036	-0.983	-0.172	-0.052	-0.981	-0.188	0.146	-0.133	-0.047	0.014	-0.002	-0.000	0.038	0.018	0.094	-0.007
0.020	-0.991	-0.175	-0.052	-0.980	-0.190	0.089	-0.137	-0.063	-0.001	-0.010	-0.002	0.052	0.010	0.099	-0.004
0.009	-0.999	-0.160	-0.052	-0.980	-0.192	0.098	-0.185	-0.053	-0.012	-0.018	0.016	0.062	0.003	0.086	-0.002
0.020	-0.968	-0.160	-0.052	-0.979	-0.194	0.119	-0.180	-0.053	0.000	0.012	0.019	0.049	0.034	0.088	-0.003
0.013	-0.949	-0.168	-0.053	-0.979	-0.197	0.132	-0.174	-0.050	-0.007	0.030	0.014	0.055	0.053	0.099	-0.004
0.028	-0.960	-0.160	-0.053	-0.979	-0.199	0.087	-0.159	-0.055	0.009	0.018	0.024	0.038	0.041	0.093	-0.009
0.017	-0.979	-0.168	-0.053	-0.978	-0.200	0.038	-0.212	-0.043	-0.003	-0.002	0.017	0.048	0.022	0.104	-0.014
0.040	-0.968	-0.172	-0.052	-0.978	-0.200	-0.006	-0.179	-0.035	0.020	0.010	0.014	0.023	0.033	0.110	-0.018
0.043	-0.964	-0.168	-0.052	-0.979	-0.199	-0.039	-0.178	-0.030	0.024	0.014	0.017	0.018	0.037	0.108	-0.022
0.032	-0.956	-0.164	-0.052	-0.979	-0.199	-0.033	-0.158	-0.031	0.012	0.021	0.021	0.027	0.045	0.106	-0.023
0.051	-0.956	-0.156	-0.051	-0.979	-0.197	-0.084	-0.133	-0.033	0.031	0.022	0.027	0.007	0.045	0.100	-0.023
0.017	-0.968	-0.148	-0.052	-0.979	-0.195	-0.089	-0.147	-0.048	-0.003	0.010	0.033	0.040	0.034	0.094	-0.018
0.036	-0.952	-0.156	-0.052	-0.980	-0.193	-0.116	-0.157	-0.069	0.017	0.026	0.023	0.019	0.049	0.103	-0.018
0.013	-0.960	-0.148	-0.052	-0.980	-0.190	-0.158	-0.187	-0.057	-0.006	0.019	0.028	0.041	0.041	0.097	-0.017
0.024	-0.952	-0.144	-0.052	-0.981	-0.187	-0.138	-0.169	-0.042	0.006	0.028	0.029	0.029	0.048	0.095	-0.025
0.040	-0.968	-0.136	-0.052	-0.981	-0.185	-0.109	-0.105	-0.034	0.022	0.013	0.035	0.013	0.032	0.089	-0.030
0.055	-0.960	-0.116	-0.052	-0.982	-0.182	-0.166	-0.073	-0.014	0.037	0.021	0.051	0.003	0.040	0.072	-0.033
0.055	-0.960	-0.124	-0.052	-0.983	-0.177	-0.231	-0.066	-0.013	0.036	0.022	0.039	0.004	0.040	0.083	-0.033
0.032	-0.983	-0.132	-0.051	-0.984	-0.172	-0.273	-0.073	-0.015	0.013	-0.000	0.025	0.018	0.017	0.093	-0.029
0.024	-0.960	-0.120	-0.051	-0.985	-0.166	-0.294	-0.099	-0.018	0.005	0.024	0.031	0.024	0.041	0.084	-0.021
0.024	-0.960	-0.120	-0.051	-0.986	-0.161	-0.255	-0.133	-0.013	0.004	0.025	0.026	0.023	0.041	0.086	-0.018
0.024	-0.949	-0.116	-0.051	-0.986	-0.156	-0.237	-0.158	-0.022	0.004	0.037	0.025	0.021	0.052	0.084	-0.024
0.036	-0.956	-0.097	-0.050	-0.987	-0.152	-0.252	-0.166	-0.018	0.016	0.030	0.040	0.008	0.044	0.066	-0.027
0.059	-0.960	-0.085	-0.050	-0.988	-0.147	-0.221	-0.107	-0.013	0.039	0.028	0.047	0.018	0.040	0.056	-0.028
0.032	-0.991	-0.073	-0.050	-0.989	-0.143	-0.214	-0.100	-0.020	0.012	-0.002	0.054	0.007	0.008	0.045	-0.032
0.024	-1.007	-0.069	-0.050	-0.989	-0.138	-0.213	-0.110	-0.039	0.004	-0.017	0.053	0.012	0.008	0.043	-0.029
0.040	-0.983	-0.077	-0.050	-0.990	-0.134	-0.238	-0.080	-0.016	0.019	0.007	0.041	0.006	0.015	0.053	-0.024
0.024	-0.964	-0.085	-0.049	-0.990	-0.129	-0.235	-0.095	0.016	0.003	0.027	0.028	0.008	0.035	0.062	-0.024
0.043	-0.952	-0.085	-0.048	-0.991	-0.125	-0.206	-0.104	0.045	0.020	0.040	0.024	0.014	0.046	0.064	-0.026
0.047	-0.952	-0.089	-0.047	-0.992	-0.120	-0.236	-0.068	0.027	0.023	0.041	0.016	0.020	0.047	0.069	-0.028
0.051	-0.964	-0.069	-0.046	-0.992	-0.114	-0.289	-0.051	0.006	0.026	0.030	0.030	0.026	0.035	0.051	-0.027
0.059	-0.976	-0.065	-0.046	-0.993	-0.109	-0.272	-0.016	-0.020	0.033	0.019	0.029	0.035	0.024	0.049	-0.029
0.020	-0.991	-0.053	-0.046	-0.994	-0.103	-0.296	-0.055	-0.018	-0.005	0.004	0.034	0.001	0.008	0.039	-0.032
0.059	-1.022	-0.057	-0.046	-0.994	-0.098	-0.257	-0.007	-0.032	0.034	-0.027	0.025	0.039	0.023	0.044	-0.030
0.067	-1.007	-0.069	-0.047	-0.995	-0.092	-0.260	-0.007	-0.026	0.042	-0.011	0.008	0.049	0.007	0.058	-0.023
0.043	-0.995	-0.061	-0.046	-0.995	-0.089	-0.185	-0.006	0.012	0.018	0.001	0.012	0.028	0.005	0.052	-0.031
0.028	-0.995	-0.057	-0.045	-0.995	-0.086	-0.155	-0.012	0.032	0.002	0.002	0.013	0.014	0.005	0.049	-0.029
0.070	-0.991	-0.045	-0.044	-0.996	-0.082	-0.186	0.009	0.041	0.043	0.006	0.021	0.058	0.009	0.039	-0.031
0.059	-0.976	-0.061	-0.043	-0.996	-0.078	-0.174	-0.000	0.053	0.030	0.022	0.002	0.049	0.024	0.057	-0.035
0.093	-1.010	-0.077	-0.041	-0.996	-0.074	-0.203	0.052	0.060	0.063	-0.013	-0.018	0.085	0.011	0.074	-0.044
0.086	-1.014	-0.077	-0.039	-0.997	-0.071	-0.153	0.014	0.076	0.054	-0.017	-0.021	0.078	0.015	0.076	-0.038
0.105	-1.030	-0.101	-0.037	-0.997	-0.066	-0.266	0.100	0.110	0.070	-0.032	-0.049	0.099	0.031	0.101	-0.027
0.078	-1.057	-0.101	-0.034	-0.998	-0.058	-0.411	0.085	0.131	0.041	-0.058	-0.057	0.074	0.058	0.102	-0.020
0.040	-1.061	-0.108	-0.032	-0.998	-0.046	-0.574	0.061	0.099	-0.000	-0.061	-0.076	0.036	0.062	0.112	-0.017
0.086	-1.041	-0.089	-0.031	-0.999	-0.036	-0.531	0.137	0.034	0.045	-0.042	-0.067	0.084	0.043	0.094	-0.017
0.082	-1.022	-0.057	-0.030	-0.999	-0.030	-0.306	0.125	0.019	0.041	-0.022	-0.042	0.081	0.024	0.064	-0.019
0.093	-0.979	-0.006	-0.029	-0.999	-0.025	-0.209	0.158	0.037	0.051	0.021	0.005	0.094	0.019	0.014	-0.030
0.063	-0.995	0.029	-0.027	-0.999	-0.022	-0.157	0.034	0.077	0.019	0.005	0.038	0.065	0.003	0.020	-0.027
0.070	-1.007	0.018	-0.025	-1.000	-0.019	-0.159	0.038	0.104	0.024	-0.006	0.022	0.074	0.008	0.006	-0.025
0.063	-1.037	-0.022	-0.022	-1.000	-0.016	-0.122	0.023	0.124	0.014	-0.037	-0.019	0.068	0.039	0.035	-0.008
0.078	-1.065	-0.049	-0.020	-1.000	-0.017	0.018	0.052	0.124	0.026	-0.063	-0.047	0.084	0.066	0.064	0.017
0.036	-1.084	-0.057	-0.018	-1.000	-0.020	0.137	0.002	0.069	-0.017	-0.083	-0.052	0.043	0.086	0.073	0.047
-0.022	-1.068	-0.085	-0.017	-1.000	-0.024	0.222	-0.090	0.030	-0.076	-0.067	-0.075	0.013	0.070	0.102	0.079
-0.053	-1.076	-0.093	-0.018	-0.999	-0.030	0.255	-0.108	-0.013	-0.106	-0.075	-0.077	0.043	0.078	0.112	0.113
-0.087	-1.057	-0.093	-0.019	-0.999	-0.035	0.255	-0.077	-0.047	-0.139	-0.056	-0.072	0.076	0.059	0.113	0.137
-0.103	-1.053	-0.085	-0.021	-0.999	-0.039	0.183	-0.076	-0.107	-0.152	-0.053	-0.060	0.091	0.056	0.107	0.151
-0.107	-1.045	-0.073	-0.024	-0.999	-0.043	0.188	-0.099	-0.114	-0.154	-0.045	-0.045	0.093	0.048	0.096	0.159
-0.118	-1.045	-0.065	-0.026	-0.999	-0.044	0.087	-0.170	-0.116	-0.163	-0.046	-0.035	0.103	0.048	0.089	0.153
-0.110	-1.026	-0.097	-0.029	-0.999	-0.045	0.012	-0.162	-0.132	-0.153	-0.026	-0.066	0.095	0.029	0.122	0.145
-0.064	-1.026	-0.112	-0.031	-0.999	-0.045	-0.029	-0.136	-0.140	-0.104	-0.026	-0.082	0.047	0.029	0.139	0.132
-0.064	-1.026	-0.112	-0.034	-0.998	-0.044	-0.054	-0.088	-0.140	-0.101	-0.026	-0.083	0.046	0.029	0.140	0.117
-0.037	-1.053	-0.101	-0.037	-0.998	-0.042	-0.086	-0.053	-0.117	-0.072	-0.053	-0.073	0.018	0.057	0.130	0.099
-0.037	-1.057	-0.093	-0.039	-0.998	-0.040	-0.101	-0.058	-0.131	-0.069	-0.057	-0.067	0.017	0.061	0.123	0.088
-0.033	-1.061	-0.077	-0.041	-0.998	-0.039	-0.088	-0.075	-0.116	-0.063	-0.061	-0.054	0.012	0.065	0.109	0.076
-0.030	-1.053	-0.069	-0.043	-0.998	-0.038	-0.064	-0.093	-0.106	-0.057	-0.053	-0.047	0.007	0.057	0.102	0.070
-0.026	-1.037	-0.061	-0.045	-0.998	-0.036	-0.094	-0.047	-0.111	-0.051	-0.038	-0.041	0.002	0.042	0.095	0.062
-0.026	-1.018	-0.061	-0.048	-0.998	-0.032	-0.183	-0.027	-0.112	-0.048	-0.018	-0.045	0.001	0.023	0.096	0.055
-0.026	-1.030	-0.026	-0.050	-0.998	-0.028	-0.202	0.001	-0.137	-0.046	-0.030	-0.014	0.000	0.035	0.062	0.041
-0.033	-1.018	0.018	-0.053	-0.998	-0.024	-0.196	-0.076	-0.142	-0.051	-0.018	0.026	0.007	0.023	0.019	0.029
0.020	-1.003	-0.014	-0.056	-0.998	-0.020	-0.212	-0.015	-0.172	0.005	-0.003	-0.010	0.048	0.008	0.052	0.011
0.020	-0.983	-0.034	-0.060	-0.998	-0.014	-0.312	-0.034	-0.178	0.008	0.017	-0.035	0.049	0.012	0.073	-0.004
0.047	-1.003	-0.002	-0.063	-0.998	-0.007	-0.351	0.045	-0.195	0.039	-0.003	-0.010	0.077	0.008	0.042	-0.017
0.036	-0.995	0.010	-0.067	-0.998	0.000	-0.346	0.038	-0.191	0.031	0.004	-0.006	0.067	0.000	0.032	-0.022
0.040	-0.979	0.006	-0.070	-0.998	0.008	-0.371	0.056	-0.193	0.038	0.019	-0.017	0.072	0.015	0.036	-0.029
0.024	-0.987	0.037	-0.074	-0.997	0.015	-0.369	0.040	-0.187	0.026	0.011	0.007	0.057	0.008	0.006	-0.029
0.024	-0.991	0.053	-0.077	-0.997	0.023	-0.415	0.066	-0.201	0.030	0.007	0.014	0.058	0.004	0.009	-0.029
0.013	-1.030	0.073	-0.080	-0.996	0.030	-0.345	-0.029	-0.172	0.022	-0.033	0.026	0.047	0.035	0.028	-0.030
0.017	-1.026	0.053	-0.083	-0.996	0.036	-0.301	-0.070	-0.161	0.028	-0.029	0.001	0.052	0.031	0.008	-0.025
0.020	-1.049	0.069	-0.086	-0.995	0.042	-0.263	-0.035	-0.136	0.035	-0.053	0.011	0.057	0.055	0.023	-0.022
-0.018	-1.003	0.069	-0.088	-0.995	0.048	-0.313	-0.045	-0.117	-0.002	-0.008	0.005	0.019	0.008	0.022	-0.021
-0.007	-0.991	0.092	-0.090	-0.994	0.055	-0.385	-0.061	-0.125	0.011	0.003	0.021	0.032	0.003	0.045	-0.025
0.013	-0.972	0.069	-0.092	-0.994	0.063	-0.360	-0.081	-0.120	0.032	0.022	-0.010	0.052	0.023	0.021	-0.029
0.024	-0.983	0.089	-0.094	-0.993	0.068	-0.284	-0.028	-0.120	0.046	0.009	0.004	0.064	0.011	0.040	-0.035
0.024	-1.014	0.124	-0.097	-0.993	0.073	-0.252	0.035	-0.137	0.048	-0.022	0.035	0.065	0.020	0.074	-0.038
-0.003	-1.037	0.132	-0.099	-0.992	0.078	-0.227	0.009	-0.147	0.023	-0.045	0.038	0.039	0.043	0.082	-0.042
-0.007	-1.030	0.136	-0.102	-0.991	0.081	-0.168	-0.103	-0.159	0.022	-0.038	0.038	0.036	0.035	0.085	-0.042
0.017	-1.007	0.108	-0.105	-0.991	0.085	-0.197	0.002	-0.169	0.048	-0.015	0.006	0.060	0.012	0.057	-0.034
0.013	-0.979	0.112	-0.109	-0.990	0.091	-0.284	0.064	-0.186	0.047	0.011	0.004	0.057	0.015	0.061	-0.031
-0.022	-0.968	0.108	-0.112	-0.989	0.097	-0.267	0.035	-0.179	0.015	0.022	-0.005	0.023	0.026	0.056	-0.035
-0.030	-0.983	0.140	-0.115	-0.988	0.101	-0.200	0.055	-0.202	0.011	0.006	0.022	0.016	0.011	0.087	-0.036
0.009	-0.987	0.140	-0.120	-0.987	0.105	-0.196	0.106	-0.243	0.053	0.001	0.018	0.055	0.007	0.087	-0.033
0.005	-0.987	0.132	-0.124	-0.986	0.109	-0.209	0.099	-0.242	0.054	-0.000	0.006	0.052	0.006	0.078	-0.038
-0.033	-0.991	0.159	-0.128	-0.985	0.114	-0.203	0.132	-0.249	0.019	-0.005	0.029	0.014	0.002	0.106	-0.040
-0.007	-0.987	0.108	-0.132	-0.984	0.118	-0.183	0.120	-0.245	0.050	-0.002	-0.026	0.042	0.006	0.054	-0.038
-0.014	-0.987	0.089	-0.136	-0.983	0.122	-0.203	0.169	-0.250	0.047	-0.003	-0.050	0.034	0.006	0.034	-0.035
-0.018	-0.999	0.159	-0.141	-0.982	0.128	-0.241	0.198	-0.258	0.047	-0.016	0.016	0.031	0.005	0.105	-0.032
-0.037	-0.999	0.159	-0.145	-0.981	0.132	-0.223	0.170	-0.242	0.032	-0.017	0.011	0.012	0.006	0.105	-0.025
-0.064	-0.991	0.167	-0.148	-0.979	0.138	-0.263	0.226	-0.241	0.009	-0.011	0.014	0.014	0.002	0.112	-0.024
-0.076	-0.979	0.163	-0.152	-0.978	0.145	-0.320	0.156	-0.214	0.001	-0.001	0.004	0.025	0.014	0.108	-0.020
-0.060	-0.976	0.187	-0.155	-0.976	0.152	-0.343	0.117	-0.165	0.019	0.002	0.020	0.009	0.017	0.132	-0.027
-0.060	-0.976	0.187	-0.157	-0.975	0.158	-0.284	0.110	-0.159	0.022	0.000	0.015	0.008	0.017	0.131	-0.036
-0.022	-0.979	0.215	-0.160	-0.973	0.165	-0.290	0.211	-0.218	0.064	-0.005	0.036	0.030	0.013	0.159	-0.043
-0.030	-0.964	0.199	-0.163	-0.972	0.171	-0.297	0.136	-0.181	0.059	0.009	0.014	0.023	0.029	0.143	-0.055
-0.068	-0.949	0.234	-0.166	-0.970	0.178	-0.309	0.156	-0.201	0.023	0.023	0.043	0.015	0.044	0.178	-0.054
-0.018	-0.937	0.246	-0.169	-0.968	0.186	-0.401	0.205	-0.209	0.076	0.032	0.047	0.036	0.056	0.190	-0.047
-0.099	-0.945	0.266	-0.171	-0.966	0.195	-0.386	0.165	-0.163	-0.002	0.022	0.058	0.045	0.048	0.210	-0.046
-0.076	-0.964	0.266	-0.173	-0.964	0.203	-0.387	0.117	-0.106	0.022	0.001	0.051	0.021	0.029	0.210	-0.051
-0.057	-0.972	0.266	-0.174	-0.962	0.212	-0.463	0.067	-0.127	0.043	-0.009	0.042	0.001	0.021	0.210	-0.045
-0.049	-0.991	0.274	-0.176	-0.959	0.221	-0.446	0.085	-0.125	0.053	-0.030	0.040	0.007	0.002	0.218	-0.047
-0.041	-0.987	0.230	-0.177	-0.957	0.229	-0.393	0.123	-0.095	0.062	-0.028	-0.011	0.015	0.006	0.174	-0.049
-0.064	-1.003	0.223	-0.176	-0.955	0.237	-0.417	0.063	-0.007	0.038	-0.046	-0.027	0.008	0.010	0.167	-0.039
-0.037	-1.045	0.226	-0.175	-0.953	0.249	-0.597	0.074	0.036	0.064	-0.091	-0.034	0.020	0.052	0.171	-0.031
-0.049	-1.007	0.159	-0.173	-0.949	0.263	-0.766	0.150	0.032	0.050	-0.056	-0.116	0.009	0.014	0.104	-0.035
-0.037	-0.987	0.187	-0.172	-0.946	0.276	-0.631	0.163	-0.018	0.061	-0.040	-0.101	0.020	0.005	0.132	-0.051
-0.018	-0.960	0.282	-0.172	-0.944	0.282	-0.297	0.080	-0.065	0.081	-0.014	-0.012	0.040	0.033	0.227	-0.050
0.005	-0.945	0.333	-0.172	-0.944	0.283	-0.041	0.059	-0.042	0.104	0.001	0.038	0.063	0.048	0.279	-0.044
-0.064	-0.987	0.337	-0.171	-0.943	0.284	-0.059	0.033	0.022	0.034	-0.041	0.040	0.006	0.005	0.283	-0.022
-0.130	-1.045	0.313	-0.170	-0.943	0.285	-0.044	-0.002	0.045	-0.033	-0.099	0.015	0.071	0.053	0.260	0.001
-0.172	-1.037	0.250	-0.170	-0.943	0.286	-0.083	-0.085	0.035	-0.075	-0.091	-0.049	0.112	0.046	0.198	0.048
-0.137	-1.068	0.266	-0.171	-0.943	0.286	0.007	-0.020	-0.038	-0.040	-0.122	-0.033	0.077	0.077	0.214	0.090
-0.210	-1.018	0.219	-0.174	-0.944	0.281	0.225	-0.097	-0.112	-0.110	-0.071	-0.076	0.150	0.026	0.168	0.120
-0.241	-1.010	0.179	-0.177	-0.945	0.274	0.329	-0.068	-0.143	-0.138	-0.062	-0.109	0.181	0.019	0.129	0.142
-0.249	-0.995	0.152	-0.179	-0.947	0.267	0.343	-0.068	-0.102	-0.144	-0.045	-0.129	0.188	0.004	0.102	0.172
-0.260	-0.945	0.112	-0.182	-0.948	0.262	0.225	-0.032	-0.109	-0.153	0.006	-0.164	0.199	0.046	0.064	0.191
-0.280	-0.933	0.144	-0.184	-0.948	0.259	0.120	-0.045	-0.081	-0.170	0.017	-0.130	0.218	0.057	0.096	0.200
-0.314	-0.910	0.175	-0.186	-0.948	0.257	0.079	-0.111	-0.045	-0.203	0.041	-0.097	0.253	0.080	0.128	0.199
-0.307	-0.941	0.183	-0.188	-0.948	0.255	0.079	-0.074	-0.067	-0.194	0.010	-0.087	0.245	0.049	0.137	0.196
-0.257	-0.976	0.144	-0.190	-0.949	0.253	0.100	-0.066	-0.071	-0.142	-0.024	-0.124	0.195	0.014	0.098	0.184
-0.268	-1.010	0.140	-0.191	-0.949	0.252	0.027	0.011	-0.074	-0.152	-0.059	-0.127	0.206	0.021	0.095	0.164
-0.230	-1.053	0.163	-0.193	-0.948	0.254	-0.097	0.024	-0.078	-0.112	-0.103	-0.105	0.167	0.064	0.119	0.141
-0.226	-1.037	0.211	-0.194	-0.947	0.255	-0.104	0.010	-0.082	-0.107	-0.088	-0.060	0.164	0.049	0.167	0.127
-0.203	-1.045	0.223	-0.195	-0.947	0.256	-0.037	-0.024	-0.029	-0.083	-0.096	-0.049	0.140	0.057	0.180	0.101
-0.207	-0.999	0.199	-0.195	-0.947	0.253	0.096	-0.084	-0.002	-0.087	-0.049	-0.070	0.144	0.011	0.157	0.080
-0.168	-1.030	0.242	-0.195	-0.948	0.250	0.157	-0.016	0.026	-0.049	-0.079	-0.024	0.105	0.043	0.201	0.067
-0.157	-1.068	0.274	-0.194	-0.949	0.247	0.173	0.022	0.022	-0.038	-0.117	0.011	0.094	0.082	0.234	0.060
-0.180	-1.041	0.262	-0.195	-0.950	0.243	0.223	0.083	-0.051	-0.061	-0.089	0.003	0.117	0.055	0.223	0.045
-0.172	-1.030	0.230	-0.195	-0.951	0.239	0.214	0.088	-0.072	-0.052	-0.076	-0.025	0.109	0.044	0.192	0.041
-0.153	-1.003	0.254	-0.197	-0.952	0.235	0.225	0.020	-0.085	-0.032	-0.048	0.003	0.090	0.017	0.216	0.023
-0.157	-0.995	0.250	-0.198	-0.953	0.232	0.213	0.072	-0.077	-0.035	-0.040	0.003	0.094	0.010	0.213	0.001
-0.060	-0.976	0.238	-0.198	-0.953	0.228	0.170	0.042	-0.067	0.062	-0.020	-0.006	0.003	0.009	0.202	-0.020
-0.060	-0.976	0.238	-0.199	-0.954	0.225	0.204	0.011	-0.063	0.063	-0.019	-0.002	0.003	0.009	0.202	-0.036
-0.083	-0.956	0.258	-0.200	-0.955	0.220	0.258	0.026	-0.074	0.041	0.001	0.022	0.020	0.028	0.222	-0.056
-0.060	-0.964	0.215	-0.202	-0.956	0.215	0.252	-0.011	-0.096	0.065	-0.006	-0.016	0.004	0.020	0.179	-0.053
-0.057	-0.968	0.230	-0.203	-0.957	0.210	0.280	-0.050	-0.082	0.070	-0.009	0.005	0.008	0.015	0.195	-0.054
-0.091	-0.979	0.242	-0.204	-0.957	0.204	0.314	-0.016	-0.092	0.037	-0.019	0.023	0.027	0.003	0.208	-0.055
-0.076	-0.968	0.258	-0.206	-0.958	0.200	0.213	0.096	-0.125	0.054	-0.007	0.042	0.011	0.014	0.224	-0.057
-0.083	-0.968	0.223	-0.208	-0.958	0.197	0.190	0.185	-0.168	0.048	-0.007	0.009	0.019	0.014	0.189	-0.049
-0.076	-0.987	0.250	-0.210	-0.958	0.195	0.159	0.139	-0.158	0.058	-0.027	0.039	0.011	0.006	0.218	-0.047
-0.130	-1.034	0.270	-0.213	-0.958	0.192	0.190	0.170	-0.189	0.007	-0.073	0.062	0.065	0.052	0.238	-0.040
-0.137	-1.045	0.286	-0.215	-0.958	0.189	0.193	0.112	-0.143	0.001	-0.085	0.080	0.072	0.064	0.254	-0.044
-0.126	-1.018	0.254	-0.216	-0.958	0.186	0.213	0.032	-0.105	0.014	-0.057	0.053	0.061	0.037	0.223	-0.042
-0.064	-0.987	0.187	-0.218	-0.959	0.181	0.273	0.078	-0.100	0.077	-0.026	-0.009	0.000	0.007	0.156	-0.046
-0.095	-1.003	0.230	-0.219	-0.960	0.176	0.272	0.095	-0.091	0.047	-0.040	0.039	0.031	0.023	0.200	-0.051
-0.103	-0.987	0.219	-0.220	-0.960	0.172	0.263	0.133	-0.099	0.040	-0.025	0.031	0.039	0.007	0.188	-0.051
-0.103	-0.960	0.226	-0.221	-0.961	0.168	0.220	0.098	-0.079	0.041	0.003	0.043	0.040	0.020	0.196	-0.041
-0.110	-0.968	0.183	-0.221	-0.961	0.163	0.274	0.120	-0.079	0.034	-0.004	0.004	0.049	0.012	0.153	-0.032
-0.130	-0.976	0.175	-0.222	-0.962	0.157	0.334	0.085	-0.065	0.016	-0.011	0.002	0.069	0.004	0.145	-0.032
-0.130	-1.010	0.159	-0.223	-0.963	0.151	0.345	0.057	-0.081	0.017	-0.045	-0.007	0.070	0.031	0.129	-0.026
-0.107	-0.987	0.183	-0.224	-0.964	0.146	0.306	0.091	-0.091	0.041	-0.021	0.022	0.048	0.008	0.152	-0.028
-0.126	-0.960	0.163	-0.226	-0.964	0.140	0.333	0.051	-0.086	0.023	0.006	0.008	0.068	0.020	0.132	-0.030
-0.107	-0.964	0.159	-0.226	-0.965	0.134	0.327	0.037	-0.054	0.042	0.003	0.011	0.049	0.016	0.128	-0.032
-0.126	-0.964	0.159	-0.226	-0.966	0.128	0.328	0.051	-0.010	0.023	0.004	0.017	0.068	0.017	0.128	-0.025
-0.130	-0.972	0.148	-0.226	-0.967	0.121	0.336	0.054	-0.028	0.019	-0.003	0.011	0.072	0.009	0.116	-0.029
-0.149	-0.987	0.171	-0.226	-0.967	0.116	0.321	0.039	-0.024	-0.000	-0.018	0.041	0.090	0.007	0.140	-0.032
-0.110	-0.991	0.148	-0.226	-0.968	0.110	0.314	0.052	-0.018	0.038	-0.021	0.023	0.051	0.011	0.117	-0.036
-0.095	-0.949	0.140	-0.226	-0.969	0.104	0.305	-0.009	-0.016	0.053	0.022	0.021	0.035	0.031	0.110	-0.037
-0.110	-0.983	0.144	-0.226	-0.969	0.098	0.307	0.053	-0.010	0.038	-0.011	0.031	0.050	0.005	0.115	-0.043
-0.122	-0.976	0.116	-0.226	-0.970	0.093	0.303	0.084	-0.043	0.026	-0.003	0.009	0.060	0.002	0.088	-0.040
-0.103	-0.964	0.108	-0.227	-0.970	0.088	0.285	0.069	-0.053	0.046	0.009	0.006	0.041	0.013	0.081	-0.038
-0.133	-0.987	0.136	-0.226	-0.971	0.082	0.309	0.034	0.003	0.015	-0.014	0.040	0.071	0.010	0.109	-0.037
-0.114	-1.030	0.144	-0.226	-0.971	0.079	0.219	0.092	-0.010	0.034	-0.056	0.051	0.051	0.052	0.117	-0.040
-0.122	-1.007	0.128	-0.225	-0.971	0.074	0.251	0.094	0.012	0.025	-0.032	0.040	0.059	0.028	0.102	-0.035
-0.103	-0.972	0.085	-0.224	-0.972	0.068	0.316	0.048	0.021	0.044	0.004	0.003	0.039	0.007	0.059	-0.042
-0.126	-0.987	0.085	-0.223	-0.973	0.062	0.341	0.107	0.033	0.020	-0.011	0.009	0.062	0.008	0.059	-0.029
-0.080	-0.995	0.073	-0.223	-0.973	0.056	0.340	0.116	0.012	0.065	-0.018	0.003	0.015	0.016	0.048	-0.031
-0.160	-0.987	0.057	-0.221	-0.974	0.050	0.324	0.104	0.043	-0.017	-0.010	-0.006	0.096	0.008	0.032	-0.024
-0.095	-0.987	0.073	-0.220	-0.974	0.044	0.375	0.103	0.035	0.047	-0.009	0.016	0.030	0.007	0.048	-0.029
-0.133	-0.983	0.049	-0.219	-0.975	0.036	0.404	0.092	0.040	0.008	-0.004	0.000	0.068	0.004	0.025	-0.022
-0.095	-0.972	0.057	-0.218	-0.976	0.029	0.384	0.081	0.049	0.045	0.008	0.015	0.030	0.008	0.033	-0.030
-0.107	-0.995	0.022	-0.216	-0.976	0.022	0.380	0.054	0.064	0.031	-0.015	-0.013	0.042	0.015	0.002	-0.020
-0.107	-0.995	0.022	-0.214	-0.977	0.014	0.399	0.059	0.079	0.030	-0.014	-0.005	0.042	0.015	0.002	-0.019
-0.141	-0.995	0.029	-0.213	-0.977	0.006	0.434	0.004	0.068	-0.007	-0.014	0.011	0.077	0.015	0.005	-0.013
-0.141	-0.995	0.029	-0.211	-0.978	-0.003	0.478	0.011	0.098	-0.009	-0.013	0.020	0.077	0.015	0.006	-0.012
-0.114	-0.991	0.018	-0.208	-0.978	-0.012	0.435	-0.013	0.101	0.016	-0.009	0.017	0.050	0.011	0.006	-0.013
-0.099	-0.968	-0.034	-0.206	-0.978	-0.020	0.418	0.032	0.101	0.029	0.015	-0.026	0.035	0.012	0.057	-0.018
-0.099	-1.003	0.006	-0.204	-0.978	-0.028	0.442	0.102	0.075	0.027	-0.020	0.021	0.036	0.023	0.017	-0.021
-0.107	-0.979	-0.014	-0.202	-0.979	-0.036	0.438	0.032	0.090	0.018	0.003	0.010	0.044	0.000	0.037	-0.018
-0.107	-0.983	-0.038	-0.200	-0.979	-0.045	0.459	0.056	0.090	0.016	-0.000	-0.005	0.044	0.004	0.061	-0.018
-0.114	-0.968	-0.038	-0.198	-0.979	-0.054	0.461	0.047	0.104	0.006	0.015	0.004	0.052	0.012	0.061	-0.021
-0.103	-0.976	-0.030	-0.196	-0.979	-0.062	0.454	0.003	0.110	0.015	0.007	0.021	0.041	0.005	0.053	-0.024
-0.072	-0.987	-0.038	-0.194	-0.979	-0.071	0.434	0.040	0.100	0.043	-0.004	0.021	0.010	0.007	0.061	-0.029
-0.080	-0.956	-0.061	-0.191	-0.978	-0.079	0.434	0.081	0.115	0.033	0.026	0.005	0.018	0.024	0.084	-0.028
-0.064	-0.968	-0.085	-0.189	-0.978	-0.087	0.414	0.106	0.085	0.047	0.014	-0.011	0.003	0.012	0.108	-0.031
-0.107	-0.976	-0.089	-0.187	-0.978	-0.095	0.414	0.027	0.103	0.002	0.006	-0.007	0.046	0.005	0.112	-0.030
-0.072	-0.976	-0.073	-0.184	-0.977	-0.103	0.428	0.039	0.128	0.034	0.006	0.017	0.012	0.005	0.096	-0.031
-0.064	-0.976	-0.081	-0.182	-0.977	-0.111	0.429	0.051	0.096	0.040	0.006	0.018	0.004	0.005	0.104	-0.027
-0.068	-0.956	-0.097	-0.181	-0.977	-0.117	0.361	0.115	0.080	0.034	0.024	0.008	0.009	0.024	0.119	-0.031
-0.076	-0.952	-0.108	-0.179	-0.976	-0.123	0.317	0.109	0.076	0.025	0.028	0.002	0.017	0.028	0.131	-0.029
-0.072	-0.956	-0.136	-0.178	-0.976	-0.129	0.322	0.100	0.072	0.027	0.023	-0.020	0.014	0.024	0.158	-0.025
-0.072	-0.972	-0.112	-0.176	-0.975	-0.134	0.292	0.092	0.070	0.026	0.007	0.009	0.015	0.009	0.134	-0.024
-0.068	-0.972	-0.132	-0.174	-0.975	-0.140	0.301	0.046	0.109	0.027	0.007	-0.005	0.012	0.009	0.154	-0.026
-0.064	-0.976	-0.124	-0.171	-0.974	-0.146	0.292	0.052	0.124	0.029	0.003	0.009	0.008	0.006	0.145	-0.027
-0.060	-0.964	-0.132	-0.169	-0.974	-0.150	0.244	0.080	0.112	0.030	0.014	0.005	0.005	0.017	0.153	-0.021
-0.064	-0.987	-0.128	-0.167	-0.974	-0.155	0.303	0.125	0.095	0.025	-0.009	0.015	0.010	0.006	0.148	-0.019
-0.091	-0.972	-0.148	-0.166	-0.973	-0.162	0.361	0.050	0.081	-0.004	0.005	0.002	0.037	0.010	0.167	-0.015
-0.064	-0.976	-0.179	-0.163	-0.972	-0.169	0.356	0.017	0.114	0.021	0.001	-0.023	0.011	0.007	0.197	-0.011
-0.072	-0.968	-0.156	-0.160	-0.971	-0.175	0.330	0.060	0.147	0.010	0.008	0.007	0.019	0.015	0.173	-0.005
-0.068	-0.964	-0.179	-0.157	-0.971	-0.182	0.349	0.042	0.168	0.011	0.011	-0.010	0.016	0.019	0.196	-0.004
-0.076	-0.960	-0.183	-0.154	-0.970	-0.188	0.331	0.016	0.163	-0.000	0.014	-0.008	0.024	0.023	0.199	-0.010
-0.072	-0.949	-0.199	-0.150	-0.969	-0.195	0.335	0.014	0.171	-0.000	0.025	-0.017	0.021	0.034	0.213	-0.010
-0.018	-0.941	-0.203	-0.146	-0.968	-0.202	0.365	0.032	0.179	0.050	0.032	-0.014	0.032	0.042	0.216	-0.008
-0.049	-0.929	-0.207	-0.143	-0.967	-0.209	0.377	0.086	0.167	0.016	0.042	-0.011	0.001	0.053	0.219	-0.012
-0.060	-0.949	-0.207	-0.140	-0.966	-0.216	0.376	0.036	0.181	0.001	0.022	-0.004	0.011	0.034	0.219	-0.016
-0.041	-0.960	-0.215	-0.136	-0.965	-0.223	0.361	0.062	0.188	0.016	0.010	-0.005	0.008	0.022	0.226	-0.010
-0.033	-0.964	-0.223	-0.133	-0.964	-0.229	0.345	0.074	0.178	0.020	0.005	-0.007	0.015	0.019	0.232	-0.010
-0.033	-0.937	-0.235	-0.129	-0.963	-0.235	0.298	0.086	0.190	0.017	0.031	-0.013	0.015	0.046	0.243	-0.012
-0.026	-0.929	-0.258	-0.125	-0.963	-0.240	0.285	0.033	0.193	0.021	0.038	-0.031	0.022	0.053	0.264	-0.009
-0.030	-0.906	-0.239	-0.121	-0.962	-0.246	0.277	0.062	0.203	0.013	0.060	-0.006	0.017	0.076	0.243	0.001
-0.037	-0.922	-0.235	-0.117	-0.961	-0.250	0.207	-0.044	0.229	0.000	0.044	0.002	0.008	0.061	0.238	0.010
-0.064	-0.941	-0.258	-0.113	-0.961	-0.253	0.172	-0.056	0.188	-0.031	0.025	-0.018	0.020	0.041	0.260	0.010
-0.064	-0.941	-0.258	-0.108	-0.960	-0.257	0.206	-0.046	0.213	-0.035	0.024	-0.014	0.021	0.041	0.259	0.011
-0.010	-0.894	-0.262	-0.104	-0.960	-0.260	0.164	-0.015	0.218	0.014	0.070	-0.015	0.031	0.087	0.262	0.012
-0.010	-0.894	-0.262	-0.099	-0.960	-0.263	0.139	-0.005	0.203	0.010	0.070	-0.012	0.030	0.087	0.261	0.004
-0.026	-0.914	-0.231	-0.095	-0.960	-0.265	0.084	-0.026	0.203	-0.010	0.051	0.021	0.013	0.068	0.229	-0.008
-0.007	-0.910	-0.250	-0.091	-0.960	-0.265	0.024	-0.030	0.216	0.005	0.055	0.002	0.030	0.072	0.248	-0.010
0.013	-0.883	-0.239	-0.087	-0.961	-0.264	-0.042	-0.005	0.199	0.020	0.083	0.013	0.048	0.099	0.235	-0.008
-0.010	-0.918	-0.175	-0.083	-0.961	-0.264	-0.028	-0.031	0.179	-0.007	0.049	0.075	0.023	0.064	0.171	-0.007
-0.022	-0.922	-0.199	-0.079	-0.962	-0.263	-0.052	-0.011	0.165	-0.022	0.045	0.050	0.010	0.060	0.194	-0.011
-0.010	-0.914	-0.242	-0.076	-0.962	-0.261	-0.098	-0.023	0.163	-0.014	0.054	0.005	0.019	0.068	0.236	-0.012
0.043	-0.875	-0.258	-0.072	-0.963	-0.258	-0.139	0.023	0.167	0.037	0.094	-0.013	0.072	0.106	0.251	-0.009
0.040	-0.910	-0.250	-0.069	-0.965	-0.254	-0.204	0.022	0.144	0.030	0.060	-0.010	0.066	0.070	0.242	-0.007
0.013	-0.918	-0.231	-0.067	-0.966	-0.251	-0.179	-0.028	0.126	0.000	0.054	0.007	0.038	0.062	0.221	-0.016
-0.007	-0.925	-0.211	-0.064	-0.967	-0.248	-0.125	-0.092	0.117	-0.022	0.047	0.024	0.017	0.054	0.201	-0.015
0.051	-0.902	-0.223	-0.061	-0.968	-0.245	-0.188	-0.031	0.111	0.033	0.071	0.008	0.074	0.077	0.211	-0.016
0.040	-0.914	-0.199	-0.059	-0.969	-0.242	-0.162	-0.013	0.115	0.019	0.060	0.029	0.061	0.064	0.186	-0.019
0.051	-0.914	-0.219	-0.056	-0.970	-0.238	-0.182	-0.036	0.091	0.028	0.061	0.006	0.071	0.064	0.204	-0.021
0.047	-0.929	-0.223	-0.056	-0.971	-0.233	-0.276	0.027	0.031	0.024	0.047	-0.004	0.066	0.048	0.207	-0.017
0.017	-0.929	-0.211	-0.055	-0.972	-0.228	-0.238	0.003	0.042	-0.008	0.048	0.003	0.033	0.048	0.194	-0.011
0.032	-0.922	-0.183	-0.054	-0.973	-0.223	-0.254	0.005	0.034	0.006	0.057	0.026	0.048	0.055	0.165	-0.008
0.020	-0.906	-0.199	-0.053	-0.975	-0.217	-0.316	-0.078	0.019	-0.006	0.074	0.004	0.035	0.070	0.180	-0.009
0.032	-0.941	-0.172	-0.053	-0.976	-0.210	-0.351	-0.046	-0.018	0.005	0.041	0.025	0.046	0.035	0.151	-0.019
0.055	-0.949	-0.179	-0.052	-0.978	-0.203	-0.355	-0.009	-0.007	0.028	0.035	0.010	0.068	0.027	0.158	-0.013
0.067	-0.949	-0.172	-0.053	-0.979	-0.195	-0.391	0.009	-0.033	0.040	0.036	0.010	0.078	0.027	0.149	-0.016
0.009	-0.960	-0.172	-0.053	-0.981	-0.187	-0.418	-0.051	-0.041	-0.017	0.026	0.002	0.020	0.015	0.148	-0.018
0.043	-0.925	-0.175	-0.054	-0.982	-0.179	-0.396	-0.024	-0.050	0.018	0.063	-0.010	0.053	0.050	0.151	-0.012
0.051	-0.914	-0.160	-0.053	-0.984	-0.171	-0.404	0.023	0.004	0.025	0.076	-0.002	0.060	0.061	0.134	-0.008
0.020	-0.949	-0.140	-0.053	-0.985	-0.162	-0.463	0.047	0.034	-0.006	0.042	0.008	0.028	0.027	0.114	-0.016
0.051	-0.960	-0.140	-0.052	-0.987	-0.153	-0.482	0.048	0.027	0.024	0.032	-0.001	0.058	0.015	0.113	-0.024
0.051	-0.964	-0.124	-0.052	-0.988	-0.143	-0.480	0.071	0.019	0.023	0.030	0.005	0.057	0.011	0.096	-0.032
0.086	-0.968	-0.112	-0.051	-0.990	-0.133	-0.484	0.064	0.017	0.058	0.027	0.007	0.090	0.007	0.082	-0.039
0.109	-0.979	-0.136	-0.051	-0.991	-0.123	-0.546	0.146	0.005	0.080	0.017	-0.028	0.112	0.005	0.105	-0.042
0.070	-1.003	-0.116	-0.051	-0.993	-0.109	-0.665	0.205	-0.009	0.042	-0.004	-0.021	0.073	0.027	0.085	-0.040
0.078	-1.041	-0.105	-0.050	-0.994	-0.095	-0.692	0.207	0.051	0.049	-0.042	-0.024	0.079	0.065	0.072	-0.035
0.059	-1.076	-0.105	-0.048	-0.996	-0.079	-0.817	0.147	0.083	0.028	-0.075	-0.040	0.058	0.100	0.070	-0.036
0.074	-1.076	-0.069	-0.047	-0.997	-0.060	-0.919	0.191	0.060	0.042	-0.074	-0.023	0.072	0.100	0.034	-0.038
0.132	-1.014	-0.089	-0.045	-0.998	-0.043	-0.855	0.266	0.069	0.098	-0.011	-0.060	0.128	0.038	0.054	-0.042
0.105	-0.976	-0.081	-0.043	-0.999	-0.029	-0.689	0.175	0.097	0.069	0.028	-0.066	0.100	0.001	0.046	-0.038
0.113	-0.999	-0.042	-0.040	-0.999	-0.021	-0.444	-0.009	0.126	0.074	0.006	-0.035	0.106	0.022	0.007	-0.027
0.051	-1.045	-0.042	-0.037	-0.999	-0.013	-0.376	0.021	0.137	0.009	-0.041	-0.043	0.044	0.068	0.006	-0.004
0.036	-1.092	-0.042	-0.034	-0.999	-0.008	-0.242	-0.036	0.134	-0.009	-0.087	-0.048	0.028	0.114	0.005	0.034
0.013	-1.103	-0.038	-0.032	-0.999	-0.007	-0.100	-0.144	0.106	-0.035	-0.098	-0.046	0.004	0.125	0.001	0.074
-0.083	-1.119	-0.073	-0.031	-0.999	-0.008	0.072	-0.214	0.067	-0.132	-0.114	-0.079	0.092	0.140	0.035	0.122
-0.083	-1.119	-0.073	-0.030	-0.999	-0.014	0.267	-0.246	0.019	-0.132	-0.114	-0.074	0.092	0.140	0.035	0.163
-0.172	-1.018	-0.136	-0.031	-0.999	-0.021	0.347	-0.254	-0.005	-0.220	-0.014	-0.129	0.181	0.039	0.096	0.209
-0.130	-0.918	-0.199	-0.031	-0.999	-0.028	0.287	-0.132	-0.006	-0.178	0.087	-0.186	0.138	0.061	0.158	0.234
-0.176	-0.883	-0.235	-0.033	-0.999	-0.033	0.203	-0.166	-0.046	-0.223	0.121	-0.217	0.184	0.096	0.192	0.257
-0.168	-0.879	-0.246	-0.034	-0.999	-0.034	0.017	-0.195	-0.070	-0.213	0.125	-0.228	0.177	0.099	0.203	0.244
-0.168	-0.894	-0.211	-0.036	-0.999	-0.030	-0.242	-0.250	-0.059	-0.212	0.110	-0.196	0.177	0.084	0.167	0.229
-0.091	-0.933	-0.183	-0.037	-0.999	-0.023	-0.373	-0.120	-0.059	-0.133	0.071	-0.176	0.100	0.045	0.139	0.202
-0.080	-0.979	-0.116	-0.037	-0.999	-0.015	-0.405	0.015	-0.008	-0.122	0.025	-0.117	0.089	0.001	0.072	0.169
-0.080	-1.053	-0.085	-0.037	-0.999	-0.007	-0.429	0.033	0.003	-0.122	-0.048	-0.093	0.090	0.075	0.040	0.134
-0.037	-1.095	-0.089	-0.038	-0.999	0.003	-0.483	0.019	-0.026	-0.079	-0.091	-0.107	0.048	0.117	0.043	0.124
-0.018	-1.092	-0.061	-0.038	-0.999	0.012	-0.461	0.080	-0.019	-0.059	-0.087	-0.088	0.029	0.113	0.016	0.115
-0.076	-1.068	-0.038	-0.038	-0.999	0.019	-0.360	0.053	-0.013	-0.117	-0.064	-0.072	0.087	0.089	0.008	0.105
-0.053	-1.061	-0.026	-0.039	-0.999	0.026	-0.360	0.067	-0.021	-0.093	-0.056	-0.067	0.064	0.081	0.019	0.096
-0.053	-1.037	0.022	-0.039	-0.999	0.032	-0.305	-0.062	0.019	-0.093	-0.033	-0.026	0.065	0.057	0.066	0.094
-0.007	-1.057	-0.006	-0.039	-0.999	0.037	-0.241	0.016	-0.023	-0.047	-0.053	-0.058	0.020	0.076	0.037	0.075
-0.026	-1.026	0.014	-0.039	-0.998	0.042	-0.248	-0.032	-0.017	-0.066	-0.022	-0.043	0.040	0.045	0.056	0.054
0.017	-1.022	0.022	-0.039	-0.998	0.046	-0.219	-0.048	-0.014	-0.023	-0.018	-0.040	0.001	0.041	0.063	0.035
0.043	-1.018	0.049	-0.040	-0.998	0.050	-0.203	-0.013	-0.037	0.004	-0.015	-0.017	0.027	0.037	0.090	0.019
0.043	-1.022	0.061	-0.041	-0.998	0.056	-0.283	0.055	-0.070	0.005	-0.019	-0.011	0.026	0.041	0.101	0.001
0.047	-1.034	0.092	-0.042	-0.997	0.061	-0.257	-0.016	-0.072	0.010	-0.031	0.016	0.029	0.052	0.131	-0.016
0.059	-0.976	0.069	-0.043	-0.997	0.065	-0.187	0.054	-0.046	0.022	0.027	-0.012	0.039	0.006	0.107	-0.021
0.090	-0.968	0.077	-0.043	-0.997	0.068	-0.180	0.037	-0.035	0.053	0.034	-0.008	0.069	0.013	0.113	-0.025
0.070	-0.968	0.065	-0.043	-0.997	0.071	-0.161	0.007	-0.006	0.034	0.034	-0.023	0.048	0.013	0.100	-0.024
0.074	-0.995	0.065	-0.043	-0.996	0.075	-0.165	0.045	-0.013	0.038	0.007	-0.026	0.051	0.014	0.099	-0.024
0.043	-1.026	0.100	-0.043	-0.996	0.079	-0.192	0.098	-0.047	0.007	-0.025	0.005	0.019	0.045	0.133	-0.021
0.043	-1.022	0.124	-0.043	-0.996	0.082	-0.180	0.043	-0.016	0.007	-0.021	0.025	0.018	0.041	0.155	-0.017
0.055	-1.026	0.148	-0.043	-0.995	0.085	-0.102	0.038	-0.003	0.018	-0.025	0.046	0.028	0.044	0.177	-0.015
0.028	-1.014	0.140	-0.042	-0.995	0.087	-0.093	-0.011	0.011	-0.009	-0.014	0.036	0.000	0.033	0.168	-0.021
0.043	-1.010	0.136	-0.042	-0.995	0.087	-0.034	0.004	0.006	0.005	-0.010	0.031	0.015	0.029	0.163	-0.030
0.074	-0.991	0.116	-0.041	-0.995	0.087	0.023	-0.004	0.009	0.035	0.009	0.012	0.044	0.010	0.141	-0.028
0.097	-0.983	0.128	-0.041	-0.996	0.085	0.104	-0.052	-0.015	0.058	0.017	0.026	0.067	0.002	0.152	-0.038
0.055	-1.014	0.124	-0.041	-0.996	0.082	0.152	-0.102	0.027	0.015	-0.013	0.025	0.023	0.033	0.146	-0.038
0.090	-1.003	0.128	-0.040	-0.996	0.080	0.100	-0.025	0.010	0.049	-0.001	0.030	0.057	0.022	0.148	-0.038
0.043	-1.003	0.132	-0.040	-0.996	0.079	0.058	-0.045	0.017	0.002	-0.001	0.035	0.010	0.021	0.150	-0.036
0.078	-1.003	0.104	-0.039	-0.996	0.077	0.097	0.059	0.003	0.036	-0.001	0.009	0.044	0.021	0.120	-0.038
0.093	-1.003	0.108	-0.039	-0.996	0.074	0.165	0.052	-0.033	0.051	-0.001	0.016	0.059	0.021	0.122	-0.036
0.067	-1.026	0.120	-0.040	-0.997	0.071	0.169	0.077	-0.029	0.024	-0.024	0.031	0.031	0.044	0.132	-0.038
0.082	-0.999	0.112	-0.040	-0.997	0.069	0.124	-0.003	-0.040	0.040	0.003	0.026	0.045	0.016	0.122	-0.040
0.063	-0.995	0.089	-0.041	-0.997	0.065	0.193	-0.001	-0.055	0.022	0.008	0.006	0.025	0.012	0.097	-0.039
0.078	-1.010	0.112	-0.041	-0.997	0.060	0.252	0.008	-0.035	0.038	-0.008	0.035	0.040	0.028	0.118	-0.044
0.078	-1.010	0.112	-0.041	-0.998	0.055	0.268	0.061	-0.033	0.038	-0.008	0.040	0.039	0.028	0.116	-0.040
0.097	-0.979	0.085	-0.041	-0.998	0.050	0.249	0.072	-0.023	0.057	0.023	0.017	0.058	0.003	0.087	-0.040
0.067	-1.007	0.065	-0.042	-0.998	0.046	0.197	0.056	-0.039	0.027	-0.004	0.002	0.026	0.024	0.065	-0.042
0.051	-1.022	0.085	-0.042	-0.998	0.042	0.220	0.030	-0.008	0.012	-0.019	0.026	0.010	0.039	0.082	-0.034
0.082	-1.030	0.104	-0.041	-0.998	0.038	0.241	0.084	0.010	0.042	-0.027	0.050	0.040	0.047	0.100	-0.024
0.032	-1.022	0.104	-0.040	-0.999	0.031	0.351	-0.018	0.057	-0.009	-0.019	0.057	0.011	0.039	0.098	-0.027
0.043	-0.991	0.065	-0.038	-0.999	0.024	0.348	-0.036	0.066	0.001	0.013	0.025	0.000	0.008	0.056	-0.026
0.090	-0.964	0.022	-0.036	-0.999	0.018	0.319	0.012	0.057	0.046	0.040	-0.012	0.045	0.019	0.011	-0.017
0.074	-0.995	-0.006	-0.035	-0.999	0.011	0.340	0.022	0.053	0.029	0.009	-0.033	0.029	0.011	0.019	-0.016
0.047	-1.003	0.041	-0.034	-0.999	0.003	0.371	-0.038	0.049	0.001	0.002	0.022	0.002	0.019	0.026	-0.020
0.043	-1.014	0.041	-0.033	-0.999	-0.005	0.403	-0.035	0.037	-0.003	-0.010	0.030	0.003	0.030	0.024	-0.016
0.067	-0.987	0.041	-0.032	-0.999	-0.010	0.297	-0.037	0.041	0.019	0.017	0.036	0.020	0.003	0.022	-0.018
0.059	-0.979	0.033	-0.030	-0.999	-0.017	0.320	-0.028	0.077	0.009	0.025	0.034	0.012	0.005	0.012	-0.017
0.074	-0.972	0.002	-0.028	-0.999	-0.024	0.349	-0.034	0.069	0.023	0.033	0.010	0.027	0.013	0.022	-0.021
0.063	-0.983	-0.026	-0.027	-0.999	-0.030	0.314	-0.043	0.047	0.010	0.021	-0.012	0.015	0.002	0.052	-0.017
0.082	-0.987	-0.030	-0.026	-0.999	-0.037	0.364	-0.085	0.039	0.028	0.017	-0.008	0.033	0.002	0.058	-0.016
0.067	-0.995	-0.034	-0.026	-0.999	-0.044	0.333	-0.003	-0.021	0.013	0.009	-0.005	0.017	0.009	0.065	-0.014
0.059	-0.964	-0.002	-0.025	-0.999	-0.048	0.234	-0.005	0.022	0.005	0.040	0.031	0.009	0.022	0.035	-0.012
0.067	-0.976	-0.026	-0.024	-0.998	-0.054	0.289	-0.027	0.035	0.011	0.028	0.013	0.016	0.011	0.061	-0.006
0.043	-0.983	-0.022	-0.023	-0.998	-0.059	0.246	-0.111	0.073	-0.013	0.020	0.022	0.007	0.004	0.060	0.001
0.047	-0.972	-0.030	-0.021	-0.998	-0.064	0.260	-0.066	0.071	-0.011	0.031	0.019	0.004	0.016	0.070	-0.000
0.020	-0.960	-0.010	-0.019	-0.998	-0.067	0.179	-0.109	0.065	-0.040	0.042	0.042	0.031	0.028	0.053	0.001
0.063	-0.968	-0.002	-0.018	-0.997	-0.071	0.166	-0.067	0.046	0.001	0.034	0.053	0.011	0.020	0.047	-0.008
0.055	-0.968	-0.018	-0.017	-0.997	-0.073	0.142	-0.055	0.016	-0.007	0.034	0.040	0.003	0.021	0.065	-0.016
0.090	-0.964	-0.010	-0.017	-0.997	-0.075	0.114	-0.048	0.022	0.027	0.038	0.050	0.037	0.025	0.059	-0.024
0.086	-0.964	-0.010	-0.016	-0.997	-0.076	0.045	-0.009	0.002	0.022	0.038	0.051	0.033	0.026	0.061	-0.030
0.067	-0.945	-0.018	-0.016	-0.997	-0.076	0.007	-0.018	0.012	0.003	0.057	0.043	0.014	0.045	0.070	-0.034
0.101	-0.937	-0.018	-0.015	-0.997	-0.075	-0.027	-0.087	0.015	0.036	0.065	0.042	0.048	0.054	0.073	-0.034
0.070	-0.929	0.006	-0.014	-0.997	-0.075	-0.019	-0.050	0.034	0.005	0.073	0.065	0.017	0.062	0.051	-0.035
0.082	-0.941	0.033	-0.012	-0.997	-0.073	-0.066	-0.055	0.057	0.015	0.061	0.091	0.029	0.051	0.025	-0.039
0.086	-0.941	0.025	-0.010	-0.997	-0.071	-0.084	-0.082	0.099	0.016	0.062	0.081	0.032	0.051	0.035	-0.036
0.101	-0.914	-0.026	-0.008	-0.998	-0.070	-0.049	-0.079	0.089	0.029	0.089	0.029	0.048	0.079	0.088	-0.042
0.097	-0.902	-0.026	-0.006	-0.998	-0.069	-0.071	-0.077	0.079	0.023	0.100	0.027	0.044	0.091	0.090	-0.040
0.128	-0.937	-0.022	-0.004	-0.998	-0.066	-0.124	-0.014	0.047	0.053	0.066	0.029	0.075	0.056	0.088	-0.042
0.097	-0.941	-0.002	-0.004	-0.998	-0.062	-0.188	-0.041	0.010	0.021	0.062	0.045	0.044	0.053	0.070	-0.041
0.120	-0.952	-0.010	-0.003	-0.998	-0.058	-0.200	-0.099	0.007	0.044	0.051	0.033	0.067	0.041	0.080	-0.044
0.090	-0.952	0.018	-0.002	-0.999	-0.053	-0.221	-0.042	0.034	0.012	0.051	0.056	0.036	0.042	0.053	-0.036
0.105	-0.933	0.033	-0.001	-0.999	-0.048	-0.241	-0.064	0.053	0.026	0.070	0.066	0.052	0.062	0.039	-0.041
0.086	-0.922	0.014	0.001	-0.999	-0.042	-0.307	-0.090	0.061	0.005	0.082	0.040	0.032	0.074	0.061	-0.042
0.143	-0.906	-0.010	0.002	-0.999	-0.035	-0.328	-0.058	0.042	0.062	0.098	0.010	0.090	0.090	0.086	-0.044
0.143	-0.906	-0.010	0.003	-1.000	-0.029	-0.337	-0.048	0.045	0.060	0.098	0.003	0.090	0.090	0.087	-0.046
0.120	-0.922	0.018	0.005	-1.000	-0.021	-0.387	-0.034	0.041	0.036	0.083	0.023	0.067	0.075	0.061	-0.049
0.124	-0.937	0.065	0.006	-1.000	-0.012	-0.406	0.040	0.031	0.039	0.068	0.062	0.071	0.060	0.015	-0.052
0.105	-0.952	0.053	0.007	-1.000	-0.002	-0.508	0.009	0.051	0.018	0.052	0.040	0.052	0.044	0.028	-0.044
0.151	-0.952	0.085	0.008	-1.000	0.009	-0.545	0.097	0.036	0.063	0.052	0.060	0.098	0.045	0.003	-0.047
0.097	-0.972	0.061	0.009	-1.000	0.020	-0.533	0.008	0.032	0.008	0.033	0.026	0.044	0.026	0.022	-0.040
0.163	-0.983	0.006	0.010	-1.000	0.030	-0.514	0.082	0.039	0.072	0.021	-0.039	0.109	0.014	0.078	-0.037
0.136	-1.018	-0.002	0.012	-0.999	0.039	-0.475	0.088	0.058	0.044	-0.014	-0.057	0.083	0.020	0.087	-0.019
0.120	-1.061	0.045	0.014	-0.999	0.050	-0.524	0.101	0.106	0.026	-0.057	-0.020	0.068	0.063	0.041	-0.024
0.105	-1.111	0.025	0.018	-0.998	0.064	-0.710	0.042	0.177	0.007	-0.108	-0.054	0.053	0.113	0.061	-0.023
0.186	-1.088	-0.014	0.022	-0.996	0.082	-0.920	0.207	0.141	0.084	-0.087	-0.111	0.133	0.090	0.102	-0.030
0.201	-1.022	-0.010	0.024	-0.995	0.100	-0.926	0.264	0.059	0.097	-0.023	-0.125	0.149	0.025	0.098	-0.047
0.197	-0.972	0.049	0.026	-0.993	0.114	-0.740	0.227	0.043	0.091	0.026	-0.080	0.145	0.025	0.040	-0.055
0.213	-0.960	0.159	0.028	-0.992	0.121	-0.366	0.209	0.058	0.105	0.037	0.023	0.161	0.037	0.070	-0.048
0.113	-0.991	0.211	0.030	-0.991	0.127	-0.259	0.002	0.111	0.002	0.005	0.069	0.062	0.006	0.121	-0.027
0.109	-1.041	0.179	0.033	-0.991	0.132	-0.240	-0.083	0.124	-0.004	-0.046	0.032	0.058	0.044	0.089	0.005
0.074	-1.095	0.092	0.034	-0.990	0.137	-0.255	-0.067	0.080	-0.040	-0.101	-0.060	0.024	0.099	0.002	0.060
0.047	-1.080	0.029	0.034	-0.990	0.140	-0.201	-0.036	0.002	-0.067	-0.086	-0.126	0.003	0.084	0.061	0.112
-0.018	-1.076	0.010	0.034	-0.990	0.140	0.005	-0.063	-0.023	-0.132	-0.082	-0.145	0.068	0.081	0.081	0.174
-0.091	-1.041	0.002	0.033	-0.990	0.135	0.208	-0.146	-0.002	-0.204	-0.046	-0.149	0.142	0.047	0.089	0.218
-0.149	-1.018	-0.038	0.032	-0.991	0.131	0.203	-0.236	0.005	-0.261	-0.023	-0.184	0.200	0.024	0.128	0.256
-0.107	-0.991	-0.081	0.030	-0.991	0.127	0.193	-0.247	-0.018	-0.217	0.005	-0.223	0.159	0.002	0.172	0.283
-0.130	-0.949	-0.097	0.029	-0.992	0.123	0.159	-0.176	-0.034	-0.238	0.048	-0.235	0.183	0.045	0.189	0.283
-0.137	-0.952	-0.089	0.027	-0.992	0.122	0.015	-0.221	-0.051	-0.244	0.044	-0.226	0.191	0.042	0.182	0.266
-0.087	-0.945	-0.057	0.024	-0.992	0.125	-0.141	-0.092	-0.092	-0.192	0.052	-0.197	0.142	0.050	0.151	0.249
-0.060	-0.949	-0.053	0.022	-0.991	0.130	-0.328	0.061	-0.114	-0.162	0.047	-0.199	0.117	0.047	0.148	0.218
-0.053	-0.964	0.022	0.020	-0.990	0.139	-0.469	0.075	-0.079	-0.153	0.030	-0.133	0.110	0.031	0.074	0.185
-0.022	-1.010	0.065	0.020	-0.989	0.149	-0.497	0.089	-0.035	-0.122	-0.017	-0.099	0.079	0.015	0.031	0.176
-0.007	-1.010	0.057	0.019	-0.987	0.157	-0.421	0.087	-0.057	-0.106	-0.019	-0.115	0.065	0.016	0.040	0.161
-0.080	-1.061	0.077	0.018	-0.986	0.164	-0.350	-0.021	-0.040	-0.178	-0.070	-0.102	0.138	0.066	0.020	0.149
-0.018	-1.057	0.077	0.016	-0.985	0.170	-0.350	0.004	-0.065	-0.115	-0.067	-0.109	0.077	0.063	0.021	0.145
-0.018	-1.057	0.128	0.016	-0.984	0.176	-0.301	0.144	-0.047	-0.114	-0.068	-0.063	0.077	0.063	0.031	0.132
-0.033	-1.092	0.187	0.015	-0.983	0.182	-0.297	0.107	-0.071	-0.128	-0.104	-0.010	0.093	0.099	0.090	0.104
0.013	-1.057	0.203	0.013	-0.982	0.186	-0.248	0.188	-0.112	-0.081	-0.070	0.001	0.047	0.064	0.106	0.085
0.024	-1.049	0.223	0.011	-0.981	0.191	-0.248	0.111	-0.130	-0.067	-0.063	0.016	0.036	0.057	0.126	0.055
0.043	-1.026	0.195	0.009	-0.980	0.197	-0.292	0.145	-0.133	-0.046	-0.041	-0.017	0.017	0.034	0.099	0.025
0.109	-1.022	0.230	0.007	-0.979	0.203	-0.279	0.000	-0.136	0.022	-0.039	0.013	0.048	0.031	0.134	0.002
0.120	-1.022	0.207	0.005	-0.978	0.207	-0.221	0.113	-0.134	0.035	-0.039	-0.015	0.060	0.031	0.111	-0.014
0.136	-1.022	0.207	0.003	-0.978	0.211	-0.197	0.082	-0.123	0.052	-0.040	-0.019	0.075	0.032	0.111	-0.029
0.117	-1.010	0.215	0.002	-0.977	0.213	-0.122	0.066	-0.115	0.034	-0.029	-0.013	0.056	0.020	0.120	-0.024
0.117	-1.010	0.215	0.000	-0.976	0.216	-0.134	0.108	-0.112	0.036	-0.030	-0.016	0.056	0.021	0.120	-0.026
0.067	-0.991	0.258	-0.002	-0.976	0.219	-0.173	0.050	-0.125	-0.013	-0.011	0.024	0.006	0.002	0.164	-0.033
0.113	-0.976	0.254	-0.004	-0.975	0.223	-0.198	0.077	-0.137	0.035	0.003	0.016	0.052	0.014	0.160	-0.035
0.143	-0.995	0.282	-0.005	-0.974	0.226	-0.155	0.091	-0.110	0.067	-0.017	0.041	0.083	0.006	0.188	-0.040
0.101	-0.979	0.278	-0.007	-0.973	0.229	-0.134	0.140	-0.132	0.027	-0.002	0.034	0.041	0.009	0.185	-0.052
0.120	-0.991	0.270	-0.007	-0.973	0.231	-0.106	0.099	-0.075	0.047	-0.014	0.024	0.060	0.003	0.177	-0.060
0.124	-0.991	0.286	-0.008	-0.973	0.233	-0.074	0.112	-0.099	0.051	-0.014	0.039	0.064	0.003	0.194	-0.052
0.155	-0.987	0.250	-0.009	-0.972	0.234	-0.046	0.195	-0.133	0.083	-0.010	0.003	0.094	0.000	0.159	-0.053
0.124	-0.929	0.211	-0.011	-0.972	0.236	-0.104	0.166	-0.131	0.054	0.047	-0.039	0.063	0.059	0.121	-0.050
0.132	-0.933	0.203	-0.012	-0.971	0.237	-0.084	0.146	-0.138	0.063	0.043	-0.048	0.071	0.055	0.114	-0.045
0.120	-0.952	0.219	-0.013	-0.971	0.240	-0.120	0.157	-0.103	0.052	0.023	-0.035	0.059	0.036	0.130	-0.039
0.093	-0.987	0.278	-0.014	-0.970	0.241	-0.054	0.043	-0.074	0.026	-0.012	0.023	0.032	0.002	0.190	-0.039
0.101	-0.991	0.309	-0.015	-0.970	0.242	-0.074	0.094	-0.099	0.035	-0.016	0.054	0.039	0.003	0.222	-0.037
0.074	-1.034	0.341	-0.016	-0.969	0.245	-0.139	0.084	-0.098	0.009	-0.059	0.082	0.012	0.045	0.254	-0.037
0.067	-1.026	0.337	-0.018	-0.969	0.247	-0.079	0.027	-0.101	0.003	-0.052	0.077	0.004	0.038	0.250	-0.039
0.097	-1.014	0.282	-0.020	-0.969	0.248	-0.042	0.122	-0.133	0.036	-0.040	0.021	0.035	0.026	0.194	-0.035
0.093	-1.003	0.286	-0.022	-0.969	0.248	0.034	0.130	-0.150	0.034	-0.029	0.025	0.031	0.014	0.199	-0.034
0.093	-1.007	0.254	-0.024	-0.969	0.246	0.100	0.038	-0.140	0.036	-0.032	-0.004	0.031	0.018	0.168	-0.038
0.090	-0.976	0.254	-0.025	-0.970	0.243	0.114	0.003	-0.098	0.034	-0.000	-0.002	0.028	0.014	0.168	-0.035
0.097	-0.991	0.274	-0.027	-0.970	0.241	0.117	0.036	-0.110	0.044	-0.015	0.021	0.037	0.001	0.189	-0.040
0.070	-0.976	0.278	-0.029	-0.971	0.239	0.118	-0.022	-0.129	0.019	0.001	0.027	0.011	0.014	0.194	-0.039
0.105	-0.991	0.282	-0.031	-0.971	0.237	0.099	0.044	-0.130	0.056	-0.015	0.033	0.047	0.001	0.198	-0.047
0.070	-1.007	0.274	-0.032	-0.971	0.235	0.112	0.008	-0.080	0.023	-0.029	0.027	0.013	0.017	0.191	-0.045
0.113	-0.976	0.262	-0.033	-0.972	0.232	0.157	0.080	-0.088	0.066	0.002	0.018	0.056	0.014	0.180	-0.048
0.086	-0.979	0.246	-0.034	-0.973	0.229	0.189	0.031	-0.083	0.040	-0.001	0.006	0.030	0.010	0.165	-0.042
0.090	-1.010	0.238	-0.036	-0.974	0.225	0.196	0.087	-0.115	0.046	-0.031	0.001	0.034	0.021	0.158	-0.049
0.078	-0.976	0.226	-0.037	-0.974	0.222	0.134	0.044	-0.100	0.036	0.005	-0.008	0.023	0.014	0.147	-0.040
0.105	-0.987	0.246	-0.038	-0.975	0.220	0.152	0.097	-0.084	0.064	-0.006	0.015	0.051	0.003	0.166	-0.037
0.063	-1.003	0.234	-0.039	-0.976	0.216	0.183	0.035	-0.088	0.023	-0.021	0.006	0.009	0.012	0.154	-0.037
0.067	-0.987	0.215	-0.041	-0.976	0.212	0.202	0.002	-0.100	0.028	-0.004	-0.009	0.013	0.004	0.135	-0.036
0.086	-0.976	0.219	-0.042	-0.977	0.208	0.225	-0.019	-0.097	0.049	0.008	-0.001	0.033	0.016	0.139	-0.031
0.063	-0.983	0.219	-0.044	-0.978	0.204	0.209	-0.048	-0.087	0.027	0.001	0.003	0.010	0.008	0.138	-0.029
0.063	-0.991	0.246	-0.046	-0.979	0.200	0.173	-0.022	-0.099	0.029	-0.006	0.034	0.010	0.001	0.166	-0.033
0.043	-1.003	0.223	-0.047	-0.979	0.198	0.138	0.010	-0.107	0.011	-0.017	0.013	0.009	0.010	0.142	-0.033
0.067	-0.987	0.234	-0.049	-0.979	0.195	0.122	0.005	-0.100	0.036	-0.001	0.027	0.014	0.005	0.153	-0.034
0.074	-0.987	0.219	-0.050	-0.980	0.193	0.105	-0.104	-0.066	0.045	-0.001	0.013	0.022	0.006	0.137	-0.037
0.059	-0.995	0.207	-0.051	-0.980	0.190	0.176	0.027	-0.076	0.030	-0.008	0.004	0.007	0.002	0.125	-0.043
0.082	-1.003	0.207	-0.053	-0.981	0.187	0.178	-0.036	-0.078	0.054	-0.015	0.008	0.029	0.010	0.124	-0.040
0.070	-1.007	0.215	-0.054	-0.982	0.183	0.207	-0.015	-0.086	0.044	-0.019	0.019	0.018	0.013	0.131	-0.036
0.047	-1.003	0.207	-0.055	-0.982	0.178	0.225	-0.018	-0.089	0.022	-0.014	0.016	0.006	0.009	0.123	-0.040
0.047	-1.003	0.207	-0.057	-0.983	0.173	0.247	-0.043	-0.086	0.023	-0.014	0.021	0.006	0.009	0.123	-0.037
0.063	-1.007	0.211	-0.058	-0.984	0.169	0.212	-0.011	-0.079	0.040	-0.017	0.029	0.009	0.013	0.126	-0.034
0.047	-1.003	0.219	-0.060	-0.985	0.165	0.227	-0.069	-0.073	0.026	-0.013	0.041	0.007	0.008	0.134	-0.038
0.051	-1.010	0.187	-0.061	-0.985	0.160	0.235	-0.038	-0.090	0.031	-0.020	0.014	0.003	0.016	0.102	-0.040
0.067	-0.983	0.171	-0.063	-0.986	0.157	0.187	-0.038	-0.096	0.048	0.008	0.002	0.012	0.012	0.086	-0.035
0.063	-0.976	0.156	-0.064	-0.986	0.153	0.192	0.016	-0.100	0.045	0.016	-0.010	0.008	0.020	0.069	-0.037
0.040	-0.983	0.159	-0.065	-0.987	0.149	0.210	-0.031	-0.062	0.023	0.009	-0.002	0.015	0.013	0.073	-0.035
0.063	-0.991	0.167	-0.066	-0.987	0.144	0.226	-0.004	-0.077	0.047	0.002	0.010	0.008	0.005	0.080	-0.034
0.036	-1.003	0.171	-0.068	-0.988	0.139	0.262	-0.044	-0.074	0.022	-0.008	0.019	0.019	0.006	0.084	-0.034
0.047	-0.999	0.171	-0.068	-0.989	0.134	0.262	-0.056	-0.043	0.034	-0.004	0.024	0.007	0.002	0.084	-0.036
0.051	-1.003	0.156	-0.069	-0.989	0.130	0.234	0.032	-0.074	0.038	-0.007	0.012	0.004	0.005	0.068	-0.029
0.032	-1.014	0.171	-0.070	-0.990	0.125	0.253	-0.008	-0.054	0.020	-0.018	0.033	0.023	0.016	0.084	-0.030
0.020	-1.007	0.144	-0.071	-0.990	0.120	0.240	-0.025	-0.054	0.009	-0.010	0.010	0.035	0.008	0.056	-0.025
0.040	-0.999	0.140	-0.072	-0.991	0.114	0.310	-0.024	-0.039	0.028	-0.001	0.012	0.015	0.000	0.052	-0.023
0.028	-0.987	0.120	-0.072	-0.992	0.108	0.305	-0.037	-0.030	0.017	0.011	-0.001	0.027	0.012	0.032	-0.020
0.036	-0.999	0.132	-0.072	-0.992	0.103	0.259	-0.001	-0.045	0.025	0.001	0.016	0.019	0.000	0.043	-0.030
0.020	-1.007	0.132	-0.073	-0.993	0.098	0.251	-0.035	-0.038	0.010	-0.007	0.021	0.035	0.007	0.043	-0.036
0.067	-1.026	0.132	-0.073	-0.993	0.093	0.220	-0.031	-0.010	0.056	-0.025	0.025	0.012	0.026	0.044	-0.039
0.067	-1.018	0.136	-0.072	-0.994	0.088	0.300	-0.026	0.017	0.055	-0.016	0.035	0.011	0.018	0.048	-0.040
0.036	-1.022	0.116	-0.072	-0.994	0.081	0.318	-0.050	-0.014	0.024	-0.019	0.022	0.019	0.022	0.029	-0.040
0.043	-1.026	0.100	-0.072	-0.995	0.075	0.344	-0.025	-0.022	0.032	-0.022	0.013	0.011	0.025	0.013	-0.035
0.024	-0.999	0.092	-0.072	-0.995	0.067	0.376	-0.045	-0.002	0.013	0.005	0.012	0.030	0.002	0.006	-0.027
0.040	-0.976	0.089	-0.072	-0.996	0.059	0.394	-0.056	0.009	0.028	0.029	0.016	0.015	0.026	0.002	-0.024
0.040	-0.976	0.057	-0.072	-0.996	0.052	0.376	-0.039	-0.008	0.028	0.030	-0.008	0.015	0.026	0.029	-0.022
0.024	-0.991	0.077	-0.072	-0.996	0.045	0.320	-0.001	-0.016	0.013	0.015	0.018	0.030	0.010	0.008	-0.027
0.020	-1.022	0.089	-0.071	-0.997	0.039	0.330	0.012	0.000	0.008	-0.015	0.036	0.034	0.020	0.005	-0.026
0.043	-1.022	0.081	-0.071	-0.997	0.032	0.351	-0.000	-0.012	0.031	-0.015	0.035	0.010	0.021	0.003	-0.024
0.028	-1.010	0.073	-0.071	-0.997	0.024	0.404	-0.063	-0.031	0.016	-0.003	0.036	0.025	0.009	0.010	-0.031
0.017	-1.010	0.057	-0.071	-0.997	0.017	0.384	-0.056	-0.004	0.005	-0.003	0.028	0.037	0.010	0.025	-0.036
0.059	-0.987	0.053	-0.071	-0.997	0.009	0.368	-0.088	0.019	0.046	0.021	0.031	0.006	0.013	0.028	-0.034
0.051	-0.987	0.045	-0.070	-0.998	0.002	0.356	0.000	-0.003	0.038	0.021	0.030	0.001	0.012	0.036	-0.036
0.040	-0.995	0.033	-0.070	-0.998	-0.005	0.376	-0.003	0.010	0.026	0.013	0.026	0.012	0.004	0.047	-0.034
0.047	-0.995	0.014	-0.070	-0.997	-0.014	0.426	0.061	-0.026	0.034	0.013	0.014	0.004	0.004	0.066	-0.027
0.005	-1.014	0.018	-0.070	-0.997	-0.022	0.409	-0.007	-0.012	-0.008	-0.007	0.026	0.046	0.015	0.060	-0.019
0.017	-0.987	0.033	-0.070	-0.997	-0.029	0.388	0.038	-0.033	0.004	0.020	0.049	0.034	0.011	0.043	-0.013
0.001	-1.003	0.022	-0.070	-0.997	-0.038	0.435	-0.035	0.017	-0.012	0.005	0.046	0.049	0.004	0.053	-0.012
0.005	-0.987	-0.006	-0.069	-0.997	-0.044	0.335	-0.001	0.024	-0.009	0.020	0.025	0.045	0.010	0.079	-0.011
0.040	-0.960	-0.002	-0.068	-0.996	-0.049	0.256	-0.014	0.022	0.025	0.047	0.034	0.010	0.037	0.074	-0.008
0.013	-0.976	-0.053	-0.068	-0.996	-0.053	0.206	-0.017	0.001	-0.002	0.032	-0.013	0.038	0.021	0.125	-0.008
0.020	-0.968	-0.042	-0.068	-0.996	-0.057	0.198	-0.102	0.006	0.005	0.039	0.003	0.031	0.028	0.112	-0.012
0.020	-0.968	-0.042	-0.067	-0.996	-0.062	0.209	-0.098	-0.014	0.005	0.039	0.007	0.033	0.028	0.112	-0.005
0.036	-0.964	-0.045	-0.067	-0.996	-0.065	0.188	-0.097	0.000	0.020	0.043	0.007	0.019	0.031	0.116	-0.009
0.013	-0.979	-0.049	-0.067	-0.995	-0.068	0.152	-0.060	-0.024	-0.003	0.027	0.006	0.043	0.016	0.120	-0.015
0.028	-0.987	-0.057	-0.067	-0.995	-0.072	0.175	-0.086	-0.025	0.012	0.019	0.001	0.029	0.009	0.128	-0.021
0.043	-0.979	-0.030	-0.067	-0.995	-0.075	0.161	-0.092	-0.019	0.028	0.027	0.032	0.014	0.017	0.100	-0.025
0.043	-0.968	-0.030	-0.066	-0.995	-0.078	0.140	-0.066	0.016	0.027	0.038	0.035	0.015	0.029	0.100	-0.031
0.040	-0.952	-0.010	-0.065	-0.995	-0.080	0.098	-0.015	0.043	0.022	0.054	0.056	0.020	0.044	0.080	-0.035
0.028	-0.960	-0.006	-0.064	-0.995	-0.080	0.009	-0.047	0.040	0.009	0.046	0.060	0.032	0.036	0.075	-0.034
0.036	-0.960	-0.006	-0.063	-0.995	-0.079	-0.031	-0.094	0.022	0.016	0.047	0.059	0.024	0.035	0.074	-0.028
0.028	-0.995	0.002	-0.063	-0.995	-0.078	-0.052	-0.069	-0.010	0.008	0.012	0.066	0.033	0.000	0.065	-0.023
0.013	-0.995	-0.018	-0.062	-0.995	-0.078	-0.003	-0.096	0.014	-0.008	0.012	0.046	0.049	0.001	0.084	-0.020
0.028	-0.991	-0.042	-0.062	-0.995	-0.078	0.014	-0.024	-0.001	0.007	0.016	0.023	0.034	0.003	0.107	-0.020
0.032	-0.956	-0.049	-0.062	-0.995	-0.077	-0.039	-0.040	0.012	0.011	0.051	0.014	0.030	0.037	0.113	-0.020
0.051	-0.952	-0.038	-0.061	-0.995	-0.076	-0.028	-0.053	0.031	0.029	0.055	0.025	0.011	0.040	0.100	-0.022
0.047	-0.933	-0.049	-0.060	-0.995	-0.075	-0.076	-0.010	-0.003	0.025	0.075	0.012	0.016	0.059	0.110	-0.025
0.036	-0.929	-0.034	-0.060	-0.996	-0.072	-0.125	-0.047	-0.004	0.013	0.079	0.025	0.027	0.062	0.093	-0.031
0.040	-0.941	-0.018	-0.059	-0.996	-0.070	-0.098	-0.074	0.014	0.016	0.067	0.039	0.024	0.050	0.076	-0.029
0.055	-0.952	-0.006	-0.059	-0.996	-0.067	-0.164	-0.026	-0.016	0.032	0.056	0.047	0.008	0.039	0.063	-0.027
0.040	-0.968	-0.026	-0.059	-0.996	-0.064	-0.161	-0.047	-0.008	0.016	0.041	0.024	0.023	0.023	0.081	-0.033
0.036	-0.949	-0.030	-0.059	-0.997	-0.059	-0.243	-0.036	-0.016	0.012	0.060	0.016	0.027	0.042	0.084	-0.038
0.074	-0.914	-0.022	-0.058	-0.997	-0.054	-0.230	-0.064	0.018	0.050	0.096	0.019	0.011	0.076	0.074	-0.036
0.074	-0.933	-0.018	-0.057	-0.997	-0.049	-0.278	-0.025	0.020	0.049	0.077	0.017	0.011	0.057	0.069	-0.032
0.047	-0.972	0.018	-0.057	-0.998	-0.042	-0.333	-0.026	0.030	0.021	0.038	0.046	0.016	0.018	0.031	-0.036
0.017	-0.949	0.018	-0.055	-0.998	-0.035	-0.325	-0.067	0.064	-0.011	0.062	0.039	0.046	0.042	0.030	-0.033
0.063	-0.914	0.010	-0.053	-0.998	-0.029	-0.331	-0.107	0.095	0.033	0.097	0.025	0.000	0.077	0.036	-0.035
0.067	-0.933	0.010	-0.050	-0.999	-0.020	-0.430	-0.097	0.110	0.034	0.078	0.016	0.003	0.059	0.034	-0.028
0.105	-0.956	0.002	-0.047	-0.999	-0.011	-0.441	-0.072	0.117	0.070	0.055	-0.000	0.042	0.036	0.040	-0.031
0.055	-0.972	-0.038	-0.044	-0.999	-0.003	-0.404	-0.056	0.152	0.016	0.040	-0.048	0.008	0.020	0.078	-0.027
0.082	-1.037	-0.038	-0.040	-0.999	0.006	-0.456	0.001	0.181	0.039	-0.025	-0.057	0.018	0.045	0.077	-0.026
0.097	-1.076	-0.057	-0.036	-0.999	0.020	-0.746	0.089	0.186	0.050	-0.064	-0.091	0.034	0.083	0.095	-0.026
0.124	-1.084	-0.045	-0.032	-0.999	0.037	-0.863	0.145	0.153	0.074	-0.072	-0.097	0.061	0.091	0.082	-0.045
0.155	-1.022	-0.026	-0.030	-0.998	0.051	-0.696	0.161	0.092	0.102	-0.010	-0.091	0.092	0.028	0.061	-0.064
0.174	-0.960	0.022	-0.028	-0.998	0.059	-0.413	0.101	0.072	0.119	0.051	-0.052	0.112	0.034	0.011	-0.071
0.163	-0.956	0.124	-0.024	-0.998	0.065	-0.262	-0.040	0.138	0.104	0.055	0.045	0.101	0.038	0.094	-0.067
0.101	-0.976	0.140	-0.020	-0.997	0.070	-0.279	-0.048	0.182	0.039	0.035	0.055	0.040	0.019	0.112	-0.046
0.070	-1.045	0.124	-0.016	-0.997	0.077	-0.314	-0.130	0.227	0.003	-0.035	0.033	0.010	0.050	0.099	-0.007
0.036	-1.068	0.077	-0.012	-0.997	0.082	-0.264	-0.139	0.182	-0.035	-0.058	-0.020	0.023	0.074	0.054	0.043
-0.007	-1.080	0.002	-0.011	-0.996	0.083	-0.084	-0.121	0.081	-0.079	-0.070	-0.096	0.065	0.085	0.018	0.102
-0.037	-1.072	-0.022	-0.010	-0.997	0.080	0.151	-0.064	0.026	-0.110	-0.062	-0.117	0.094	0.078	0.039	0.152
-0.130	-1.080	-0.069	-0.010	-0.997	0.073	0.355	-0.088	0.028	-0.202	-0.069	-0.156	0.185	0.085	0.084	0.197
-0.130	-1.080	-0.069	-0.010	-0.998	0.066	0.298	-0.178	0.056	-0.203	-0.068	-0.150	0.185	0.085	0.082	0.220
-0.164	-1.010	-0.057	-0.009	-0.998	0.061	0.244	-0.273	0.060	-0.238	0.001	-0.133	0.219	0.016	0.068	0.238
-0.114	-0.949	-0.073	-0.009	-0.998	0.057	0.174	-0.223	0.034	-0.188	0.063	-0.145	0.169	0.047	0.081	0.228
-0.126	-0.945	-0.065	-0.009	-0.998	0.056	0.025	-0.211	0.033	-0.199	0.067	-0.137	0.180	0.051	0.071	0.212
-0.087	-0.976	-0.045	-0.009	-0.998	0.056	-0.025	-0.058	0.007	-0.161	0.036	-0.117	0.141	0.021	0.050	0.186
-0.057	-1.041	-0.042	-0.009	-0.998	0.057	-0.063	-0.036	0.024	-0.130	-0.029	-0.115	0.109	0.045	0.044	0.166
-0.030	-1.068	-0.038	-0.009	-0.998	0.059	-0.131	-0.061	0.028	-0.104	-0.056	-0.113	0.082	0.071	0.039	0.145
-0.022	-1.084	-0.018	-0.008	-0.998	0.062	-0.113	0.023	0.029	-0.097	-0.072	-0.096	0.074	0.086	0.017	0.134
-0.041	-1.092	0.025	-0.008	-0.998	0.062	-0.027	-0.001	-0.005	-0.116	-0.079	-0.053	0.093	0.094	0.028	0.117
-0.060	-1.065	0.057	-0.009	-0.998	0.062	-0.013	-0.078	-0.005	-0.135	-0.052	-0.022	0.113	0.067	0.061	0.108
0.001	-1.045	0.069	-0.009	-0.998	0.061	0.036	-0.017	0.002	-0.074	-0.032	-0.009	0.051	0.047	0.074	0.096
-0.022	-1.057	0.065	-0.009	-0.998	0.060	0.063	-0.052	0.014	-0.097	-0.044	-0.012	0.075	0.059	0.072	0.083
0.017	-1.041	0.065	-0.008	-0.998	0.059	0.044	0.029	-0.003	-0.058	-0.028	-0.012	0.037	0.043	0.074	0.056
0.017	-1.026	0.049	-0.009	-0.998	0.057	0.089	-0.054	-0.021	-0.058	-0.012	-0.026	0.037	0.028	0.060	0.041
0.078	-1.053	0.077	-0.009	-0.998	0.056	0.057	-0.001	-0.032	0.004	-0.039	0.003	0.024	0.055	0.089	0.019
0.074	-1.010	0.085	-0.009	-0.998	0.055	0.058	0.000	-0.019	-0.000	0.003	0.012	0.020	0.012	0.098	-0.009
0.093	-1.026	0.077	-0.010	-0.998	0.054	0.064	-0.014	-0.028	0.019	-0.012	0.005	0.039	0.028	0.092	-0.027
0.151	-1.014	0.104	-0.010	-0.999	0.053	0.042	0.062	-0.029	0.076	-0.000	0.033	0.097	0.016	0.121	-0.032
0.101	-1.030	0.085	-0.010	-0.999	0.052	0.083	0.019	-0.036	0.027	-0.015	0.014	0.046	0.031	0.103	-0.039
0.101	-0.995	0.073	-0.010	-0.999	0.048	0.195	0.040	-0.023	0.027	0.020	0.006	0.046	0.003	0.093	-0.034
0.128	-1.010	0.033	-0.010	-0.999	0.044	0.222	0.052	-0.037	0.054	0.004	-0.029	0.073	0.012	0.056	-0.027
0.074	-1.022	0.029	-0.010	-0.999	0.039	0.249	-0.119	0.012	-0.000	-0.007	-0.028	0.019	0.024	0.054	-0.031
0.124	-1.030	0.053	-0.010	-0.999	0.035	0.189	-0.029	-0.013	0.050	-0.015	-0.000	0.068	0.032	0.080	-0.035
0.113	-1.037	0.092	-0.010	-0.999	0.030	0.253	0.008	-0.036	0.039	-0.022	0.044	0.056	0.040	0.121	-0.034
0.109	-1.053	0.085	-0.011	-1.000	0.025	0.277	0.043	-0.038	0.035	-0.038	0.042	0.052	0.055	0.115	-0.046
0.090	-1.061	0.104	-0.011	-1.000	0.019	0.311	-0.031	-0.047	0.016	-0.045	0.068	0.032	0.063	0.136	-0.039
0.101	-1.037	0.108	-0.012	-1.000	0.012	0.348	0.050	-0.077	0.029	-0.022	0.078	0.043	0.040	0.142	-0.035
0.059	-1.037	0.081	-0.013	-1.000	0.005	0.335	-0.082	-0.047	-0.013	-0.022	0.057	0.001	0.041	0.116	-0.037
0.093	-1.007	0.049	-0.013	-1.000	-0.002	0.386	-0.116	-0.020	0.022	0.009	0.033	0.035	0.010	0.086	-0.035
0.124	-0.999	0.029	-0.013	-1.000	-0.010	0.406	-0.073	-0.022	0.053	0.017	0.021	0.065	0.002	0.069	-0.039
0.093	-1.010	0.025	-0.013	-1.000	-0.019	0.449	-0.042	-0.005	0.022	0.005	0.025	0.034	0.014	0.067	-0.051
0.136	-1.014	0.033	-0.013	-1.000	-0.028	0.437	-0.020	-0.048	0.065	0.001	0.042	0.076	0.018	0.077	-0.054
0.124	-0.999	0.022	-0.014	-0.999	-0.037	0.458	0.020	-0.050	0.054	0.015	0.039	0.064	0.003	0.067	-0.057
0.105	-0.983	0.014	-0.015	-0.999	-0.045	0.426	0.070	-0.076	0.036	0.030	0.039	0.044	0.012	0.061	-0.061
0.124	-0.987	0.029	-0.015	-0.998	-0.053	0.427	-0.019	-0.019	0.055	0.025	0.064	0.063	0.008	0.078	-0.057
0.093	-0.995	0.029	-0.016	-0.998	-0.063	0.484	0.049	-0.042	0.024	0.016	0.074	0.031	0.000	0.080	-0.052
0.109	-0.983	0.014	-0.016	-0.997	-0.071	0.412	0.022	-0.038	0.039	0.026	0.067	0.046	0.011	0.066	-0.050
0.093	-0.999	-0.018	-0.017	-0.997	-0.079	0.415	0.004	-0.031	0.022	0.010	0.044	0.031	0.005	0.037	-0.039
0.101	-0.979	-0.045	-0.017	-0.996	-0.087	0.416	0.051	-0.045	0.031	0.029	0.024	0.038	0.014	0.011	-0.034
0.093	-0.972	-0.089	-0.017	-0.995	-0.094	0.374	-0.023	-0.030	0.024	0.038	-0.014	0.030	0.021	0.030	-0.033
0.093	-0.972	-0.089	-0.018	-0.995	-0.103	0.433	-0.015	-0.038	0.025	0.038	-0.006	0.030	0.021	0.029	-0.029
0.109	-1.014	-0.045	-0.017	-0.994	-0.112	0.465	-0.073	-0.005	0.040	-0.006	0.046	0.045	0.022	0.017	-0.032
0.078	-0.999	-0.069	-0.017	-0.992	-0.121	0.471	-0.058	-0.013	0.010	0.008	0.032	0.014	0.007	0.005	-0.039
0.113	-0.964	-0.085	-0.017	-0.991	-0.130	0.453	-0.041	0.007	0.044	0.041	0.026	0.048	0.028	0.019	-0.042
0.117	-0.964	-0.093	-0.016	-0.990	-0.139	0.468	-0.015	0.009	0.047	0.040	0.027	0.051	0.027	0.025	-0.035
0.097	-0.976	-0.101	-0.016	-0.989	-0.147	0.406	0.029	-0.034	0.028	0.027	0.027	0.032	0.015	0.031	-0.033
0.070	-0.968	-0.081	-0.017	-0.988	-0.154	0.387	-0.009	-0.032	0.002	0.033	0.054	0.004	0.022	0.010	-0.023
0.063	-0.976	-0.101	-0.017	-0.987	-0.161	0.324	-0.090	-0.020	-0.005	0.025	0.040	0.004	0.014	0.028	-0.021
0.067	-0.964	-0.144	-0.016	-0.986	-0.167	0.295	-0.099	0.009	-0.002	0.037	0.002	0.000	0.025	0.070	-0.019
0.101	-0.960	-0.112	-0.014	-0.985	-0.172	0.288	-0.124	0.070	0.031	0.040	0.038	0.034	0.028	0.037	-0.019
0.086	-0.979	-0.120	-0.012	-0.984	-0.177	0.267	-0.056	0.049	0.015	0.021	0.035	0.018	0.009	0.043	-0.022
0.074	-0.991	-0.112	-0.012	-0.983	-0.182	0.250	0.009	0.014	0.003	0.009	0.046	0.006	0.003	0.034	-0.027
0.082	-0.929	-0.116	-0.012	-0.983	-0.184	0.129	0.091	-0.000	0.012	0.071	0.044	0.013	0.058	0.036	-0.018
0.082	-0.898	-0.124	-0.012	-0.983	-0.182	-0.115	0.125	0.014	0.012	0.102	0.033	0.013	0.089	0.043	-0.006
0.067	-0.952	-0.144	-0.012	-0.984	-0.177	-0.242	0.024	-0.030	-0.003	0.049	0.007	0.003	0.034	0.062	0.008
0.036	-0.987	-0.160	-0.013	-0.985	-0.173	-0.196	-0.088	-0.047	-0.034	0.015	-0.013	0.035	0.001	0.076	0.011
0.036	-0.945	-0.207	-0.013	-0.985	-0.170	-0.141	-0.154	-0.059	-0.033	0.058	-0.063	0.035	0.041	0.122	0.013
0.086	-0.941	-0.160	-0.013	-0.986	-0.168	-0.130	-0.198	-0.053	0.016	0.063	-0.019	0.014	0.045	0.074	-0.002
0.086	-0.945	-0.144	-0.012	-0.986	-0.166	-0.126	-0.280	-0.015	0.015	0.059	-0.006	0.014	0.041	0.057	-0.023
0.140	-0.956	-0.101	-0.012	-0.986	-0.164	-0.061	-0.120	-0.042	0.069	0.047	0.035	0.067	0.029	0.013	-0.054
0.128	-0.956	-0.085	-0.013	-0.987	-0.163	-0.049	-0.071	-0.064	0.058	0.047	0.049	0.055	0.029	0.004	-0.057
0.155	-0.983	-0.057	-0.015	-0.987	-0.162	-0.048	0.108	-0.112	0.086	0.021	0.075	0.081	0.002	0.032	-0.072
0.074	-0.999	-0.081	-0.017	-0.987	-0.162	0.023	-0.034	-0.116	0.007	0.005	0.051	0.000	0.014	0.010	-0.069
0.143	-1.014	-0.081	-0.018	-0.986	-0.163	0.055	-0.007	-0.111	0.077	-0.010	0.052	0.069	0.029	0.010	-0.060
0.109	-1.007	-0.085	-0.020	-0.986	-0.164	0.051	0.009	-0.091	0.044	-0.002	0.048	0.034	0.022	0.007	-0.046
0.074	-0.979	-0.085	-0.021	-0.986	-0.164	0.044	-0.026	-0.068	0.010	0.025	0.049	0.001	0.005	0.008	-0.043
0.097	-0.952	-0.116	-0.021	-0.986	-0.164	0.002	-0.036	-0.047	0.034	0.052	0.017	0.022	0.032	0.023	-0.034
0.070	-0.925	-0.124	-0.022	-0.987	-0.162	-0.110	-0.014	-0.037	0.007	0.080	0.007	0.006	0.059	0.030	-0.025
0.093	-0.922	-0.085	-0.022	-0.987	-0.160	-0.111	-0.071	-0.031	0.030	0.084	0.044	0.017	0.063	0.011	-0.013
0.067	-0.941	-0.097	-0.022	-0.987	-0.156	-0.161	-0.101	-0.042	0.003	0.066	0.028	0.011	0.044	0.000	-0.006
0.028	-0.949	-0.132	-0.022	-0.988	-0.154	-0.139	-0.125	-0.017	-0.036	0.059	-0.010	0.050	0.036	0.035	-0.007
0.067	-0.956	-0.112	-0.021	-0.988	-0.150	-0.155	-0.168	-0.002	0.002	0.052	0.007	0.012	0.028	0.015	-0.003
0.067	-0.972	-0.085	-0.021	-0.989	-0.146	-0.228	-0.098	-0.019	0.002	0.038	0.030	0.012	0.013	0.013	-0.011
0.078	-0.941	-0.077	-0.021	-0.990	-0.141	-0.256	-0.061	-0.034	0.014	0.069	0.032	0.001	0.044	0.022	-0.028
0.117	-0.918	-0.085	-0.021	-0.991	-0.135	-0.277	-0.095	-0.030	0.052	0.094	0.019	0.037	0.067	0.015	-0.037
0.109	-0.937	-0.073	-0.021	-0.991	-0.130	-0.223	-0.017	-0.009	0.044	0.075	0.026	0.029	0.048	0.027	-0.041
0.097	-0.949	-0.045	-0.020	-0.992	-0.126	-0.225	-0.073	0.020	0.032	0.064	0.049	0.017	0.037	0.055	-0.043
0.090	-0.960	-0.057	-0.019	-0.992	-0.121	-0.230	-0.048	0.012	0.023	0.053	0.032	0.009	0.025	0.044	-0.044
0.093	-0.956	-0.057	-0.019	-0.993	-0.116	-0.273	0.015	-0.006	0.027	0.057	0.027	0.012	0.029	0.044	-0.045
0.132	-0.949	-0.081	-0.017	-0.994	-0.110	-0.282	-0.038	0.049	0.064	0.066	-0.003	0.051	0.037	0.021	-0.045
0.132	-0.949	-0.081	-0.016	-0.994	-0.105	-0.262	0.009	0.036	0.063	0.067	-0.008	0.050	0.037	0.021	-0.047
0.124	-0.976	-0.077	-0.015	-0.995	-0.100	-0.250	0.018	0.035	0.054	0.040	-0.009	0.042	0.010	0.026	-0.039
0.124	-1.007	-0.089	-0.014	-0.996	-0.094	-0.300	0.030	0.047	0.053	0.010	-0.027	0.042	0.020	0.015	-0.030
0.082	-1.057	-0.089	-0.012	-0.996	-0.087	-0.312	0.064	0.075	0.009	-0.039	-0.033	0.001	0.070	0.015	-0.028
0.097	-1.130	-0.069	-0.009	-0.997	-0.079	-0.417	0.007	0.157	0.022	-0.112	-0.022	0.014	0.144	0.035	-0.026
0.151	-1.111	-0.116	-0.006	-0.998	-0.068	-0.546	0.091	0.117	0.073	-0.091	-0.080	0.068	0.124	0.012	-0.038
0.151	-1.030	-0.101	-0.004	-0.998	-0.057	-0.556	0.052	0.098	0.071	-0.008	-0.076	0.068	0.043	0.004	-0.050
0.193	-0.995	-0.026	-0.003	-0.999	-0.052	-0.253	0.068	0.033	0.112	0.027	-0.006	0.110	0.008	0.079	-0.054
0.140	-1.003	-0.010	-0.002	-0.999	-0.050	-0.073	-0.009	0.011	0.058	0.020	0.009	0.056	0.016	0.095	-0.042
0.113	-1.007	-0.002	0.000	-0.999	-0.051	0.026	-0.046	0.085	0.029	0.017	0.017	0.029	0.020	0.103	-0.023
0.063	-1.053	-0.010	0.004	-0.999	-0.051	0.020	-0.168	0.172	-0.025	-0.030	0.009	0.021	0.067	0.096	0.022
0.055	-1.084	-0.077	0.007	-0.999	-0.052	0.036	-0.129	0.150	-0.036	-0.061	-0.057	0.029	0.098	0.029	0.067
-0.003	-1.099	-0.132	0.010	-0.998	-0.055	0.158	-0.178	0.118	-0.096	-0.076	-0.109	0.086	0.112	0.026	0.112
-0.041	-1.095	-0.164	0.011	-0.998	-0.063	0.366	-0.202	0.080	-0.137	-0.072	-0.133	0.125	0.108	0.056	0.160
-0.060	-1.076	-0.183	0.013	-0.997	-0.074	0.561	-0.221	0.072	-0.158	-0.054	-0.141	0.144	0.088	0.075	0.201
-0.114	-1.045	-0.239	0.014	-0.996	-0.087	0.638	-0.269	0.039	-0.213	-0.024	-0.183	0.199	0.057	0.129	0.232
-0.114	-0.979	-0.262	0.013	-0.995	-0.099	0.563	-0.202	-0.029	-0.212	0.041	-0.195	0.199	0.008	0.152	0.260
-0.141	-0.972	-0.262	0.011	-0.994	-0.107	0.388	-0.174	-0.079	-0.238	0.048	-0.186	0.227	0.015	0.152	0.265
-0.183	-0.956	-0.235	0.010	-0.994	-0.111	0.195	-0.263	-0.078	-0.279	0.063	-0.155	0.270	0.030	0.124	0.242
-0.099	-0.979	-0.191	0.009	-0.993	-0.114	0.125	-0.179	-0.034	-0.194	0.039	-0.109	0.186	0.007	0.081	0.216
-0.030	-0.991	-0.175	0.009	-0.993	-0.115	0.021	-0.088	-0.034	-0.125	0.028	-0.092	0.118	0.005	0.065	0.175
-0.007	-1.037	-0.195	0.008	-0.993	-0.115	-0.008	-0.042	-0.013	-0.101	-0.018	-0.112	0.096	0.051	0.084	0.136
0.043	-1.072	-0.172	0.009	-0.993	-0.114	-0.028	0.060	0.012	-0.051	-0.053	-0.089	0.046	0.085	0.060	0.118
-0.007	-1.080	-0.132	0.009	-0.993	-0.115	0.024	0.035	0.027	-0.102	-0.060	-0.049	0.096	0.092	0.020	0.109
-0.030	-1.076	-0.116	0.010	-0.993	-0.116	0.090	-0.018	0.041	-0.126	-0.057	-0.032	0.119	0.088	0.003	0.092
-0.007	-1.068	-0.112	0.011	-0.993	-0.120	0.196	0.000	0.067	-0.104	-0.050	-0.024	0.096	0.081	0.002	0.093
0.047	-1.080	-0.089	0.012	-0.992	-0.125	0.247	0.030	0.025	-0.050	-0.063	0.005	0.042	0.093	0.026	0.078
0.017	-1.057	-0.112	0.012	-0.991	-0.131	0.286	-0.037	-0.002	-0.081	-0.041	-0.013	0.073	0.070	0.004	0.055
0.047	-1.037	-0.073	0.012	-0.991	-0.136	0.265	0.024	-0.011	-0.050	-0.023	0.032	0.042	0.051	0.044	0.030
0.082	-1.034	-0.105	0.012	-0.990	-0.141	0.251	-0.035	-0.013	-0.016	-0.020	0.005	0.007	0.047	0.014	0.014
0.120	-1.007	-0.108	0.012	-0.989	-0.145	0.225	-0.033	-0.017	0.023	0.007	0.006	0.031	0.020	0.011	-0.015
0.136	-0.995	-0.116	0.012	-0.989	-0.148	0.185	0.012	-0.003	0.038	0.018	0.001	0.047	0.009	0.004	-0.030
0.167	-0.983	-0.116	0.011	-0.988	-0.153	0.237	0.124	-0.038	0.069	0.028	0.006	0.077	0.003	0.005	-0.041
0.132	-1.034	-0.105	0.011	-0.987	-0.159	0.303	0.079	-0.020	0.035	-0.022	0.024	0.043	0.047	0.018	-0.040
0.132	-1.022	-0.108	0.011	-0.986	-0.165	0.330	0.039	-0.005	0.035	-0.012	0.026	0.043	0.035	0.015	-0.040
0.097	-1.014	-0.093	0.010	-0.985	-0.171	0.315	0.054	-0.039	0.001	-0.005	0.048	0.008	0.027	0.032	-0.030
0.120	-0.991	-0.112	0.011	-0.984	-0.178	0.340	0.068	-0.001	0.025	0.017	0.035	0.032	0.004	0.013	-0.028
0.101	-1.007	-0.116	0.011	-0.983	-0.185	0.393	0.029	0.023	0.005	-0.000	0.039	0.013	0.019	0.010	-0.026
0.113	-1.014	-0.116	0.012	-0.981	-0.193	0.393	-0.043	-0.002	0.016	-0.009	0.047	0.025	0.027	0.011	-0.028
0.124	-0.999	-0.160	0.012	-0.980	-0.200	0.376	-0.034	-0.016	0.027	0.004	0.011	0.036	0.011	0.032	-0.021
0.124	-0.999	-0.160	0.013	-0.978	-0.208	0.408	-0.141	0.012	0.026	0.003	0.019	0.036	0.011	0.031	-0.027
0.105	-0.933	-0.211	0.014	-0.976	-0.216	0.413	-0.077	0.013	0.006	0.067	-0.024	0.016	0.054	0.081	-0.031
0.155	-0.956	-0.195	0.015	-0.975	-0.223	0.395	-0.089	0.032	0.054	0.042	-0.001	0.066	0.031	0.065	-0.032
0.143	-0.964	-0.175	0.016	-0.973	-0.231	0.424	-0.079	-0.004	0.041	0.032	0.027	0.055	0.023	0.044	-0.032
0.120	-0.964	-0.156	0.016	-0.971	-0.239	0.411	-0.058	-0.018	0.017	0.030	0.055	0.032	0.023	0.023	-0.046
0.120	-0.952	-0.164	0.016	-0.969	-0.246	0.381	-0.036	-0.024	0.017	0.040	0.054	0.032	0.035	0.030	-0.038
0.170	-0.937	-0.215	0.016	-0.967	-0.253	0.363	0.042	-0.044	0.067	0.054	0.010	0.082	0.050	0.081	-0.032
0.117	-0.941	-0.242	0.015	-0.966	-0.259	0.317	-0.081	-0.047	0.014	0.048	-0.012	0.028	0.046	0.107	-0.031
0.109	-0.964	-0.195	0.016	-0.964	-0.265	0.307	-0.163	-0.030	0.005	0.024	0.041	0.020	0.023	0.059	-0.034
0.128	-0.956	-0.211	0.017	-0.962	-0.272	0.349	-0.172	0.010	0.022	0.030	0.032	0.040	0.031	0.075	-0.027
0.147	-0.960	-0.223	0.018	-0.960	-0.278	0.358	-0.119	-0.002	0.040	0.024	0.027	0.059	0.027	0.086	-0.028
0.140	-0.952	-0.254	0.018	-0.959	-0.284	0.327	-0.023	-0.025	0.032	0.030	0.002	0.051	0.034	0.117	-0.032
0.120	-0.937	-0.258	0.019	-0.957	-0.290	0.272	-0.054	-0.013	0.012	0.044	0.004	0.032	0.050	0.120	-0.037
0.136	-0.956	-0.219	0.019	-0.955	-0.296	0.325	-0.069	-0.021	0.027	0.023	0.049	0.047	0.030	0.079	-0.032
0.147	-0.937	-0.223	0.019	-0.953	-0.301	0.317	-0.042	-0.046	0.039	0.040	0.051	0.059	0.049	0.082	-0.029
0.120	-0.918	-0.246	0.018	-0.951	-0.307	0.323	-0.071	-0.071	0.013	0.058	0.034	0.032	0.068	0.105	-0.030
0.117	-0.910	-0.258	0.019	-0.950	-0.312	0.245	-0.138	-0.034	0.009	0.064	0.027	0.028	0.076	0.116	-0.027
0.117	-0.933	-0.258	0.020	-0.949	-0.315	0.168	-0.139	-0.018	0.008	0.040	0.030	0.029	0.053	0.116	-0.012
0.120	-0.956	-0.254	0.019	-0.948	-0.318	0.186	-0.078	-0.055	0.013	0.015	0.038	0.033	0.029	0.111	-0.007
0.067	-0.968	-0.254	0.020	-0.947	-0.321	0.180	-0.142	-0.029	-0.040	0.002	0.042	0.021	0.018	0.111	-0.005
0.093	-0.922	-0.270	0.021	-0.946	-0.324	0.153	-0.121	-0.018	-0.014	0.048	0.030	0.006	0.064	0.126	-0.004
0.117	-0.918	-0.294	0.022	-0.945	-0.325	0.079	-0.206	-0.027	0.008	0.051	0.008	0.029	0.068	0.149	-0.003
0.113	-0.918	-0.282	0.022	-0.945	-0.327	0.093	-0.180	-0.041	0.004	0.051	0.022	0.025	0.068	0.137	-0.012
0.136	-0.902	-0.309	0.023	-0.944	-0.328	0.072	-0.179	-0.026	0.025	0.067	-0.004	0.048	0.083	0.164	-0.017
0.124	-0.910	-0.278	0.025	-0.944	-0.328	0.016	-0.238	-0.010	0.012	0.059	0.028	0.036	0.076	0.132	-0.020
0.128	-0.910	-0.278	0.026	-0.945	-0.327	-0.037	-0.140	-0.035	0.016	0.060	0.026	0.040	0.075	0.131	-0.024
0.120	-0.914	-0.250	0.025	-0.945	-0.325	-0.098	-0.065	-0.050	0.008	0.057	0.052	0.033	0.072	0.103	-0.023
0.117	-0.929	-0.219	0.026	-0.946	-0.323	-0.126	-0.084	-0.024	0.004	0.042	0.081	0.029	0.056	0.071	-0.024
0.109	-0.894	-0.239	0.026	-0.947	-0.320	-0.106	-0.096	-0.038	-0.003	0.078	0.059	0.021	0.091	0.091	-0.024
0.128	-0.887	-0.266	0.026	-0.948	-0.317	-0.154	-0.105	-0.053	0.016	0.086	0.028	0.041	0.099	0.118	-0.024
0.128	-0.906	-0.270	0.025	-0.949	-0.314	-0.193	-0.078	-0.062	0.017	0.068	0.020	0.041	0.079	0.121	-0.022
0.128	-0.922	-0.250	0.025	-0.950	-0.310	-0.167	-0.080	-0.053	0.017	0.054	0.037	0.041	0.064	0.101	-0.027
0.117	-0.925	-0.246	0.025	-0.951	-0.307	-0.179	-0.069	-0.044	0.006	0.051	0.037	0.029	0.060	0.097	-0.024
0.132	-0.918	-0.219	0.025	-0.953	-0.303	-0.193	-0.094	-0.078	0.022	0.060	0.061	0.045	0.068	0.069	-0.026
0.105	-0.949	-0.227	0.024	-0.954	-0.298	-0.219	-0.090	-0.088	-0.004	0.030	0.049	0.018	0.037	0.077	-0.033
0.132	-0.933	-0.242	0.023	-0.956	-0.294	-0.243	-0.072	-0.068	0.024	0.047	0.027	0.045	0.052	0.092	-0.034
0.170	-0.914	-0.250	0.024	-0.957	-0.289	-0.219	-0.140	-0.033	0.062	0.068	0.015	0.083	0.071	0.100	-0.031
0.128	-0.925	-0.242	0.024	-0.959	-0.284	-0.279	-0.091	-0.040	0.019	0.058	0.017	0.041	0.060	0.092	-0.034
0.132	-0.929	-0.239	0.023	-0.960	-0.278	-0.272	-0.054	-0.065	0.022	0.056	0.015	0.045	0.056	0.088	-0.034
0.132	-0.925	-0.219	0.023	-0.962	-0.272	-0.307	-0.070	-0.061	0.022	0.062	0.029	0.045	0.060	0.069	-0.020
0.132	-0.925	-0.219	0.023	-0.964	-0.266	-0.303	-0.100	-0.056	0.023	0.064	0.024	0.045	0.060	0.068	-0.017
0.097	-0.941	-0.227	0.022	-0.965	-0.260	-0.345	-0.092	-0.061	-0.012	0.050	0.010	0.011	0.044	0.076	-0.020
0.113	-0.956	-0.215	0.022	-0.967	-0.253	-0.335	-0.089	-0.055	0.003	0.037	0.016	0.027	0.028	0.064	-0.018
0.136	-0.972	-0.175	0.022	-0.969	-0.248	-0.272	-0.078	-0.050	0.026	0.023	0.051	0.050	0.012	0.024	-0.013
0.113	-0.976	-0.164	0.022	-0.970	-0.242	-0.250	-0.100	-0.040	0.002	0.021	0.058	0.027	0.008	0.012	-0.021
0.109	-0.956	-0.199	0.022	-0.971	-0.237	-0.297	-0.148	-0.047	-0.002	0.041	0.017	0.023	0.027	0.047	-0.023
0.136	-0.949	-0.183	0.021	-0.973	-0.230	-0.335	-0.107	-0.059	0.026	0.050	0.026	0.050	0.035	0.031	-0.025
0.128	-0.956	-0.207	0.020	-0.975	-0.223	-0.337	-0.103	-0.085	0.019	0.045	-0.004	0.042	0.027	0.055	-0.027
0.163	-0.952	-0.199	0.020	-0.976	-0.217	-0.300	-0.057	-0.068	0.055	0.050	-0.002	0.077	0.031	0.047	-0.028
0.136	-0.979	-0.179	0.019	-0.977	-0.210	-0.346	-0.060	-0.091	0.030	0.026	0.012	0.050	0.004	0.027	-0.021
0.113	-0.972	-0.175	0.017	-0.979	-0.205	-0.291	-0.033	-0.107	0.009	0.035	0.010	0.027	0.012	0.024	-0.024
0.093	-0.987	-0.164	0.016	-0.980	-0.199	-0.255	-0.104	-0.085	-0.009	0.021	0.018	0.008	0.003	0.012	-0.022
0.120	-0.976	-0.144	0.015	-0.981	-0.194	-0.274	-0.087	-0.097	0.019	0.034	0.032	0.035	0.008	0.008	-0.023
0.136	-0.976	-0.148	0.014	-0.982	-0.189	-0.229	-0.096	-0.088	0.036	0.035	0.024	0.050	0.008	0.004	-0.021
0.136	-0.964	-0.164	0.013	-0.983	-0.184	-0.278	-0.036	-0.083	0.037	0.048	0.003	0.050	0.020	0.012	-0.031
0.101	-0.964	-0.168	0.012	-0.984	-0.179	-0.250	-0.083	-0.082	0.004	0.049	-0.006	0.016	0.020	0.016	-0.031
0.128	-0.976	-0.105	0.011	-0.985	-0.173	-0.278	-0.056	-0.059	0.032	0.039	0.052	0.043	0.009	0.047	-0.030
0.124	-0.960	-0.148	0.010	-0.986	-0.167	-0.285	-0.032	-0.068	0.029	0.055	0.003	0.039	0.024	0.003	-0.024
0.120	-0.979	-0.108	0.009	-0.987	-0.161	-0.303	-0.002	-0.065	0.027	0.037	0.037	0.035	0.005	0.043	-0.031
0.086	-0.983	-0.101	0.008	-0.988	-0.155	-0.313	-0.023	-0.054	-0.007	0.034	0.040	0.001	0.001	0.050	-0.032
0.120	-0.987	-0.101	0.008	-0.989	-0.149	-0.285	-0.030	-0.037	0.028	0.031	0.034	0.035	0.003	0.050	-0.031
0.132	-0.960	-0.093	0.007	-0.990	-0.143	-0.298	0.030	-0.064	0.041	0.059	0.036	0.046	0.024	0.058	-0.034
0.101	-0.987	-0.089	0.006	-0.990	-0.137	-0.285	-0.013	-0.057	0.011	0.033	0.034	0.016	0.003	0.061	-0.041
0.136	-0.976	-0.093	0.005	-0.991	-0.131	-0.294	0.037	-0.057	0.047	0.046	0.024	0.050	0.008	0.057	-0.041
0.124	-0.972	-0.081	0.005	-0.992	-0.127	-0.218	0.026	-0.017	0.036	0.050	0.032	0.038	0.011	0.068	-0.037
0.113	-0.976	-0.065	0.006	-0.992	-0.122	-0.225	0.069	0.008	0.024	0.047	0.043	0.027	0.007	0.084	-0.047
0.109	-0.995	-0.069	0.006	-0.993	-0.118	-0.194	0.005	0.008	0.020	0.028	0.035	0.023	0.013	0.080	-0.037
0.159	-1.003	-0.073	0.006	-0.993	-0.114	-0.204	0.057	-0.012	0.069	0.021	0.027	0.073	0.020	0.076	-0.036
0.086	-0.987	-0.081	0.006	-0.994	-0.110	-0.228	-0.005	-0.005	-0.004	0.037	0.015	0.000	0.004	0.069	-0.039
0.128	-0.999	-0.081	0.007	-0.995	-0.104	-0.275	-0.025	0.035	0.037	0.025	0.010	0.042	0.015	0.069	-0.041
0.151	-1.014	-0.089	0.008	-0.995	-0.099	-0.249	-0.021	0.028	0.059	0.010	-0.003	0.064	0.031	0.062	-0.030
0.136	-1.057	-0.077	0.010	-0.995	-0.095	-0.211	0.027	0.057	0.041	-0.032	0.005	0.048	0.074	0.073	-0.035
0.120	-1.080	-0.089	0.012	-0.996	-0.090	-0.261	0.091	0.101	0.023	-0.055	-0.011	0.032	0.098	0.061	-0.032
0.136	-1.084	-0.089	0.014	-0.997	-0.081	-0.413	0.134	0.096	0.036	-0.058	-0.019	0.046	0.102	0.060	-0.036
0.143	-1.041	-0.108	0.016	-0.997	-0.074	-0.398	0.177	0.067	0.043	-0.015	-0.046	0.053	0.059	0.040	-0.035
0.186	-1.026	-0.077	0.016	-0.997	-0.069	-0.229	0.134	-0.004	0.085	0.001	-0.019	0.094	0.043	0.070	-0.047
0.140	-0.991	-0.061	0.016	-0.997	-0.069	-0.003	0.047	0.008	0.038	0.036	-0.002	0.048	0.008	0.085	-0.044
0.170	-0.987	-0.002	0.019	-0.997	-0.070	0.042	-0.063	0.105	0.066	0.040	0.058	0.078	0.004	0.143	-0.028
0.101	-1.007	-0.018	0.023	-0.997	-0.070	0.025	-0.019	0.175	-0.007	0.021	0.044	0.008	0.023	0.127	-0.003
0.063	-1.068	-0.085	0.026	-0.997	-0.070	-0.006	-0.026	0.162	-0.050	-0.041	-0.022	0.030	0.084	0.060	0.034
0.063	-1.068	-0.085	0.029	-0.997	-0.070	0.023	-0.106	0.161	-0.054	-0.041	-0.021	0.029	0.084	0.060	0.097
-0.018	-1.053	-0.136	0.032	-0.997	-0.075	0.230	-0.126	0.146	-0.138	-0.025	-0.067	0.109	0.069	0.009	0.137
-0.091	-1.061	-0.187	0.034	-0.996	-0.083	0.412	-0.203	0.080	-0.213	-0.034	-0.109	0.181	0.077	0.041	0.170
-0.053	-1.045	-0.187	0.034	-0.995	-0.094	0.530	-0.180	0.012	-0.175	-0.019	-0.097	0.142	0.063	0.041	0.208
-0.060	-1.034	-0.250	0.034	-0.994	-0.104	0.472	-0.169	-0.030	-0.183	-0.008	-0.150	0.150	0.052	0.104	0.223
-0.091	-1.003	-0.262	0.032	-0.993	-0.111	0.341	-0.183	-0.084	-0.212	0.022	-0.154	0.180	0.021	0.115	0.216
-0.091	-0.987	-0.203	0.030	-0.993	-0.115	0.196	-0.223	-0.113	-0.210	0.038	-0.090	0.180	0.006	0.056	0.213
-0.072	-1.010	-0.179	0.028	-0.993	-0.118	0.163	-0.240	-0.099	-0.189	0.015	-0.062	0.160	0.029	0.033	0.193
-0.064	-1.010	-0.172	0.026	-0.992	-0.121	0.147	-0.205	-0.110	-0.180	0.015	-0.050	0.152	0.029	0.025	0.166
0.013	-1.037	-0.191	0.025	-0.992	-0.121	0.011	-0.055	-0.079	-0.101	-0.012	-0.069	0.075	0.056	0.044	0.149
-0.003	-1.022	-0.144	0.024	-0.992	-0.121	-0.014	-0.013	-0.048	-0.116	0.004	-0.021	0.089	0.040	0.002	0.131
-0.022	-1.041	-0.160	0.023	-0.992	-0.121	0.006	-0.088	-0.027	-0.134	-0.015	-0.036	0.107	0.059	0.014	0.107
0.013	-1.049	-0.168	0.023	-0.992	-0.122	0.017	-0.069	-0.041	-0.099	-0.023	-0.043	0.072	0.066	0.022	0.100
0.043	-1.045	-0.136	0.022	-0.992	-0.123	0.043	-0.047	-0.045	-0.067	-0.018	-0.010	0.041	0.062	0.008	0.090
0.020	-1.076	-0.128	0.020	-0.992	-0.125	0.105	-0.008	-0.080	-0.089	-0.049	0.000	0.063	0.093	0.016	0.072
0.036	-1.088	-0.124	0.018	-0.992	-0.128	0.144	-0.007	-0.105	-0.071	-0.061	0.008	0.048	0.105	0.019	0.056
0.043	-1.084	-0.097	0.016	-0.991	-0.131	0.161	-0.019	-0.103	-0.062	-0.057	0.039	0.040	0.101	0.046	0.044
0.047	-1.068	-0.069	0.015	-0.991	-0.132	0.100	-0.095	-0.084	-0.056	-0.041	0.069	0.037	0.085	0.073	0.024
0.082	-1.061	-0.101	0.013	-0.991	-0.135	0.118	-0.062	-0.106	-0.020	-0.034	0.040	0.002	0.077	0.041	0.002
0.109	-1.014	-0.105	0.011	-0.991	-0.137	0.105	-0.028	-0.138	0.010	0.013	0.038	0.025	0.031	0.036	-0.022
0.132	-0.979	-0.108	0.009	-0.990	-0.139	0.142	-0.024	-0.119	0.035	0.047	0.037	0.048	0.004	0.031	-0.034
0.167	-1.003	-0.112	0.007	-0.990	-0.143	0.200	0.062	-0.135	0.072	0.024	0.038	0.083	0.019	0.026	-0.039
0.117	-0.983	-0.124	0.005	-0.989	-0.148	0.245	-0.022	-0.096	0.024	0.043	0.031	0.033	0.001	0.012	-0.040
0.101	-1.014	-0.132	0.004	-0.988	-0.153	0.264	-0.041	-0.094	0.010	0.011	0.029	0.018	0.030	0.003	-0.030
0.093	-1.022	-0.105	0.001	-0.988	-0.156	0.181	0.058	-0.128	0.005	0.003	0.060	0.010	0.038	0.030	-0.021
0.055	-1.053	-0.097	-0.001	-0.987	-0.160	0.167	0.039	-0.117	-0.031	-0.028	0.071	0.028	0.069	0.037	-0.022
0.078	-1.037	-0.049	-0.002	-0.987	-0.162	0.146	0.033	-0.076	-0.007	-0.013	0.121	0.005	0.053	0.083	-0.032
0.086	-1.010	-0.065	-0.004	-0.986	-0.165	0.142	0.012	-0.074	0.002	0.014	0.108	0.003	0.026	0.065	-0.037
0.124	-1.022	-0.085	-0.005	-0.986	-0.167	0.150	0.005	-0.071	0.042	0.002	0.091	0.042	0.037	0.044	-0.050
0.105	-1.010	-0.101	-0.006	-0.985	-0.170	0.161	0.072	-0.098	0.025	0.013	0.079	0.023	0.025	0.027	-0.059
0.113	-1.018	-0.097	-0.007	-0.985	-0.175	0.247	-0.031	-0.070	0.033	0.005	0.087	0.031	0.032	0.029	-0.060
0.136	-0.979	-0.108	-0.008	-0.984	-0.181	0.302	-0.028	-0.063	0.057	0.042	0.081	0.054	0.007	0.015	-0.052
0.109	-0.937	-0.156	-0.009	-0.983	-0.185	0.238	-0.044	-0.070	0.031	0.084	0.039	0.027	0.049	0.034	-0.046
0.101	-0.929	-0.179	-0.010	-0.982	-0.189	0.215	-0.013	-0.080	0.025	0.091	0.019	0.020	0.057	0.059	-0.047
0.090	-0.933	-0.187	-0.012	-0.981	-0.193	0.197	-0.020	-0.103	0.015	0.087	0.015	0.008	0.053	0.068	-0.039
0.124	-0.941	-0.148	-0.012	-0.980	-0.197	0.205	-0.111	-0.067	0.050	0.078	0.058	0.043	0.046	0.030	-0.030
0.078	-0.995	-0.112	-0.014	-0.980	-0.201	0.192	-0.013	-0.094	0.005	0.023	0.097	0.003	0.007	0.004	-0.031
0.043	-1.003	-0.132	-0.015	-0.979	-0.204	0.171	-0.072	-0.071	-0.028	0.015	0.081	0.038	0.015	0.017	-0.039
0.074	-0.968	-0.128	-0.015	-0.978	-0.207	0.178	-0.023	-0.057	0.004	0.049	0.088	0.007	0.020	0.015	-0.037
0.113	-0.976	-0.172	-0.016	-0.978	-0.210	0.161	0.038	-0.052	0.043	0.040	0.048	0.032	0.013	0.061	-0.039
0.113	-0.976	-0.172	-0.017	-0.977	-0.213	0.140	-0.006	-0.055	0.044	0.040	0.050	0.032	0.014	0.063	-0.049
0.109	-0.976	-0.191	-0.018	-0.976	-0.216	0.146	-0.030	-0.059	0.041	0.039	0.033	0.029	0.014	0.085	-0.050
0.109	-0.976	-0.191	-0.018	-0.976	-0.218	0.145	-0.090	-0.058	0.041	0.039	0.036	0.029	0.015	0.086	-0.047
0.093	-0.976	-0.179	-0.018	-0.975	-0.222	0.197	-0.109	-0.039	0.026	0.038	0.052	0.014	0.015	0.076	-0.040
0.097	-0.960	-0.199	-0.018	-0.974	-0.226	0.214	-0.051	-0.061	0.030	0.053	0.036	0.018	0.031	0.098	-0.033
0.078	-0.952	-0.215	-0.019	-0.973	-0.230	0.168	-0.035	-0.075	0.012	0.060	0.024	0.001	0.039	0.115	-0.030
0.063	-0.995	-0.191	-0.020	-0.972	-0.233	0.184	-0.066	-0.079	-0.003	0.017	0.051	0.016	0.003	0.093	-0.028
0.074	-0.976	-0.164	-0.021	-0.972	-0.235	0.107	-0.018	-0.071	0.010	0.036	0.081	0.004	0.017	0.067	-0.019
0.070	-0.968	-0.179	-0.023	-0.971	-0.237	0.115	-0.016	-0.090	0.007	0.043	0.068	0.007	0.025	0.085	-0.018
0.040	-0.949	-0.199	-0.023	-0.971	-0.239	0.099	-0.099	-0.067	-0.023	0.061	0.050	0.037	0.045	0.106	-0.017
0.059	-0.941	-0.203	-0.024	-0.970	-0.240	0.063	-0.101	-0.050	-0.003	0.069	0.047	0.018	0.053	0.112	-0.023
0.059	-0.937	-0.207	-0.024	-0.971	-0.239	-0.029	-0.080	-0.052	-0.003	0.073	0.043	0.017	0.058	0.118	-0.019
0.101	-0.952	-0.168	-0.025	-0.971	-0.239	-0.036	0.017	-0.058	0.040	0.057	0.081	0.025	0.043	0.080	-0.020
0.047	-0.945	-0.179	-0.025	-0.971	-0.237	-0.065	-0.066	-0.043	-0.013	0.065	0.068	0.028	0.051	0.093	-0.025
0.047	-0.922	-0.199	-0.025	-0.972	-0.235	-0.102	-0.111	-0.038	-0.013	0.089	0.046	0.028	0.074	0.114	-0.025
0.082	-0.952	-0.199	-0.025	-0.972	-0.232	-0.160	-0.062	-0.041	0.021	0.059	0.043	0.007	0.044	0.116	-0.021
0.055	-0.949	-0.183	-0.025	-0.973	-0.229	-0.130	-0.104	-0.023	-0.006	0.064	0.056	0.019	0.048	0.102	-0.030
0.082	-0.964	-0.164	-0.025	-0.974	-0.226	-0.163	-0.049	-0.014	0.021	0.049	0.073	0.008	0.033	0.083	-0.040
0.082	-0.941	-0.120	-0.024	-0.975	-0.222	-0.198	-0.018	0.006	0.020	0.073	0.113	0.009	0.056	0.041	-0.034
0.082	-0.956	-0.128	-0.024	-0.976	-0.217	-0.243	-0.012	-0.019	0.020	0.059	0.100	0.009	0.041	0.051	-0.042
0.040	-0.941	-0.144	-0.024	-0.977	-0.213	-0.200	-0.076	-0.023	-0.022	0.075	0.080	0.032	0.058	0.068	-0.032
0.090	-0.945	-0.148	-0.025	-0.978	-0.209	-0.202	0.003	-0.068	0.029	0.072	0.072	0.018	0.054	0.073	-0.031
0.032	-0.941	-0.148	-0.025	-0.979	-0.204	-0.242	-0.140	-0.039	-0.029	0.077	0.067	0.039	0.058	0.075	-0.024
0.086	-0.910	-0.124	-0.025	-0.980	-0.199	-0.269	-0.101	-0.047	0.025	0.109	0.085	0.015	0.089	0.052	-0.029
0.055	-0.933	-0.140	-0.026	-0.981	-0.193	-0.300	-0.088	-0.036	-0.006	0.088	0.063	0.015	0.066	0.068	-0.027
0.074	-0.952	-0.124	-0.025	-0.982	-0.187	-0.308	-0.141	-0.003	0.012	0.071	0.072	0.005	0.046	0.054	-0.038
0.082	-0.941	-0.124	-0.025	-0.984	-0.179	-0.375	-0.049	-0.018	0.019	0.085	0.064	0.013	0.058	0.055	-0.039
0.093	-0.952	-0.105	-0.024	-0.985	-0.172	-0.341	-0.064	0.006	0.029	0.075	0.076	0.025	0.047	0.036	-0.041
0.097	-0.949	-0.093	-0.023	-0.986	-0.165	-0.350	-0.083	0.013	0.031	0.081	0.081	0.029	0.051	0.025	-0.036
0.074	-0.941	-0.116	-0.022	-0.987	-0.159	-0.323	-0.095	0.018	0.007	0.091	0.051	0.007	0.058	0.050	-0.032
0.055	-0.945	-0.093	-0.021	-0.988	-0.153	-0.293	-0.119	0.035	-0.014	0.088	0.069	0.012	0.055	0.027	-0.026
0.070	-0.968	-0.097	-0.019	-0.989	-0.147	-0.280	-0.135	0.039	-0.000	0.066	0.059	0.004	0.031	0.032	-0.018
0.067	-0.976	-0.073	-0.018	-0.990	-0.140	-0.355	-0.138	0.045	-0.006	0.060	0.076	0.001	0.023	0.010	-0.015
0.059	-0.968	-0.042	-0.017	-0.991	-0.133	-0.345	-0.150	0.021	-0.015	0.069	0.100	0.006	0.031	0.021	-0.015
0.055	-0.960	-0.061	-0.015	-0.992	-0.127	-0.324	-0.225	0.065	-0.022	0.077	0.074	0.009	0.039	0.000	-0.017
0.070	-0.945	-0.065	-0.012	-0.993	-0.121	-0.293	-0.179	0.117	-0.010	0.093	0.065	0.007	0.054	0.005	-0.017
0.082	-0.964	-0.038	-0.009	-0.993	-0.114	-0.324	-0.179	0.084	-0.001	0.075	0.086	0.018	0.035	0.021	-0.017
0.074	-0.960	-0.026	-0.007	-0.994	-0.108	-0.304	-0.235	0.071	-0.011	0.079	0.092	0.011	0.038	0.032	-0.034
0.082	-0.933	-0.038	-0.005	-0.995	-0.102	-0.276	-0.286	0.080	-0.005	0.107	0.075	0.019	0.065	0.020	-0.048
0.167	-0.937	-0.061	-0.003	-0.995	-0.095	-0.338	-0.061	0.043	0.078	0.104	0.045	0.103	0.061	0.005	-0.060
0.167	-0.937	-0.061	-0.001	-0.996	-0.088	-0.341	-0.112	0.059	0.075	0.105	0.038	0.104	0.061	0.005	-0.073
0.151	-0.987	0.022	0.001	-0.997	-0.082	-0.325	-0.058	0.093	0.058	0.055	0.115	0.089	0.011	0.077	-0.080
0.151	-0.987	0.022	0.004	-0.997	-0.076	-0.281	-0.067	0.104	0.055	0.056	0.109	0.089	0.011	0.077	-0.070
0.128	-0.968	-0.010	0.005	-0.997	-0.071	-0.245	-0.022	0.071	0.030	0.076	0.073	0.066	0.030	0.045	-0.054
0.128	-1.003	-0.042	0.007	-0.998	-0.066	-0.257	-0.012	0.053	0.028	0.041	0.037	0.067	0.004	0.013	-0.044
0.105	-0.976	-0.077	0.009	-0.998	-0.061	-0.222	-0.096	0.061	0.003	0.069	-0.003	0.044	0.023	0.023	-0.029
0.151	-1.030	-0.073	0.011	-0.998	-0.057	-0.212	-0.035	0.105	0.047	0.015	-0.003	0.090	0.031	0.020	-0.031
0.128	-1.088	-0.097	0.015	-0.999	-0.051	-0.285	-0.033	0.159	0.020	-0.042	-0.031	0.067	0.089	0.044	-0.044
0.197	-1.099	-0.101	0.018	-0.999	-0.043	-0.439	0.042	0.156	0.086	-0.053	-0.043	0.137	0.101	0.049	-0.064
0.255	-1.037	-0.120	0.020	-0.999	-0.032	-0.581	0.235	0.083	0.141	0.010	-0.074	0.195	0.039	0.069	-0.073
0.236	-1.003	-0.069	0.021	-1.000	-0.022	-0.488	0.356	0.014	0.121	0.045	-0.032	0.176	0.004	0.019	-0.081
0.193	-1.007	0.022	0.021	-1.000	-0.016	-0.306	0.264	-0.026	0.078	0.041	0.053	0.135	0.008	0.071	-0.075
0.151	-1.018	0.014	0.022	-1.000	-0.013	-0.153	0.092	0.010	0.035	0.030	0.043	0.093	0.020	0.063	-0.051
0.151	-1.072	-0.018	0.023	-1.000	-0.013	-0.017	0.060	0.037	0.034	-0.024	0.011	0.094	0.074	0.031	-0.017
0.105	-1.088	-0.045	0.024	-1.000	-0.013	0.028	0.053	0.030	-0.013	-0.039	-0.015	0.049	0.090	0.002	0.025
0.063	-1.061	-0.077	0.024	-1.000	-0.013	0.005	0.036	0.008	-0.056	-0.012	-0.046	0.008	0.063	0.030	0.076
0.013	-1.049	-0.101	0.024	-1.000	-0.016	0.121	0.007	-0.007	-0.106	0.000	-0.067	0.040	0.052	0.054	0.127
-0.091	-1.022	-0.093	0.023	-1.000	-0.019	0.153	-0.129	-0.011	-0.209	0.027	-0.055	0.142	0.024	0.046	0.178
-0.103	-1.076	-0.093	0.022	-0.999	-0.025	0.254	-0.137	-0.036	-0.220	-0.027	-0.050	0.153	0.079	0.045	0.229
-0.153	-1.061	-0.132	0.021	-0.999	-0.032	0.352	-0.215	-0.018	-0.269	-0.011	-0.082	0.201	0.064	0.085	0.260
-0.172	-1.034	-0.235	0.020	-0.999	-0.039	0.355	-0.233	-0.061	-0.286	0.016	-0.176	0.220	0.037	0.188	0.280
-0.107	-0.968	-0.286	0.017	-0.999	-0.044	0.196	-0.114	-0.098	-0.218	0.082	-0.222	0.153	0.028	0.240	0.289
-0.153	-0.933	-0.274	0.015	-0.999	-0.046	0.082	-0.118	-0.083	-0.262	0.118	-0.207	0.199	0.063	0.230	0.280
-0.130	-0.949	-0.195	0.013	-0.999	-0.045	-0.072	-0.032	-0.099	-0.237	0.103	-0.129	0.176	0.048	0.152	0.255
-0.099	-0.952	-0.191	0.011	-0.999	-0.042	-0.197	0.073	-0.085	-0.203	0.100	-0.128	0.145	0.044	0.150	0.227
-0.080	-0.983	-0.152	0.009	-0.999	-0.036	-0.322	0.102	-0.080	-0.182	0.069	-0.094	0.125	0.014	0.113	0.195
-0.018	-1.030	-0.128	0.006	-1.000	-0.028	-0.390	0.123	-0.143	-0.117	0.024	-0.077	0.063	0.032	0.091	0.170
-0.045	-1.053	-0.112	0.004	-1.000	-0.021	-0.363	0.023	-0.092	-0.142	0.001	-0.068	0.090	0.055	0.077	0.156
-0.037	-1.084	-0.085	0.002	-1.000	-0.015	-0.316	0.106	-0.084	-0.132	-0.030	-0.046	0.083	0.086	0.052	0.138
-0.064	-1.103	-0.069	0.000	-1.000	-0.010	-0.280	0.137	-0.073	-0.156	-0.049	-0.035	0.109	0.105	0.038	0.134
-0.030	-1.061	-0.030	-0.001	-1.000	-0.006	-0.184	0.149	-0.052	-0.119	-0.006	0.000	0.075	0.062	0.000	0.119
-0.049	-1.080	-0.002	-0.002	-1.000	-0.003	-0.166	0.103	-0.074	-0.136	-0.025	0.025	0.094	0.082	0.025	0.101
-0.010	-1.088	0.006	-0.004	-1.000	0.000	-0.159	0.047	-0.097	-0.095	-0.032	0.030	0.056	0.090	0.031	0.073
0.017	-1.022	0.029	-0.006	-1.000	0.004	-0.188	0.076	-0.065	-0.067	0.034	0.049	0.029	0.024	0.053	0.045
0.051	-1.049	0.018	-0.007	-1.000	0.010	-0.309	0.140	-0.073	-0.030	0.007	0.031	0.006	0.051	0.039	0.009
0.101	-1.010	0.025	-0.008	-1.000	0.018	-0.359	0.173	-0.076	0.021	0.046	0.032	0.056	0.013	0.045	-0.015
0.143	-1.007	0.014	-0.010	-1.000	0.025	-0.368	0.205	-0.112	0.065	0.050	0.013	0.098	0.010	0.032	-0.039
0.120	-1.026	0.014	-0.011	-0.999	0.030	-0.267	0.202	-0.090	0.044	0.030	0.007	0.075	0.030	0.030	-0.047
0.151	-1.007	0.025	-0.012	-0.999	0.034	-0.199	0.277	-0.068	0.075	0.050	0.014	0.106	0.011	0.040	-0.046
0.090	-1.014	0.045	-0.012	-0.999	0.037	-0.112	0.058	-0.051	0.015	0.042	0.032	0.044	0.019	0.059	-0.039
0.090	-1.014	0.045	-0.013	-0.999	0.041	-0.216	0.140	-0.079	0.016	0.042	0.027	0.045	0.020	0.057	-0.037
0.093	-1.010	0.053	-0.015	-0.999	0.044	-0.146	0.193	-0.114	0.021	0.046	0.032	0.049	0.017	0.063	-0.031
0.093	-1.010	0.053	-0.017	-0.999	0.048	-0.207	0.175	-0.115	0.023	0.046	0.028	0.050	0.017	0.062	-0.038
0.097	-0.999	0.085	-0.019	-0.998	0.053	-0.227	0.124	-0.131	0.029	0.057	0.055	0.054	0.006	0.093	-0.051
0.132	-0.972	0.033	-0.021	-0.998	0.057	-0.222	0.181	-0.147	0.066	0.084	-0.001	0.089	0.022	0.040	-0.055
0.174	-0.956	0.006	-0.023	-0.998	0.063	-0.286	0.269	-0.142	0.111	0.099	-0.034	0.132	0.038	0.011	-0.057
0.109	-0.956	0.065	-0.025	-0.997	0.068	-0.239	0.170	-0.116	0.047	0.098	0.020	0.067	0.038	0.068	-0.052
0.090	-0.999	0.089	-0.027	-0.997	0.071	-0.133	0.184	-0.135	0.030	0.056	0.041	0.048	0.004	0.089	-0.048
0.051	-1.049	0.124	-0.029	-0.997	0.070	0.034	0.096	-0.103	-0.007	0.005	0.077	0.010	0.053	0.121	-0.028
0.059	-1.053	0.156	-0.030	-0.997	0.069	0.052	0.074	-0.097	0.002	0.002	0.109	0.018	0.057	0.150	-0.030
0.020	-1.034	0.120	-0.032	-0.997	0.069	0.041	-0.026	-0.077	-0.035	0.021	0.075	0.020	0.037	0.113	-0.030
0.113	-0.987	0.065	-0.033	-0.997	0.067	0.067	0.086	-0.091	0.058	0.068	0.021	0.074	0.010	0.056	-0.036
0.086	-0.968	0.069	-0.034	-0.997	0.067	0.001	-0.059	-0.057	0.032	0.087	0.025	0.048	0.030	0.058	-0.046
0.101	-0.983	0.057	-0.036	-0.997	0.068	-0.030	-0.014	-0.116	0.049	0.072	0.012	0.064	0.015	0.043	-0.050
0.143	-0.991	0.057	-0.038	-0.997	0.070	-0.081	0.071	-0.133	0.094	0.064	0.011	0.107	0.008	0.041	-0.056
0.074	-1.007	0.014	-0.041	-0.997	0.070	-0.022	-0.006	-0.174	0.027	0.048	-0.033	0.039	0.006	0.005	-0.058
0.143	-1.007	0.041	-0.043	-0.997	0.071	-0.064	0.068	-0.154	0.099	0.048	-0.006	0.109	0.006	0.021	-0.063
0.078	-1.003	0.096	-0.046	-0.996	0.070	0.043	0.076	-0.157	0.036	0.052	0.050	0.044	0.001	0.075	-0.054
0.090	-1.030	0.128	-0.049	-0.996	0.070	0.018	0.114	-0.157	0.050	0.024	0.081	0.057	0.027	0.104	-0.064
0.043	-1.072	0.163	-0.051	-0.996	0.071	-0.028	0.132	-0.128	0.006	-0.018	0.116	0.013	0.068	0.137	-0.052
0.063	-1.049	0.163	-0.053	-0.996	0.070	0.079	0.118	-0.121	0.027	0.005	0.117	0.035	0.044	0.135	-0.048
0.047	-1.034	0.096	-0.055	-0.996	0.068	0.115	0.115	-0.133	0.014	0.020	0.052	0.022	0.027	0.066	-0.047
0.043	-1.014	0.085	-0.057	-0.996	0.066	0.095	0.009	-0.116	0.012	0.040	0.042	0.021	0.007	0.052	-0.045
0.101	-0.991	0.057	-0.057	-0.996	0.063	0.164	-0.005	-0.034	0.070	0.063	0.018	0.081	0.016	0.022	-0.035
0.063	-0.995	0.045	-0.058	-0.997	0.059	0.172	0.080	-0.070	0.033	0.059	0.010	0.045	0.013	0.008	-0.030
0.040	-0.983	0.053	-0.060	-0.997	0.056	0.168	0.069	-0.103	0.011	0.071	0.021	0.025	0.024	0.013	-0.034
0.013	-0.979	0.085	-0.061	-0.997	0.054	0.138	-0.027	-0.067	-0.014	0.074	0.055	0.000	0.028	0.043	-0.021
0.043	-1.030	0.108	-0.062	-0.997	0.051	0.153	0.030	-0.102	0.018	0.024	0.082	0.034	0.023	0.064	-0.020
-0.010	-1.003	0.132	-0.064	-0.997	0.048	0.139	-0.027	-0.076	-0.034	0.051	0.108	0.017	0.004	0.086	-0.027
0.020	-1.018	0.108	-0.065	-0.997	0.046	0.133	0.017	-0.093	-0.002	0.035	0.087	0.016	0.012	0.060	-0.038
0.047	-0.995	0.112	-0.067	-0.997	0.043	0.124	0.048	-0.090	0.027	0.058	0.093	0.046	0.011	0.061	-0.048
0.055	-1.018	0.100	-0.067	-0.997	0.040	0.205	0.071	-0.040	0.035	0.035	0.084	0.057	0.013	0.047	-0.054
0.097	-1.014	0.077	-0.068	-0.997	0.035	0.264	0.064	-0.064	0.078	0.039	0.066	0.102	0.009	0.021	-0.066
0.043	-1.010	0.045	-0.068	-0.997	0.030	0.216	0.038	-0.042	0.025	0.042	0.038	0.051	0.006	0.013	-0.059
0.093	-1.003	0.053	-0.070	-0.997	0.028	0.139	0.093	-0.094	0.076	0.050	0.049	0.104	0.001	0.007	-0.050
0.013	-1.022	0.065	-0.071	-0.997	0.026	0.121	0.111	-0.106	-0.003	0.030	0.062	0.027	0.019	0.002	-0.040
0.020	-1.003	0.037	-0.074	-0.997	0.025	0.052	0.152	-0.128	0.007	0.049	0.035	0.037	0.000	0.028	-0.040
0.059	-0.979	-0.006	-0.074	-0.997	0.021	0.173	0.045	-0.051	0.046	0.072	-0.005	0.079	0.023	0.073	-0.025
0.024	-0.987	0.073	-0.075	-0.997	0.018	0.170	-0.001	-0.065	0.012	0.064	0.077	0.047	0.015	0.004	-0.029
-0.022	-1.026	0.112	-0.076	-0.997	0.013	0.249	-0.096	-0.066	-0.033	0.025	0.121	0.004	0.024	0.041	-0.026
0.013	-1.053	0.108	-0.077	-0.997	0.009	0.221	0.024	-0.069	0.002	-0.002	0.121	0.042	0.052	0.035	-0.018
-0.003	-0.999	0.018	-0.078	-0.997	0.004	0.251	-0.087	-0.019	-0.013	0.052	0.035	0.029	0.002	0.058	-0.022
-0.003	-0.999	0.018	-0.078	-0.997	-0.001	0.248	0.009	-0.045	-0.013	0.052	0.040	0.032	0.001	0.060	-0.028
0.063	-0.952	-0.002	-0.079	-0.997	-0.004	0.162	0.085	-0.038	0.052	0.098	0.023	0.101	0.047	0.082	-0.021
0.036	-0.968	0.018	-0.079	-0.997	-0.008	0.222	0.035	-0.020	0.025	0.083	0.047	0.077	0.031	0.064	-0.021
0.001	-0.972	0.025	-0.079	-0.997	-0.013	0.265	-0.063	-0.006	-0.010	0.079	0.060	0.046	0.027	0.058	-0.025
-0.003	-0.968	0.002	-0.079	-0.997	-0.017	0.204	-0.012	-0.022	-0.014	0.083	0.040	0.046	0.030	0.083	-0.028
0.024	-0.956	-0.018	-0.080	-0.997	-0.019	0.065	-0.029	-0.060	0.013	0.094	0.022	0.076	0.041	0.105	-0.023
0.059	-0.972	0.037	-0.080	-0.997	-0.020	0.082	-0.070	-0.041	0.048	0.079	0.079	0.114	0.025	0.051	-0.022
0.001	-1.030	0.025	-0.081	-0.996	-0.022	0.112	-0.023	-0.057	-0.010	0.021	0.070	0.060	0.033	0.065	-0.031
-0.018	-1.010	0.045	-0.081	-0.996	-0.024	0.103	-0.047	-0.036	-0.029	0.040	0.091	0.044	0.015	0.046	-0.035
0.032	-0.956	0.033	-0.081	-0.996	-0.026	0.069	-0.042	0.010	0.021	0.094	0.081	0.097	0.038	0.060	-0.029
0.020	-0.918	0.053	-0.080	-0.997	-0.025	-0.025	-0.020	0.047	0.008	0.133	0.101	0.089	0.076	0.041	-0.029
0.017	-0.937	0.065	-0.080	-0.997	-0.021	-0.192	0.033	-0.019	0.005	0.114	0.109	0.089	0.056	0.031	-0.035
-0.010	-0.956	0.057	-0.081	-0.997	-0.017	-0.190	-0.060	-0.051	-0.021	0.095	0.097	0.065	0.035	0.040	-0.041
0.005	-0.964	0.081	-0.082	-0.997	-0.012	-0.221	-0.010	-0.075	-0.004	0.087	0.117	0.084	0.027	0.017	-0.051
0.051	-0.922	0.069	-0.083	-0.997	-0.007	-0.239	-0.040	-0.085	0.044	0.130	0.101	0.134	0.068	0.030	-0.065
0.074	-0.914	0.057	-0.084	-0.997	-0.001	-0.300	-0.009	-0.043	0.069	0.138	0.083	0.161	0.074	0.042	-0.086
0.097	-0.898	0.045	-0.084	-0.996	0.004	-0.259	0.006	-0.046	0.093	0.153	0.067	0.187	0.089	0.055	-0.086
0.117	-0.968	0.033	-0.084	-0.996	0.011	-0.307	0.116	-0.028	0.113	0.084	0.049	0.211	0.018	0.068	-0.082
0.036	-0.945	0.002	-0.084	-0.996	0.017	-0.346	0.012	-0.042	0.033	0.107	0.011	0.134	0.040	0.101	-0.074
0.063	-0.991	-0.002	-0.085	-0.996	0.026	-0.456	-0.043	-0.056	0.061	0.060	-0.002	0.165	0.007	0.106	-0.065
0.055	-1.018	0.022	-0.085	-0.996	0.035	-0.416	-0.050	-0.030	0.054	0.033	0.014	0.161	0.036	0.083	-0.041
0.067	-1.014	0.022	-0.085	-0.995	0.043	-0.414	0.057	0.010	0.065	0.036	0.006	0.176	0.033	0.084	-0.046
0.009	-1.026	0.010	-0.083	-0.995	0.053	-0.543	-0.024	0.082	0.005	0.024	-0.017	0.123	0.046	0.096	-0.049
0.074	-1.010	0.029	-0.081	-0.994	0.068	-0.742	0.141	0.067	0.069	0.039	-0.012	0.192	0.032	0.078	-0.047
0.097	-1.018	0.029	-0.079	-0.993	0.084	-0.788	0.266	0.034	0.090	0.030	-0.028	0.219	0.041	0.078	-0.050
0.063	-0.999	0.041	-0.078	-0.992	0.096	-0.580	0.197	0.007	0.054	0.048	-0.028	0.188	0.023	0.068	-0.056
0.093	-0.991	0.085	-0.078	-0.991	0.106	-0.495	0.247	-0.018	0.084	0.055	0.005	0.223	0.017	0.026	-0.041
0.040	-0.995	0.089	-0.076	-0.991	0.115	-0.419	0.156	0.067	0.028	0.050	0.001	0.173	0.022	0.023	-0.015
0.009	-1.010	0.061	-0.073	-0.990	0.122	-0.374	0.190	0.093	-0.005	0.034	-0.034	0.147	0.039	0.052	0.008
-0.014	-1.022	0.014	-0.071	-0.989	0.127	-0.272	-0.029	0.086	-0.030	0.022	-0.086	0.128	0.052	0.099	0.036
-0.026	-1.026	0.006	-0.070	-0.989	0.132	-0.290	0.019	0.039	-0.042	0.017	-0.100	0.120	0.057	0.107	0.068
-0.030	-1.014	0.045	-0.071	-0.988	0.135	-0.134	-0.073	-0.011	-0.046	0.028	-0.062	0.121	0.047	0.068	0.094
-0.107	-1.003	0.045	-0.071	-0.988	0.135	-0.053	-0.044	-0.018	-0.122	0.040	-0.063	0.047	0.038	0.069	0.122
-0.114	-0.983	0.033	-0.071	-0.988	0.136	-0.026	-0.011	-0.005	-0.130	0.059	-0.075	0.043	0.020	0.082	0.155
-0.157	-0.979	-0.010	-0.073	-0.988	0.136	-0.025	-0.100	-0.032	-0.171	0.063	-0.118	0.003	0.018	0.126	0.184
-0.187	-1.014	-0.057	-0.075	-0.988	0.136	-0.076	-0.136	-0.090	-0.199	0.027	-0.166	0.024	0.055	0.174	0.204
-0.153	-0.995	-0.057	-0.078	-0.987	0.138	-0.130	-0.123	-0.130	-0.161	0.046	-0.168	0.013	0.038	0.175	0.212
-0.191	-0.995	-0.049	-0.081	-0.987	0.142	-0.243	-0.069	-0.121	-0.197	0.045	-0.164	0.022	0.040	0.167	0.204
-0.149	-0.964	-0.002	-0.083	-0.985	0.148	-0.321	0.047	-0.106	-0.153	0.075	-0.123	0.024	0.011	0.121	0.188
-0.149	-1.010	0.081	-0.084	-0.984	0.157	-0.452	0.077	-0.058	-0.152	0.027	-0.049	0.027	0.060	0.039	0.181
-0.149	-1.010	0.081	-0.084	-0.982	0.168	-0.547	0.126	-0.001	-0.152	0.026	-0.060	0.030	0.062	0.040	0.158
-0.164	-1.049	0.096	-0.084	-0.980	0.178	-0.551	0.089	0.014	-0.167	-0.015	-0.055	0.017	0.103	0.025	0.155
-0.114	-1.095	0.124	-0.083	-0.979	0.188	-0.491	0.098	0.025	-0.118	-0.063	-0.036	0.069	0.152	0.002	0.147
-0.168	-1.080	0.140	-0.083	-0.977	0.196	-0.398	0.050	0.006	-0.172	-0.049	-0.028	0.017	0.138	0.019	0.126
-0.126	-1.115	0.191	-0.083	-0.976	0.202	-0.358	0.060	-0.032	-0.129	-0.086	0.016	0.061	0.174	0.071	0.097
-0.068	-1.099	0.211	-0.083	-0.975	0.206	-0.193	0.012	-0.008	-0.072	-0.071	0.032	0.120	0.160	0.092	0.000
-0.033	-1.065	0.207	-0.083	-0.974	0.210	-0.188	0.032	-0.010	-0.037	-0.037	0.024	0.158	0.127	0.088	0.000
-0.053	-1.080	0.226	-0.084	-0.974	0.211	-0.077	0.042	-0.027	-0.056	-0.053	0.043	0.141	0.145	0.109	0.000
Avg ODBA	1.843
Vec ODBA	1.293
Avg ELBA	0.793
Avg EPBA	0.244
Speed	ODBA	VeDBA	ELBA	EPBA	StrkSpGn	StrSpGn_L	ISI
6.500	1.843	1.293	0.793	0.244	0.527	0.459	2.165
MeanPeak	0.053730
MeanLong	0.046859
MeanISI	2.165454
