# Supplementary material for: Averaged Propulsive Body Acceleration (APBA) Can Be Calculated from Biologging Tags That Incorporate Gyroscopes and Accelerometers to Estimate Swimming Speed, Hydrodynamic Drag and Energy Expenditure for Steller Sea Lions
Source: PLoS One. 2016 Jun 10;11(6):e0157326. doi: 10.1371/journal.pone.0157326 (PMC4902303; doi:10.1371/journal.pone.0157326)
Supplement: S5 Data — Same components as S2. (ZIP) [file pone.0157326.s005.zip › YashaJuly_30/yasha_5560_4.csv]

rawAx	rawAy	rawAz	gravX	gravY	gravZ	gyrX	gyrY	gyrZ	estAx	estAy	estAz	odbX	odbY	odbZ	spk
0.594	-0.489	-0.440	0.613	-0.507	-0.606	-0.019	-1.051	0.649	-0.042	0.024	0.149	0.469	0.101	0.191	-0.062
0.636	-0.531	-0.412	0.629	-0.498	-0.597	0.132	-0.806	0.644	-0.017	-0.028	0.167	0.509	0.062	0.213	-0.057
0.755	-0.524	-0.436	0.643	-0.484	-0.593	0.459	-0.600	0.640	0.088	-0.035	0.140	0.626	0.072	0.183	-0.056
0.674	-0.562	-0.384	0.657	-0.474	-0.586	0.301	-0.742	0.501	-0.007	-0.083	0.183	0.544	0.037	0.228	-0.066
0.674	-0.562	-0.384	0.668	-0.461	-0.584	0.685	-0.587	0.446	-0.019	-0.097	0.181	0.542	0.041	0.222	-0.059
0.740	-0.527	-0.471	0.678	-0.449	-0.582	0.606	-0.546	0.370	0.036	-0.074	0.092	0.605	0.079	0.129	-0.020
0.713	-0.535	-0.550	0.685	-0.438	-0.582	0.698	-0.417	0.250	0.002	-0.093	0.013	0.576	0.074	0.044	-0.020
0.651	-0.462	-0.581	0.693	-0.425	-0.582	0.780	-0.546	0.248	-0.068	-0.032	-0.019	0.513	0.149	0.006	-0.019
0.801	-0.442	-0.593	0.703	-0.411	-0.581	0.847	-0.563	0.313	0.072	-0.027	-0.032	0.661	0.169	0.012	-0.003
0.801	-0.439	-0.621	0.711	-0.396	-0.581	0.842	-0.451	0.406	0.064	-0.038	-0.059	0.659	0.175	0.045	-0.006
0.774	-0.496	-0.684	0.719	-0.382	-0.581	0.753	-0.429	0.352	0.029	-0.110	-0.122	0.630	0.119	0.114	-0.037
0.863	-0.454	-0.818	0.722	-0.373	-0.582	0.567	-0.223	0.165	0.114	-0.076	-0.255	0.717	0.164	0.254	-0.029
0.932	-0.415	-0.818	0.720	-0.370	-0.587	0.265	0.168	-0.040	0.185	-0.040	-0.250	0.785	0.205	0.260	-0.053
0.878	-0.473	-0.905	0.716	-0.370	-0.592	0.119	0.313	-0.104	0.136	-0.098	-0.331	0.729	0.150	0.353	-0.106
1.009	-0.535	-0.865	0.706	-0.372	-0.602	0.144	0.595	-0.272	0.276	-0.158	-0.282	0.858	0.092	0.320	-0.149
1.082	-0.454	-0.834	0.695	-0.374	-0.614	0.424	0.614	-0.496	0.360	-0.075	-0.239	0.928	0.177	0.294	-0.146
1.032	-0.392	-0.790	0.685	-0.373	-0.626	0.647	0.552	-0.515	0.320	-0.015	-0.184	0.876	0.242	0.256	-0.116
0.855	-0.408	-0.818	0.674	-0.371	-0.638	0.622	0.562	-0.482	0.154	-0.032	-0.199	0.696	0.230	0.290	-0.030
0.663	-0.473	-0.964	0.663	-0.372	-0.650	0.544	0.562	-0.550	-0.027	-0.097	-0.333	0.500	0.167	0.442	0.097
0.509	-0.489	-0.991	0.651	-0.373	-0.661	0.538	0.429	-0.666	-0.169	-0.110	-0.350	0.343	0.153	0.475	0.248
0.370	-0.439	-0.983	0.641	-0.372	-0.671	0.735	0.310	-0.670	-0.298	-0.061	-0.332	0.202	0.206	0.472	0.388
0.213	-0.477	-0.975	0.634	-0.368	-0.680	0.869	0.102	-0.562	-0.449	-0.104	-0.316	0.043	0.169	0.468	0.471
0.132	-0.512	-1.090	0.630	-0.363	-0.686	0.834	-0.061	-0.476	-0.525	-0.144	-0.423	0.037	0.137	0.588	0.523
0.217	-0.535	-1.133	0.623	-0.359	-0.695	0.729	0.175	-0.456	-0.434	-0.171	-0.458	0.049	0.117	0.637	0.574
0.243	-0.500	-1.180	0.613	-0.357	-0.704	0.569	0.377	-0.458	-0.397	-0.138	-0.496	0.077	0.156	0.690	0.608
0.128	-0.520	-1.243	0.599	-0.359	-0.716	0.281	0.667	-0.456	-0.497	-0.155	-0.547	0.038	0.141	0.760	0.614
0.078	-0.493	-1.303	0.583	-0.363	-0.727	0.117	0.717	-0.467	-0.532	-0.124	-0.596	0.086	0.173	0.825	0.628
0.059	-0.516	-1.200	0.568	-0.369	-0.736	0.037	0.690	-0.470	-0.536	-0.142	-0.484	0.103	0.154	0.728	0.612
0.051	-0.493	-1.129	0.555	-0.374	-0.743	-0.078	0.564	-0.362	-0.531	-0.113	-0.407	0.108	0.181	0.662	0.579
0.217	-0.384	-1.106	0.540	-0.381	-0.751	-0.244	0.826	-0.322	-0.350	0.002	-0.375	0.059	0.293	0.644	0.510
0.147	-0.342	-1.058	0.524	-0.394	-0.756	-0.627	0.832	-0.300	-0.403	0.057	-0.323	0.009	0.339	0.602	0.447
0.224	-0.381	-0.916	0.504	-0.411	-0.760	-0.886	1.018	-0.385	-0.307	0.036	-0.177	0.069	0.304	0.466	0.366
0.167	-0.446	-0.798	0.487	-0.431	-0.760	-0.994	0.834	-0.459	-0.347	-0.010	-0.058	0.012	0.241	0.354	0.313
0.240	-0.527	-0.688	0.473	-0.449	-0.758	-0.930	0.654	-0.426	-0.260	-0.072	0.050	0.087	0.163	0.250	0.251
0.301	-0.330	-0.771	0.461	-0.466	-0.755	-0.943	0.536	-0.319	-0.188	0.142	-0.036	0.150	0.363	0.339	0.207
0.317	-0.323	-0.763	0.458	-0.479	-0.749	-0.776	0.174	-0.098	-0.169	0.162	-0.033	0.166	0.373	0.337	0.123
0.332	-0.419	-0.656	0.461	-0.494	-0.737	-1.042	-0.250	0.025	-0.157	0.081	0.061	0.181	0.279	0.238	0.062
0.540	-0.516	-0.601	0.462	-0.511	-0.725	-1.165	-0.022	0.005	0.050	0.002	0.104	0.388	0.184	0.190	0.009
0.559	-0.574	-0.648	0.458	-0.530	-0.714	-1.257	0.266	-0.049	0.073	-0.038	0.046	0.406	0.128	0.246	-0.035
0.551	-0.570	-0.644	0.451	-0.549	-0.704	-1.236	0.345	-0.239	0.072	-0.014	0.040	0.397	0.134	0.250	-0.087
0.528	-0.570	-0.664	0.443	-0.569	-0.693	-1.147	0.262	-0.367	0.057	0.005	0.009	0.373	0.135	0.276	-0.081
0.617	-0.512	-0.704	0.429	-0.588	-0.686	-1.120	0.647	-0.515	0.160	0.083	-0.037	0.459	0.195	0.322	-0.055
0.536	-0.485	-0.751	0.416	-0.605	-0.680	-0.898	0.535	-0.523	0.092	0.126	-0.091	0.377	0.224	0.377	-0.030
0.367	-0.674	-0.621	0.404	-0.622	-0.671	-0.967	0.370	-0.553	-0.065	-0.045	0.031	0.206	0.037	0.254	-0.024
0.367	-0.674	-0.621	0.393	-0.641	-0.659	-1.039	0.260	-0.604	-0.054	-0.026	0.020	0.205	0.039	0.261	-0.009
0.440	-0.667	-0.644	0.381	-0.661	-0.646	-1.193	0.333	-0.588	0.031	0.002	-0.017	0.276	0.048	0.292	0.004
0.467	-0.655	-0.629	0.370	-0.679	-0.634	-1.136	0.324	-0.486	0.069	0.031	-0.013	0.301	0.062	0.284	-0.008
0.367	-0.713	-0.574	0.361	-0.694	-0.623	-0.913	0.238	-0.490	-0.021	-0.011	0.031	0.199	0.007	0.237	-0.026
0.363	-0.748	-0.514	0.353	-0.709	-0.611	-0.873	0.112	-0.448	-0.017	-0.032	0.079	0.194	0.026	0.186	-0.014
0.401	-0.802	-0.530	0.344	-0.723	-0.600	-0.909	0.304	-0.413	0.031	-0.072	0.052	0.229	0.079	0.209	-0.014
0.328	-0.779	-0.585	0.337	-0.736	-0.587	-0.902	0.088	-0.351	-0.035	-0.036	-0.015	0.153	0.055	0.273	-0.023
0.443	-0.817	-0.617	0.329	-0.748	-0.576	-0.811	0.182	-0.467	0.089	-0.062	-0.057	0.266	0.093	0.313	-0.029
0.363	-0.844	-0.491	0.320	-0.760	-0.565	-0.756	0.108	-0.498	0.017	-0.077	0.058	0.183	0.119	0.195	-0.040
0.351	-0.821	-0.459	0.313	-0.774	-0.550	-0.966	0.014	-0.476	0.013	-0.040	0.075	0.169	0.094	0.171	-0.057
0.440	-0.825	-0.518	0.305	-0.787	-0.537	-0.924	0.179	-0.415	0.110	-0.031	0.002	0.254	0.097	0.238	-0.045
0.386	-0.786	-0.534	0.297	-0.797	-0.525	-0.807	0.164	-0.355	0.063	0.018	-0.025	0.198	0.058	0.261	-0.042
0.332	-0.875	-0.542	0.291	-0.807	-0.513	-0.747	0.076	-0.378	0.016	-0.060	-0.045	0.141	0.147	0.275	-0.035
0.328	-0.840	-0.479	0.283	-0.817	-0.502	-0.722	0.145	-0.397	0.021	-0.016	0.007	0.134	0.111	0.219	-0.019
0.320	-0.821	-0.522	0.275	-0.827	-0.490	-0.781	0.117	-0.382	0.020	0.013	-0.048	0.124	0.091	0.270	-0.008
0.355	-0.806	-0.566	0.270	-0.835	-0.479	-0.688	-0.031	-0.360	0.060	0.037	-0.103	0.157	0.074	0.320	-0.003
0.313	-0.794	-0.530	0.266	-0.843	-0.467	-0.671	-0.091	-0.316	0.022	0.057	-0.079	0.112	0.061	0.291	-0.008
0.278	-0.848	-0.479	0.261	-0.852	-0.453	-0.823	-0.107	-0.320	-0.008	0.012	-0.043	0.077	0.112	0.247	-0.010
0.317	-0.910	-0.396	0.255	-0.862	-0.438	-0.866	0.003	-0.360	0.037	-0.040	0.025	0.114	0.172	0.171	-0.015
0.267	-0.914	-0.337	0.250	-0.871	-0.423	-0.870	0.014	-0.306	-0.008	-0.035	0.068	0.064	0.173	0.118	-0.029
0.301	-0.906	-0.345	0.245	-0.880	-0.407	-0.871	0.039	-0.272	0.032	-0.018	0.045	0.098	0.164	0.133	-0.038
0.347	-0.879	-0.412	0.240	-0.887	-0.394	-0.773	-0.039	-0.316	0.083	0.017	-0.037	0.143	0.135	0.206	-0.033
0.309	-0.875	-0.432	0.234	-0.894	-0.381	-0.693	-0.003	-0.331	0.050	0.028	-0.069	0.103	0.129	0.232	-0.030
0.290	-0.914	-0.392	0.229	-0.902	-0.366	-0.852	0.026	-0.295	0.036	-0.003	-0.045	0.083	0.166	0.198	-0.025
0.247	-0.941	-0.321	0.224	-0.909	-0.350	-0.859	-0.041	-0.275	-0.002	-0.022	0.010	0.040	0.192	0.133	-0.017
0.259	-0.976	-0.302	0.218	-0.916	-0.335	-0.836	0.090	-0.305	0.015	-0.049	0.014	0.050	0.225	0.119	-0.018
0.255	-0.952	-0.278	0.213	-0.923	-0.321	-0.772	0.051	-0.287	0.017	-0.019	0.023	0.045	0.200	0.101	-0.026
0.274	-0.925	-0.317	0.208	-0.928	-0.308	-0.696	-0.071	-0.298	0.041	0.013	-0.029	0.064	0.171	0.147	-0.034
0.313	-0.941	-0.341	0.202	-0.934	-0.295	-0.702	0.019	-0.324	0.085	0.004	-0.066	0.101	0.183	0.177	-0.027
0.305	-0.922	-0.353	0.196	-0.940	-0.279	-0.868	0.015	-0.338	0.083	0.029	-0.094	0.092	0.162	0.196	-0.020
0.224	-0.968	-0.317	0.190	-0.946	-0.264	-0.832	0.081	-0.305	0.008	-0.011	-0.074	0.011	0.206	0.167	-0.015
0.209	-0.960	-0.254	0.184	-0.951	-0.248	-0.856	0.128	-0.276	-0.001	0.002	-0.026	0.005	0.196	0.111	0.004
0.193	-1.014	-0.179	0.179	-0.956	-0.232	-0.831	0.042	-0.276	-0.011	-0.046	0.032	0.020	0.248	0.042	0.015
0.136	-1.080	-0.140	0.173	-0.960	-0.220	-0.638	-0.039	-0.295	-0.063	-0.108	0.059	0.078	0.311	0.009	0.012
0.159	-1.061	-0.124	0.166	-0.964	-0.206	-0.705	0.037	-0.327	-0.034	-0.084	0.061	0.054	0.290	0.000	0.003
0.190	-1.037	-0.175	0.160	-0.968	-0.191	-0.751	0.032	-0.331	0.003	-0.056	-0.005	0.023	0.265	0.058	0.002
0.228	-0.983	-0.183	0.154	-0.972	-0.177	-0.754	-0.018	-0.305	0.047	0.002	-0.027	0.015	0.208	0.072	-0.008
0.205	-0.960	-0.203	0.148	-0.976	-0.160	-0.880	0.072	-0.301	0.029	0.029	-0.064	0.009	0.183	0.097	-0.016
0.220	-0.945	-0.235	0.142	-0.979	-0.144	-0.844	0.074	-0.316	0.050	0.048	-0.111	0.006	0.166	0.134	-0.023
0.232	-0.964	-0.199	0.136	-0.983	-0.128	-0.864	0.165	-0.334	0.069	0.032	-0.092	0.017	0.183	0.104	-0.027
0.232	-0.964	-0.199	0.129	-0.985	-0.111	-0.900	0.187	-0.316	0.075	0.035	-0.109	0.017	0.181	0.109	-0.024
0.232	-0.999	-0.124	0.123	-0.988	-0.094	-0.872	0.159	-0.305	0.081	0.002	-0.051	0.017	0.213	0.039	-0.015
0.151	-0.987	-0.112	0.117	-0.990	-0.076	-0.917	0.133	-0.311	0.006	0.016	-0.057	0.064	0.200	0.032	-0.024
0.128	-0.999	-0.116	0.112	-0.992	-0.060	-0.812	-0.042	-0.251	-0.012	0.007	-0.077	0.087	0.209	0.041	-0.021
0.232	-0.976	-0.049	0.107	-0.993	-0.043	-0.881	0.189	-0.239	0.096	0.031	-0.027	0.018	0.184	0.021	-0.003
0.151	-1.022	-0.006	0.103	-0.994	-0.027	-0.809	0.032	-0.238	0.020	-0.014	0.001	0.062	0.228	0.060	-0.012
0.082	-1.061	0.029	0.097	-0.995	-0.012	-0.757	0.073	-0.300	-0.043	-0.051	0.021	0.130	0.264	0.090	-0.007
0.136	-1.049	0.069	0.090	-0.996	0.006	-0.889	0.137	-0.348	0.018	-0.039	0.042	0.075	0.250	0.125	0.016
0.051	-1.057	0.029	0.084	-0.996	0.024	-0.914	0.041	-0.284	-0.061	-0.046	-0.015	0.158	0.255	0.081	0.035
0.090	-1.030	0.010	0.078	-0.996	0.043	-0.964	0.182	-0.292	-0.017	-0.019	-0.054	0.117	0.225	0.057	0.028
0.028	-1.007	0.045	0.073	-0.995	0.062	-0.989	0.078	-0.259	-0.073	0.003	-0.038	0.176	0.198	0.087	0.032
0.117	-0.922	0.053	0.067	-0.994	0.082	-1.027	0.170	-0.332	0.021	0.087	-0.050	0.084	0.111	0.090	0.028
0.128	-0.929	0.053	0.061	-0.993	0.104	-1.091	0.113	-0.317	0.039	0.078	-0.072	0.070	0.117	0.085	0.018
0.067	-0.987	0.073	0.055	-0.991	0.124	-1.024	-0.013	-0.328	-0.016	0.019	-0.073	0.128	0.173	0.099	0.013
0.120	-0.987	0.096	0.050	-0.989	0.142	-0.907	0.071	-0.258	0.042	0.016	-0.067	0.071	0.172	0.117	0.013
0.040	-0.952	0.100	0.044	-0.986	0.160	-0.959	-0.011	-0.300	-0.032	0.049	-0.083	0.149	0.136	0.116	0.005
0.086	-1.003	0.152	0.037	-0.983	0.179	-0.967	0.025	-0.348	0.020	-0.005	-0.051	0.100	0.185	0.162	-0.010
0.128	-1.026	0.199	0.032	-0.980	0.197	-0.912	0.038	-0.281	0.068	-0.031	-0.022	0.054	0.207	0.203	0.000
0.093	-1.034	0.230	0.027	-0.976	0.214	-0.854	0.138	-0.294	0.038	-0.042	-0.007	0.085	0.214	0.229	-0.014
0.009	-1.049	0.270	0.024	-0.972	0.233	-0.976	0.145	-0.218	-0.043	-0.062	0.013	0.166	0.229	0.264	-0.037
0.059	-1.007	0.293	0.021	-0.968	0.250	-0.866	0.089	-0.181	0.010	-0.023	0.020	0.113	0.186	0.283	-0.050
0.151	-1.018	0.353	0.019	-0.963	0.269	-0.969	0.115	-0.132	0.104	-0.040	0.060	0.018	0.196	0.336	-0.055
0.163	-0.960	0.357	0.019	-0.958	0.285	-0.825	0.242	-0.094	0.115	0.014	0.048	0.003	0.138	0.335	-0.081
0.105	-0.960	0.337	0.019	-0.953	0.301	-0.879	0.163	-0.064	0.057	0.008	0.012	0.058	0.136	0.309	-0.072
0.143	-0.898	0.380	0.021	-0.948	0.318	-0.852	0.334	-0.032	0.093	0.065	0.038	0.016	0.073	0.347	-0.055
0.024	-0.914	0.337	0.022	-0.943	0.332	-0.767	0.076	0.023	-0.028	0.044	-0.020	0.131	0.086	0.297	-0.035
0.082	-0.898	0.388	0.025	-0.938	0.346	-0.730	0.352	0.022	0.026	0.055	0.017	0.070	0.069	0.342	-0.020
0.078	-0.910	0.408	0.028	-0.932	0.361	-0.790	0.230	0.070	0.019	0.037	0.021	0.070	0.079	0.355	-0.009
0.047	-0.960	0.396	0.032	-0.925	0.379	-0.993	0.205	0.116	-0.016	-0.021	-0.009	0.097	0.127	0.336	-0.016
0.120	-0.918	0.404	0.037	-0.916	0.399	-1.086	0.277	0.159	0.051	0.013	-0.022	0.020	0.083	0.336	-0.019
0.117	-0.964	0.353	0.041	-0.906	0.420	-1.194	0.046	0.212	0.042	-0.043	-0.095	0.019	0.128	0.277	-0.007
0.174	-1.034	0.337	0.048	-0.897	0.440	-1.111	0.297	0.225	0.092	-0.123	-0.130	0.044	0.196	0.255	-0.049
0.132	-1.084	0.258	0.054	-0.888	0.456	-0.992	0.494	0.057	0.044	-0.182	-0.226	0.007	0.244	0.170	-0.070
0.355	-1.026	0.353	0.059	-0.882	0.467	-0.680	0.748	-0.173	0.262	-0.129	-0.142	0.235	0.184	0.258	-0.079
0.293	-0.852	0.376	0.059	-0.879	0.473	-0.364	0.373	-0.239	0.200	0.042	-0.124	0.178	0.008	0.274	-0.068
0.190	-0.879	0.396	0.058	-0.877	0.478	-0.312	0.087	-0.093	0.096	0.012	-0.110	0.078	0.033	0.286	-0.067
0.159	-0.933	0.301	0.061	-0.875	0.481	-0.203	0.137	0.065	0.063	-0.044	-0.207	0.051	0.085	0.184	-0.005
0.151	-1.007	0.246	0.064	-0.874	0.481	-0.099	0.227	0.045	0.052	-0.118	-0.263	0.046	0.157	0.122	0.091
0.024	-1.076	0.368	0.065	-0.874	0.481	-0.036	0.213	-0.103	-0.076	-0.187	-0.141	0.078	0.225	0.237	0.167
-0.233	-1.142	0.416	0.062	-0.876	0.479	0.104	0.133	-0.176	-0.331	-0.251	-0.091	0.332	0.290	0.278	0.232
-0.233	-1.142	0.416	0.058	-0.879	0.473	0.288	0.076	-0.196	-0.327	-0.248	-0.086	0.329	0.289	0.270	0.330
-0.214	-1.180	0.325	0.057	-0.883	0.465	0.406	0.322	-0.192	-0.307	-0.282	-0.168	0.309	0.327	0.172	0.422
-0.391	-1.165	0.219	0.055	-0.888	0.457	0.368	0.372	-0.240	-0.481	-0.262	-0.267	0.484	0.310	0.057	0.470
-0.430	-1.037	0.183	0.052	-0.892	0.450	0.345	0.233	-0.217	-0.517	-0.131	-0.296	0.521	0.180	0.013	0.512
-0.449	-0.976	0.219	0.048	-0.895	0.443	0.335	0.057	-0.122	-0.533	-0.065	-0.254	0.539	0.117	0.040	0.522
-0.414	-0.995	0.223	0.046	-0.897	0.440	0.180	0.000	-0.082	-0.495	-0.082	-0.246	0.502	0.134	0.035	0.475
-0.283	-1.014	0.305	0.043	-0.898	0.437	0.108	0.025	-0.116	-0.362	-0.100	-0.161	0.369	0.150	0.108	0.423
-0.195	-1.057	0.309	0.040	-0.900	0.434	0.130	0.131	-0.153	-0.271	-0.141	-0.154	0.278	0.190	0.104	0.362
-0.245	-1.030	0.392	0.035	-0.900	0.434	-0.002	-0.007	-0.235	-0.316	-0.114	-0.072	0.327	0.162	0.179	0.310
-0.207	-0.972	0.424	0.032	-0.898	0.439	-0.299	0.249	-0.284	-0.274	-0.058	-0.045	0.286	0.103	0.203	0.260
-0.195	-0.956	0.360	0.028	-0.895	0.445	-0.330	0.278	-0.276	-0.260	-0.045	-0.114	0.273	0.086	0.132	0.212
-0.083	-0.999	0.467	0.026	-0.895	0.445	-0.053	0.195	-0.229	-0.146	-0.088	-0.009	0.160	0.126	0.231	0.168
-0.026	-0.933	0.518	0.023	-0.895	0.445	0.024	0.188	-0.223	-0.086	-0.022	0.043	0.101	0.059	0.276	0.129
-0.045	-0.914	0.483	0.021	-0.896	0.443	0.104	0.172	-0.196	-0.103	-0.002	0.009	0.118	0.039	0.234	0.073
-0.064	-0.883	0.581	0.019	-0.895	0.445	-0.092	0.076	-0.161	-0.119	0.028	0.105	0.135	0.007	0.325	0.031
0.017	-0.902	0.585	0.017	-0.893	0.449	-0.213	0.028	-0.111	-0.037	0.007	0.105	0.053	0.026	0.322	-0.013
0.136	-0.844	0.479	0.015	-0.892	0.452	-0.172	-0.001	-0.104	0.084	0.063	-0.005	0.069	0.033	0.209	-0.052
0.236	-0.840	0.439	0.015	-0.890	0.455	-0.168	0.033	-0.069	0.184	0.065	-0.047	0.171	0.038	0.163	-0.079
0.163	-0.840	0.491	0.015	-0.887	0.461	-0.306	-0.018	-0.001	0.111	0.061	-0.002	0.100	0.040	0.207	-0.106
0.082	-0.949	0.589	0.013	-0.884	0.468	-0.369	-0.167	-0.070	0.033	-0.050	0.090	0.021	0.068	0.299	-0.108
0.186	-0.852	0.530	0.012	-0.882	0.471	-0.176	0.150	-0.166	0.138	0.045	0.027	0.127	0.029	0.233	-0.083
0.143	-0.806	0.510	0.010	-0.879	0.476	-0.282	0.088	-0.167	0.097	0.089	0.002	0.086	0.075	0.207	-0.080
0.063	-0.898	0.546	0.007	-0.876	0.483	-0.362	0.136	-0.249	0.019	-0.007	0.031	0.007	0.017	0.235	-0.079
0.101	-0.945	0.613	0.003	-0.874	0.487	-0.223	0.209	-0.364	0.062	-0.056	0.093	0.047	0.063	0.296	-0.077
0.067	-0.894	0.601	-0.003	-0.871	0.492	-0.303	-0.030	-0.347	0.033	-0.008	0.075	0.013	0.013	0.278	-0.073
0.147	-0.782	0.577	-0.007	-0.867	0.498	-0.350	0.052	-0.315	0.118	0.100	0.045	0.096	0.099	0.248	-0.078
0.078	-0.844	0.609	-0.011	-0.863	0.505	-0.369	0.129	-0.290	0.052	0.035	0.069	0.028	0.037	0.273	-0.074
0.043	-0.894	0.644	-0.015	-0.859	0.512	-0.406	0.078	-0.302	0.021	-0.020	0.097	0.006	0.013	0.302	-0.084
0.028	-0.918	0.731	-0.018	-0.856	0.517	-0.257	0.121	-0.251	0.009	-0.046	0.179	0.020	0.037	0.383	-0.076
0.082	-0.925	0.692	-0.020	-0.855	0.518	-0.006	-0.010	-0.147	0.065	-0.054	0.139	0.035	0.044	0.338	-0.077
0.070	-0.875	0.648	-0.023	-0.857	0.515	0.153	-0.104	-0.131	0.056	-0.002	0.098	0.025	0.006	0.289	-0.084
0.101	-0.833	0.530	-0.026	-0.856	0.516	-0.024	-0.004	-0.187	0.090	0.040	-0.021	0.058	0.048	0.165	-0.086
0.120	-0.852	0.506	-0.028	-0.856	0.516	-0.012	0.148	-0.209	0.110	0.021	-0.045	0.078	0.028	0.136	-0.084
0.093	-0.879	0.538	-0.032	-0.856	0.516	-0.025	0.010	-0.252	0.087	-0.007	-0.014	0.052	0.001	0.162	-0.075
0.070	-0.891	0.656	-0.037	-0.856	0.515	0.090	0.002	-0.325	0.069	-0.018	0.105	0.030	0.011	0.275	-0.078
0.013	-0.906	0.621	-0.042	-0.856	0.515	0.024	-0.007	-0.325	0.017	-0.033	0.070	0.027	0.026	0.233	-0.074
0.078	-0.860	0.589	-0.047	-0.855	0.516	-0.039	-0.028	-0.259	0.086	0.012	0.038	0.040	0.021	0.196	-0.076
0.043	-0.887	0.593	-0.050	-0.855	0.516	0.012	0.043	-0.218	0.054	-0.015	0.042	0.006	0.006	0.194	-0.061
0.063	-0.883	0.601	-0.052	-0.856	0.514	0.128	0.078	-0.229	0.076	-0.010	0.052	0.026	0.002	0.197	-0.058
-0.033	-0.894	0.656	-0.057	-0.857	0.512	0.126	-0.043	-0.244	-0.016	-0.021	0.109	0.070	0.014	0.248	-0.050
-0.033	-0.894	0.656	-0.062	-0.858	0.510	0.115	-0.073	-0.234	-0.011	-0.020	0.110	0.069	0.015	0.243	-0.066
0.005	-0.879	0.601	-0.066	-0.857	0.511	-0.016	0.006	-0.273	0.032	-0.005	0.055	0.029	0.001	0.183	-0.061
0.117	-0.837	0.585	-0.069	-0.857	0.510	0.019	-0.029	-0.163	0.145	0.038	0.039	0.084	0.043	0.162	-0.072
0.043	-0.864	0.526	-0.071	-0.857	0.511	-0.008	0.005	-0.165	0.074	0.011	-0.020	0.012	0.016	0.098	-0.078
0.059	-0.844	0.514	-0.074	-0.856	0.511	-0.035	-0.008	-0.210	0.093	0.029	-0.033	0.029	0.035	0.081	-0.080
0.028	-0.875	0.538	-0.077	-0.856	0.511	0.019	0.062	-0.238	0.065	-0.002	-0.009	0.002	0.004	0.101	-0.052
0.009	-0.891	0.585	-0.081	-0.857	0.510	0.094	0.049	-0.230	0.049	-0.017	0.040	0.020	0.012	0.144	-0.051
-0.057	-0.887	0.605	-0.084	-0.857	0.508	0.124	-0.011	-0.172	-0.014	-0.012	0.062	0.085	0.009	0.160	-0.057
0.001	-0.918	0.585	-0.086	-0.858	0.506	0.103	-0.025	-0.144	0.046	-0.042	0.044	0.026	0.040	0.136	-0.046
0.032	-0.929	0.628	-0.087	-0.859	0.505	0.095	0.065	-0.143	0.078	-0.053	0.089	0.006	0.052	0.175	-0.045
-0.072	-0.894	0.617	-0.090	-0.860	0.503	0.117	0.009	-0.160	-0.023	-0.017	0.079	0.098	0.018	0.159	-0.046
-0.022	-0.906	0.617	-0.091	-0.859	0.503	0.020	0.214	-0.203	0.028	-0.029	0.079	0.047	0.029	0.155	-0.029
-0.057	-0.875	0.597	-0.092	-0.860	0.502	0.094	0.149	-0.166	-0.005	0.002	0.061	0.081	0.001	0.131	-0.011
-0.091	-0.821	0.554	-0.093	-0.860	0.502	0.001	0.164	-0.157	-0.039	0.056	0.017	0.115	0.054	0.085	-0.025
-0.068	-0.837	0.609	-0.095	-0.859	0.503	0.003	0.022	-0.088	-0.014	0.040	0.072	0.092	0.038	0.137	-0.026
0.013	-0.848	0.577	-0.096	-0.860	0.502	0.063	0.041	-0.103	0.067	0.029	0.042	0.010	0.026	0.102	-0.039
0.005	-0.864	0.538	-0.097	-0.861	0.500	0.115	0.044	-0.128	0.061	0.014	0.004	0.017	0.010	0.059	-0.061
0.036	-0.837	0.518	-0.098	-0.861	0.499	0.065	0.161	-0.170	0.092	0.041	-0.014	0.014	0.037	0.037	-0.059
0.040	-0.837	0.506	-0.099	-0.861	0.499	0.040	0.126	-0.172	0.097	0.041	-0.025	0.019	0.037	0.022	-0.041
-0.041	-0.806	0.479	-0.102	-0.862	0.497	0.124	-0.058	-0.128	0.019	0.073	-0.050	0.061	0.067	0.009	-0.045
-0.033	-0.779	0.408	-0.104	-0.863	0.494	0.168	0.011	-0.154	0.029	0.103	-0.118	0.053	0.094	0.083	-0.045
0.040	-0.779	0.471	-0.106	-0.864	0.492	0.102	0.046	-0.133	0.104	0.104	-0.053	0.021	0.094	0.023	-0.035
0.036	-0.798	0.479	-0.107	-0.865	0.491	0.079	-0.066	-0.046	0.102	0.086	-0.045	0.018	0.075	0.018	-0.040
-0.007	-0.833	0.443	-0.109	-0.865	0.491	-0.007	-0.101	-0.080	0.063	0.052	-0.080	0.024	0.040	0.056	-0.053
-0.003	-0.798	0.408	-0.111	-0.864	0.491	-0.051	-0.096	-0.098	0.070	0.087	-0.117	0.019	0.074	0.094	-0.047
0.001	-0.782	0.471	-0.113	-0.863	0.493	-0.077	-0.014	-0.106	0.076	0.101	-0.055	0.014	0.090	0.033	-0.037
-0.014	-0.848	0.502	-0.115	-0.861	0.496	-0.187	-0.029	-0.139	0.063	0.034	-0.026	0.030	0.024	0.003	-0.038
-0.053	-0.871	0.534	-0.117	-0.858	0.500	-0.269	-0.072	-0.087	0.027	0.008	0.002	0.067	0.000	0.027	-0.037
-0.045	-0.860	0.550	-0.117	-0.855	0.505	-0.243	0.158	-0.102	0.035	0.017	0.013	0.060	0.011	0.041	-0.033
-0.083	-0.852	0.617	-0.119	-0.853	0.508	-0.190	-0.068	-0.062	-0.002	0.022	0.077	0.098	0.018	0.106	-0.026
-0.072	-0.860	0.601	-0.120	-0.851	0.512	-0.176	-0.019	-0.070	0.011	0.012	0.058	0.087	0.009	0.089	-0.033
-0.103	-0.844	0.640	-0.122	-0.849	0.515	-0.181	-0.116	-0.052	-0.018	0.025	0.095	0.117	0.025	0.127	-0.036
-0.057	-0.786	0.644	-0.123	-0.847	0.518	-0.185	-0.106	-0.018	0.030	0.081	0.095	0.071	0.082	0.130	-0.046
-0.064	-0.817	0.640	-0.123	-0.845	0.521	-0.170	-0.006	0.001	0.022	0.049	0.088	0.079	0.051	0.125	-0.055
-0.030	-0.755	0.636	-0.122	-0.843	0.524	-0.182	-0.038	0.071	0.056	0.109	0.080	0.044	0.112	0.121	-0.072
-0.030	-0.748	0.632	-0.120	-0.840	0.530	-0.271	0.089	0.049	0.053	0.113	0.071	0.044	0.120	0.116	-0.086
-0.007	-0.740	0.660	-0.118	-0.837	0.535	-0.297	-0.041	0.094	0.075	0.118	0.093	0.021	0.127	0.143	-0.092
0.024	-0.732	0.680	-0.117	-0.833	0.541	-0.379	-0.053	0.109	0.103	0.121	0.106	0.010	0.134	0.162	-0.101
-0.022	-0.694	0.668	-0.115	-0.827	0.550	-0.496	0.001	0.065	0.056	0.154	0.086	0.035	0.172	0.149	-0.110
0.051	-0.678	0.609	-0.114	-0.820	0.560	-0.609	-0.037	0.057	0.127	0.162	0.016	0.038	0.187	0.090	-0.116
0.051	-0.678	0.609	-0.112	-0.813	0.571	-0.630	0.077	0.061	0.125	0.155	0.004	0.038	0.187	0.090	-0.108
0.059	-0.705	0.648	-0.109	-0.805	0.583	-0.713	0.024	0.165	0.129	0.120	0.031	0.046	0.159	0.130	-0.106
0.067	-0.717	0.546	-0.105	-0.795	0.597	-0.861	0.014	0.170	0.132	0.098	-0.085	0.054	0.148	0.028	-0.112
0.047	-0.717	0.550	-0.103	-0.784	0.613	-0.990	0.056	0.097	0.110	0.086	-0.097	0.035	0.148	0.032	-0.105
0.132	-0.806	0.601	-0.097	-0.771	0.630	-1.059	0.335	0.024	0.189	-0.015	-0.063	0.121	0.059	0.084	-0.089
0.082	-0.806	0.565	-0.092	-0.755	0.650	-1.283	0.297	0.063	0.133	-0.031	-0.119	0.071	0.059	0.048	-0.096
0.059	-0.894	0.565	-0.086	-0.736	0.671	-1.411	0.360	0.094	0.103	-0.138	-0.140	0.048	0.030	0.049	-0.116
0.163	-0.817	0.569	-0.076	-0.722	0.688	-1.095	0.652	-0.005	0.197	-0.076	-0.153	0.152	0.047	0.053	-0.098
0.190	-0.775	0.644	-0.068	-0.711	0.700	-0.827	0.627	-0.080	0.216	-0.045	-0.090	0.178	0.089	0.128	-0.086
0.078	-0.748	0.644	-0.064	-0.705	0.706	-0.406	0.279	-0.014	0.100	-0.023	-0.096	0.067	0.116	0.129	-0.058
0.059	-0.782	0.597	-0.059	-0.700	0.711	-0.362	0.182	0.104	0.076	-0.063	-0.148	0.048	0.080	0.082	-0.010
-0.007	-0.860	0.451	-0.057	-0.697	0.714	-0.261	0.074	0.087	0.008	-0.144	-0.296	0.016	0.002	0.064	0.060
-0.037	-0.864	0.494	-0.055	-0.697	0.715	-0.086	0.137	-0.032	-0.024	-0.149	-0.254	0.047	0.003	0.021	0.125
-0.153	-0.833	0.585	-0.056	-0.699	0.713	0.128	0.100	-0.120	-0.140	-0.116	-0.161	0.161	0.028	0.070	0.206
-0.233	-0.887	0.565	-0.057	-0.703	0.709	0.256	0.160	-0.220	-0.219	-0.166	-0.177	0.241	0.027	0.050	0.272
-0.364	-0.906	0.534	-0.060	-0.708	0.703	0.384	0.097	-0.257	-0.347	-0.179	-0.203	0.371	0.046	0.019	0.333
-0.380	-0.825	0.443	-0.065	-0.715	0.696	0.484	-0.007	-0.286	-0.357	-0.091	-0.286	0.386	0.035	0.072	0.403
-0.341	-0.763	0.364	-0.069	-0.722	0.689	0.452	0.061	-0.278	-0.314	-0.022	-0.358	0.347	0.096	0.152	0.440
-0.457	-0.717	0.286	-0.074	-0.727	0.683	0.359	-0.075	-0.174	-0.424	0.030	-0.431	0.463	0.142	0.231	0.450
-0.368	-0.647	0.293	-0.077	-0.731	0.678	0.307	-0.005	-0.134	-0.332	0.104	-0.418	0.377	0.210	0.223	0.419
-0.368	-0.678	0.309	-0.080	-0.734	0.675	0.163	-0.044	-0.124	-0.328	0.076	-0.400	0.379	0.177	0.206	0.381
-0.199	-0.821	0.337	-0.078	-0.734	0.675	0.007	0.317	-0.103	-0.161	-0.067	-0.372	0.211	0.033	0.179	0.322
-0.149	-0.817	0.380	-0.073	-0.734	0.676	-0.054	0.557	-0.166	-0.116	-0.064	-0.330	0.164	0.035	0.136	0.283
-0.210	-0.848	0.514	-0.068	-0.729	0.681	-0.330	0.661	-0.205	-0.183	-0.099	-0.202	0.228	0.004	0.002	0.237
-0.241	-0.817	0.565	-0.063	-0.725	0.686	-0.296	0.606	-0.176	-0.219	-0.073	-0.155	0.261	0.035	0.049	0.228
-0.218	-0.837	0.672	-0.059	-0.720	0.691	-0.370	0.527	-0.209	-0.200	-0.098	-0.055	0.241	0.015	0.155	0.235
-0.283	-0.906	0.782	-0.055	-0.717	0.695	-0.202	0.522	-0.202	-0.269	-0.170	0.051	0.308	0.054	0.266	0.205
-0.307	-0.879	0.786	-0.054	-0.718	0.694	0.085	0.281	-0.161	-0.294	-0.142	0.056	0.334	0.027	0.270	0.184
-0.114	-0.775	0.747	-0.053	-0.720	0.691	0.162	0.170	-0.099	-0.102	-0.035	0.018	0.144	0.078	0.232	0.137
-0.168	-0.682	0.719	-0.053	-0.721	0.691	0.080	0.121	-0.036	-0.157	0.059	-0.009	0.200	0.171	0.205	0.107
-0.010	-0.736	0.822	-0.052	-0.724	0.688	0.173	-0.020	0.073	-0.001	0.007	0.096	0.045	0.117	0.307	0.048
-0.080	-0.717	0.676	-0.051	-0.726	0.685	0.186	-0.125	0.147	-0.070	0.029	-0.048	0.116	0.136	0.162	0.006
0.024	-0.713	0.758	-0.051	-0.730	0.682	0.234	-0.148	0.144	0.033	0.036	0.038	0.012	0.140	0.246	-0.064
0.136	-0.721	0.711	-0.047	-0.731	0.681	0.100	0.129	0.141	0.140	0.030	-0.009	0.099	0.133	0.200	-0.087
0.217	-0.694	0.727	-0.042	-0.733	0.679	0.140	0.175	0.116	0.216	0.059	0.009	0.179	0.161	0.218	-0.121
0.151	-0.740	0.751	-0.035	-0.736	0.676	0.204	0.449	-0.004	0.144	0.015	0.035	0.115	0.116	0.243	-0.127
0.117	-0.744	0.695	-0.030	-0.738	0.674	0.166	0.429	-0.092	0.105	0.013	-0.019	0.083	0.113	0.189	-0.116
0.113	-0.767	0.656	-0.027	-0.741	0.671	0.267	0.414	-0.154	0.098	-0.007	-0.055	0.082	0.091	0.151	-0.079
0.113	-0.767	0.656	-0.024	-0.746	0.665	0.361	0.351	-0.168	0.095	-0.002	-0.050	0.085	0.093	0.154	-0.054
0.043	-0.721	0.688	-0.023	-0.751	0.660	0.338	0.235	-0.129	0.025	0.048	-0.014	0.019	0.140	0.189	-0.051
0.043	-0.721	0.688	-0.021	-0.754	0.657	0.252	0.281	-0.154	0.024	0.051	-0.012	0.022	0.141	0.192	-0.060
0.082	-0.721	0.751	-0.020	-0.757	0.653	0.306	0.329	-0.199	0.061	0.054	0.055	0.063	0.142	0.258	-0.068
0.136	-0.740	0.731	-0.018	-0.762	0.648	0.332	0.230	-0.094	0.112	0.039	0.039	0.118	0.123	0.241	-0.080
0.132	-0.802	0.723	-0.016	-0.768	0.641	0.477	0.083	0.028	0.106	-0.017	0.038	0.115	0.062	0.236	-0.089
0.101	-0.779	0.715	-0.014	-0.774	0.633	0.522	0.091	0.022	0.074	0.012	0.037	0.086	0.087	0.231	-0.085
0.086	-0.755	0.711	-0.011	-0.778	0.628	0.331	0.281	-0.046	0.055	0.039	0.037	0.072	0.112	0.229	-0.084
0.097	-0.744	0.652	-0.009	-0.782	0.623	0.324	0.156	-0.064	0.065	0.054	-0.017	0.085	0.125	0.172	-0.071
0.155	-0.755	0.664	-0.009	-0.788	0.616	0.461	0.224	-0.172	0.123	0.048	0.001	0.144	0.114	0.185	-0.076
0.070	-0.813	0.680	-0.010	-0.793	0.609	0.469	0.031	-0.136	0.039	-0.005	0.023	0.060	0.057	0.203	-0.080
0.136	-0.829	0.684	-0.009	-0.797	0.603	0.349	0.257	-0.112	0.103	-0.016	0.032	0.126	0.041	0.210	-0.069
0.117	-0.759	0.672	-0.007	-0.802	0.597	0.430	0.176	-0.073	0.082	0.058	0.026	0.108	0.112	0.199	-0.073
0.074	-0.748	0.522	-0.008	-0.808	0.589	0.497	-0.010	-0.065	0.041	0.075	-0.116	0.066	0.124	0.051	-0.076
0.205	-0.755	0.561	-0.007	-0.814	0.581	0.459	0.254	-0.168	0.171	0.072	-0.069	0.196	0.117	0.092	-0.067
0.105	-0.802	0.597	-0.008	-0.819	0.573	0.498	0.107	-0.144	0.071	0.032	-0.026	0.096	0.071	0.129	-0.076
0.090	-0.867	0.636	-0.009	-0.825	0.565	0.508	0.113	-0.170	0.057	-0.028	0.021	0.080	0.007	0.171	-0.096
0.159	-0.871	0.664	-0.008	-0.830	0.558	0.426	0.272	-0.128	0.124	-0.028	0.055	0.149	0.003	0.200	-0.087
0.117	-0.910	0.672	-0.007	-0.834	0.552	0.384	0.255	-0.143	0.081	-0.062	0.069	0.106	0.035	0.210	-0.099
0.117	-0.864	0.636	-0.008	-0.839	0.544	0.484	0.090	-0.135	0.082	-0.010	0.041	0.106	0.012	0.176	-0.095
0.178	-0.833	0.546	-0.008	-0.844	0.536	0.464	0.187	-0.166	0.143	0.026	-0.042	0.168	0.044	0.088	-0.087
0.086	-0.840	0.546	-0.012	-0.849	0.528	0.500	-0.075	-0.184	0.054	0.023	-0.033	0.075	0.037	0.090	-0.065
0.143	-0.794	0.534	-0.013	-0.854	0.520	0.484	0.124	-0.196	0.113	0.075	-0.037	0.133	0.084	0.080	-0.060
0.009	-0.898	0.589	-0.015	-0.857	0.515	0.291	0.043	-0.140	-0.020	-0.027	0.023	0.003	0.020	0.137	-0.044
0.043	-0.879	0.695	-0.018	-0.860	0.510	0.291	-0.049	-0.128	0.017	-0.005	0.134	0.032	0.001	0.246	-0.056
0.040	-0.937	0.625	-0.021	-0.863	0.504	0.368	-0.096	-0.130	0.016	-0.059	0.069	0.029	0.056	0.176	-0.057
0.109	-0.867	0.605	-0.023	-0.867	0.497	0.415	-0.087	-0.125	0.088	0.015	0.057	0.098	0.014	0.158	-0.073
0.128	-0.817	0.530	-0.026	-0.872	0.488	0.502	-0.082	-0.111	0.109	0.070	-0.009	0.117	0.065	0.086	-0.074
0.101	-0.825	0.506	-0.028	-0.877	0.480	0.482	-0.090	-0.104	0.084	0.067	-0.025	0.090	0.057	0.065	-0.099
0.101	-0.833	0.491	-0.031	-0.880	0.474	0.366	-0.169	-0.099	0.086	0.063	-0.034	0.089	0.050	0.051	-0.095
0.190	-0.887	0.510	-0.033	-0.884	0.467	0.398	-0.068	-0.138	0.177	0.013	-0.007	0.177	0.003	0.073	-0.089
0.090	-0.902	0.530	-0.035	-0.887	0.460	0.397	-0.110	-0.086	0.078	0.001	0.020	0.077	0.018	0.096	-0.086
0.067	-0.898	0.550	-0.037	-0.891	0.452	0.427	-0.106	-0.077	0.057	0.009	0.047	0.053	0.014	0.118	-0.089
0.047	-0.925	0.554	-0.040	-0.895	0.443	0.509	-0.126	-0.086	0.040	-0.014	0.060	0.033	0.041	0.125	-0.072
0.067	-0.918	0.565	-0.042	-0.900	0.435	0.486	-0.092	-0.109	0.061	-0.002	0.081	0.051	0.033	0.140	-0.074
0.074	-0.894	0.498	-0.043	-0.904	0.426	0.510	-0.113	-0.034	0.070	0.026	0.023	0.058	0.008	0.075	-0.072
0.090	-0.925	0.491	-0.046	-0.908	0.417	0.458	-0.178	-0.066	0.088	-0.001	0.024	0.074	0.038	0.069	-0.081
0.059	-0.918	0.463	-0.048	-0.911	0.410	0.404	-0.079	-0.079	0.060	0.010	0.004	0.043	0.029	0.044	-0.076
0.117	-0.914	0.435	-0.049	-0.914	0.403	0.415	-0.032	-0.087	0.119	0.018	-0.016	0.100	0.025	0.019	-0.075
0.063	-0.933	0.427	-0.050	-0.917	0.396	0.367	-0.051	-0.059	0.067	0.002	-0.016	0.047	0.044	0.014	-0.079
0.086	-0.864	0.392	-0.053	-0.918	0.392	0.217	-0.076	-0.128	0.093	0.073	-0.047	0.070	0.026	0.019	-0.089
0.120	-0.925	0.392	-0.054	-0.921	0.387	0.280	0.044	-0.127	0.130	0.014	-0.042	0.104	0.035	0.017	-0.090
0.120	-0.925	0.392	-0.054	-0.923	0.380	0.379	-0.024	-0.038	0.131	0.017	-0.034	0.103	0.034	0.015	-0.080
0.082	-0.979	0.479	-0.055	-0.927	0.371	0.492	-0.043	-0.019	0.093	-0.033	0.062	0.065	0.087	0.073	-0.077
-0.026	-0.968	0.471	-0.056	-0.930	0.363	0.436	-0.147	-0.035	-0.012	-0.018	0.063	0.043	0.075	0.068	-0.052
0.020	-0.991	0.463	-0.058	-0.933	0.356	0.405	-0.057	-0.110	0.036	-0.038	0.063	0.003	0.097	0.062	-0.036
-0.053	-0.933	0.431	-0.061	-0.935	0.348	0.403	-0.201	-0.045	-0.034	0.023	0.039	0.070	0.039	0.033	-0.029
-0.003	-0.964	0.416	-0.062	-0.937	0.343	0.273	-0.179	-0.005	0.017	-0.006	0.028	0.020	0.069	0.020	-0.033
0.059	-0.972	0.388	-0.062	-0.940	0.336	0.369	-0.106	-0.010	0.079	-0.012	0.008	0.041	0.076	0.005	-0.035
0.020	-0.925	0.341	-0.063	-0.942	0.329	0.369	-0.093	-0.017	0.042	0.037	-0.033	0.002	0.029	0.050	-0.052
0.059	-0.918	0.337	-0.063	-0.945	0.322	0.359	-0.149	0.032	0.081	0.047	-0.030	0.040	0.021	0.052	-0.059
0.055	-0.906	0.353	-0.062	-0.947	0.314	0.431	-0.067	0.054	0.076	0.062	-0.006	0.036	0.008	0.033	-0.060
0.059	-0.887	0.321	-0.062	-0.950	0.307	0.368	-0.098	0.032	0.079	0.083	-0.031	0.039	0.012	0.062	-0.067
0.086	-0.864	0.278	-0.062	-0.953	0.297	0.526	-0.144	0.011	0.106	0.110	-0.064	0.066	0.035	0.102	-0.066
0.074	-0.860	0.262	-0.061	-0.956	0.288	0.439	-0.215	0.074	0.094	0.117	-0.071	0.054	0.040	0.115	-0.069
0.070	-0.883	0.262	-0.062	-0.959	0.278	0.544	-0.188	-0.009	0.091	0.097	-0.061	0.050	0.017	0.111	-0.071
0.078	-0.891	0.278	-0.063	-0.961	0.268	0.495	-0.201	0.009	0.099	0.092	-0.035	0.057	0.010	0.093	-0.076
0.078	-0.894	0.258	-0.064	-0.964	0.259	0.446	-0.280	-0.009	0.100	0.090	-0.046	0.057	0.007	0.109	-0.079
0.086	-0.910	0.305	-0.064	-0.966	0.251	0.391	-0.211	0.061	0.107	0.077	0.009	0.064	0.008	0.059	-0.064
0.047	-0.937	0.325	-0.063	-0.967	0.245	0.331	-0.189	0.055	0.068	0.051	0.035	0.026	0.034	0.036	-0.056
-0.053	-0.972	0.337	-0.064	-0.969	0.240	0.236	-0.347	0.052	-0.032	0.018	0.051	0.074	0.067	0.022	-0.055
0.020	-0.945	0.286	-0.064	-0.970	0.234	0.310	-0.355	0.057	0.041	0.046	0.006	0.001	0.039	0.071	-0.046
0.059	-0.922	0.266	-0.064	-0.972	0.226	0.400	-0.341	0.080	0.079	0.072	-0.006	0.037	0.015	0.088	-0.048
0.036	-0.906	0.286	-0.063	-0.973	0.220	0.276	-0.456	0.121	0.056	0.089	0.020	0.014	0.002	0.066	-0.071
0.063	-0.937	0.286	-0.063	-0.975	0.214	0.308	-0.407	0.089	0.082	0.059	0.026	0.041	0.028	0.064	-0.074
0.086	-0.949	0.270	-0.063	-0.975	0.212	0.111	-0.222	0.039	0.105	0.048	0.012	0.065	0.038	0.078	-0.071
0.017	-0.918	0.317	-0.063	-0.976	0.209	0.136	-0.309	0.044	0.036	0.079	0.062	0.004	0.007	0.029	-0.075
0.024	-0.906	0.317	-0.063	-0.976	0.209	-0.012	-0.173	0.026	0.043	0.091	0.062	0.004	0.006	0.028	-0.078
0.051	-0.898	0.297	-0.062	-0.976	0.209	0.014	-0.293	0.094	0.069	0.099	0.043	0.032	0.014	0.046	-0.076
0.063	-0.887	0.329	-0.060	-0.976	0.211	-0.082	-0.293	0.122	0.079	0.110	0.073	0.045	0.026	0.013	-0.086
0.055	-0.867	0.341	-0.059	-0.975	0.212	-0.083	-0.280	0.111	0.070	0.129	0.083	0.038	0.047	0.001	-0.086
0.082	-0.840	0.309	-0.056	-0.975	0.215	-0.155	-0.280	0.184	0.094	0.155	0.048	0.065	0.074	0.028	-0.079
0.040	-0.848	0.313	-0.054	-0.974	0.218	-0.129	-0.388	0.196	0.049	0.147	0.049	0.023	0.067	0.022	-0.064
0.028	-0.848	0.301	-0.050	-0.974	0.221	-0.151	-0.239	0.215	0.034	0.147	0.035	0.011	0.068	0.033	-0.069
-0.007	-0.910	0.341	-0.048	-0.973	0.224	-0.164	-0.278	0.176	-0.003	0.084	0.071	0.024	0.006	0.007	-0.079
0.093	-0.867	0.368	-0.045	-0.973	0.227	-0.153	-0.319	0.222	0.094	0.126	0.095	0.076	0.050	0.036	-0.081
0.128	-0.829	0.388	-0.041	-0.972	0.233	-0.258	-0.290	0.241	0.124	0.163	0.109	0.109	0.089	0.056	-0.098
0.063	-0.840	0.349	-0.038	-0.971	0.236	-0.155	-0.166	0.200	0.056	0.151	0.066	0.042	0.078	0.017	-0.125
0.113	-0.910	0.380	-0.035	-0.970	0.241	-0.223	-0.159	0.146	0.103	0.080	0.093	0.090	0.009	0.049	-0.132
0.140	-0.894	0.408	-0.033	-0.969	0.246	-0.236	-0.069	0.089	0.128	0.095	0.116	0.115	0.025	0.076	-0.136
0.140	-0.894	0.408	-0.031	-0.967	0.254	-0.424	-0.008	0.078	0.126	0.092	0.107	0.113	0.026	0.076	-0.154
0.201	-0.867	0.313	-0.029	-0.965	0.262	-0.386	0.076	0.071	0.184	0.117	0.004	0.172	0.055	0.019	-0.133
0.201	-0.867	0.313	-0.027	-0.962	0.270	-0.424	-0.036	0.083	0.182	0.115	-0.004	0.170	0.056	0.019	-0.111
0.055	-0.879	0.282	-0.025	-0.960	0.278	-0.386	-0.100	0.084	0.035	0.101	-0.043	0.023	0.044	0.051	-0.085
0.090	-0.883	0.290	-0.024	-0.958	0.287	-0.485	-0.093	0.091	0.068	0.095	-0.045	0.057	0.041	0.044	-0.065
0.063	-0.902	0.297	-0.022	-0.955	0.296	-0.441	0.004	0.083	0.039	0.073	-0.046	0.029	0.023	0.036	-0.040
0.136	-0.937	0.266	-0.020	-0.952	0.305	-0.497	0.054	0.060	0.110	0.035	-0.087	0.101	0.011	0.067	-0.045
0.117	-0.979	0.246	-0.018	-0.949	0.315	-0.519	0.056	0.052	0.089	-0.011	-0.116	0.080	0.053	0.086	-0.056
0.136	-1.084	0.215	-0.016	-0.945	0.325	-0.585	-0.001	0.092	0.105	-0.118	-0.158	0.098	0.157	0.116	-0.085
0.205	-1.080	0.219	-0.013	-0.941	0.338	-0.696	-0.066	0.124	0.172	-0.119	-0.167	0.166	0.153	0.111	-0.117
0.282	-1.088	0.223	-0.010	-0.937	0.350	-0.678	0.059	0.119	0.245	-0.131	-0.175	0.242	0.160	0.106	-0.160
0.340	-1.034	0.270	-0.007	-0.934	0.357	-0.369	0.292	-0.030	0.300	-0.080	-0.134	0.299	0.104	0.057	-0.174
0.324	-0.918	0.392	-0.005	-0.934	0.358	-0.026	0.421	-0.105	0.282	0.036	-0.012	0.283	0.013	0.067	-0.146
0.178	-0.964	0.372	-0.004	-0.935	0.354	0.193	0.125	-0.001	0.134	-0.009	-0.028	0.136	0.032	0.049	-0.089
0.059	-1.049	0.254	-0.002	-0.936	0.353	0.056	0.047	0.072	0.013	-0.093	-0.145	0.016	0.115	0.067	-0.020
0.009	-1.037	0.152	-0.000	-0.937	0.350	0.106	0.085	0.068	-0.039	-0.081	-0.245	0.034	0.102	0.169	0.098
-0.026	-1.030	0.254	0.001	-0.938	0.346	0.180	0.150	0.000	-0.075	-0.071	-0.138	0.068	0.093	0.065	0.200
-0.272	-1.138	0.262	-0.000	-0.942	0.335	0.588	-0.002	-0.010	-0.320	-0.175	-0.119	0.314	0.200	0.056	0.271
-0.326	-1.150	0.215	-0.001	-0.948	0.317	0.894	0.055	-0.003	-0.373	-0.181	-0.148	0.368	0.210	0.101	0.359
-0.291	-1.115	0.096	-0.001	-0.954	0.301	0.847	0.070	-0.002	-0.338	-0.141	-0.249	0.332	0.174	0.218	0.461
-0.434	-1.146	-0.022	-0.004	-0.959	0.284	0.819	-0.068	-0.048	-0.477	-0.166	-0.350	0.474	0.204	0.335	0.513
-0.514	-1.088	-0.038	-0.008	-0.963	0.268	0.779	-0.163	-0.099	-0.553	-0.104	-0.350	0.553	0.144	0.350	0.516
-0.476	-0.983	-0.077	-0.013	-0.967	0.254	0.673	-0.240	-0.125	-0.509	0.005	-0.375	0.513	0.038	0.388	0.506
-0.295	-1.045	-0.045	-0.016	-0.970	0.241	0.632	-0.002	-0.090	-0.326	-0.054	-0.329	0.330	0.098	0.354	0.442
-0.218	-1.076	-0.065	-0.018	-0.973	0.231	0.481	0.140	-0.086	-0.246	-0.082	-0.338	0.250	0.128	0.371	0.375
-0.153	-1.115	0.041	-0.020	-0.974	0.225	0.291	0.274	-0.168	-0.178	-0.119	-0.225	0.182	0.165	0.262	0.302
-0.218	-1.111	0.061	-0.024	-0.975	0.221	0.141	0.277	-0.219	-0.240	-0.114	-0.202	0.245	0.160	0.239	0.251
-0.183	-1.165	0.128	-0.026	-0.975	0.220	0.058	0.393	-0.195	-0.202	-0.168	-0.134	0.208	0.212	0.170	0.225
-0.145	-1.080	0.242	-0.029	-0.976	0.218	0.128	0.386	-0.199	-0.161	-0.083	-0.017	0.167	0.126	0.053	0.202
-0.230	-1.107	0.290	-0.032	-0.976	0.214	0.217	0.213	-0.205	-0.242	-0.109	0.035	0.249	0.151	0.003	0.153
-0.126	-1.014	0.246	-0.035	-0.977	0.209	0.263	0.105	-0.125	-0.136	-0.016	-0.004	0.144	0.057	0.045	0.121
-0.041	-0.979	0.262	-0.035	-0.978	0.204	0.229	-0.038	-0.016	-0.051	0.020	0.016	0.058	0.021	0.027	0.100
-0.107	-1.045	0.349	-0.035	-0.980	0.198	0.346	-0.105	0.053	-0.117	-0.045	0.110	0.121	0.085	0.062	0.019
-0.068	-0.987	0.305	-0.033	-0.981	0.193	0.265	-0.185	0.146	-0.080	0.014	0.072	0.082	0.026	0.020	-0.036
0.247	-0.968	0.167	-0.029	-0.981	0.190	0.156	-0.163	0.151	0.232	0.034	-0.063	0.236	0.005	0.117	-0.060
0.209	-1.041	0.148	-0.027	-0.982	0.185	0.270	0.218	0.059	0.190	-0.038	-0.077	0.198	0.077	0.136	-0.100
0.120	-1.053	0.183	-0.025	-0.984	0.178	0.331	0.202	0.031	0.100	-0.049	-0.035	0.111	0.088	0.099	-0.136
0.143	-1.003	0.262	-0.025	-0.985	0.172	0.314	0.333	-0.085	0.123	0.003	0.049	0.135	0.037	0.019	-0.099
0.159	-0.995	0.211	-0.026	-0.986	0.165	0.405	0.439	-0.148	0.139	0.012	0.006	0.151	0.029	0.068	-0.072
0.009	-1.026	0.238	-0.028	-0.988	0.155	0.511	0.177	-0.156	-0.009	-0.018	0.044	0.002	0.060	0.039	-0.063
0.009	-1.026	0.238	-0.030	-0.989	0.147	0.425	0.080	-0.120	-0.007	-0.016	0.052	0.002	0.059	0.038	-0.045
0.051	-1.034	0.191	-0.032	-0.989	0.141	0.294	0.161	-0.104	0.037	-0.023	0.010	0.045	0.066	0.084	-0.051
0.051	-1.034	0.191	-0.033	-0.990	0.135	0.326	0.052	-0.075	0.038	-0.022	0.017	0.046	0.065	0.083	-0.062
0.163	-1.045	0.230	-0.034	-0.991	0.126	0.494	0.102	-0.114	0.151	-0.033	0.066	0.157	0.076	0.042	-0.065
0.051	-1.045	0.223	-0.036	-0.993	0.113	0.639	0.056	-0.118	0.041	-0.031	0.071	0.045	0.076	0.048	-0.068
-0.003	-1.007	0.238	-0.038	-0.994	0.102	0.572	0.027	-0.128	-0.011	0.009	0.097	0.008	0.037	0.030	-0.060
0.055	-0.976	0.152	-0.041	-0.995	0.090	0.616	-0.025	-0.128	0.049	0.041	0.023	0.050	0.005	0.116	-0.045
0.028	-0.976	0.053	-0.043	-0.996	0.078	0.607	0.044	-0.139	0.025	0.041	-0.063	0.024	0.004	0.213	-0.047
0.101	-0.983	0.089	-0.045	-0.997	0.065	0.680	-0.012	-0.098	0.099	0.035	-0.014	0.098	0.011	0.177	-0.068
0.070	-1.061	0.100	-0.047	-0.998	0.049	0.764	-0.117	-0.149	0.071	-0.042	0.013	0.067	0.088	0.163	-0.072
0.117	-1.018	0.132	-0.049	-0.998	0.036	0.710	0.020	-0.126	0.119	0.001	0.059	0.114	0.045	0.130	-0.094
0.051	-1.014	0.128	-0.051	-0.998	0.023	0.633	-0.126	-0.071	0.055	0.005	0.067	0.049	0.041	0.133	-0.099
0.120	-0.991	0.029	-0.053	-0.999	0.011	0.632	0.038	-0.136	0.126	0.028	-0.019	0.119	0.017	0.230	-0.102
0.109	-0.929	0.045	-0.056	-0.998	-0.002	0.617	-0.051	-0.162	0.118	0.090	0.010	0.108	0.045	0.212	-0.107
0.078	-0.976	0.041	-0.059	-0.998	-0.014	0.611	0.040	-0.173	0.090	0.044	0.018	0.077	0.001	0.215	-0.092
0.101	-1.041	0.152	-0.061	-0.998	-0.024	0.551	-0.013	-0.147	0.115	-0.022	0.139	0.101	0.066	0.102	-0.082
-0.072	-1.084	0.152	-0.064	-0.997	-0.032	0.431	-0.126	-0.173	-0.054	-0.065	0.147	0.072	0.108	0.101	-0.071
0.013	-1.034	0.081	-0.067	-0.997	-0.039	0.353	-0.041	-0.122	0.033	-0.015	0.083	0.013	0.057	0.170	-0.057
0.020	-0.937	0.041	-0.068	-0.997	-0.048	0.445	-0.026	-0.086	0.042	0.081	0.052	0.021	0.040	0.209	-0.044
0.001	-0.887	-0.026	-0.069	-0.996	-0.057	0.466	-0.249	-0.055	0.023	0.130	-0.005	0.003	0.090	0.275	-0.068
0.059	-0.914	0.002	-0.070	-0.995	-0.065	0.362	-0.294	-0.105	0.083	0.103	0.030	0.061	0.064	0.246	-0.079
0.093	-0.968	-0.002	-0.073	-0.995	-0.067	0.092	-0.145	-0.175	0.120	0.048	0.028	0.096	0.010	0.249	-0.082
0.047	-0.941	0.100	-0.073	-0.995	-0.067	0.032	-0.282	-0.065	0.074	0.075	0.131	0.051	0.037	0.145	-0.099
0.013	-0.979	0.081	-0.073	-0.995	-0.067	0.004	-0.198	0.010	0.039	0.036	0.111	0.016	0.001	0.163	-0.085
0.055	-1.026	0.049	-0.073	-0.995	-0.067	-0.008	-0.099	-0.049	0.082	-0.010	0.079	0.059	0.047	0.192	-0.067
-0.010	-0.933	-0.030	-0.074	-0.995	-0.069	0.089	-0.182	-0.053	0.017	0.082	0.002	0.006	0.046	0.270	-0.067
0.028	-0.914	-0.093	-0.074	-0.995	-0.070	0.058	-0.219	-0.027	0.055	0.101	-0.059	0.032	0.066	0.332	-0.073
0.097	-0.941	-0.038	-0.074	-0.995	-0.068	-0.119	-0.266	-0.055	0.125	0.074	-0.006	0.102	0.039	0.275	-0.075
0.082	-0.956	-0.018	-0.074	-0.995	-0.065	-0.181	-0.304	-0.059	0.110	0.059	0.010	0.087	0.024	0.255	-0.082
0.078	-1.010	0.018	-0.075	-0.995	-0.060	-0.273	-0.248	-0.062	0.106	0.005	0.040	0.084	0.030	0.218	-0.085
-0.010	-0.995	0.081	-0.076	-0.996	-0.054	-0.284	-0.217	-0.064	0.019	0.020	0.097	0.004	0.014	0.154	-0.060
-0.022	-1.030	0.108	-0.076	-0.996	-0.051	-0.124	-0.209	-0.063	0.008	-0.014	0.122	0.015	0.049	0.125	-0.040
-0.064	-0.987	0.041	-0.077	-0.996	-0.049	-0.142	-0.383	-0.050	-0.034	0.028	0.053	0.057	0.006	0.190	-0.036
-0.049	-0.952	0.061	-0.078	-0.996	-0.044	-0.243	-0.302	-0.071	-0.018	0.063	0.068	0.042	0.029	0.169	-0.030
0.070	-0.941	-0.022	-0.080	-0.996	-0.038	-0.298	-0.217	-0.132	0.104	0.075	-0.021	0.078	0.041	0.251	-0.044
0.001	-0.879	-0.026	-0.081	-0.996	-0.030	-0.466	-0.296	-0.043	0.035	0.137	-0.034	0.009	0.103	0.254	-0.050
0.097	-0.856	0.014	-0.080	-0.997	-0.021	-0.458	-0.443	0.003	0.130	0.160	-0.003	0.106	0.127	0.214	-0.070
-0.003	-0.894	-0.002	-0.080	-0.997	-0.011	-0.530	-0.243	0.001	0.029	0.122	-0.029	0.007	0.088	0.230	-0.062
0.074	-0.914	0.061	-0.080	-0.997	-0.000	-0.525	-0.167	-0.056	0.107	0.102	0.024	0.085	0.069	0.165	-0.068
-0.010	-0.949	0.136	-0.081	-0.997	0.011	-0.577	-0.313	-0.064	0.023	0.067	0.087	0.001	0.034	0.089	-0.060
-0.010	-0.949	0.136	-0.082	-0.996	0.024	-0.644	-0.301	-0.063	0.024	0.067	0.074	0.000	0.034	0.088	-0.071
0.036	-0.910	0.120	-0.082	-0.996	0.037	-0.660	-0.234	0.010	0.070	0.105	0.045	0.047	0.072	0.103	-0.063
0.036	-0.910	0.120	-0.082	-0.995	0.052	-0.771	-0.297	0.008	0.069	0.104	0.030	0.048	0.072	0.102	-0.078
0.024	-0.902	0.148	-0.082	-0.994	0.067	-0.777	-0.314	0.004	0.058	0.111	0.042	0.037	0.080	0.074	-0.078
0.082	-0.968	0.175	-0.081	-0.993	0.081	-0.738	-0.271	0.015	0.115	0.044	0.055	0.095	0.014	0.046	-0.069
-0.014	-0.952	0.211	-0.083	-0.992	0.095	-0.697	-0.403	-0.064	0.020	0.058	0.076	0.000	0.030	0.011	-0.070
-0.037	-0.964	0.254	-0.085	-0.990	0.110	-0.758	-0.318	-0.080	-0.001	0.045	0.105	0.023	0.018	0.033	-0.053
0.009	-1.010	0.282	-0.087	-0.988	0.126	-0.798	-0.157	-0.060	0.046	-0.004	0.116	0.024	0.028	0.061	-0.037
-0.099	-0.995	0.293	-0.088	-0.986	0.141	-0.779	-0.383	-0.004	-0.060	0.009	0.113	0.084	0.013	0.073	-0.038
-0.026	-0.945	0.278	-0.089	-0.983	0.158	-0.837	-0.198	-0.059	0.014	0.057	0.081	0.010	0.037	0.058	-0.039
0.001	-0.937	0.250	-0.091	-0.980	0.174	-0.867	-0.279	-0.077	0.043	0.061	0.036	0.017	0.045	0.031	-0.026
0.009	-0.910	0.195	-0.093	-0.977	0.190	-0.827	-0.240	-0.054	0.052	0.085	-0.035	0.025	0.072	0.024	-0.050
-0.007	-0.914	0.195	-0.095	-0.974	0.206	-0.840	-0.301	-0.043	0.039	0.078	-0.051	0.010	0.069	0.024	-0.055
0.055	-0.937	0.278	-0.098	-0.971	0.219	-0.683	-0.374	-0.103	0.103	0.052	0.019	0.072	0.047	0.058	-0.058
0.013	-0.956	0.293	-0.102	-0.967	0.232	-0.707	-0.321	-0.125	0.064	0.029	0.021	0.031	0.027	0.073	-0.072
-0.010	-0.976	0.376	-0.104	-0.963	0.248	-0.835	-0.340	-0.062	0.044	0.006	0.088	0.009	0.008	0.156	-0.081
0.013	-0.999	0.431	-0.106	-0.959	0.264	-0.826	-0.226	-0.067	0.068	-0.022	0.128	0.033	0.015	0.211	-0.065
-0.037	-0.999	0.443	-0.107	-0.954	0.278	-0.767	-0.189	-0.030	0.019	-0.027	0.125	0.017	0.014	0.223	-0.077
-0.057	-0.979	0.396	-0.110	-0.950	0.294	-0.819	-0.230	-0.088	0.003	-0.012	0.062	0.035	0.005	0.175	-0.078
0.067	-0.922	0.376	-0.113	-0.945	0.306	-0.650	-0.215	-0.098	0.128	0.042	0.031	0.089	0.063	0.156	-0.073
0.024	-0.941	0.329	-0.115	-0.942	0.316	-0.567	-0.277	-0.059	0.089	0.018	-0.027	0.048	0.043	0.108	-0.083
0.028	-0.879	0.349	-0.118	-0.938	0.325	-0.549	-0.396	-0.015	0.095	0.077	-0.016	0.053	0.105	0.127	-0.096
0.040	-0.875	0.404	-0.119	-0.935	0.333	-0.437	-0.378	0.013	0.108	0.077	0.031	0.066	0.109	0.181	-0.092
0.020	-0.929	0.400	-0.120	-0.931	0.344	-0.602	-0.228	0.024	0.090	0.019	0.016	0.047	0.055	0.176	-0.099
0.020	-0.976	0.467	-0.121	-0.927	0.355	-0.580	-0.113	-0.018	0.090	-0.031	0.073	0.048	0.009	0.241	-0.089
0.009	-0.964	0.514	-0.120	-0.923	0.365	-0.541	-0.043	0.028	0.078	-0.023	0.109	0.037	0.020	0.287	-0.104
-0.087	-1.007	0.558	-0.121	-0.920	0.374	-0.482	-0.151	0.035	-0.017	-0.069	0.144	0.058	0.022	0.328	-0.104
0.093	-0.929	0.522	-0.120	-0.916	0.382	-0.432	-0.114	0.030	0.163	0.005	0.100	0.123	0.054	0.291	-0.101
-0.003	-0.929	0.506	-0.119	-0.913	0.390	-0.439	-0.094	0.093	0.065	0.002	0.077	0.028	0.053	0.274	-0.085
0.017	-0.960	0.491	-0.117	-0.911	0.395	-0.302	-0.077	0.107	0.083	-0.031	0.056	0.048	0.021	0.257	-0.107
-0.041	-0.991	0.459	-0.115	-0.908	0.404	-0.454	-0.007	0.077	0.023	-0.065	0.016	0.008	0.011	0.224	-0.096
0.105	-0.979	0.424	-0.114	-0.903	0.415	-0.593	0.130	-0.013	0.168	-0.058	-0.030	0.140	0.001	0.187	-0.105
0.086	-1.010	0.447	-0.112	-0.897	0.427	-0.659	0.186	0.012	0.146	-0.094	-0.019	0.123	0.032	0.210	-0.110
0.113	-1.053	0.396	-0.109	-0.893	0.437	-0.557	0.025	0.086	0.171	-0.141	-0.080	0.150	0.075	0.158	-0.139
0.105	-1.026	0.404	-0.105	-0.890	0.444	-0.381	0.269	0.081	0.158	-0.117	-0.079	0.143	0.049	0.164	-0.142
0.143	-0.999	0.467	-0.102	-0.888	0.448	-0.191	0.205	0.025	0.193	-0.092	-0.020	0.181	0.022	0.225	-0.154
0.128	-0.987	0.479	-0.100	-0.889	0.447	0.043	0.067	0.020	0.176	-0.080	-0.007	0.165	0.012	0.235	-0.130
0.170	-0.960	0.459	-0.098	-0.891	0.444	0.167	-0.120	0.112	0.217	-0.051	-0.024	0.206	0.013	0.214	-0.102
-0.003	-0.964	0.388	-0.097	-0.893	0.439	0.230	-0.209	0.150	0.043	-0.052	-0.090	0.031	0.007	0.141	-0.064
-0.041	-1.010	0.400	-0.095	-0.897	0.431	0.415	-0.085	0.158	0.002	-0.095	-0.070	0.008	0.040	0.151	0.017
-0.041	-1.010	0.400	-0.092	-0.902	0.422	0.521	0.009	0.120	0.000	-0.090	-0.060	0.010	0.042	0.149	0.102
-0.291	-1.084	0.408	-0.093	-0.908	0.409	0.679	-0.009	0.026	-0.249	-0.157	-0.039	0.262	0.117	0.154	0.172
-0.291	-1.084	0.408	-0.094	-0.915	0.393	0.857	-0.041	-0.033	-0.247	-0.150	-0.023	0.263	0.118	0.152	0.237
-0.360	-1.092	0.254	-0.097	-0.922	0.375	0.944	-0.035	-0.095	-0.313	-0.150	-0.158	0.332	0.127	0.005	0.323
-0.357	-1.007	0.203	-0.099	-0.927	0.361	0.773	0.092	-0.098	-0.307	-0.059	-0.194	0.328	0.043	0.058	0.364
-0.468	-1.037	0.179	-0.101	-0.933	0.346	0.776	-0.035	-0.057	-0.416	-0.084	-0.203	0.438	0.076	0.083	0.389
-0.468	-1.053	0.163	-0.105	-0.937	0.332	0.660	-0.361	-0.015	-0.412	-0.095	-0.204	0.437	0.093	0.100	0.384
-0.391	-1.103	0.199	-0.108	-0.942	0.317	0.708	-0.349	-0.007	-0.332	-0.141	-0.154	0.359	0.145	0.065	0.361
-0.360	-1.115	0.211	-0.112	-0.947	0.303	0.714	-0.369	-0.034	-0.297	-0.148	-0.128	0.327	0.158	0.054	0.301
-0.272	-1.107	0.199	-0.113	-0.949	0.294	0.434	-0.039	-0.051	-0.207	-0.138	-0.131	0.238	0.153	0.066	0.242
-0.222	-1.115	0.301	-0.115	-0.950	0.289	0.249	0.093	-0.106	-0.156	-0.145	-0.024	0.187	0.162	0.037	0.202
-0.210	-1.041	0.258	-0.116	-0.951	0.287	0.137	0.226	-0.122	-0.143	-0.071	-0.065	0.174	0.090	0.007	0.163
-0.199	-1.014	0.219	-0.118	-0.952	0.282	0.269	0.293	-0.170	-0.130	-0.043	-0.100	0.162	0.064	0.047	0.137
-0.180	-1.030	0.234	-0.122	-0.954	0.275	0.410	0.215	-0.260	-0.107	-0.057	-0.077	0.141	0.080	0.033	0.105
-0.203	-1.061	0.349	-0.127	-0.955	0.268	0.389	0.084	-0.274	-0.125	-0.087	0.044	0.161	0.111	0.079	0.076
-0.126	-1.084	0.451	-0.130	-0.956	0.264	0.248	0.045	-0.155	-0.046	-0.110	0.151	0.082	0.134	0.180	0.030
-0.133	-0.999	0.420	-0.131	-0.957	0.259	0.250	-0.032	-0.043	-0.054	-0.024	0.123	0.087	0.049	0.145	-0.013
-0.033	-1.022	0.392	-0.131	-0.958	0.256	0.202	0.007	-0.040	0.047	-0.046	0.099	0.014	0.073	0.115	-0.047
0.028	-0.898	0.266	-0.131	-0.959	0.251	0.225	-0.062	-0.015	0.108	0.079	-0.022	0.077	0.049	0.013	-0.067
-0.003	-0.918	0.282	-0.130	-0.960	0.249	0.153	-0.005	0.029	0.076	0.060	-0.004	0.047	0.030	0.000	-0.091
0.032	-1.022	0.301	-0.130	-0.961	0.245	0.217	0.148	-0.040	0.110	-0.043	0.020	0.082	0.075	0.016	-0.093
0.013	-1.026	0.357	-0.129	-0.962	0.241	0.231	0.258	-0.061	0.090	-0.046	0.078	0.065	0.080	0.068	-0.102
0.009	-1.007	0.297	-0.130	-0.963	0.236	0.339	0.289	-0.136	0.087	-0.025	0.025	0.062	0.061	0.006	-0.110
0.067	-0.949	0.266	-0.132	-0.964	0.229	0.370	0.091	-0.165	0.147	0.034	0.000	0.121	0.003	0.029	-0.106
0.040	-0.964	0.246	-0.134	-0.966	0.222	0.418	0.221	-0.154	0.122	0.020	-0.012	0.096	0.018	0.052	-0.101
-0.007	-0.999	0.317	-0.134	-0.967	0.218	0.209	0.188	-0.079	0.076	-0.014	0.062	0.051	0.052	0.016	-0.092
-0.030	-1.049	0.353	-0.135	-0.967	0.215	0.218	0.287	-0.114	0.053	-0.064	0.101	0.028	0.102	0.048	-0.079
-0.076	-0.987	0.360	-0.135	-0.969	0.209	0.396	0.234	-0.080	0.007	-0.001	0.116	0.018	0.039	0.052	-0.080
-0.018	-0.995	0.266	-0.134	-0.971	0.200	0.488	0.184	-0.036	0.064	-0.007	0.030	0.042	0.047	0.047	-0.076
0.043	-0.918	0.211	-0.135	-0.972	0.191	0.512	0.210	-0.071	0.126	0.073	-0.016	0.104	0.030	0.105	-0.077
0.013	-0.964	0.179	-0.134	-0.974	0.181	0.506	0.155	-0.045	0.094	0.028	-0.038	0.075	0.017	0.139	-0.081
0.013	-0.976	0.211	-0.134	-0.976	0.171	0.558	0.237	-0.032	0.094	0.018	0.004	0.076	0.029	0.110	-0.081
-0.041	-1.010	0.282	-0.134	-0.978	0.161	0.554	0.129	-0.072	0.040	-0.015	0.085	0.025	0.064	0.042	-0.084
-0.030	-1.018	0.246	-0.135	-0.979	0.150	0.579	-0.069	-0.055	0.053	-0.021	0.061	0.038	0.071	0.081	-0.082
0.036	-0.976	0.215	-0.136	-0.981	0.139	0.554	0.080	-0.085	0.119	0.023	0.040	0.106	0.028	0.116	-0.090
0.013	-0.941	0.096	-0.137	-0.982	0.131	0.458	0.134	-0.091	0.097	0.059	-0.069	0.085	0.006	0.237	-0.090
0.047	-0.999	0.171	-0.139	-0.983	0.123	0.422	0.154	-0.139	0.133	0.002	0.013	0.121	0.053	0.165	-0.104
-0.037	-1.010	0.203	-0.140	-0.984	0.113	0.511	-0.033	-0.072	0.050	-0.009	0.055	0.037	0.065	0.136	-0.091
0.017	-1.003	0.270	-0.141	-0.985	0.103	0.523	0.024	-0.060	0.104	-0.000	0.132	0.092	0.058	0.071	-0.090
-0.049	-0.999	0.187	-0.142	-0.985	0.094	0.490	0.056	-0.074	0.040	0.004	0.058	0.028	0.055	0.157	-0.078
-0.049	-0.999	0.187	-0.144	-0.986	0.085	0.485	-0.053	-0.102	0.041	0.005	0.068	0.030	0.055	0.159	-0.079
-0.022	-0.987	0.124	-0.145	-0.986	0.078	0.327	-0.009	-0.080	0.069	0.017	0.011	0.059	0.045	0.225	-0.077
-0.022	-0.987	0.124	-0.147	-0.986	0.073	0.294	-0.001	-0.116	0.071	0.017	0.017	0.062	0.046	0.227	-0.075
0.047	-1.003	0.092	-0.148	-0.987	0.066	0.361	-0.030	-0.079	0.141	0.002	-0.007	0.134	0.063	0.261	-0.089
-0.057	-1.072	0.128	-0.150	-0.987	0.058	0.398	-0.087	-0.089	0.039	-0.067	0.037	0.033	0.134	0.228	-0.095
0.017	-1.022	0.159	-0.150	-0.987	0.048	0.519	-0.087	-0.063	0.112	-0.016	0.078	0.108	0.085	0.200	-0.092
-0.045	-1.049	0.219	-0.151	-0.988	0.036	0.580	-0.100	-0.070	0.051	-0.043	0.149	0.049	0.112	0.144	-0.077
-0.076	-1.030	0.179	-0.153	-0.988	0.030	0.369	0.030	-0.102	0.022	-0.024	0.117	0.022	0.094	0.186	-0.070
-0.080	-1.003	0.156	-0.156	-0.988	0.024	0.293	0.009	-0.128	0.021	0.003	0.099	0.021	0.068	0.213	-0.063
-0.118	-0.972	0.136	-0.158	-0.987	0.022	0.127	0.053	-0.143	-0.015	0.034	0.081	0.014	0.038	0.235	-0.056
-0.033	-0.983	0.132	-0.160	-0.987	0.021	0.095	0.051	-0.100	0.071	0.022	0.079	0.073	0.051	0.241	-0.060
-0.030	-0.952	0.029	-0.161	-0.987	0.017	0.213	0.011	-0.078	0.076	0.053	-0.019	0.080	0.021	0.346	-0.081
-0.010	-0.933	0.022	-0.162	-0.987	0.013	0.202	-0.011	-0.054	0.095	0.073	-0.023	0.102	0.003	0.357	-0.090
0.063	-0.952	0.041	-0.163	-0.987	0.008	0.258	-0.028	-0.123	0.170	0.053	0.002	0.178	0.024	0.340	-0.084
-0.064	-0.918	0.081	-0.165	-0.986	0.005	0.101	-0.133	-0.099	0.045	0.088	0.044	0.054	0.010	0.304	-0.085
-0.064	-0.976	0.100	-0.167	-0.986	0.009	-0.177	-0.073	-0.108	0.047	0.030	0.060	0.057	0.049	0.287	-0.081
-0.080	-0.960	0.163	-0.168	-0.986	0.014	-0.239	-0.098	-0.070	0.033	0.045	0.119	0.045	0.033	0.227	-0.058
-0.083	-0.937	0.152	-0.168	-0.985	0.021	-0.335	-0.015	-0.028	0.029	0.068	0.100	0.045	0.011	0.241	-0.068
-0.076	-0.898	0.081	-0.168	-0.985	0.029	-0.422	-0.082	0.021	0.036	0.106	0.021	0.056	0.027	0.315	-0.073
-0.010	-0.887	0.100	-0.168	-0.985	0.036	-0.410	-0.213	-0.002	0.101	0.117	0.033	0.124	0.038	0.297	-0.065
0.001	-0.906	0.033	-0.169	-0.985	0.045	-0.445	-0.096	-0.103	0.115	0.097	-0.042	0.138	0.018	0.366	-0.066
-0.076	-0.891	0.061	-0.172	-0.983	0.057	-0.657	-0.194	-0.135	0.040	0.112	-0.027	0.064	0.032	0.340	-0.073
-0.064	-0.925	0.148	-0.175	-0.982	0.073	-0.804	-0.166	-0.172	0.055	0.075	0.044	0.079	0.004	0.255	-0.058
-0.080	-0.968	0.234	-0.177	-0.980	0.091	-0.917	-0.048	-0.116	0.042	0.030	0.113	0.067	0.048	0.170	-0.064
-0.126	-0.941	0.238	-0.179	-0.978	0.107	-0.842	-0.086	-0.100	-0.003	0.055	0.100	0.024	0.022	0.166	-0.076
-0.022	-0.922	0.238	-0.180	-0.976	0.124	-0.864	-0.128	-0.044	0.102	0.072	0.083	0.130	0.004	0.167	-0.075
-0.045	-0.914	0.203	-0.181	-0.973	0.142	-0.903	-0.090	-0.082	0.080	0.077	0.030	0.110	0.002	0.203	-0.079
-0.076	-0.875	0.230	-0.183	-0.970	0.158	-0.887	-0.320	-0.068	0.052	0.113	0.041	0.082	0.038	0.176	-0.096
-0.030	-0.871	0.226	-0.186	-0.967	0.174	-0.872	-0.229	-0.116	0.100	0.113	0.021	0.131	0.041	0.180	-0.091
0.001	-0.879	0.199	-0.188	-0.963	0.193	-0.995	-0.186	-0.082	0.133	0.102	-0.026	0.164	0.032	0.208	-0.093
-0.022	-0.871	0.219	-0.189	-0.959	0.212	-1.008	-0.085	-0.064	0.111	0.105	-0.025	0.144	0.038	0.188	-0.096
-0.030	-0.952	0.270	-0.191	-0.953	0.235	-1.172	-0.005	-0.112	0.105	0.018	0.003	0.139	0.044	0.138	-0.099
-0.091	-0.976	0.388	-0.191	-0.948	0.254	-1.036	-0.122	-0.029	0.045	-0.011	0.101	0.081	0.068	0.020	-0.095
-0.060	-0.956	0.435	-0.193	-0.943	0.273	-1.011	-0.293	-0.035	0.078	0.003	0.130	0.115	0.050	0.027	-0.079
-0.083	-0.952	0.435	-0.196	-0.936	0.291	-1.022	-0.207	-0.101	0.058	0.001	0.111	0.095	0.047	0.027	-0.084
-0.157	-0.918	0.424	-0.199	-0.929	0.311	-1.090	-0.174	-0.111	-0.012	0.028	0.078	0.025	0.014	0.016	-0.087
-0.022	-0.891	0.396	-0.201	-0.922	0.331	-1.088	-0.195	-0.090	0.125	0.048	0.031	0.163	0.011	0.011	-0.073
-0.057	-0.879	0.400	-0.203	-0.914	0.351	-1.127	-0.180	-0.072	0.092	0.051	0.014	0.131	0.021	0.006	-0.073
-0.080	-0.860	0.353	-0.205	-0.906	0.371	-1.127	-0.102	-0.073	0.070	0.062	-0.054	0.111	0.038	0.053	-0.087
-0.053	-0.867	0.427	-0.206	-0.897	0.390	-1.063	-0.056	-0.073	0.098	0.046	0.002	0.142	0.029	0.023	-0.079
-0.053	-0.867	0.427	-0.208	-0.888	0.409	-1.079	-0.085	-0.083	0.099	0.037	-0.018	0.145	0.027	0.023	-0.077
-0.076	-0.887	0.494	-0.211	-0.880	0.427	-0.992	-0.156	-0.096	0.078	0.008	0.032	0.125	0.007	0.090	-0.080
-0.076	-0.887	0.494	-0.212	-0.872	0.441	-0.863	-0.079	-0.072	0.079	0.000	0.016	0.129	0.006	0.091	-0.097
-0.126	-0.910	0.597	-0.215	-0.864	0.456	-0.851	-0.203	-0.074	0.032	-0.031	0.104	0.082	0.018	0.194	-0.106
-0.018	-0.879	0.640	-0.216	-0.856	0.470	-0.792	-0.035	-0.088	0.140	-0.008	0.133	0.193	0.012	0.238	-0.113
-0.057	-0.929	0.644	-0.216	-0.847	0.485	-0.895	0.067	-0.045	0.101	-0.068	0.120	0.158	0.040	0.244	-0.120
-0.045	-0.871	0.585	-0.216	-0.839	0.500	-0.837	0.033	-0.061	0.112	-0.018	0.047	0.172	0.016	0.186	-0.125
-0.033	-0.852	0.546	-0.216	-0.830	0.515	-0.870	0.068	-0.063	0.123	-0.008	-0.008	0.187	0.034	0.149	-0.107
-0.041	-0.852	0.526	-0.216	-0.820	0.530	-0.868	0.128	-0.095	0.115	-0.017	-0.043	0.182	0.032	0.130	-0.105
-0.033	-0.813	0.498	-0.215	-0.812	0.542	-0.755	0.076	-0.062	0.122	0.013	-0.083	0.192	0.069	0.104	-0.092
0.005	-0.817	0.530	-0.214	-0.803	0.556	-0.801	0.224	-0.087	0.158	-0.000	-0.066	0.233	0.064	0.137	-0.096
-0.060	-0.806	0.510	-0.215	-0.794	0.569	-0.799	-0.026	-0.068	0.093	0.002	-0.098	0.171	0.074	0.118	-0.106
0.028	-0.837	0.514	-0.214	-0.783	0.584	-0.932	0.085	-0.059	0.181	-0.039	-0.109	0.262	0.042	0.124	-0.104
0.032	-0.918	0.565	-0.210	-0.774	0.598	-0.825	0.297	-0.017	0.180	-0.130	-0.072	0.269	0.041	0.177	-0.121
-0.030	-0.910	0.550	-0.206	-0.764	0.612	-0.893	0.194	0.039	0.115	-0.132	-0.102	0.212	0.035	0.163	-0.148
0.117	-0.898	0.585	-0.200	-0.755	0.624	-0.727	0.349	0.067	0.255	-0.129	-0.078	0.362	0.026	0.201	-0.144
0.105	-0.817	0.581	-0.195	-0.748	0.635	-0.583	0.443	-0.070	0.238	-0.055	-0.092	0.355	0.052	0.199	-0.124
0.024	-0.740	0.581	-0.192	-0.744	0.640	-0.294	0.215	-0.082	0.155	0.018	-0.097	0.279	0.127	0.202	-0.110
-0.045	-0.779	0.577	-0.193	-0.742	0.642	-0.148	-0.032	-0.031	0.086	-0.022	-0.103	0.214	0.085	0.201	-0.054
-0.072	-0.833	0.514	-0.194	-0.742	0.642	-0.075	-0.161	0.034	0.060	-0.077	-0.166	0.189	0.027	0.141	0.012
-0.137	-0.829	0.475	-0.196	-0.742	0.641	-0.017	-0.212	0.023	-0.003	-0.072	-0.204	0.127	0.027	0.105	0.057
-0.199	-0.821	0.424	-0.199	-0.744	0.638	0.127	-0.095	-0.098	-0.061	-0.063	-0.253	0.066	0.032	0.057	0.111
-0.191	-0.794	0.459	-0.203	-0.747	0.633	0.309	-0.155	-0.133	-0.049	-0.032	-0.211	0.075	0.057	0.095	0.148
-0.307	-0.767	0.427	-0.208	-0.753	0.625	0.470	-0.119	-0.186	-0.160	0.000	-0.235	0.040	0.083	0.065	0.198
-0.257	-0.786	0.384	-0.211	-0.759	0.617	0.536	0.119	-0.287	-0.106	-0.013	-0.269	0.010	0.063	0.024	0.243
-0.387	-0.782	0.329	-0.216	-0.763	0.609	0.439	0.035	-0.334	-0.231	-0.005	-0.317	0.122	0.066	0.030	0.293
-0.441	-0.759	0.317	-0.221	-0.768	0.601	0.502	-0.095	-0.231	-0.279	0.024	-0.320	0.176	0.088	0.041	0.327
-0.430	-0.744	0.254	-0.225	-0.771	0.596	0.285	-0.023	-0.168	-0.263	0.043	-0.377	0.165	0.102	0.102	0.350
-0.476	-0.752	0.282	-0.228	-0.774	0.591	0.227	-0.056	-0.094	-0.306	0.037	-0.344	0.212	0.093	0.072	0.336
-0.380	-0.694	0.301	-0.229	-0.776	0.588	0.209	0.059	-0.082	-0.208	0.098	-0.321	0.116	0.148	0.049	0.295
-0.322	-0.721	0.290	-0.228	-0.776	0.588	0.026	0.222	-0.083	-0.151	0.071	-0.332	0.058	0.118	0.057	0.254
-0.253	-0.752	0.376	-0.225	-0.773	0.593	-0.242	0.414	-0.111	-0.084	0.037	-0.250	0.013	0.083	0.034	0.215
-0.276	-0.860	0.455	-0.222	-0.770	0.598	-0.236	0.463	-0.130	-0.110	-0.075	-0.177	0.010	0.028	0.116	0.182
-0.372	-0.898	0.601	-0.217	-0.768	0.603	-0.166	0.473	-0.053	-0.211	-0.116	-0.035	0.105	0.069	0.267	0.162
-0.303	-0.937	0.636	-0.214	-0.768	0.604	0.010	0.345	-0.059	-0.144	-0.155	-0.001	0.036	0.110	0.307	0.151
-0.283	-0.960	0.542	-0.213	-0.771	0.600	0.262	0.201	-0.076	-0.126	-0.175	-0.092	0.015	0.137	0.217	0.110
-0.307	-0.987	0.707	-0.216	-0.777	0.591	0.558	-0.043	-0.156	-0.146	-0.196	0.082	0.036	0.167	0.388	0.048
-0.168	-0.910	0.762	-0.218	-0.784	0.581	0.652	0.017	-0.170	-0.005	-0.112	0.147	0.105	0.094	0.448	0.000
-0.087	-0.794	0.692	-0.221	-0.790	0.572	0.608	-0.052	-0.178	0.079	0.010	0.085	0.188	0.019	0.381	-0.052
-0.149	-0.906	0.845	-0.228	-0.798	0.558	0.827	-0.333	-0.181	0.023	-0.094	0.253	0.129	0.096	0.540	-0.088
-0.149	-0.906	0.845	-0.235	-0.805	0.545	0.717	-0.323	-0.255	0.030	-0.088	0.265	0.131	0.100	0.545	-0.106
-0.207	-0.952	0.841	-0.244	-0.806	0.539	0.392	-0.135	-0.485	-0.018	-0.132	0.268	0.076	0.150	0.545	-0.108
-0.157	-0.983	0.853	-0.256	-0.803	0.537	0.051	-0.195	-0.669	0.044	-0.166	0.281	0.128	0.184	0.562	-0.112
-0.203	-1.030	0.861	-0.274	-0.798	0.537	-0.144	-0.550	-0.775	0.016	-0.219	0.289	0.084	0.233	0.574	-0.116
-0.210	-1.053	0.861	-0.294	-0.792	0.535	-0.139	-0.842	-0.746	0.029	-0.248	0.291	0.079	0.259	0.580	-0.163
-0.210	-1.099	0.845	-0.315	-0.787	0.530	0.009	-0.805	-0.780	0.049	-0.299	0.279	0.081	0.308	0.568	-0.196
-0.057	-1.111	0.873	-0.333	-0.782	0.527	0.053	-0.497	-0.898	0.221	-0.315	0.310	0.238	0.324	0.600	-0.215
-0.076	-1.103	0.857	-0.350	-0.777	0.523	0.126	-0.327	-0.982	0.219	-0.313	0.298	0.222	0.320	0.589	-0.230
-0.191	-1.049	0.822	-0.370	-0.772	0.517	0.175	-0.513	-1.008	0.124	-0.264	0.269	0.109	0.269	0.559	-0.246
-0.187	-0.995	0.727	-0.392	-0.766	0.509	0.259	-0.587	-1.104	0.150	-0.216	0.182	0.116	0.218	0.468	-0.221
-0.149	-0.914	0.617	-0.415	-0.760	0.500	0.232	-0.660	-1.128	0.211	-0.141	0.080	0.156	0.140	0.362	-0.180
-0.214	-0.933	0.597	-0.438	-0.754	0.490	0.365	-0.570	-1.169	0.168	-0.167	0.071	0.093	0.163	0.346	-0.180
-0.360	-0.983	0.676	-0.462	-0.745	0.481	0.188	-0.729	-1.187	0.046	-0.226	0.158	0.050	0.216	0.429	-0.165
-0.291	-1.022	0.755	-0.482	-0.736	0.474	0.162	-0.489	-1.095	0.135	-0.273	0.244	0.022	0.258	0.512	-0.164
-0.407	-0.983	0.770	-0.502	-0.727	0.469	0.050	-0.565	-1.016	0.039	-0.244	0.265	0.090	0.222	0.532	-0.188
-0.322	-0.960	0.755	-0.519	-0.717	0.466	-0.107	-0.479	-0.938	0.141	-0.231	0.252	0.001	0.202	0.520	-0.225
-0.222	-0.902	0.692	-0.535	-0.707	0.463	-0.023	-0.341	-0.964	0.257	-0.183	0.192	0.104	0.148	0.461	-0.239
-0.222	-0.867	0.577	-0.550	-0.698	0.459	0.076	-0.342	-0.924	0.272	-0.157	0.082	0.108	0.118	0.351	-0.266
-0.210	-0.848	0.502	-0.564	-0.689	0.455	0.076	-0.304	-0.930	0.298	-0.147	0.011	0.121	0.102	0.282	-0.262
-0.253	-0.798	0.514	-0.578	-0.680	0.450	0.113	-0.273	-0.884	0.270	-0.105	0.027	0.080	0.055	0.299	-0.232
-0.330	-0.786	0.506	-0.592	-0.672	0.445	0.254	-0.205	-0.907	0.206	-0.101	0.025	0.004	0.047	0.296	-0.199
-0.399	-0.717	0.514	-0.604	-0.665	0.439	0.265	-0.234	-0.829	0.150	-0.039	0.039	0.062	0.023	0.307	-0.167
-0.460	-0.690	0.526	-0.616	-0.659	0.431	0.285	-0.313	-0.734	0.100	-0.019	0.058	0.119	0.051	0.321	-0.131
-0.484	-0.728	0.581	-0.626	-0.651	0.429	0.105	-0.086	-0.732	0.087	-0.065	0.115	0.136	0.014	0.377	-0.121
-0.526	-0.724	0.550	-0.636	-0.643	0.428	0.047	-0.107	-0.687	0.054	-0.070	0.085	0.171	0.020	0.345	-0.112
-0.468	-0.763	0.577	-0.643	-0.635	0.428	-0.022	-0.039	-0.582	0.119	-0.116	0.112	0.105	0.017	0.372	-0.103
-0.522	-0.775	0.573	-0.650	-0.630	0.426	0.133	-0.043	-0.557	0.072	-0.133	0.110	0.152	0.029	0.369	-0.094
-0.560	-0.763	0.558	-0.656	-0.625	0.423	0.220	-0.055	-0.510	0.040	-0.126	0.097	0.185	0.018	0.356	-0.101
-0.564	-0.744	0.546	-0.662	-0.622	0.418	0.304	-0.113	-0.475	0.043	-0.110	0.090	0.184	0.000	0.349	-0.083
-0.507	-0.763	0.506	-0.668	-0.617	0.416	0.123	-0.067	-0.457	0.106	-0.134	0.053	0.122	0.021	0.316	-0.074
-0.599	-0.786	0.565	-0.674	-0.613	0.412	0.192	-0.128	-0.436	0.020	-0.162	0.116	0.212	0.046	0.380	-0.071
-0.591	-0.755	0.534	-0.679	-0.609	0.410	0.231	0.062	-0.474	0.032	-0.135	0.086	0.203	0.018	0.352	-0.072
-0.634	-0.744	0.613	-0.685	-0.605	0.407	0.180	-0.109	-0.424	-0.004	-0.128	0.168	0.242	0.009	0.433	-0.071
-0.622	-0.721	0.636	-0.691	-0.602	0.401	0.246	-0.232	-0.375	0.013	-0.107	0.197	0.226	0.013	0.460	-0.077
-0.599	-0.724	0.648	-0.696	-0.600	0.395	0.304	-0.273	-0.286	0.041	-0.113	0.216	0.200	0.007	0.474	-0.086
-0.599	-0.748	0.554	-0.700	-0.600	0.388	0.374	-0.202	-0.275	0.046	-0.136	0.128	0.198	0.017	0.381	-0.087
-0.595	-0.794	0.585	-0.704	-0.599	0.382	0.327	-0.166	-0.290	0.054	-0.184	0.165	0.192	0.065	0.415	-0.096
-0.641	-0.798	0.554	-0.708	-0.599	0.375	0.461	-0.140	-0.241	0.011	-0.187	0.141	0.238	0.072	0.386	-0.096
-0.572	-0.779	0.546	-0.711	-0.600	0.366	0.539	-0.189	-0.218	0.084	-0.167	0.141	0.168	0.055	0.381	-0.101
-0.607	-0.759	0.573	-0.714	-0.602	0.357	0.491	-0.248	-0.175	0.052	-0.146	0.178	0.201	0.040	0.412	-0.108
-0.607	-0.759	0.573	-0.718	-0.602	0.351	0.521	-0.060	-0.267	0.055	-0.146	0.184	0.200	0.044	0.414	-0.122
-0.541	-0.697	0.451	-0.720	-0.602	0.345	0.479	-0.032	-0.237	0.123	-0.084	0.068	0.135	0.014	0.293	-0.112
-0.549	-0.686	0.435	-0.722	-0.602	0.341	0.393	0.015	-0.212	0.118	-0.073	0.057	0.141	0.022	0.277	-0.102
-0.584	-0.655	0.372	-0.724	-0.602	0.336	0.354	-0.039	-0.158	0.085	-0.042	-0.002	0.176	0.051	0.215	-0.103
-0.587	-0.655	0.309	-0.725	-0.603	0.331	0.364	-0.022	-0.126	0.083	-0.041	-0.060	0.180	0.049	0.154	-0.089
-0.522	-0.670	0.305	-0.727	-0.604	0.327	0.351	0.018	-0.166	0.150	-0.056	-0.060	0.115	0.032	0.153	-0.091
-0.599	-0.624	0.353	-0.729	-0.603	0.323	0.348	-0.002	-0.173	0.075	-0.010	-0.009	0.193	0.077	0.203	-0.081
-0.526	-0.620	0.357	-0.731	-0.604	0.318	0.370	-0.051	-0.166	0.150	-0.006	0.000	0.118	0.078	0.210	-0.092
-0.641	-0.659	0.333	-0.733	-0.604	0.313	0.453	-0.019	-0.196	0.037	-0.044	-0.018	0.232	0.038	0.191	-0.081
-0.549	-0.678	0.317	-0.736	-0.604	0.306	0.515	-0.031	-0.219	0.132	-0.063	-0.027	0.137	0.016	0.179	-0.085
-0.614	-0.717	0.329	-0.738	-0.605	0.299	0.467	-0.096	-0.196	0.069	-0.101	-0.008	0.200	0.025	0.196	-0.067
-0.576	-0.701	0.290	-0.742	-0.604	0.292	0.454	-0.112	-0.248	0.111	-0.086	-0.040	0.160	0.013	0.163	-0.080
-0.637	-0.724	0.321	-0.744	-0.605	0.283	0.590	-0.119	-0.198	0.052	-0.109	-0.000	0.221	0.041	0.201	-0.061
-0.595	-0.713	0.325	-0.746	-0.607	0.273	0.661	-0.194	-0.115	0.096	-0.095	0.014	0.178	0.033	0.211	-0.061
-0.664	-0.678	0.254	-0.749	-0.610	0.260	0.704	-0.285	-0.103	0.030	-0.058	-0.044	0.247	0.000	0.146	-0.070
-0.614	-0.636	0.246	-0.751	-0.612	0.247	0.819	-0.218	-0.109	0.082	-0.013	-0.039	0.197	0.042	0.144	-0.061
-0.564	-0.667	0.309	-0.752	-0.615	0.237	0.722	-0.069	-0.090	0.133	-0.041	0.034	0.146	0.010	0.212	-0.047
-0.699	-0.647	0.274	-0.754	-0.618	0.224	0.792	-0.242	-0.068	0.001	-0.019	0.012	0.279	0.030	0.182	-0.057
-0.687	-0.597	0.266	-0.756	-0.620	0.210	0.778	-0.263	-0.071	0.014	0.033	0.017	0.264	0.081	0.179	-0.058
-0.657	-0.624	0.301	-0.758	-0.621	0.200	0.649	-0.152	-0.110	0.047	0.007	0.062	0.229	0.055	0.219	-0.059
-0.657	-0.609	0.297	-0.760	-0.622	0.187	0.678	-0.319	-0.113	0.049	0.024	0.071	0.225	0.072	0.220	-0.062
-0.572	-0.667	0.250	-0.763	-0.622	0.177	0.747	-0.113	-0.189	0.136	-0.034	0.034	0.136	0.015	0.178	-0.073
-0.703	-0.701	0.238	-0.766	-0.621	0.163	0.895	-0.175	-0.259	0.009	-0.070	0.036	0.262	0.020	0.172	-0.085
-0.680	-0.705	0.317	-0.769	-0.622	0.146	1.010	-0.346	-0.181	0.034	-0.074	0.132	0.234	0.024	0.258	-0.090
-0.622	-0.724	0.282	-0.771	-0.624	0.126	1.002	-0.488	-0.079	0.094	-0.092	0.116	0.172	0.046	0.230	-0.088
-0.653	-0.740	0.238	-0.774	-0.625	0.103	1.042	-0.708	-0.086	0.065	-0.106	0.096	0.200	0.064	0.195	-0.124
-0.607	-0.624	0.199	-0.776	-0.626	0.080	1.057	-0.655	-0.099	0.112	0.011	0.079	0.150	0.050	0.164	-0.158
-0.534	-0.570	0.175	-0.778	-0.626	0.057	1.061	-0.597	-0.102	0.187	0.065	0.078	0.073	0.102	0.148	-0.178
-0.499	-0.554	0.195	-0.779	-0.626	0.036	1.063	-0.576	-0.069	0.222	0.080	0.119	0.034	0.117	0.175	-0.204
-0.522	-0.624	0.187	-0.778	-0.628	0.010	1.293	-0.648	0.031	0.198	0.012	0.137	0.054	0.048	0.174	-0.234
-0.549	-0.748	0.219	-0.776	-0.630	-0.018	1.586	-0.589	0.134	0.169	-0.109	0.197	0.078	0.075	0.213	-0.246
-0.510	-0.767	0.250	-0.773	-0.632	-0.056	2.195	-0.697	0.210	0.204	-0.126	0.266	0.037	0.094	0.251	-0.244
-0.495	-0.705	0.136	-0.767	-0.634	-0.101	2.802	-0.628	0.353	0.213	-0.063	0.196	0.018	0.034	0.142	-0.215
-0.503	-0.667	0.037	-0.758	-0.634	-0.150	3.237	-0.559	0.521	0.197	-0.024	0.147	0.022	0.002	0.049	-0.166
-0.668	-0.636	0.033	-0.748	-0.633	-0.200	3.232	-0.664	0.668	0.020	0.006	0.193	0.185	0.029	0.051	-0.097
-0.768	-0.539	-0.022	-0.735	-0.631	-0.249	2.859	-0.896	0.718	-0.092	0.100	0.187	0.283	0.123	0.000	-0.047
-0.807	-0.469	-0.057	-0.719	-0.628	-0.297	2.587	-1.088	0.807	-0.147	0.167	0.199	0.319	0.191	0.030	0.011
-0.699	-0.361	-0.112	-0.701	-0.627	-0.339	2.180	-1.093	0.917	-0.057	0.274	0.187	0.208	0.296	0.079	0.017
-0.764	-0.276	-0.108	-0.677	-0.629	-0.383	1.726	-1.614	1.062	-0.146	0.361	0.234	0.272	0.378	0.070	0.004
-0.587	-0.272	-0.246	-0.654	-0.629	-0.420	1.351	-1.561	0.886	0.008	0.365	0.134	0.093	0.378	0.204	-0.035
-0.587	-0.272	-0.246	-0.632	-0.631	-0.451	0.939	-1.504	0.777	-0.015	0.367	0.165	0.093	0.375	0.200	-0.051
-0.495	-0.504	-0.215	-0.612	-0.636	-0.470	0.398	-1.141	0.757	0.058	0.141	0.215	0.001	0.139	0.165	-0.101
-0.541	-0.674	-0.156	-0.594	-0.641	-0.486	0.426	-0.953	0.702	-0.006	-0.024	0.291	0.046	0.035	0.103	-0.149
-0.430	-0.852	-0.136	-0.578	-0.641	-0.506	0.722	-0.946	0.480	0.090	-0.203	0.330	0.064	0.217	0.080	-0.209
-0.330	-0.898	-0.105	-0.565	-0.634	-0.528	0.998	-0.937	0.220	0.177	-0.256	0.384	0.162	0.268	0.046	-0.233
-0.276	-0.883	-0.101	-0.556	-0.619	-0.554	1.389	-0.872	-0.064	0.222	-0.255	0.415	0.213	0.256	0.039	-0.275
-0.391	-0.840	-0.077	-0.548	-0.598	-0.585	1.704	-0.992	-0.272	0.098	-0.233	0.469	0.094	0.217	0.014	-0.313
-0.307	-0.833	-0.175	-0.544	-0.572	-0.613	1.736	-0.829	-0.569	0.179	-0.251	0.399	0.174	0.214	0.110	0.000
-0.164	-0.740	-0.353	-0.549	-0.542	-0.636	1.694	-0.366	-0.905	0.327	-0.189	0.244	0.312	0.125	0.285	0.000
-0.214	-0.601	-0.412	-0.558	-0.508	-0.656	1.766	-0.140	-1.095	0.286	-0.084	0.205	0.258	0.011	0.342	0.000
Avg ODBA	3.872
Vec ODBA	2.644
Avg ELBA	1.759
Avg EPBA	0.528
Speed	ODBA	VeDBA	ELBA	EPBA	StrkSpGn	StrSpGn_L	ISI
10.000	3.872	2.644	1.759	0.528	1.012	0.827	2.092
MeanPeak	0.103243
MeanLong	0.084438
MeanISI	2.092000
