# Supplementary material for: Averaged Propulsive Body Acceleration (APBA) Can Be Calculated from Biologging Tags That Incorporate Gyroscopes and Accelerometers to Estimate Swimming Speed, Hydrodynamic Drag and Energy Expenditure for Steller Sea Lions
Source: PLoS One. 2016 Jun 10;11(6):e0157326. doi: 10.1371/journal.pone.0157326 (PMC4902303; doi:10.1371/journal.pone.0157326)
Supplement: S5 Data — Same components as S2. (ZIP) [file pone.0157326.s005.zip › YashaJuly_30/yasha_6000_4.csv]

rawAx	rawAy	rawAz	gravX	gravY	gravZ	gyrX	gyrY	gyrZ	estAx	estAy	estAz	odbX	odbY	odbZ	spk
-0.303	-0.326	-0.641	-0.224	-0.386	-0.895	0.209	-0.793	-0.068	-0.107	0.074	0.228	0.303	0.291	0.112	-0.003
-0.199	-0.238	-0.637	-0.210	-0.382	-0.900	0.201	-0.731	0.065	-0.017	0.159	0.236	0.202	0.381	0.108	-0.022
-0.149	-0.257	-0.589	-0.198	-0.379	-0.904	0.181	-0.670	0.117	0.020	0.137	0.288	0.156	0.362	0.060	-0.045
-0.233	-0.280	-0.550	-0.182	-0.377	-0.908	0.177	-0.813	0.123	-0.080	0.112	0.331	0.243	0.339	0.020	-0.044
-0.226	-0.241	-0.558	-0.168	-0.374	-0.912	0.162	-0.768	0.027	-0.086	0.147	0.327	0.239	0.378	0.027	-0.010
-0.268	-0.164	-0.581	-0.156	-0.371	-0.915	0.087	-0.803	-0.201	-0.141	0.222	0.307	0.285	0.456	0.050	0.041
-0.333	-0.098	-0.605	-0.145	-0.371	-0.917	-0.035	-0.753	-0.307	-0.217	0.287	0.285	0.353	0.522	0.073	0.061
-0.349	-0.091	-0.641	-0.129	-0.375	-0.918	-0.301	-0.948	-0.155	-0.248	0.299	0.250	0.372	0.529	0.109	0.063
-0.253	-0.176	-0.613	-0.114	-0.383	-0.917	-0.436	-0.909	-0.046	-0.168	0.222	0.277	0.279	0.445	0.082	0.053
-0.145	-0.238	-0.609	-0.098	-0.393	-0.914	-0.558	-0.831	0.063	-0.075	0.171	0.278	0.174	0.383	0.079	0.004
-0.133	-0.234	-0.585	-0.076	-0.407	-0.910	-0.698	-1.028	0.421	-0.086	0.188	0.298	0.166	0.388	0.057	-0.046
-0.010	-0.114	-0.495	-0.051	-0.422	-0.905	-0.831	-1.102	0.677	0.011	0.323	0.383	0.045	0.509	0.032	-0.075
-0.010	-0.114	-0.495	-0.022	-0.438	-0.899	-0.862	-1.324	0.577	-0.017	0.339	0.377	0.048	0.509	0.031	-0.080
-0.026	-0.168	-0.443	0.010	-0.455	-0.891	-0.945	-1.554	0.443	-0.065	0.301	0.420	0.066	0.455	0.080	-0.094
-0.026	-0.168	-0.443	0.043	-0.474	-0.880	-1.091	-1.641	0.487	-0.098	0.320	0.409	0.068	0.455	0.079	-0.089
0.090	-0.176	-0.518	0.078	-0.493	-0.866	-1.174	-1.642	0.664	-0.018	0.332	0.321	0.045	0.447	0.002	-0.089
0.167	-0.226	-0.534	0.116	-0.512	-0.851	-1.206	-1.673	0.832	0.022	0.300	0.290	0.119	0.396	0.016	-0.107
0.201	-0.245	-0.542	0.153	-0.530	-0.834	-1.213	-1.638	0.880	0.019	0.299	0.265	0.150	0.376	0.026	-0.121
0.313	-0.296	-0.538	0.188	-0.547	-0.816	-1.211	-1.525	0.846	0.096	0.265	0.250	0.258	0.326	0.025	-0.142
0.270	-0.354	-0.451	0.224	-0.565	-0.794	-1.326	-1.741	0.736	0.017	0.226	0.315	0.212	0.269	0.060	-0.137
0.390	-0.354	-0.436	0.260	-0.582	-0.770	-1.296	-1.831	0.575	0.100	0.243	0.307	0.328	0.270	0.073	-0.150
0.290	-0.415	-0.361	0.294	-0.600	-0.744	-1.267	-1.971	0.278	-0.033	0.199	0.355	0.224	0.209	0.146	-0.144
0.401	-0.342	-0.313	0.322	-0.614	-0.720	-1.211	-1.361	0.640	0.050	0.286	0.379	0.332	0.283	0.191	-0.145
0.417	-0.377	-0.333	0.355	-0.626	-0.695	-1.240	-1.497	0.884	0.032	0.263	0.334	0.344	0.249	0.168	-0.134
0.463	-0.473	-0.384	0.388	-0.634	-0.669	-1.145	-1.516	0.949	0.045	0.175	0.256	0.387	0.153	0.113	-0.159
0.540	-0.551	-0.447	0.419	-0.643	-0.641	-1.203	-1.530	0.808	0.091	0.107	0.165	0.461	0.077	0.046	-0.152
0.667	-0.597	-0.483	0.443	-0.653	-0.614	-1.218	-1.184	0.665	0.194	0.070	0.103	0.584	0.032	0.007	-0.145
0.594	-0.543	-0.412	0.468	-0.659	-0.589	-1.073	-1.219	0.740	0.096	0.130	0.148	0.508	0.088	0.073	-0.142
0.555	-0.585	-0.313	0.492	-0.664	-0.563	-1.061	-1.122	0.786	0.034	0.092	0.222	0.465	0.048	0.168	-0.123
0.624	-0.551	-0.400	0.513	-0.667	-0.541	-0.989	-0.946	0.767	0.082	0.130	0.112	0.530	0.085	0.078	-0.120
0.574	-0.597	-0.380	0.535	-0.667	-0.519	-0.845	-0.985	0.815	0.010	0.084	0.110	0.476	0.040	0.093	-0.124
0.767	-0.655	-0.392	0.551	-0.667	-0.502	-0.685	-0.700	0.663	0.186	0.025	0.081	0.664	0.016	0.078	-0.134
0.720	-0.678	-0.337	0.564	-0.666	-0.488	-0.536	-0.512	0.545	0.127	0.001	0.122	0.614	0.037	0.129	-0.154
0.724	-0.701	-0.313	0.576	-0.662	-0.479	-0.255	-0.451	0.584	0.118	-0.026	0.137	0.616	0.058	0.147	-0.177
0.797	-0.713	-0.302	0.587	-0.657	-0.473	-0.135	-0.324	0.492	0.181	-0.042	0.142	0.686	0.068	0.154	-0.147
0.763	-0.794	-0.337	0.596	-0.652	-0.469	0.046	-0.350	0.440	0.137	-0.128	0.102	0.650	0.146	0.114	-0.140
0.659	-0.752	-0.349	0.606	-0.643	-0.468	0.310	-0.332	0.545	0.023	-0.095	0.090	0.545	0.100	0.097	-0.118
0.755	-0.686	-0.384	0.617	-0.630	-0.471	0.469	-0.212	0.661	0.108	-0.042	0.058	0.640	0.031	0.056	-0.093
0.697	-0.694	-0.416	0.629	-0.617	-0.473	0.468	-0.315	0.696	0.039	-0.062	0.028	0.582	0.036	0.019	-0.081
0.786	-0.771	-0.499	0.637	-0.607	-0.475	0.400	-0.251	0.529	0.118	-0.150	-0.054	0.671	0.110	0.069	-0.098
0.847	-0.763	-0.637	0.641	-0.602	-0.477	0.221	-0.022	0.249	0.177	-0.147	-0.189	0.733	0.098	0.212	-0.092
0.913	-0.717	-0.719	0.636	-0.602	-0.483	-0.003	0.418	-0.033	0.246	-0.101	-0.267	0.800	0.048	0.300	-0.125
0.882	-0.694	-0.802	0.632	-0.604	-0.486	-0.107	0.373	-0.094	0.220	-0.076	-0.346	0.771	0.022	0.387	-0.146
1.009	-0.694	-0.806	0.624	-0.608	-0.491	-0.048	0.409	-0.327	0.354	-0.071	-0.344	0.900	0.018	0.396	-0.178
0.982	-0.574	-0.802	0.616	-0.609	-0.499	0.288	0.345	-0.401	0.335	0.050	-0.332	0.874	0.105	0.396	-0.183
1.009	-0.493	-0.715	0.609	-0.608	-0.510	0.381	0.460	-0.281	0.369	0.131	-0.235	0.902	0.189	0.314	-0.148
0.894	-0.636	-0.747	0.598	-0.609	-0.521	0.260	0.644	-0.373	0.264	-0.010	-0.255	0.787	0.049	0.349	-0.077
0.651	-0.709	-0.865	0.583	-0.611	-0.535	0.405	0.728	-0.572	0.037	-0.081	-0.359	0.545	0.022	0.472	0.038
0.528	-0.717	-0.759	0.567	-0.612	-0.551	0.625	0.724	-0.627	-0.071	-0.088	-0.236	0.423	0.027	0.371	0.196
0.270	-0.763	-0.790	0.555	-0.610	-0.566	0.749	0.415	-0.537	-0.317	-0.136	-0.253	0.166	0.070	0.409	0.320
0.113	-0.902	-0.853	0.546	-0.605	-0.580	0.903	0.192	-0.462	-0.466	-0.279	-0.302	0.008	0.207	0.479	0.391
0.240	-0.937	-1.054	0.534	-0.599	-0.597	1.015	0.404	-0.474	-0.327	-0.319	-0.486	0.136	0.240	0.687	0.513
0.240	-0.937	-1.054	0.519	-0.592	-0.617	1.008	0.671	-0.472	-0.312	-0.326	-0.466	0.137	0.239	0.693	0.598
-0.045	-0.794	-1.267	0.502	-0.586	-0.636	0.886	0.700	-0.475	-0.580	-0.188	-0.660	0.147	0.094	0.914	0.640
-0.114	-0.724	-1.283	0.484	-0.585	-0.651	0.572	0.699	-0.595	-0.631	-0.120	-0.660	0.216	0.023	0.937	0.686
-0.122	-0.682	-1.129	0.466	-0.586	-0.663	0.331	0.694	-0.621	-0.620	-0.075	-0.495	0.224	0.021	0.790	0.693
-0.095	-0.628	-1.129	0.449	-0.591	-0.670	0.055	0.562	-0.641	-0.576	-0.016	-0.487	0.199	0.078	0.798	0.608
0.113	-0.605	-1.117	0.433	-0.600	-0.672	-0.303	0.618	-0.566	-0.352	0.017	-0.473	0.007	0.104	0.793	0.515
0.217	-0.620	-0.995	0.413	-0.609	-0.677	-0.330	0.980	-0.532	-0.227	0.010	-0.345	0.109	0.092	0.678	0.417
0.097	-0.697	-0.778	0.390	-0.624	-0.677	-0.733	1.057	-0.631	-0.323	-0.052	-0.129	0.011	0.017	0.469	0.325
0.167	-0.535	-0.747	0.364	-0.642	-0.675	-0.934	1.177	-0.751	-0.228	0.129	-0.100	0.058	0.183	0.445	0.261
0.151	-0.454	-0.715	0.346	-0.660	-0.667	-0.985	0.629	-0.713	-0.225	0.228	-0.076	0.041	0.267	0.421	0.215
0.178	-0.585	-0.633	0.328	-0.678	-0.658	-0.953	0.591	-0.702	-0.180	0.114	-0.002	0.067	0.138	0.345	0.172
0.193	-0.581	-0.471	0.318	-0.695	-0.645	-1.078	0.331	-0.443	-0.154	0.135	0.146	0.083	0.144	0.192	0.129
0.159	-0.694	-0.475	0.315	-0.710	-0.630	-1.068	0.034	-0.141	-0.185	0.038	0.127	0.048	0.032	0.204	0.059
0.267	-0.728	-0.447	0.318	-0.721	-0.615	-1.038	-0.067	0.191	-0.081	0.015	0.139	0.156	0.002	0.184	-0.015
0.451	-0.663	-0.499	0.321	-0.732	-0.601	-0.937	-0.015	0.169	0.100	0.091	0.074	0.340	0.065	0.244	-0.070
0.555	-0.775	-0.514	0.320	-0.744	-0.587	-1.022	0.240	0.031	0.206	-0.009	0.044	0.444	0.045	0.268	-0.108
0.509	-0.752	-0.447	0.313	-0.757	-0.573	-1.066	0.379	-0.186	0.167	0.027	0.097	0.397	0.021	0.208	-0.118
0.424	-0.744	-0.601	0.304	-0.772	-0.558	-1.127	0.335	-0.380	0.091	0.050	-0.073	0.312	0.011	0.370	-0.111
0.355	-0.713	-0.534	0.292	-0.789	-0.540	-1.271	0.344	-0.510	0.033	0.097	-0.024	0.242	0.021	0.310	-0.077
0.405	-0.779	-0.507	0.281	-0.806	-0.522	-1.268	0.270	-0.577	0.094	0.048	-0.015	0.291	0.044	0.290	-0.034
0.359	-0.798	-0.538	0.266	-0.822	-0.504	-1.221	0.404	-0.630	0.061	0.044	-0.065	0.243	0.062	0.329	-0.023
0.263	-0.809	-0.467	0.257	-0.835	-0.487	-1.084	0.170	-0.495	-0.026	0.046	-0.012	0.146	0.073	0.266	-0.025
0.297	-0.817	-0.479	0.248	-0.846	-0.472	-0.937	0.160	-0.463	0.017	0.049	-0.039	0.179	0.081	0.285	-0.003
0.328	-0.794	-0.475	0.237	-0.857	-0.458	-0.901	0.204	-0.507	0.058	0.083	-0.050	0.209	0.057	0.290	-0.021
0.243	-0.833	-0.443	0.229	-0.867	-0.442	-0.913	0.040	-0.435	-0.019	0.055	-0.035	0.124	0.094	0.267	-0.038
0.386	-0.798	-0.392	0.221	-0.877	-0.427	-0.867	0.078	-0.452	0.131	0.099	0.001	0.265	0.059	0.223	-0.046
0.332	-0.860	-0.424	0.214	-0.886	-0.411	-0.977	0.087	-0.421	0.084	0.047	-0.047	0.210	0.120	0.262	-0.055
0.309	-0.848	-0.420	0.205	-0.896	-0.393	-1.027	0.149	-0.434	0.069	0.069	-0.061	0.186	0.109	0.265	-0.063
0.301	-0.933	-0.294	0.198	-0.905	-0.376	-0.934	-0.076	-0.445	0.068	-0.007	0.047	0.177	0.194	0.146	-0.054
0.270	-0.925	-0.412	0.188	-0.915	-0.358	-1.004	0.162	-0.476	0.047	0.010	-0.089	0.145	0.187	0.273	-0.060
0.301	-0.968	-0.321	0.182	-0.923	-0.338	-1.057	-0.072	-0.406	0.084	-0.023	-0.018	0.174	0.229	0.191	-0.062
0.320	-0.937	-0.309	0.176	-0.931	-0.320	-0.972	-0.036	-0.356	0.109	0.015	-0.024	0.191	0.198	0.187	-0.060
0.274	-0.937	-0.298	0.169	-0.937	-0.304	-0.859	0.012	-0.351	0.069	0.022	-0.028	0.142	0.197	0.184	-0.068
0.309	-0.960	-0.341	0.164	-0.944	-0.286	-0.958	-0.108	-0.316	0.108	0.005	-0.090	0.173	0.220	0.235	-0.068
0.274	-0.925	-0.290	0.160	-0.950	-0.270	-0.842	-0.023	-0.286	0.079	0.046	-0.054	0.135	0.184	0.192	-0.059
0.267	-0.976	-0.215	0.154	-0.955	-0.252	-0.923	-0.023	-0.299	0.076	0.001	0.003	0.124	0.233	0.126	-0.053
0.243	-0.952	-0.227	0.149	-0.961	-0.232	-1.022	-0.077	-0.319	0.059	0.031	-0.029	0.099	0.209	0.147	-0.052
0.243	-0.937	-0.282	0.144	-0.966	-0.213	-1.023	0.015	-0.278	0.064	0.051	-0.104	0.097	0.192	0.211	-0.051
0.267	-0.933	-0.219	0.138	-0.971	-0.195	-0.915	-0.078	-0.303	0.092	0.060	-0.058	0.117	0.186	0.157	-0.047
0.228	-0.952	-0.152	0.134	-0.975	-0.175	-0.994	-0.080	-0.282	0.058	0.045	-0.011	0.076	0.204	0.098	-0.043
0.228	-0.952	-0.152	0.128	-0.980	-0.155	-1.053	0.115	-0.306	0.064	0.049	-0.031	0.072	0.202	0.106	-0.060
0.182	-1.022	-0.093	0.122	-0.983	-0.135	-1.023	-0.066	-0.309	0.024	-0.017	0.007	0.023	0.271	0.054	-0.056
0.263	-1.037	-0.049	0.116	-0.987	-0.115	-0.998	0.009	-0.337	0.111	-0.029	0.031	0.101	0.285	0.019	-0.063
0.178	-0.983	-0.010	0.111	-0.990	-0.093	-1.086	-0.001	-0.264	0.031	0.028	0.048	0.015	0.230	0.013	-0.070
0.243	-0.991	-0.061	0.106	-0.992	-0.072	-1.084	0.036	-0.255	0.102	0.023	-0.024	0.080	0.236	0.046	-0.080
0.251	-1.030	-0.085	0.101	-0.993	-0.053	-0.933	-0.013	-0.257	0.114	-0.014	-0.067	0.086	0.273	0.077	-0.059
0.224	-1.026	-0.034	0.095	-0.995	-0.035	-0.894	0.078	-0.307	0.093	-0.009	-0.033	0.057	0.268	0.032	-0.065
0.120	-1.030	0.053	0.089	-0.996	-0.015	-0.993	-0.129	-0.310	-0.005	-0.011	0.033	0.049	0.270	0.048	-0.056
0.193	-1.053	0.073	0.084	-0.996	0.005	-1.023	-0.044	-0.306	0.074	-0.034	0.032	0.022	0.291	0.062	-0.054
0.147	-1.053	0.089	0.078	-0.997	0.026	-1.034	-0.036	-0.288	0.033	-0.034	0.027	0.025	0.288	0.071	-0.040
0.201	-1.007	0.045	0.072	-0.996	0.045	-0.956	0.109	-0.304	0.092	0.012	-0.035	0.029	0.239	0.021	-0.049
0.128	-0.922	0.045	0.068	-0.996	0.063	-0.887	-0.184	-0.232	0.024	0.097	-0.053	0.046	0.151	0.015	-0.045
0.186	-0.987	0.029	0.063	-0.995	0.081	-0.885	-0.063	-0.245	0.086	0.030	-0.087	0.011	0.214	0.007	-0.036
0.174	-0.976	0.096	0.059	-0.993	0.100	-0.969	-0.130	-0.198	0.078	0.040	-0.039	0.002	0.200	0.054	-0.029
0.082	-1.022	0.159	0.055	-0.991	0.118	-0.911	0.019	-0.246	-0.010	-0.008	0.006	0.096	0.242	0.110	-0.039
0.132	-0.991	0.175	0.050	-0.989	0.140	-1.115	-0.071	-0.254	0.045	0.020	-0.001	0.047	0.208	0.119	-0.025
0.159	-0.945	0.136	0.046	-0.986	0.158	-0.910	-0.117	-0.196	0.076	0.064	-0.058	0.021	0.159	0.073	-0.016
0.070	-0.968	0.179	0.042	-0.983	0.181	-1.142	-0.235	-0.138	-0.009	0.037	-0.037	0.111	0.179	0.111	-0.030
0.082	-0.995	0.266	0.039	-0.978	0.203	-1.099	-0.154	-0.137	0.005	0.006	0.027	0.100	0.204	0.191	-0.010
0.113	-0.968	0.341	0.035	-0.973	0.227	-1.215	-0.197	-0.174	0.040	0.028	0.078	0.068	0.174	0.260	-0.019
0.013	-0.968	0.278	0.032	-0.968	0.250	-1.179	-0.284	-0.112	-0.056	0.022	-0.008	0.168	0.170	0.191	-0.034
0.163	-0.910	0.321	0.028	-0.962	0.272	-1.089	-0.269	-0.135	0.097	0.075	0.014	0.017	0.109	0.228	-0.056
0.113	-0.887	0.353	0.024	-0.955	0.296	-1.248	-0.360	-0.143	0.052	0.091	0.021	0.067	0.083	0.254	-0.056
0.178	-0.933	0.388	0.019	-0.948	0.319	-1.191	-0.284	-0.158	0.121	0.037	0.033	0.001	0.127	0.283	-0.089
0.101	-0.949	0.435	0.015	-0.939	0.344	-1.333	-0.191	-0.197	0.049	0.013	0.055	0.077	0.140	0.325	-0.106
0.136	-0.945	0.491	0.009	-0.929	0.369	-1.299	-0.264	-0.202	0.089	0.007	0.086	0.041	0.134	0.373	-0.105
0.197	-0.937	0.542	0.006	-0.921	0.390	-1.118	-0.175	-0.111	0.153	0.007	0.116	0.022	0.125	0.417	-0.085
0.074	-0.856	0.502	0.004	-0.912	0.410	-1.079	-0.133	-0.097	0.032	0.079	0.056	0.099	0.042	0.372	-0.095
0.067	-0.829	0.455	0.001	-0.903	0.430	-1.076	-0.171	-0.095	0.027	0.097	-0.011	0.104	0.014	0.318	-0.083
0.170	-0.898	0.455	-0.001	-0.893	0.450	-1.111	-0.095	-0.103	0.133	0.018	-0.031	0.002	0.082	0.313	-0.064
0.093	-0.879	0.502	-0.004	-0.883	0.469	-1.091	-0.125	-0.102	0.059	0.028	-0.003	0.073	0.062	0.355	-0.070
0.124	-0.902	0.526	-0.007	-0.873	0.488	-1.059	-0.069	-0.141	0.093	-0.006	0.002	0.040	0.084	0.373	-0.076
0.090	-0.925	0.609	-0.009	-0.863	0.506	-1.014	-0.113	-0.111	0.061	-0.039	0.067	0.073	0.106	0.449	-0.073
0.063	-0.929	0.613	-0.010	-0.853	0.522	-0.925	0.143	-0.107	0.034	-0.052	0.055	0.096	0.110	0.446	-0.079
0.124	-0.864	0.605	-0.011	-0.843	0.537	-0.910	-0.113	-0.038	0.097	0.004	0.031	0.031	0.044	0.431	-0.071
0.117	-0.856	0.601	-0.009	-0.833	0.554	-0.991	0.120	0.034	0.087	0.001	0.010	0.036	0.037	0.421	-0.088
0.109	-0.887	0.526	-0.007	-0.821	0.570	-1.003	0.088	0.017	0.077	-0.041	-0.081	0.041	0.068	0.340	-0.109
0.220	-0.929	0.597	-0.005	-0.811	0.586	-0.945	0.067	0.042	0.186	-0.094	-0.026	0.074	0.111	0.405	-0.127
0.220	-0.929	0.597	-0.003	-0.797	0.604	-1.162	0.079	0.011	0.185	-0.108	-0.044	0.077	0.111	0.398	-0.148
0.270	-1.095	0.597	-0.000	-0.785	0.620	-1.035	0.316	-0.098	0.231	-0.286	-0.060	0.131	0.277	0.392	-0.181
0.270	-1.095	0.597	0.005	-0.775	0.632	-0.775	0.603	-0.199	0.226	-0.295	-0.072	0.135	0.278	0.385	-0.182
0.297	-0.887	0.613	0.006	-0.769	0.639	-0.485	0.422	-0.349	0.252	-0.092	-0.063	0.166	0.069	0.395	-0.164
0.259	-0.918	0.585	0.004	-0.767	0.642	-0.214	0.132	-0.284	0.215	-0.125	-0.094	0.131	0.100	0.361	-0.126
0.182	-0.941	0.510	0.004	-0.765	0.645	-0.220	0.123	-0.125	0.137	-0.150	-0.172	0.057	0.124	0.281	-0.078
0.147	-0.906	0.404	0.006	-0.764	0.646	-0.122	0.197	-0.059	0.101	-0.116	-0.280	0.026	0.090	0.169	0.014
0.055	-0.929	0.502	0.008	-0.762	0.647	-0.118	0.421	-0.250	0.006	-0.140	-0.183	0.064	0.114	0.262	0.116
-0.157	-0.929	0.502	0.008	-0.764	0.645	0.090	0.397	-0.332	-0.205	-0.139	-0.181	0.273	0.114	0.256	0.220
-0.253	-1.084	0.487	0.008	-0.768	0.640	0.283	0.539	-0.366	-0.302	-0.289	-0.192	0.366	0.270	0.234	0.326
-0.372	-1.146	0.475	0.007	-0.774	0.633	0.386	0.466	-0.391	-0.421	-0.345	-0.197	0.481	0.333	0.216	0.442
-0.414	-1.134	0.349	0.006	-0.780	0.625	0.430	0.444	-0.343	-0.462	-0.327	-0.315	0.519	0.322	0.083	0.518
-0.487	-1.034	0.226	0.005	-0.788	0.616	0.530	0.396	-0.314	-0.534	-0.219	-0.428	0.587	0.222	0.047	0.579
-0.472	-0.941	0.187	0.003	-0.796	0.605	0.595	0.385	-0.294	-0.518	-0.118	-0.457	0.565	0.130	0.094	0.607
-0.457	-0.864	0.089	0.003	-0.804	0.595	0.606	0.336	-0.202	-0.502	-0.033	-0.545	0.543	0.053	0.200	0.592
-0.403	-0.867	0.069	0.001	-0.811	0.584	0.561	0.381	-0.325	-0.446	-0.029	-0.555	0.482	0.056	0.227	0.547
-0.249	-0.833	0.069	0.000	-0.817	0.577	0.411	0.481	-0.322	-0.292	0.011	-0.547	0.322	0.020	0.234	0.500
-0.249	-0.821	0.175	-0.002	-0.818	0.575	0.081	0.475	-0.424	-0.290	0.024	-0.438	0.316	0.009	0.134	0.433
-0.283	-0.999	0.341	-0.003	-0.816	0.578	-0.255	0.689	-0.478	-0.325	-0.156	-0.276	0.346	0.187	0.025	0.350
-0.264	-1.026	0.538	-0.002	-0.812	0.584	-0.375	0.729	-0.421	-0.307	-0.188	-0.084	0.323	0.216	0.216	0.290
-0.172	-0.983	0.672	-0.002	-0.810	0.587	-0.209	0.505	-0.367	-0.215	-0.148	0.047	0.228	0.175	0.344	0.271
-0.130	-0.864	0.636	-0.005	-0.807	0.590	-0.177	0.369	-0.410	-0.170	-0.030	0.010	0.183	0.057	0.301	0.218
-0.295	-0.829	0.589	-0.008	-0.805	0.594	-0.239	0.183	-0.286	-0.332	0.002	-0.041	0.346	0.024	0.245	0.176
-0.133	-0.840	0.719	-0.014	-0.802	0.597	-0.197	-0.187	-0.174	-0.165	-0.013	0.085	0.183	0.036	0.365	0.125
-0.091	-0.782	0.644	-0.021	-0.800	0.600	-0.156	-0.498	-0.062	-0.115	0.043	0.007	0.140	0.022	0.279	0.076
0.128	-0.717	0.569	-0.025	-0.798	0.603	-0.205	-0.287	-0.037	0.108	0.107	-0.072	0.080	0.087	0.195	-0.017
0.132	-0.802	0.601	-0.026	-0.794	0.607	-0.279	-0.112	-0.052	0.114	0.019	-0.045	0.085	0.002	0.216	-0.094
0.197	-0.833	0.593	-0.027	-0.787	0.616	-0.578	0.046	-0.114	0.181	-0.019	-0.062	0.152	0.030	0.198	-0.140
0.309	-0.902	0.644	-0.024	-0.782	0.623	-0.437	0.344	-0.140	0.290	-0.094	-0.018	0.265	0.100	0.239	-0.127
0.170	-0.790	0.644	-0.021	-0.777	0.629	-0.336	0.478	-0.250	0.149	0.014	-0.023	0.127	0.012	0.230	-0.128
0.028	-0.844	0.676	-0.023	-0.776	0.630	-0.117	0.258	-0.325	0.007	-0.041	0.007	0.015	0.042	0.253	-0.110
0.105	-0.779	0.715	-0.027	-0.770	0.637	-0.406	0.105	-0.380	0.088	0.020	0.040	0.063	0.024	0.284	-0.071
0.070	-0.871	0.699	-0.029	-0.766	0.642	-0.310	0.233	-0.348	0.055	-0.077	0.020	0.028	0.068	0.261	-0.053
0.040	-0.833	0.794	-0.032	-0.764	0.645	-0.186	0.039	-0.245	0.028	-0.041	0.111	0.003	0.030	0.348	-0.071
0.063	-0.782	0.656	-0.033	-0.761	0.647	-0.162	0.221	-0.260	0.052	0.007	-0.029	0.021	0.019	0.203	-0.074
0.117	-0.775	0.695	-0.033	-0.761	0.648	-0.053	0.181	-0.221	0.108	0.014	0.010	0.075	0.026	0.236	-0.074
0.105	-0.844	0.739	-0.034	-0.761	0.648	0.054	0.205	-0.229	0.097	-0.055	0.054	0.066	0.044	0.273	-0.074
0.063	-0.748	0.707	-0.035	-0.761	0.648	0.026	0.106	-0.166	0.056	0.042	0.023	0.027	0.051	0.234	-0.083
0.059	-0.736	0.715	-0.038	-0.761	0.648	-0.004	-0.066	-0.196	0.056	0.053	0.032	0.026	0.062	0.235	-0.079
0.093	-0.755	0.672	-0.040	-0.760	0.649	-0.052	0.096	-0.215	0.092	0.033	-0.012	0.062	0.041	0.184	-0.064
0.093	-0.755	0.672	-0.044	-0.759	0.649	-0.058	-0.182	-0.140	0.097	0.032	-0.013	0.064	0.040	0.176	-0.062
0.043	-0.837	0.640	-0.046	-0.760	0.648	0.083	0.067	-0.245	0.049	-0.048	-0.043	0.015	0.042	0.138	-0.058
0.043	-0.809	0.695	-0.049	-0.760	0.648	0.042	-0.013	-0.192	0.052	-0.021	0.013	0.017	0.016	0.186	-0.053
0.036	-0.740	0.684	-0.052	-0.760	0.648	-0.010	0.007	-0.191	0.047	0.048	0.000	0.011	0.052	0.167	-0.064
0.067	-0.752	0.628	-0.052	-0.760	0.648	0.013	0.169	-0.181	0.078	0.037	-0.055	0.043	0.040	0.104	-0.083
0.120	-0.759	0.731	-0.053	-0.761	0.646	0.105	0.083	-0.194	0.133	0.030	0.048	0.098	0.031	0.200	-0.085
0.113	-0.802	0.723	-0.054	-0.761	0.647	-0.011	0.205	-0.223	0.126	-0.013	0.040	0.091	0.013	0.186	-0.094
0.055	-0.817	0.672	-0.055	-0.760	0.648	-0.045	0.038	-0.178	0.070	-0.030	-0.013	0.034	0.029	0.128	-0.088
0.074	-0.817	0.695	-0.057	-0.760	0.647	0.014	-0.031	-0.113	0.091	-0.030	0.011	0.055	0.031	0.145	-0.056
0.020	-0.786	0.648	-0.058	-0.760	0.647	0.031	0.119	-0.150	0.037	0.001	-0.036	0.002	0.001	0.092	-0.037
-0.010	-0.759	0.609	-0.059	-0.760	0.647	0.009	0.009	-0.129	0.008	0.027	-0.075	0.028	0.024	0.047	-0.027
0.028	-0.786	0.656	-0.060	-0.762	0.645	0.127	0.089	-0.171	0.047	0.002	-0.026	0.012	0.005	0.088	-0.026
-0.030	-0.813	0.719	-0.065	-0.764	0.643	0.143	-0.236	-0.084	-0.006	-0.024	0.039	0.044	0.033	0.145	-0.037
0.055	-0.833	0.707	-0.068	-0.764	0.642	0.046	-0.025	-0.190	0.081	-0.043	0.027	0.041	0.054	0.127	-0.052
0.059	-0.732	0.664	-0.070	-0.764	0.642	-0.008	-0.121	-0.105	0.088	0.057	-0.017	0.046	0.045	0.078	-0.062
0.059	-0.740	0.609	-0.072	-0.765	0.639	0.156	-0.026	-0.106	0.090	0.051	-0.070	0.047	0.036	0.017	-0.079
0.051	-0.844	0.692	-0.074	-0.766	0.638	0.080	-0.140	-0.077	0.084	-0.053	0.014	0.041	0.069	0.094	-0.072
0.032	-0.860	0.770	-0.077	-0.765	0.639	-0.049	-0.052	-0.153	0.067	-0.070	0.092	0.022	0.087	0.168	-0.066
0.005	-0.867	0.719	-0.079	-0.766	0.638	0.029	0.034	-0.163	0.041	-0.078	0.041	0.004	0.096	0.112	-0.078
0.024	-0.755	0.636	-0.081	-0.767	0.637	0.103	-0.086	-0.096	0.062	0.035	-0.041	0.016	0.015	0.024	-0.062
0.082	-0.786	0.699	-0.082	-0.768	0.635	0.139	0.047	-0.099	0.120	0.006	0.024	0.074	0.017	0.082	-0.057
-0.049	-0.825	0.711	-0.083	-0.768	0.635	-0.004	0.030	-0.094	-0.010	-0.033	0.036	0.056	0.057	0.089	-0.054
0.028	-0.775	0.684	-0.085	-0.769	0.633	0.118	-0.094	-0.116	0.069	0.018	0.010	0.022	0.008	0.058	-0.069
0.013	-0.763	0.628	-0.089	-0.770	0.631	0.105	-0.106	-0.153	0.057	0.031	-0.043	0.008	0.002	0.002	-0.058
0.109	-0.775	0.605	-0.091	-0.770	0.631	-0.007	-0.145	-0.098	0.156	0.019	-0.067	0.105	0.011	0.030	-0.047
0.017	-0.813	0.680	-0.092	-0.771	0.631	0.036	0.030	-0.086	0.064	-0.019	0.008	0.014	0.051	0.041	-0.042
-0.114	-0.856	0.695	-0.094	-0.771	0.629	0.081	-0.055	-0.069	-0.065	-0.061	0.025	0.116	0.094	0.052	-0.045
-0.018	-0.806	0.703	-0.097	-0.774	0.626	0.186	-0.154	-0.097	0.034	-0.008	0.036	0.020	0.045	0.056	-0.048
0.017	-0.837	0.625	-0.100	-0.775	0.624	0.132	-0.146	-0.126	0.072	-0.038	-0.041	0.016	0.077	0.027	-0.046
0.097	-0.771	0.632	-0.102	-0.776	0.623	0.062	-0.072	-0.078	0.154	0.029	-0.032	0.097	0.013	0.023	-0.056
0.017	-0.740	0.625	-0.103	-0.776	0.622	0.032	0.016	-0.135	0.075	0.060	-0.040	0.017	0.017	0.034	-0.058
-0.072	-0.848	0.684	-0.107	-0.776	0.622	0.037	-0.112	-0.139	-0.011	-0.048	0.020	0.070	0.093	0.022	-0.069
-0.022	-0.809	0.711	-0.110	-0.777	0.620	0.114	-0.202	-0.087	0.043	-0.009	0.050	0.019	0.055	0.046	-0.055
0.032	-0.779	0.699	-0.113	-0.776	0.620	-0.047	-0.137	-0.099	0.100	0.021	0.037	0.035	0.025	0.031	-0.054
0.013	-0.724	0.621	-0.115	-0.774	0.622	-0.132	-0.055	-0.107	0.083	0.073	-0.044	0.016	0.028	0.051	-0.064
-0.007	-0.790	0.636	-0.118	-0.775	0.621	0.026	-0.145	-0.074	0.066	0.008	-0.028	0.002	0.039	0.038	-0.057
-0.037	-0.821	0.703	-0.121	-0.775	0.620	0.074	-0.203	-0.060	0.038	-0.023	0.041	0.033	0.071	0.026	-0.048
-0.076	-0.763	0.711	-0.123	-0.775	0.619	0.039	-0.021	-0.128	0.001	0.035	0.049	0.070	0.014	0.031	-0.043
-0.037	-0.833	0.727	-0.127	-0.774	0.620	-0.048	-0.207	-0.083	0.043	-0.036	0.064	0.031	0.085	0.044	-0.040
-0.026	-0.686	0.621	-0.128	-0.772	0.623	-0.194	-0.083	-0.023	0.055	0.109	-0.045	0.019	0.061	0.064	-0.029
-0.026	-0.686	0.621	-0.128	-0.769	0.626	-0.220	-0.010	-0.055	0.056	0.105	-0.049	0.018	0.059	0.066	-0.036
-0.107	-0.844	0.719	-0.132	-0.766	0.629	-0.211	-0.225	-0.049	-0.022	-0.056	0.046	0.099	0.100	0.031	-0.019
-0.064	-0.813	0.774	-0.135	-0.763	0.632	-0.208	-0.177	-0.090	0.024	-0.028	0.098	0.056	0.070	0.084	-0.009
-0.145	-0.717	0.755	-0.138	-0.759	0.636	-0.302	-0.171	-0.053	-0.054	0.064	0.074	0.136	0.025	0.062	-0.002
-0.122	-0.709	0.719	-0.141	-0.754	0.642	-0.378	-0.251	0.024	-0.028	0.067	0.033	0.112	0.032	0.025	-0.020
-0.076	-0.717	0.632	-0.144	-0.749	0.647	-0.398	-0.315	0.073	0.020	0.054	-0.059	0.064	0.023	0.063	-0.013
0.001	-0.659	0.684	-0.145	-0.744	0.652	-0.396	-0.158	0.049	0.098	0.107	-0.013	0.013	0.080	0.013	-0.046
-0.107	-0.686	0.786	-0.149	-0.738	0.658	-0.459	-0.394	0.062	-0.006	0.074	0.083	0.094	0.052	0.089	-0.050
-0.007	-0.682	0.861	-0.151	-0.731	0.665	-0.511	-0.245	0.056	0.095	0.071	0.151	0.008	0.054	0.162	-0.055
-0.133	-0.670	0.818	-0.154	-0.722	0.675	-0.700	-0.275	0.039	-0.029	0.073	0.098	0.119	0.065	0.117	-0.056
-0.095	-0.616	0.770	-0.156	-0.711	0.686	-0.783	-0.273	0.050	0.011	0.116	0.039	0.080	0.119	0.069	-0.070
-0.018	-0.589	0.758	-0.159	-0.699	0.697	-0.815	-0.257	0.028	0.090	0.131	0.016	0.002	0.144	0.055	-0.056
-0.018	-0.547	0.778	-0.161	-0.689	0.707	-0.755	-0.230	0.089	0.091	0.163	0.025	0.001	0.186	0.074	-0.080
-0.037	-0.593	0.778	-0.163	-0.678	0.717	-0.798	-0.271	0.094	0.073	0.105	0.015	0.020	0.138	0.072	-0.093
-0.014	-0.651	0.877	-0.165	-0.666	0.728	-0.821	-0.244	0.051	0.098	0.036	0.103	0.004	0.079	0.169	-0.091
-0.076	-0.612	0.944	-0.167	-0.651	0.740	-0.981	-0.161	0.038	0.037	0.060	0.157	0.057	0.117	0.235	-0.101
-0.064	-0.574	0.900	-0.170	-0.636	0.753	-1.002	-0.193	-0.011	0.051	0.083	0.101	0.044	0.154	0.190	-0.121
0.017	-0.543	0.853	-0.173	-0.622	0.764	-0.895	-0.282	-0.006	0.135	0.100	0.043	0.037	0.184	0.142	-0.117
0.059	-0.466	0.857	-0.175	-0.608	0.775	-0.913	-0.153	0.022	0.178	0.162	0.036	0.080	0.260	0.145	-0.111
-0.022	-0.535	0.873	-0.173	-0.592	0.787	-1.016	0.026	0.051	0.096	0.077	0.039	0.001	0.189	0.159	-0.105
-0.080	-0.570	0.920	-0.170	-0.577	0.799	-0.958	0.088	0.113	0.035	0.027	0.075	0.056	0.153	0.205	-0.079
-0.091	-0.609	0.959	-0.168	-0.562	0.810	-0.977	0.044	0.155	0.020	-0.027	0.103	0.065	0.112	0.242	-0.059
-0.145	-0.581	0.983	-0.168	-0.544	0.822	-1.068	-0.128	0.114	-0.033	-0.017	0.115	0.117	0.137	0.264	-0.080
-0.030	-0.670	0.889	-0.166	-0.528	0.833	-1.004	0.035	0.065	0.081	-0.122	0.010	0.000	0.047	0.169	-0.097
0.132	-0.647	0.841	-0.162	-0.510	0.845	-1.131	0.221	-0.004	0.238	-0.117	-0.049	0.163	0.068	0.120	-0.098
0.101	-0.632	0.778	-0.157	-0.490	0.857	-1.184	0.200	0.036	0.203	-0.121	-0.125	0.133	0.082	0.055	-0.139
0.028	-0.674	0.735	-0.153	-0.472	0.868	-1.066	0.206	0.016	0.126	-0.181	-0.178	0.061	0.038	0.010	-0.180
0.201	-0.605	0.766	-0.143	-0.459	0.877	-0.785	0.601	-0.120	0.289	-0.125	-0.155	0.235	0.106	0.039	-0.161
0.274	-0.516	0.794	-0.137	-0.450	0.882	-0.483	0.354	-0.127	0.356	-0.045	-0.133	0.308	0.193	0.065	-0.142
0.117	-0.562	0.723	-0.132	-0.444	0.886	-0.386	0.266	-0.045	0.193	-0.097	-0.207	0.149	0.144	0.008	-0.124
0.090	-0.570	0.640	-0.125	-0.440	0.889	-0.279	0.306	0.012	0.160	-0.109	-0.293	0.121	0.134	0.092	-0.049
0.001	-0.616	0.648	-0.122	-0.436	0.891	-0.220	0.163	-0.015	0.069	-0.159	-0.286	0.030	0.085	0.087	0.049
-0.168	-0.566	0.723	-0.119	-0.436	0.892	-0.018	0.259	-0.148	-0.103	-0.109	-0.212	0.142	0.134	0.016	0.136
-0.222	-0.531	0.758	-0.116	-0.437	0.892	0.058	0.271	-0.186	-0.160	-0.073	-0.175	0.198	0.167	0.017	0.230
-0.322	-0.609	0.676	-0.113	-0.444	0.889	0.352	0.282	-0.112	-0.263	-0.144	-0.255	0.300	0.089	0.070	0.320
-0.441	-0.663	0.731	-0.110	-0.455	0.884	0.587	0.288	-0.125	-0.385	-0.187	-0.194	0.422	0.034	0.019	0.385
-0.468	-0.724	0.613	-0.107	-0.469	0.877	0.756	0.270	-0.091	-0.415	-0.235	-0.305	0.451	0.029	0.141	0.457
-0.434	-0.686	0.502	-0.106	-0.480	0.871	0.635	0.228	-0.192	-0.381	-0.185	-0.409	0.417	0.008	0.255	0.491
-0.484	-0.620	0.404	-0.106	-0.489	0.866	0.505	0.217	-0.241	-0.431	-0.110	-0.502	0.468	0.073	0.356	0.508
-0.422	-0.473	0.420	-0.106	-0.497	0.861	0.420	0.147	-0.173	-0.369	0.044	-0.482	0.407	0.218	0.340	0.473
-0.422	-0.473	0.420	-0.105	-0.503	0.858	0.348	0.193	-0.107	-0.370	0.051	-0.479	0.408	0.215	0.341	0.430
-0.237	-0.605	0.494	-0.100	-0.509	0.855	0.353	0.377	-0.141	-0.190	-0.074	-0.401	0.222	0.083	0.266	0.393
-0.276	-0.674	0.711	-0.096	-0.512	0.854	0.151	0.412	-0.172	-0.233	-0.141	-0.183	0.259	0.013	0.050	0.350
-0.384	-0.721	0.719	-0.089	-0.511	0.855	-0.061	0.549	-0.193	-0.347	-0.188	-0.176	0.365	0.034	0.042	0.303
-0.307	-0.636	0.814	-0.080	-0.509	0.857	-0.122	0.646	-0.174	-0.279	-0.105	-0.084	0.285	0.052	0.053	0.273
-0.283	-0.589	0.806	-0.079	-0.508	0.858	-0.094	0.260	-0.193	-0.258	-0.061	-0.093	0.258	0.098	0.045	0.267
-0.210	-0.554	0.944	-0.076	-0.507	0.859	-0.028	0.330	-0.225	-0.188	-0.027	0.045	0.181	0.133	0.184	0.191
-0.307	-0.543	0.936	-0.078	-0.506	0.859	-0.022	0.046	-0.229	-0.282	-0.016	0.037	0.273	0.143	0.177	0.123
-0.072	-0.516	1.019	-0.083	-0.506	0.858	0.032	-0.232	-0.095	-0.042	0.011	0.120	0.035	0.169	0.260	0.039
-0.022	-0.566	1.034	-0.088	-0.511	0.855	0.267	-0.348	0.018	0.013	-0.035	0.139	0.018	0.118	0.276	-0.005
0.093	-0.524	0.979	-0.091	-0.516	0.852	0.334	-0.245	0.101	0.131	0.014	0.088	0.135	0.160	0.221	-0.108
0.040	-0.624	0.865	-0.092	-0.522	0.848	0.331	-0.141	0.106	0.078	-0.081	-0.023	0.084	0.059	0.107	-0.153
0.217	-0.593	0.999	-0.087	-0.526	0.846	0.228	0.155	0.125	0.250	-0.046	0.113	0.263	0.089	0.240	-0.166
0.201	-0.527	0.924	-0.078	-0.531	0.843	0.293	0.415	0.062	0.226	0.025	0.041	0.250	0.154	0.165	-0.163
0.120	-0.516	0.881	-0.071	-0.538	0.840	0.400	0.382	-0.017	0.139	0.043	0.001	0.171	0.165	0.120	-0.157
0.120	-0.520	0.912	-0.064	-0.544	0.837	0.372	0.464	-0.116	0.131	0.045	0.036	0.172	0.160	0.151	-0.087
0.051	-0.512	0.825	-0.058	-0.549	0.834	0.339	0.449	-0.137	0.056	0.059	-0.048	0.105	0.167	0.063	-0.033
-0.091	-0.504	0.869	-0.057	-0.551	0.832	0.124	0.185	-0.141	-0.088	0.068	-0.003	0.036	0.174	0.106	-0.024
-0.087	-0.597	0.956	-0.056	-0.553	0.832	0.107	0.182	-0.206	-0.085	-0.023	0.084	0.031	0.080	0.192	-0.010
0.063	-0.485	0.944	-0.058	-0.555	0.830	0.171	-0.032	-0.182	0.067	0.091	0.074	0.120	0.192	0.180	-0.022
0.017	-0.516	0.995	-0.059	-0.556	0.829	0.104	0.031	-0.154	0.022	0.061	0.126	0.074	0.160	0.230	-0.041
0.063	-0.527	0.956	-0.059	-0.560	0.826	0.253	0.060	-0.125	0.068	0.054	0.089	0.120	0.147	0.190	-0.061
-0.003	-0.554	0.896	-0.060	-0.567	0.822	0.413	0.014	-0.101	0.004	0.033	0.035	0.055	0.118	0.130	-0.058
0.028	-0.632	0.916	-0.059	-0.572	0.818	0.343	0.113	-0.091	0.033	-0.039	0.058	0.086	0.040	0.148	-0.063
0.032	-0.639	0.967	-0.058	-0.579	0.813	0.429	0.065	-0.070	0.037	-0.040	0.114	0.091	0.032	0.198	-0.067
0.082	-0.581	0.869	-0.059	-0.586	0.808	0.417	-0.017	-0.088	0.087	0.025	0.020	0.142	0.089	0.098	-0.109
0.093	-0.566	0.900	-0.061	-0.591	0.804	0.374	-0.148	-0.021	0.101	0.046	0.056	0.154	0.103	0.129	-0.120
0.193	-0.597	0.948	-0.063	-0.599	0.798	0.477	-0.112	-0.070	0.203	0.023	0.109	0.254	0.071	0.175	-0.122
0.105	-0.578	0.829	-0.064	-0.606	0.793	0.460	0.010	-0.146	0.115	0.049	-0.004	0.166	0.089	0.056	-0.123
0.101	-0.551	0.766	-0.063	-0.611	0.789	0.315	0.102	-0.094	0.110	0.081	-0.063	0.162	0.115	0.008	-0.109
0.093	-0.589	0.825	-0.063	-0.617	0.785	0.388	0.016	-0.018	0.102	0.048	0.001	0.155	0.076	0.049	-0.071
0.001	-0.647	0.908	-0.064	-0.624	0.779	0.489	-0.114	0.000	0.011	-0.002	0.090	0.062	0.017	0.131	-0.067
0.009	-0.670	0.861	-0.064	-0.631	0.773	0.477	-0.043	0.004	0.020	-0.018	0.049	0.069	0.007	0.083	-0.073
0.090	-0.628	0.790	-0.062	-0.637	0.768	0.391	0.166	-0.077	0.098	0.031	-0.018	0.150	0.034	0.012	-0.082
0.113	-0.636	0.810	-0.061	-0.642	0.764	0.321	0.104	-0.066	0.120	0.028	0.006	0.174	0.026	0.030	-0.081
0.117	-0.694	0.869	-0.063	-0.651	0.757	0.567	-0.115	-0.023	0.125	-0.022	0.072	0.178	0.033	0.088	-0.095
-0.007	-0.721	0.885	-0.065	-0.659	0.749	0.584	-0.168	0.030	0.004	-0.040	0.096	0.055	0.061	0.103	-0.099
0.124	-0.601	0.727	-0.062	-0.667	0.742	0.514	0.053	0.078	0.133	0.088	-0.055	0.186	0.058	0.055	-0.103
0.124	-0.601	0.727	-0.060	-0.675	0.735	0.557	0.075	0.029	0.130	0.096	-0.048	0.187	0.057	0.055	-0.101
0.124	-0.759	0.798	-0.060	-0.686	0.725	0.748	-0.017	0.023	0.130	-0.051	0.033	0.186	0.102	0.014	-0.097
0.124	-0.759	0.798	-0.059	-0.697	0.715	0.723	0.019	0.011	0.129	-0.041	0.043	0.186	0.103	0.014	-0.095
0.013	-0.667	0.739	-0.059	-0.704	0.708	0.537	-0.028	-0.030	0.018	0.059	-0.008	0.074	0.011	0.046	-0.075
0.109	-0.663	0.699	-0.060	-0.711	0.700	0.522	-0.022	-0.037	0.114	0.071	-0.040	0.171	0.007	0.086	-0.059
-0.003	-0.713	0.739	-0.061	-0.718	0.693	0.501	-0.147	-0.004	0.005	0.027	0.006	0.059	0.057	0.048	-0.045
0.009	-0.728	0.822	-0.064	-0.726	0.685	0.535	-0.223	0.006	0.019	0.019	0.097	0.072	0.073	0.034	-0.065
-0.007	-0.775	0.881	-0.068	-0.733	0.677	0.575	-0.200	-0.055	0.007	-0.020	0.164	0.056	0.120	0.093	-0.081
0.070	-0.782	0.818	-0.071	-0.740	0.669	0.531	-0.213	-0.050	0.087	-0.021	0.109	0.133	0.129	0.029	-0.095
0.140	-0.786	0.774	-0.072	-0.748	0.660	0.594	-0.133	-0.009	0.157	-0.017	0.075	0.203	0.133	0.014	-0.108
0.043	-0.809	0.739	-0.075	-0.756	0.650	0.632	-0.263	-0.014	0.064	-0.032	0.049	0.107	0.157	0.050	-0.110
0.067	-0.821	0.774	-0.080	-0.764	0.640	0.625	-0.349	-0.028	0.092	-0.036	0.094	0.130	0.169	0.015	-0.085
0.013	-0.817	0.774	-0.083	-0.771	0.631	0.594	-0.238	-0.046	0.041	-0.025	0.104	0.077	0.166	0.016	-0.064
-0.072	-0.759	0.743	-0.087	-0.777	0.624	0.450	-0.200	-0.108	-0.039	0.038	0.079	0.008	0.108	0.048	-0.062
0.028	-0.744	0.676	-0.089	-0.783	0.616	0.505	-0.091	-0.082	0.063	0.060	0.020	0.092	0.093	0.115	-0.059
0.028	-0.717	0.668	-0.092	-0.789	0.607	0.550	-0.230	-0.043	0.066	0.093	0.021	0.092	0.067	0.123	-0.065
0.067	-0.771	0.640	-0.096	-0.795	0.599	0.485	-0.234	-0.051	0.107	0.045	0.001	0.130	0.120	0.151	-0.084
0.043	-0.790	0.707	-0.098	-0.800	0.592	0.465	-0.220	-0.016	0.087	0.031	0.076	0.107	0.140	0.084	-0.074
0.013	-0.794	0.711	-0.100	-0.804	0.586	0.369	-0.100	-0.069	0.058	0.031	0.086	0.076	0.144	0.081	-0.073
-0.064	-0.779	0.719	-0.101	-0.806	0.583	0.185	-0.065	-0.045	-0.018	0.048	0.096	0.001	0.128	0.073	-0.061
-0.003	-0.744	0.684	-0.102	-0.809	0.579	0.270	-0.019	-0.044	0.044	0.085	0.065	0.060	0.094	0.108	-0.037
0.005	-0.690	0.593	-0.104	-0.811	0.576	0.167	-0.160	-0.053	0.054	0.141	-0.023	0.068	0.039	0.199	-0.035
-0.057	-0.740	0.577	-0.108	-0.811	0.575	0.033	-0.252	-0.037	-0.005	0.091	-0.038	0.006	0.089	0.215	-0.041
0.001	-0.674	0.676	-0.111	-0.810	0.576	-0.080	-0.260	-0.022	0.056	0.155	0.060	0.064	0.023	0.116	-0.034
-0.049	-0.790	0.731	-0.115	-0.807	0.579	-0.188	-0.379	0.011	0.009	0.037	0.112	0.014	0.139	0.061	-0.024
-0.064	-0.775	0.719	-0.116	-0.805	0.581	-0.147	-0.236	0.052	-0.004	0.050	0.098	0.002	0.124	0.072	-0.033
-0.095	-0.709	0.692	-0.120	-0.803	0.584	-0.239	-0.384	0.079	-0.032	0.113	0.067	0.033	0.058	0.099	-0.029
-0.064	-0.682	0.699	-0.123	-0.799	0.589	-0.327	-0.386	0.036	0.002	0.136	0.070	0.003	0.030	0.091	-0.033
-0.007	-0.655	0.617	-0.126	-0.793	0.596	-0.433	-0.275	0.007	0.063	0.158	-0.019	0.055	0.002	0.173	-0.042
-0.018	-0.701	0.699	-0.127	-0.787	0.604	-0.512	-0.189	0.044	0.052	0.105	0.055	0.044	0.048	0.090	-0.059
-0.053	-0.701	0.810	-0.131	-0.779	0.613	-0.645	-0.423	0.068	0.021	0.097	0.156	0.010	0.047	0.021	-0.071
-0.053	-0.724	0.829	-0.134	-0.771	0.622	-0.604	-0.312	0.036	0.025	0.065	0.166	0.009	0.069	0.041	-0.069
-0.018	-0.713	0.758	-0.138	-0.763	0.632	-0.680	-0.338	0.001	0.063	0.068	0.085	0.044	0.057	0.029	-0.076
-0.060	-0.632	0.735	-0.143	-0.752	0.643	-0.811	-0.383	0.016	0.025	0.138	0.050	0.003	0.025	0.052	-0.078
-0.003	-0.647	0.766	-0.146	-0.741	0.655	-0.819	-0.383	0.059	0.086	0.112	0.070	0.060	0.011	0.019	-0.078
-0.049	-0.694	0.829	-0.150	-0.731	0.666	-0.777	-0.350	0.048	0.044	0.055	0.122	0.014	0.035	0.045	-0.077
-0.064	-0.686	0.869	-0.156	-0.720	0.676	-0.806	-0.475	0.015	0.034	0.052	0.150	0.001	0.026	0.085	-0.098
-0.068	-0.682	0.873	-0.161	-0.709	0.687	-0.782	-0.411	0.001	0.036	0.044	0.144	0.005	0.021	0.091	-0.095
-0.010	-0.639	0.896	-0.167	-0.698	0.697	-0.808	-0.491	0.032	0.099	0.075	0.157	0.053	0.022	0.116	-0.097
-0.026	-0.616	0.770	-0.172	-0.685	0.708	-0.898	-0.349	-0.037	0.089	0.085	0.019	0.038	0.046	0.009	-0.092
-0.026	-0.616	0.770	-0.175	-0.673	0.719	-0.814	-0.235	-0.053	0.093	0.073	0.009	0.038	0.047	0.008	-0.105
-0.087	-0.686	0.849	-0.180	-0.661	0.729	-0.815	-0.308	-0.058	0.036	-0.009	0.078	0.023	0.021	0.072	-0.101
-0.026	-0.663	0.932	-0.184	-0.649	0.738	-0.771	-0.285	-0.039	0.102	0.003	0.151	0.039	0.003	0.156	-0.094
-0.068	-0.690	0.987	-0.188	-0.640	0.745	-0.575	-0.259	-0.030	0.063	-0.033	0.200	0.003	0.023	0.212	-0.095
-0.130	-0.678	0.932	-0.193	-0.631	0.751	-0.599	-0.337	-0.021	0.006	-0.031	0.138	0.065	0.011	0.158	-0.101
-0.064	-0.597	0.873	-0.197	-0.621	0.759	-0.674	-0.239	-0.030	0.075	0.040	0.071	0.000	0.070	0.100	-0.092
-0.053	-0.551	0.833	-0.200	-0.610	0.767	-0.658	-0.213	-0.006	0.090	0.076	0.024	0.012	0.117	0.061	-0.086
-0.037	-0.566	0.825	-0.201	-0.599	0.775	-0.687	-0.101	-0.056	0.107	0.050	0.008	0.028	0.102	0.054	-0.091
-0.068	-0.605	0.892	-0.203	-0.591	0.781	-0.562	-0.147	-0.012	0.078	0.002	0.069	0.002	0.063	0.121	-0.091
-0.083	-0.574	0.865	-0.207	-0.583	0.785	-0.474	-0.288	0.012	0.066	0.026	0.037	0.016	0.095	0.093	-0.095
-0.060	-0.562	0.877	-0.208	-0.576	0.790	-0.461	-0.119	0.022	0.091	0.030	0.044	0.009	0.107	0.105	-0.089
-0.037	-0.651	0.837	-0.210	-0.570	0.795	-0.426	-0.143	0.045	0.115	-0.065	-0.000	0.032	0.019	0.066	-0.101
-0.087	-0.659	0.877	-0.211	-0.562	0.800	-0.501	-0.157	0.111	0.066	-0.080	0.034	0.017	0.012	0.105	-0.120
0.005	-0.651	0.892	-0.208	-0.552	0.807	-0.656	0.068	0.023	0.156	-0.083	0.043	0.075	0.020	0.120	-0.133
0.032	-0.678	0.865	-0.206	-0.540	0.816	-0.739	0.133	-0.051	0.180	-0.122	0.007	0.102	0.007	0.093	-0.126
0.036	-0.686	0.861	-0.201	-0.524	0.828	-0.962	0.310	-0.092	0.179	-0.145	-0.008	0.105	0.013	0.089	-0.152
-0.037	-0.709	0.822	-0.196	-0.510	0.838	-0.884	0.304	-0.019	0.100	-0.182	-0.058	0.030	0.035	0.050	-0.162
0.082	-0.674	0.900	-0.187	-0.499	0.846	-0.657	0.536	-0.112	0.210	-0.159	0.013	0.147	0.001	0.128	-0.144
0.097	-0.578	0.916	-0.182	-0.492	0.851	-0.352	0.373	-0.164	0.220	-0.068	0.024	0.159	0.098	0.144	-0.114
-0.030	-0.616	0.877	-0.181	-0.490	0.853	-0.145	0.035	-0.019	0.093	-0.109	-0.017	0.029	0.061	0.104	-0.081
-0.041	-0.701	0.699	-0.178	-0.488	0.854	-0.146	0.113	0.026	0.079	-0.196	-0.195	0.015	0.023	0.074	-0.024
-0.133	-0.639	0.664	-0.179	-0.492	0.852	0.167	-0.010	-0.041	-0.013	-0.131	-0.229	0.080	0.041	0.111	0.065
-0.145	-0.554	0.699	-0.175	-0.494	0.852	0.126	0.301	-0.136	-0.028	-0.044	-0.192	0.093	0.128	0.076	0.175
-0.326	-0.620	0.758	-0.174	-0.500	0.848	0.400	0.127	-0.122	-0.209	-0.103	-0.129	0.275	0.064	0.018	0.266
-0.584	-0.728	0.755	-0.175	-0.509	0.842	0.523	0.068	-0.115	-0.465	-0.202	-0.127	0.532	0.044	0.021	0.352
-0.514	-0.848	0.636	-0.173	-0.519	0.837	0.580	0.301	-0.173	-0.398	-0.312	-0.239	0.463	0.163	0.139	0.477
-0.572	-0.860	0.581	-0.171	-0.529	0.831	0.580	0.349	-0.237	-0.457	-0.314	-0.288	0.519	0.172	0.193	0.551
-0.753	-0.771	0.475	-0.171	-0.540	0.824	0.667	0.232	-0.230	-0.638	-0.214	-0.387	0.698	0.081	0.297	0.570
-0.626	-0.701	0.447	-0.172	-0.549	0.818	0.567	0.241	-0.275	-0.510	-0.135	-0.409	0.569	0.009	0.321	0.567
-0.584	-0.616	0.435	-0.176	-0.556	0.812	0.455	-0.010	-0.269	-0.463	-0.043	-0.415	0.525	0.077	0.328	0.509
-0.499	-0.678	0.597	-0.179	-0.561	0.808	0.344	0.085	-0.241	-0.376	-0.100	-0.249	0.437	0.016	0.162	0.444
-0.276	-0.667	0.597	-0.173	-0.564	0.807	0.193	0.531	-0.268	-0.158	-0.086	-0.248	0.210	0.029	0.158	0.393
-0.449	-0.709	0.613	-0.166	-0.562	0.811	-0.122	0.760	-0.325	-0.339	-0.131	-0.236	0.380	0.011	0.138	0.327
-0.430	-0.682	0.711	-0.158	-0.558	0.815	-0.169	0.754	-0.307	-0.328	-0.107	-0.142	0.359	0.017	0.037	0.288
-0.337	-0.694	0.810	-0.151	-0.554	0.819	-0.233	0.611	-0.244	-0.242	-0.123	-0.047	0.264	0.006	0.065	0.272
-0.353	-0.697	0.881	-0.146	-0.551	0.821	-0.118	0.506	-0.243	-0.263	-0.129	0.021	0.276	0.004	0.138	0.209
-0.268	-0.643	0.924	-0.144	-0.549	0.824	-0.142	0.245	-0.148	-0.180	-0.078	0.062	0.190	0.060	0.182	0.177
-0.214	-0.570	0.963	-0.146	-0.549	0.823	0.050	-0.131	0.026	-0.124	-0.004	0.103	0.134	0.135	0.222	0.152
-0.330	-0.624	0.944	-0.149	-0.552	0.820	0.159	-0.187	0.061	-0.237	-0.055	0.085	0.248	0.082	0.203	0.127
-0.191	-0.562	0.798	-0.150	-0.553	0.819	0.047	-0.167	0.132	-0.097	0.008	-0.060	0.109	0.146	0.057	0.090
-0.191	-0.562	0.798	-0.149	-0.556	0.818	0.127	-0.045	0.182	-0.098	0.011	-0.058	0.109	0.147	0.058	0.067
-0.033	-0.659	0.802	-0.149	-0.557	0.817	-0.003	-0.095	0.137	0.059	-0.085	-0.054	0.050	0.051	0.062	0.002
-0.033	-0.659	0.802	-0.147	-0.558	0.817	0.045	0.050	0.009	0.058	-0.084	-0.054	0.050	0.053	0.064	-0.038
0.070	-0.477	0.829	-0.141	-0.557	0.818	0.005	0.415	-0.112	0.156	0.097	-0.027	0.154	0.236	0.093	-0.063
0.017	-0.543	0.869	-0.135	-0.558	0.819	0.098	0.448	-0.120	0.095	0.032	0.012	0.100	0.171	0.134	-0.066
-0.091	-0.562	0.956	-0.130	-0.558	0.819	0.047	0.393	-0.203	-0.017	0.013	0.098	0.007	0.152	0.222	-0.068
-0.022	-0.566	0.877	-0.127	-0.559	0.819	0.068	0.315	-0.202	0.049	0.009	0.019	0.063	0.149	0.144	-0.048
-0.057	-0.597	0.956	-0.125	-0.561	0.818	0.131	0.188	-0.151	0.013	-0.020	0.099	0.029	0.120	0.223	-0.044
-0.060	-0.609	0.936	-0.125	-0.561	0.818	0.068	0.108	-0.110	0.009	-0.031	0.079	0.026	0.109	0.204	-0.048
0.001	-0.578	0.877	-0.121	-0.566	0.816	0.264	0.263	-0.043	0.066	0.003	0.022	0.088	0.141	0.147	-0.062
-0.030	-0.570	0.869	-0.121	-0.572	0.812	0.388	0.034	-0.075	0.035	0.017	0.019	0.058	0.150	0.139	-0.069
0.036	-0.585	0.940	-0.119	-0.578	0.807	0.420	0.112	-0.045	0.099	0.008	0.094	0.123	0.136	0.210	-0.085
0.020	-0.605	0.865	-0.115	-0.584	0.804	0.357	0.231	-0.033	0.080	-0.006	0.023	0.108	0.117	0.136	-0.090
0.078	-0.601	0.802	-0.113	-0.590	0.799	0.420	0.134	-0.098	0.136	0.004	-0.036	0.166	0.122	0.074	-0.097
0.043	-0.632	0.853	-0.111	-0.596	0.795	0.389	0.157	-0.088	0.099	-0.021	0.020	0.131	0.091	0.126	-0.088
-0.010	-0.535	0.916	-0.112	-0.603	0.790	0.435	-0.020	-0.028	0.045	0.082	0.088	0.078	0.189	0.190	-0.084
0.024	-0.624	0.829	-0.112	-0.608	0.786	0.347	0.019	-0.102	0.080	-0.002	0.005	0.112	0.101	0.104	-0.064
0.009	-0.678	0.833	-0.112	-0.613	0.782	0.326	0.029	-0.038	0.064	-0.052	0.013	0.097	0.047	0.109	-0.055
-0.053	-0.659	0.841	-0.112	-0.618	0.778	0.313	0.030	-0.058	0.003	-0.028	0.025	0.036	0.067	0.118	-0.046
-0.007	-0.624	0.833	-0.113	-0.625	0.772	0.483	0.010	-0.088	0.050	0.014	0.023	0.083	0.103	0.111	-0.060
-0.057	-0.690	0.881	-0.115	-0.631	0.768	0.357	-0.093	-0.089	0.002	-0.046	0.075	0.034	0.039	0.158	-0.076
0.078	-0.643	0.865	-0.116	-0.637	0.763	0.395	-0.094	0.008	0.137	0.006	0.064	0.170	0.086	0.144	-0.096
0.082	-0.651	0.833	-0.115	-0.644	0.757	0.474	-0.008	0.014	0.140	0.005	0.039	0.174	0.078	0.113	-0.092
0.043	-0.663	0.837	-0.116	-0.650	0.751	0.434	-0.112	0.024	0.102	0.000	0.048	0.136	0.068	0.117	-0.100
-0.014	-0.713	0.770	-0.115	-0.655	0.747	0.337	0.119	-0.069	0.043	-0.045	-0.015	0.079	0.019	0.051	-0.067
-0.030	-0.752	0.892	-0.114	-0.663	0.740	0.564	0.078	-0.084	0.027	-0.076	0.115	0.064	0.019	0.174	-0.051
-0.076	-0.721	0.766	-0.116	-0.672	0.731	0.584	-0.135	0.007	-0.017	-0.036	-0.003	0.018	0.012	0.049	-0.027
0.017	-0.655	0.743	-0.116	-0.679	0.725	0.450	0.004	-0.011	0.075	0.036	-0.021	0.110	0.078	0.027	-0.018
-0.080	-0.663	0.798	-0.115	-0.685	0.719	0.466	0.043	-0.003	-0.022	0.035	0.040	0.014	0.071	0.083	-0.013
-0.083	-0.690	0.782	-0.118	-0.692	0.713	0.468	-0.205	0.016	-0.023	0.014	0.031	0.011	0.044	0.069	-0.030
-0.026	-0.694	0.747	-0.120	-0.700	0.704	0.585	-0.158	-0.016	0.037	0.019	0.004	0.069	0.041	0.034	-0.027
0.024	-0.663	0.703	-0.122	-0.705	0.699	0.373	-0.133	-0.031	0.088	0.054	-0.034	0.119	0.072	0.008	-0.046
-0.018	-0.713	0.739	-0.123	-0.711	0.692	0.429	-0.129	-0.017	0.048	0.010	0.008	0.077	0.022	0.029	-0.060
0.001	-0.752	0.798	-0.125	-0.718	0.684	0.533	-0.159	0.032	0.068	-0.022	0.075	0.097	0.016	0.089	-0.067
-0.026	-0.736	0.766	-0.128	-0.726	0.676	0.576	-0.314	0.035	0.045	0.001	0.052	0.070	0.000	0.058	-0.067
0.017	-0.690	0.684	-0.128	-0.732	0.669	0.460	0.023	-0.004	0.086	0.054	-0.024	0.113	0.047	0.024	-0.071
0.032	-0.752	0.636	-0.128	-0.738	0.663	0.405	-0.034	-0.030	0.102	-0.002	-0.065	0.128	0.014	0.070	-0.067
-0.026	-0.786	0.758	-0.130	-0.747	0.652	0.684	-0.171	-0.007	0.046	-0.028	0.067	0.071	0.048	0.053	-0.070
-0.041	-0.821	0.798	-0.131	-0.755	0.642	0.668	-0.127	-0.012	0.033	-0.055	0.117	0.056	0.082	0.093	-0.070
0.009	-0.752	0.656	-0.131	-0.762	0.634	0.526	-0.095	0.053	0.082	0.021	-0.017	0.106	0.012	0.048	-0.069
0.009	-0.752	0.656	-0.131	-0.769	0.626	0.529	-0.168	0.110	0.082	0.028	-0.009	0.106	0.011	0.046	-0.063
0.001	-0.833	0.652	-0.131	-0.776	0.617	0.584	0.035	-0.010	0.074	-0.046	-0.004	0.099	0.091	0.050	-0.044
-0.072	-0.817	0.743	-0.133	-0.783	0.607	0.604	-0.164	-0.005	0.002	-0.023	0.097	0.026	0.075	0.042	-0.039
-0.126	-0.821	0.699	-0.135	-0.790	0.599	0.532	-0.144	-0.054	-0.049	-0.021	0.062	0.028	0.078	0.001	-0.041
-0.045	-0.779	0.664	-0.137	-0.796	0.590	0.548	-0.186	0.004	0.034	0.028	0.035	0.053	0.035	0.035	-0.037
0.028	-0.736	0.581	-0.137	-0.802	0.582	0.507	-0.032	-0.015	0.107	0.077	-0.039	0.125	0.009	0.116	-0.044
-0.022	-0.775	0.601	-0.137	-0.807	0.575	0.425	-0.099	0.030	0.057	0.043	-0.012	0.075	0.029	0.096	-0.058
-0.022	-0.790	0.648	-0.138	-0.812	0.566	0.482	-0.187	0.049	0.058	0.033	0.043	0.076	0.044	0.047	-0.053
-0.053	-0.860	0.660	-0.139	-0.818	0.558	0.514	-0.077	0.001	0.028	-0.031	0.064	0.045	0.112	0.034	-0.036
-0.110	-0.883	0.719	-0.142	-0.822	0.551	0.412	-0.250	-0.005	-0.027	-0.050	0.130	0.012	0.134	0.026	-0.034
-0.130	-0.871	0.692	-0.144	-0.827	0.543	0.465	-0.084	-0.103	-0.044	-0.034	0.111	0.031	0.122	0.000	-0.010
-0.080	-0.813	0.668	-0.146	-0.830	0.538	0.348	-0.068	-0.090	0.008	0.028	0.093	0.019	0.063	0.021	0.002
-0.172	-0.798	0.648	-0.149	-0.833	0.533	0.254	-0.240	0.002	-0.082	0.046	0.078	0.074	0.047	0.039	-0.008
-0.122	-0.744	0.613	-0.149	-0.835	0.529	0.212	-0.196	0.103	-0.032	0.102	0.047	0.023	0.008	0.073	-0.012
-0.018	-0.728	0.565	-0.149	-0.838	0.525	0.205	-0.231	0.115	0.071	0.120	0.004	0.081	0.025	0.119	-0.017
-0.076	-0.782	0.565	-0.151	-0.839	0.523	0.080	-0.360	0.107	0.015	0.066	0.007	0.023	0.028	0.117	-0.035
-0.049	-0.817	0.632	-0.152	-0.839	0.523	0.002	-0.244	0.098	0.043	0.032	0.075	0.050	0.062	0.048	-0.053
-0.091	-0.790	0.684	-0.153	-0.837	0.525	-0.155	-0.167	0.039	0.001	0.057	0.124	0.008	0.034	0.005	-0.040
-0.037	-0.728	0.628	-0.152	-0.835	0.528	-0.178	-0.058	0.061	0.054	0.117	0.066	0.062	0.029	0.047	-0.052
-0.091	-0.697	0.565	-0.154	-0.834	0.529	-0.107	-0.358	0.081	0.003	0.147	0.003	0.009	0.061	0.109	-0.049
-0.026	-0.705	0.605	-0.155	-0.832	0.533	-0.257	-0.269	0.115	0.069	0.137	0.039	0.075	0.055	0.068	-0.054
-0.087	-0.790	0.692	-0.156	-0.828	0.539	-0.399	-0.312	0.082	0.009	0.048	0.120	0.013	0.030	0.020	-0.043
-0.083	-0.763	0.755	-0.156	-0.823	0.546	-0.435	-0.157	0.108	0.012	0.071	0.176	0.017	0.002	0.085	-0.058
-0.133	-0.763	0.739	-0.158	-0.818	0.554	-0.471	-0.314	0.102	-0.037	0.065	0.154	0.033	0.001	0.072	-0.063
-0.057	-0.759	0.703	-0.159	-0.813	0.560	-0.410	-0.269	0.076	0.042	0.065	0.113	0.044	0.004	0.038	-0.076
-0.026	-0.667	0.692	-0.162	-0.807	0.567	-0.514	-0.350	0.047	0.075	0.151	0.094	0.074	0.098	0.028	-0.079
-0.003	-0.697	0.672	-0.165	-0.801	0.576	-0.557	-0.293	0.012	0.101	0.114	0.067	0.098	0.068	0.010	-0.092
-0.045	-0.678	0.703	-0.166	-0.794	0.585	-0.622	-0.246	0.054	0.061	0.126	0.089	0.055	0.089	0.043	-0.100
-0.068	-0.724	0.758	-0.167	-0.787	0.594	-0.547	-0.188	0.089	0.038	0.074	0.136	0.032	0.045	0.099	-0.098
-0.045	-0.713	0.806	-0.169	-0.781	0.601	-0.523	-0.322	0.098	0.063	0.079	0.176	0.055	0.058	0.148	-0.097
-0.053	-0.686	0.747	-0.171	-0.774	0.610	-0.550	-0.247	0.049	0.057	0.100	0.110	0.048	0.086	0.091	-0.091
-0.003	-0.655	0.684	-0.172	-0.766	0.619	-0.635	-0.249	0.060	0.109	0.124	0.038	0.098	0.119	0.029	-0.104
-0.064	-0.655	0.684	-0.171	-0.757	0.630	-0.722	-0.048	0.074	0.047	0.115	0.027	0.037	0.120	0.030	-0.088
0.032	-0.678	0.727	-0.171	-0.747	0.643	-0.829	-0.019	0.021	0.142	0.082	0.058	0.133	0.098	0.075	-0.082
-0.087	-0.697	0.723	-0.170	-0.738	0.653	-0.711	-0.110	0.118	0.023	0.054	0.044	0.014	0.081	0.074	-0.082
-0.049	-0.755	0.703	-0.168	-0.729	0.664	-0.735	-0.052	0.159	0.059	-0.013	0.014	0.053	0.025	0.057	-0.106
0.017	-0.844	0.707	-0.163	-0.719	0.675	-0.769	0.182	0.136	0.120	-0.111	0.006	0.118	0.061	0.063	-0.116
0.086	-0.902	0.715	-0.161	-0.708	0.688	-0.864	0.050	0.039	0.187	-0.180	0.002	0.186	0.115	0.074	-0.138
0.140	-0.952	0.672	-0.157	-0.696	0.700	-0.851	0.304	-0.099	0.237	-0.242	-0.054	0.240	0.161	0.034	-0.155
0.109	-0.883	0.617	-0.155	-0.688	0.709	-0.594	0.222	-0.118	0.204	-0.181	-0.118	0.208	0.089	0.018	-0.140
0.109	-0.883	0.617	-0.152	-0.684	0.713	-0.259	0.330	-0.190	0.201	-0.184	-0.122	0.207	0.086	0.016	-0.121
-0.018	-0.906	0.632	-0.155	-0.683	0.714	-0.088	-0.054	-0.148	0.076	-0.208	-0.107	0.079	0.105	0.002	-0.060
0.043	-0.906	0.593	-0.156	-0.681	0.716	-0.180	0.016	-0.133	0.139	-0.211	-0.148	0.140	0.101	0.034	0.009
-0.160	-0.829	0.601	-0.158	-0.678	0.718	-0.151	0.050	-0.209	-0.063	-0.136	-0.142	0.064	0.020	0.023	0.098
-0.280	-0.871	0.660	-0.160	-0.680	0.716	0.120	0.141	-0.271	-0.180	-0.177	-0.081	0.184	0.060	0.040	0.217
-0.399	-0.894	0.656	-0.159	-0.683	0.713	0.279	0.291	-0.244	-0.300	-0.197	-0.082	0.304	0.082	0.039	0.352
-0.649	-1.018	0.550	-0.165	-0.692	0.703	0.629	-0.084	-0.185	-0.545	-0.312	-0.178	0.554	0.204	0.064	0.458
-0.634	-1.061	0.364	-0.170	-0.706	0.688	0.988	-0.093	-0.198	-0.524	-0.340	-0.348	0.539	0.244	0.247	0.563
-0.599	-0.952	0.148	-0.172	-0.721	0.671	1.077	0.166	-0.223	-0.487	-0.217	-0.548	0.505	0.134	0.461	0.668
-0.668	-0.833	0.061	-0.174	-0.735	0.656	1.039	0.238	-0.214	-0.555	-0.084	-0.619	0.574	0.011	0.545	0.683
-0.810	-0.779	0.096	-0.175	-0.748	0.641	0.979	0.196	-0.104	-0.696	-0.016	-0.569	0.717	0.045	0.506	0.670
-0.637	-0.848	0.187	-0.176	-0.758	0.628	0.786	0.154	-0.119	-0.522	-0.076	-0.466	0.542	0.023	0.413	0.614
-0.526	-0.906	0.191	-0.176	-0.762	0.623	0.410	0.402	-0.282	-0.410	-0.129	-0.456	0.430	0.079	0.405	0.549
-0.376	-0.844	0.317	-0.172	-0.763	0.623	0.123	0.774	-0.287	-0.265	-0.066	-0.330	0.278	0.016	0.275	0.450
-0.399	-0.782	0.286	-0.166	-0.763	0.625	0.008	0.865	-0.271	-0.294	-0.004	-0.363	0.300	0.047	0.302	0.352
-0.426	-0.887	0.546	-0.161	-0.759	0.630	-0.256	0.715	-0.246	-0.325	-0.113	-0.109	0.326	0.056	0.037	0.265
-0.260	-0.817	0.676	-0.155	-0.755	0.637	-0.289	0.804	-0.213	-0.166	-0.048	0.014	0.160	0.014	0.098	0.217
-0.237	-0.837	0.782	-0.152	-0.753	0.640	-0.120	0.328	-0.061	-0.146	-0.069	0.118	0.137	0.004	0.210	0.147
-0.257	-0.809	0.774	-0.152	-0.752	0.641	-0.043	0.119	-0.083	-0.165	-0.043	0.108	0.155	0.025	0.206	0.076
-0.218	-0.786	0.873	-0.156	-0.754	0.638	0.147	-0.443	0.103	-0.122	-0.018	0.210	0.116	0.050	0.309	0.011
-0.110	-0.802	0.758	-0.157	-0.756	0.635	0.136	-0.291	0.141	-0.013	-0.031	0.099	0.007	0.036	0.199	-0.012
-0.007	-0.775	0.924	-0.159	-0.760	0.630	0.284	-0.426	0.234	0.092	-0.000	0.269	0.099	0.064	0.368	-0.070
-0.068	-0.767	0.632	-0.159	-0.761	0.630	-0.003	-0.258	0.165	0.031	0.008	-0.022	0.040	0.073	0.081	-0.087
0.074	-0.794	0.707	-0.156	-0.763	0.627	0.209	0.069	0.095	0.170	-0.017	0.056	0.184	0.048	0.160	-0.084
-0.007	-0.721	0.542	-0.150	-0.765	0.626	0.148	0.508	-0.034	0.083	0.059	-0.109	0.105	0.124	0.002	-0.052
-0.076	-0.790	0.652	-0.146	-0.765	0.627	0.008	0.433	-0.124	0.010	-0.011	-0.000	0.037	0.056	0.113	-0.050
-0.091	-0.837	0.707	-0.147	-0.767	0.625	0.175	0.152	-0.173	-0.005	-0.056	0.057	0.024	0.011	0.173	-0.033
-0.153	-0.809	0.849	-0.149	-0.769	0.621	0.233	-0.219	0.009	-0.064	-0.027	0.202	0.036	0.040	0.320	-0.058
-0.018	-0.790	0.711	-0.151	-0.773	0.616	0.344	0.004	-0.141	0.072	-0.004	0.069	0.101	0.060	0.187	-0.081
0.067	-0.825	0.711	-0.151	-0.777	0.611	0.345	0.114	-0.143	0.157	-0.035	0.074	0.187	0.027	0.191	-0.117
0.001	-0.860	0.743	-0.151	-0.782	0.605	0.450	0.128	-0.132	0.091	-0.065	0.112	0.124	0.006	0.227	-0.155
0.070	-0.744	0.774	-0.149	-0.786	0.600	0.378	0.189	-0.076	0.159	0.055	0.149	0.195	0.112	0.264	-0.149
0.120	-0.732	0.644	-0.148	-0.790	0.595	0.337	0.074	-0.046	0.208	0.070	0.024	0.248	0.125	0.138	-0.132
-0.068	-0.779	0.743	-0.148	-0.794	0.589	0.390	-0.051	0.017	0.019	0.028	0.128	0.062	0.081	0.240	0.000
0.009	-0.748	0.597	-0.149	-0.799	0.583	0.415	-0.008	-0.052	0.096	0.063	-0.012	0.141	0.113	0.099	0.000
0.020	-0.856	0.695	-0.151	-0.804	0.575	0.479	-0.166	-0.033	0.109	-0.040	0.095	0.155	0.006	0.202	0.000
Avg ODBA	4.018
Vec ODBA	2.776
Avg ELBA	2.033
Avg EPBA	0.616
Speed	ODBA	VeDBA	ELBA	EPBA	StrkSpGn	StrSpGn_L	ISI
10.600	4.018	2.776	2.033	0.616	1.241	0.993	2.010
MeanPeak	0.126582
MeanLong	0.101310
MeanISI	2.010000
