# Supplementary material for: Averaged Propulsive Body Acceleration (APBA) Can Be Calculated from Biologging Tags That Incorporate Gyroscopes and Accelerometers to Estimate Swimming Speed, Hydrodynamic Drag and Energy Expenditure for Steller Sea Lions
Source: PLoS One. 2016 Jun 10;11(6):e0157326. doi: 10.1371/journal.pone.0157326 (PMC4902303; doi:10.1371/journal.pone.0157326)
Supplement: S5 Data — Same components as S2. (ZIP) [file pone.0157326.s005.zip › YashaNov_18/MY1_INER_18_11_13.csv]

FileName	FileDate	FileTime	Sample	Time from Start (s)	AccelIntX	AccelIntY	AccelIntZ	MagX	MagY	MagZ	GyroX	GyroY	GyroZ
C:\Users\cware\Desktop\Steller18Nov\18NovTrials\Afternoon\M1(2).DSG	11-1-2013	18:32:29	21504.000000	430.080000	1.003906	-0.359375	-0.593750	0.069725	0.187156	0.333945	22.277832	1.937866	37.857056
C:\Users\cware\Desktop\Steller18Nov\18NovTrials\Afternoon\M1(2).DSG	11-1-2013	18:32:29	21505.000000	430.100000	0.996094	-0.386719	-0.621094	0.069725	0.188073	0.332110	26.718140	-2.563477	40.130615
C:\Users\cware\Desktop\Steller18Nov\18NovTrials\Afternoon\M1(2).DSG	11-1-2013	18:32:29	21506.000000	430.120000	1.000000	-0.406250	-0.648438	0.067890	0.189908	0.330275	31.234741	-8.499146	38.085938
C:\Users\cware\Desktop\Steller18Nov\18NovTrials\Afternoon\M1(2).DSG	11-1-2013	18:32:29	21507.000000	430.140000	1.011719	-0.437500	-0.574219	0.068807	0.190826	0.329358	36.346436	-17.242432	35.568237
C:\Users\cware\Desktop\Steller18Nov\18NovTrials\Afternoon\M1(2).DSG	11-1-2013	18:32:29	21508.000000	430.160000	1.035156	-0.417969	-0.667969	0.071560	0.191743	0.329358	45.211792	-23.178101	32.012939
C:\Users\cware\Desktop\Steller18Nov\18NovTrials\Afternoon\M1(2).DSG	11-1-2013	18:32:29	21509.000000	430.180000	1.015625	-0.421875	-0.652344	0.073394	0.194495	0.328440	45.883179	-25.253296	31.814575
C:\Users\cware\Desktop\Steller18Nov\18NovTrials\Afternoon\M1(2).DSG	11-1-2013	18:32:29	21510.000000	430.200000	1.003906	-0.417969	-0.628906	0.073394	0.196330	0.328440	40.985107	-24.719238	34.347534
C:\Users\cware\Desktop\Steller18Nov\18NovTrials\Afternoon\M1(2).DSG	11-1-2013	18:32:29	21511.000000	430.220000	0.949219	-0.390625	-0.683594	0.075229	0.197248	0.328440	29.037476	-17.074585	36.804199
C:\Users\cware\Desktop\Steller18Nov\18NovTrials\Afternoon\M1(2).DSG	11-1-2013	18:32:29	21512.000000	430.240000	0.933594	-0.320313	-0.511719	0.076147	0.198165	0.327523	11.657715	-12.802124	37.872314
C:\Users\cware\Desktop\Steller18Nov\18NovTrials\Afternoon\M1(2).DSG	11-1-2013	18:32:29	21513.000000	430.260000	0.925781	-0.125000	-0.582031	0.077982	0.194495	0.328440	-4.745483	-1.815796	39.810181
C:\Users\cware\Desktop\Steller18Nov\18NovTrials\Afternoon\M1(2).DSG	11-1-2013	18:32:29	21514.000000	430.280000	0.925781	-0.125000	-0.582031	0.076147	0.190826	0.327523	-15.594482	6.683350	39.352417
C:\Users\cware\Desktop\Steller18Nov\18NovTrials\Afternoon\M1(2).DSG	11-1-2013	18:32:29	21515.000000	430.300000	0.863281	-0.078125	-0.703125	0.077064	0.184404	0.327523	-19.134521	14.053345	41.107178
C:\Users\cware\Desktop\Steller18Nov\18NovTrials\Afternoon\M1(2).DSG	11-1-2013	18:32:29	21516.000000	430.320000	0.843750	-0.039063	-0.671875	0.076147	0.179817	0.326606	-31.341553	25.238037	44.784546
C:\Users\cware\Desktop\Steller18Nov\18NovTrials\Afternoon\M1(2).DSG	11-1-2013	18:32:29	21517.000000	430.340000	0.957031	0.039063	-0.730469	0.074312	0.170642	0.325688	-44.525146	16.357422	40.679932
C:\Users\cware\Desktop\Steller18Nov\18NovTrials\Afternoon\M1(2).DSG	11-1-2013	18:32:29	21518.000000	430.360000	1.113281	0.121094	-0.718750	0.072477	0.165138	0.325688	-48.675537	-4.302979	31.707764
C:\Users\cware\Desktop\Steller18Nov\18NovTrials\Afternoon\M1(2).DSG	11-1-2013	18:32:29	21519.000000	430.380000	1.113281	0.144531	-0.605469	0.073394	0.154128	0.326606	-58.044434	-19.409180	27.374268
C:\Users\cware\Desktop\Steller18Nov\18NovTrials\Afternoon\M1(2).DSG	11-1-2013	18:32:29	21520.000000	430.400000	1.011719	0.097656	-0.492188	0.075229	0.147706	0.328440	-71.487427	-20.401001	17.517090
C:\Users\cware\Desktop\Steller18Nov\18NovTrials\Afternoon\M1(2).DSG	11-1-2013	18:32:29	21521.000000	430.420000	0.894531	0.128906	-0.312500	0.077064	0.134862	0.332110	-93.048096	-15.945435	-4.577637
C:\Users\cware\Desktop\Steller18Nov\18NovTrials\Afternoon\M1(2).DSG	11-1-2013	18:32:29	21522.000000	430.440000	0.863281	0.312500	-0.164063	0.078899	0.126606	0.332110	-103.210449	-6.744385	-21.057129
C:\Users\cware\Desktop\Steller18Nov\18NovTrials\Afternoon\M1(2).DSG	11-1-2013	18:32:29	21523.000000	430.460000	0.902344	0.531250	0.000000	0.079817	0.113761	0.333028	-97.717285	3.921509	-24.475098
C:\Users\cware\Desktop\Steller18Nov\18NovTrials\Afternoon\M1(2).DSG	11-1-2013	18:32:29	21524.000000	430.480000	0.972656	0.679688	0.062500	0.078899	0.105505	0.333028	-86.395264	5.859375	-17.837524
C:\Users\cware\Desktop\Steller18Nov\18NovTrials\Afternoon\M1(2).DSG	11-1-2013	18:32:29	21525.000000	430.500000	1.070313	0.695313	0.121094	0.077982	0.093578	0.331193	-70.327759	-3.448486	-13.305664
C:\Users\cware\Desktop\Steller18Nov\18NovTrials\Afternoon\M1(2).DSG	11-1-2013	18:32:29	21526.000000	430.520000	1.070313	0.746094	0.042969	0.079817	0.089908	0.331193	-56.015015	-10.498047	-15.548706
C:\Users\cware\Desktop\Steller18Nov\18NovTrials\Afternoon\M1(2).DSG	11-1-2013	18:32:29	21527.000000	430.540000	1.050781	0.742188	-0.085938	0.079817	0.083486	0.330275	-44.204712	-18.478394	-22.735596
C:\Users\cware\Desktop\Steller18Nov\18NovTrials\Afternoon\M1(2).DSG	11-1-2013	18:32:29	21528.000000	430.560000	1.066406	0.671875	-0.152344	0.080734	0.081651	0.329358	-36.544800	-24.291992	-29.739380
C:\Users\cware\Desktop\Steller18Nov\18NovTrials\Afternoon\M1(2).DSG	11-1-2013	18:32:29	21529.000000	430.580000	1.093750	0.609375	-0.109375	0.083486	0.077982	0.329358	-31.784058	-32.836914	-36.331177
C:\Users\cware\Desktop\Steller18Nov\18NovTrials\Afternoon\M1(2).DSG	11-1-2013	18:32:29	21530.000000	430.600000	1.058594	0.593750	-0.164063	0.083486	0.078899	0.328440	-29.693604	-41.244507	-43.380737
C:\Users\cware\Desktop\Steller18Nov\18NovTrials\Afternoon\M1(2).DSG	11-1-2013	18:32:29	21531.000000	430.620000	1.019531	0.652344	-0.054688	0.088991	0.078899	0.329358	-21.408081	-52.719116	-56.411743
C:\Users\cware\Desktop\Steller18Nov\18NovTrials\Afternoon\M1(2).DSG	11-1-2013	18:32:29	21532.000000	430.640000	0.937500	0.746094	-0.152344	0.089908	0.081651	0.331193	-5.905151	-61.660767	-67.245483
C:\Users\cware\Desktop\Steller18Nov\18NovTrials\Afternoon\M1(2).DSG	11-1-2013	18:32:29	21533.000000	430.660000	0.855469	0.785156	-0.332031	0.096330	0.090826	0.333028	18.081665	-64.498901	-77.423096
C:\Users\cware\Desktop\Steller18Nov\18NovTrials\Afternoon\M1(2).DSG	11-1-2013	18:32:29	21534.000000	430.680000	0.777344	0.632813	-0.429688	0.098165	0.096330	0.333028	33.874512	-54.748535	-78.948975
C:\Users\cware\Desktop\Steller18Nov\18NovTrials\Afternoon\M1(2).DSG	11-1-2013	18:32:29	21535.000000	430.700000	0.785156	0.511719	-0.519531	0.100917	0.101835	0.333945	43.930054	-31.967163	-72.860718
C:\Users\cware\Desktop\Steller18Nov\18NovTrials\Afternoon\M1(2).DSG	11-1-2013	18:32:29	21536.000000	430.720000	0.878906	0.425781	-0.531250	0.102752	0.113761	0.335780	42.480469	-12.145996	-58.959961
C:\Users\cware\Desktop\Steller18Nov\18NovTrials\Afternoon\M1(2).DSG	11-1-2013	18:32:29	21537.000000	430.740000	0.964844	0.316406	-0.671875	0.102752	0.120183	0.335780	21.469116	4.241943	-38.223267
C:\Users\cware\Desktop\Steller18Nov\18NovTrials\Afternoon\M1(2).DSG	11-1-2013	18:32:29	21538.000000	430.760000	0.988281	0.179688	-0.683594	0.100917	0.127523	0.335780	-0.976563	3.829956	-31.692505
C:\Users\cware\Desktop\Steller18Nov\18NovTrials\Afternoon\M1(2).DSG	11-1-2013	18:32:29	21539.000000	430.780000	0.921875	0.109375	-0.765625	0.100000	0.129358	0.334862	-18.585205	3.128052	-34.530640
C:\Users\cware\Desktop\Steller18Nov\18NovTrials\Afternoon\M1(2).DSG	11-1-2013	18:32:29	21540.000000	430.800000	0.843750	0.027344	-0.886719	0.098165	0.131193	0.335780	-24.978638	1.754761	-40.390015
C:\Users\cware\Desktop\Steller18Nov\18NovTrials\Afternoon\M1(2).DSG	11-1-2013	18:32:29	21541.000000	430.820000	0.800781	-0.070313	-0.769531	0.095413	0.130275	0.337615	-30.258179	4.470825	-41.824341
C:\Users\cware\Desktop\Steller18Nov\18NovTrials\Afternoon\M1(2).DSG	11-1-2013	18:32:29	21542.000000	430.840000	0.773438	-0.066406	-0.718750	0.092661	0.131193	0.338532	-40.451050	8.514404	-32.638550
C:\Users\cware\Desktop\Steller18Nov\18NovTrials\Afternoon\M1(2).DSG	11-1-2013	18:32:29	21543.000000	430.860000	0.785156	-0.140625	-0.621094	0.091743	0.130275	0.338532	-41.061401	9.323120	-28.625488
C:\Users\cware\Desktop\Steller18Nov\18NovTrials\Afternoon\M1(2).DSG	11-1-2013	18:32:29	21544.000000	430.880000	0.839844	-0.195313	-0.597656	0.089908	0.128440	0.339450	-37.887573	8.056641	-28.366089
C:\Users\cware\Desktop\Steller18Nov\18NovTrials\Afternoon\M1(2).DSG	11-1-2013	18:32:29	21545.000000	430.900000	0.835938	-0.113281	-0.687500	0.088073	0.128440	0.340367	-37.902832	9.201050	-26.611328
C:\Users\cware\Desktop\Steller18Nov\18NovTrials\Afternoon\M1(2).DSG	11-1-2013	18:32:29	21546.000000	430.920000	0.867188	-0.089844	-0.585938	0.085321	0.126606	0.340367	-42.083740	12.619019	-21.453857
C:\Users\cware\Desktop\Steller18Nov\18NovTrials\Afternoon\M1(2).DSG	11-1-2013	18:32:29	21547.000000	430.940000	0.855469	-0.062500	-0.671875	0.083486	0.124771	0.341284	-38.619995	11.901855	-19.042969
C:\Users\cware\Desktop\Steller18Nov\18NovTrials\Afternoon\M1(2).DSG	11-1-2013	18:32:29	21548.000000	430.960000	0.859375	-0.070313	-0.710938	0.081651	0.122936	0.343119	-34.515381	8.529663	-18.371582
C:\Users\cware\Desktop\Steller18Nov\18NovTrials\Afternoon\M1(2).DSG	11-1-2013	18:32:29	21549.000000	430.980000	0.906250	-0.148438	-0.648438	0.080734	0.123853	0.343119	-31.082153	1.281738	-17.181396
C:\Users\cware\Desktop\Steller18Nov\18NovTrials\Afternoon\M1(2).DSG	11-1-2013	18:32:29	21550.000000	431.000000	0.906250	-0.148438	-0.648438	0.078899	0.122018	0.344037	-23.986816	0.976563	-16.204834
C:\Users\cware\Desktop\Steller18Nov\18NovTrials\Afternoon\M1(2).DSG	11-1-2013	18:32:29	21551.000000	431.020000	0.851563	-0.226563	-0.597656	0.078899	0.122936	0.345872	-19.546509	3.738403	-12.954712
C:\Users\cware\Desktop\Steller18Nov\18NovTrials\Afternoon\M1(2).DSG	11-1-2013	18:32:29	21552.000000	431.040000	0.902344	-0.160156	-0.648438	0.078899	0.122936	0.346789	-11.779785	5.676270	-12.115479
C:\Users\cware\Desktop\Steller18Nov\18NovTrials\Afternoon\M1(2).DSG	11-1-2013	18:32:29	21553.000000	431.060000	0.925781	-0.156250	-0.652344	0.077982	0.124771	0.346789	0.015259	3.677368	-13.305664
C:\Users\cware\Desktop\Steller18Nov\18NovTrials\Afternoon\M1(2).DSG	11-1-2013	18:32:29	21554.000000	431.080000	1.003906	-0.183594	-0.644531	0.078899	0.126606	0.349541	15.335083	-3.402710	-17.242432
C:\Users\cware\Desktop\Steller18Nov\18NovTrials\Afternoon\M1(2).DSG	11-1-2013	18:32:29	21555.000000	431.100000	1.000000	-0.179688	-0.632813	0.078899	0.133028	0.352294	29.708862	-7.156372	-20.492554
C:\Users\cware\Desktop\Steller18Nov\18NovTrials\Afternoon\M1(2).DSG	11-1-2013	18:32:29	21556.000000	431.120000	0.925781	-0.312500	-0.683594	0.078899	0.136697	0.352294	36.651611	0.473022	-19.790649
C:\Users\cware\Desktop\Steller18Nov\18NovTrials\Afternoon\M1(2).DSG	11-1-2013	18:32:29	21557.000000	431.140000	0.929688	-0.421875	-0.566406	0.079817	0.144037	0.355046	41.885376	14.770508	-12.390137
C:\Users\cware\Desktop\Steller18Nov\18NovTrials\Afternoon\M1(2).DSG	11-1-2013	18:32:29	21558.000000	431.160000	1.000000	-0.371094	-0.550781	0.079817	0.147706	0.354128	46.096802	22.064209	-8.239746
C:\Users\cware\Desktop\Steller18Nov\18NovTrials\Afternoon\M1(2).DSG	11-1-2013	18:32:29	21559.000000	431.180000	1.109375	-0.359375	-0.515625	0.077982	0.156881	0.354128	53.421021	14.770508	-5.340576
C:\Users\cware\Desktop\Steller18Nov\18NovTrials\Afternoon\M1(2).DSG	11-1-2013	18:32:29	21560.000000	431.200000	1.109375	-0.328125	-0.476563	0.077064	0.162385	0.354128	59.616089	7.354736	-1.098633
C:\Users\cware\Desktop\Steller18Nov\18NovTrials\Afternoon\M1(2).DSG	11-1-2013	18:32:29	21561.000000	431.220000	1.125000	-0.324219	-0.441406	0.077064	0.172477	0.354128	60.394287	-6.637573	4.623413
C:\Users\cware\Desktop\Steller18Nov\18NovTrials\Afternoon\M1(2).DSG	11-1-2013	18:32:29	21562.000000	431.240000	1.082031	-0.433594	-0.468750	0.077982	0.177064	0.355046	60.272217	-11.779785	11.413574
C:\Users\cware\Desktop\Steller18Nov\18NovTrials\Afternoon\M1(2).DSG	11-1-2013	18:32:29	21563.000000	431.260000	1.000000	-0.484375	-0.488281	0.079817	0.187156	0.355963	52.810669	-8.056641	19.104004
C:\Users\cware\Desktop\Steller18Nov\18NovTrials\Afternoon\M1(2).DSG	11-1-2013	18:32:29	21564.000000	431.280000	0.972656	-0.496094	-0.507813	0.079817	0.189908	0.355963	44.891357	-5.477905	24.932861
C:\Users\cware\Desktop\Steller18Nov\18NovTrials\Afternoon\M1(2).DSG	11-1-2013	18:32:29	21565.000000	431.300000	0.941406	-0.515625	-0.523438	0.078899	0.196330	0.355046	39.718628	-1.113892	30.700684
C:\Users\cware\Desktop\Steller18Nov\18NovTrials\Afternoon\M1(2).DSG	11-1-2013	18:32:29	21566.000000	431.320000	0.921875	-0.453125	-0.507813	0.078899	0.200917	0.355046	35.354614	3.936768	38.208008
C:\Users\cware\Desktop\Steller18Nov\18NovTrials\Afternoon\M1(2).DSG	11-1-2013	18:32:29	21567.000000	431.340000	0.964844	-0.359375	-0.484375	0.077064	0.202752	0.354128	32.516479	5.340576	46.310425
C:\Users\cware\Desktop\Steller18Nov\18NovTrials\Afternoon\M1(2).DSG	11-1-2013	18:32:29	21568.000000	431.360000	0.976563	-0.257813	-0.492188	0.076147	0.203670	0.354128	29.113770	4.913330	53.329468
C:\Users\cware\Desktop\Steller18Nov\18NovTrials\Afternoon\M1(2).DSG	11-1-2013	18:32:29	21569.000000	431.380000	1.019531	-0.265625	-0.476563	0.074312	0.205505	0.351376	25.985718	0.457764	57.556152
C:\Users\cware\Desktop\Steller18Nov\18NovTrials\Afternoon\M1(2).DSG	11-1-2013	18:32:29	21570.000000	431.400000	0.949219	-0.281250	-0.476563	0.074312	0.205505	0.352294	21.545410	8.102417	61.523438
C:\Users\cware\Desktop\Steller18Nov\18NovTrials\Afternoon\M1(2).DSG	11-1-2013	18:32:29	21571.000000	431.420000	0.800781	-0.246094	-0.503906	0.070642	0.202752	0.350459	20.462036	15.304565	65.216064
C:\Users\cware\Desktop\Steller18Nov\18NovTrials\Afternoon\M1(2).DSG	11-1-2013	18:32:29	21572.000000	431.440000	0.757813	-0.175781	-0.523438	0.067890	0.203670	0.348624	26.229858	19.577026	68.481445
C:\Users\cware\Desktop\Steller18Nov\18NovTrials\Afternoon\M1(2).DSG	11-1-2013	18:32:29	21573.000000	431.460000	0.777344	-0.156250	-0.574219	0.067890	0.201835	0.346789	26.885986	20.324707	70.053101
C:\Users\cware\Desktop\Steller18Nov\18NovTrials\Afternoon\M1(2).DSG	11-1-2013	18:32:29	21574.000000	431.480000	0.906250	-0.156250	-0.644531	0.063303	0.200000	0.344954	23.208618	12.878418	65.444946
C:\Users\cware\Desktop\Steller18Nov\18NovTrials\Afternoon\M1(2).DSG	11-1-2013	18:32:29	21575.000000	431.500000	1.015625	-0.230469	-0.667969	0.060550	0.199083	0.344037	32.562256	4.486084	51.208496
C:\Users\cware\Desktop\Steller18Nov\18NovTrials\Afternoon\M1(2).DSG	11-1-2013	18:32:29	21576.000000	431.520000	1.042969	-0.308594	-0.656250	0.059633	0.199083	0.342202	39.764404	-1.800537	45.898438
C:\Users\cware\Desktop\Steller18Nov\18NovTrials\Afternoon\M1(2).DSG	11-1-2013	18:32:29	21577.000000	431.540000	0.992188	-0.394531	-0.707031	0.059633	0.200000	0.340367	58.532715	6.729126	43.060303
C:\Users\cware\Desktop\Steller18Nov\18NovTrials\Afternoon\M1(2).DSG	11-1-2013	18:32:29	21578.000000	431.560000	1.046875	-0.464844	-0.625000	0.059633	0.201835	0.338532	57.800293	5.752563	44.921875
C:\Users\cware\Desktop\Steller18Nov\18NovTrials\Afternoon\M1(2).DSG	11-1-2013	18:32:29	21579.000000	431.580000	1.140625	-0.417969	-0.515625	0.058716	0.202752	0.335780	53.009033	-5.676270	41.687012
C:\Users\cware\Desktop\Steller18Nov\18NovTrials\Afternoon\M1(2).DSG	11-1-2013	18:32:29	21580.000000	431.600000	1.187500	-0.347656	-0.519531	0.060550	0.205505	0.333945	57.891846	-25.177002	32.562256
C:\Users\cware\Desktop\Steller18Nov\18NovTrials\Afternoon\M1(2).DSG	11-1-2013	18:32:29	21581.000000	431.620000	1.183594	-0.250000	-0.628906	0.063303	0.206422	0.332110	65.917969	-31.005859	26.092529
C:\Users\cware\Desktop\Steller18Nov\18NovTrials\Afternoon\M1(2).DSG	11-1-2013	18:32:29	21582.000000	431.640000	1.078125	-0.160156	-0.703125	0.066055	0.211009	0.330275	55.755615	-20.553589	35.614014
C:\Users\cware\Desktop\Steller18Nov\18NovTrials\Afternoon\M1(2).DSG	11-1-2013	18:32:29	21583.000000	431.660000	1.003906	-0.027344	-0.734375	0.066055	0.211927	0.331193	35.598755	-4.501343	48.324585
C:\Users\cware\Desktop\Steller18Nov\18NovTrials\Afternoon\M1(2).DSG	11-1-2013	18:32:29	21584.000000	431.680000	0.945313	0.066406	-0.777344	0.066972	0.210092	0.329358	34.988403	-1.113892	45.028687
C:\Users\cware\Desktop\Steller18Nov\18NovTrials\Afternoon\M1(2).DSG	11-1-2013	18:32:29	21585.000000	431.700000	0.972656	0.054688	-0.992188	0.066055	0.209174	0.329358	32.119751	-0.076294	43.258667
C:\Users\cware\Desktop\Steller18Nov\18NovTrials\Afternoon\M1(2).DSG	11-1-2013	18:32:29	21586.000000	431.720000	0.972656	0.054688	-0.992188	0.066055	0.207339	0.329358	26.519775	2.075195	42.572021
C:\Users\cware\Desktop\Steller18Nov\18NovTrials\Afternoon\M1(2).DSG	11-1-2013	18:32:29	21587.000000	431.740000	0.812500	0.324219	-0.863281	0.063303	0.206422	0.329358	20.019531	16.662598	46.524048
C:\Users\cware\Desktop\Steller18Nov\18NovTrials\Afternoon\M1(2).DSG	11-1-2013	18:32:29	21588.000000	431.760000	0.839844	0.457031	-0.785156	0.062385	0.203670	0.327523	11.352539	25.588989	49.789429
C:\Users\cware\Desktop\Steller18Nov\18NovTrials\Afternoon\M1(2).DSG	11-1-2013	18:32:29	21589.000000	431.780000	0.800781	0.617188	-0.699219	0.057798	0.200000	0.327523	22.293091	26.168823	53.421021
C:\Users\cware\Desktop\Steller18Nov\18NovTrials\Afternoon\M1(2).DSG	11-1-2013	18:32:29	21590.000000	431.800000	0.687500	0.710938	-0.515625	0.055963	0.198165	0.326606	45.013428	18.402100	51.406860
C:\Users\cware\Desktop\Steller18Nov\18NovTrials\Afternoon\M1(2).DSG	11-1-2013	18:32:29	21591.000000	431.820000	0.492188	0.671875	-0.382813	0.053211	0.198165	0.324771	40.817261	13.229370	35.949707
C:\Users\cware\Desktop\Steller18Nov\18NovTrials\Afternoon\M1(2).DSG	11-1-2013	18:32:29	21592.000000	431.840000	0.542969	0.558594	-0.179688	0.052294	0.199083	0.323853	35.705566	2.685547	26.550293
C:\Users\cware\Desktop\Steller18Nov\18NovTrials\Afternoon\M1(2).DSG	11-1-2013	18:32:29	21593.000000	431.860000	0.679688	0.609375	-0.062500	0.052294	0.201835	0.322018	49.102783	-15.777588	28.823853
C:\Users\cware\Desktop\Steller18Nov\18NovTrials\Afternoon\M1(2).DSG	11-1-2013	18:32:29	21594.000000	431.880000	0.726563	0.609375	-0.054688	0.054128	0.203670	0.322018	51.055908	-36.331177	19.821167
C:\Users\cware\Desktop\Steller18Nov\18NovTrials\Afternoon\M1(2).DSG	11-1-2013	18:32:29	21595.000000	431.900000	0.593750	0.511719	-0.214844	0.058716	0.209174	0.322936	16.754150	-42.785645	5.462646
C:\Users\cware\Desktop\Steller18Nov\18NovTrials\Afternoon\M1(2).DSG	11-1-2013	18:32:29	21596.000000	431.920000	0.554688	0.425781	-0.425781	0.060550	0.210092	0.323853	-14.633179	-32.989502	-9.216309
C:\Users\cware\Desktop\Steller18Nov\18NovTrials\Afternoon\M1(2).DSG	11-1-2013	18:32:29	21597.000000	431.940000	0.527344	0.453125	-0.476563	0.062385	0.211009	0.325688	-25.314331	-14.694214	-30.029297
C:\Users\cware\Desktop\Steller18Nov\18NovTrials\Afternoon\M1(2).DSG	11-1-2013	18:32:29	21598.000000	431.960000	0.558594	0.531250	-0.476563	0.063303	0.209174	0.325688	-24.581909	2.441406	-38.360596
C:\Users\cware\Desktop\Steller18Nov\18NovTrials\Afternoon\M1(2).DSG	11-1-2013	18:32:29	21599.000000	431.980000	0.675781	0.691406	-0.363281	0.064220	0.209174	0.326606	-14.038086	25.894165	-43.991089
C:\Users\cware\Desktop\Steller18Nov\18NovTrials\Afternoon\M1(2).DSG	11-1-2013	18:32:29	21600.000000	432.000000	0.750000	0.851563	-0.246094	0.061468	0.211927	0.325688	-5.294800	52.246094	-38.665771
C:\Users\cware\Desktop\Steller18Nov\18NovTrials\Afternoon\M1(2).DSG	11-1-2013	18:32:29	21601.000000	432.020000	0.949219	0.914063	-0.195313	0.056881	0.215596	0.320183	16.830444	56.060791	-34.179688
C:\Users\cware\Desktop\Steller18Nov\18NovTrials\Afternoon\M1(2).DSG	11-1-2013	18:32:29	21602.000000	432.040000	1.136719	0.824219	-0.164063	0.053211	0.219266	0.316514	36.743164	47.897339	-35.675049
C:\Users\cware\Desktop\Steller18Nov\18NovTrials\Afternoon\M1(2).DSG	11-1-2013	18:32:29	21603.000000	432.060000	1.257813	0.644531	-0.195313	0.049541	0.229358	0.311009	54.672241	41.809082	-35.308838
C:\Users\cware\Desktop\Steller18Nov\18NovTrials\Afternoon\M1(2).DSG	11-1-2013	18:32:29	21604.000000	432.080000	1.421875	0.351563	-0.316406	0.047706	0.234862	0.309174	61.630249	37.704468	-32.089233
C:\Users\cware\Desktop\Steller18Nov\18NovTrials\Afternoon\M1(2).DSG	11-1-2013	18:32:29	21605.000000	432.100000	1.515625	0.218750	-0.539063	0.045872	0.250459	0.300917	62.362671	35.079956	-38.558960
C:\Users\cware\Desktop\Steller18Nov\18NovTrials\Afternoon\M1(2).DSG	11-1-2013	18:32:29	21606.000000	432.120000	1.507813	0.214844	-0.582031	0.044954	0.255963	0.298165	52.200317	31.967163	-44.540405
C:\Users\cware\Desktop\Steller18Nov\18NovTrials\Afternoon\M1(2).DSG	11-1-2013	18:32:29	21607.000000	432.140000	1.460938	0.167969	-0.605469	0.044954	0.268807	0.293578	22.430420	20.812988	-52.673340
C:\Users\cware\Desktop\Steller18Nov\18NovTrials\Afternoon\M1(2).DSG	11-1-2013	18:32:29	21608.000000	432.160000	1.179688	0.109375	-0.574219	0.042202	0.272477	0.292661	-3.768921	10.101318	-59.463501
C:\Users\cware\Desktop\Steller18Nov\18NovTrials\Afternoon\M1(2).DSG	11-1-2013	18:32:29	21609.000000	432.180000	0.832031	-0.042969	-0.515625	0.043119	0.278899	0.293578	-25.878906	13.458252	-62.118530
C:\Users\cware\Desktop\Steller18Nov\18NovTrials\Afternoon\M1(2).DSG	11-1-2013	18:32:29	21610.000000	432.200000	0.546875	-0.152344	-0.437500	0.043119	0.280734	0.294495	-34.317017	21.240234	-58.044434
C:\Users\cware\Desktop\Steller18Nov\18NovTrials\Afternoon\M1(2).DSG	11-1-2013	18:32:29	21611.000000	432.220000	0.503906	-0.160156	-0.449219	0.043119	0.284404	0.294495	-31.692505	27.359009	-46.432495
C:\Users\cware\Desktop\Steller18Nov\18NovTrials\Afternoon\M1(2).DSG	11-1-2013	18:32:29	21612.000000	432.240000	0.609375	-0.144531	-0.523438	0.041284	0.286239	0.293578	-27.465820	37.017822	-39.443970
C:\Users\cware\Desktop\Steller18Nov\18NovTrials\Afternoon\M1(2).DSG	11-1-2013	18:32:29	21613.000000	432.260000	0.785156	-0.125000	-0.601563	0.040367	0.289908	0.290826	-22.018433	37.475586	-35.278320
C:\Users\cware\Desktop\Steller18Nov\18NovTrials\Afternoon\M1(2).DSG	11-1-2013	18:32:29	21614.000000	432.280000	0.921875	-0.164063	-0.636719	0.039450	0.293578	0.288991	-17.272949	33.569336	-30.319214
C:\Users\cware\Desktop\Steller18Nov\18NovTrials\Afternoon\M1(2).DSG	11-1-2013	18:32:29	21615.000000	432.300000	0.945313	-0.304688	-0.496094	0.037615	0.296330	0.288991	-13.595581	39.276123	-19.317627
C:\Users\cware\Desktop\Steller18Nov\18NovTrials\Afternoon\M1(2).DSG	11-1-2013	18:32:29	21616.000000	432.320000	1.050781	-0.371094	-0.359375	0.035780	0.300000	0.286239	-16.662598	35.339355	-13.961792
C:\Users\cware\Desktop\Steller18Nov\18NovTrials\Afternoon\M1(2).DSG	11-1-2013	18:32:29	21617.000000	432.340000	1.210938	-0.410156	-0.261719	0.036697	0.300917	0.285321	-22.659302	23.529053	-15.472412
C:\Users\cware\Desktop\Steller18Nov\18NovTrials\Afternoon\M1(2).DSG	11-1-2013	18:32:29	21618.000000	432.360000	1.246094	-0.441406	-0.207031	0.035780	0.303670	0.287156	-20.980835	13.610840	-15.762329
C:\Users\cware\Desktop\Steller18Nov\18NovTrials\Afternoon\M1(2).DSG	11-1-2013	18:32:29	21619.000000	432.380000	1.234375	-0.406250	-0.269531	0.036697	0.304587	0.286239	-4.180908	6.179810	-8.666992
C:\Users\cware\Desktop\Steller18Nov\18NovTrials\Afternoon\M1(2).DSG	11-1-2013	18:32:29	21620.000000	432.400000	1.140625	-0.269531	-0.386719	0.037615	0.307339	0.284404	4.333496	10.269165	-0.854492
C:\Users\cware\Desktop\Steller18Nov\18NovTrials\Afternoon\M1(2).DSG	11-1-2013	18:32:29	21621.000000	432.420000	1.039063	-0.187500	-0.367188	0.036697	0.310092	0.283486	7.034302	19.515991	-0.167847
C:\Users\cware\Desktop\Steller18Nov\18NovTrials\Afternoon\M1(2).DSG	11-1-2013	18:32:29	21622.000000	432.440000	1.039063	-0.187500	-0.367188	0.033945	0.313761	0.281651	12.741089	26.519775	-1.968384
C:\Users\cware\Desktop\Steller18Nov\18NovTrials\Afternoon\M1(2).DSG	11-1-2013	18:32:29	21623.000000	432.460000	1.101563	-0.382813	-0.367188	0.032110	0.314679	0.279817	14.343262	11.352539	-5.187988
C:\Users\cware\Desktop\Steller18Nov\18NovTrials\Afternoon\M1(2).DSG	11-1-2013	18:32:29	21624.000000	432.480000	1.031250	-0.394531	-0.390625	0.033028	0.319266	0.277982	17.074585	6.347656	-9.780884
C:\Users\cware\Desktop\Steller18Nov\18NovTrials\Afternoon\M1(2).DSG	11-1-2013	18:32:29	21625.000000	432.500000	1.050781	-0.414063	-0.390625	0.033945	0.322936	0.275229	14.053345	6.683350	-13.626099
C:\Users\cware\Desktop\Steller18Nov\18NovTrials\Afternoon\M1(2).DSG	11-1-2013	18:32:29	21626.000000	432.520000	1.125000	-0.468750	-0.382813	0.033028	0.323853	0.275229	9.201050	2.319336	-15.228271
C:\Users\cware\Desktop\Steller18Nov\18NovTrials\Afternoon\M1(2).DSG	11-1-2013	18:32:29	21627.000000	432.540000	1.113281	-0.449219	-0.332031	0.034862	0.327523	0.273394	3.677368	-3.311157	-10.101318
C:\Users\cware\Desktop\Steller18Nov\18NovTrials\Afternoon\M1(2).DSG	11-1-2013	18:32:29	21628.000000	432.560000	1.046875	-0.355469	-0.328125	0.033945	0.328440	0.272477	-3.021240	-5.279541	0.259399
C:\Users\cware\Desktop\Steller18Nov\18NovTrials\Afternoon\M1(2).DSG	11-1-2013	18:32:29	21629.000000	432.580000	0.949219	-0.335938	-0.347656	0.033945	0.328440	0.272477	-2.899170	-1.724243	12.481689
C:\Users\cware\Desktop\Steller18Nov\18NovTrials\Afternoon\M1(2).DSG	11-1-2013	18:32:29	21630.000000	432.600000	0.933594	-0.332031	-0.285156	0.033945	0.325688	0.271560	-3.616333	2.243042	24.353027
C:\Users\cware\Desktop\Steller18Nov\18NovTrials\Afternoon\M1(2).DSG	11-1-2013	18:32:29	21631.000000	432.620000	0.933594	-0.230469	-0.289063	0.031193	0.324771	0.270642	-5.020142	11.230469	38.208008
C:\Users\cware\Desktop\Steller18Nov\18NovTrials\Afternoon\M1(2).DSG	11-1-2013	18:32:29	21632.000000	432.640000	0.976563	-0.183594	-0.335938	0.029358	0.321101	0.271560	-7.293701	12.161255	45.242310
C:\Users\cware\Desktop\Steller18Nov\18NovTrials\Afternoon\M1(2).DSG	11-1-2013	18:32:29	21633.000000	432.660000	1.007813	-0.203125	-0.375000	0.023853	0.314679	0.270642	-4.730225	8.041382	47.271729
C:\Users\cware\Desktop\Steller18Nov\18NovTrials\Afternoon\M1(2).DSG	11-1-2013	18:32:29	21634.000000	432.680000	1.035156	-0.265625	-0.359375	0.022936	0.312844	0.269725	-1.220703	5.279541	48.599243
C:\Users\cware\Desktop\Steller18Nov\18NovTrials\Afternoon\M1(2).DSG	11-1-2013	18:32:29	21635.000000	432.700000	1.066406	-0.257813	-0.378906	0.019266	0.303670	0.268807	10.421753	1.342773	46.310425
C:\Users\cware\Desktop\Steller18Nov\18NovTrials\Afternoon\M1(2).DSG	11-1-2013	18:32:29	21636.000000	432.720000	1.105469	-0.253906	-0.316406	0.017431	0.300917	0.267890	20.797729	-3.555298	39.733887
C:\Users\cware\Desktop\Steller18Nov\18NovTrials\Afternoon\M1(2).DSG	11-1-2013	18:32:29	21637.000000	432.740000	1.156250	-0.265625	-0.425781	0.015596	0.298165	0.266055	35.034180	-13.870239	25.909424
C:\Users\cware\Desktop\Steller18Nov\18NovTrials\Afternoon\M1(2).DSG	11-1-2013	18:32:29	21638.000000	432.760000	1.214844	-0.218750	-0.488281	0.016514	0.297248	0.266055	46.432495	-26.809692	15.914917
C:\Users\cware\Desktop\Steller18Nov\18NovTrials\Afternoon\M1(2).DSG	11-1-2013	18:32:29	21639.000000	432.780000	1.253906	-0.222656	-0.496094	0.017431	0.299083	0.266055	60.241699	-42.877197	1.358032
C:\Users\cware\Desktop\Steller18Nov\18NovTrials\Afternoon\M1(2).DSG	11-1-2013	18:32:29	21640.000000	432.800000	1.277344	-0.324219	-0.484375	0.019266	0.300000	0.265138	63.812256	-54.351807	-4.043579
C:\Users\cware\Desktop\Steller18Nov\18NovTrials\Afternoon\M1(2).DSG	11-1-2013	18:32:29	21641.000000	432.820000	1.210938	-0.324219	-0.406250	0.024771	0.302752	0.266972	59.204102	-59.906006	2.746582
C:\Users\cware\Desktop\Steller18Nov\18NovTrials\Afternoon\M1(2).DSG	11-1-2013	18:32:29	21642.000000	432.840000	1.144531	-0.320313	-0.464844	0.025688	0.303670	0.268807	53.817749	-54.870605	14.831543
C:\Users\cware\Desktop\Steller18Nov\18NovTrials\Afternoon\M1(2).DSG	11-1-2013	18:32:29	21643.000000	432.860000	1.054688	-0.285156	-0.554688	0.029358	0.302752	0.269725	44.509888	-44.570923	28.625488
C:\Users\cware\Desktop\Steller18Nov\18NovTrials\Afternoon\M1(2).DSG	11-1-2013	18:32:29	21644.000000	432.880000	0.988281	-0.167969	-0.695313	0.028440	0.300917	0.272477	33.691406	-34.408569	34.591675
C:\Users\cware\Desktop\Steller18Nov\18NovTrials\Afternoon\M1(2).DSG	11-1-2013	18:32:29	21645.000000	432.900000	0.976563	-0.089844	-0.609375	0.029358	0.294495	0.273394	14.617920	-28.350830	42.266846
C:\Users\cware\Desktop\Steller18Nov\18NovTrials\Afternoon\M1(2).DSG	11-1-2013	18:32:29	21646.000000	432.920000	0.890625	0.000000	-0.671875	0.028440	0.290826	0.276147	-5.203247	-19.241333	49.667358
C:\Users\cware\Desktop\Steller18Nov\18NovTrials\Afternoon\M1(2).DSG	11-1-2013	18:32:29	21647.000000	432.940000	0.820313	0.066406	-0.656250	0.025688	0.279817	0.279817	-21.331787	-5.065918	54.718018
C:\Users\cware\Desktop\Steller18Nov\18NovTrials\Afternoon\M1(2).DSG	11-1-2013	18:32:29	21648.000000	432.960000	0.839844	0.136719	-0.601563	0.023853	0.274312	0.280734	-29.190063	-2.258301	57.754517
C:\Users\cware\Desktop\Steller18Nov\18NovTrials\Afternoon\M1(2).DSG	11-1-2013	18:32:29	21649.000000	432.980000	0.789063	0.222656	-0.550781	0.022018	0.261468	0.284404	-39.016724	-3.372192	62.820435
C:\Users\cware\Desktop\Steller18Nov\18NovTrials\Afternoon\M1(2).DSG	11-1-2013	18:32:29	21650.000000	433.000000	0.777344	0.464844	-0.394531	0.020183	0.255046	0.284404	-23.330688	-21.697998	47.393799
C:\Users\cware\Desktop\Steller18Nov\18NovTrials\Afternoon\M1(2).DSG	11-1-2013	18:32:29	21651.000000	433.020000	0.781250	0.667969	-0.343750	0.020183	0.252294	0.287156	-4.577637	-42.617798	24.444580
C:\Users\cware\Desktop\Steller18Nov\18NovTrials\Afternoon\M1(2).DSG	11-1-2013	18:32:29	21652.000000	433.040000	0.609375	0.628906	-0.339844	0.022936	0.246789	0.286239	0.488281	-37.414551	17.150879
C:\Users\cware\Desktop\Steller18Nov\18NovTrials\Afternoon\M1(2).DSG	11-1-2013	18:32:29	21653.000000	433.060000	0.617188	0.621094	-0.277344	0.025688	0.245872	0.292661	-3.753662	-27.740479	18.417358
C:\Users\cware\Desktop\Steller18Nov\18NovTrials\Afternoon\M1(2).DSG	11-1-2013	18:32:29	21654.000000	433.080000	0.851563	0.757813	-0.121094	0.025688	0.243119	0.294495	0.823975	-28.137207	18.173218
C:\Users\cware\Desktop\Steller18Nov\18NovTrials\Afternoon\M1(2).DSG	11-1-2013	18:32:29	21655.000000	433.100000	0.992188	0.867188	-0.226563	0.027523	0.243119	0.296330	19.561768	-30.609131	15.380859
C:\Users\cware\Desktop\Steller18Nov\18NovTrials\Afternoon\M1(2).DSG	11-1-2013	18:32:29	21656.000000	433.120000	0.980469	0.816406	-0.250000	0.030275	0.244954	0.295413	27.359009	-29.830933	11.734009
C:\Users\cware\Desktop\Steller18Nov\18NovTrials\Afternoon\M1(2).DSG	11-1-2013	18:32:29	21657.000000	433.140000	0.824219	0.667969	-0.257813	0.031193	0.244954	0.296330	23.666382	-21.408081	1.861572
C:\Users\cware\Desktop\Steller18Nov\18NovTrials\Afternoon\M1(2).DSG	11-1-2013	18:32:29	21658.000000	433.160000	0.824219	0.667969	-0.257813	0.033028	0.248624	0.297248	22.918701	-2.105713	-7.446289
C:\Users\cware\Desktop\Steller18Nov\18NovTrials\Afternoon\M1(2).DSG	11-1-2013	18:32:29	21659.000000	433.180000	0.773438	0.753906	-0.308594	0.032110	0.252294	0.295413	27.801514	16.159058	-17.745972
C:\Users\cware\Desktop\Steller18Nov\18NovTrials\Afternoon\M1(2).DSG	11-1-2013	18:32:29	21660.000000	433.200000	0.753906	0.675781	-0.359375	0.030275	0.258716	0.292661	36.834717	34.011841	-25.161743
C:\Users\cware\Desktop\Steller18Nov\18NovTrials\Afternoon\M1(2).DSG	11-1-2013	18:32:29	21661.000000	433.220000	0.800781	0.664063	-0.308594	0.028440	0.263303	0.288073	43.411255	57.479858	-26.748657
C:\Users\cware\Desktop\Steller18Nov\18NovTrials\Afternoon\M1(2).DSG	11-1-2013	18:32:29	21662.000000	433.240000	1.027344	0.703125	-0.253906	0.023853	0.272477	0.277982	50.155640	72.677612	-22.705078
C:\Users\cware\Desktop\Steller18Nov\18NovTrials\Afternoon\M1(2).DSG	11-1-2013	18:32:29	21663.000000	433.260000	1.351563	0.750000	-0.292969	0.021101	0.277982	0.273394	62.072754	65.658569	-15.853882
C:\Users\cware\Desktop\Steller18Nov\18NovTrials\Afternoon\M1(2).DSG	11-1-2013	18:32:29	21664.000000	433.280000	1.574219	0.808594	-0.250000	0.018349	0.284404	0.267890	88.729858	46.905518	-19.348145
C:\Users\cware\Desktop\Steller18Nov\18NovTrials\Afternoon\M1(2).DSG	11-1-2013	18:32:29	21665.000000	433.300000	1.542969	0.691406	-0.488281	0.013761	0.300917	0.257798	100.448608	16.052246	-35.461426
C:\Users\cware\Desktop\Steller18Nov\18NovTrials\Afternoon\M1(2).DSG	11-1-2013	18:32:29	21666.000000	433.320000	1.167969	0.363281	-0.417969	0.015596	0.309174	0.251376	93.658447	-10.345459	-57.083130
C:\Users\cware\Desktop\Steller18Nov\18NovTrials\Afternoon\M1(2).DSG	11-1-2013	18:32:29	21667.000000	433.340000	0.804688	0.117188	-0.347656	0.018349	0.329358	0.245872	87.997437	-4.455566	-63.552856
C:\Users\cware\Desktop\Steller18Nov\18NovTrials\Afternoon\M1(2).DSG	11-1-2013	18:32:29	21668.000000	433.360000	0.679688	-0.023438	-0.347656	0.019266	0.339450	0.242202	90.194702	-8.407593	-56.854248
C:\Users\cware\Desktop\Steller18Nov\18NovTrials\Afternoon\M1(2).DSG	11-1-2013	18:32:29	21669.000000	433.380000	0.542969	-0.140625	-0.359375	0.024771	0.356881	0.233028	84.899902	-24.795532	-37.567139
C:\Users\cware\Desktop\Steller18Nov\18NovTrials\Afternoon\M1(2).DSG	11-1-2013	18:32:29	21670.000000	433.400000	0.472656	-0.367188	-0.515625	0.027523	0.364220	0.228440	84.182739	-32.409668	-15.045166
C:\Users\cware\Desktop\Steller18Nov\18NovTrials\Afternoon\M1(2).DSG	11-1-2013	18:32:29	21671.000000	433.420000	0.433594	-0.480469	-0.585938	0.030275	0.376147	0.220183	75.119019	-0.656128	8.453369
C:\Users\cware\Desktop\Steller18Nov\18NovTrials\Afternoon\M1(2).DSG	11-1-2013	18:32:29	21672.000000	433.440000	0.582031	-0.523438	-0.562500	0.029358	0.379817	0.212844	63.415527	34.576416	7.919312
C:\Users\cware\Desktop\Steller18Nov\18NovTrials\Afternoon\M1(2).DSG	11-1-2013	18:32:29	21673.000000	433.460000	1.093750	-0.660156	-0.410156	0.030275	0.385321	0.197248	44.067383	15.258789	-8.346558
C:\Users\cware\Desktop\Steller18Nov\18NovTrials\Afternoon\M1(2).DSG	11-1-2013	18:32:29	21674.000000	433.480000	1.437500	-0.757813	-0.234375	0.029358	0.388073	0.192661	23.193359	-21.911621	-11.550903
C:\Users\cware\Desktop\Steller18Nov\18NovTrials\Afternoon\M1(2).DSG	11-1-2013	18:32:29	21675.000000	433.500000	1.441406	-0.789063	-0.265625	0.033028	0.389908	0.188991	12.924194	-41.213989	-5.966187
C:\Users\cware\Desktop\Steller18Nov\18NovTrials\Afternoon\M1(2).DSG	11-1-2013	18:32:29	21676.000000	433.520000	1.277344	-0.792969	-0.304688	0.034862	0.389908	0.190826	4.852295	-41.030884	6.301880
C:\Users\cware\Desktop\Steller18Nov\18NovTrials\Afternoon\M1(2).DSG	11-1-2013	18:32:29	21677.000000	433.540000	1.156250	-0.730469	-0.503906	0.036697	0.389908	0.191743	5.157471	-39.352417	19.409180
C:\Users\cware\Desktop\Steller18Nov\18NovTrials\Afternoon\M1(2).DSG	11-1-2013	18:32:29	21678.000000	433.560000	1.019531	-0.625000	-0.671875	0.037615	0.388991	0.192661	2.273560	-29.632568	25.283813
C:\Users\cware\Desktop\Steller18Nov\18NovTrials\Afternoon\M1(2).DSG	11-1-2013	18:32:29	21679.000000	433.580000	0.976563	-0.671875	-0.613281	0.034862	0.386239	0.194495	2.059937	-13.366699	28.717041
C:\Users\cware\Desktop\Steller18Nov\18NovTrials\Afternoon\M1(2).DSG	11-1-2013	18:32:29	21680.000000	433.600000	0.976563	-0.546875	-0.679688	0.033945	0.383486	0.195413	4.074097	-11.795044	26.443481
C:\Users\cware\Desktop\Steller18Nov\18NovTrials\Afternoon\M1(2).DSG	11-1-2013	18:32:29	21681.000000	433.620000	0.929688	-0.625000	-0.648438	0.030275	0.381651	0.196330	-2.990723	-0.518799	28.930664
C:\Users\cware\Desktop\Steller18Nov\18NovTrials\Afternoon\M1(2).DSG	11-1-2013	18:32:29	21682.000000	433.640000	0.882813	-0.644531	-0.593750	0.029358	0.379817	0.197248	-13.092041	7.858276	27.221680
C:\Users\cware\Desktop\Steller18Nov\18NovTrials\Afternoon\M1(2).DSG	11-1-2013	18:32:29	21683.000000	433.660000	0.902344	-0.687500	-0.625000	0.026606	0.376147	0.200917	-19.775391	13.229370	21.240234
C:\Users\cware\Desktop\Steller18Nov\18NovTrials\Afternoon\M1(2).DSG	11-1-2013	18:32:29	21684.000000	433.680000	0.859375	-0.804688	-0.593750	0.024771	0.374312	0.200000	-32.424927	13.107300	17.364502
C:\Users\cware\Desktop\Steller18Nov\18NovTrials\Afternoon\M1(2).DSG	11-1-2013	18:32:29	21685.000000	433.700000	0.902344	-0.726563	-0.519531	0.021101	0.368807	0.204587	-40.298462	1.541138	8.544922
C:\Users\cware\Desktop\Steller18Nov\18NovTrials\Afternoon\M1(2).DSG	11-1-2013	18:32:29	21686.000000	433.720000	0.968750	-0.699219	-0.621094	0.021101	0.365138	0.208257	-29.846191	-3.768921	0.045776
C:\Users\cware\Desktop\Steller18Nov\18NovTrials\Afternoon\M1(2).DSG	11-1-2013	18:32:29	21687.000000	433.740000	1.007813	-0.601563	-0.679688	0.021101	0.360550	0.212844	-9.292603	-17.990112	-11.428833
C:\Users\cware\Desktop\Steller18Nov\18NovTrials\Afternoon\M1(2).DSG	11-1-2013	18:32:29	21688.000000	433.760000	1.109375	-0.500000	-0.738281	0.021101	0.361468	0.214679	3.433228	-31.951904	-16.281128
C:\Users\cware\Desktop\Steller18Nov\18NovTrials\Afternoon\M1(2).DSG	11-1-2013	18:32:29	21689.000000	433.780000	1.156250	-0.390625	-0.851563	0.022018	0.359633	0.217431	8.850098	-34.362793	-11.596680
C:\Users\cware\Desktop\Steller18Nov\18NovTrials\Afternoon\M1(2).DSG	11-1-2013	18:32:29	21690.000000	433.800000	1.242188	-0.328125	-0.617188	0.025688	0.355046	0.223853	-18.005371	-56.396484	8.209229
C:\Users\cware\Desktop\Steller18Nov\18NovTrials\Afternoon\M1(2).DSG	11-1-2013	18:32:29	21691.000000	433.820000	1.261719	-0.273438	-0.617188	0.026606	0.349541	0.229358	-58.303833	-45.410156	46.081543
C:\Users\cware\Desktop\Steller18Nov\18NovTrials\Afternoon\M1(2).DSG	11-1-2013	18:32:29	21692.000000	433.840000	1.078125	-0.253906	-0.449219	0.024771	0.333028	0.244037	-97.854614	-29.251099	65.368652
C:\Users\cware\Desktop\Steller18Nov\18NovTrials\Afternoon\M1(2).DSG	11-1-2013	18:32:29	21693.000000	433.860000	0.898438	0.164063	-0.511719	0.022936	0.322018	0.248624	-135.833740	-4.165649	65.963745
C:\Users\cware\Desktop\Steller18Nov\18NovTrials\Afternoon\M1(2).DSG	11-1-2013	18:32:29	21694.000000	433.880000	0.898438	0.164063	-0.511719	0.019266	0.296330	0.261468	-157.745361	15.045166	63.003540
C:\Users\cware\Desktop\Steller18Nov\18NovTrials\Afternoon\M1(2).DSG	11-1-2013	18:32:29	21695.000000	433.900000	0.953125	0.718750	-0.503906	0.015596	0.282569	0.265138	-165.115356	17.929077	61.843872
C:\Users\cware\Desktop\Steller18Nov\18NovTrials\Afternoon\M1(2).DSG	11-1-2013	18:32:29	21696.000000	433.920000	0.953125	0.718750	-0.503906	0.011927	0.257798	0.273394	-131.118774	5.950928	49.789429
C:\Users\cware\Desktop\Steller18Nov\18NovTrials\Afternoon\M1(2).DSG	11-1-2013	18:32:29	21697.000000	433.940000	1.054688	0.765625	-0.285156	0.011009	0.247706	0.275229	-75.744629	-19.775391	42.419434
C:\Users\cware\Desktop\Steller18Nov\18NovTrials\Afternoon\M1(2).DSG	11-1-2013	18:32:29	21698.000000	433.960000	0.808594	0.593750	-0.125000	0.012844	0.235780	0.280734	-48.278809	-36.636353	38.223267
C:\Users\cware\Desktop\Steller18Nov\18NovTrials\Afternoon\M1(2).DSG	11-1-2013	18:32:29	21699.000000	433.980000	0.621094	0.515625	-0.117188	0.013761	0.230275	0.284404	-45.379639	-50.430298	20.462036
C:\Users\cware\Desktop\Steller18Nov\18NovTrials\Afternoon\M1(2).DSG	11-1-2013	18:32:29	21700.000000	434.000000	0.539063	0.464844	-0.187500	0.020183	0.222936	0.288991	-48.400879	-51.620483	11.215210
C:\Users\cware\Desktop\Steller18Nov\18NovTrials\Afternoon\M1(2).DSG	11-1-2013	18:32:29	21701.000000	434.020000	0.601563	0.566406	-0.148438	0.022936	0.220183	0.290826	-48.187256	-34.805298	4.959106
C:\Users\cware\Desktop\Steller18Nov\18NovTrials\Afternoon\M1(2).DSG	11-1-2013	18:32:29	21702.000000	434.040000	0.621094	0.675781	-0.105469	0.026606	0.217431	0.292661	-54.367065	-19.805908	-0.381470
C:\Users\cware\Desktop\Steller18Nov\18NovTrials\Afternoon\M1(2).DSG	11-1-2013	18:32:29	21703.000000	434.060000	0.714844	0.773438	-0.171875	0.027523	0.212844	0.293578	-57.418823	-12.329102	-8.575439
C:\Users\cware\Desktop\Steller18Nov\18NovTrials\Afternoon\M1(2).DSG	11-1-2013	18:32:29	21704.000000	434.080000	0.878906	0.847656	-0.250000	0.029358	0.209174	0.295413	-51.452637	-20.889282	-16.845703
C:\Users\cware\Desktop\Steller18Nov\18NovTrials\Afternoon\M1(2).DSG	11-1-2013	18:32:29	21705.000000	434.100000	0.921875	0.832031	-0.382813	0.031193	0.208257	0.295413	-27.053833	-23.437500	-26.657104
C:\Users\cware\Desktop\Steller18Nov\18NovTrials\Afternoon\M1(2).DSG	11-1-2013	18:32:29	21706.000000	434.120000	0.894531	0.824219	-0.343750	0.033028	0.206422	0.297248	-15.350342	-24.291992	-32.211304
C:\Users\cware\Desktop\Steller18Nov\18NovTrials\Afternoon\M1(2).DSG	11-1-2013	18:32:29	21707.000000	434.140000	0.742188	0.886719	-0.398438	0.036697	0.208257	0.300000	-8.605957	-18.798828	-38.848877
C:\Users\cware\Desktop\Steller18Nov\18NovTrials\Afternoon\M1(2).DSG	11-1-2013	18:32:29	21708.000000	434.160000	0.695313	0.898438	-0.324219	0.037615	0.209174	0.300000	-3.402710	-4.440308	-41.778564
C:\Users\cware\Desktop\Steller18Nov\18NovTrials\Afternoon\M1(2).DSG	11-1-2013	18:32:29	21709.000000	434.180000	0.722656	0.933594	-0.257813	0.038532	0.212844	0.300917	2.334595	-1.480103	-48.355103
C:\Users\cware\Desktop\Steller18Nov\18NovTrials\Afternoon\M1(2).DSG	11-1-2013	18:32:29	21710.000000	434.200000	0.765625	0.945313	-0.234375	0.040367	0.213761	0.302752	13.275146	-1.541138	-59.158325
C:\Users\cware\Desktop\Steller18Nov\18NovTrials\Afternoon\M1(2).DSG	11-1-2013	18:32:29	21711.000000	434.220000	0.726563	0.847656	-0.207031	0.040367	0.222018	0.301835	25.497437	9.582520	-73.272705
C:\Users\cware\Desktop\Steller18Nov\18NovTrials\Afternoon\M1(2).DSG	11-1-2013	18:32:29	21712.000000	434.240000	0.757813	0.703125	-0.148438	0.041284	0.227523	0.301835	32.653809	14.358521	-81.542969
C:\Users\cware\Desktop\Steller18Nov\18NovTrials\Afternoon\M1(2).DSG	11-1-2013	18:32:29	21713.000000	434.260000	0.835938	0.679688	-0.277344	0.040367	0.237615	0.300000	48.904419	16.677856	-83.389282
C:\Users\cware\Desktop\Steller18Nov\18NovTrials\Afternoon\M1(2).DSG	11-1-2013	18:32:29	21714.000000	434.280000	0.929688	0.652344	-0.203125	0.040367	0.243119	0.298165	61.920166	22.262573	-80.627441
C:\Users\cware\Desktop\Steller18Nov\18NovTrials\Afternoon\M1(2).DSG	11-1-2013	18:32:29	21715.000000	434.300000	1.015625	0.585938	-0.402344	0.040367	0.261468	0.290826	69.259644	26.809692	-73.211670
C:\Users\cware\Desktop\Steller18Nov\18NovTrials\Afternoon\M1(2).DSG	11-1-2013	18:32:29	21716.000000	434.320000	1.160156	0.402344	-0.527344	0.040367	0.267890	0.287156	53.726196	31.845093	-67.291260
C:\Users\cware\Desktop\Steller18Nov\18NovTrials\Afternoon\M1(2).DSG	11-1-2013	18:32:29	21717.000000	434.340000	1.218750	0.164063	-0.679688	0.040367	0.283486	0.281651	27.923584	25.726318	-87.890625
C:\Users\cware\Desktop\Steller18Nov\18NovTrials\Afternoon\M1(2).DSG	11-1-2013	18:32:29	21718.000000	434.360000	1.167969	-0.015625	-0.738281	0.042202	0.289908	0.278899	12.985229	31.448364	-100.799561
C:\Users\cware\Desktop\Steller18Nov\18NovTrials\Afternoon\M1(2).DSG	11-1-2013	18:32:29	21719.000000	434.380000	1.093750	-0.015625	-0.839844	0.044037	0.300917	0.276147	-9.811401	36.254883	-115.112305
C:\Users\cware\Desktop\Steller18Nov\18NovTrials\Afternoon\M1(2).DSG	11-1-2013	18:32:29	21720.000000	434.400000	0.964844	-0.164063	-0.816406	0.044037	0.306422	0.276147	-35.354614	29.495239	-112.670898
C:\Users\cware\Desktop\Steller18Nov\18NovTrials\Afternoon\M1(2).DSG	11-1-2013	18:32:29	21721.000000	434.420000	0.796875	-0.378906	-0.785156	0.048624	0.313761	0.277064	-53.497314	25.863647	-88.531494
C:\Users\cware\Desktop\Steller18Nov\18NovTrials\Afternoon\M1(2).DSG	11-1-2013	18:32:29	21722.000000	434.440000	0.546875	-0.480469	-0.714844	0.048624	0.314679	0.277982	-80.856323	35.125732	-64.651489
C:\Users\cware\Desktop\Steller18Nov\18NovTrials\Afternoon\M1(2).DSG	11-1-2013	18:32:29	21723.000000	434.460000	0.503906	-0.449219	-0.585938	0.046789	0.311927	0.280734	-99.990845	56.228638	-53.176880
C:\Users\cware\Desktop\Steller18Nov\18NovTrials\Afternoon\M1(2).DSG	11-1-2013	18:32:29	21724.000000	434.480000	0.699219	-0.437500	-0.621094	0.048624	0.310092	0.282569	-97.839355	48.522949	-51.513672
C:\Users\cware\Desktop\Steller18Nov\18NovTrials\Afternoon\M1(2).DSG	11-1-2013	18:32:29	21725.000000	434.500000	0.996094	-0.484375	-0.675781	0.046789	0.306422	0.285321	-86.654663	21.255493	-40.786743
C:\Users\cware\Desktop\Steller18Nov\18NovTrials\Afternoon\M1(2).DSG	11-1-2013	18:32:29	21726.000000	434.520000	1.105469	-0.570313	-0.679688	0.048624	0.303670	0.286239	-65.368652	-1.846313	-34.072876
C:\Users\cware\Desktop\Steller18Nov\18NovTrials\Afternoon\M1(2).DSG	11-1-2013	18:32:29	21727.000000	434.540000	1.125000	-0.597656	-0.667969	0.049541	0.302752	0.288073	-38.085938	-21.759033	-30.944824
C:\Users\cware\Desktop\Steller18Nov\18NovTrials\Afternoon\M1(2).DSG	11-1-2013	18:32:29	21728.000000	434.560000	1.042969	-0.609375	-0.703125	0.053211	0.301835	0.291743	-27.374268	-24.658203	-26.504517
C:\Users\cware\Desktop\Steller18Nov\18NovTrials\Afternoon\M1(2).DSG	11-1-2013	18:32:29	21729.000000	434.580000	0.882813	-0.593750	-0.558594	0.056881	0.301835	0.293578	-33.264160	-25.161743	-16.342163
C:\Users\cware\Desktop\Steller18Nov\18NovTrials\Afternoon\M1(2).DSG	11-1-2013	18:32:29	21730.000000	434.600000	0.882813	-0.593750	-0.558594	0.058716	0.299083	0.297248	-42.343140	-23.666382	-9.078979
C:\Users\cware\Desktop\Steller18Nov\18NovTrials\Afternoon\M1(2).DSG	11-1-2013	18:32:29	21731.000000	434.620000	0.820313	-0.566406	-0.472656	0.059633	0.296330	0.298165	-51.666260	-16.738892	1.892090
C:\Users\cware\Desktop\Steller18Nov\18NovTrials\Afternoon\M1(2).DSG	11-1-2013	18:32:29	21732.000000	434.640000	0.867188	-0.613281	-0.480469	0.060550	0.289908	0.301835	-57.449341	-11.260986	9.399414
C:\Users\cware\Desktop\Steller18Nov\18NovTrials\Afternoon\M1(2).DSG	11-1-2013	18:32:29	21733.000000	434.660000	0.945313	-0.625000	-0.507813	0.060550	0.285321	0.302752	-64.788818	-7.858276	19.012451
C:\Users\cware\Desktop\Steller18Nov\18NovTrials\Afternoon\M1(2).DSG	11-1-2013	18:32:29	21734.000000	434.680000	0.988281	-0.636719	-0.585938	0.060550	0.273394	0.306422	-70.816040	-2.029419	22.460938
C:\Users\cware\Desktop\Steller18Nov\18NovTrials\Afternoon\M1(2).DSG	11-1-2013	18:32:29	21735.000000	434.700000	1.027344	-0.582031	-0.574219	0.058716	0.267890	0.307339	-79.421997	-2.990723	22.598267
C:\Users\cware\Desktop\Steller18Nov\18NovTrials\Afternoon\M1(2).DSG	11-1-2013	18:32:29	21736.000000	434.720000	1.085938	-0.566406	-0.566406	0.059633	0.254128	0.311009	-82.397461	-10.803223	21.286011
C:\Users\cware\Desktop\Steller18Nov\18NovTrials\Afternoon\M1(2).DSG	11-1-2013	18:32:29	21737.000000	434.740000	1.093750	-0.511719	-0.632813	0.061468	0.246789	0.313761	-78.689575	-20.797729	22.521973
C:\Users\cware\Desktop\Steller18Nov\18NovTrials\Afternoon\M1(2).DSG	11-1-2013	18:32:29	21738.000000	434.760000	1.000000	-0.468750	-0.667969	0.063303	0.232110	0.316514	-79.376221	-16.464233	30.700684
C:\Users\cware\Desktop\Steller18Nov\18NovTrials\Afternoon\M1(2).DSG	11-1-2013	18:32:29	21739.000000	434.780000	1.019531	-0.402344	-0.707031	0.065138	0.225688	0.319266	-88.424683	-16.098022	37.734985
C:\Users\cware\Desktop\Steller18Nov\18NovTrials\Afternoon\M1(2).DSG	11-1-2013	18:32:29	21740.000000	434.800000	0.976563	-0.355469	-0.707031	0.066055	0.206422	0.320183	-106.445313	-10.314941	48.294067
C:\Users\cware\Desktop\Steller18Nov\18NovTrials\Afternoon\M1(2).DSG	11-1-2013	18:32:29	21741.000000	434.820000	0.859375	-0.179688	-0.578125	0.066055	0.195413	0.322936	-142.639160	15.167236	65.475464
C:\Users\cware\Desktop\Steller18Nov\18NovTrials\Afternoon\M1(2).DSG	11-1-2013	18:32:29	21742.000000	434.840000	0.949219	0.027344	-0.539063	0.064220	0.182569	0.323853	-148.834229	28.060913	60.455322
C:\Users\cware\Desktop\Steller18Nov\18NovTrials\Afternoon\M1(2).DSG	11-1-2013	18:32:29	21743.000000	434.860000	1.035156	0.136719	-0.515625	0.064220	0.155963	0.324771	-150.924683	30.258179	55.541992
C:\Users\cware\Desktop\Steller18Nov\18NovTrials\Afternoon\M1(2).DSG	11-1-2013	18:32:29	21744.000000	434.880000	1.136719	0.214844	-0.437500	0.062385	0.144954	0.324771	-147.659302	18.264771	47.409058
C:\Users\cware\Desktop\Steller18Nov\18NovTrials\Afternoon\M1(2).DSG	11-1-2013	18:32:29	21745.000000	434.900000	1.136719	0.253906	-0.253906	0.062385	0.122018	0.323853	-143.829346	-0.366211	30.883789
C:\Users\cware\Desktop\Steller18Nov\18NovTrials\Afternoon\M1(2).DSG	11-1-2013	18:32:29	21746.000000	434.920000	1.074219	0.257813	-0.078125	0.063303	0.111009	0.325688	-142.517090	-9.170532	7.919312
C:\Users\cware\Desktop\Steller18Nov\18NovTrials\Afternoon\M1(2).DSG	11-1-2013	18:32:29	21747.000000	434.940000	0.949219	0.226563	0.125000	0.065138	0.089908	0.328440	-153.472900	-11.550903	-12.588501
C:\Users\cware\Desktop\Steller18Nov\18NovTrials\Afternoon\M1(2).DSG	11-1-2013	18:32:29	21748.000000	434.960000	0.898438	0.425781	0.234375	0.066972	0.078899	0.330275	-151.992798	-11.398315	-17.669678
C:\Users\cware\Desktop\Steller18Nov\18NovTrials\Afternoon\M1(2).DSG	11-1-2013	18:32:29	21749.000000	434.980000	0.820313	0.671875	0.257813	0.067890	0.055963	0.333028	-131.362915	-9.078979	-5.996704
C:\Users\cware\Desktop\Steller18Nov\18NovTrials\Afternoon\M1(2).DSG	11-1-2013	18:32:29	21750.000000	435.000000	0.878906	0.730469	0.265625	0.069725	0.044037	0.334862	-121.322632	-14.083862	6.271362
C:\Users\cware\Desktop\Steller18Nov\18NovTrials\Afternoon\M1(2).DSG	11-1-2013	18:32:29	21751.000000	435.020000	0.945313	0.710938	0.218750	0.071560	0.017431	0.333028	-116.088867	-23.986816	15.518188
C:\Users\cware\Desktop\Steller18Nov\18NovTrials\Afternoon\M1(2).DSG	11-1-2013	18:32:29	21752.000000	435.040000	1.003906	0.691406	0.171875	0.073394	0.004587	0.332110	-112.228394	-33.203125	18.585205
C:\Users\cware\Desktop\Steller18Nov\18NovTrials\Afternoon\M1(2).DSG	11-1-2013	18:32:29	21753.000000	435.060000	1.089844	0.707031	0.164063	0.078899	-0.022018	0.323853	-102.844238	-48.782349	16.723633
C:\Users\cware\Desktop\Steller18Nov\18NovTrials\Afternoon\M1(2).DSG	11-1-2013	18:32:29	21754.000000	435.080000	1.128906	0.722656	0.125000	0.081651	-0.033028	0.320183	-94.604492	-63.522339	9.826660
C:\Users\cware\Desktop\Steller18Nov\18NovTrials\Afternoon\M1(2).DSG	11-1-2013	18:32:29	21755.000000	435.100000	1.074219	0.671875	0.042969	0.088073	-0.050459	0.309174	-84.854126	-78.216553	2.120972
C:\Users\cware\Desktop\Steller18Nov\18NovTrials\Afternoon\M1(2).DSG	11-1-2013	18:32:29	21756.000000	435.120000	0.968750	0.593750	0.050781	0.089908	-0.059633	0.301835	-78.109741	-90.423584	-7.766724
C:\Users\cware\Desktop\Steller18Nov\18NovTrials\Afternoon\M1(2).DSG	11-1-2013	18:32:29	21757.000000	435.140000	0.832031	0.578125	0.003906	0.095413	-0.064220	0.291743	-70.495605	-95.596313	-27.175903
C:\Users\cware\Desktop\Steller18Nov\18NovTrials\Afternoon\M1(2).DSG	11-1-2013	18:32:29	21758.000000	435.160000	0.664063	0.621094	-0.027344	0.097248	-0.066055	0.286239	-63.232422	-85.845947	-41.778564
C:\Users\cware\Desktop\Steller18Nov\18NovTrials\Afternoon\M1(2).DSG	11-1-2013	18:32:29	21759.000000	435.180000	0.527344	0.738281	-0.050781	0.100000	-0.062385	0.279817	-46.951294	-70.251465	-51.086426
C:\Users\cware\Desktop\Steller18Nov\18NovTrials\Afternoon\M1(2).DSG	11-1-2013	18:32:29	21760.000000	435.200000	0.597656	0.878906	-0.082031	0.103670	-0.057798	0.279817	-26.885986	-67.138672	-56.610107
C:\Users\cware\Desktop\Steller18Nov\18NovTrials\Afternoon\M1(2).DSG	11-1-2013	18:32:29	21761.000000	435.220000	0.644531	0.890625	-0.082031	0.107339	-0.045872	0.280734	-4.547119	-67.092896	-62.469482
C:\Users\cware\Desktop\Steller18Nov\18NovTrials\Afternoon\M1(2).DSG	11-1-2013	18:32:29	21762.000000	435.240000	0.683594	0.925781	-0.046875	0.111009	-0.040367	0.283486	14.312744	-72.448730	-66.024780
C:\Users\cware\Desktop\Steller18Nov\18NovTrials\Afternoon\M1(2).DSG	11-1-2013	18:32:29	21763.000000	435.260000	0.789063	0.953125	-0.082031	0.117431	-0.025688	0.290826	38.421631	-80.703735	-68.359375
C:\Users\cware\Desktop\Steller18Nov\18NovTrials\Afternoon\M1(2).DSG	11-1-2013	18:32:29	21764.000000	435.280000	0.890625	0.898438	-0.152344	0.122018	-0.017431	0.295413	46.981812	-83.129883	-69.900513
C:\Users\cware\Desktop\Steller18Nov\18NovTrials\Afternoon\M1(2).DSG	11-1-2013	18:32:29	21765.000000	435.300000	0.898438	0.523438	-0.320313	0.126606	-0.010092	0.300000	39.459229	-81.268311	-71.701050
C:\Users\cware\Desktop\Steller18Nov\18NovTrials\Afternoon\M1(2).DSG	11-1-2013	18:32:29	21766.000000	435.320000	0.898438	0.523438	-0.320313	0.133028	0.003670	0.306422	27.008057	-80.062866	-80.932617
C:\Users\cware\Desktop\Steller18Nov\18NovTrials\Afternoon\M1(2).DSG	11-1-2013	18:32:29	21767.000000	435.340000	1.050781	0.484375	-0.535156	0.136697	0.008257	0.308257	2.288818	-62.744141	-90.927124
C:\Users\cware\Desktop\Steller18Nov\18NovTrials\Afternoon\M1(2).DSG	11-1-2013	18:32:29	21768.000000	435.360000	1.093750	0.636719	-0.656250	0.140367	0.017431	0.308257	-19.271851	-50.857544	-98.831177
C:\Users\cware\Desktop\Steller18Nov\18NovTrials\Afternoon\M1(2).DSG	11-1-2013	18:32:29	21769.000000	435.380000	0.976563	0.746094	-0.953125	0.140367	0.020183	0.307339	-44.250488	-29.891968	-115.158081
C:\Users\cware\Desktop\Steller18Nov\18NovTrials\Afternoon\M1(2).DSG	11-1-2013	18:32:29	21770.000000	435.400000	0.703125	0.714844	-1.125000	0.135780	0.022018	0.304587	-75.973511	-8.911133	-122.116089
C:\Users\cware\Desktop\Steller18Nov\18NovTrials\Afternoon\M1(2).DSG	11-1-2013	18:32:29	21771.000000	435.420000	0.429688	0.496094	-1.218750	0.133945	0.021101	0.302752	-105.346680	19.027710	-108.551025
C:\Users\cware\Desktop\Steller18Nov\18NovTrials\Afternoon\M1(2).DSG	11-1-2013	18:32:29	21772.000000	435.440000	0.230469	0.191406	-1.253906	0.122018	0.015596	0.299083	-108.230591	38.375854	-97.106934
C:\Users\cware\Desktop\Steller18Nov\18NovTrials\Afternoon\M1(2).DSG	11-1-2013	18:32:29	21773.000000	435.460000	0.410156	-0.214844	-1.195313	0.113761	0.011927	0.296330	-119.720459	48.141479	-79.559326
C:\Users\cware\Desktop\Steller18Nov\18NovTrials\Afternoon\M1(2).DSG	11-1-2013	18:32:29	21774.000000	435.480000	0.703125	-0.613281	-1.046875	0.103670	0.005505	0.288073	-132.766724	16.693115	-58.502197
C:\Users\cware\Desktop\Steller18Nov\18NovTrials\Afternoon\M1(2).DSG	11-1-2013	18:32:29	21775.000000	435.500000	0.968750	-0.722656	-1.003906	0.101835	0.000000	0.285321	-110.351563	-12.023926	-62.225342
C:\Users\cware\Desktop\Steller18Nov\18NovTrials\Afternoon\M1(2).DSG	11-1-2013	18:32:29	21776.000000	435.520000	1.171875	-0.460938	-1.167969	0.098165	-0.004587	0.279817	-70.953369	-30.807495	-84.487915
C:\Users\cware\Desktop\Steller18Nov\18NovTrials\Afternoon\M1(2).DSG	11-1-2013	18:32:29	21777.000000	435.540000	1.238281	-0.277344	-1.347656	0.097248	-0.005505	0.278899	-54.275513	-33.157349	-110.671997
C:\Users\cware\Desktop\Steller18Nov\18NovTrials\Afternoon\M1(2).DSG	11-1-2013	18:32:29	21778.000000	435.560000	1.242188	-0.500000	-1.328125	0.093578	-0.003670	0.277064	-57.418823	-37.292480	-132.614136
C:\Users\cware\Desktop\Steller18Nov\18NovTrials\Afternoon\M1(2).DSG	11-1-2013	18:32:29	21779.000000	435.580000	1.250000	-0.664063	-1.218750	0.087156	-0.003670	0.277064	-64.102173	-53.024292	-143.142700
C:\Users\cware\Desktop\Steller18Nov\18NovTrials\Afternoon\M1(2).DSG	11-1-2013	18:32:29	21780.000000	435.600000	1.187500	-0.742188	-1.125000	0.082569	-0.004587	0.277064	-86.608887	-68.313599	-129.379272
C:\Users\cware\Desktop\Steller18Nov\18NovTrials\Afternoon\M1(2).DSG	11-1-2013	18:32:29	21781.000000	435.620000	0.851563	-0.726563	-0.890625	0.076147	-0.011009	0.276147	-152.008057	-28.625488	-95.214844
C:\Users\cware\Desktop\Steller18Nov\18NovTrials\Afternoon\M1(2).DSG	11-1-2013	18:32:29	21782.000000	435.640000	0.621094	-0.707031	-0.414063	0.073394	-0.018349	0.270642	-206.192017	9.902954	-80.062866
C:\Users\cware\Desktop\Steller18Nov\18NovTrials\Afternoon\M1(2).DSG	11-1-2013	18:32:29	21783.000000	435.660000	0.726563	-0.664063	-0.093750	0.063303	-0.040367	0.251376	-275.299072	6.515503	-75.500488
C:\Users\cware\Desktop\Steller18Nov\18NovTrials\Afternoon\M1(2).DSG	11-1-2013	18:32:29	21784.000000	435.680000	0.675781	-0.355469	0.156250	0.060550	-0.051376	0.237615	-296.554565	18.112183	-74.325562
C:\Users\cware\Desktop\Steller18Nov\18NovTrials\Afternoon\M1(2).DSG	11-1-2013	18:32:29	21785.000000	435.700000	0.710938	0.214844	0.292969	0.051376	-0.073394	0.204587	-288.223267	41.732788	-86.517334
C:\Users\cware\Desktop\Steller18Nov\18NovTrials\Afternoon\M1(2).DSG	11-1-2013	18:32:29	21786.000000	435.720000	0.675781	0.746094	0.246094	0.046789	-0.079817	0.186239	-248.977661	46.905518	-78.979492
C:\Users\cware\Desktop\Steller18Nov\18NovTrials\Afternoon\M1(2).DSG	11-1-2013	18:32:29	21787.000000	435.740000	0.707031	0.937500	-0.085938	0.040367	-0.086239	0.158716	-165.664673	17.761230	-51.086426
C:\Users\cware\Desktop\Steller18Nov\18NovTrials\Afternoon\M1(2).DSG	11-1-2013	18:32:29	21788.000000	435.760000	0.921875	0.667969	-0.425781	0.039450	-0.086239	0.149541	-95.336914	-20.889282	-35.430908
C:\Users\cware\Desktop\Steller18Nov\18NovTrials\Afternoon\M1(2).DSG	11-1-2013	18:32:29	21789.000000	435.780000	1.207031	0.332031	-0.437500	0.039450	-0.086239	0.147706	-58.502197	-75.454712	-24.612427
C:\Users\cware\Desktop\Steller18Nov\18NovTrials\Afternoon\M1(2).DSG	11-1-2013	18:32:29	21790.000000	435.800000	1.320313	0.117188	-0.347656	0.040367	-0.086239	0.148624	-89.752197	-101.028442	-16.769409
C:\Users\cware\Desktop\Steller18Nov\18NovTrials\Afternoon\M1(2).DSG	11-1-2013	18:32:29	21791.000000	435.820000	1.261719	0.070313	-0.214844	0.044954	-0.090826	0.150459	-127.273560	-120.437622	-15.914917
C:\Users\cware\Desktop\Steller18Nov\18NovTrials\Afternoon\M1(2).DSG	11-1-2013	18:32:29	21792.000000	435.840000	1.167969	0.339844	-0.375000	0.046789	-0.094495	0.152294	-110.229492	-116.607666	-24.887085
C:\Users\cware\Desktop\Steller18Nov\18NovTrials\Afternoon\M1(2).DSG	11-1-2013	18:32:29	21793.000000	435.860000	1.015625	0.539063	-0.386719	0.048624	-0.097248	0.155046	-60.073853	-103.302002	-47.943115
C:\Users\cware\Desktop\Steller18Nov\18NovTrials\Afternoon\M1(2).DSG	11-1-2013	18:32:29	21794.000000	435.880000	0.785156	0.484375	-0.382813	0.050459	-0.097248	0.158716	-30.899048	-83.374023	-62.622070
C:\Users\cware\Desktop\Steller18Nov\18NovTrials\Afternoon\M1(2).DSG	11-1-2013	18:32:29	21795.000000	435.900000	0.707031	0.375000	-0.445313	0.049541	-0.095413	0.166055	-15.838623	-58.013916	-66.436768
C:\Users\cware\Desktop\Steller18Nov\18NovTrials\Afternoon\M1(2).DSG	11-1-2013	18:32:29	21796.000000	435.920000	0.777344	0.359375	-0.468750	0.048624	-0.093578	0.170642	3.051758	-42.800903	-56.640625
C:\Users\cware\Desktop\Steller18Nov\18NovTrials\Afternoon\M1(2).DSG	11-1-2013	18:32:29	21797.000000	435.940000	0.828125	0.609375	-0.628906	0.047706	-0.091743	0.181651	33.370972	-45.593262	-45.669556
C:\Users\cware\Desktop\Steller18Nov\18NovTrials\Afternoon\M1(2).DSG	11-1-2013	18:32:29	21798.000000	435.960000	1.039063	0.996094	-0.726563	0.049541	-0.090826	0.188073	48.751831	-73.425293	-24.353027
C:\Users\cware\Desktop\Steller18Nov\18NovTrials\Afternoon\M1(2).DSG	11-1-2013	18:32:29	21799.000000	435.980000	1.183594	1.085938	-0.675781	0.053211	-0.088991	0.207339	62.103271	-112.884521	-18.905640
C:\Users\cware\Desktop\Steller18Nov\18NovTrials\Afternoon\M1(2).DSG	11-1-2013	18:32:29	21800.000000	436.000000	1.117188	1.066406	-0.628906	0.056881	-0.087156	0.220183	105.682373	-150.314331	-25.817871
C:\Users\cware\Desktop\Steller18Nov\18NovTrials\Afternoon\M1(2).DSG	11-1-2013	18:32:29	21801.000000	436.020000	0.644531	0.726563	-0.601563	0.066055	-0.076147	0.252294	168.228149	-157.867432	-34.912109
C:\Users\cware\Desktop\Steller18Nov\18NovTrials\Afternoon\M1(2).DSG	11-1-2013	18:32:29	21802.000000	436.040000	0.644531	0.726563	-0.601563	0.070642	-0.064220	0.267890	182.418823	-122.909546	-48.171997
C:\Users\cware\Desktop\Steller18Nov\18NovTrials\Afternoon\M1(2).DSG	11-1-2013	18:32:29	21803.000000	436.060000	0.105469	0.273438	-0.804688	0.073394	-0.040367	0.280734	153.945923	-55.801392	-63.400269
C:\Users\cware\Desktop\Steller18Nov\18NovTrials\Afternoon\M1(2).DSG	11-1-2013	18:32:29	21804.000000	436.080000	0.140625	0.035156	-0.933594	0.072477	-0.030275	0.293578	119.888306	8.438110	-61.767578
C:\Users\cware\Desktop\Steller18Nov\18NovTrials\Afternoon\M1(2).DSG	11-1-2013	18:32:29	21805.000000	436.100000	0.343750	-0.140625	-0.941406	0.067890	-0.020183	0.295413	69.213867	69.671631	-59.722900
C:\Users\cware\Desktop\Steller18Nov\18NovTrials\Afternoon\M1(2).DSG	11-1-2013	18:32:29	21806.000000	436.120000	0.527344	-0.195313	-0.972656	0.053211	-0.007339	0.288991	33.264160	120.910645	-60.928345
C:\Users\cware\Desktop\Steller18Nov\18NovTrials\Afternoon\M1(2).DSG	11-1-2013	18:32:29	21807.000000	436.140000	0.687500	-0.230469	-0.867188	0.042202	-0.002752	0.282569	-9.017944	143.096924	-58.242798
C:\Users\cware\Desktop\Steller18Nov\18NovTrials\Afternoon\M1(2).DSG	11-1-2013	18:32:29	21808.000000	436.160000	0.812500	-0.261719	-0.789063	0.022936	0.000917	0.260550	-45.623779	119.277954	-50.033569
C:\Users\cware\Desktop\Steller18Nov\18NovTrials\Afternoon\M1(2).DSG	11-1-2013	18:32:29	21809.000000	436.180000	0.894531	-0.265625	-0.703125	0.013761	0.000917	0.250459	-100.067139	78.948975	-32.501221
C:\Users\cware\Desktop\Steller18Nov\18NovTrials\Afternoon\M1(2).DSG	11-1-2013	18:32:29	21810.000000	436.200000	0.890625	-0.250000	-0.679688	0.004587	-0.006422	0.225688	-133.102417	60.485840	-20.156860
C:\Users\cware\Desktop\Steller18Nov\18NovTrials\Afternoon\M1(2).DSG	11-1-2013	18:32:29	21811.000000	436.220000	0.921875	-0.250000	-0.656250	0.001835	-0.009174	0.212844	-164.718628	24.154663	-11.978149
C:\Users\cware\Desktop\Steller18Nov\18NovTrials\Afternoon\M1(2).DSG	11-1-2013	18:32:29	21812.000000	436.240000	0.828125	-0.296875	-0.687500	-0.003670	-0.015596	0.188991	-173.294067	7.888794	-10.559082
C:\Users\cware\Desktop\Steller18Nov\18NovTrials\Afternoon\M1(2).DSG	11-1-2013	18:32:29	21813.000000	436.260000	0.792969	-0.457031	-0.777344	-0.003670	-0.018349	0.177982	-152.542114	-16.113281	-10.940552
C:\Users\cware\Desktop\Steller18Nov\18NovTrials\Afternoon\M1(2).DSG	11-1-2013	18:32:29	21814.000000	436.280000	0.562500	-0.625000	-0.878906	-0.002752	-0.018349	0.162385	-134.826660	-12.069702	3.311157
C:\Users\cware\Desktop\Steller18Nov\18NovTrials\Afternoon\M1(2).DSG	11-1-2013	18:32:29	21815.000000	436.300000	0.464844	-0.722656	-0.867188	-0.001835	-0.018349	0.155963	-110.534668	-18.600464	-3.921509
C:\Users\cware\Desktop\Steller18Nov\18NovTrials\Afternoon\M1(2).DSG	11-1-2013	18:32:29	21816.000000	436.320000	0.511719	-0.714844	-0.890625	-0.001835	-0.015596	0.144954	-111.267090	-21.591187	-20.019531
C:\Users\cware\Desktop\Steller18Nov\18NovTrials\Afternoon\M1(2).DSG	11-1-2013	18:32:29	21817.000000	436.340000	0.730469	-0.664063	-0.898438	-0.000917	-0.012844	0.140367	-107.101440	-52.337646	-23.529053
C:\Users\cware\Desktop\Steller18Nov\18NovTrials\Afternoon\M1(2).DSG	11-1-2013	18:32:29	21818.000000	436.360000	0.734375	-0.644531	-0.855469	-0.000917	-0.011009	0.135780	-96.633911	-66.146851	-8.682251
C:\Users\cware\Desktop\Steller18Nov\18NovTrials\Afternoon\M1(2).DSG	11-1-2013	18:32:29	21819.000000	436.380000	0.570313	-0.566406	-0.824219	0.002752	-0.004587	0.132110	-92.544556	-63.476563	12.191772
C:\Users\cware\Desktop\Steller18Nov\18NovTrials\Afternoon\M1(2).DSG	11-1-2013	18:32:29	21820.000000	436.400000	0.421875	-0.406250	-0.835938	0.006422	-0.001835	0.128440	-97.366333	-54.870605	27.969360
C:\Users\cware\Desktop\Steller18Nov\18NovTrials\Afternoon\M1(2).DSG	11-1-2013	18:32:29	21821.000000	436.420000	0.332031	-0.117188	-0.875000	0.011927	0.001835	0.120183	-88.226318	-38.574219	46.707153
C:\Users\cware\Desktop\Steller18Nov\18NovTrials\Afternoon\M1(2).DSG	11-1-2013	18:32:29	21822.000000	436.440000	0.296875	0.062500	-0.855469	0.016514	0.004587	0.122018	-85.571289	-35.598755	49.346924
C:\Users\cware\Desktop\Steller18Nov\18NovTrials\Afternoon\M1(2).DSG	11-1-2013	18:32:29	21823.000000	436.460000	0.199219	0.527344	-1.074219	0.023853	0.010092	0.116514	-76.416016	-27.130127	61.050415
C:\Users\cware\Desktop\Steller18Nov\18NovTrials\Afternoon\M1(2).DSG	11-1-2013	18:32:29	21824.000000	436.480000	0.218750	0.515625	-0.992188	0.027523	0.010092	0.116514	-84.945679	-36.651611	74.401855
C:\Users\cware\Desktop\Steller18Nov\18NovTrials\Afternoon\M1(2).DSG	11-1-2013	18:32:29	21825.000000	436.500000	0.304688	0.535156	-0.820313	0.034862	0.012844	0.116514	-114.242554	-38.436890	58.090210
C:\Users\cware\Desktop\Steller18Nov\18NovTrials\Afternoon\M1(2).DSG	11-1-2013	18:32:29	21826.000000	436.520000	0.296875	0.480469	-0.855469	0.038532	0.011927	0.118349	-106.857300	-35.095215	48.889160
C:\Users\cware\Desktop\Steller18Nov\18NovTrials\Afternoon\M1(2).DSG	11-1-2013	18:32:29	21827.000000	436.540000	0.339844	0.425781	-0.851563	0.044954	0.014679	0.119266	-89.645386	-39.062500	46.997070
C:\Users\cware\Desktop\Steller18Nov\18NovTrials\Afternoon\M1(2).DSG	11-1-2013	18:32:29	21828.000000	436.560000	0.429688	0.093750	-0.984375	0.046789	0.014679	0.118349	-98.114014	-27.786255	38.391113
C:\Users\cware\Desktop\Steller18Nov\18NovTrials\Afternoon\M1(2).DSG	11-1-2013	18:32:29	21829.000000	436.580000	0.515625	0.269531	-0.945313	0.051376	0.015596	0.118349	-92.330933	-17.517090	27.832031
C:\Users\cware\Desktop\Steller18Nov\18NovTrials\Afternoon\M1(2).DSG	11-1-2013	18:32:29	21830.000000	436.600000	0.531250	0.597656	-1.097656	0.052294	0.016514	0.116514	-69.137573	-17.837524	17.868042
C:\Users\cware\Desktop\Steller18Nov\18NovTrials\Afternoon\M1(2).DSG	11-1-2013	18:32:29	21831.000000	436.620000	0.605469	0.906250	-1.093750	0.053211	0.016514	0.115596	-33.279419	-18.920898	1.296997
C:\Users\cware\Desktop\Steller18Nov\18NovTrials\Afternoon\M1(2).DSG	11-1-2013	18:32:29	21832.000000	436.640000	0.593750	0.941406	-1.023438	0.054128	0.015596	0.113761	-6.683350	-16.479492	-2.761841
C:\Users\cware\Desktop\Steller18Nov\18NovTrials\Afternoon\M1(2).DSG	11-1-2013	18:32:29	21833.000000	436.660000	0.660156	0.750000	-0.941406	0.052294	0.017431	0.121101	9.323120	-28.137207	-4.745483
C:\Users\cware\Desktop\Steller18Nov\18NovTrials\Afternoon\M1(2).DSG	11-1-2013	18:32:29	21834.000000	436.680000	0.714844	0.625000	-0.898438	0.052294	0.019266	0.123853	15.396118	-33.264160	-4.516602
C:\Users\cware\Desktop\Steller18Nov\18NovTrials\Afternoon\M1(2).DSG	11-1-2013	18:32:29	21835.000000	436.700000	0.730469	0.523438	-0.921875	0.052294	0.022936	0.127523	15.792847	-39.962769	-12.176514
C:\Users\cware\Desktop\Steller18Nov\18NovTrials\Afternoon\M1(2).DSG	11-1-2013	18:32:29	21836.000000	436.720000	0.753906	0.421875	-0.882813	0.051376	0.024771	0.130275	14.175415	-49.224854	-18.005371
C:\Users\cware\Desktop\Steller18Nov\18NovTrials\Afternoon\M1(2).DSG	11-1-2013	18:32:29	21837.000000	436.740000	0.722656	0.152344	-0.949219	0.051376	0.032110	0.137615	-1.876831	-61.523438	-15.533447
C:\Users\cware\Desktop\Steller18Nov\18NovTrials\Afternoon\M1(2).DSG	11-1-2013	18:32:29	21838.000000	436.760000	0.722656	0.152344	-0.949219	0.052294	0.035780	0.140367	-13.366699	-76.873779	-7.080078
C:\Users\cware\Desktop\Steller18Nov\18NovTrials\Afternoon\M1(2).DSG	11-1-2013	18:32:29	21839.000000	436.780000	0.613281	0.437500	-1.175781	0.055963	0.044954	0.147706	-21.224976	-90.881348	3.540039
C:\Users\cware\Desktop\Steller18Nov\18NovTrials\Afternoon\M1(2).DSG	11-1-2013	18:32:29	21840.000000	436.800000	0.531250	0.457031	-1.238281	0.058716	0.048624	0.153211	-29.296875	-90.789795	11.840820
C:\Users\cware\Desktop\Steller18Nov\18NovTrials\Afternoon\M1(2).DSG	11-1-2013	18:32:29	21841.000000	436.820000	0.390625	0.417969	-1.253906	0.062385	0.056881	0.162385	-37.124634	-83.602905	13.671875
C:\Users\cware\Desktop\Steller18Nov\18NovTrials\Afternoon\M1(2).DSG	11-1-2013	18:32:29	21842.000000	436.840000	0.281250	0.410156	-1.144531	0.066972	0.060550	0.166972	-45.104980	-64.941406	7.217407
C:\Users\cware\Desktop\Steller18Nov\18NovTrials\Afternoon\M1(2).DSG	11-1-2013	18:32:29	21843.000000	436.860000	0.324219	0.496094	-1.003906	0.071560	0.066055	0.172477	-71.838379	-69.885254	-11.154175
C:\Users\cware\Desktop\Steller18Nov\18NovTrials\Afternoon\M1(2).DSG	11-1-2013	18:32:29	21844.000000	436.880000	0.335938	0.589844	-0.921875	0.078899	0.072477	0.179817	-100.921631	-79.666138	-30.288696
C:\Users\cware\Desktop\Steller18Nov\18NovTrials\Afternoon\M1(2).DSG	11-1-2013	18:32:29	21845.000000	436.900000	0.308594	0.656250	-0.808594	0.080734	0.074312	0.186239	-130.187988	-90.087891	-48.858643
C:\Users\cware\Desktop\Steller18Nov\18NovTrials\Afternoon\M1(2).DSG	11-1-2013	18:32:29	21846.000000	436.920000	0.316406	0.636719	-0.785156	0.093578	0.076147	0.198165	-140.075684	-100.311279	-58.135986
C:\Users\cware\Desktop\Steller18Nov\18NovTrials\Afternoon\M1(2).DSG	11-1-2013	18:32:29	21847.000000	436.940000	0.207031	0.585938	-0.750000	0.101835	0.073394	0.204587	-105.422974	-97.412109	-48.721313
C:\Users\cware\Desktop\Steller18Nov\18NovTrials\Afternoon\M1(2).DSG	11-1-2013	18:32:29	21848.000000	436.960000	0.261719	0.597656	-0.808594	0.117431	0.069725	0.217431	-78.720093	-95.352173	-42.449951
C:\Users\cware\Desktop\Steller18Nov\18NovTrials\Afternoon\M1(2).DSG	11-1-2013	18:32:29	21849.000000	436.980000	0.246094	0.593750	-0.824219	0.126606	0.066972	0.222936	-60.745239	-91.690063	-36.712646
C:\Users\cware\Desktop\Steller18Nov\18NovTrials\Afternoon\M1(2).DSG	11-1-2013	18:32:29	21850.000000	437.000000	0.179688	0.628906	-0.859375	0.144954	0.057798	0.233028	-47.103882	-91.629028	-37.322998
C:\Users\cware\Desktop\Steller18Nov\18NovTrials\Afternoon\M1(2).DSG	11-1-2013	18:32:29	21851.000000	437.020000	0.039063	0.570313	-0.964844	0.154128	0.054128	0.236697	-18.234253	-87.600708	-31.112671
C:\Users\cware\Desktop\Steller18Nov\18NovTrials\Afternoon\M1(2).DSG	11-1-2013	18:32:29	21852.000000	437.040000	-0.066406	0.558594	-1.109375	0.171560	0.046789	0.244954	-6.973267	-75.088501	-20.889282
C:\Users\cware\Desktop\Steller18Nov\18NovTrials\Afternoon\M1(2).DSG	11-1-2013	18:32:29	21853.000000	437.060000	-0.199219	0.574219	-1.187500	0.179817	0.041284	0.246789	1.358032	-53.421021	-10.482788
C:\Users\cware\Desktop\Steller18Nov\18NovTrials\Afternoon\M1(2).DSG	11-1-2013	18:32:29	21854.000000	437.080000	-0.183594	0.644531	-1.218750	0.190826	0.035780	0.250459	-11.337280	-43.167114	-13.809204
C:\Users\cware\Desktop\Steller18Nov\18NovTrials\Afternoon\M1(2).DSG	11-1-2013	18:32:29	21855.000000	437.100000	-0.207031	0.722656	-1.273438	0.195413	0.031193	0.252294	-16.723633	-29.327393	-14.541626
C:\Users\cware\Desktop\Steller18Nov\18NovTrials\Afternoon\M1(2).DSG	11-1-2013	18:32:29	21856.000000	437.120000	-0.195313	0.734375	-1.238281	0.197248	0.027523	0.253211	-14.205933	-11.947632	-11.810303
C:\Users\cware\Desktop\Steller18Nov\18NovTrials\Afternoon\M1(2).DSG	11-1-2013	18:32:29	21857.000000	437.140000	-0.074219	0.722656	-1.152344	0.201835	0.025688	0.254128	-16.601563	5.691528	-5.493164
C:\Users\cware\Desktop\Steller18Nov\18NovTrials\Afternoon\M1(2).DSG	11-1-2013	18:32:29	21858.000000	437.160000	0.089844	0.722656	-1.062500	0.201835	0.025688	0.252294	-28.823853	1.983643	-6.744385
C:\Users\cware\Desktop\Steller18Nov\18NovTrials\Afternoon\M1(2).DSG	11-1-2013	18:32:29	21859.000000	437.180000	0.105469	0.648438	-1.058594	0.203670	0.023853	0.251376	-36.117554	-4.089355	-9.353638
C:\Users\cware\Desktop\Steller18Nov\18NovTrials\Afternoon\M1(2).DSG	11-1-2013	18:32:29	21860.000000	437.200000	0.062500	0.542969	-1.121094	0.203670	0.021101	0.250459	-37.811279	4.974365	-15.258789
C:\Users\cware\Desktop\Steller18Nov\18NovTrials\Afternoon\M1(2).DSG	11-1-2013	18:32:29	21861.000000	437.220000	0.078125	0.550781	-1.035156	0.201835	0.022018	0.251376	-37.292480	6.515503	-29.541016
C:\Users\cware\Desktop\Steller18Nov\18NovTrials\Afternoon\M1(2).DSG	11-1-2013	18:32:29	21862.000000	437.240000	0.167969	0.578125	-0.984375	0.200917	0.020183	0.251376	-43.991089	2.410889	-35.903931
C:\Users\cware\Desktop\Steller18Nov\18NovTrials\Afternoon\M1(2).DSG	11-1-2013	18:32:29	21863.000000	437.260000	0.089844	0.609375	-0.929688	0.198165	0.022936	0.249541	-52.795410	8.407593	-42.114258
C:\Users\cware\Desktop\Steller18Nov\18NovTrials\Afternoon\M1(2).DSG	11-1-2013	18:32:29	21864.000000	437.280000	0.007813	0.648438	-0.910156	0.195413	0.022018	0.252294	-67.642212	10.528564	-53.359985
C:\Users\cware\Desktop\Steller18Nov\18NovTrials\Afternoon\M1(2).DSG	11-1-2013	18:32:29	21865.000000	437.300000	0.066406	0.667969	-0.910156	0.189908	0.022936	0.253211	-97.671509	4.516602	-69.198608
C:\Users\cware\Desktop\Steller18Nov\18NovTrials\Afternoon\M1(2).DSG	11-1-2013	18:32:29	21866.000000	437.320000	0.042969	0.667969	-0.976563	0.186239	0.022018	0.252294	-124.511719	26.947021	-74.279785
C:\Users\cware\Desktop\Steller18Nov\18NovTrials\Afternoon\M1(2).DSG	11-1-2013	18:32:29	21867.000000	437.340000	0.000000	0.656250	-0.988281	0.176147	0.020183	0.249541	-132.125854	58.471680	-75.698853
C:\Users\cware\Desktop\Steller18Nov\18NovTrials\Afternoon\M1(2).DSG	11-1-2013	18:32:29	21868.000000	437.360000	0.085938	0.750000	-0.960938	0.168807	0.018349	0.247706	-111.587524	55.099487	-83.023071
C:\Users\cware\Desktop\Steller18Nov\18NovTrials\Afternoon\M1(2).DSG	11-1-2013	18:32:29	21869.000000	437.380000	0.238281	0.894531	-0.855469	0.155046	0.025688	0.246789	-93.612671	27.633667	-87.646484
C:\Users\cware\Desktop\Steller18Nov\18NovTrials\Afternoon\M1(2).DSG	11-1-2013	18:32:29	21870.000000	437.400000	0.214844	1.148438	-0.558594	0.147706	0.029358	0.245872	-32.058716	20.675659	-77.835083
C:\Users\cware\Desktop\Steller18Nov\18NovTrials\Afternoon\M1(2).DSG	11-1-2013	18:32:29	21871.000000	437.420000	0.515625	0.632813	-0.613281	0.134862	0.040367	0.244037	-14.312744	-8.911133	-62.088013
C:\Users\cware\Desktop\Steller18Nov\18NovTrials\Afternoon\M1(2).DSG	11-1-2013	18:32:29	21872.000000	437.440000	0.757813	0.542969	-0.390625	0.133945	0.044037	0.244037	-45.501709	-61.477661	-42.144775
C:\Users\cware\Desktop\Steller18Nov\18NovTrials\Afternoon\M1(2).DSG	11-1-2013	18:32:29	21873.000000	437.460000	0.714844	0.687500	-0.449219	0.134862	0.043119	0.244037	-68.374634	-18.661499	3.143311
C:\Users\cware\Desktop\Steller18Nov\18NovTrials\Afternoon\M1(2).DSG	11-1-2013	18:32:29	21874.000000	437.480000	0.714844	0.687500	-0.449219	0.135780	0.040367	0.243119	-36.270142	26.321411	31.661987
C:\Users\cware\Desktop\Steller18Nov\18NovTrials\Afternoon\M1(2).DSG	11-1-2013	18:32:29	21875.000000	437.500000	0.511719	0.851563	-0.578125	0.134862	0.037615	0.242202	12.603760	27.343750	25.695801
C:\Users\cware\Desktop\Steller18Nov\18NovTrials\Afternoon\M1(2).DSG	11-1-2013	18:32:29	21876.000000	437.520000	0.664063	0.828125	-0.476563	0.137615	0.039450	0.243119	26.184082	-85.571289	-17.044067
C:\Users\cware\Desktop\Steller18Nov\18NovTrials\Afternoon\M1(2).DSG	11-1-2013	18:32:29	21877.000000	437.540000	0.199219	0.800781	-0.648438	0.144954	0.040367	0.245872	29.739380	-52.658081	-16.983032
C:\Users\cware\Desktop\Steller18Nov\18NovTrials\Afternoon\M1(2).DSG	11-1-2013	18:32:29	21878.000000	437.560000	0.386719	0.828125	-0.558594	0.147706	0.042202	0.248624	42.343140	-78.475952	-37.124634
C:\Users\cware\Desktop\Steller18Nov\18NovTrials\Afternoon\M1(2).DSG	11-1-2013	18:32:29	21879.000000	437.580000	0.308594	0.730469	-0.652344	0.149541	0.044037	0.254128	42.144775	-65.917969	-48.812866
C:\Users\cware\Desktop\Steller18Nov\18NovTrials\Afternoon\M1(2).DSG	11-1-2013	18:32:29	21880.000000	437.600000	0.304688	0.960938	-0.109375	0.154128	0.044037	0.253211	-22.232056	-39.566040	-48.599243
C:\Users\cware\Desktop\Steller18Nov\18NovTrials\Afternoon\M1(2).DSG	11-1-2013	18:32:29	21881.000000	437.620000	0.417969	1.027344	-0.437500	0.153211	0.039450	0.249541	-15.945435	-31.005859	-67.291260
C:\Users\cware\Desktop\Steller18Nov\18NovTrials\Afternoon\M1(2).DSG	11-1-2013	18:32:29	21882.000000	437.640000	0.230469	1.015625	-0.707031	0.149541	0.032110	0.240367	13.458252	-26.763916	-50.888062
C:\Users\cware\Desktop\Steller18Nov\18NovTrials\Afternoon\M1(2).DSG	11-1-2013	18:32:29	21883.000000	437.660000	0.136719	1.007813	-0.570313	0.145872	0.029358	0.234862	44.799805	18.432617	-36.056519
C:\Users\cware\Desktop\Steller18Nov\18NovTrials\Afternoon\M1(2).DSG	11-1-2013	18:32:29	21884.000000	437.680000	0.226563	0.996094	-0.562500	0.134862	0.024771	0.224771	67.123413	33.782959	-38.619995
C:\Users\cware\Desktop\Steller18Nov\18NovTrials\Afternoon\M1(2).DSG	11-1-2013	18:32:29	21885.000000	437.700000	0.328125	0.875000	-0.582031	0.129358	0.024771	0.219266	84.671021	38.681030	-35.934448
C:\Users\cware\Desktop\Steller18Nov\18NovTrials\Afternoon\M1(2).DSG	11-1-2013	18:32:29	21886.000000	437.720000	0.488281	0.753906	-0.535156	0.114679	0.022936	0.211009	88.088989	14.495850	-42.175293
C:\Users\cware\Desktop\Steller18Nov\18NovTrials\Afternoon\M1(2).DSG	11-1-2013	18:32:29	21887.000000	437.740000	0.558594	0.695313	-0.566406	0.108257	0.023853	0.206422	96.160889	-3.158569	-53.237915
C:\Users\cware\Desktop\Steller18Nov\18NovTrials\Afternoon\M1(2).DSG	11-1-2013	18:32:29	21888.000000	437.760000	0.617188	0.468750	-0.441406	0.098165	0.022018	0.200917	109.329224	-19.210815	-45.303345
C:\Users\cware\Desktop\Steller18Nov\18NovTrials\Afternoon\M1(2).DSG	11-1-2013	18:32:29	21889.000000	437.780000	0.664063	0.246094	-0.515625	0.095413	0.022018	0.200000	139.602661	-42.816162	-18.630981
C:\Users\cware\Desktop\Steller18Nov\18NovTrials\Afternoon\M1(2).DSG	11-1-2013	18:32:29	21890.000000	437.800000	0.593750	0.058594	-0.660156	0.092661	0.022018	0.202752	153.518677	-47.988892	5.630493
C:\Users\cware\Desktop\Steller18Nov\18NovTrials\Afternoon\M1(2).DSG	11-1-2013	18:32:29	21891.000000	437.820000	0.484375	0.046875	-0.828125	0.091743	0.022018	0.205505	138.504028	-44.616699	15.472412
C:\Users\cware\Desktop\Steller18Nov\18NovTrials\Afternoon\M1(2).DSG	11-1-2013	18:32:29	21892.000000	437.840000	0.449219	0.070313	-0.816406	0.091743	0.022018	0.210092	111.038208	-44.860840	14.785767
C:\Users\cware\Desktop\Steller18Nov\18NovTrials\Afternoon\M1(2).DSG	11-1-2013	18:32:29	21893.000000	437.860000	0.371094	0.105469	-0.867188	0.092661	0.021101	0.212844	87.097168	-39.123535	17.395020
C:\Users\cware\Desktop\Steller18Nov\18NovTrials\Afternoon\M1(2).DSG	11-1-2013	18:32:29	21894.000000	437.880000	0.398438	0.210938	-0.929688	0.093578	0.017431	0.215596	63.766479	-39.550781	24.124146
C:\Users\cware\Desktop\Steller18Nov\18NovTrials\Afternoon\M1(2).DSG	11-1-2013	18:32:29	21895.000000	437.900000	0.492188	0.437500	-0.835938	0.094495	0.014679	0.217431	8.163452	-48.614502	27.496338
C:\Users\cware\Desktop\Steller18Nov\18NovTrials\Afternoon\M1(2).DSG	11-1-2013	18:32:29	21896.000000	437.920000	0.625000	0.695313	-0.769531	0.093578	0.008257	0.218349	-71.426392	-65.704346	21.499634
C:\Users\cware\Desktop\Steller18Nov\18NovTrials\Afternoon\M1(2).DSG	11-1-2013	18:32:29	21897.000000	437.940000	0.441406	0.789063	-1.031250	0.096330	-0.004587	0.210092	-107.742310	-71.472168	9.567261
C:\Users\cware\Desktop\Steller18Nov\18NovTrials\Afternoon\M1(2).DSG	11-1-2013	18:32:29	21898.000000	437.960000	0.050781	0.734375	-0.949219	0.096330	-0.012844	0.205505	-59.921265	-52.490234	-0.854492
C:\Users\cware\Desktop\Steller18Nov\18NovTrials\Afternoon\M1(2).DSG	11-1-2013	18:32:29	21899.000000	437.980000	-0.105469	0.792969	-0.789063	0.091743	-0.020183	0.200917	-2.258301	-0.671387	-41.107178
C:\Users\cware\Desktop\Steller18Nov\18NovTrials\Afternoon\M1(2).DSG	11-1-2013	18:32:29	21900.000000	438.000000	-0.277344	1.132813	-0.921875	0.086239	-0.020183	0.199083	33.370972	58.059692	-66.848755
C:\Users\cware\Desktop\Steller18Nov\18NovTrials\Afternoon\M1(2).DSG	11-1-2013	18:32:29	21901.000000	438.020000	-0.015625	1.578125	-0.984375	0.066055	-0.013761	0.199083	162.185669	62.179565	-42.358398
C:\Users\cware\Desktop\Steller18Nov\18NovTrials\Afternoon\M1(2).DSG	11-1-2013	18:32:29	21902.000000	438.040000	0.679688	1.359375	-0.972656	0.059633	-0.007339	0.202752	230.499268	56.121826	6.042480
C:\Users\cware\Desktop\Steller18Nov\18NovTrials\Afternoon\M1(2).DSG	11-1-2013	18:32:29	21903.000000	438.060000	0.960938	0.781250	-0.808594	0.051376	0.006422	0.211009	136.566162	34.347534	1.434326
C:\Users\cware\Desktop\Steller18Nov\18NovTrials\Afternoon\M1(2).DSG	11-1-2013	18:32:29	21904.000000	438.080000	0.988281	0.332031	-1.035156	0.047706	0.009174	0.211009	22.186279	4.791260	-6.271362
C:\Users\cware\Desktop\Steller18Nov\18NovTrials\Afternoon\M1(2).DSG	11-1-2013	18:32:29	21905.000000	438.100000	0.714844	-0.207031	-1.695313	0.044037	0.006422	0.213761	109.558105	-45.379639	30.853271
C:\Users\cware\Desktop\Steller18Nov\18NovTrials\Afternoon\M1(2).DSG	11-1-2013	18:32:29	21906.000000	438.120000	0.675781	-0.542969	-2.000000	0.045872	0.008257	0.222018	256.362915	-37.780762	16.952515
C:\Users\cware\Desktop\Steller18Nov\18NovTrials\Afternoon\M1(2).DSG	11-1-2013	18:32:29	21907.000000	438.140000	-0.125000	-0.976563	-0.894531	0.046789	0.021101	0.234862	170.684814	127.410889	96.893311
C:\Users\cware\Desktop\Steller18Nov\18NovTrials\Afternoon\M1(2).DSG	11-1-2013	18:32:29	21908.000000	438.160000	-0.128906	-1.996094	-0.710938	0.045872	0.022018	0.234862	130.584717	11.337280	109.359741
C:\Users\cware\Desktop\Steller18Nov\18NovTrials\Afternoon\M1(2).DSG	11-1-2013	18:32:29	21909.000000	438.180000	1.425781	-1.910156	-0.671875	0.057798	0.027523	0.244954	86.700439	-156.906128	64.315796
C:\Users\cware\Desktop\Steller18Nov\18NovTrials\Afternoon\M1(2).DSG	11-1-2013	18:32:29	21910.000000	438.200000	1.425781	-1.910156	-0.671875	0.070642	0.022936	0.250459	-328.918457	-224.548340	11.734009
C:\Users\cware\Desktop\Steller18Nov\18NovTrials\Afternoon\M1(2).DSG	11-1-2013	18:32:29	21911.000000	438.220000	0.542969	0.496094	0.066406	0.077064	-0.022936	0.222018	-500.000000	-11.947632	-146.255493
C:\Users\cware\Desktop\Steller18Nov\18NovTrials\Afternoon\M1(2).DSG	11-1-2013	18:32:29	21912.000000	438.240000	-1.300781	1.996094	-0.207031	0.075229	-0.035780	0.203670	-381.942749	-245.941162	-233.703613
C:\Users\cware\Desktop\Steller18Nov\18NovTrials\Afternoon\M1(2).DSG	11-1-2013	18:32:29	21913.000000	438.260000	-2.000000	1.996094	-2.000000	0.061468	-0.023853	0.192661	76.629639	24.810791	-179.611206
C:\Users\cware\Desktop\Steller18Nov\18NovTrials\Afternoon\M1(2).DSG	11-1-2013	18:32:29	21914.000000	438.280000	-0.578125	1.996094	-1.730469	0.051376	-0.016514	0.198165	133.544922	279.693604	-4.867554
C:\Users\cware\Desktop\Steller18Nov\18NovTrials\Afternoon\M1(2).DSG	11-1-2013	18:32:29	21915.000000	438.300000	1.996094	1.996094	-0.273438	0.036697	0.006422	0.215596	467.163086	-53.848267	38.131714
C:\Users\cware\Desktop\Steller18Nov\18NovTrials\Afternoon\M1(2).DSG	11-1-2013	18:32:29	21916.000000	438.320000	-0.832031	-0.824219	0.718750	0.037615	0.027523	0.238532	499.984741	219.207764	157.897949
C:\Users\cware\Desktop\Steller18Nov\18NovTrials\Afternoon\M1(2).DSG	11-1-2013	18:32:29	21917.000000	438.340000	0.324219	-2.000000	-0.578125	0.040367	0.055963	0.261468	322.738647	74.890137	185.302734
C:\Users\cware\Desktop\Steller18Nov\18NovTrials\Afternoon\M1(2).DSG	11-1-2013	18:32:29	21918.000000	438.360000	1.679688	-2.000000	-0.714844	0.044954	0.056881	0.265138	117.248535	-53.131104	77.774048
C:\Users\cware\Desktop\Steller18Nov\18NovTrials\Afternoon\M1(2).DSG	11-1-2013	18:32:29	21919.000000	438.380000	1.863281	-2.000000	1.988281	0.053211	0.055046	0.264220	-500.000000	13.092041	-190.185547
C:\Users\cware\Desktop\Steller18Nov\18NovTrials\Afternoon\M1(2).DSG	11-1-2013	18:32:29	21920.000000	438.400000	1.308594	-0.722656	1.996094	0.047706	0.000000	0.216514	-500.000000	-332.962036	-318.359375
C:\Users\cware\Desktop\Steller18Nov\18NovTrials\Afternoon\M1(2).DSG	11-1-2013	18:32:29	21921.000000	438.420000	-1.621094	1.996094	-0.820313	0.052294	-0.010092	0.202752	-237.838745	-262.924194	-120.132446
C:\Users\cware\Desktop\Steller18Nov\18NovTrials\Afternoon\M1(2).DSG	11-1-2013	18:32:29	21922.000000	438.440000	-2.000000	1.996094	-2.000000	0.045872	-0.013761	0.193578	-77.255249	287.841797	4.608154
C:\Users\cware\Desktop\Steller18Nov\18NovTrials\Afternoon\M1(2).DSG	11-1-2013	18:32:29	21923.000000	438.460000	1.328125	1.996094	-1.542969	0.037615	-0.011927	0.185321	372.268677	276.672363	172.592163
C:\Users\cware\Desktop\Steller18Nov\18NovTrials\Afternoon\M1(2).DSG	11-1-2013	18:32:29	21924.000000	438.480000	1.113281	1.996094	-0.535156	0.039450	0.004587	0.210092	499.984741	107.589722	185.394287
C:\Users\cware\Desktop\Steller18Nov\18NovTrials\Afternoon\M1(2).DSG	11-1-2013	18:32:29	21925.000000	438.500000	0.828125	-1.617188	1.996094	0.038532	0.031193	0.232110	499.984741	82.519531	185.791016
C:\Users\cware\Desktop\Steller18Nov\18NovTrials\Afternoon\M1(2).DSG	11-1-2013	18:32:29	21926.000000	438.520000	0.652344	-2.000000	-1.121094	0.036697	0.057798	0.249541	320.938110	180.389404	117.492676
C:\Users\cware\Desktop\Steller18Nov\18NovTrials\Afternoon\M1(2).DSG	11-1-2013	18:32:29	21927.000000	438.540000	1.996094	-2.000000	0.929688	0.035780	0.066055	0.251376	-350.234985	-181.671143	-200.042725
C:\Users\cware\Desktop\Steller18Nov\18NovTrials\Afternoon\M1(2).DSG	11-1-2013	18:32:29	21928.000000	438.560000	1.996094	-2.000000	1.996094	0.039450	0.038532	0.232110	-500.000000	-78.536987	-319.686890
C:\Users\cware\Desktop\Steller18Nov\18NovTrials\Afternoon\M1(2).DSG	11-1-2013	18:32:29	21929.000000	438.580000	0.761719	1.566406	1.996094	0.038532	0.014679	0.206422	-500.000000	-240.783691	-257.263184
C:\Users\cware\Desktop\Steller18Nov\18NovTrials\Afternoon\M1(2).DSG	11-1-2013	18:32:29	21930.000000	438.600000	-1.312500	1.996094	-1.113281	0.038532	-0.005505	0.189908	-302.474976	109.649658	-41.519165
C:\Users\cware\Desktop\Steller18Nov\18NovTrials\Afternoon\M1(2).DSG	11-1-2013	18:32:29	21931.000000	438.620000	-1.039063	1.996094	-1.226563	0.033945	-0.011009	0.175229	245.223999	270.156860	156.723022
C:\Users\cware\Desktop\Steller18Nov\18NovTrials\Afternoon\M1(2).DSG	11-1-2013	18:32:29	21932.000000	438.640000	1.218750	1.996094	-1.238281	0.031193	0.001835	0.191743	499.984741	132.125854	300.842285
C:\Users\cware\Desktop\Steller18Nov\18NovTrials\Afternoon\M1(2).DSG	11-1-2013	18:32:29	21933.000000	438.660000	1.957031	1.996094	0.570313	0.037615	0.015596	0.216514	499.984741	175.125122	162.353516
C:\Users\cware\Desktop\Steller18Nov\18NovTrials\Afternoon\M1(2).DSG	11-1-2013	18:32:29	21934.000000	438.680000	1.386719	-2.000000	1.996094	0.032110	0.042202	0.235780	403.717041	181.015015	170.883179
C:\Users\cware\Desktop\Steller18Nov\18NovTrials\Afternoon\M1(2).DSG	11-1-2013	18:32:29	21935.000000	438.700000	0.777344	-2.000000	-0.628906	0.024771	0.061468	0.236697	-20.767212	-7.339478	-165.740967
C:\Users\cware\Desktop\Steller18Nov\18NovTrials\Afternoon\M1(2).DSG	11-1-2013	18:32:29	21936.000000	438.720000	1.996094	-2.000000	1.531250	0.020183	0.066972	0.236697	-500.000000	-232.376099	-283.569336
C:\Users\cware\Desktop\Steller18Nov\18NovTrials\Afternoon\M1(2).DSG	11-1-2013	18:32:29	21937.000000	438.740000	1.953125	-2.000000	1.996094	0.027523	0.041284	0.223853	-500.000000	-116.104126	-233.901978
C:\Users\cware\Desktop\Steller18Nov\18NovTrials\Afternoon\M1(2).DSG	11-1-2013	18:32:29	21938.000000	438.760000	1.390625	1.996094	1.812500	0.032110	0.015596	0.206422	-491.394043	-202.606201	-185.012817
C:\Users\cware\Desktop\Steller18Nov\18NovTrials\Afternoon\M1(2).DSG	11-1-2013	18:32:29	21939.000000	438.780000	-1.644531	1.996094	-1.167969	0.028440	-0.001835	0.182569	-94.192505	227.828979	117.706299
C:\Users\cware\Desktop\Steller18Nov\18NovTrials\Afternoon\M1(2).DSG	11-1-2013	18:32:29	21940.000000	438.800000	0.156250	1.996094	-0.804688	0.027523	-0.005505	0.173394	438.339233	162.017822	232.101440
C:\Users\cware\Desktop\Steller18Nov\18NovTrials\Afternoon\M1(2).DSG	11-1-2013	18:32:29	21941.000000	438.820000	0.269531	1.996094	-1.371094	0.033945	0.007339	0.200000	499.984741	98.358154	260.253906
C:\Users\cware\Desktop\Steller18Nov\18NovTrials\Afternoon\M1(2).DSG	11-1-2013	18:32:29	21942.000000	438.840000	1.996094	1.996094	0.941406	0.037615	0.026606	0.225688	499.984741	105.468750	124.313354
C:\Users\cware\Desktop\Steller18Nov\18NovTrials\Afternoon\M1(2).DSG	11-1-2013	18:32:29	21943.000000	438.860000	0.433594	-2.000000	1.996094	0.030275	0.058716	0.245872	225.006104	137.329102	8.682251
C:\Users\cware\Desktop\Steller18Nov\18NovTrials\Afternoon\M1(2).DSG	11-1-2013	18:32:29	21944.000000	438.880000	1.687500	-2.000000	0.078125	0.026606	0.064220	0.244037	-140.258789	-44.754028	-183.822632
C:\Users\cware\Desktop\Steller18Nov\18NovTrials\Afternoon\M1(2).DSG	11-1-2013	18:32:29	21945.000000	438.900000	1.996094	-2.000000	1.835938	0.026606	0.060550	0.234862	-500.000000	-181.838989	-234.573364
C:\Users\cware\Desktop\Steller18Nov\18NovTrials\Afternoon\M1(2).DSG	11-1-2013	18:32:29	21946.000000	438.920000	1.996094	-2.000000	1.835938	0.031193	0.044954	0.225688	-500.000000	-147.933960	-141.510010
C:\Users\cware\Desktop\Steller18Nov\18NovTrials\Afternoon\M1(2).DSG	11-1-2013	18:32:29	21947.000000	438.940000	-0.515625	1.996094	-0.656250	0.034862	0.012844	0.202752	-405.334473	-16.006470	-91.323853
C:\Users\cware\Desktop\Steller18Nov\18NovTrials\Afternoon\M1(2).DSG	11-1-2013	18:32:29	21948.000000	438.960000	0.089844	1.996094	-0.683594	0.028440	0.003670	0.187156	-121.398926	88.226318	73.242188
C:\Users\cware\Desktop\Steller18Nov\18NovTrials\Afternoon\M1(2).DSG	11-1-2013	18:32:29	21949.000000	438.980000	0.589844	1.996094	-1.582031	0.026606	-0.000917	0.186239	458.969116	131.729126	230.361938
C:\Users\cware\Desktop\Steller18Nov\18NovTrials\Afternoon\M1(2).DSG	11-1-2013	18:32:29	21950.000000	439.000000	1.996094	1.996094	1.847656	0.031193	0.007339	0.203670	499.984741	12.802124	241.165161
C:\Users\cware\Desktop\Steller18Nov\18NovTrials\Afternoon\M1(2).DSG	11-1-2013	18:32:29	21951.000000	439.020000	1.199219	-2.000000	1.417969	0.042202	0.044954	0.252294	499.984741	58.013916	149.734497
C:\Users\cware\Desktop\Steller18Nov\18NovTrials\Afternoon\M1(2).DSG	11-1-2013	18:32:29	21952.000000	439.040000	0.843750	-2.000000	0.574219	0.040367	0.059633	0.261468	329.086304	39.962769	14.068604
C:\Users\cware\Desktop\Steller18Nov\18NovTrials\Afternoon\M1(2).DSG	11-1-2013	18:32:29	21953.000000	439.060000	0.402344	-2.000000	-1.003906	0.038532	0.073394	0.271560	-51.132202	-11.383057	-99.349976
C:\Users\cware\Desktop\Steller18Nov\18NovTrials\Afternoon\M1(2).DSG	11-1-2013	18:32:29	21954.000000	439.080000	0.597656	-2.000000	-0.707031	0.040367	0.069725	0.267890	-314.651489	-70.648193	-115.112305
C:\Users\cware\Desktop\Steller18Nov\18NovTrials\Afternoon\M1(2).DSG	11-1-2013	18:32:29	21955.000000	439.100000	0.832031	-2.000000	0.089844	0.049541	0.044954	0.252294	-410.934448	-80.047607	-95.550537
C:\Users\cware\Desktop\Steller18Nov\18NovTrials\Afternoon\M1(2).DSG	11-1-2013	18:32:29	21956.000000	439.120000	0.652344	-0.839844	-0.191406	0.050459	0.029358	0.241284	-410.675049	-8.773804	-42.343140
C:\Users\cware\Desktop\Steller18Nov\18NovTrials\Afternoon\M1(2).DSG	11-1-2013	18:32:29	21957.000000	439.140000	0.117188	1.996094	-0.730469	0.050459	-0.003670	0.211927	-460.739136	-30.151367	-63.125610
C:\Users\cware\Desktop\Steller18Nov\18NovTrials\Afternoon\M1(2).DSG	11-1-2013	18:32:29	21958.000000	439.160000	-0.253906	1.996094	-0.558594	0.045872	-0.012844	0.200000	-125.732422	-2.212524	-15.136719
C:\Users\cware\Desktop\Steller18Nov\18NovTrials\Afternoon\M1(2).DSG	11-1-2013	18:32:29	21959.000000	439.180000	0.371094	1.996094	-1.550781	0.045872	-0.012844	0.198165	167.572021	37.384033	106.033325
C:\Users\cware\Desktop\Steller18Nov\18NovTrials\Afternoon\M1(2).DSG	11-1-2013	18:32:29	21960.000000	439.200000	0.835938	1.660156	-0.796875	0.048624	-0.008257	0.211927	309.982300	69.442749	173.492432
C:\Users\cware\Desktop\Steller18Nov\18NovTrials\Afternoon\M1(2).DSG	11-1-2013	18:32:29	21961.000000	439.220000	0.667969	0.011719	-0.156250	0.053211	-0.001835	0.224771	335.281372	55.099487	164.382935
C:\Users\cware\Desktop\Steller18Nov\18NovTrials\Afternoon\M1(2).DSG	11-1-2013	18:32:29	21962.000000	439.240000	0.875000	-1.558594	-0.402344	0.057798	0.011009	0.246789	231.079102	64.498901	148.590088
C:\Users\cware\Desktop\Steller18Nov\18NovTrials\Afternoon\M1(2).DSG	11-1-2013	18:32:29	21963.000000	439.260000	1.066406	-2.000000	-1.207031	0.060550	0.013761	0.253211	94.635010	33.798218	99.594116
C:\Users\cware\Desktop\Steller18Nov\18NovTrials\Afternoon\M1(2).DSG	11-1-2013	18:32:29	21964.000000	439.280000	0.609375	-2.000000	-1.519531	0.064220	0.013761	0.255046	-13.671875	41.854858	50.720215
C:\Users\cware\Desktop\Steller18Nov\18NovTrials\Afternoon\M1(2).DSG	11-1-2013	18:32:29	21965.000000	439.300000	0.265625	-1.800781	-1.582031	0.065138	0.009174	0.250459	-116.424561	74.584961	21.987915
C:\Users\cware\Desktop\Steller18Nov\18NovTrials\Afternoon\M1(2).DSG	11-1-2013	18:32:29	21966.000000	439.320000	0.210938	-0.878906	-1.582031	0.063303	-0.000917	0.233945	-141.128540	79.269409	20.324707
C:\Users\cware\Desktop\Steller18Nov\18NovTrials\Afternoon\M1(2).DSG	11-1-2013	18:32:29	21967.000000	439.340000	0.222656	-0.031250	-1.718750	0.062385	-0.005505	0.224771	-120.956421	91.674805	22.445679
C:\Users\cware\Desktop\Steller18Nov\18NovTrials\Afternoon\M1(2).DSG	11-1-2013	18:32:29	21968.000000	439.360000	0.187500	0.585938	-1.628906	0.055963	-0.012844	0.210092	-73.532104	111.572266	23.284912
C:\Users\cware\Desktop\Steller18Nov\18NovTrials\Afternoon\M1(2).DSG	11-1-2013	18:32:29	21969.000000	439.380000	0.363281	0.753906	-1.324219	0.052294	-0.012844	0.204587	-15.701294	123.092651	23.315430
C:\Users\cware\Desktop\Steller18Nov\18NovTrials\Afternoon\M1(2).DSG	11-1-2013	18:32:29	21970.000000	439.400000	0.390625	0.445313	-1.390625	0.044954	-0.012844	0.195413	22.949219	126.861572	35.858154
C:\Users\cware\Desktop\Steller18Nov\18NovTrials\Afternoon\M1(2).DSG	11-1-2013	18:32:29	21971.000000	439.420000	0.597656	0.160156	-0.976563	0.041284	-0.011009	0.190826	51.086426	104.110718	39.627075
C:\Users\cware\Desktop\Steller18Nov\18NovTrials\Afternoon\M1(2).DSG	11-1-2013	18:32:29	21972.000000	439.440000	1.027344	-0.125000	-0.550781	0.039450	-0.006422	0.186239	56.442261	53.451538	45.486450
C:\Users\cware\Desktop\Steller18Nov\18NovTrials\Afternoon\M1(2).DSG	11-1-2013	18:32:29	21973.000000	439.460000	1.207031	-0.195313	-0.562500	0.037615	-0.002752	0.189908	45.471191	4.211426	68.374634
C:\Users\cware\Desktop\Steller18Nov\18NovTrials\Afternoon\M1(2).DSG	11-1-2013	18:32:29	21974.000000	439.480000	1.164063	-0.015625	-0.753906	0.039450	-0.001835	0.190826	30.441284	-10.253906	76.446533
C:\Users\cware\Desktop\Steller18Nov\18NovTrials\Afternoon\M1(2).DSG	11-1-2013	18:32:29	21975.000000	439.500000	0.929688	0.261719	-1.097656	0.044037	-0.000917	0.192661	28.533936	17.440796	89.324951
C:\Users\cware\Desktop\Steller18Nov\18NovTrials\Afternoon\M1(2).DSG	11-1-2013	18:32:29	21976.000000	439.520000	0.550781	0.492188	-1.601563	0.046789	-0.002752	0.191743	36.468506	60.577393	97.930908
C:\Users\cware\Desktop\Steller18Nov\18NovTrials\Afternoon\M1(2).DSG	11-1-2013	18:32:29	21977.000000	439.540000	0.320313	0.500000	-1.609375	0.046789	-0.005505	0.189908	60.913086	163.787842	83.358765
C:\Users\cware\Desktop\Steller18Nov\18NovTrials\Afternoon\M1(2).DSG	11-1-2013	18:32:29	21978.000000	439.560000	0.320313	0.421875	-0.886719	0.044037	-0.005505	0.181651	34.362793	77.407837	67.367554
C:\Users\cware\Desktop\Steller18Nov\18NovTrials\Afternoon\M1(2).DSG	11-1-2013	18:32:29	21979.000000	439.580000	0.871094	0.332031	-0.792969	0.042202	-0.010092	0.174312	22.048950	71.212769	68.603516
C:\Users\cware\Desktop\Steller18Nov\18NovTrials\Afternoon\M1(2).DSG	11-1-2013	18:32:29	21980.000000	439.600000	0.871094	0.332031	-0.792969	0.041284	-0.012844	0.169725	23.544312	50.918579	58.883667
C:\Users\cware\Desktop\Steller18Nov\18NovTrials\Afternoon\M1(2).DSG	11-1-2013	18:32:29	21981.000000	439.620000	0.800781	0.542969	-0.492188	0.042202	-0.017431	0.164220	30.639648	45.715332	55.847168
C:\Users\cware\Desktop\Steller18Nov\18NovTrials\Afternoon\M1(2).DSG	11-1-2013	18:32:29	21982.000000	439.640000	0.765625	0.554688	-0.492188	0.043119	-0.020183	0.162385	38.772583	51.162720	57.159424
C:\Users\cware\Desktop\Steller18Nov\18NovTrials\Afternoon\M1(2).DSG	11-1-2013	18:32:29	21983.000000	439.660000	0.785156	0.539063	-0.414063	0.045872	-0.024771	0.157798	53.710938	50.750732	51.803589
C:\Users\cware\Desktop\Steller18Nov\18NovTrials\Afternoon\M1(2).DSG	11-1-2013	18:32:29	21984.000000	439.680000	0.804688	0.531250	-0.375000	0.045872	-0.025688	0.157798	60.607910	42.709351	45.928955
C:\Users\cware\Desktop\Steller18Nov\18NovTrials\Afternoon\M1(2).DSG	11-1-2013	18:32:29	21985.000000	439.700000	0.746094	0.523438	-0.410156	0.048624	-0.026606	0.156881	61.370850	36.972046	40.817261
C:\Users\cware\Desktop\Steller18Nov\18NovTrials\Afternoon\M1(2).DSG	11-1-2013	18:32:29	21986.000000	439.720000	0.675781	0.511719	-0.484375	0.050459	-0.027523	0.157798	53.115845	39.062500	38.726807
C:\Users\cware\Desktop\Steller18Nov\18NovTrials\Afternoon\M1(2).DSG	11-1-2013	18:32:29	21987.000000	439.740000	0.652344	0.445313	-0.519531	0.052294	-0.029358	0.158716	35.110474	38.650513	33.676147
C:\Users\cware\Desktop\Steller18Nov\18NovTrials\Afternoon\M1(2).DSG	11-1-2013	18:32:29	21988.000000	439.760000	0.605469	0.425781	-0.515625	0.053211	-0.029358	0.159633	20.401001	33.905029	26.916504
C:\Users\cware\Desktop\Steller18Nov\18NovTrials\Afternoon\M1(2).DSG	11-1-2013	18:32:29	21989.000000	439.780000	0.539063	0.433594	-0.500000	0.053211	-0.032110	0.156881	12.542725	36.117554	14.587402
C:\Users\cware\Desktop\Steller18Nov\18NovTrials\Afternoon\M1(2).DSG	11-1-2013	18:32:29	21990.000000	439.800000	0.523438	0.441406	-0.492188	0.054128	-0.033945	0.157798	12.588501	37.322998	3.433228
C:\Users\cware\Desktop\Steller18Nov\18NovTrials\Afternoon\M1(2).DSG	11-1-2013	18:32:29	21991.000000	439.820000	0.570313	0.488281	-0.480469	0.050459	-0.033945	0.157798	15.045166	36.575317	-5.645752
C:\Users\cware\Desktop\Steller18Nov\18NovTrials\Afternoon\M1(2).DSG	11-1-2013	18:32:29	21992.000000	439.840000	0.648438	0.488281	-0.472656	0.052294	-0.033945	0.156881	16.082764	33.111572	-8.392334
C:\Users\cware\Desktop\Steller18Nov\18NovTrials\Afternoon\M1(2).DSG	11-1-2013	18:32:29	21993.000000	439.860000	0.660156	0.476563	-0.433594	0.049541	-0.034862	0.159633	16.799927	33.981323	-9.963989
C:\Users\cware\Desktop\Steller18Nov\18NovTrials\Afternoon\M1(2).DSG	11-1-2013	18:32:29	21994.000000	439.880000	0.660156	0.519531	-0.375000	0.048624	-0.034862	0.159633	19.790649	35.903931	-7.995605
C:\Users\cware\Desktop\Steller18Nov\18NovTrials\Afternoon\M1(2).DSG	11-1-2013	18:32:29	21995.000000	439.900000	0.675781	0.523438	-0.332031	0.044954	-0.034862	0.162385	29.983521	33.065796	-7.278442
C:\Users\cware\Desktop\Steller18Nov\18NovTrials\Afternoon\M1(2).DSG	11-1-2013	18:32:29	21996.000000	439.920000	0.679688	0.460938	-0.281250	0.045872	-0.033945	0.165138	32.867432	27.099609	-7.324219
C:\Users\cware\Desktop\Steller18Nov\18NovTrials\Afternoon\M1(2).DSG	11-1-2013	18:32:29	21997.000000	439.940000	0.718750	0.429688	-0.308594	0.043119	-0.032110	0.166972	27.023315	15.808105	-6.408691
C:\Users\cware\Desktop\Steller18Nov\18NovTrials\Afternoon\M1(2).DSG	11-1-2013	18:32:29	21998.000000	439.960000	0.765625	0.445313	-0.343750	0.043119	-0.031193	0.169725	19.363403	8.819580	-6.622314
C:\Users\cware\Desktop\Steller18Nov\18NovTrials\Afternoon\M1(2).DSG	11-1-2013	18:32:29	21999.000000	439.980000	0.800781	0.476563	-0.414063	0.043119	-0.029358	0.172477	0.320435	0.137329	-5.508423
C:\Users\cware\Desktop\Steller18Nov\18NovTrials\Afternoon\M1(2).DSG	11-1-2013	18:32:29	22000.000000	440.000000	0.855469	0.515625	-0.460938	0.043119	-0.028440	0.177064	-12.954712	-17.532349	2.487183
C:\Users\cware\Desktop\Steller18Nov\18NovTrials\Afternoon\M1(2).DSG	11-1-2013	18:32:29	22001.000000	440.020000	0.902344	0.613281	-0.441406	0.044037	-0.031193	0.179817	-20.828247	-14.404297	10.208130
C:\Users\cware\Desktop\Steller18Nov\18NovTrials\Afternoon\M1(2).DSG	11-1-2013	18:32:29	22002.000000	440.040000	0.765625	0.718750	-0.523438	0.044037	-0.033028	0.184404	-23.086548	13.732910	11.138916
C:\Users\cware\Desktop\Steller18Nov\18NovTrials\Afternoon\M1(2).DSG	11-1-2013	18:32:29	22003.000000	440.060000	0.804688	0.675781	-0.691406	0.044954	-0.033028	0.184404	6.790161	3.295898	5.950928
C:\Users\cware\Desktop\Steller18Nov\18NovTrials\Afternoon\M1(2).DSG	11-1-2013	18:32:29	22004.000000	440.080000	1.179688	0.625000	-0.707031	0.045872	-0.033945	0.192661	54.901123	-50.354004	-8.514404
C:\Users\cware\Desktop\Steller18Nov\18NovTrials\Afternoon\M1(2).DSG	11-1-2013	18:32:29	22005.000000	440.100000	1.257813	0.480469	-0.757813	0.046789	-0.031193	0.201835	86.685181	-106.033325	-21.194458
C:\Users\cware\Desktop\Steller18Nov\18NovTrials\Afternoon\M1(2).DSG	11-1-2013	18:32:29	22006.000000	440.120000	1.187500	0.230469	-0.867188	0.053211	-0.024771	0.220183	67.413330	-81.802368	-13.595581
C:\Users\cware\Desktop\Steller18Nov\18NovTrials\Afternoon\M1(2).DSG	11-1-2013	18:32:29	22007.000000	440.140000	1.003906	0.042969	-0.765625	0.055963	-0.023853	0.228440	10.040283	-33.645630	-10.696411
C:\Users\cware\Desktop\Steller18Nov\18NovTrials\Afternoon\M1(2).DSG	11-1-2013	18:32:29	22008.000000	440.160000	0.800781	-0.007813	-0.714844	0.056881	-0.023853	0.233028	-17.425537	-2.975464	-18.936157
C:\Users\cware\Desktop\Steller18Nov\18NovTrials\Afternoon\M1(2).DSG	11-1-2013	18:32:29	22009.000000	440.180000	0.722656	-0.101563	-0.683594	0.058716	-0.025688	0.233945	-16.372681	-2.624512	-28.244019
C:\Users\cware\Desktop\Steller18Nov\18NovTrials\Afternoon\M1(2).DSG	11-1-2013	18:32:29	22010.000000	440.200000	0.691406	-0.238281	-0.691406	0.056881	-0.025688	0.236697	-1.068115	-8.666992	-33.493042
C:\Users\cware\Desktop\Steller18Nov\18NovTrials\Afternoon\M1(2).DSG	11-1-2013	18:32:29	22011.000000	440.220000	0.785156	-0.457031	-0.675781	0.056881	-0.023853	0.238532	9.536743	-7.629395	-20.935059
C:\Users\cware\Desktop\Steller18Nov\18NovTrials\Afternoon\M1(2).DSG	11-1-2013	18:32:29	22012.000000	440.240000	0.851563	-0.609375	-0.703125	0.056881	-0.023853	0.240367	25.924683	0.305176	-12.329102
C:\Users\cware\Desktop\Steller18Nov\18NovTrials\Afternoon\M1(2).DSG	11-1-2013	18:32:29	22013.000000	440.260000	0.937500	-0.632813	-0.769531	0.056881	-0.022018	0.244954	45.166016	6.713867	-9.429932
C:\Users\cware\Desktop\Steller18Nov\18NovTrials\Afternoon\M1(2).DSG	11-1-2013	18:32:29	22014.000000	440.280000	1.078125	-0.597656	-0.792969	0.056881	-0.021101	0.245872	42.663574	9.002686	-5.447388
C:\Users\cware\Desktop\Steller18Nov\18NovTrials\Afternoon\M1(2).DSG	11-1-2013	18:32:29	22015.000000	440.300000	1.070313	-0.625000	-0.718750	0.056881	-0.015596	0.251376	32.043457	15.945435	6.561279
C:\Users\cware\Desktop\Steller18Nov\18NovTrials\Afternoon\M1(2).DSG	11-1-2013	18:32:29	22016.000000	440.320000	1.070313	-0.625000	-0.718750	0.057798	-0.013761	0.252294	30.929565	27.404785	21.179199
C:\Users\cware\Desktop\Steller18Nov\18NovTrials\Afternoon\M1(2).DSG	11-1-2013	18:32:29	22017.000000	440.340000	0.785156	-0.527344	-0.847656	0.055963	-0.011927	0.254128	41.671753	44.082642	37.078857
C:\Users\cware\Desktop\Steller18Nov\18NovTrials\Afternoon\M1(2).DSG	11-1-2013	18:32:29	22018.000000	440.360000	0.796875	-0.441406	-0.847656	0.055963	-0.011927	0.254128	53.085327	58.456421	45.196533
C:\Users\cware\Desktop\Steller18Nov\18NovTrials\Afternoon\M1(2).DSG	11-1-2013	18:32:29	22019.000000	440.380000	0.902344	-0.417969	-0.753906	0.054128	-0.008257	0.255046	76.919556	61.767578	48.156738
C:\Users\cware\Desktop\Steller18Nov\18NovTrials\Afternoon\M1(2).DSG	11-1-2013	18:32:29	22020.000000	440.400000	0.945313	-0.398438	-0.765625	0.054128	-0.005505	0.253211	70.312500	67.047119	45.043945
C:\Users\cware\Desktop\Steller18Nov\18NovTrials\Afternoon\M1(2).DSG	11-1-2013	18:32:29	22021.000000	440.420000	0.890625	-0.433594	-0.753906	0.052294	-0.000917	0.254128	70.983887	54.702759	45.074463
C:\Users\cware\Desktop\Steller18Nov\18NovTrials\Afternoon\M1(2).DSG	11-1-2013	18:32:29	22022.000000	440.440000	0.839844	-0.500000	-0.781250	0.050459	0.001835	0.252294	76.614380	51.666260	46.463013
C:\Users\cware\Desktop\Steller18Nov\18NovTrials\Afternoon\M1(2).DSG	11-1-2013	18:32:29	22023.000000	440.460000	0.832031	-0.554688	-0.804688	0.049541	0.007339	0.251376	76.599121	48.782349	49.423218
C:\Users\cware\Desktop\Steller18Nov\18NovTrials\Afternoon\M1(2).DSG	11-1-2013	18:32:29	22024.000000	440.480000	0.863281	-0.562500	-0.800781	0.048624	0.010092	0.251376	71.685791	42.327881	51.193237
C:\Users\cware\Desktop\Steller18Nov\18NovTrials\Afternoon\M1(2).DSG	11-1-2013	18:32:29	22025.000000	440.500000	0.929688	-0.511719	-0.761719	0.048624	0.013761	0.248624	61.096191	37.490845	45.257568
C:\Users\cware\Desktop\Steller18Nov\18NovTrials\Afternoon\M1(2).DSG	11-1-2013	18:32:29	22026.000000	440.520000	1.015625	-0.410156	-0.769531	0.047706	0.015596	0.247706	53.100586	21.697998	34.774780
C:\Users\cware\Desktop\Steller18Nov\18NovTrials\Afternoon\M1(2).DSG	11-1-2013	18:32:29	22027.000000	440.540000	1.035156	-0.292969	-0.781250	0.048624	0.019266	0.244954	35.568237	1.464844	34.378052
C:\Users\cware\Desktop\Steller18Nov\18NovTrials\Afternoon\M1(2).DSG	11-1-2013	18:32:29	22028.000000	440.560000	0.949219	-0.113281	-0.761719	0.050459	0.019266	0.243119	18.035889	7.980347	46.752930
C:\Users\cware\Desktop\Steller18Nov\18NovTrials\Afternoon\M1(2).DSG	11-1-2013	18:32:29	22029.000000	440.580000	0.839844	0.000000	-0.703125	0.051376	0.013761	0.238532	-4.058838	21.438599	55.786133
C:\Users\cware\Desktop\Steller18Nov\18NovTrials\Afternoon\M1(2).DSG	11-1-2013	18:32:29	22030.000000	440.600000	0.847656	0.128906	-0.777344	0.051376	0.011009	0.235780	-13.687134	16.250610	54.473877
C:\Users\cware\Desktop\Steller18Nov\18NovTrials\Afternoon\M1(2).DSG	11-1-2013	18:32:29	22031.000000	440.620000	0.773438	0.250000	-0.820313	0.054128	0.002752	0.230275	-15.029907	17.700195	50.064087
C:\Users\cware\Desktop\Steller18Nov\18NovTrials\Afternoon\M1(2).DSG	11-1-2013	18:32:29	22032.000000	440.640000	0.710938	0.375000	-0.828125	0.055046	-0.000917	0.225688	-7.522583	20.370483	42.602539
C:\Users\cware\Desktop\Steller18Nov\18NovTrials\Afternoon\M1(2).DSG	11-1-2013	18:32:29	22033.000000	440.660000	0.687500	0.511719	-0.722656	0.056881	-0.006422	0.223853	1.022339	11.032104	33.996582
C:\Users\cware\Desktop\Steller18Nov\18NovTrials\Afternoon\M1(2).DSG	11-1-2013	18:32:29	22034.000000	440.680000	0.679688	0.710938	-0.570313	0.058716	-0.010092	0.223853	9.811401	-2.914429	26.992798
C:\Users\cware\Desktop\Steller18Nov\18NovTrials\Afternoon\M1(2).DSG	11-1-2013	18:32:29	22035.000000	440.700000	0.550781	0.820313	-0.542969	0.060550	-0.012844	0.223853	8.712769	7.202148	24.459839
C:\Users\cware\Desktop\Steller18Nov\18NovTrials\Afternoon\M1(2).DSG	11-1-2013	18:32:29	22036.000000	440.720000	0.460938	0.859375	-0.535156	0.062385	-0.014679	0.223853	2.944946	26.107788	25.131226
C:\Users\cware\Desktop\Steller18Nov\18NovTrials\Afternoon\M1(2).DSG	11-1-2013	18:32:29	22037.000000	440.740000	0.609375	0.824219	-0.468750	0.062385	-0.015596	0.222018	16.677856	25.344849	28.350830
C:\Users\cware\Desktop\Steller18Nov\18NovTrials\Afternoon\M1(2).DSG	11-1-2013	18:32:29	22038.000000	440.760000	0.757813	0.679688	-0.300781	0.062385	-0.018349	0.221101	30.502319	9.902954	34.881592
C:\Users\cware\Desktop\Steller18Nov\18NovTrials\Afternoon\M1(2).DSG	11-1-2013	18:32:29	22039.000000	440.780000	0.941406	0.636719	-0.171875	0.066055	-0.019266	0.223853	20.553589	-33.721924	32.424927
C:\Users\cware\Desktop\Steller18Nov\18NovTrials\Afternoon\M1(2).DSG	11-1-2013	18:32:29	22040.000000	440.800000	1.019531	0.687500	-0.273438	0.071560	-0.019266	0.227523	0.579834	-47.943115	20.065308
C:\Users\cware\Desktop\Steller18Nov\18NovTrials\Afternoon\M1(2).DSG	11-1-2013	18:32:29	22041.000000	440.820000	0.859375	0.753906	-0.347656	0.074312	-0.020183	0.228440	-8.956909	-37.658691	2.593994
C:\Users\cware\Desktop\Steller18Nov\18NovTrials\Afternoon\M1(2).DSG	11-1-2013	18:32:29	22042.000000	440.840000	0.667969	0.781250	-0.500000	0.077064	-0.020183	0.229358	-1.983643	-25.650024	-6.637573
C:\Users\cware\Desktop\Steller18Nov\18NovTrials\Afternoon\M1(2).DSG	11-1-2013	18:32:29	22043.000000	440.860000	0.613281	0.796875	-0.597656	0.077064	-0.018349	0.229358	14.526367	-6.683350	-8.010864
C:\Users\cware\Desktop\Steller18Nov\18NovTrials\Afternoon\M1(2).DSG	11-1-2013	18:32:29	22044.000000	440.880000	0.746094	0.855469	-0.648438	0.077982	-0.014679	0.233028	42.266846	-7.843018	-13.198853
C:\Users\cware\Desktop\Steller18Nov\18NovTrials\Afternoon\M1(2).DSG	11-1-2013	18:32:29	22045.000000	440.900000	0.914063	0.785156	-0.636719	0.076147	-0.010092	0.236697	70.098877	-5.081177	-16.006470
C:\Users\cware\Desktop\Steller18Nov\18NovTrials\Afternoon\M1(2).DSG	11-1-2013	18:32:29	22046.000000	440.920000	0.937500	0.722656	-0.531250	0.074312	-0.000917	0.243119	88.653564	1.113892	-18.829346
C:\Users\cware\Desktop\Steller18Nov\18NovTrials\Afternoon\M1(2).DSG	11-1-2013	18:32:29	22047.000000	440.940000	0.960938	0.796875	-0.464844	0.074312	0.006422	0.246789	104.888916	-2.502441	-18.356323
C:\Users\cware\Desktop\Steller18Nov\18NovTrials\Afternoon\M1(2).DSG	11-1-2013	18:32:29	22048.000000	440.960000	1.023438	0.820313	-0.398438	0.073394	0.019266	0.255046	102.050781	-6.835938	-17.288208
C:\Users\cware\Desktop\Steller18Nov\18NovTrials\Afternoon\M1(2).DSG	11-1-2013	18:32:29	22049.000000	440.980000	1.082031	0.726563	-0.363281	0.071560	0.028440	0.260550	70.495605	-6.240845	-13.931274
C:\Users\cware\Desktop\Steller18Nov\18NovTrials\Afternoon\M1(2).DSG	11-1-2013	18:32:29	22050.000000	441.000000	1.148438	0.539063	-0.433594	0.070642	0.038532	0.263303	42.694092	-18.356323	-17.059326
C:\Users\cware\Desktop\Steller18Nov\18NovTrials\Afternoon\M1(2).DSG	11-1-2013	18:32:29	22051.000000	441.020000	1.003906	0.046875	-0.593750	0.073394	0.043119	0.270642	28.488159	-31.677246	-25.436401
C:\Users\cware\Desktop\Steller18Nov\18NovTrials\Afternoon\M1(2).DSG	11-1-2013	18:32:29	22052.000000	441.040000	1.003906	0.046875	-0.593750	0.073394	0.045872	0.274312	23.040771	-37.414551	-28.762817
C:\Users\cware\Desktop\Steller18Nov\18NovTrials\Afternoon\M1(2).DSG	11-1-2013	18:32:29	22053.000000	441.060000	0.792969	-0.617188	-0.679688	0.074312	0.054128	0.281651	10.696411	-34.927368	-28.671265
C:\Users\cware\Desktop\Steller18Nov\18NovTrials\Afternoon\M1(2).DSG	11-1-2013	18:32:29	22054.000000	441.080000	0.812500	-0.851563	-0.777344	0.076147	0.055963	0.285321	3.692627	-42.175293	-29.464722
C:\Users\cware\Desktop\Steller18Nov\18NovTrials\Afternoon\M1(2).DSG	11-1-2013	18:32:29	22055.000000	441.100000	0.921875	-0.941406	-0.894531	0.077982	0.060550	0.290826	5.416870	-42.907715	-30.502319
C:\Users\cware\Desktop\Steller18Nov\18NovTrials\Afternoon\M1(2).DSG	11-1-2013	18:32:29	22056.000000	441.120000	1.023438	-0.929688	-0.898438	0.078899	0.062385	0.291743	-8.926392	-49.133301	-27.008057
C:\Users\cware\Desktop\Steller18Nov\18NovTrials\Afternoon\M1(2).DSG	11-1-2013	18:32:29	22057.000000	441.140000	0.890625	-0.835938	-0.832031	0.083486	0.064220	0.295413	-35.034180	-52.261353	-13.092041
C:\Users\cware\Desktop\Steller18Nov\18NovTrials\Afternoon\M1(2).DSG	11-1-2013	18:32:29	22058.000000	441.160000	0.652344	-0.664063	-0.847656	0.086239	0.062385	0.296330	-55.557251	-40.451050	-3.845215
C:\Users\cware\Desktop\Steller18Nov\18NovTrials\Afternoon\M1(2).DSG	11-1-2013	18:32:29	22059.000000	441.180000	0.527344	-0.441406	-0.949219	0.090826	0.055046	0.295413	-56.503296	-21.148682	-0.320435
C:\Users\cware\Desktop\Steller18Nov\18NovTrials\Afternoon\M1(2).DSG	11-1-2013	18:32:29	22060.000000	441.200000	0.519531	-0.273438	-0.957031	0.091743	0.052294	0.294495	-38.513184	4.272461	2.304077
C:\Users\cware\Desktop\Steller18Nov\18NovTrials\Afternoon\M1(2).DSG	11-1-2013	18:32:29	22061.000000	441.220000	0.671875	-0.175781	-0.910156	0.090826	0.047706	0.290826	-18.661499	16.525269	2.761841
C:\Users\cware\Desktop\Steller18Nov\18NovTrials\Afternoon\M1(2).DSG	11-1-2013	18:32:29	22062.000000	441.240000	0.773438	-0.175781	-0.835938	0.088991	0.047706	0.288073	-8.621216	22.598267	4.669189
C:\Users\cware\Desktop\Steller18Nov\18NovTrials\Afternoon\M1(2).DSG	11-1-2013	18:32:29	22063.000000	441.260000	0.847656	-0.187500	-0.750000	0.088991	0.046789	0.284404	-3.280640	24.658203	9.521484
C:\Users\cware\Desktop\Steller18Nov\18NovTrials\Afternoon\M1(2).DSG	11-1-2013	18:32:29	22064.000000	441.280000	0.917969	-0.132813	-0.632813	0.087156	0.046789	0.283486	-8.728027	21.926880	13.580322
C:\Users\cware\Desktop\Steller18Nov\18NovTrials\Afternoon\M1(2).DSG	11-1-2013	18:32:29	22065.000000	441.300000	0.941406	-0.031250	-0.550781	0.086239	0.044037	0.278899	-18.722534	19.760132	18.142700
C:\Users\cware\Desktop\Steller18Nov\18NovTrials\Afternoon\M1(2).DSG	11-1-2013	18:32:29	22066.000000	441.320000	0.941406	0.093750	-0.523438	0.085321	0.044037	0.277064	-18.615723	17.913818	20.675659
C:\Users\cware\Desktop\Steller18Nov\18NovTrials\Afternoon\M1(2).DSG	11-1-2013	18:32:29	22067.000000	441.340000	0.996094	0.121094	-0.554688	0.088073	0.039450	0.272477	-7.339478	8.682251	23.010254
C:\Users\cware\Desktop\Steller18Nov\18NovTrials\Afternoon\M1(2).DSG	11-1-2013	18:32:29	22068.000000	441.360000	1.089844	0.105469	-0.601563	0.088991	0.037615	0.270642	8.621216	-12.542725	22.338867
C:\Users\cware\Desktop\Steller18Nov\18NovTrials\Afternoon\M1(2).DSG	11-1-2013	18:32:29	22069.000000	441.380000	1.062500	0.101563	-0.656250	0.092661	0.038532	0.270642	25.573730	-27.664185	23.208618
C:\Users\cware\Desktop\Steller18Nov\18NovTrials\Afternoon\M1(2).DSG	11-1-2013	18:32:29	22070.000000	441.400000	1.019531	0.113281	-0.687500	0.094495	0.037615	0.279817	38.223267	-39.962769	23.727417
C:\Users\cware\Desktop\Steller18Nov\18NovTrials\Afternoon\M1(2).DSG	11-1-2013	18:32:29	22071.000000	441.420000	0.941406	0.132813	-0.707031	0.101835	0.039450	0.275229	38.162231	-47.912598	28.289795
C:\Users\cware\Desktop\Steller18Nov\18NovTrials\Afternoon\M1(2).DSG	11-1-2013	18:32:29	22072.000000	441.440000	0.882813	0.105469	-0.730469	0.105505	0.040367	0.277064	26.000977	-51.940918	31.692505
C:\Users\cware\Desktop\Steller18Nov\18NovTrials\Afternoon\M1(2).DSG	11-1-2013	18:32:29	22073.000000	441.460000	0.800781	0.031250	-0.730469	0.111927	0.037615	0.278899	8.132935	-48.706055	33.966064
C:\Users\cware\Desktop\Steller18Nov\18NovTrials\Afternoon\M1(2).DSG	11-1-2013	18:32:29	22074.000000	441.480000	0.773438	-0.035156	-0.765625	0.116514	0.035780	0.280734	-8.377075	-49.514771	36.956787
C:\Users\cware\Desktop\Steller18Nov\18NovTrials\Afternoon\M1(2).DSG	11-1-2013	18:32:29	22075.000000	441.500000	0.667969	0.050781	-0.882813	0.120183	0.033028	0.279817	-36.758423	-34.637451	43.609619
C:\Users\cware\Desktop\Steller18Nov\18NovTrials\Afternoon\M1(2).DSG	11-1-2013	18:32:29	22076.000000	441.520000	0.601563	0.207031	-0.941406	0.126606	0.023853	0.277982	-58.380127	-17.288208	42.175293
C:\Users\cware\Desktop\Steller18Nov\18NovTrials\Afternoon\M1(2).DSG	11-1-2013	18:32:29	22077.000000	441.540000	0.730469	0.207031	-1.011719	0.129358	0.017431	0.277064	-67.916870	1.693726	44.372559
C:\Users\cware\Desktop\Steller18Nov\18NovTrials\Afternoon\M1(2).DSG	11-1-2013	18:32:29	22078.000000	441.560000	0.734375	0.203125	-0.867188	0.133028	0.005505	0.273394	-61.309814	5.981445	40.328979
C:\Users\cware\Desktop\Steller18Nov\18NovTrials\Afternoon\M1(2).DSG	11-1-2013	18:32:29	22079.000000	441.580000	0.691406	0.242188	-0.855469	0.134862	0.000917	0.270642	-52.185059	5.584717	30.075073
C:\Users\cware\Desktop\Steller18Nov\18NovTrials\Afternoon\M1(2).DSG	11-1-2013	18:32:29	22080.000000	441.600000	0.632813	0.277344	-0.972656	0.137615	-0.007339	0.267890	-55.709839	15.625000	33.218384
C:\Users\cware\Desktop\Steller18Nov\18NovTrials\Afternoon\M1(2).DSG	11-1-2013	18:32:29	22081.000000	441.620000	0.582031	0.394531	-1.027344	0.137615	-0.011927	0.264220	-59.432983	30.075073	34.820557
C:\Users\cware\Desktop\Steller18Nov\18NovTrials\Afternoon\M1(2).DSG	11-1-2013	18:32:29	22082.000000	441.640000	0.558594	0.453125	-1.027344	0.138532	-0.020183	0.259633	-53.863525	33.157349	24.749756
C:\Users\cware\Desktop\Steller18Nov\18NovTrials\Afternoon\M1(2).DSG	11-1-2013	18:32:29	22083.000000	441.660000	0.664063	0.449219	-1.019531	0.139450	-0.023853	0.257798	-35.247803	29.846191	20.858765
C:\Users\cware\Desktop\Steller18Nov\18NovTrials\Afternoon\M1(2).DSG	11-1-2013	18:32:29	22084.000000	441.680000	0.703125	0.453125	-0.921875	0.139450	-0.030275	0.255963	-22.171021	30.502319	18.692017
C:\Users\cware\Desktop\Steller18Nov\18NovTrials\Afternoon\M1(2).DSG	11-1-2013	18:32:29	22085.000000	441.700000	0.707031	0.472656	-0.867188	0.139450	-0.031193	0.255963	-8.132935	31.097412	16.693115
C:\Users\cware\Desktop\Steller18Nov\18NovTrials\Afternoon\M1(2).DSG	11-1-2013	18:32:29	22086.000000	441.720000	0.761719	0.406250	-0.894531	0.138532	-0.033028	0.253211	-2.151489	31.143188	16.998291
C:\Users\cware\Desktop\Steller18Nov\18NovTrials\Afternoon\M1(2).DSG	11-1-2013	18:32:29	22087.000000	441.740000	0.800781	0.164063	-0.851563	0.137615	-0.034862	0.255046	-2.914429	36.254883	19.592285
C:\Users\cware\Desktop\Steller18Nov\18NovTrials\Afternoon\M1(2).DSG	11-1-2013	18:32:29	22088.000000	441.760000	0.800781	0.164063	-0.851563	0.139450	-0.037615	0.255046	-11.184692	39.962769	18.676758
C:\Users\cware\Desktop\Steller18Nov\18NovTrials\Afternoon\M1(2).DSG	11-1-2013	18:32:29	22089.000000	441.780000	0.753906	0.101563	-0.664063	0.138532	-0.039450	0.255046	-30.044556	39.291382	20.339966
C:\Users\cware\Desktop\Steller18Nov\18NovTrials\Afternoon\M1(2).DSG	11-1-2013	18:32:29	22090.000000	441.800000	0.718750	0.183594	-0.582031	0.137615	-0.041284	0.252294	-40.054321	36.621094	18.127441
C:\Users\cware\Desktop\Steller18Nov\18NovTrials\Afternoon\M1(2).DSG	11-1-2013	18:32:29	22091.000000	441.820000	0.652344	0.371094	-0.507813	0.137615	-0.045872	0.247706	-46.646118	29.342651	12.832642
C:\Users\cware\Desktop\Steller18Nov\18NovTrials\Afternoon\M1(2).DSG	11-1-2013	18:32:29	22092.000000	441.840000	0.542969	0.500000	-0.468750	0.137615	-0.050459	0.246789	-47.744751	28.228760	10.238647
C:\Users\cware\Desktop\Steller18Nov\18NovTrials\Afternoon\M1(2).DSG	11-1-2013	18:32:29	22093.000000	441.860000	0.398438	0.535156	-0.449219	0.137615	-0.055963	0.240367	-51.391602	33.172607	8.605957
C:\Users\cware\Desktop\Steller18Nov\18NovTrials\Afternoon\M1(2).DSG	11-1-2013	18:32:29	22094.000000	441.880000	0.324219	0.578125	-0.410156	0.136697	-0.056881	0.238532	-59.722900	38.909912	10.086060
C:\Users\cware\Desktop\Steller18Nov\18NovTrials\Afternoon\M1(2).DSG	11-1-2013	18:32:29	22095.000000	441.900000	0.398438	0.593750	-0.363281	0.133945	-0.064220	0.233028	-70.709229	41.717529	18.600464
C:\Users\cware\Desktop\Steller18Nov\18NovTrials\Afternoon\M1(2).DSG	11-1-2013	18:32:29	22096.000000	441.920000	0.492188	0.675781	-0.300781	0.133028	-0.066972	0.227523	-80.993652	40.832520	21.179199
C:\Users\cware\Desktop\Steller18Nov\18NovTrials\Afternoon\M1(2).DSG	11-1-2013	18:32:29	22097.000000	441.940000	0.582031	0.820313	-0.265625	0.133028	-0.073394	0.218349	-80.856323	40.145874	21.591187
C:\Users\cware\Desktop\Steller18Nov\18NovTrials\Afternoon\M1(2).DSG	11-1-2013	18:32:29	22098.000000	441.960000	0.656250	0.953125	-0.250000	0.133028	-0.077982	0.212844	-74.035645	40.481567	16.418457
C:\Users\cware\Desktop\Steller18Nov\18NovTrials\Afternoon\M1(2).DSG	11-1-2013	18:32:29	22099.000000	441.980000	0.679688	1.046875	-0.257813	0.132110	-0.082569	0.203670	-59.402466	43.167114	0.671387
C:\Users\cware\Desktop\Steller18Nov\18NovTrials\Afternoon\M1(2).DSG	11-1-2013	18:32:29	22100.000000	442.000000	0.699219	1.035156	-0.355469	0.131193	-0.083486	0.200000	-41.992188	40.832520	-10.986328
C:\Users\cware\Desktop\Steller18Nov\18NovTrials\Afternoon\M1(2).DSG	11-1-2013	18:32:29	22101.000000	442.020000	0.753906	1.050781	-0.394531	0.126606	-0.084404	0.196330	-17.211914	32.318115	-30.212402
C:\Users\cware\Desktop\Steller18Nov\18NovTrials\Afternoon\M1(2).DSG	11-1-2013	18:32:29	22102.000000	442.040000	0.769531	1.148438	-0.214844	0.123853	-0.083486	0.194495	3.433228	21.179199	-43.441772
C:\Users\cware\Desktop\Steller18Nov\18NovTrials\Afternoon\M1(2).DSG	11-1-2013	18:32:29	22103.000000	442.060000	0.742188	1.207031	-0.078125	0.117431	-0.079817	0.195413	25.161743	17.654419	-48.202515
C:\Users\cware\Desktop\Steller18Nov\18NovTrials\Afternoon\M1(2).DSG	11-1-2013	18:32:29	22104.000000	442.080000	0.753906	1.183594	-0.011719	0.113761	-0.077064	0.197248	36.895752	19.073486	-54.061890
C:\Users\cware\Desktop\Steller18Nov\18NovTrials\Afternoon\M1(2).DSG	11-1-2013	18:32:29	22105.000000	442.100000	0.824219	1.175781	0.027344	0.105505	-0.068807	0.200917	49.545288	14.465332	-65.078735
C:\Users\cware\Desktop\Steller18Nov\18NovTrials\Afternoon\M1(2).DSG	11-1-2013	18:32:29	22106.000000	442.120000	0.890625	1.093750	-0.023438	0.100000	-0.064220	0.203670	56.777954	10.711670	-75.195313
C:\Users\cware\Desktop\Steller18Nov\18NovTrials\Afternoon\M1(2).DSG	11-1-2013	18:32:29	22107.000000	442.140000	0.890625	0.953125	-0.132813	0.090826	-0.052294	0.207339	58.349609	12.557983	-86.242676
C:\Users\cware\Desktop\Steller18Nov\18NovTrials\Afternoon\M1(2).DSG	11-1-2013	18:32:29	22108.000000	442.160000	0.871094	0.816406	-0.242188	0.086239	-0.045872	0.211009	57.678223	23.773193	-87.799072
C:\Users\cware\Desktop\Steller18Nov\18NovTrials\Afternoon\M1(2).DSG	11-1-2013	18:32:29	22109.000000	442.180000	0.929688	0.722656	-0.378906	0.075229	-0.031193	0.213761	52.154541	24.322510	-79.284668
C:\Users\cware\Desktop\Steller18Nov\18NovTrials\Afternoon\M1(2).DSG	11-1-2013	18:32:29	22110.000000	442.200000	0.953125	0.648438	-0.503906	0.069725	-0.025688	0.214679	52.017212	21.957397	-71.380615
C:\Users\cware\Desktop\Steller18Nov\18NovTrials\Afternoon\M1(2).DSG	11-1-2013	18:32:29	22111.000000	442.220000	0.960938	0.527344	-0.503906	0.060550	-0.011927	0.221101	62.652588	7.415771	-62.728882
C:\Users\cware\Desktop\Steller18Nov\18NovTrials\Afternoon\M1(2).DSG	11-1-2013	18:32:29	22112.000000	442.240000	0.976563	0.402344	-0.488281	0.057798	-0.003670	0.223853	72.906494	-8.377075	-59.158325
C:\Users\cware\Desktop\Steller18Nov\18NovTrials\Afternoon\M1(2).DSG	11-1-2013	18:32:29	22113.000000	442.260000	0.929688	0.203125	-0.503906	0.055046	0.010092	0.000000	62.164307	-17.547607	-59.753418
C:\Users\cware\Desktop\Steller18Nov\18NovTrials\Afternoon\M1(2).DSG	11-1-2013	18:32:29	22114.000000	442.280000	0.847656	-0.050781	-0.617188	0.050459	0.017431	0.237615	28.060913	-18.722534	-55.084229
C:\Users\cware\Desktop\Steller18Nov\18NovTrials\Afternoon\M1(2).DSG	11-1-2013	18:32:29	22115.000000	442.300000	0.875000	-0.250000	-0.769531	0.047706	0.022936	0.241284	-21.255493	-22.552490	-43.991089
C:\Users\cware\Desktop\Steller18Nov\18NovTrials\Afternoon\M1(2).DSG	11-1-2013	18:32:29	22116.000000	442.320000	0.894531	-0.371094	-0.914063	0.045872	0.024771	0.245872	-40.039063	-18.737793	-40.328979
C:\Users\cware\Desktop\Steller18Nov\18NovTrials\Afternoon\M1(2).DSG	11-1-2013	18:32:29	22117.000000	442.340000	0.789063	-0.324219	-0.980469	0.044954	0.025688	0.248624	-36.849976	-14.282227	-44.311523
C:\Users\cware\Desktop\Steller18Nov\18NovTrials\Afternoon\M1(2).DSG	11-1-2013	18:32:29	22118.000000	442.360000	0.738281	-0.300781	-0.886719	0.041284	0.027523	0.253211	-40.359497	-9.658813	-34.271240
C:\Users\cware\Desktop\Steller18Nov\18NovTrials\Afternoon\M1(2).DSG	11-1-2013	18:32:29	22119.000000	442.380000	0.777344	-0.277344	-0.648438	0.040367	0.025688	0.254128	-42.938232	-13.488770	-28.869629
C:\Users\cware\Desktop\Steller18Nov\18NovTrials\Afternoon\M1(2).DSG	11-1-2013	18:32:29	22120.000000	442.400000	0.972656	-0.109375	-0.699219	0.040367	0.025688	0.256881	-32.089233	-18.920898	-52.215576
C:\Users\cware\Desktop\Steller18Nov\18NovTrials\Afternoon\M1(2).DSG	11-1-2013	18:32:29	22121.000000	442.420000	0.996094	-0.042969	-0.628906	0.039450	0.028440	0.259633	-8.895874	-22.293091	-77.407837
C:\Users\cware\Desktop\Steller18Nov\18NovTrials\Afternoon\M1(2).DSG	11-1-2013	18:32:29	22122.000000	442.440000	1.058594	-0.101563	-0.488281	0.036697	0.033945	0.266055	0.228882	-39.672852	-76.965332
C:\Users\cware\Desktop\Steller18Nov\18NovTrials\Afternoon\M1(2).DSG	11-1-2013	18:32:29	22123.000000	442.460000	1.214844	-0.285156	-0.320313	0.037615	0.037615	0.269725	15.121460	-45.394897	-55.160522
C:\Users\cware\Desktop\Steller18Nov\18NovTrials\Afternoon\M1(2).DSG	11-1-2013	18:32:29	22124.000000	442.480000	1.214844	-0.285156	-0.320313	0.040367	0.044037	0.277064	22.735596	-49.118042	-36.026001
C:\Users\cware\Desktop\Steller18Nov\18NovTrials\Afternoon\M1(2).DSG	11-1-2013	18:32:29	22125.000000	442.500000	1.117188	-0.355469	-0.457031	0.042202	0.046789	0.279817	35.842896	-35.140991	-18.630981
C:\Users\cware\Desktop\Steller18Nov\18NovTrials\Afternoon\M1(2).DSG	11-1-2013	18:32:29	22126.000000	442.520000	1.027344	-0.402344	-0.468750	0.044954	0.051376	0.288073	37.918091	-23.483276	-7.202148
C:\Users\cware\Desktop\Steller18Nov\18NovTrials\Afternoon\M1(2).DSG	11-1-2013	18:32:29	22127.000000	442.540000	0.972656	-0.437500	-0.542969	0.045872	0.054128	0.288991	34.942627	-10.040283	0.076294
C:\Users\cware\Desktop\Steller18Nov\18NovTrials\Afternoon\M1(2).DSG	11-1-2013	18:32:29	22128.000000	442.560000	0.898438	-0.496094	-0.605469	0.046789	0.057798	0.291743	29.785156	6.362915	1.159668
C:\Users\cware\Desktop\Steller18Nov\18NovTrials\Afternoon\M1(2).DSG	11-1-2013	18:32:29	22129.000000	442.580000	0.800781	-0.582031	-0.644531	0.045872	0.059633	0.291743	25.207520	36.300659	1.327515
C:\Users\cware\Desktop\Steller18Nov\18NovTrials\Afternoon\M1(2).DSG	11-1-2013	18:32:29	22130.000000	442.600000	0.898438	-0.601563	-0.523438	0.044037	0.061468	0.291743	3.326416	51.757813	0.015259
C:\Users\cware\Desktop\Steller18Nov\18NovTrials\Afternoon\M1(2).DSG	11-1-2013	18:32:29	22131.000000	442.620000	1.023438	-0.476563	-0.421875	0.038532	0.060550	0.284404	-19.561768	57.662964	0.000000
C:\Users\cware\Desktop\Steller18Nov\18NovTrials\Afternoon\M1(2).DSG	11-1-2013	18:32:29	22132.000000	442.640000	1.070313	-0.335938	-0.363281	0.036697	0.060550	0.282569	-30.929565	56.793213	4.776001
C:\Users\cware\Desktop\Steller18Nov\18NovTrials\Afternoon\M1(2).DSG	11-1-2013	18:32:29	22133.000000	442.660000	1.066406	-0.222656	-0.410156	0.033028	0.055046	0.273394	-35.171509	48.873901	9.597778
C:\Users\cware\Desktop\Steller18Nov\18NovTrials\Afternoon\M1(2).DSG	11-1-2013	18:32:29	22134.000000	442.680000	1.031250	-0.230469	-0.449219	0.029358	0.054128	0.269725	-32.104492	42.556763	16.784668
C:\Users\cware\Desktop\Steller18Nov\18NovTrials\Afternoon\M1(2).DSG	11-1-2013	18:32:29	22135.000000	442.700000	1.011719	-0.273438	-0.480469	0.028440	0.049541	0.262385	-29.830933	34.896851	25.054932
C:\Users\cware\Desktop\Steller18Nov\18NovTrials\Afternoon\M1(2).DSG	11-1-2013	18:32:29	22136.000000	442.720000	0.964844	-0.300781	-0.488281	0.026606	0.046789	0.259633	-31.097412	35.873413	30.014038
C:\Users\cware\Desktop\Steller18Nov\18NovTrials\Afternoon\M1(2).DSG	11-1-2013	18:32:29	22137.000000	442.740000	0.988281	-0.304688	-0.488281	0.026606	0.042202	0.249541	-36.483765	31.188965	27.954102
C:\Users\cware\Desktop\Steller18Nov\18NovTrials\Afternoon\M1(2).DSG	11-1-2013	18:32:29	22138.000000	442.760000	0.988281	-0.285156	-0.476563	0.025688	0.038532	0.245872	-39.489746	26.672363	23.269653
C:\Users\cware\Desktop\Steller18Nov\18NovTrials\Afternoon\M1(2).DSG	11-1-2013	18:32:29	22139.000000	442.780000	0.992188	-0.218750	-0.449219	0.027523	0.033028	0.236697	-41.824341	16.342163	13.946533
C:\Users\cware\Desktop\Steller18Nov\18NovTrials\Afternoon\M1(2).DSG	11-1-2013	18:32:29	22140.000000	442.800000	0.980469	-0.183594	-0.417969	0.027523	0.032110	0.233945	-39.276123	11.917114	7.308960
C:\Users\cware\Desktop\Steller18Nov\18NovTrials\Afternoon\M1(2).DSG	11-1-2013	18:32:29	22141.000000	442.820000	1.011719	-0.121094	-0.402344	0.028440	0.027523	0.224771	-41.488647	7.797241	4.837036
C:\Users\cware\Desktop\Steller18Nov\18NovTrials\Afternoon\M1(2).DSG	11-1-2013	18:32:29	22142.000000	442.840000	1.054688	-0.082031	-0.402344	0.028440	0.026606	0.222018	-38.421631	6.011963	3.753662
C:\Users\cware\Desktop\Steller18Nov\18NovTrials\Afternoon\M1(2).DSG	11-1-2013	18:32:29	22143.000000	442.860000	1.078125	-0.031250	-0.378906	0.028440	0.022936	0.214679	-30.090332	5.218506	3.845215
C:\Users\cware\Desktop\Steller18Nov\18NovTrials\Afternoon\M1(2).DSG	11-1-2013	18:32:29	22144.000000	442.880000	1.070313	-0.023438	-0.378906	0.031193	0.021101	0.211927	-25.177002	8.300781	3.082275
C:\Users\cware\Desktop\Steller18Nov\18NovTrials\Afternoon\M1(2).DSG	11-1-2013	18:32:29	22145.000000	442.900000	1.039063	-0.035156	-0.359375	0.032110	0.017431	0.205505	-20.889282	10.543823	5.325317
C:\Users\cware\Desktop\Steller18Nov\18NovTrials\Afternoon\M1(2).DSG	11-1-2013	18:32:29	22146.000000	442.920000	1.054688	-0.042969	-0.347656	0.032110	0.014679	0.203670	-19.088745	3.341675	3.585815
C:\Users\cware\Desktop\Steller18Nov\18NovTrials\Afternoon\M1(2).DSG	11-1-2013	18:32:29	22147.000000	442.940000	1.039063	0.003906	-0.378906	0.033028	0.009174	0.200917	-21.041870	0.198364	3.417969
C:\Users\cware\Desktop\Steller18Nov\18NovTrials\Afternoon\M1(2).DSG	11-1-2013	18:32:29	22148.000000	442.960000	1.035156	-0.003906	-0.437500	0.033028	0.007339	0.198165	-25.878906	-13.427734	-0.289917
C:\Users\cware\Desktop\Steller18Nov\18NovTrials\Afternoon\M1(2).DSG	11-1-2013	18:32:29	22149.000000	442.980000	1.035156	0.015625	-0.433594	0.034862	0.000917	0.194495	-40.130615	-9.277344	7.843018
C:\Users\cware\Desktop\Steller18Nov\18NovTrials\Afternoon\M1(2).DSG	11-1-2013	18:32:29	22150.000000	443.000000	0.984375	0.046875	-0.320313	0.035780	-0.004587	0.193578	-72.204590	-7.019043	21.026611
C:\Users\cware\Desktop\Steller18Nov\18NovTrials\Afternoon\M1(2).DSG	11-1-2013	18:32:29	22151.000000	443.020000	0.937500	0.156250	-0.253906	0.039450	-0.018349	0.184404	-102.584839	-7.598877	35.888672
C:\Users\cware\Desktop\Steller18Nov\18NovTrials\Afternoon\M1(2).DSG	11-1-2013	18:32:29	22152.000000	443.040000	0.941406	0.296875	-0.234375	0.044037	-0.022936	0.179817	-99.975586	-10.284424	33.813477
C:\Users\cware\Desktop\Steller18Nov\18NovTrials\Afternoon\M1(2).DSG	11-1-2013	18:32:29	22153.000000	443.060000	1.000000	0.453125	-0.238281	0.045872	-0.030275	0.176147	-77.667236	-12.969971	26.931763
C:\Users\cware\Desktop\Steller18Nov\18NovTrials\Afternoon\M1(2).DSG	11-1-2013	18:32:29	22154.000000	443.080000	0.933594	0.531250	-0.242188	0.050459	-0.039450	0.169725	-76.019287	3.448486	28.060913
C:\Users\cware\Desktop\Steller18Nov\18NovTrials\Afternoon\M1(2).DSG	11-1-2013	18:32:29	22155.000000	443.100000	0.812500	0.484375	-0.285156	0.053211	-0.043119	0.164220	-87.081909	20.721436	21.087646
C:\Users\cware\Desktop\Steller18Nov\18NovTrials\Afternoon\M1(2).DSG	11-1-2013	18:32:29	22156.000000	443.120000	0.875000	0.546875	-0.363281	0.055963	-0.052294	0.153211	-86.380005	14.328003	13.259888
C:\Users\cware\Desktop\Steller18Nov\18NovTrials\Afternoon\M1(2).DSG	11-1-2013	18:32:29	22157.000000	443.140000	1.003906	0.988281	-0.203125	0.055963	-0.055046	0.147706	-75.759888	-11.154175	-6.744385
C:\Users\cware\Desktop\Steller18Nov\18NovTrials\Afternoon\M1(2).DSG	11-1-2013	18:32:29	22158.000000	443.160000	1.003906	0.988281	-0.203125	0.058716	-0.057798	0.141284	-58.853149	-24.841309	-18.707275
C:\Users\cware\Desktop\Steller18Nov\18NovTrials\Afternoon\M1(2).DSG	11-1-2013	18:32:29	22159.000000	443.180000	0.722656	1.335938	-0.046875	0.057798	-0.059633	0.139450	-33.309937	-24.673462	-23.818970
C:\Users\cware\Desktop\Steller18Nov\18NovTrials\Afternoon\M1(2).DSG	11-1-2013	18:32:29	22160.000000	443.200000	0.718750	1.285156	-0.019531	0.056881	-0.058716	0.137615	-10.360718	-20.019531	-23.239136
C:\Users\cware\Desktop\Steller18Nov\18NovTrials\Afternoon\M1(2).DSG	11-1-2013	18:32:29	22161.000000	443.220000	0.808594	1.199219	-0.125000	0.055046	-0.057798	0.138532	16.387939	-16.769409	-20.004272
C:\Users\cware\Desktop\Steller18Nov\18NovTrials\Afternoon\M1(2).DSG	11-1-2013	18:32:29	22162.000000	443.240000	0.882813	1.089844	-0.257813	0.055963	-0.055963	0.143119	39.978027	-13.534546	-18.127441
C:\Users\cware\Desktop\Steller18Nov\18NovTrials\Afternoon\M1(2).DSG	11-1-2013	18:32:29	22163.000000	443.260000	0.953125	0.949219	-0.386719	0.054128	-0.053211	0.146789	62.057495	-10.711670	-16.571045
C:\Users\cware\Desktop\Steller18Nov\18NovTrials\Afternoon\M1(2).DSG	11-1-2013	18:32:29	22164.000000	443.280000	0.972656	0.824219	-0.492188	0.054128	-0.047706	0.155046	75.057983	-6.774902	-13.580322
C:\Users\cware\Desktop\Steller18Nov\18NovTrials\Afternoon\M1(2).DSG	11-1-2013	18:32:29	22165.000000	443.300000	0.992188	0.773438	-0.511719	0.053211	-0.043119	0.160550	90.866089	-7.354736	-9.719849
C:\Users\cware\Desktop\Steller18Nov\18NovTrials\Afternoon\M1(2).DSG	11-1-2013	18:32:29	22166.000000	443.320000	1.011719	0.675781	-0.457031	0.053211	-0.036697	0.171560	103.866577	-14.663696	-11.489868
C:\Users\cware\Desktop\Steller18Nov\18NovTrials\Afternoon\M1(2).DSG	11-1-2013	18:32:29	22167.000000	443.340000	1.000000	0.597656	-0.363281	0.053211	-0.032110	0.178899	114.715576	-24.475098	-19.790649
C:\Users\cware\Desktop\Steller18Nov\18NovTrials\Afternoon\M1(2).DSG	11-1-2013	18:32:29	22168.000000	443.360000	0.949219	0.562500	-0.332031	0.052294	-0.026606	0.186239	119.979858	-23.345947	-28.869629
C:\Users\cware\Desktop\Steller18Nov\18NovTrials\Afternoon\M1(2).DSG	11-1-2013	18:32:29	22169.000000	443.380000	0.929688	0.546875	-0.320313	0.049541	-0.012844	0.200917	126.556396	-15.670776	-35.400391
C:\Users\cware\Desktop\Steller18Nov\18NovTrials\Afternoon\M1(2).DSG	11-1-2013	18:32:29	22170.000000	443.400000	0.996094	0.421875	-0.320313	0.049541	-0.006422	0.206422	123.138428	-17.852783	-35.644531
C:\Users\cware\Desktop\Steller18Nov\18NovTrials\Afternoon\M1(2).DSG	11-1-2013	18:32:29	22171.000000	443.420000	1.023438	0.308594	-0.378906	0.047706	0.009174	0.220183	111.984253	-28.060913	-37.002563
C:\Users\cware\Desktop\Steller18Nov\18NovTrials\Afternoon\M1(2).DSG	11-1-2013	18:32:29	22172.000000	443.440000	1.007813	0.238281	-0.449219	0.047706	0.016514	0.226606	103.897095	-40.847778	-45.227051
C:\Users\cware\Desktop\Steller18Nov\18NovTrials\Afternoon\M1(2).DSG	11-1-2013	18:32:29	22173.000000	443.460000	0.945313	0.152344	-0.511719	0.046789	0.032110	0.239450	94.635010	-45.379639	-57.022095
C:\Users\cware\Desktop\Steller18Nov\18NovTrials\Afternoon\M1(2).DSG	11-1-2013	18:32:29	22174.000000	443.480000	0.867188	-0.015625	-0.507813	0.046789	0.041284	0.244954	84.747314	-45.272827	-63.461304
C:\Users\cware\Desktop\Steller18Nov\18NovTrials\Afternoon\M1(2).DSG	11-1-2013	18:32:29	22175.000000	443.500000	0.804688	-0.191406	-0.433594	0.044037	0.055963	0.255963	80.917358	-31.692505	-60.729980
C:\Users\cware\Desktop\Steller18Nov\18NovTrials\Afternoon\M1(2).DSG	11-1-2013	18:32:29	22176.000000	443.520000	0.742188	-0.414063	-0.375000	0.043119	0.063303	0.260550	83.328247	-8.605957	-46.829224
C:\Users\cware\Desktop\Steller18Nov\18NovTrials\Afternoon\M1(2).DSG	11-1-2013	18:32:29	22177.000000	443.540000	0.765625	-0.710938	-0.316406	0.041284	0.077064	0.266972	63.888550	10.177612	-34.255981
C:\Users\cware\Desktop\Steller18Nov\18NovTrials\Afternoon\M1(2).DSG	11-1-2013	18:32:29	22178.000000	443.560000	0.957031	-0.851563	-0.320313	0.040367	0.082569	0.268807	36.727905	0.411987	-38.452148
C:\Users\cware\Desktop\Steller18Nov\18NovTrials\Afternoon\M1(2).DSG	11-1-2013	18:32:29	22179.000000	443.580000	1.074219	-0.855469	-0.437500	0.039450	0.090826	0.272477	19.485474	-15.258789	-51.223755
C:\Users\cware\Desktop\Steller18Nov\18NovTrials\Afternoon\M1(2).DSG	11-1-2013	18:32:29	22180.000000	443.600000	1.074219	-0.773438	-0.468750	0.039450	0.093578	0.272477	17.333984	-25.604248	-59.753418
C:\Users\cware\Desktop\Steller18Nov\18NovTrials\Afternoon\M1(2).DSG	11-1-2013	18:32:29	22181.000000	443.620000	1.070313	-0.648438	-0.464844	0.040367	0.102752	0.276147	14.770508	-31.921387	-67.062378
C:\Users\cware\Desktop\Steller18Nov\18NovTrials\Afternoon\M1(2).DSG	11-1-2013	18:32:29	22182.000000	443.640000	1.078125	-0.523438	-0.496094	0.042202	0.107339	0.277982	10.513306	-32.119751	-71.914673
C:\Users\cware\Desktop\Steller18Nov\18NovTrials\Afternoon\M1(2).DSG	11-1-2013	18:32:29	22183.000000	443.660000	1.046875	-0.488281	-0.500000	0.043119	0.113761	0.281651	-1.419067	-35.919189	-70.083618
C:\Users\cware\Desktop\Steller18Nov\18NovTrials\Afternoon\M1(2).DSG	11-1-2013	18:32:29	22184.000000	443.680000	1.027344	-0.464844	-0.476563	0.044037	0.115596	0.281651	-12.298584	-40.176392	-63.491821
C:\Users\cware\Desktop\Steller18Nov\18NovTrials\Afternoon\M1(2).DSG	11-1-2013	18:32:29	22185.000000	443.700000	0.996094	-0.433594	-0.480469	0.046789	0.119266	0.285321	-19.958496	-42.953491	-52.993774
C:\Users\cware\Desktop\Steller18Nov\18NovTrials\Afternoon\M1(2).DSG	11-1-2013	18:32:29	22186.000000	443.720000	0.976563	-0.386719	-0.492188	0.047706	0.121101	0.287156	-23.849487	-44.143677	-46.112061
C:\Users\cware\Desktop\Steller18Nov\18NovTrials\Afternoon\M1(2).DSG	11-1-2013	18:32:29	22187.000000	443.740000	0.941406	-0.371094	-0.539063	0.051376	0.122018	0.288991	-28.411865	-44.708252	-43.395996
C:\Users\cware\Desktop\Steller18Nov\18NovTrials\Afternoon\M1(2).DSG	11-1-2013	18:32:29	22188.000000	443.760000	0.921875	-0.300781	-0.570313	0.052294	0.122936	0.290826	-22.216797	-38.482666	-39.794922
C:\Users\cware\Desktop\Steller18Nov\18NovTrials\Afternoon\M1(2).DSG	11-1-2013	18:32:29	22189.000000	443.780000	0.773438	-0.214844	-0.652344	0.055046	0.122018	0.291743	-11.444092	-21.484375	-32.638550
C:\Users\cware\Desktop\Steller18Nov\18NovTrials\Afternoon\M1(2).DSG	11-1-2013	18:32:29	22190.000000	443.800000	0.660156	-0.140625	-0.699219	0.055046	0.123853	0.292661	-3.967285	-11.184692	-23.681641
C:\Users\cware\Desktop\Steller18Nov\18NovTrials\Afternoon\M1(2).DSG	11-1-2013	18:32:29	22191.000000	443.820000	0.632813	-0.121094	-0.750000	0.055963	0.124771	0.292661	-2.044678	-2.395630	-9.536743
C:\Users\cware\Desktop\Steller18Nov\18NovTrials\Afternoon\M1(2).DSG	11-1-2013	18:32:29	22192.000000	443.840000	0.660156	-0.179688	-0.761719	0.055963	0.125688	0.291743	-3.677368	7.156372	-1.419067
C:\Users\cware\Desktop\Steller18Nov\18NovTrials\Afternoon\M1(2).DSG	11-1-2013	18:32:29	22193.000000	443.860000	0.828125	-0.265625	-0.812500	0.055963	0.124771	0.289908	-3.204346	14.221191	0.366211
C:\Users\cware\Desktop\Steller18Nov\18NovTrials\Afternoon\M1(2).DSG	11-1-2013	18:32:29	22194.000000	443.880000	0.828125	-0.265625	-0.812500	0.055046	0.123853	0.289908	-2.563477	14.785767	-5.996704
C:\Users\cware\Desktop\Steller18Nov\18NovTrials\Afternoon\M1(2).DSG	11-1-2013	18:32:29	22195.000000	443.900000	1.089844	-0.089844	-0.722656	0.053211	0.125688	0.288073	-3.219604	9.490967	-18.569946
C:\Users\cware\Desktop\Steller18Nov\18NovTrials\Afternoon\M1(2).DSG	11-1-2013	18:32:29	22196.000000	443.920000	1.121094	0.003906	-0.632813	0.050459	0.125688	0.287156	-1.693726	8.911133	-27.542114
C:\Users\cware\Desktop\Steller18Nov\18NovTrials\Afternoon\M1(2).DSG	11-1-2013	18:32:29	22197.000000	443.940000	1.070313	0.062500	-0.542969	0.051376	0.127523	0.288073	-4.165649	6.454468	-32.455444
C:\Users\cware\Desktop\Steller18Nov\18NovTrials\Afternoon\M1(2).DSG	11-1-2013	18:32:29	22198.000000	443.960000	1.019531	0.054688	-0.511719	0.048624	0.130275	0.286239	-9.338379	1.434326	-32.302856
C:\Users\cware\Desktop\Steller18Nov\18NovTrials\Afternoon\M1(2).DSG	11-1-2013	18:32:29	22199.000000	443.980000	0.980469	-0.023438	-0.554688	0.048624	0.131193	0.288073	-17.578125	-8.316040	-28.686523
C:\Users\cware\Desktop\Steller18Nov\18NovTrials\Afternoon\M1(2).DSG	11-1-2013	18:32:29	22200.000000	444.000000	0.949219	-0.109375	-0.640625	0.049541	0.132110	0.288073	-28.686523	-14.785767	-27.694702
C:\Users\cware\Desktop\Steller18Nov\18NovTrials\Afternoon\M1(2).DSG	11-1-2013	18:32:29	22201.000000	444.020000	0.945313	-0.117188	-0.796875	0.050459	0.132110	0.288073	-40.878296	-18.814087	-30.883789
C:\Users\cware\Desktop\Steller18Nov\18NovTrials\Afternoon\M1(2).DSG	11-1-2013	18:32:29	22202.000000	444.040000	0.816406	-0.117188	-0.855469	0.052294	0.130275	0.290826	-44.921875	-17.715454	-33.416748
C:\Users\cware\Desktop\Steller18Nov\18NovTrials\Afternoon\M1(2).DSG	11-1-2013	18:32:29	22203.000000	444.060000	0.742188	-0.109375	-0.804688	0.050459	0.130275	0.290826	-48.095703	-16.677856	-38.391113
C:\Users\cware\Desktop\Steller18Nov\18NovTrials\Afternoon\M1(2).DSG	11-1-2013	18:32:29	22204.000000	444.080000	0.695313	-0.121094	-0.722656	0.054128	0.129358	0.293578	-41.305542	-19.470215	-35.995483
C:\Users\cware\Desktop\Steller18Nov\18NovTrials\Afternoon\M1(2).DSG	11-1-2013	18:32:29	22205.000000	444.100000	0.644531	-0.171875	-0.722656	0.052294	0.129358	0.295413	-33.691406	-21.240234	-27.359009
C:\Users\cware\Desktop\Steller18Nov\18NovTrials\Afternoon\M1(2).DSG	11-1-2013	18:32:29	22206.000000	444.120000	0.625000	-0.164063	-0.855469	0.054128	0.129358	0.297248	-25.253296	-21.331787	-23.040771
C:\Users\cware\Desktop\Steller18Nov\18NovTrials\Afternoon\M1(2).DSG	11-1-2013	18:32:29	22207.000000	444.140000	0.601563	-0.121094	-0.894531	0.056881	0.129358	0.300917	-20.568848	-11.749268	-16.433716
C:\Users\cware\Desktop\Steller18Nov\18NovTrials\Afternoon\M1(2).DSG	11-1-2013	18:32:29	22208.000000	444.160000	0.527344	-0.167969	-0.859375	0.056881	0.128440	0.300917	-25.115967	3.738403	-8.605957
C:\Users\cware\Desktop\Steller18Nov\18NovTrials\Afternoon\M1(2).DSG	11-1-2013	18:32:29	22209.000000	444.180000	0.554688	-0.218750	-0.851563	0.055963	0.127523	0.302752	-20.156860	17.456055	-9.170532
C:\Users\cware\Desktop\Steller18Nov\18NovTrials\Afternoon\M1(2).DSG	11-1-2013	18:32:29	22210.000000	444.200000	0.660156	-0.250000	-0.750000	0.055046	0.125688	0.302752	-7.797241	21.575928	-12.969971
C:\Users\cware\Desktop\Steller18Nov\18NovTrials\Afternoon\M1(2).DSG	11-1-2013	18:32:29	22211.000000	444.220000	0.777344	-0.289063	-0.679688	0.051376	0.126606	0.305505	7.919312	17.669678	-10.314941
C:\Users\cware\Desktop\Steller18Nov\18NovTrials\Afternoon\M1(2).DSG	11-1-2013	18:32:29	22212.000000	444.240000	0.863281	-0.351563	-0.609375	0.052294	0.127523	0.305505	12.542725	11.138916	-5.722046
C:\Users\cware\Desktop\Steller18Nov\18NovTrials\Afternoon\M1(2).DSG	11-1-2013	18:32:29	22213.000000	444.260000	0.878906	-0.460938	-0.625000	0.051376	0.130275	0.307339	19.241333	2.838135	-1.708984
C:\Users\cware\Desktop\Steller18Nov\18NovTrials\Afternoon\M1(2).DSG	11-1-2013	18:32:29	22214.000000	444.280000	0.820313	-0.570313	-0.699219	0.051376	0.131193	0.308257	28.488159	5.203247	2.014160
C:\Users\cware\Desktop\Steller18Nov\18NovTrials\Afternoon\M1(2).DSG	11-1-2013	18:32:29	22215.000000	444.300000	0.785156	-0.687500	-0.703125	0.050459	0.134862	0.310092	31.784058	13.565063	3.738403
C:\Users\cware\Desktop\Steller18Nov\18NovTrials\Afternoon\M1(2).DSG	11-1-2013	18:32:29	22216.000000	444.320000	0.792969	-0.675781	-0.648438	0.051376	0.135780	0.310092	27.923584	17.379761	2.273560
C:\Users\cware\Desktop\Steller18Nov\18NovTrials\Afternoon\M1(2).DSG	11-1-2013	18:32:29	22217.000000	444.340000	0.859375	-0.558594	-0.640625	0.049541	0.139450	0.310092	22.186279	16.448975	0.686646
C:\Users\cware\Desktop\Steller18Nov\18NovTrials\Afternoon\M1(2).DSG	11-1-2013	18:32:29	22218.000000	444.360000	0.933594	-0.468750	-0.546875	0.048624	0.136697	0.310092	9.445190	13.565063	3.677368
C:\Users\cware\Desktop\Steller18Nov\18NovTrials\Afternoon\M1(2).DSG	11-1-2013	18:32:29	22219.000000	444.380000	0.953125	-0.394531	-0.554688	0.046789	0.138532	0.309174	-8.834839	8.377075	8.834839
C:\Users\cware\Desktop\Steller18Nov\18NovTrials\Afternoon\M1(2).DSG	11-1-2013	18:32:29	22220.000000	444.400000	0.953125	-0.386719	-0.574219	0.046789	0.138532	0.310092	-16.662598	5.538940	12.084961
C:\Users\cware\Desktop\Steller18Nov\18NovTrials\Afternoon\M1(2).DSG	11-1-2013	18:32:29	22221.000000	444.420000	0.933594	-0.417969	-0.589844	0.046789	0.135780	0.309174	-15.655518	5.462646	14.221191
C:\Users\cware\Desktop\Steller18Nov\18NovTrials\Afternoon\M1(2).DSG	11-1-2013	18:32:29	22222.000000	444.440000	0.925781	-0.410156	-0.585938	0.046789	0.133028	0.310092	-13.717651	4.760742	14.724731
C:\Users\cware\Desktop\Steller18Nov\18NovTrials\Afternoon\M1(2).DSG	11-1-2013	18:32:29	22223.000000	444.460000	0.917969	-0.382813	-0.562500	0.045872	0.131193	0.311009	-9.506226	5.020142	17.150879
C:\Users\cware\Desktop\Steller18Nov\18NovTrials\Afternoon\M1(2).DSG	11-1-2013	18:32:29	22224.000000	444.480000	0.957031	-0.363281	-0.562500	0.044954	0.131193	0.310092	-7.415771	4.531860	20.629883
C:\Users\cware\Desktop\Steller18Nov\18NovTrials\Afternoon\M1(2).DSG	11-1-2013	18:32:29	22225.000000	444.500000	1.011719	-0.378906	-0.542969	0.045872	0.128440	0.310092	-7.003784	3.067017	27.740479
C:\Users\cware\Desktop\Steller18Nov\18NovTrials\Afternoon\M1(2).DSG	11-1-2013	18:32:29	22226.000000	444.520000	1.058594	-0.406250	-0.546875	0.045872	0.126606	0.311009	-10.803223	0.259399	33.828735
C:\Users\cware\Desktop\Steller18Nov\18NovTrials\Afternoon\M1(2).DSG	11-1-2013	18:32:29	22227.000000	444.540000	1.066406	-0.398438	-0.511719	0.045872	0.122018	0.311009	-22.476196	-8.026123	39.916992
C:\Users\cware\Desktop\Steller18Nov\18NovTrials\Afternoon\M1(2).DSG	11-1-2013	18:32:29	22228.000000	444.560000	1.074219	-0.386719	-0.484375	0.047706	0.120183	0.311927	-23.590088	-14.572144	40.145874
C:\Users\cware\Desktop\Steller18Nov\18NovTrials\Afternoon\M1(2).DSG	11-1-2013	18:32:29	22229.000000	444.580000	0.992188	-0.273438	-0.570313	0.049541	0.113761	0.312844	-19.195557	-21.041870	37.612915
C:\Users\cware\Desktop\Steller18Nov\18NovTrials\Afternoon\M1(2).DSG	11-1-2013	18:32:29	22230.000000	444.600000	0.992188	-0.273438	-0.570313	0.052294	0.112844	0.315596	-19.561768	-23.056030	38.757324
C:\Users\cware\Desktop\Steller18Nov\18NovTrials\Afternoon\M1(2).DSG	11-1-2013	18:32:29	22231.000000	444.620000	0.917969	-0.351563	-0.644531	0.053211	0.111009	0.315596	-26.443481	-20.599365	42.922974
C:\Users\cware\Desktop\Steller18Nov\18NovTrials\Afternoon\M1(2).DSG	11-1-2013	18:32:29	22232.000000	444.640000	0.898438	-0.390625	-0.683594	0.055963	0.105505	0.317431	-30.731201	-16.830444	47.546387
C:\Users\cware\Desktop\Steller18Nov\18NovTrials\Afternoon\M1(2).DSG	11-1-2013	18:32:29	22233.000000	444.660000	0.886719	-0.410156	-0.703125	0.056881	0.101835	0.318349	-35.751343	-14.663696	51.574707
C:\Users\cware\Desktop\Steller18Nov\18NovTrials\Afternoon\M1(2).DSG	11-1-2013	18:32:29	22234.000000	444.680000	0.882813	-0.375000	-0.726563	0.060550	0.094495	0.318349	-35.720825	-12.573242	52.947998
C:\Users\cware\Desktop\Steller18Nov\18NovTrials\Afternoon\M1(2).DSG	11-1-2013	18:32:29	22235.000000	444.700000	0.847656	-0.324219	-0.746094	0.061468	0.092661	0.317431	-32.546997	-9.597778	52.108765
C:\Users\cware\Desktop\Steller18Nov\18NovTrials\Afternoon\M1(2).DSG	11-1-2013	18:32:29	22236.000000	444.720000	0.835938	-0.265625	-0.750000	0.064220	0.085321	0.317431	-25.161743	-5.737305	52.963257
C:\Users\cware\Desktop\Steller18Nov\18NovTrials\Afternoon\M1(2).DSG	11-1-2013	18:32:29	22237.000000	444.740000	0.839844	-0.238281	-0.730469	0.064220	0.082569	0.315596	-15.533447	-0.274658	58.746338
C:\Users\cware\Desktop\Steller18Nov\18NovTrials\Afternoon\M1(2).DSG	11-1-2013	18:32:29	22238.000000	444.760000	0.828125	-0.218750	-0.707031	0.066055	0.077982	0.316514	-10.009766	7.049561	67.535400
C:\Users\cware\Desktop\Steller18Nov\18NovTrials\Afternoon\M1(2).DSG	11-1-2013	18:32:29	22239.000000	444.780000	0.832031	-0.226563	-0.707031	0.066055	0.075229	0.314679	-4.745483	16.082764	75.271606
C:\Users\cware\Desktop\Steller18Nov\18NovTrials\Afternoon\M1(2).DSG	11-1-2013	18:32:29	22240.000000	444.800000	0.812500	-0.179688	-0.671875	0.066972	0.070642	0.312844	-7.171631	19.622803	72.509766
C:\Users\cware\Desktop\Steller18Nov\18NovTrials\Afternoon\M1(2).DSG	11-1-2013	18:32:29	22241.000000	444.820000	0.777344	-0.074219	-0.675781	0.066055	0.068807	0.311009	-10.635376	18.966675	63.598633
C:\Users\cware\Desktop\Steller18Nov\18NovTrials\Afternoon\M1(2).DSG	11-1-2013	18:32:29	22242.000000	444.840000	0.808594	0.015625	-0.675781	0.066972	0.062385	0.305505	-13.305664	11.322021	55.541992
C:\Users\cware\Desktop\Steller18Nov\18NovTrials\Afternoon\M1(2).DSG	11-1-2013	18:32:29	22243.000000	444.860000	0.847656	0.066406	-0.671875	0.066972	0.059633	0.307339	-12.878418	1.617432	49.453735
C:\Users\cware\Desktop\Steller18Nov\18NovTrials\Afternoon\M1(2).DSG	11-1-2013	18:32:29	22244.000000	444.880000	0.871094	0.042969	-0.675781	0.068807	0.056881	0.306422	-5.645752	-0.457764	50.399780
C:\Users\cware\Desktop\Steller18Nov\18NovTrials\Afternoon\M1(2).DSG	11-1-2013	18:32:29	22245.000000	444.900000	0.906250	0.015625	-0.691406	0.071560	0.055046	0.305505	10.726929	1.296997	50.094604
C:\Users\cware\Desktop\Steller18Nov\18NovTrials\Afternoon\M1(2).DSG	11-1-2013	18:32:29	22246.000000	444.920000	0.921875	0.000000	-0.691406	0.071560	0.055963	0.305505	23.254395	5.172729	46.661377
C:\Users\cware\Desktop\Steller18Nov\18NovTrials\Afternoon\M1(2).DSG	11-1-2013	18:32:29	22247.000000	444.940000	0.921875	0.019531	-0.664063	0.074312	0.055963	0.304587	33.401489	6.729126	44.403076
C:\Users\cware\Desktop\Steller18Nov\18NovTrials\Afternoon\M1(2).DSG	11-1-2013	18:32:29	22248.000000	444.960000	0.964844	0.058594	-0.656250	0.075229	0.055963	0.305505	41.778564	3.540039	41.748047
C:\Users\cware\Desktop\Steller18Nov\18NovTrials\Afternoon\M1(2).DSG	11-1-2013	18:32:29	22249.000000	444.980000	0.949219	0.078125	-0.625000	0.076147	0.058716	0.305505	43.411255	-1.220703	42.312622
C:\Users\cware\Desktop\Steller18Nov\18NovTrials\Afternoon\M1(2).DSG	11-1-2013	18:32:29	22250.000000	445.000000	0.878906	0.089844	-0.609375	0.077064	0.060550	0.306422	37.689209	-5.065918	42.297363
C:\Users\cware\Desktop\Steller18Nov\18NovTrials\Afternoon\M1(2).DSG	11-1-2013	18:32:29	22251.000000	445.020000	0.847656	0.132813	-0.628906	0.080734	0.063303	0.306422	30.487061	-7.202148	38.497925
C:\Users\cware\Desktop\Steller18Nov\18NovTrials\Afternoon\M1(2).DSG	11-1-2013	18:32:29	22252.000000	445.040000	0.824219	0.144531	-0.652344	0.081651	0.065138	0.306422	24.658203	-8.819580	34.011841
C:\Users\cware\Desktop\Steller18Nov\18NovTrials\Afternoon\M1(2).DSG	11-1-2013	18:32:29	22253.000000	445.060000	0.796875	0.136719	-0.703125	0.085321	0.065138	0.306422	20.660400	-5.310059	31.997681
C:\Users\cware\Desktop\Steller18Nov\18NovTrials\Afternoon\M1(2).DSG	11-1-2013	18:32:29	22254.000000	445.080000	0.757813	0.105469	-0.734375	0.086239	0.065138	0.306422	16.662598	-0.411987	29.891968
C:\Users\cware\Desktop\Steller18Nov\18NovTrials\Afternoon\M1(2).DSG	11-1-2013	18:32:29	22255.000000	445.100000	0.789063	0.105469	-0.773438	0.086239	0.066055	0.306422	15.655518	-3.463745	21.438599
C:\Users\cware\Desktop\Steller18Nov\18NovTrials\Afternoon\M1(2).DSG	11-1-2013	18:32:29	22256.000000	445.120000	0.816406	0.105469	-0.773438	0.088073	0.066972	0.306422	15.045166	-6.134033	12.619019
C:\Users\cware\Desktop\Steller18Nov\18NovTrials\Afternoon\M1(2).DSG	11-1-2013	18:32:29	22257.000000	445.140000	0.824219	0.117188	-0.746094	0.088991	0.068807	0.305505	9.689331	-6.072998	4.241943
C:\Users\cware\Desktop\Steller18Nov\18NovTrials\Afternoon\M1(2).DSG	11-1-2013	18:32:29	22258.000000	445.160000	0.820313	0.140625	-0.718750	0.088991	0.068807	0.305505	9.094238	-2.090454	1.571655
C:\Users\cware\Desktop\Steller18Nov\18NovTrials\Afternoon\M1(2).DSG	11-1-2013	18:32:29	22259.000000	445.180000	0.843750	0.234375	-0.683594	0.090826	0.068807	0.304587	9.429932	-3.448486	0.289917
C:\Users\cware\Desktop\Steller18Nov\18NovTrials\Afternoon\M1(2).DSG	11-1-2013	18:32:29	22260.000000	445.200000	0.839844	0.261719	-0.636719	0.092661	0.067890	0.305505	6.301880	-3.234863	1.892090
C:\Users\cware\Desktop\Steller18Nov\18NovTrials\Afternoon\M1(2).DSG	11-1-2013	18:32:29	22261.000000	445.220000	0.855469	0.222656	-0.597656	0.091743	0.070642	0.304587	-7.476807	-5.630493	5.294800
C:\Users\cware\Desktop\Steller18Nov\18NovTrials\Afternoon\M1(2).DSG	11-1-2013	18:32:29	22262.000000	445.240000	0.832031	0.183594	-0.621094	0.093578	0.069725	0.303670	-19.714355	-5.538940	8.026123
C:\Users\cware\Desktop\Steller18Nov\18NovTrials\Afternoon\M1(2).DSG	11-1-2013	18:32:29	22263.000000	445.260000	0.804688	0.218750	-0.753906	0.093578	0.066972	0.302752	-27.908325	0.442505	10.681152
C:\Users\cware\Desktop\Steller18Nov\18NovTrials\Afternoon\M1(2).DSG	11-1-2013	18:32:29	22264.000000	445.280000	0.804688	0.218750	-0.753906	0.094495	0.065138	0.301835	-26.412964	-0.259399	11.291504
C:\Users\cware\Desktop\Steller18Nov\18NovTrials\Afternoon\M1(2).DSG	11-1-2013	18:32:29	22265.000000	445.300000	0.886719	0.253906	-0.765625	0.095413	0.062385	0.300000	-14.053345	-3.448486	8.316040
C:\Users\cware\Desktop\Steller18Nov\18NovTrials\Afternoon\M1(2).DSG	11-1-2013	18:32:29	22266.000000	445.320000	0.886719	0.253906	-0.765625	0.096330	0.064220	0.300000	0.900269	4.119873	12.252808
C:\Users\cware\Desktop\Steller18Nov\18NovTrials\Afternoon\M1(2).DSG	11-1-2013	18:32:29	22267.000000	445.340000	0.960938	0.187500	-0.667969	0.096330	0.062385	0.300917	9.902954	3.128052	12.313843
C:\Users\cware\Desktop\Steller18Nov\18NovTrials\Afternoon\M1(2).DSG	11-1-2013	18:32:29	22268.000000	445.360000	0.886719	0.246094	-0.664063	0.097248	0.063303	0.300917	11.550903	-2.365112	8.178711
C:\Users\cware\Desktop\Steller18Nov\18NovTrials\Afternoon\M1(2).DSG	11-1-2013	18:32:29	22269.000000	445.380000	0.804688	0.253906	-0.535156	0.097248	0.065138	0.300917	-2.059937	-1.083374	14.739990
C:\Users\cware\Desktop\Steller18Nov\18NovTrials\Afternoon\M1(2).DSG	11-1-2013	18:32:29	22270.000000	445.400000	0.878906	0.191406	-0.449219	0.099083	0.064220	0.301835	-9.735107	-10.391235	21.682739
C:\Users\cware\Desktop\Steller18Nov\18NovTrials\Afternoon\M1(2).DSG	11-1-2013	18:32:29	22271.000000	445.420000	0.968750	0.140625	-0.636719	0.100000	0.063303	0.300917	1.235962	-31.402588	19.454956
C:\Users\cware\Desktop\Steller18Nov\18NovTrials\Afternoon\M1(2).DSG	11-1-2013	18:32:29	22272.000000	445.440000	0.804688	0.011719	-0.839844	0.105505	0.065138	0.300917	21.362305	-36.651611	23.254395
C:\Users\cware\Desktop\Steller18Nov\18NovTrials\Afternoon\M1(2).DSG	11-1-2013	18:32:29	22273.000000	445.460000	0.679688	-0.070313	-0.957031	0.108257	0.066055	0.302752	29.312134	-15.838623	32.028198
C:\Users\cware\Desktop\Steller18Nov\18NovTrials\Afternoon\M1(2).DSG	11-1-2013	18:32:29	22274.000000	445.480000	0.640625	-0.121094	-1.000000	0.111009	0.069725	0.303670	33.630371	-1.861572	32.882690
C:\Users\cware\Desktop\Steller18Nov\18NovTrials\Afternoon\M1(2).DSG	11-1-2013	18:32:29	22275.000000	445.500000	0.585938	-0.164063	-0.937500	0.111927	0.071560	0.303670	24.414063	19.943237	40.969849
C:\Users\cware\Desktop\Steller18Nov\18NovTrials\Afternoon\M1(2).DSG	11-1-2013	18:32:29	22276.000000	445.520000	0.656250	-0.160156	-0.894531	0.111927	0.072477	0.301835	23.910522	35.537720	43.060303
C:\Users\cware\Desktop\Steller18Nov\18NovTrials\Afternoon\M1(2).DSG	11-1-2013	18:32:29	22277.000000	445.540000	0.835938	-0.160156	-0.816406	0.111927	0.072477	0.301835	39.154053	25.360107	33.828735
C:\Users\cware\Desktop\Steller18Nov\18NovTrials\Afternoon\M1(2).DSG	11-1-2013	18:32:29	22278.000000	445.560000	0.847656	-0.226563	-0.855469	0.111009	0.074312	0.300917	42.617798	32.882690	25.833130
C:\Users\cware\Desktop\Steller18Nov\18NovTrials\Afternoon\M1(2).DSG	11-1-2013	18:32:29	22279.000000	445.580000	0.972656	-0.281250	-0.945313	0.111009	0.076147	0.300917	49.987793	34.011841	15.777588
C:\Users\cware\Desktop\Steller18Nov\18NovTrials\Afternoon\M1(2).DSG	11-1-2013	18:32:29	22280.000000	445.600000	1.089844	-0.285156	-0.980469	0.108257	0.080734	0.302752	60.333252	27.114868	8.407593
C:\Users\cware\Desktop\Steller18Nov\18NovTrials\Afternoon\M1(2).DSG	11-1-2013	18:32:29	22281.000000	445.620000	1.210938	-0.289063	-0.976563	0.108257	0.081651	0.303670	66.619873	-15.319824	3.723145
C:\Users\cware\Desktop\Steller18Nov\18NovTrials\Afternoon\M1(2).DSG	11-1-2013	18:32:29	22282.000000	445.640000	1.234375	-0.242188	-1.015625	0.111927	0.084404	0.308257	51.742554	-32.135010	22.506714
C:\Users\cware\Desktop\Steller18Nov\18NovTrials\Afternoon\M1(2).DSG	11-1-2013	18:32:29	22283.000000	445.660000	1.089844	-0.191406	-0.968750	0.114679	0.085321	0.311009	29.800415	-0.595093	55.664063
C:\Users\cware\Desktop\Steller18Nov\18NovTrials\Afternoon\M1(2).DSG	11-1-2013	18:32:29	22284.000000	445.680000	0.972656	-0.226563	-0.863281	0.116514	0.081651	0.312844	10.925293	29.678345	56.579590
C:\Users\cware\Desktop\Steller18Nov\18NovTrials\Afternoon\M1(2).DSG	11-1-2013	18:32:29	22285.000000	445.700000	1.027344	-0.109375	-0.839844	0.118349	0.076147	0.313761	-15.014648	53.909302	56.549072
C:\Users\cware\Desktop\Steller18Nov\18NovTrials\Afternoon\M1(2).DSG	11-1-2013	18:32:29	22286.000000	445.720000	1.085938	-0.003906	-0.750000	0.117431	0.070642	0.314679	-30.685425	56.365967	64.056396
C:\Users\cware\Desktop\Steller18Nov\18NovTrials\Afternoon\M1(2).DSG	11-1-2013	18:32:29	22287.000000	445.740000	0.984375	-0.015625	-0.757813	0.115596	0.057798	0.311927	-46.463013	59.707642	69.183350
C:\Users\cware\Desktop\Steller18Nov\18NovTrials\Afternoon\M1(2).DSG	11-1-2013	18:32:29	22288.000000	445.760000	0.781250	-0.011719	-0.765625	0.115596	0.050459	0.311009	-50.964355	62.728882	61.752319
C:\Users\cware\Desktop\Steller18Nov\18NovTrials\Afternoon\M1(2).DSG	11-1-2013	18:32:29	22289.000000	445.780000	0.714844	0.203125	-0.695313	0.113761	0.041284	0.308257	-36.148071	60.317993	50.506592
C:\Users\cware\Desktop\Steller18Nov\18NovTrials\Afternoon\M1(2).DSG	11-1-2013	18:32:29	22290.000000	445.800000	0.710938	0.597656	-0.484375	0.112844	0.036697	0.306422	-6.927490	33.523560	33.279419
C:\Users\cware\Desktop\Steller18Nov\18NovTrials\Afternoon\M1(2).DSG	11-1-2013	18:32:29	22291.000000	445.820000	0.691406	0.914063	-0.316406	0.113761	0.034862	0.307339	29.235840	15.060425	15.731812
C:\Users\cware\Desktop\Steller18Nov\18NovTrials\Afternoon\M1(2).DSG	11-1-2013	18:32:29	22292.000000	445.840000	0.277344	1.050781	-0.300781	0.112844	0.035780	0.309174	40.618896	43.334961	23.010254
C:\Users\cware\Desktop\Steller18Nov\18NovTrials\Afternoon\M1(2).DSG	11-1-2013	18:32:29	22293.000000	445.860000	0.226563	1.035156	-0.226563	0.111009	0.039450	0.310092	28.900146	59.371948	48.965454
C:\Users\cware\Desktop\Steller18Nov\18NovTrials\Afternoon\M1(2).DSG	11-1-2013	18:32:29	22294.000000	445.880000	0.605469	1.054688	-0.171875	0.108257	0.039450	0.311009	38.406372	43.426514	61.706543
C:\Users\cware\Desktop\Steller18Nov\18NovTrials\Afternoon\M1(2).DSG	11-1-2013	18:32:29	22295.000000	445.900000	1.054688	1.187500	-0.199219	0.109174	0.044037	0.311927	67.733765	19.210815	49.850464
C:\Users\cware\Desktop\Steller18Nov\18NovTrials\Afternoon\M1(2).DSG	11-1-2013	18:32:29	22296.000000	445.920000	1.101563	1.277344	-0.148438	0.110092	0.046789	0.314679	93.933105	4.180908	22.262573
C:\Users\cware\Desktop\Steller18Nov\18NovTrials\Afternoon\M1(2).DSG	11-1-2013	18:32:29	22297.000000	445.940000	1.140625	1.289063	-0.261719	0.112844	0.059633	0.319266	115.692139	-3.875732	-3.555298
C:\Users\cware\Desktop\Steller18Nov\18NovTrials\Afternoon\M1(2).DSG	11-1-2013	18:32:29	22298.000000	445.960000	1.039063	1.203125	-0.406250	0.113761	0.068807	0.322936	128.784180	0.076294	-23.239136
C:\Users\cware\Desktop\Steller18Nov\18NovTrials\Afternoon\M1(2).DSG	11-1-2013	18:32:29	22299.000000	445.980000	1.003906	1.156250	-0.515625	0.113761	0.087156	0.324771	137.222290	4.425049	-30.532837
C:\Users\cware\Desktop\Steller18Nov\18NovTrials\Afternoon\M1(2).DSG	11-1-2013	18:32:29	22300.000000	446.000000	1.003906	1.156250	-0.515625	0.112844	0.098165	0.327523	145.019531	0.228882	-30.029297
C:\Users\cware\Desktop\Steller18Nov\18NovTrials\Afternoon\M1(2).DSG	11-1-2013	18:32:29	22301.000000	446.020000	0.820313	0.824219	-0.507813	0.114679	0.120183	0.332110	149.856567	-15.136719	-34.561157
C:\Users\cware\Desktop\Steller18Nov\18NovTrials\Afternoon\M1(2).DSG	11-1-2013	18:32:29	22302.000000	446.040000	0.710938	0.449219	-0.558594	0.116514	0.131193	0.333945	152.786255	-24.063110	-40.176392
C:\Users\cware\Desktop\Steller18Nov\18NovTrials\Afternoon\M1(2).DSG	11-1-2013	18:32:29	22303.000000	446.060000	0.562500	0.050781	-0.492188	0.122018	0.155963	0.337615	147.476196	-29.129028	-45.120239
C:\Users\cware\Desktop\Steller18Nov\18NovTrials\Afternoon\M1(2).DSG	11-1-2013	18:32:29	22304.000000	446.080000	0.390625	-0.250000	-0.515625	0.125688	0.167890	0.338532	126.800537	-16.647339	-43.533325
C:\Users\cware\Desktop\Steller18Nov\18NovTrials\Afternoon\M1(2).DSG	11-1-2013	18:32:29	22305.000000	446.100000	0.378906	-0.527344	-0.550781	0.129358	0.185321	0.336697	88.775635	-5.691528	-42.434692
C:\Users\cware\Desktop\Steller18Nov\18NovTrials\Afternoon\M1(2).DSG	11-1-2013	18:32:29	22306.000000	446.120000	0.402344	-0.742188	-0.636719	0.133028	0.193578	0.336697	70.373535	-28.289795	-40.603638
C:\Users\cware\Desktop\Steller18Nov\18NovTrials\Afternoon\M1(2).DSG	11-1-2013	18:32:29	22307.000000	446.140000	0.281250	-0.847656	-0.714844	0.140367	0.203670	0.333945	48.355103	-30.792236	-19.378662
C:\Users\cware\Desktop\Steller18Nov\18NovTrials\Afternoon\M1(2).DSG	11-1-2013	18:32:29	22308.000000	446.160000	0.222656	-0.902344	-0.847656	0.141284	0.206422	0.333945	37.033081	35.018921	-10.574341
C:\Users\cware\Desktop\Steller18Nov\18NovTrials\Afternoon\M1(2).DSG	11-1-2013	18:32:29	22309.000000	446.180000	0.578125	-0.945313	-1.011719	0.140367	0.205505	0.333028	-5.630493	54.199219	-15.686035
C:\Users\cware\Desktop\Steller18Nov\18NovTrials\Afternoon\M1(2).DSG	11-1-2013	18:32:29	22310.000000	446.200000	0.933594	-0.832031	-0.910156	0.133945	0.206422	0.328440	-30.761719	32.592773	-20.141602
C:\Users\cware\Desktop\Steller18Nov\18NovTrials\Afternoon\M1(2).DSG	11-1-2013	18:32:29	22311.000000	446.220000	1.027344	-0.777344	-0.773438	0.133028	0.204587	0.328440	-36.666870	1.937866	-16.464233
C:\Users\cware\Desktop\Steller18Nov\18NovTrials\Afternoon\M1(2).DSG	11-1-2013	18:32:29	22312.000000	446.240000	0.816406	-0.707031	-0.730469	0.131193	0.200000	0.330275	-34.851074	5.126953	4.531860
C:\Users\cware\Desktop\Steller18Nov\18NovTrials\Afternoon\M1(2).DSG	11-1-2013	18:32:29	22313.000000	446.260000	0.652344	-0.601563	-0.738281	0.131193	0.196330	0.330275	-48.065186	18.035889	37.155151
C:\Users\cware\Desktop\Steller18Nov\18NovTrials\Afternoon\M1(2).DSG	11-1-2013	18:32:29	22314.000000	446.280000	0.523438	-0.382813	-0.742188	0.126606	0.188991	0.329358	-47.607422	38.574219	65.567017
C:\Users\cware\Desktop\Steller18Nov\18NovTrials\Afternoon\M1(2).DSG	11-1-2013	18:32:29	22315.000000	446.300000	0.585938	-0.230469	-0.687500	0.122936	0.184404	0.329358	-28.396606	50.170898	87.478638
C:\Users\cware\Desktop\Steller18Nov\18NovTrials\Afternoon\M1(2).DSG	11-1-2013	18:32:29	22316.000000	446.320000	0.812500	-0.125000	-0.679688	0.117431	0.177064	0.327523	-11.413574	40.649414	85.678101
C:\Users\cware\Desktop\Steller18Nov\18NovTrials\Afternoon\M1(2).DSG	11-1-2013	18:32:29	22317.000000	446.340000	0.964844	-0.093750	-0.667969	0.114679	0.175229	0.325688	-11.413574	28.747559	71.533203
C:\Users\cware\Desktop\Steller18Nov\18NovTrials\Afternoon\M1(2).DSG	11-1-2013	18:32:29	22318.000000	446.360000	1.027344	-0.093750	-0.644531	0.110092	0.170642	0.324771	-17.837524	20.935059	52.230835
C:\Users\cware\Desktop\Steller18Nov\18NovTrials\Afternoon\M1(2).DSG	11-1-2013	18:32:29	22319.000000	446.380000	1.121094	-0.050781	-0.660156	0.107339	0.167890	0.325688	-13.946533	8.087158	28.686523
C:\Users\cware\Desktop\Steller18Nov\18NovTrials\Afternoon\M1(2).DSG	11-1-2013	18:32:29	22320.000000	446.400000	1.128906	-0.097656	-0.765625	0.105505	0.165138	0.326606	-0.579834	9.460449	20.889282
C:\Users\cware\Desktop\Steller18Nov\18NovTrials\Afternoon\M1(2).DSG	11-1-2013	18:32:29	22321.000000	446.420000	1.175781	-0.062500	-0.816406	0.102752	0.166972	0.327523	38.070679	3.479004	14.205933
C:\Users\cware\Desktop\Steller18Nov\18NovTrials\Afternoon\M1(2).DSG	11-1-2013	18:32:29	22322.000000	446.440000	1.285156	-0.003906	-0.792969	0.102752	0.172477	0.329358	70.632935	4.364014	15.151978
C:\Users\cware\Desktop\Steller18Nov\18NovTrials\Afternoon\M1(2).DSG	11-1-2013	18:32:29	22323.000000	446.460000	1.367188	0.156250	-0.640625	0.098165	0.177064	0.329358	82.473755	2.578735	33.584595
C:\Users\cware\Desktop\Steller18Nov\18NovTrials\Afternoon\M1(2).DSG	11-1-2013	18:32:29	22324.000000	446.480000	1.441406	0.371094	-0.546875	0.096330	0.181651	0.332110	94.879150	-19.622803	37.734985
C:\Users\cware\Desktop\Steller18Nov\18NovTrials\Afternoon\M1(2).DSG	11-1-2013	18:32:29	22325.000000	446.500000	1.500000	0.148438	-0.609375	0.098165	0.192661	0.334862	91.934204	-41.961670	44.006348
C:\Users\cware\Desktop\Steller18Nov\18NovTrials\Afternoon\M1(2).DSG	11-1-2013	18:32:29	22326.000000	446.520000	1.324219	-0.011719	-0.589844	0.100000	0.198165	0.334862	65.383911	-64.788818	57.281494
C:\Users\cware\Desktop\Steller18Nov\18NovTrials\Afternoon\M1(2).DSG	11-1-2013	18:32:29	22327.000000	446.540000	0.859375	0.214844	-0.578125	0.105505	0.205505	0.340367	56.396484	-61.233521	44.311523
C:\Users\cware\Desktop\Steller18Nov\18NovTrials\Afternoon\M1(2).DSG	11-1-2013	18:32:29	22328.000000	446.560000	0.839844	0.109375	-0.816406	0.107339	0.207339	0.341284	41.763306	-45.333862	32.867432
C:\Users\cware\Desktop\Steller18Nov\18NovTrials\Afternoon\M1(2).DSG	11-1-2013	18:32:29	22329.000000	446.580000	0.808594	0.035156	-0.949219	0.110092	0.210092	0.344037	17.608643	-23.895264	44.082642
C:\Users\cware\Desktop\Steller18Nov\18NovTrials\Afternoon\M1(2).DSG	11-1-2013	18:32:29	22330.000000	446.600000	0.578125	0.386719	-0.878906	0.109174	0.208257	0.344037	39.459229	-15.029907	41.976929
C:\Users\cware\Desktop\Steller18Nov\18NovTrials\Afternoon\M1(2).DSG	11-1-2013	18:32:29	22331.000000	446.620000	0.492188	0.757813	-0.750000	0.107339	0.215596	0.344954	75.164795	-12.710571	32.104492
C:\Users\cware\Desktop\Steller18Nov\18NovTrials\Afternoon\M1(2).DSG	11-1-2013	18:32:29	22332.000000	446.640000	0.441406	0.933594	-0.636719	0.107339	0.220183	0.344037	95.886230	-18.844604	25.726318
C:\Users\cware\Desktop\Steller18Nov\18NovTrials\Afternoon\M1(2).DSG	11-1-2013	18:32:29	22333.000000	446.660000	0.460938	1.062500	-0.546875	0.107339	0.233945	0.341284	115.280151	-29.235840	23.147583
C:\Users\cware\Desktop\Steller18Nov\18NovTrials\Afternoon\M1(2).DSG	11-1-2013	18:32:29	22334.000000	446.680000	0.613281	0.882813	-0.523438	0.108257	0.241284	0.340367	76.461792	-39.733887	25.466919
C:\Users\cware\Desktop\Steller18Nov\18NovTrials\Afternoon\M1(2).DSG	11-1-2013	18:32:29	22335.000000	446.700000	0.292969	0.410156	-0.769531	0.111927	0.251376	0.341284	6.423950	-9.826660	28.717041
C:\Users\cware\Desktop\Steller18Nov\18NovTrials\Afternoon\M1(2).DSG	11-1-2013	18:32:29	22336.000000	446.720000	0.292969	0.410156	-0.769531	0.110092	0.249541	0.340367	-50.491333	41.564941	34.362793
C:\Users\cware\Desktop\Steller18Nov\18NovTrials\Afternoon\M1(2).DSG	11-1-2013	18:32:29	22337.000000	446.740000	0.621094	0.671875	-0.890625	0.102752	0.241284	0.341284	-77.819824	75.225830	35.263062
C:\Users\cware\Desktop\Steller18Nov\18NovTrials\Afternoon\M1(2).DSG	11-1-2013	18:32:29	22338.000000	446.760000	0.757813	0.757813	-0.902344	0.097248	0.236697	0.340367	-71.670532	80.276489	24.200439
C:\Users\cware\Desktop\Steller18Nov\18NovTrials\Afternoon\M1(2).DSG	11-1-2013	18:32:29	22339.000000	446.780000	0.816406	0.746094	-0.847656	0.088073	0.229358	0.339450	-27.923584	65.078735	7.858276
C:\Users\cware\Desktop\Steller18Nov\18NovTrials\Afternoon\M1(2).DSG	11-1-2013	18:32:29	22340.000000	446.800000	0.761719	0.664063	-0.707031	0.085321	0.229358	0.338532	21.545410	61.050415	1.617432
C:\Users\cware\Desktop\Steller18Nov\18NovTrials\Afternoon\M1(2).DSG	11-1-2013	18:32:29	22341.000000	446.820000	0.804688	0.515625	-0.628906	0.077982	0.238532	0.335780	57.327271	41.213989	-3.723145
C:\Users\cware\Desktop\Steller18Nov\18NovTrials\Afternoon\M1(2).DSG	11-1-2013	18:32:29	22342.000000	446.840000	0.742188	0.464844	-0.687500	0.077064	0.244954	0.335780	71.456909	33.645630	-15.075684
C:\Users\cware\Desktop\Steller18Nov\18NovTrials\Afternoon\M1(2).DSG	11-1-2013	18:32:29	22343.000000	446.860000	0.660156	0.476563	-0.734375	0.073394	0.259633	0.332110	83.633423	33.432007	-23.330688
C:\Users\cware\Desktop\Steller18Nov\18NovTrials\Afternoon\M1(2).DSG	11-1-2013	18:32:29	22344.000000	446.880000	0.667969	0.562500	-0.656250	0.072477	0.268807	0.330275	91.384888	37.963867	-22.277832
C:\Users\cware\Desktop\Steller18Nov\18NovTrials\Afternoon\M1(2).DSG	11-1-2013	18:32:29	22345.000000	446.900000	0.785156	0.628906	-0.523438	0.069725	0.287156	0.323853	92.864990	49.423218	-9.719849
C:\Users\cware\Desktop\Steller18Nov\18NovTrials\Afternoon\M1(2).DSG	11-1-2013	18:32:29	22346.000000	446.920000	1.050781	0.585938	-0.511719	0.068807	0.295413	0.322018	68.695068	25.299072	-0.946045
C:\Users\cware\Desktop\Steller18Nov\18NovTrials\Afternoon\M1(2).DSG	11-1-2013	18:32:29	22347.000000	446.940000	1.140625	0.324219	-0.507813	0.069725	0.308257	0.323853	36.651611	-0.930786	0.228882
C:\Users\cware\Desktop\Steller18Nov\18NovTrials\Afternoon\M1(2).DSG	11-1-2013	18:32:29	22348.000000	446.960000	1.035156	0.007813	-0.507813	0.075229	0.314679	0.324771	42.816162	-8.468628	-18.066406
C:\Users\cware\Desktop\Steller18Nov\18NovTrials\Afternoon\M1(2).DSG	11-1-2013	18:32:29	22349.000000	446.980000	0.734375	-0.234375	-0.527344	0.077982	0.322018	0.326606	60.226440	29.373169	-20.965576
C:\Users\cware\Desktop\Steller18Nov\18NovTrials\Afternoon\M1(2).DSG	11-1-2013	18:32:29	22350.000000	447.000000	0.746094	-0.328125	-0.585938	0.082569	0.338532	0.322936	53.939819	61.920166	-19.485474
C:\Users\cware\Desktop\Steller18Nov\18NovTrials\Afternoon\M1(2).DSG	11-1-2013	18:32:29	22351.000000	447.020000	1.050781	-0.531250	-0.492188	0.082569	0.344954	0.321101	65.521240	54.733276	-35.247803
C:\Users\cware\Desktop\Steller18Nov\18NovTrials\Afternoon\M1(2).DSG	11-1-2013	18:32:29	22352.000000	447.040000	1.320313	-0.835938	-0.445313	0.085321	0.362385	0.314679	86.654663	11.123657	-52.093506
C:\Users\cware\Desktop\Steller18Nov\18NovTrials\Afternoon\M1(2).DSG	11-1-2013	18:32:29	22353.000000	447.060000	1.312500	-1.097656	-0.476563	0.088991	0.371560	0.312844	86.563110	-15.014648	-68.908691
C:\Users\cware\Desktop\Steller18Nov\18NovTrials\Afternoon\M1(2).DSG	11-1-2013	18:32:29	22354.000000	447.080000	1.015625	-1.175781	-0.718750	0.097248	0.388073	0.306422	70.190430	-6.790161	-66.223145
C:\Users\cware\Desktop\Steller18Nov\18NovTrials\Afternoon\M1(2).DSG	11-1-2013	18:32:29	22355.000000	447.100000	0.882813	-0.960938	-0.589844	0.100917	0.393578	0.303670	30.654907	-13.671875	-56.442261
C:\Users\cware\Desktop\Steller18Nov\18NovTrials\Afternoon\M1(2).DSG	11-1-2013	18:32:29	22356.000000	447.120000	0.976563	-0.675781	-0.523438	0.106422	0.402752	0.303670	5.783081	-28.747559	-47.775269
C:\Users\cware\Desktop\Steller18Nov\18NovTrials\Afternoon\M1(2).DSG	11-1-2013	18:32:29	22357.000000	447.140000	0.917969	-0.488281	-0.582031	0.109174	0.407339	0.304587	1.098633	-24.261475	-32.592773
C:\Users\cware\Desktop\Steller18Nov\18NovTrials\Afternoon\M1(2).DSG	11-1-2013	18:32:29	22358.000000	447.160000	0.851563	-0.359375	-0.562500	0.111927	0.411927	0.304587	12.237549	-14.694214	-15.182495
C:\Users\cware\Desktop\Steller18Nov\18NovTrials\Afternoon\M1(2).DSG	11-1-2013	18:32:29	22359.000000	447.180000	0.851563	-0.292969	-0.527344	0.111009	0.416514	0.303670	24.307251	-4.302979	8.590698
C:\Users\cware\Desktop\Steller18Nov\18NovTrials\Afternoon\M1(2).DSG	11-1-2013	18:32:29	22360.000000	447.200000	0.835938	-0.261719	-0.480469	0.108257	0.423853	0.300917	21.255493	-5.615234	23.117065
C:\Users\cware\Desktop\Steller18Nov\18NovTrials\Afternoon\M1(2).DSG	11-1-2013	18:32:29	22361.000000	447.220000	0.828125	-0.175781	-0.433594	0.105505	0.428440	0.300917	6.103516	4.898071	37.353516
C:\Users\cware\Desktop\Steller18Nov\18NovTrials\Afternoon\M1(2).DSG	11-1-2013	18:32:29	22362.000000	447.240000	0.929688	-0.070313	-0.375000	0.101835	0.432110	0.300000	-13.381958	-0.839233	46.096802
C:\Users\cware\Desktop\Steller18Nov\18NovTrials\Afternoon\M1(2).DSG	11-1-2013	18:32:29	22363.000000	447.260000	0.968750	-0.042969	-0.367188	0.094495	0.433945	0.298165	-36.560059	9.841919	59.783936
C:\Users\cware\Desktop\Steller18Nov\18NovTrials\Afternoon\M1(2).DSG	11-1-2013	18:32:29	22364.000000	447.280000	0.937500	-0.093750	-0.437500	0.088991	0.431193	0.300917	-41.824341	17.379761	66.604614
C:\Users\cware\Desktop\Steller18Nov\18NovTrials\Afternoon\M1(2).DSG	11-1-2013	18:32:29	22365.000000	447.300000	0.945313	-0.234375	-0.558594	0.077982	0.424771	0.301835	-39.413452	8.529663	62.286377
C:\Users\cware\Desktop\Steller18Nov\18NovTrials\Afternoon\M1(2).DSG	11-1-2013	18:32:29	22366.000000	447.320000	0.851563	-0.414063	-0.640625	0.071560	0.421101	0.303670	-30.166626	14.205933	56.686401
C:\Users\cware\Desktop\Steller18Nov\18NovTrials\Afternoon\M1(2).DSG	11-1-2013	18:32:29	22367.000000	447.340000	0.832031	-0.402344	-0.710938	0.061468	0.411927	0.302752	-17.486572	10.208130	43.487549
C:\Users\cware\Desktop\Steller18Nov\18NovTrials\Afternoon\M1(2).DSG	11-1-2013	18:32:29	22368.000000	447.360000	0.781250	-0.410156	-0.792969	0.058716	0.407339	0.302752	-10.726929	5.096436	30.151367
C:\Users\cware\Desktop\Steller18Nov\18NovTrials\Afternoon\M1(2).DSG	11-1-2013	18:32:29	22369.000000	447.380000	0.652344	-0.320313	-0.785156	0.051376	0.400000	0.299083	-14.816284	23.178101	25.253296
C:\Users\cware\Desktop\Steller18Nov\18NovTrials\Afternoon\M1(2).DSG	11-1-2013	18:32:29	22370.000000	447.400000	0.691406	-0.234375	-0.742188	0.049541	0.394495	0.296330	-27.313232	21.194458	21.011353
C:\Users\cware\Desktop\Steller18Nov\18NovTrials\Afternoon\M1(2).DSG	11-1-2013	18:32:29	22371.000000	447.420000	1.035156	-0.253906	-0.867188	0.044037	0.383486	0.295413	-31.295776	9.597778	16.967773
C:\Users\cware\Desktop\Steller18Nov\18NovTrials\Afternoon\M1(2).DSG	11-1-2013	18:32:29	22372.000000	447.440000	1.035156	-0.253906	-0.867188	0.043119	0.377982	0.295413	-20.523071	15.716553	23.635864
C:\Users\cware\Desktop\Steller18Nov\18NovTrials\Afternoon\M1(2).DSG	11-1-2013	18:32:29	22373.000000	447.460000	1.089844	-0.363281	-0.875000	0.036697	0.366055	0.294495	7.934570	15.609741	21.865845
C:\Users\cware\Desktop\Steller18Nov\18NovTrials\Afternoon\M1(2).DSG	11-1-2013	18:32:29	22374.000000	447.480000	1.136719	-0.382813	-0.726563	0.034862	0.362385	0.292661	33.248901	12.588501	14.877319
C:\Users\cware\Desktop\Steller18Nov\18NovTrials\Afternoon\M1(2).DSG	11-1-2013	18:32:29	22375.000000	447.500000	1.191406	-0.351563	-0.539063	0.031193	0.355963	0.286239	46.752930	11.688232	11.169434
C:\Users\cware\Desktop\Steller18Nov\18NovTrials\Afternoon\M1(2).DSG	11-1-2013	18:32:29	22376.000000	447.520000	1.242188	-0.320313	-0.496094	0.030275	0.355963	0.281651	45.028687	5.249023	7.141113
C:\Users\cware\Desktop\Steller18Nov\18NovTrials\Afternoon\M1(2).DSG	11-1-2013	18:32:29	22377.000000	447.540000	1.226563	-0.335938	-0.574219	0.029358	0.353211	0.276147	44.494629	-10.208130	-3.250122
C:\Users\cware\Desktop\Steller18Nov\18NovTrials\Afternoon\M1(2).DSG	11-1-2013	18:32:29	22378.000000	447.560000	1.187500	-0.261719	-0.683594	0.028440	0.352294	0.273394	47.927856	-26.077271	-12.252808
C:\Users\cware\Desktop\Steller18Nov\18NovTrials\Afternoon\M1(2).DSG	11-1-2013	18:32:29	22379.000000	447.580000	1.089844	-0.121094	-0.789063	0.033945	0.351376	0.270642	49.636841	-62.301636	-14.205933
C:\Users\cware\Desktop\Steller18Nov\18NovTrials\Afternoon\M1(2).DSG	11-1-2013	18:32:29	22380.000000	447.600000	0.867188	0.042969	-0.851563	0.036697	0.352294	0.271560	42.251587	-56.503296	-1.358032
C:\Users\cware\Desktop\Steller18Nov\18NovTrials\Afternoon\M1(2).DSG	11-1-2013	18:32:29	22381.000000	447.620000	0.726563	0.167969	-0.878906	0.039450	0.348624	0.272477	21.163940	-37.460327	13.198853
C:\Users\cware\Desktop\Steller18Nov\18NovTrials\Afternoon\M1(2).DSG	11-1-2013	18:32:29	22382.000000	447.640000	0.722656	0.214844	-0.933594	0.039450	0.345872	0.273394	13.748169	-24.200439	17.761230
C:\Users\cware\Desktop\Steller18Nov\18NovTrials\Afternoon\M1(2).DSG	11-1-2013	18:32:29	22383.000000	447.660000	0.812500	0.152344	-1.015625	0.039450	0.341284	0.274312	18.951416	-20.690918	15.853882
C:\Users\cware\Desktop\Steller18Nov\18NovTrials\Afternoon\M1(2).DSG	11-1-2013	18:32:29	22384.000000	447.680000	0.898438	0.082031	-1.097656	0.039450	0.339450	0.274312	26.443481	-24.627686	15.411377
C:\Users\cware\Desktop\Steller18Nov\18NovTrials\Afternoon\M1(2).DSG	11-1-2013	18:32:29	22385.000000	447.700000	0.863281	0.113281	-1.011719	0.041284	0.335780	0.275229	29.113770	-23.147583	20.248413
C:\Users\cware\Desktop\Steller18Nov\18NovTrials\Afternoon\M1(2).DSG	11-1-2013	18:32:29	22386.000000	447.720000	0.753906	0.171875	-0.875000	0.040367	0.333945	0.276147	22.705078	-14.739990	32.241821
C:\Users\cware\Desktop\Steller18Nov\18NovTrials\Afternoon\M1(2).DSG	11-1-2013	18:32:29	22387.000000	447.740000	0.636719	0.371094	-0.687500	0.038532	0.332110	0.274312	29.907227	-7.232666	50.323486
C:\Users\cware\Desktop\Steller18Nov\18NovTrials\Afternoon\M1(2).DSG	11-1-2013	18:32:29	22388.000000	447.760000	0.601563	0.582031	-0.527344	0.036697	0.328440	0.272477	42.327881	-24.154663	48.355103
C:\Users\cware\Desktop\Steller18Nov\18NovTrials\Afternoon\M1(2).DSG	11-1-2013	18:32:29	22389.000000	447.780000	0.531250	0.734375	-0.480469	0.036697	0.327523	0.270642	53.558350	-50.750732	22.338867
C:\Users\cware\Desktop\Steller18Nov\18NovTrials\Afternoon\M1(2).DSG	11-1-2013	18:32:29	22390.000000	447.800000	0.558594	0.636719	-0.500000	0.041284	0.330275	0.269725	40.161133	-51.589966	13.381958
C:\Users\cware\Desktop\Steller18Nov\18NovTrials\Afternoon\M1(2).DSG	11-1-2013	18:32:29	22391.000000	447.820000	0.683594	0.402344	-0.527344	0.042202	0.331193	0.268807	-0.839233	-45.623779	21.774292
C:\Users\cware\Desktop\Steller18Nov\18NovTrials\Afternoon\M1(2).DSG	11-1-2013	18:32:29	22392.000000	447.840000	0.679688	0.414063	-0.585938	0.044954	0.328440	0.271560	-23.147583	-31.402588	25.695801
C:\Users\cware\Desktop\Steller18Nov\18NovTrials\Afternoon\M1(2).DSG	11-1-2013	18:32:29	22393.000000	447.860000	0.562500	0.457031	-0.632813	0.045872	0.325688	0.274312	-35.003662	-14.221191	24.185181
C:\Users\cware\Desktop\Steller18Nov\18NovTrials\Afternoon\M1(2).DSG	11-1-2013	18:32:29	22394.000000	447.880000	0.558594	0.437500	-0.679688	0.045872	0.322018	0.276147	-35.919189	-8.453369	17.791748
C:\Users\cware\Desktop\Steller18Nov\18NovTrials\Afternoon\M1(2).DSG	11-1-2013	18:32:29	22395.000000	447.900000	0.613281	0.472656	-0.769531	0.044954	0.320183	0.277982	-20.477295	2.670288	-4.486084
C:\Users\cware\Desktop\Steller18Nov\18NovTrials\Afternoon\M1(2).DSG	11-1-2013	18:32:29	22396.000000	447.920000	0.597656	0.523438	-0.878906	0.044954	0.320183	0.277064	5.401611	19.302368	-18.371582
C:\Users\cware\Desktop\Steller18Nov\18NovTrials\Afternoon\M1(2).DSG	11-1-2013	18:32:29	22397.000000	447.940000	0.617188	0.539063	-0.808594	0.043119	0.322018	0.274312	29.769897	42.160034	-20.889282
C:\Users\cware\Desktop\Steller18Nov\18NovTrials\Afternoon\M1(2).DSG	11-1-2013	18:32:29	22398.000000	447.960000	0.789063	0.472656	-0.707031	0.040367	0.329358	0.267890	47.882080	47.882080	-16.830444
C:\Users\cware\Desktop\Steller18Nov\18NovTrials\Afternoon\M1(2).DSG	11-1-2013	18:32:29	22399.000000	447.980000	1.019531	0.394531	-0.609375	0.037615	0.333028	0.263303	61.996460	39.123535	-11.215210
C:\Users\cware\Desktop\Steller18Nov\18NovTrials\Afternoon\M1(2).DSG	11-1-2013	18:32:29	22400.000000	448.000000	1.167969	0.386719	-0.558594	0.036697	0.340367	0.255963	62.515259	32.058716	3.280640
C:\Users\cware\Desktop\Steller18Nov\18NovTrials\Afternoon\M1(2).DSG	11-1-2013	18:32:29	22401.000000	448.020000	1.210938	0.312500	-0.589844	0.033945	0.344954	0.250459	40.481567	26.916504	16.769409
C:\Users\cware\Desktop\Steller18Nov\18NovTrials\Afternoon\M1(2).DSG	11-1-2013	18:32:29	22402.000000	448.040000	1.281250	0.183594	-0.667969	0.032110	0.346789	0.247706	12.664795	18.569946	14.129639
C:\Users\cware\Desktop\Steller18Nov\18NovTrials\Afternoon\M1(2).DSG	11-1-2013	18:32:29	22403.000000	448.060000	1.164063	-0.097656	-0.796875	0.030275	0.348624	0.244037	2.243042	2.868652	-0.442505
C:\Users\cware\Desktop\Steller18Nov\18NovTrials\Afternoon\M1(2).DSG	11-1-2013	18:32:29	22404.000000	448.080000	0.980469	-0.304688	-0.898438	0.030275	0.350459	0.245872	6.866455	0.854492	-13.107300
C:\Users\cware\Desktop\Steller18Nov\18NovTrials\Afternoon\M1(2).DSG	11-1-2013	18:32:29	22405.000000	448.100000	0.781250	-0.375000	-0.894531	0.031193	0.353211	0.242202	-1.098633	-6.820679	-19.668579
C:\Users\cware\Desktop\Steller18Nov\18NovTrials\Afternoon\M1(2).DSG	11-1-2013	18:32:29	22406.000000	448.120000	0.781250	-0.375000	-0.894531	0.031193	0.354128	0.244954	-16.815186	-8.438110	-18.081665
C:\Users\cware\Desktop\Steller18Nov\18NovTrials\Afternoon\M1(2).DSG	11-1-2013	18:32:29	22407.000000	448.140000	0.746094	-0.371094	-0.687500	0.032110	0.354128	0.247706	-35.522461	-3.631592	-9.674072
C:\Users\cware\Desktop\Steller18Nov\18NovTrials\Afternoon\M1(2).DSG	11-1-2013	18:32:29	22408.000000	448.160000	0.769531	-0.292969	-0.714844	0.031193	0.353211	0.247706	-40.588379	-8.209229	1.312256
C:\Users\cware\Desktop\Steller18Nov\18NovTrials\Afternoon\M1(2).DSG	11-1-2013	18:32:29	22409.000000	448.180000	0.765625	-0.183594	-0.746094	0.031193	0.350459	0.252294	-36.727905	-9.155273	14.175415
C:\Users\cware\Desktop\Steller18Nov\18NovTrials\Afternoon\M1(2).DSG	11-1-2013	18:32:29	22410.000000	448.200000	0.828125	-0.109375	-0.746094	0.031193	0.347706	0.254128	-33.020020	-4.852295	17.593384
C:\Users\cware\Desktop\Steller18Nov\18NovTrials\Afternoon\M1(2).DSG	11-1-2013	18:32:29	22411.000000	448.220000	0.863281	-0.031250	-0.730469	0.029358	0.343119	0.256881	-35.873413	1.434326	12.283325
C:\Users\cware\Desktop\Steller18Nov\18NovTrials\Afternoon\M1(2).DSG	11-1-2013	18:32:29	22412.000000	448.240000	0.882813	0.027344	-0.722656	0.028440	0.341284	0.258716	-38.482666	9.506226	3.707886
C:\Users\cware\Desktop\Steller18Nov\18NovTrials\Afternoon\M1(2).DSG	11-1-2013	18:32:29	22413.000000	448.260000	0.906250	0.035156	-0.679688	0.027523	0.337615	0.259633	-35.354614	12.069702	-7.537842
C:\Users\cware\Desktop\Steller18Nov\18NovTrials\Afternoon\M1(2).DSG	11-1-2013	18:32:29	22414.000000	448.280000	0.898438	-0.011719	-0.660156	0.025688	0.335780	0.260550	-28.823853	11.474609	-11.398315
C:\Users\cware\Desktop\Steller18Nov\18NovTrials\Afternoon\M1(2).DSG	11-1-2013	18:32:29	22415.000000	448.300000	0.863281	-0.074219	-0.683594	0.026606	0.333945	0.261468	-21.682739	14.709473	-10.681152
C:\Users\cware\Desktop\Steller18Nov\18NovTrials\Afternoon\M1(2).DSG	11-1-2013	18:32:29	22416.000000	448.320000	0.828125	-0.093750	-0.734375	0.024771	0.333945	0.262385	-16.433716	19.577026	-10.131836
C:\Users\cware\Desktop\Steller18Nov\18NovTrials\Afternoon\M1(2).DSG	11-1-2013	18:32:29	22417.000000	448.340000	0.812500	-0.121094	-0.746094	0.025688	0.333945	0.259633	-10.452271	21.545410	-13.168335
C:\Users\cware\Desktop\Steller18Nov\18NovTrials\Afternoon\M1(2).DSG	11-1-2013	18:32:29	22418.000000	448.360000	0.847656	-0.128906	-0.726563	0.023853	0.333028	0.259633	-5.416870	19.515991	-17.303467
C:\Users\cware\Desktop\Steller18Nov\18NovTrials\Afternoon\M1(2).DSG	11-1-2013	18:32:29	22419.000000	448.380000	0.925781	-0.070313	-0.656250	0.024771	0.333945	0.256881	-6.927490	8.316040	-22.186279
C:\Users\cware\Desktop\Steller18Nov\18NovTrials\Afternoon\M1(2).DSG	11-1-2013	18:32:29	22420.000000	448.400000	0.988281	-0.007813	-0.574219	0.024771	0.333945	0.257798	-13.778687	-4.486084	-21.652222
C:\Users\cware\Desktop\Steller18Nov\18NovTrials\Afternoon\M1(2).DSG	11-1-2013	18:32:29	22421.000000	448.420000	0.988281	0.023438	-0.597656	0.027523	0.334862	0.257798	-18.890381	-9.841919	-15.151978
C:\Users\cware\Desktop\Steller18Nov\18NovTrials\Afternoon\M1(2).DSG	11-1-2013	18:32:29	22422.000000	448.440000	1.023438	0.015625	-0.699219	0.028440	0.333028	0.259633	-20.523071	-13.427734	-10.299683
C:\Users\cware\Desktop\Steller18Nov\18NovTrials\Afternoon\M1(2).DSG	11-1-2013	18:32:29	22423.000000	448.460000	1.046875	0.015625	-0.718750	0.029358	0.331193	0.261468	-18.203735	-18.096924	-8.590698
C:\Users\cware\Desktop\Steller18Nov\18NovTrials\Afternoon\M1(2).DSG	11-1-2013	18:32:29	22424.000000	448.480000	1.066406	0.007813	-0.730469	0.030275	0.331193	0.263303	-12.542725	-23.803711	-6.713867
C:\Users\cware\Desktop\Steller18Nov\18NovTrials\Afternoon\M1(2).DSG	11-1-2013	18:32:29	22425.000000	448.500000	1.050781	-0.007813	-0.679688	0.031193	0.328440	0.265138	-4.623413	-26.885986	-2.166748
C:\Users\cware\Desktop\Steller18Nov\18NovTrials\Afternoon\M1(2).DSG	11-1-2013	18:32:29	22426.000000	448.520000	1.027344	-0.003906	-0.667969	0.032110	0.330275	0.266972	0.106812	-28.472900	0.793457
C:\Users\cware\Desktop\Steller18Nov\18NovTrials\Afternoon\M1(2).DSG	11-1-2013	18:32:29	22427.000000	448.540000	0.984375	0.015625	-0.660156	0.034862	0.329358	0.267890	5.340576	-29.479980	0.671387
C:\Users\cware\Desktop\Steller18Nov\18NovTrials\Afternoon\M1(2).DSG	11-1-2013	18:32:29	22428.000000	448.560000	0.933594	0.023438	-0.675781	0.036697	0.329358	0.269725	8.926392	-26.626587	-0.350952
C:\Users\cware\Desktop\Steller18Nov\18NovTrials\Afternoon\M1(2).DSG	11-1-2013	18:32:29	22429.000000	448.580000	0.863281	0.027344	-0.675781	0.037615	0.329358	0.270642	8.865356	-27.267456	-2.243042
C:\Users\cware\Desktop\Steller18Nov\18NovTrials\Afternoon\M1(2).DSG	11-1-2013	18:32:29	22430.000000	448.600000	0.792969	0.011719	-0.691406	0.039450	0.330275	0.271560	5.950928	-23.315430	-3.875732
C:\Users\cware\Desktop\Steller18Nov\18NovTrials\Afternoon\M1(2).DSG	11-1-2013	18:32:29	22431.000000	448.620000	0.761719	0.011719	-0.753906	0.041284	0.329358	0.271560	1.846313	-17.486572	-7.186890
C:\Users\cware\Desktop\Steller18Nov\18NovTrials\Afternoon\M1(2).DSG	11-1-2013	18:32:29	22432.000000	448.640000	0.722656	0.011719	-0.750000	0.041284	0.331193	0.272477	-5.477905	-13.488770	-10.055542
C:\Users\cware\Desktop\Steller18Nov\18NovTrials\Afternoon\M1(2).DSG	11-1-2013	18:32:29	22433.000000	448.660000	0.718750	0.035156	-0.726563	0.043119	0.329358	0.272477	-11.520386	-10.009766	-11.428833
C:\Users\cware\Desktop\Steller18Nov\18NovTrials\Afternoon\M1(2).DSG	11-1-2013	18:32:29	22434.000000	448.680000	0.734375	0.074219	-0.718750	0.044954	0.328440	0.274312	-14.602661	-9.292603	-10.528564
C:\Users\cware\Desktop\Steller18Nov\18NovTrials\Afternoon\M1(2).DSG	11-1-2013	18:32:29	22435.000000	448.700000	0.761719	0.085938	-0.691406	0.044954	0.328440	0.274312	-16.571045	-8.499146	-8.804321
C:\Users\cware\Desktop\Steller18Nov\18NovTrials\Afternoon\M1(2).DSG	11-1-2013	18:32:29	22436.000000	448.720000	0.804688	0.101563	-0.675781	0.046789	0.325688	0.275229	-17.578125	-8.331299	-10.101318
C:\Users\cware\Desktop\Steller18Nov\18NovTrials\Afternoon\M1(2).DSG	11-1-2013	18:32:29	22437.000000	448.740000	0.835938	0.121094	-0.734375	0.046789	0.325688	0.277064	-15.899658	-9.048462	-15.274048
C:\Users\cware\Desktop\Steller18Nov\18NovTrials\Afternoon\M1(2).DSG	11-1-2013	18:32:29	22438.000000	448.760000	0.894531	0.128906	-0.738281	0.048624	0.324771	0.277982	-13.153076	-12.023926	-17.074585
C:\Users\cware\Desktop\Steller18Nov\18NovTrials\Afternoon\M1(2).DSG	11-1-2013	18:32:29	22439.000000	448.780000	0.894531	0.148438	-0.753906	0.049541	0.326606	0.278899	-9.979248	-9.552002	-15.319824
C:\Users\cware\Desktop\Steller18Nov\18NovTrials\Afternoon\M1(2).DSG	11-1-2013	18:32:29	22440.000000	448.800000	0.851563	0.183594	-0.753906	0.050459	0.324771	0.277982	-8.895874	-5.142212	-10.971069
C:\Users\cware\Desktop\Steller18Nov\18NovTrials\Afternoon\M1(2).DSG	11-1-2013	18:32:29	22441.000000	448.820000	0.886719	0.195313	-0.742188	0.052294	0.325688	0.279817	-9.063721	-0.213623	-5.706787
C:\Users\cware\Desktop\Steller18Nov\18NovTrials\Afternoon\M1(2).DSG	11-1-2013	18:32:29	22442.000000	448.840000	0.886719	0.195313	-0.742188	0.052294	0.325688	0.278899	-9.384155	-2.548218	-3.433228
C:\Users\cware\Desktop\Steller18Nov\18NovTrials\Afternoon\M1(2).DSG	11-1-2013	18:32:29	22443.000000	448.860000	0.960938	0.125000	-0.742188	0.050459	0.325688	0.279817	-4.318237	-9.094238	-1.403809
C:\Users\cware\Desktop\Steller18Nov\18NovTrials\Afternoon\M1(2).DSG	11-1-2013	18:32:29	22444.000000	448.880000	0.937500	0.085938	-0.734375	0.051376	0.324771	0.279817	-2.212524	-10.253906	-1.922607
C:\Users\cware\Desktop\Steller18Nov\18NovTrials\Afternoon\M1(2).DSG	11-1-2013	18:32:29	22445.000000	448.900000	0.945313	0.066406	-0.703125	0.052294	0.325688	0.280734	-1.251221	-13.610840	-4.638672
C:\Users\cware\Desktop\Steller18Nov\18NovTrials\Afternoon\M1(2).DSG	11-1-2013	18:32:29	22446.000000	448.920000	0.914063	0.066406	-0.789063	0.053211	0.325688	0.281651	0.442505	-13.824463	-7.812500
C:\Users\cware\Desktop\Steller18Nov\18NovTrials\Afternoon\M1(2).DSG	11-1-2013	18:32:29	22447.000000	448.940000	0.789063	0.039063	-0.781250	0.055046	0.328440	0.281651	2.288818	-3.768921	-11.795044
C:\Users\cware\Desktop\Steller18Nov\18NovTrials\Afternoon\M1(2).DSG	11-1-2013	18:32:29	22448.000000	448.960000	0.695313	0.039063	-0.824219	0.055046	0.328440	0.281651	-3.051758	6.698608	-13.565063
C:\Users\cware\Desktop\Steller18Nov\18NovTrials\Afternoon\M1(2).DSG	11-1-2013	18:32:29	22449.000000	448.980000	0.671875	-0.007813	-0.769531	0.054128	0.329358	0.279817	-8.117676	13.305664	-15.365601
C:\Users\cware\Desktop\Steller18Nov\18NovTrials\Afternoon\M1(2).DSG	11-1-2013	18:32:29	22450.000000	449.000000	0.699219	-0.023438	-0.812500	0.054128	0.331193	0.279817	-12.863159	13.351440	-17.135620
C:\Users\cware\Desktop\Steller18Nov\18NovTrials\Afternoon\M1(2).DSG	11-1-2013	18:32:29	22451.000000	449.020000	0.707031	-0.019531	-0.722656	0.053211	0.330275	0.279817	-14.068604	14.724731	-17.883301
C:\Users\cware\Desktop\Steller18Nov\18NovTrials\Afternoon\M1(2).DSG	11-1-2013	18:32:29	22452.000000	449.040000	0.750000	-0.003906	-0.710938	0.052294	0.330275	0.280734	-16.494751	11.062622	-18.218994
C:\Users\cware\Desktop\Steller18Nov\18NovTrials\Afternoon\M1(2).DSG	11-1-2013	18:32:29	22453.000000	449.060000	0.792969	0.007813	-0.777344	0.053211	0.331193	0.278899	-14.831543	6.713867	-18.218994
C:\Users\cware\Desktop\Steller18Nov\18NovTrials\Afternoon\M1(2).DSG	11-1-2013	18:32:29	22454.000000	449.080000	0.855469	0.027344	-0.734375	0.054128	0.330275	0.281651	-12.634277	4.470825	-19.104004
C:\Users\cware\Desktop\Steller18Nov\18NovTrials\Afternoon\M1(2).DSG	11-1-2013	18:32:29	22455.000000	449.100000	0.898438	0.062500	-0.800781	0.054128	0.332110	0.278899	-10.330200	-0.350952	-20.492554
C:\Users\cware\Desktop\Steller18Nov\18NovTrials\Afternoon\M1(2).DSG	11-1-2013	18:32:29	22456.000000	449.120000	0.906250	0.035156	-0.710938	0.055046	0.332110	0.280734	-7.675171	-6.225586	-19.500732
C:\Users\cware\Desktop\Steller18Nov\18NovTrials\Afternoon\M1(2).DSG	11-1-2013	18:32:29	22457.000000	449.140000	0.914063	-0.019531	-0.687500	0.055963	0.333028	0.280734	-9.933472	-12.359619	-14.450073
C:\Users\cware\Desktop\Steller18Nov\18NovTrials\Afternoon\M1(2).DSG	11-1-2013	18:32:29	22458.000000	449.160000	0.945313	-0.019531	-0.699219	0.057798	0.333028	0.280734	-10.940552	-16.098022	-12.969971
C:\Users\cware\Desktop\Steller18Nov\18NovTrials\Afternoon\M1(2).DSG	11-1-2013	18:32:29	22459.000000	449.180000	0.976563	0.003906	-0.699219	0.059633	0.333945	0.283486	-11.108398	-16.677856	-11.322021
C:\Users\cware\Desktop\Steller18Nov\18NovTrials\Afternoon\M1(2).DSG	11-1-2013	18:32:29	22460.000000	449.200000	0.972656	0.031250	-0.796875	0.060550	0.333945	0.284404	-11.718750	-13.473511	-11.169434
C:\Users\cware\Desktop\Steller18Nov\18NovTrials\Afternoon\M1(2).DSG	11-1-2013	18:32:29	22461.000000	449.220000	0.921875	0.023438	-0.761719	0.062385	0.333945	0.285321	-13.198853	-9.872437	-12.603760
C:\Users\cware\Desktop\Steller18Nov\18NovTrials\Afternoon\M1(2).DSG	11-1-2013	18:32:29	22462.000000	449.240000	0.847656	0.035156	-0.804688	0.062385	0.334862	0.286239	-12.649536	-2.639771	-14.450073
C:\Users\cware\Desktop\Steller18Nov\18NovTrials\Afternoon\M1(2).DSG	11-1-2013	18:32:29	22463.000000	449.260000	0.777344	0.000000	-0.769531	0.063303	0.333945	0.286239	-12.878418	9.902954	-17.318726
C:\Users\cware\Desktop\Steller18Nov\18NovTrials\Afternoon\M1(2).DSG	11-1-2013	18:32:29	22464.000000	449.280000	0.769531	-0.015625	-0.859375	0.062385	0.334862	0.286239	-15.899658	18.234253	-20.217896
C:\Users\cware\Desktop\Steller18Nov\18NovTrials\Afternoon\M1(2).DSG	11-1-2013	18:32:29	22465.000000	449.300000	0.714844	-0.046875	-0.777344	0.061468	0.335780	0.286239	-16.113281	18.463135	-18.432617
C:\Users\cware\Desktop\Steller18Nov\18NovTrials\Afternoon\M1(2).DSG	11-1-2013	18:32:29	22466.000000	449.320000	0.695313	-0.058594	-0.710938	0.062385	0.334862	0.286239	-18.264771	17.730713	-18.264771
C:\Users\cware\Desktop\Steller18Nov\18NovTrials\Afternoon\M1(2).DSG	11-1-2013	18:32:29	22467.000000	449.340000	0.679688	-0.082031	-0.804688	0.060550	0.334862	0.285321	-19.943237	19.699097	-17.807007
C:\Users\cware\Desktop\Steller18Nov\18NovTrials\Afternoon\M1(2).DSG	11-1-2013	18:32:29	22468.000000	449.360000	0.718750	-0.117188	-0.707031	0.060550	0.334862	0.285321	-21.835327	16.921997	-21.362305
C:\Users\cware\Desktop\Steller18Nov\18NovTrials\Afternoon\M1(2).DSG	11-1-2013	18:32:29	22469.000000	449.380000	0.808594	-0.101563	-0.832031	0.060550	0.333028	0.285321	-20.858765	8.300781	-24.612427
C:\Users\cware\Desktop\Steller18Nov\18NovTrials\Afternoon\M1(2).DSG	11-1-2013	18:32:29	22470.000000	449.400000	0.867188	-0.089844	-0.757813	0.062385	0.333945	0.286239	-20.797729	1.419067	-25.558472
C:\Users\cware\Desktop\Steller18Nov\18NovTrials\Afternoon\M1(2).DSG	11-1-2013	18:32:29	22471.000000	449.420000	0.921875	-0.074219	-0.707031	0.062385	0.333028	0.286239	-22.796631	-0.381470	-23.757935
C:\Users\cware\Desktop\Steller18Nov\18NovTrials\Afternoon\M1(2).DSG	11-1-2013	18:32:29	22472.000000	449.440000	0.968750	-0.042969	-0.679688	0.064220	0.333945	0.287156	-23.620605	-0.946045	-24.734497
C:\Users\cware\Desktop\Steller18Nov\18NovTrials\Afternoon\M1(2).DSG	11-1-2013	18:32:29	22473.000000	449.460000	0.988281	0.003906	-0.738281	0.064220	0.333945	0.288073	-21.362305	-2.929688	-31.066895
C:\Users\cware\Desktop\Steller18Nov\18NovTrials\Afternoon\M1(2).DSG	11-1-2013	18:32:29	22474.000000	449.480000	1.015625	0.054688	-0.625000	0.066972	0.333945	0.288073	-17.639160	1.815796	-34.057617
C:\Users\cware\Desktop\Steller18Nov\18NovTrials\Afternoon\M1(2).DSG	11-1-2013	18:32:29	22475.000000	449.500000	0.875000	0.058594	-0.734375	0.067890	0.333945	0.288991	-17.425537	8.270264	-35.888672
C:\Users\cware\Desktop\Steller18Nov\18NovTrials\Afternoon\M1(2).DSG	11-1-2013	18:32:29	22476.000000	449.520000	0.875000	0.058594	-0.734375	0.069725	0.335780	0.288991	-23.147583	12.420654	-35.644531
C:\Users\cware\Desktop\Steller18Nov\18NovTrials\Afternoon\M1(2).DSG	11-1-2013	18:32:29	22477.000000	449.540000	0.875000	-0.015625	-0.648438	0.070642	0.335780	0.288991	-30.105591	17.547607	-33.935547
C:\Users\cware\Desktop\Steller18Nov\18NovTrials\Afternoon\M1(2).DSG	11-1-2013	18:32:29	22478.000000	449.560000	0.847656	-0.019531	-0.722656	0.068807	0.333945	0.288991	-32.623291	23.529053	-30.838013
C:\Users\cware\Desktop\Steller18Nov\18NovTrials\Afternoon\M1(2).DSG	11-1-2013	18:32:29	22479.000000	449.580000	0.816406	-0.019531	-0.683594	0.069725	0.333945	0.291743	-38.101196	26.077271	-27.709961
C:\Users\cware\Desktop\Steller18Nov\18NovTrials\Afternoon\M1(2).DSG	11-1-2013	18:32:29	22480.000000	449.600000	0.800781	-0.058594	-0.656250	0.067890	0.333028	0.290826	-40.771484	22.598267	-22.506714
C:\Users\cware\Desktop\Steller18Nov\18NovTrials\Afternoon\M1(2).DSG	11-1-2013	18:32:29	22481.000000	449.620000	0.781250	-0.062500	-0.796875	0.066972	0.329358	0.290826	-35.415649	19.866943	-19.760132
C:\Users\cware\Desktop\Steller18Nov\18NovTrials\Afternoon\M1(2).DSG	11-1-2013	18:32:29	22482.000000	449.640000	0.792969	-0.062500	-0.714844	0.067890	0.328440	0.291743	-22.689819	23.101807	-20.950317
C:\Users\cware\Desktop\Steller18Nov\18NovTrials\Afternoon\M1(2).DSG	11-1-2013	18:32:29	22483.000000	449.660000	0.820313	-0.117188	-0.804688	0.066972	0.329358	0.291743	-6.530762	24.871826	-27.633667
C:\Users\cware\Desktop\Steller18Nov\18NovTrials\Afternoon\M1(2).DSG	11-1-2013	18:32:29	22484.000000	449.680000	0.894531	-0.179688	-0.726563	0.066055	0.330275	0.289908	-6.179810	20.904541	-31.219482
C:\Users\cware\Desktop\Steller18Nov\18NovTrials\Afternoon\M1(2).DSG	11-1-2013	18:32:29	22485.000000	449.700000	0.941406	-0.277344	-0.640625	0.065138	0.331193	0.288073	-10.650635	17.852783	-26.535034
C:\Users\cware\Desktop\Steller18Nov\18NovTrials\Afternoon\M1(2).DSG	11-1-2013	18:32:29	22486.000000	449.720000	1.011719	-0.300781	-0.582031	0.066055	0.332110	0.288991	-17.700195	8.895874	-21.621704
C:\Users\cware\Desktop\Steller18Nov\18NovTrials\Afternoon\M1(2).DSG	11-1-2013	18:32:29	22487.000000	449.740000	1.082031	-0.335938	-0.519531	0.067890	0.331193	0.289908	-30.090332	-8.926392	-10.955811
C:\Users\cware\Desktop\Steller18Nov\18NovTrials\Afternoon\M1(2).DSG	11-1-2013	18:32:29	22488.000000	449.760000	1.093750	-0.351563	-0.605469	0.068807	0.330275	0.290826	-33.813477	-17.379761	-3.692627
C:\Users\cware\Desktop\Steller18Nov\18NovTrials\Afternoon\M1(2).DSG	11-1-2013	18:32:29	22489.000000	449.780000	1.082031	-0.339844	-0.472656	0.070642	0.324771	0.293578	-38.436890	-24.230957	2.059937
C:\Users\cware\Desktop\Steller18Nov\18NovTrials\Afternoon\M1(2).DSG	11-1-2013	18:32:29	22490.000000	449.800000	1.062500	-0.269531	-0.671875	0.070642	0.322936	0.295413	-40.039063	-30.349731	4.730225
C:\Users\cware\Desktop\Steller18Nov\18NovTrials\Afternoon\M1(2).DSG	11-1-2013	18:32:29	22491.000000	449.820000	1.015625	-0.230469	-0.667969	0.074312	0.318349	0.300917	-42.190552	-35.232544	8.102417
C:\Users\cware\Desktop\Steller18Nov\18NovTrials\Afternoon\M1(2).DSG	11-1-2013	18:32:29	22492.000000	449.840000	0.933594	-0.164063	-0.710938	0.076147	0.314679	0.302752	-38.360596	-37.796021	9.078979
C:\Users\cware\Desktop\Steller18Nov\18NovTrials\Afternoon\M1(2).DSG	11-1-2013	18:32:29	22493.000000	449.860000	0.863281	-0.066406	-0.753906	0.078899	0.309174	0.308257	-35.446167	-30.593872	8.834839
C:\Users\cware\Desktop\Steller18Nov\18NovTrials\Afternoon\M1(2).DSG	11-1-2013	18:32:29	22494.000000	449.880000	0.812500	-0.054688	-0.726563	0.079817	0.306422	0.309174	-33.843994	-22.109985	10.452271
C:\Users\cware\Desktop\Steller18Nov\18NovTrials\Afternoon\M1(2).DSG	11-1-2013	18:32:29	22495.000000	449.900000	0.757813	-0.035156	-0.765625	0.080734	0.301835	0.311927	-34.179688	-17.471313	9.323120
C:\Users\cware\Desktop\Steller18Nov\18NovTrials\Afternoon\M1(2).DSG	11-1-2013	18:32:29	22496.000000	449.920000	0.765625	-0.074219	-0.707031	0.080734	0.299083	0.311927	-33.721924	-14.831543	3.570557
C:\Users\cware\Desktop\Steller18Nov\18NovTrials\Afternoon\M1(2).DSG	11-1-2013	18:32:29	22497.000000	449.940000	0.769531	-0.105469	-0.640625	0.084404	0.293578	0.314679	-34.912109	-14.755249	-3.646851
C:\Users\cware\Desktop\Steller18Nov\18NovTrials\Afternoon\M1(2).DSG	11-1-2013	18:32:29	22498.000000	449.960000	0.769531	-0.085938	-0.539063	0.084404	0.290826	0.315596	-40.390015	-14.282227	-7.553101
C:\Users\cware\Desktop\Steller18Nov\18NovTrials\Afternoon\M1(2).DSG	11-1-2013	18:32:29	22499.000000	449.980000	0.832031	-0.019531	-0.625000	0.087156	0.285321	0.319266	-43.869019	-14.572144	-14.801025
C:\Users\cware\Desktop\Steller18Nov\18NovTrials\Afternoon\M1(2).DSG	11-1-2013	18:32:29	22500.000000	450.000000	0.828125	0.109375	-0.707031	0.089908	0.283486	0.321101	-44.952393	-21.606445	-19.226074
C:\Users\cware\Desktop\Steller18Nov\18NovTrials\Afternoon\M1(2).DSG	11-1-2013	18:32:29	22501.000000	450.020000	0.886719	0.156250	-0.695313	0.093578	0.277064	0.323853	-48.324585	-13.992310	-14.663696
C:\Users\cware\Desktop\Steller18Nov\18NovTrials\Afternoon\M1(2).DSG	11-1-2013	18:32:29	22502.000000	450.040000	0.972656	0.265625	-0.546875	0.094495	0.275229	0.325688	-41.671753	-16.662598	-8.819580
C:\Users\cware\Desktop\Steller18Nov\18NovTrials\Afternoon\M1(2).DSG	11-1-2013	18:32:29	22503.000000	450.060000	1.031250	0.343750	-0.601563	0.095413	0.271560	0.327523	-29.190063	-10.757446	-7.781982
C:\Users\cware\Desktop\Steller18Nov\18NovTrials\Afternoon\M1(2).DSG	11-1-2013	18:32:29	22504.000000	450.080000	1.042969	0.375000	-0.484375	0.098165	0.268807	0.329358	-25.390625	-1.937866	-11.672974
C:\Users\cware\Desktop\Steller18Nov\18NovTrials\Afternoon\M1(2).DSG	11-1-2013	18:32:29	22505.000000	450.100000	0.988281	0.375000	-0.667969	0.099083	0.266972	0.330275	-18.157959	-3.570557	-15.304565
C:\Users\cware\Desktop\Steller18Nov\18NovTrials\Afternoon\M1(2).DSG	11-1-2013	18:32:29	22506.000000	450.120000	0.941406	0.339844	-0.750000	0.101835	0.266055	0.329358	-10.101318	-2.792358	-20.904541
C:\Users\cware\Desktop\Steller18Nov\18NovTrials\Afternoon\M1(2).DSG	11-1-2013	18:32:29	22507.000000	450.140000	0.906250	0.332031	-0.761719	0.101835	0.265138	0.329358	-11.856079	7.675171	-26.412964
C:\Users\cware\Desktop\Steller18Nov\18NovTrials\Afternoon\M1(2).DSG	11-1-2013	18:32:29	22508.000000	450.160000	0.820313	0.339844	-0.777344	0.100917	0.266055	0.329358	-21.850586	25.161743	-27.862549
C:\Users\cware\Desktop\Steller18Nov\18NovTrials\Afternoon\M1(2).DSG	11-1-2013	18:32:29	22509.000000	450.180000	0.746094	0.390625	-0.781250	0.100000	0.265138	0.329358	-33.370972	41.885376	-30.731201
C:\Users\cware\Desktop\Steller18Nov\18NovTrials\Afternoon\M1(2).DSG	11-1-2013	18:32:29	22510.000000	450.200000	0.765625	0.460938	-0.796875	0.097248	0.263303	0.329358	-41.854858	48.965454	-33.035278
C:\Users\cware\Desktop\Steller18Nov\18NovTrials\Afternoon\M1(2).DSG	11-1-2013	18:32:29	22511.000000	450.220000	0.960938	0.535156	-0.886719	0.095413	0.262385	0.328440	-36.132813	47.622681	-40.817261
C:\Users\cware\Desktop\Steller18Nov\18NovTrials\Afternoon\M1(2).DSG	11-1-2013	18:32:29	22512.000000	450.240000	0.960938	0.535156	-0.886719	0.089908	0.260550	0.323853	-26.245117	39.764404	-50.949097
C:\Users\cware\Desktop\Steller18Nov\18NovTrials\Afternoon\M1(2).DSG	11-1-2013	18:32:29	22513.000000	450.260000	0.960938	0.207031	-0.968750	0.089908	0.261468	0.328440	-21.316528	32.608032	-66.009521
C:\Users\cware\Desktop\Steller18Nov\18NovTrials\Afternoon\M1(2).DSG	11-1-2013	18:32:29	22514.000000	450.280000	0.921875	-0.054688	-0.972656	0.087156	0.263303	0.329358	-21.820068	28.442383	-83.084106
C:\Users\cware\Desktop\Steller18Nov\18NovTrials\Afternoon\M1(2).DSG	11-1-2013	18:32:29	22515.000000	450.300000	0.746094	-0.382813	-0.855469	0.088073	0.265138	0.330275	-30.303955	11.001587	-92.681885
C:\Users\cware\Desktop\Steller18Nov\18NovTrials\Afternoon\M1(2).DSG	11-1-2013	18:32:29	22516.000000	450.320000	0.417969	-0.496094	-0.679688	0.087156	0.266972	0.329358	-41.732788	11.672974	-68.725586
C:\Users\cware\Desktop\Steller18Nov\18NovTrials\Afternoon\M1(2).DSG	11-1-2013	18:32:29	22517.000000	450.340000	0.324219	-0.257813	-0.589844	0.088991	0.264220	0.332110	-66.375732	35.202026	-41.809082
C:\Users\cware\Desktop\Steller18Nov\18NovTrials\Afternoon\M1(2).DSG	11-1-2013	18:32:29	22518.000000	450.360000	0.636719	-0.132813	-0.613281	0.087156	0.262385	0.331193	-70.388794	48.599243	-43.380737
C:\Users\cware\Desktop\Steller18Nov\18NovTrials\Afternoon\M1(2).DSG	11-1-2013	18:32:29	22519.000000	450.380000	1.000000	-0.171875	-0.707031	0.083486	0.257798	0.330275	-57.754517	18.157959	-53.909302
C:\Users\cware\Desktop\Steller18Nov\18NovTrials\Afternoon\M1(2).DSG	11-1-2013	18:32:29	22520.000000	450.400000	1.007813	-0.179688	-0.800781	0.082569	0.255963	0.332110	-35.217285	-9.506226	-57.830811
C:\Users\cware\Desktop\Steller18Nov\18NovTrials\Afternoon\M1(2).DSG	11-1-2013	18:32:29	22521.000000	450.420000	0.890625	-0.269531	-0.898438	0.086239	0.256881	0.333945	3.646851	-16.784668	-58.120728
C:\Users\cware\Desktop\Steller18Nov\18NovTrials\Afternoon\M1(2).DSG	11-1-2013	18:32:29	22522.000000	450.440000	0.675781	-0.425781	-0.902344	0.088073	0.258716	0.334862	20.843506	-6.088257	-42.633057
C:\Users\cware\Desktop\Steller18Nov\18NovTrials\Afternoon\M1(2).DSG	11-1-2013	18:32:29	22523.000000	450.460000	0.492188	-0.515625	-0.742188	0.088073	0.264220	0.333945	10.391235	20.278931	-21.377563
C:\Users\cware\Desktop\Steller18Nov\18NovTrials\Afternoon\M1(2).DSG	11-1-2013	18:32:29	22524.000000	450.480000	0.531250	-0.500000	-0.609375	0.086239	0.264220	0.333028	-12.420654	36.514282	-3.845215
C:\Users\cware\Desktop\Steller18Nov\18NovTrials\Afternoon\M1(2).DSG	11-1-2013	18:32:29	22525.000000	450.500000	0.742188	-0.484375	-0.515625	0.081651	0.260550	0.329358	-37.368774	45.562744	8.178711
C:\Users\cware\Desktop\Steller18Nov\18NovTrials\Afternoon\M1(2).DSG	11-1-2013	18:32:29	22526.000000	450.520000	0.949219	-0.445313	-0.519531	0.079817	0.258716	0.327523	-48.873901	41.992188	11.016846
C:\Users\cware\Desktop\Steller18Nov\18NovTrials\Afternoon\M1(2).DSG	11-1-2013	18:32:29	22527.000000	450.540000	1.128906	-0.398438	-0.519531	0.076147	0.250459	0.325688	-52.505493	20.507813	5.004883
C:\Users\cware\Desktop\Steller18Nov\18NovTrials\Afternoon\M1(2).DSG	11-1-2013	18:32:29	22528.000000	450.560000	1.210938	-0.390625	-0.578125	0.076147	0.245872	0.325688	-46.386719	-1.892090	-2.700806
C:\Users\cware\Desktop\Steller18Nov\18NovTrials\Afternoon\M1(2).DSG	11-1-2013	18:32:29	22529.000000	450.580000	1.230469	-0.343750	-0.628906	0.077982	0.240367	0.326606	-42.755127	-32.348633	-10.070801
C:\Users\cware\Desktop\Steller18Nov\18NovTrials\Afternoon\M1(2).DSG	11-1-2013	18:32:29	22530.000000	450.600000	1.230469	-0.304688	-0.679688	0.078899	0.237615	0.329358	-38.253784	-60.211182	-10.284424
C:\Users\cware\Desktop\Steller18Nov\18NovTrials\Afternoon\M1(2).DSG	11-1-2013	18:32:29	22531.000000	450.620000	1.207031	-0.292969	-0.734375	0.087156	0.232110	0.333945	-19.973755	-81.726074	-11.184692
C:\Users\cware\Desktop\Steller18Nov\18NovTrials\Afternoon\M1(2).DSG	11-1-2013	18:32:29	22532.000000	450.640000	1.113281	-0.343750	-0.804688	0.092661	0.230275	0.337615	-10.086060	-95.779419	-8.590698
C:\Users\cware\Desktop\Steller18Nov\18NovTrials\Afternoon\M1(2).DSG	11-1-2013	18:32:29	22533.000000	450.660000	1.019531	-0.421875	-0.863281	0.103670	0.226606	0.343119	-33.874512	-96.542358	7.492065
C:\Users\cware\Desktop\Steller18Nov\18NovTrials\Afternoon\M1(2).DSG	11-1-2013	18:32:29	22534.000000	450.680000	0.921875	-0.347656	-0.820313	0.108257	0.222018	0.345872	-47.027588	-88.500977	17.547607
C:\Users\cware\Desktop\Steller18Nov\18NovTrials\Afternoon\M1(2).DSG	11-1-2013	18:32:29	22535.000000	450.700000	0.855469	-0.246094	-0.792969	0.118349	0.211927	0.350459	-52.993774	-66.360474	17.288208
C:\Users\cware\Desktop\Steller18Nov\18NovTrials\Afternoon\M1(2).DSG	11-1-2013	18:32:29	22536.000000	450.720000	0.785156	-0.250000	-0.785156	0.122018	0.206422	0.352294	-61.752319	-54.901123	14.526367
C:\Users\cware\Desktop\Steller18Nov\18NovTrials\Afternoon\M1(2).DSG	11-1-2013	18:32:29	22537.000000	450.740000	0.757813	-0.242188	-0.730469	0.128440	0.194495	0.355046	-80.718994	-47.149658	8.316040
C:\Users\cware\Desktop\Steller18Nov\18NovTrials\Afternoon\M1(2).DSG	11-1-2013	18:32:29	22538.000000	450.760000	0.722656	-0.085938	-0.531250	0.130275	0.187156	0.355963	-97.732544	-38.589478	-3.051758
C:\Users\cware\Desktop\Steller18Nov\18NovTrials\Afternoon\M1(2).DSG	11-1-2013	18:32:29	22539.000000	450.780000	0.617188	0.265625	-0.437500	0.135780	0.173394	0.357798	-97.793579	-22.277832	-25.375366
C:\Users\cware\Desktop\Steller18Nov\18NovTrials\Afternoon\M1(2).DSG	11-1-2013	18:32:29	22540.000000	450.800000	0.558594	0.523438	-0.437500	0.137615	0.166972	0.357798	-87.753296	-6.057739	-39.382935
C:\Users\cware\Desktop\Steller18Nov\18NovTrials\Afternoon\M1(2).DSG	11-1-2013	18:32:29	22541.000000	450.820000	0.558594	0.468750	-0.437500	0.137615	0.155046	0.358716	-94.161987	2.044678	-31.341553
C:\Users\cware\Desktop\Steller18Nov\18NovTrials\Afternoon\M1(2).DSG	11-1-2013	18:32:29	22542.000000	450.840000	0.832031	0.429688	-0.429688	0.137615	0.149541	0.359633	-101.470947	-0.701904	-19.927979
C:\Users\cware\Desktop\Steller18Nov\18NovTrials\Afternoon\M1(2).DSG	11-1-2013	18:32:29	22543.000000	450.860000	0.968750	0.433594	-0.488281	0.138532	0.142202	0.358716	-100.799561	3.906250	-15.975952
C:\Users\cware\Desktop\Steller18Nov\18NovTrials\Afternoon\M1(2).DSG	11-1-2013	18:32:29	22544.000000	450.880000	0.921875	0.449219	-0.480469	0.137615	0.128440	0.355963	-90.988159	2.990723	-24.780273
C:\Users\cware\Desktop\Steller18Nov\18NovTrials\Afternoon\M1(2).DSG	11-1-2013	18:32:29	22545.000000	450.900000	0.921875	0.429688	-0.562500	0.137615	0.123853	0.355046	-75.866699	-6.256104	-39.993286
C:\Users\cware\Desktop\Steller18Nov\18NovTrials\Afternoon\M1(2).DSG	11-1-2013	18:32:29	22546.000000	450.920000	0.921875	0.429688	-0.562500	0.137615	0.114679	0.355046	-64.056396	-9.552002	-49.224854
C:\Users\cware\Desktop\Steller18Nov\18NovTrials\Afternoon\M1(2).DSG	11-1-2013	18:32:29	22547.000000	450.940000	0.699219	0.253906	-0.710938	0.139450	0.110092	0.349541	-57.952881	-3.128052	-53.207397
C:\Users\cware\Desktop\Steller18Nov\18NovTrials\Afternoon\M1(2).DSG	11-1-2013	18:32:29	22548.000000	450.960000	0.601563	0.203125	-0.722656	0.137615	0.102752	0.352294	-66.085815	14.953613	-52.185059
C:\Users\cware\Desktop\Steller18Nov\18NovTrials\Afternoon\M1(2).DSG	11-1-2013	18:32:29	22549.000000	450.980000	0.632813	0.285156	-0.625000	0.134862	0.099083	0.351376	-85.281372	46.539307	-47.821045
C:\Users\cware\Desktop\Steller18Nov\18NovTrials\Afternoon\M1(2).DSG	11-1-2013	18:32:29	22550.000000	451.000000	0.789063	0.457031	-0.523438	0.127523	0.086239	0.347706	-94.924927	61.431885	-45.166016
C:\Users\cware\Desktop\Steller18Nov\18NovTrials\Afternoon\M1(2).DSG	11-1-2013	18:32:29	22551.000000	451.020000	0.906250	0.582031	-0.480469	0.122936	0.080734	0.344037	-97.106934	61.889648	-50.033569
C:\Users\cware\Desktop\Steller18Nov\18NovTrials\Afternoon\M1(2).DSG	11-1-2013	18:32:29	22552.000000	451.040000	0.988281	0.718750	-0.437500	0.113761	0.068807	0.338532	-88.989258	52.062988	-54.626465
C:\Users\cware\Desktop\Steller18Nov\18NovTrials\Afternoon\M1(2).DSG	11-1-2013	18:32:29	22553.000000	451.060000	1.125000	0.843750	-0.394531	0.111009	0.065138	0.336697	-62.271118	29.785156	-58.029175
C:\Users\cware\Desktop\Steller18Nov\18NovTrials\Afternoon\M1(2).DSG	11-1-2013	18:32:29	22554.000000	451.080000	1.222656	0.882813	-0.367188	0.105505	0.063303	0.332110	-36.575317	9.323120	-58.181763
C:\Users\cware\Desktop\Steller18Nov\18NovTrials\Afternoon\M1(2).DSG	11-1-2013	18:32:29	22555.000000	451.100000	1.195313	0.777344	-0.414063	0.104587	0.064220	0.332110	-18.005371	-6.942749	-60.760498
C:\Users\cware\Desktop\Steller18Nov\18NovTrials\Afternoon\M1(2).DSG	11-1-2013	18:32:29	22556.000000	451.120000	1.070313	0.625000	-0.460938	0.103670	0.068807	0.330275	-10.559082	-8.728027	-63.110352
C:\Users\cware\Desktop\Steller18Nov\18NovTrials\Afternoon\M1(2).DSG	11-1-2013	18:32:29	22557.000000	451.140000	0.996094	0.542969	-0.476563	0.101835	0.073394	0.331193	-6.668091	-2.563477	-63.522339
C:\Users\cware\Desktop\Steller18Nov\18NovTrials\Afternoon\M1(2).DSG	11-1-2013	18:32:29	22558.000000	451.160000	0.992188	0.515625	-0.539063	0.100917	0.076147	0.329358	-4.791260	3.952026	-63.751221
C:\Users\cware\Desktop\Steller18Nov\18NovTrials\Afternoon\M1(2).DSG	11-1-2013	18:32:29	22559.000000	451.180000	1.011719	0.433594	-0.660156	0.096330	0.083486	0.328440	-4.425049	13.854980	-63.201904
C:\Users\cware\Desktop\Steller18Nov\18NovTrials\Afternoon\M1(2).DSG	11-1-2013	18:32:29	22560.000000	451.200000	1.003906	0.457031	-0.746094	0.094495	0.088073	0.327523	-11.093140	29.449463	-68.557739
C:\Users\cware\Desktop\Steller18Nov\18NovTrials\Afternoon\M1(2).DSG	11-1-2013	18:32:29	22561.000000	451.220000	1.027344	0.511719	-0.781250	0.087156	0.095413	0.324771	-18.356323	28.579712	-77.774048
C:\Users\cware\Desktop\Steller18Nov\18NovTrials\Afternoon\M1(2).DSG	11-1-2013	18:32:29	22562.000000	451.240000	0.929688	0.457031	-0.796875	0.083486	0.098165	0.324771	-20.065308	17.242432	-74.996948
C:\Users\cware\Desktop\Steller18Nov\18NovTrials\Afternoon\M1(2).DSG	11-1-2013	18:32:29	22563.000000	451.260000	0.703125	0.339844	-0.933594	0.078899	0.103670	0.325688	-10.726929	9.979248	-56.549072
C:\Users\cware\Desktop\Steller18Nov\18NovTrials\Afternoon\M1(2).DSG	11-1-2013	18:32:29	22564.000000	451.280000	0.511719	0.292969	-0.925781	0.076147	0.107339	0.326606	-29.724121	15.777588	-43.884277
C:\Users\cware\Desktop\Steller18Nov\18NovTrials\Afternoon\M1(2).DSG	11-1-2013	18:32:29	22565.000000	451.300000	0.375000	0.125000	-0.886719	0.072477	0.108257	0.326606	-54.733276	32.257080	-24.337769
C:\Users\cware\Desktop\Steller18Nov\18NovTrials\Afternoon\M1(2).DSG	11-1-2013	18:32:29	22566.000000	451.320000	0.433594	-0.132813	-0.910156	0.070642	0.106422	0.326606	-48.446655	48.004150	-11.810303
C:\Users\cware\Desktop\Steller18Nov\18NovTrials\Afternoon\M1(2).DSG	11-1-2013	18:32:29	22567.000000	451.340000	0.613281	-0.316406	-0.820313	0.064220	0.100917	0.323853	-33.813477	46.508789	-0.625610
C:\Users\cware\Desktop\Steller18Nov\18NovTrials\Afternoon\M1(2).DSG	11-1-2013	18:32:29	22568.000000	451.360000	0.917969	-0.550781	-0.828125	0.063303	0.099083	0.323853	-10.162354	19.058228	-2.136230
C:\Users\cware\Desktop\Steller18Nov\18NovTrials\Afternoon\M1(2).DSG	11-1-2013	18:32:29	22569.000000	451.380000	1.039063	-0.656250	-0.742188	0.062385	0.098165	0.323853	18.356323	-3.952026	-12.313843
C:\Users\cware\Desktop\Steller18Nov\18NovTrials\Afternoon\M1(2).DSG	11-1-2013	18:32:29	22570.000000	451.400000	1.035156	-0.722656	-0.589844	0.063303	0.100917	0.324771	33.660889	-8.621216	-10.681152
C:\Users\cware\Desktop\Steller18Nov\18NovTrials\Afternoon\M1(2).DSG	11-1-2013	18:32:29	22571.000000	451.420000	1.109375	-0.816406	-0.597656	0.065138	0.105505	0.328440	32.287598	-16.601563	-4.013062
C:\Users\cware\Desktop\Steller18Nov\18NovTrials\Afternoon\M1(2).DSG	11-1-2013	18:32:29	22572.000000	451.440000	1.085938	-0.835938	-0.535156	0.066055	0.107339	0.328440	21.316528	-18.524170	5.020142
C:\Users\cware\Desktop\Steller18Nov\18NovTrials\Afternoon\M1(2).DSG	11-1-2013	18:32:29	22573.000000	451.460000	1.121094	-0.796875	-0.503906	0.070642	0.108257	0.330275	5.004883	-17.532349	18.920898
C:\Users\cware\Desktop\Steller18Nov\18NovTrials\Afternoon\M1(2).DSG	11-1-2013	18:32:29	22574.000000	451.480000	1.093750	-0.839844	-0.617188	0.071560	0.107339	0.332110	-2.075195	-11.337280	35.552979
C:\Users\cware\Desktop\Steller18Nov\18NovTrials\Afternoon\M1(2).DSG	11-1-2013	18:32:29	22575.000000	451.500000	1.007813	-0.871094	-0.691406	0.074312	0.105505	0.333028	-2.273560	3.540039	56.320190
C:\Users\cware\Desktop\Steller18Nov\18NovTrials\Afternoon\M1(2).DSG	11-1-2013	18:32:29	22576.000000	451.520000	0.984375	-0.843750	-0.742188	0.073394	0.103670	0.333028	7.247925	8.972168	68.679810
C:\Users\cware\Desktop\Steller18Nov\18NovTrials\Afternoon\M1(2).DSG	11-1-2013	18:32:29	22577.000000	451.540000	0.917969	-0.714844	-0.738281	0.074312	0.101835	0.332110	19.180298	11.413574	70.617676
C:\Users\cware\Desktop\Steller18Nov\18NovTrials\Afternoon\M1(2).DSG	11-1-2013	18:32:29	22578.000000	451.560000	0.929688	-0.621094	-0.722656	0.074312	0.103670	0.333945	33.782959	10.574341	65.658569
C:\Users\cware\Desktop\Steller18Nov\18NovTrials\Afternoon\M1(2).DSG	11-1-2013	18:32:29	22579.000000	451.580000	0.925781	-0.527344	-0.695313	0.074312	0.105505	0.333945	46.127319	3.311157	53.344727
C:\Users\cware\Desktop\Steller18Nov\18NovTrials\Afternoon\M1(2).DSG	11-1-2013	18:32:29	22580.000000	451.600000	0.945313	-0.425781	-0.714844	0.074312	0.108257	0.333945	51.208496	-1.968384	41.717529
C:\Users\cware\Desktop\Steller18Nov\18NovTrials\Afternoon\M1(2).DSG	11-1-2013	18:32:29	22581.000000	451.620000	0.992188	-0.269531	-0.703125	0.074312	0.111927	0.333945	42.160034	-20.278931	35.125732
C:\Users\cware\Desktop\Steller18Nov\18NovTrials\Afternoon\M1(2).DSG	11-1-2013	18:32:29	22582.000000	451.640000	0.992188	-0.269531	-0.703125	0.077982	0.116514	0.335780	34.439087	-29.159546	37.597656
C:\Users\cware\Desktop\Steller18Nov\18NovTrials\Afternoon\M1(2).DSG	11-1-2013	18:32:29	22583.000000	451.660000	0.925781	-0.089844	-0.808594	0.078899	0.117431	0.336697	38.940430	-34.439087	39.611816
C:\Users\cware\Desktop\Steller18Nov\18NovTrials\Afternoon\M1(2).DSG	11-1-2013	18:32:29	22584.000000	451.680000	0.832031	-0.003906	-0.878906	0.084404	0.121101	0.339450	37.994385	-35.720825	47.576904
C:\Users\cware\Desktop\Steller18Nov\18NovTrials\Afternoon\M1(2).DSG	11-1-2013	18:32:29	22585.000000	451.700000	0.750000	0.082031	-0.882813	0.086239	0.122018	0.341284	30.426025	-25.833130	55.862427
C:\Users\cware\Desktop\Steller18Nov\18NovTrials\Afternoon\M1(2).DSG	11-1-2013	18:32:29	22586.000000	451.720000	0.722656	0.097656	-0.855469	0.089908	0.120183	0.341284	27.328491	-19.256592	57.250977
C:\Users\cware\Desktop\Steller18Nov\18NovTrials\Afternoon\M1(2).DSG	11-1-2013	18:32:29	22587.000000	451.740000	0.757813	0.074219	-0.871094	0.090826	0.122018	0.342202	26.382446	-21.713257	53.192139
C:\Users\cware\Desktop\Steller18Nov\18NovTrials\Afternoon\M1(2).DSG	11-1-2013	18:32:29	22588.000000	451.760000	0.769531	0.066406	-0.871094	0.095413	0.121101	0.343119	21.728516	-21.377563	52.017212
C:\Users\cware\Desktop\Steller18Nov\18NovTrials\Afternoon\M1(2).DSG	11-1-2013	18:32:29	22589.000000	451.780000	0.738281	0.128906	-0.808594	0.097248	0.119266	0.343119	9.307861	-10.818481	54.183960
C:\Users\cware\Desktop\Steller18Nov\18NovTrials\Afternoon\M1(2).DSG	11-1-2013	18:32:29	22590.000000	451.800000	0.730469	0.226563	-0.722656	0.100917	0.115596	0.343119	-1.327515	-0.671387	52.307129
C:\Users\cware\Desktop\Steller18Nov\18NovTrials\Afternoon\M1(2).DSG	11-1-2013	18:32:29	22591.000000	451.820000	0.777344	0.347656	-0.679688	0.100917	0.113761	0.343119	-8.575439	4.165649	48.797607
C:\Users\cware\Desktop\Steller18Nov\18NovTrials\Afternoon\M1(2).DSG	11-1-2013	18:32:29	22592.000000	451.840000	0.765625	0.460938	-0.687500	0.102752	0.107339	0.343119	-9.017944	3.784180	41.732788
C:\Users\cware\Desktop\Steller18Nov\18NovTrials\Afternoon\M1(2).DSG	11-1-2013	18:32:29	22593.000000	451.860000	0.621094	0.519531	-0.695313	0.103670	0.105505	0.343119	-6.851196	13.961792	29.510498
C:\Users\cware\Desktop\Steller18Nov\18NovTrials\Afternoon\M1(2).DSG	11-1-2013	18:32:29	22594.000000	451.880000	0.523438	0.652344	-0.605469	0.103670	0.102752	0.341284	5.630493	26.657104	22.933960
C:\Users\cware\Desktop\Steller18Nov\18NovTrials\Afternoon\M1(2).DSG	11-1-2013	18:32:29	22595.000000	451.900000	0.644531	0.832031	-0.468750	0.100917	0.102752	0.341284	33.447266	33.828735	27.999878
C:\Users\cware\Desktop\Steller18Nov\18NovTrials\Afternoon\M1(2).DSG	11-1-2013	18:32:29	22596.000000	451.920000	0.941406	0.843750	-0.328125	0.100000	0.103670	0.341284	49.880981	26.382446	34.088135
C:\Users\cware\Desktop\Steller18Nov\18NovTrials\Afternoon\M1(2).DSG	11-1-2013	18:32:29	22597.000000	451.940000	1.152344	0.746094	-0.253906	0.098165	0.109174	0.341284	52.978516	6.408691	32.730103
C:\Users\cware\Desktop\Steller18Nov\18NovTrials\Afternoon\M1(2).DSG	11-1-2013	18:32:29	22598.000000	451.960000	1.210938	0.652344	-0.269531	0.099083	0.111927	0.342202	44.235229	-13.397217	24.078369
C:\Users\cware\Desktop\Steller18Nov\18NovTrials\Afternoon\M1(2).DSG	11-1-2013	18:32:29	22599.000000	451.980000	1.113281	0.546875	-0.347656	0.101835	0.116514	0.344037	26.809692	-24.368286	11.505127
C:\Users\cware\Desktop\Steller18Nov\18NovTrials\Afternoon\M1(2).DSG	11-1-2013	18:32:29	22600.000000	452.000000	0.980469	0.511719	-0.464844	0.102752	0.118349	0.344954	13.290405	-24.780273	3.845215
C:\Users\cware\Desktop\Steller18Nov\18NovTrials\Afternoon\M1(2).DSG	11-1-2013	18:32:29	22601.000000	452.020000	0.804688	0.535156	-0.589844	0.105505	0.121101	0.344954	6.332397	-14.038086	-1.327515
C:\Users\cware\Desktop\Steller18Nov\18NovTrials\Afternoon\M1(2).DSG	11-1-2013	18:32:29	22602.000000	452.040000	0.757813	0.527344	-0.617188	0.107339	0.122936	0.345872	5.813599	-6.027222	-2.761841
C:\Users\cware\Desktop\Steller18Nov\18NovTrials\Afternoon\M1(2).DSG	11-1-2013	18:32:29	22603.000000	452.060000	0.765625	0.500000	-0.601563	0.107339	0.124771	0.344954	7.751465	2.014160	-5.813599
C:\Users\cware\Desktop\Steller18Nov\18NovTrials\Afternoon\M1(2).DSG	11-1-2013	18:32:29	22604.000000	452.080000	0.796875	0.472656	-0.558594	0.107339	0.125688	0.345872	8.468628	3.631592	-7.659912
C:\Users\cware\Desktop\Steller18Nov\18NovTrials\Afternoon\M1(2).DSG	11-1-2013	18:32:29	22605.000000	452.100000	0.800781	0.484375	-0.507813	0.105505	0.127523	0.344954	10.803223	7.949829	-5.905151
C:\Users\cware\Desktop\Steller18Nov\18NovTrials\Afternoon\M1(2).DSG	11-1-2013	18:32:29	22606.000000	452.120000	0.855469	0.492188	-0.484375	0.104587	0.130275	0.345872	17.227173	7.919312	-0.885010
C:\Users\cware\Desktop\Steller18Nov\18NovTrials\Afternoon\M1(2).DSG	11-1-2013	18:32:29	22607.000000	452.140000	0.964844	0.507813	-0.457031	0.102752	0.134862	0.344954	30.441284	0.534058	6.729126
C:\Users\cware\Desktop\Steller18Nov\18NovTrials\Afternoon\M1(2).DSG	11-1-2013	18:32:29	22608.000000	452.160000	1.074219	0.449219	-0.480469	0.102752	0.138532	0.346789	35.629272	-10.467529	7.385254
C:\Users\cware\Desktop\Steller18Nov\18NovTrials\Afternoon\M1(2).DSG	11-1-2013	18:32:29	22609.000000	452.180000	1.066406	0.304688	-0.519531	0.103670	0.144037	0.347706	33.035278	-19.699097	2.777100
C:\Users\cware\Desktop\Steller18Nov\18NovTrials\Afternoon\M1(2).DSG	11-1-2013	18:32:29	22610.000000	452.200000	1.007813	0.230469	-0.570313	0.105505	0.147706	0.348624	30.075073	-31.326294	-7.064819
C:\Users\cware\Desktop\Steller18Nov\18NovTrials\Afternoon\M1(2).DSG	11-1-2013	18:32:29	22611.000000	452.220000	0.894531	0.207031	-0.664063	0.109174	0.154128	0.351376	27.679443	-33.111572	-21.286011
C:\Users\cware\Desktop\Steller18Nov\18NovTrials\Afternoon\M1(2).DSG	11-1-2013	18:32:29	22612.000000	452.240000	0.765625	0.175781	-0.804688	0.111009	0.157798	0.351376	19.287109	-22.384644	-24.353027
C:\Users\cware\Desktop\Steller18Nov\18NovTrials\Afternoon\M1(2).DSG	11-1-2013	18:32:29	22613.000000	452.260000	0.675781	0.109375	-0.910156	0.111927	0.162385	0.353211	13.885498	-4.089355	-19.714355
C:\Users\cware\Desktop\Steller18Nov\18NovTrials\Afternoon\M1(2).DSG	11-1-2013	18:32:29	22614.000000	452.280000	0.695313	0.015625	-0.929688	0.111009	0.165138	0.354128	5.996704	5.783081	-8.239746
C:\Users\cware\Desktop\Steller18Nov\18NovTrials\Afternoon\M1(2).DSG	11-1-2013	18:32:29	22615.000000	452.300000	0.835938	-0.101563	-0.781250	0.110092	0.166972	0.354128	-3.585815	11.413574	0.671387
C:\Users\cware\Desktop\Steller18Nov\18NovTrials\Afternoon\M1(2).DSG	11-1-2013	18:32:29	22616.000000	452.320000	0.835938	-0.101563	-0.781250	0.107339	0.166972	0.354128	-9.262085	10.787964	6.958008
C:\Users\cware\Desktop\Steller18Nov\18NovTrials\Afternoon\M1(2).DSG	11-1-2013	18:32:29	22617.000000	452.340000	0.843750	-0.132813	-0.828125	0.107339	0.166055	0.354128	-9.872437	14.480591	12.176514
C:\Users\cware\Desktop\Steller18Nov\18NovTrials\Afternoon\M1(2).DSG	11-1-2013	18:32:29	22618.000000	452.360000	0.828125	-0.117188	-0.855469	0.105505	0.166972	0.355046	-1.678467	21.926880	14.236450
C:\Users\cware\Desktop\Steller18Nov\18NovTrials\Afternoon\M1(2).DSG	11-1-2013	18:32:29	22619.000000	452.380000	0.835938	-0.093750	-0.804688	0.104587	0.167890	0.353211	3.982544	19.485474	9.262085
C:\Users\cware\Desktop\Steller18Nov\18NovTrials\Afternoon\M1(2).DSG	11-1-2013	18:32:29	22620.000000	452.400000	0.738281	-0.062500	-0.835938	0.101835	0.167890	0.355046	4.776001	23.803711	3.448486
C:\Users\cware\Desktop\Steller18Nov\18NovTrials\Afternoon\M1(2).DSG	11-1-2013	18:32:29	22621.000000	452.420000	0.714844	-0.015625	-0.757813	0.098165	0.168807	0.354128	3.295898	24.230957	0.030518
C:\Users\cware\Desktop\Steller18Nov\18NovTrials\Afternoon\M1(2).DSG	11-1-2013	18:32:29	22622.000000	452.440000	0.804688	-0.007813	-0.695313	0.095413	0.169725	0.353211	-1.205444	20.233154	3.021240
C:\Users\cware\Desktop\Steller18Nov\18NovTrials\Afternoon\M1(2).DSG	11-1-2013	18:32:29	22623.000000	452.460000	0.914063	-0.019531	-0.679688	0.095413	0.168807	0.351376	-0.717163	8.270264	5.065918
C:\Users\cware\Desktop\Steller18Nov\18NovTrials\Afternoon\M1(2).DSG	11-1-2013	18:32:29	22624.000000	452.480000	0.968750	0.027344	-0.679688	0.093578	0.168807	0.351376	-3.036499	-0.183105	2.182007
C:\Users\cware\Desktop\Steller18Nov\18NovTrials\Afternoon\M1(2).DSG	11-1-2013	18:32:29	22625.000000	452.500000	0.980469	0.035156	-0.687500	0.093578	0.168807	0.352294	-3.219604	-7.888794	-1.205444
C:\Users\cware\Desktop\Steller18Nov\18NovTrials\Afternoon\M1(2).DSG	11-1-2013	18:32:29	22626.000000	452.520000	1.003906	0.031250	-0.722656	0.094495	0.168807	0.351376	-4.837036	-16.586304	-4.577637
C:\Users\cware\Desktop\Steller18Nov\18NovTrials\Afternoon\M1(2).DSG	11-1-2013	18:32:29	22627.000000	452.540000	0.984375	0.027344	-0.800781	0.095413	0.169725	0.351376	1.937866	-24.414063	-5.752563
C:\Users\cware\Desktop\Steller18Nov\18NovTrials\Afternoon\M1(2).DSG	11-1-2013	18:32:29	22628.000000	452.560000	0.902344	0.035156	-0.828125	0.099083	0.169725	0.352294	9.643555	-18.814087	-3.036499
C:\Users\cware\Desktop\Steller18Nov\18NovTrials\Afternoon\M1(2).DSG	11-1-2013	18:32:29	22629.000000	452.580000	0.863281	0.085938	-0.738281	0.099083	0.170642	0.353211	8.178711	-6.958008	1.281738
C:\Users\cware\Desktop\Steller18Nov\18NovTrials\Afternoon\M1(2).DSG	11-1-2013	18:32:29	22630.000000	452.600000	0.878906	0.121094	-0.722656	0.099083	0.172477	0.353211	7.247925	-2.777100	2.944946
C:\Users\cware\Desktop\Steller18Nov\18NovTrials\Afternoon\M1(2).DSG	11-1-2013	18:32:29	22631.000000	452.620000	0.800781	0.144531	-0.753906	0.099083	0.170642	0.354128	6.652832	2.120972	3.799438
C:\Users\cware\Desktop\Steller18Nov\18NovTrials\Afternoon\M1(2).DSG	11-1-2013	18:32:29	22632.000000	452.640000	0.714844	0.144531	-0.757813	0.099083	0.171560	0.353211	4.226685	6.256104	4.791260
C:\Users\cware\Desktop\Steller18Nov\18NovTrials\Afternoon\M1(2).DSG	11-1-2013	18:32:29	22633.000000	452.660000	0.679688	0.183594	-0.750000	0.098165	0.171560	0.351376	2.502441	7.568359	6.744385
C:\Users\cware\Desktop\Steller18Nov\18NovTrials\Afternoon\M1(2).DSG	11-1-2013	18:32:29	22634.000000	452.680000	0.695313	0.214844	-0.722656	0.096330	0.171560	0.352294	0.946045	10.574341	7.293701
C:\Users\cware\Desktop\Steller18Nov\18NovTrials\Afternoon\M1(2).DSG	11-1-2013	18:32:29	22635.000000	452.700000	0.714844	0.214844	-0.683594	0.096330	0.170642	0.349541	-1.647949	18.478394	5.981445
C:\Users\cware\Desktop\Steller18Nov\18NovTrials\Afternoon\M1(2).DSG	11-1-2013	18:32:29	22636.000000	452.720000	0.753906	0.210938	-0.664063	0.093578	0.170642	0.349541	-3.204346	26.016235	7.003784
C:\Users\cware\Desktop\Steller18Nov\18NovTrials\Afternoon\M1(2).DSG	11-1-2013	18:32:29	22637.000000	452.740000	0.824219	0.191406	-0.636719	0.090826	0.169725	0.348624	-2.792358	27.099609	7.873535
C:\Users\cware\Desktop\Steller18Nov\18NovTrials\Afternoon\M1(2).DSG	11-1-2013	18:32:29	22638.000000	452.760000	0.914063	0.183594	-0.613281	0.088991	0.170642	0.345872	-4.058838	19.119263	7.431030
C:\Users\cware\Desktop\Steller18Nov\18NovTrials\Afternoon\M1(2).DSG	11-1-2013	18:32:29	22639.000000	452.780000	0.980469	0.207031	-0.550781	0.088073	0.167890	0.345872	-12.054443	6.881714	10.101318
C:\Users\cware\Desktop\Steller18Nov\18NovTrials\Afternoon\M1(2).DSG	11-1-2013	18:32:29	22640.000000	452.800000	0.988281	0.308594	-0.503906	0.087156	0.166972	0.344954	-17.135620	-1.205444	6.576538
C:\Users\cware\Desktop\Steller18Nov\18NovTrials\Afternoon\M1(2).DSG	11-1-2013	18:32:29	22641.000000	452.820000	1.015625	0.316406	-0.554688	0.088073	0.165138	0.344037	-17.868042	-12.557983	1.358032
C:\Users\cware\Desktop\Steller18Nov\18NovTrials\Afternoon\M1(2).DSG	11-1-2013	18:32:29	22642.000000	452.840000	1.011719	0.257813	-0.683594	0.088073	0.164220	0.344954	-12.237549	-14.266968	-0.900269
C:\Users\cware\Desktop\Steller18Nov\18NovTrials\Afternoon\M1(2).DSG	11-1-2013	18:32:29	22643.000000	452.860000	0.953125	0.222656	-0.742188	0.089908	0.161468	0.345872	-13.702393	-7.263184	1.678467
C:\Users\cware\Desktop\Steller18Nov\18NovTrials\Afternoon\M1(2).DSG	11-1-2013	18:32:29	22644.000000	452.880000	0.992188	0.234375	-0.750000	0.090826	0.161468	0.344037	-6.515503	-3.417969	0.320435
C:\Users\cware\Desktop\Steller18Nov\18NovTrials\Afternoon\M1(2).DSG	11-1-2013	18:32:29	22645.000000	452.900000	1.027344	0.320313	-0.609375	0.089908	0.161468	0.346789	5.386353	0.396729	-4.547119
C:\Users\cware\Desktop\Steller18Nov\18NovTrials\Afternoon\M1(2).DSG	11-1-2013	18:32:29	22646.000000	452.920000	0.933594	0.371094	-0.582031	0.090826	0.162385	0.345872	11.123657	0.183105	-3.982544
C:\Users\cware\Desktop\Steller18Nov\18NovTrials\Afternoon\M1(2).DSG	11-1-2013	18:32:29	22647.000000	452.940000	0.812500	0.363281	-0.625000	0.089908	0.164220	0.345872	16.021729	0.396729	0.900269
C:\Users\cware\Desktop\Steller18Nov\18NovTrials\Afternoon\M1(2).DSG	11-1-2013	18:32:29	22648.000000	452.960000	0.746094	0.324219	-0.609375	0.088991	0.165138	0.344037	18.859863	0.411987	5.065918
C:\Users\cware\Desktop\Steller18Nov\18NovTrials\Afternoon\M1(2).DSG	11-1-2013	18:32:29	22649.000000	452.980000	0.710938	0.285156	-0.648438	0.089908	0.169725	0.345872	22.964478	4.486084	7.110596
C:\Users\cware\Desktop\Steller18Nov\18NovTrials\Afternoon\M1(2).DSG	11-1-2013	18:32:29	22650.000000	453.000000	0.699219	0.250000	-0.667969	0.088991	0.170642	0.345872	25.344849	8.789063	6.973267
C:\Users\cware\Desktop\Steller18Nov\18NovTrials\Afternoon\M1(2).DSG	11-1-2013	18:32:29	22651.000000	453.020000	0.765625	0.214844	-0.664063	0.086239	0.174312	0.343119	25.161743	12.145996	6.851196
C:\Users\cware\Desktop\Steller18Nov\18NovTrials\Afternoon\M1(2).DSG	11-1-2013	18:32:29	22652.000000	453.040000	0.765625	0.214844	-0.664063	0.086239	0.177064	0.344954	24.368286	12.832642	7.827759
C:\Users\cware\Desktop\Steller18Nov\18NovTrials\Afternoon\M1(2).DSG	11-1-2013	18:32:29	22653.000000	453.060000	0.859375	0.113281	-0.632813	0.083486	0.180734	0.342202	16.769409	16.769409	13.366699
C:\Users\cware\Desktop\Steller18Nov\18NovTrials\Afternoon\M1(2).DSG	11-1-2013	18:32:29	22654.000000	453.080000	0.898438	0.027344	-0.632813	0.082569	0.180734	0.342202	6.118774	21.347046	19.836426
C:\Users\cware\Desktop\Steller18Nov\18NovTrials\Afternoon\M1(2).DSG	11-1-2013	18:32:29	22655.000000	453.100000	0.968750	-0.019531	-0.625000	0.079817	0.180734	0.339450	-7.431030	23.376465	29.953003
C:\Users\cware\Desktop\Steller18Nov\18NovTrials\Afternoon\M1(2).DSG	11-1-2013	18:32:29	22656.000000	453.120000	1.070313	-0.023438	-0.621094	0.078899	0.178899	0.339450	-9.933472	14.007568	31.463623
C:\Users\cware\Desktop\Steller18Nov\18NovTrials\Afternoon\M1(2).DSG	11-1-2013	18:32:29	22657.000000	453.140000	1.113281	0.031250	-0.621094	0.077982	0.177064	0.339450	-11.199951	-3.494263	25.054932
C:\Users\cware\Desktop\Steller18Nov\18NovTrials\Afternoon\M1(2).DSG	11-1-2013	18:32:29	22658.000000	453.160000	1.085938	0.085938	-0.636719	0.077064	0.176147	0.338532	-12.084961	-15.701294	19.424438
C:\Users\cware\Desktop\Steller18Nov\18NovTrials\Afternoon\M1(2).DSG	11-1-2013	18:32:29	22659.000000	453.180000	1.015625	0.167969	-0.632813	0.079817	0.174312	0.339450	-14.755249	-21.270752	14.709473
C:\Users\cware\Desktop\Steller18Nov\18NovTrials\Afternoon\M1(2).DSG	11-1-2013	18:32:29	22660.000000	453.200000	0.968750	0.230469	-0.617188	0.081651	0.171560	0.340367	-10.757446	-23.696899	9.490967
C:\Users\cware\Desktop\Steller18Nov\18NovTrials\Afternoon\M1(2).DSG	11-1-2013	18:32:29	22661.000000	453.220000	0.910156	0.324219	-0.687500	0.082569	0.170642	0.341284	-6.286621	-24.063110	8.224487
C:\Users\cware\Desktop\Steller18Nov\18NovTrials\Afternoon\M1(2).DSG	11-1-2013	18:32:29	22662.000000	453.240000	0.839844	0.363281	-0.667969	0.085321	0.169725	0.344037	0.152588	-22.171021	8.438110
C:\Users\cware\Desktop\Steller18Nov\18NovTrials\Afternoon\M1(2).DSG	11-1-2013	18:32:29	22663.000000	453.260000	0.820313	0.343750	-0.648438	0.087156	0.170642	0.344037	10.131836	-21.759033	8.453369
C:\Users\cware\Desktop\Steller18Nov\18NovTrials\Afternoon\M1(2).DSG	11-1-2013	18:32:29	22664.000000	453.280000	0.792969	0.312500	-0.769531	0.088991	0.171560	0.345872	17.318726	-17.868042	8.483887
C:\Users\cware\Desktop\Steller18Nov\18NovTrials\Afternoon\M1(2).DSG	11-1-2013	18:32:29	22665.000000	453.300000	0.757813	0.261719	-0.761719	0.088991	0.174312	0.344954	24.551392	-11.581421	6.866455
C:\Users\cware\Desktop\Steller18Nov\18NovTrials\Afternoon\M1(2).DSG	11-1-2013	18:32:29	22666.000000	453.320000	0.726563	0.207031	-0.746094	0.090826	0.177982	0.345872	26.412964	-8.895874	4.623413
C:\Users\cware\Desktop\Steller18Nov\18NovTrials\Afternoon\M1(2).DSG	11-1-2013	18:32:29	22667.000000	453.340000	0.738281	0.210938	-0.800781	0.090826	0.178899	0.347706	24.765015	-3.341675	1.922607
C:\Users\cware\Desktop\Steller18Nov\18NovTrials\Afternoon\M1(2).DSG	11-1-2013	18:32:29	22668.000000	453.360000	0.753906	0.187500	-0.765625	0.090826	0.181651	0.345872	21.148682	-1.358032	-1.068115
C:\Users\cware\Desktop\Steller18Nov\18NovTrials\Afternoon\M1(2).DSG	11-1-2013	18:32:29	22669.000000	453.380000	0.750000	0.164063	-0.746094	0.090826	0.184404	0.346789	12.771606	4.318237	-4.898071
C:\Users\cware\Desktop\Steller18Nov\18NovTrials\Afternoon\M1(2).DSG	11-1-2013	18:32:29	22670.000000	453.400000	0.753906	0.140625	-0.710938	0.089908	0.186239	0.344954	3.631592	10.345459	-6.484985
C:\Users\cware\Desktop\Steller18Nov\18NovTrials\Afternoon\M1(2).DSG	11-1-2013	18:32:29	22671.000000	453.420000	0.742188	0.140625	-0.722656	0.088991	0.186239	0.344037	-6.057739	15.762329	-7.492065
C:\Users\cware\Desktop\Steller18Nov\18NovTrials\Afternoon\M1(2).DSG	11-1-2013	18:32:29	22672.000000	453.440000	0.757813	0.167969	-0.703125	0.088073	0.185321	0.343119	-11.337280	20.690918	-7.125854
C:\Users\cware\Desktop\Steller18Nov\18NovTrials\Afternoon\M1(2).DSG	11-1-2013	18:32:29	22673.000000	453.460000	0.792969	0.183594	-0.652344	0.085321	0.185321	0.343119	-20.004272	23.056030	-5.203247
C:\Users\cware\Desktop\Steller18Nov\18NovTrials\Afternoon\M1(2).DSG	11-1-2013	18:32:29	22674.000000	453.480000	0.859375	0.187500	-0.574219	0.082569	0.184404	0.342202	-24.383545	21.865845	-2.105713
C:\Users\cware\Desktop\Steller18Nov\18NovTrials\Afternoon\M1(2).DSG	11-1-2013	18:32:29	22675.000000	453.500000	0.894531	0.199219	-0.589844	0.081651	0.182569	0.339450	-27.816772	13.717651	0.762939
C:\Users\cware\Desktop\Steller18Nov\18NovTrials\Afternoon\M1(2).DSG	11-1-2013	18:32:29	22676.000000	453.520000	1.011719	0.234375	-0.578125	0.080734	0.178899	0.338532	-30.548096	-3.616333	-6.256104
C:\Users\cware\Desktop\Steller18Nov\18NovTrials\Afternoon\M1(2).DSG	11-1-2013	18:32:29	22677.000000	453.540000	1.125000	0.289063	-0.578125	0.081651	0.176147	0.340367	-34.255981	-21.728516	-15.777588
C:\Users\cware\Desktop\Steller18Nov\18NovTrials\Afternoon\M1(2).DSG	11-1-2013	18:32:29	22678.000000	453.560000	1.113281	0.289063	-0.621094	0.082569	0.175229	0.340367	-34.286499	-29.357910	-21.575928
C:\Users\cware\Desktop\Steller18Nov\18NovTrials\Afternoon\M1(2).DSG	11-1-2013	18:32:29	22679.000000	453.580000	1.039063	0.246094	-0.691406	0.086239	0.171560	0.342202	-32.394409	-31.860352	-24.108887
C:\Users\cware\Desktop\Steller18Nov\18NovTrials\Afternoon\M1(2).DSG	11-1-2013	18:32:29	22680.000000	453.600000	0.984375	0.214844	-0.644531	0.088991	0.166972	0.344037	-30.624390	-36.026001	-20.797729
C:\Users\cware\Desktop\Steller18Nov\18NovTrials\Afternoon\M1(2).DSG	11-1-2013	18:32:29	22681.000000	453.620000	0.925781	0.257813	-0.757813	0.093578	0.167890	0.345872	-25.131226	-33.111572	-21.759033
C:\Users\cware\Desktop\Steller18Nov\18NovTrials\Afternoon\M1(2).DSG	11-1-2013	18:32:29	22682.000000	453.640000	0.828125	0.257813	-0.718750	0.095413	0.166972	0.346789	-20.248413	-27.969360	-21.484375
C:\Users\cware\Desktop\Steller18Nov\18NovTrials\Afternoon\M1(2).DSG	11-1-2013	18:32:29	22683.000000	453.660000	0.773438	0.273438	-0.796875	0.099083	0.166055	0.347706	-13.290405	-19.348145	-22.644043
C:\Users\cware\Desktop\Steller18Nov\18NovTrials\Afternoon\M1(2).DSG	11-1-2013	18:32:29	22684.000000	453.680000	0.757813	0.300781	-0.699219	0.099083	0.166972	0.348624	-4.974365	-10.192871	-26.031494
C:\Users\cware\Desktop\Steller18Nov\18NovTrials\Afternoon\M1(2).DSG	11-1-2013	18:32:29	22685.000000	453.700000	0.734375	0.316406	-0.703125	0.099083	0.166972	0.347706	-2.380371	-4.302979	-29.830933
C:\Users\cware\Desktop\Steller18Nov\18NovTrials\Afternoon\M1(2).DSG	11-1-2013	18:32:29	22686.000000	453.720000	0.734375	0.316406	-0.703125	0.099083	0.168807	0.348624	-3.311157	1.388550	-33.905029
C:\Users\cware\Desktop\Steller18Nov\18NovTrials\Afternoon\M1(2).DSG	11-1-2013	18:32:29	22687.000000	453.740000	0.757813	0.300781	-0.558594	0.100000	0.169725	0.348624	-10.055542	1.373291	-37.918091
C:\Users\cware\Desktop\Steller18Nov\18NovTrials\Afternoon\M1(2).DSG	11-1-2013	18:32:29	22688.000000	453.760000	0.773438	0.289063	-0.710938	0.099083	0.170642	0.348624	-13.824463	7.064819	-41.610718
C:\Users\cware\Desktop\Steller18Nov\18NovTrials\Afternoon\M1(2).DSG	11-1-2013	18:32:29	22689.000000	453.780000	0.792969	0.269531	-0.695313	0.097248	0.169725	0.348624	-16.677856	12.344360	-43.899536
C:\Users\cware\Desktop\Steller18Nov\18NovTrials\Afternoon\M1(2).DSG	11-1-2013	18:32:29	22690.000000	453.800000	0.828125	0.250000	-0.675781	0.095413	0.171560	0.347706	-17.242432	14.587402	-42.587280
C:\Users\cware\Desktop\Steller18Nov\18NovTrials\Afternoon\M1(2).DSG	11-1-2013	18:32:29	22691.000000	453.820000	0.886719	0.191406	-0.667969	0.093578	0.172477	0.346789	-15.640259	14.419556	-38.223267
C:\Users\cware\Desktop\Steller18Nov\18NovTrials\Afternoon\M1(2).DSG	11-1-2013	18:32:29	22692.000000	453.840000	1.015625	0.089844	-0.621094	0.093578	0.172477	0.345872	-16.433716	2.471924	-31.890869
C:\Users\cware\Desktop\Steller18Nov\18NovTrials\Afternoon\M1(2).DSG	11-1-2013	18:32:29	22693.000000	453.860000	1.082031	0.062500	-0.531250	0.095413	0.173394	0.345872	-17.395020	-18.020630	-28.030396
C:\Users\cware\Desktop\Steller18Nov\18NovTrials\Afternoon\M1(2).DSG	11-1-2013	18:32:29	22694.000000	453.880000	1.074219	0.070313	-0.515625	0.096330	0.173394	0.347706	-20.614624	-28.732300	-26.199341
C:\Users\cware\Desktop\Steller18Nov\18NovTrials\Afternoon\M1(2).DSG	11-1-2013	18:32:29	22695.000000	453.900000	0.996094	0.074219	-0.656250	0.100000	0.171560	0.349541	-24.993896	-28.778076	-20.904541
C:\Users\cware\Desktop\Steller18Nov\18NovTrials\Afternoon\M1(2).DSG	11-1-2013	18:32:29	22696.000000	453.920000	0.917969	0.035156	-0.683594	0.100000	0.170642	0.350459	-24.963379	-25.482178	-14.938354
C:\Users\cware\Desktop\Steller18Nov\18NovTrials\Afternoon\M1(2).DSG	11-1-2013	18:32:29	22697.000000	453.940000	0.875000	0.031250	-0.695313	0.102752	0.166972	0.352294	-24.215698	-25.878906	-9.033203
C:\Users\cware\Desktop\Steller18Nov\18NovTrials\Afternoon\M1(2).DSG	11-1-2013	18:32:29	22698.000000	453.960000	0.878906	0.042969	-0.753906	0.105505	0.166972	0.353211	-19.531250	-22.445679	-9.307861
C:\Users\cware\Desktop\Steller18Nov\18NovTrials\Afternoon\M1(2).DSG	11-1-2013	18:32:29	22699.000000	453.980000	0.871094	0.093750	-0.757813	0.106422	0.166972	0.354128	-14.373779	-17.074585	-9.170532
C:\Users\cware\Desktop\Steller18Nov\18NovTrials\Afternoon\M1(2).DSG	11-1-2013	18:32:29	22700.000000	454.000000	0.808594	0.179688	-0.792969	0.109174	0.166055	0.355046	-5.706787	-7.797241	-14.068604
C:\Users\cware\Desktop\Steller18Nov\18NovTrials\Afternoon\M1(2).DSG	11-1-2013	18:32:29	22701.000000	454.020000	0.718750	0.171875	-0.750000	0.108257	0.165138	0.355963	-6.958008	-4.821777	-17.715454
C:\Users\cware\Desktop\Steller18Nov\18NovTrials\Afternoon\M1(2).DSG	11-1-2013	18:32:29	22702.000000	454.040000	0.656250	0.167969	-0.804688	0.108257	0.165138	0.355963	-11.779785	-2.883911	-20.828247
C:\Users\cware\Desktop\Steller18Nov\18NovTrials\Afternoon\M1(2).DSG	11-1-2013	18:32:29	22703.000000	454.060000	0.660156	0.144531	-0.656250	0.108257	0.165138	0.355963	-15.365601	3.219604	-16.128540
C:\Users\cware\Desktop\Steller18Nov\18NovTrials\Afternoon\M1(2).DSG	11-1-2013	18:32:29	22704.000000	454.080000	0.675781	0.121094	-0.796875	0.108257	0.164220	0.355046	-15.350342	12.374878	-12.359619
C:\Users\cware\Desktop\Steller18Nov\18NovTrials\Afternoon\M1(2).DSG	11-1-2013	18:32:29	22705.000000	454.100000	0.628906	0.078125	-0.785156	0.108257	0.163303	0.355963	-22.705078	24.047852	-6.057739
C:\Users\cware\Desktop\Steller18Nov\18NovTrials\Afternoon\M1(2).DSG	11-1-2013	18:32:29	22706.000000	454.120000	0.644531	0.058594	-0.722656	0.104587	0.160550	0.353211	-24.078369	32.333374	-3.601074
C:\Users\cware\Desktop\Steller18Nov\18NovTrials\Afternoon\M1(2).DSG	11-1-2013	18:32:29	22707.000000	454.140000	0.703125	0.042969	-0.781250	0.101835	0.159633	0.353211	-20.568848	30.334473	-4.943848
C:\Users\cware\Desktop\Steller18Nov\18NovTrials\Afternoon\M1(2).DSG	11-1-2013	18:32:29	22708.000000	454.160000	0.789063	-0.050781	-0.718750	0.100000	0.156881	0.351376	-16.433716	16.555786	-8.010864
C:\Users\cware\Desktop\Steller18Nov\18NovTrials\Afternoon\M1(2).DSG	11-1-2013	18:32:29	22709.000000	454.180000	0.945313	-0.132813	-0.582031	0.098165	0.155963	0.349541	-16.448975	6.195068	-11.047363
C:\Users\cware\Desktop\Steller18Nov\18NovTrials\Afternoon\M1(2).DSG	11-1-2013	18:32:29	22710.000000	454.200000	1.085938	-0.187500	-0.664063	0.098165	0.155046	0.349541	-16.693115	-4.928589	-12.527466
C:\Users\cware\Desktop\Steller18Nov\18NovTrials\Afternoon\M1(2).DSG	11-1-2013	18:32:29	22711.000000	454.220000	1.167969	-0.281250	-0.738281	0.100000	0.153211	0.348624	-14.389038	-14.129639	-9.780884
C:\Users\cware\Desktop\Steller18Nov\18NovTrials\Afternoon\M1(2).DSG	11-1-2013	18:32:29	22712.000000	454.240000	1.171875	-0.320313	-0.816406	0.101835	0.151376	0.348624	-27.130127	-28.625488	-7.339478
C:\Users\cware\Desktop\Steller18Nov\18NovTrials\Afternoon\M1(2).DSG	11-1-2013	18:32:29	22713.000000	454.260000	1.183594	-0.273438	-0.757813	0.105505	0.149541	0.348624	-43.502808	-44.616699	-5.477905
C:\Users\cware\Desktop\Steller18Nov\18NovTrials\Afternoon\M1(2).DSG	11-1-2013	18:32:29	22714.000000	454.280000	1.144531	-0.210938	-0.855469	0.108257	0.144954	0.349541	-48.873901	-52.795410	-4.028320
C:\Users\cware\Desktop\Steller18Nov\18NovTrials\Afternoon\M1(2).DSG	11-1-2013	18:32:29	22715.000000	454.300000	1.078125	-0.113281	-0.753906	0.114679	0.137615	0.350459	-57.525635	-54.794312	-1.327515
C:\Users\cware\Desktop\Steller18Nov\18NovTrials\Afternoon\M1(2).DSG	11-1-2013	18:32:29	22716.000000	454.320000	0.929688	-0.003906	-0.957031	0.118349	0.132110	0.350459	-64.392090	-41.061401	0.518799
C:\Users\cware\Desktop\Steller18Nov\18NovTrials\Afternoon\M1(2).DSG	11-1-2013	18:32:29	22717.000000	454.340000	0.765625	0.089844	-0.921875	0.123853	0.120183	0.351376	-72.891235	-17.257690	-0.915527
C:\Users\cware\Desktop\Steller18Nov\18NovTrials\Afternoon\M1(2).DSG	11-1-2013	18:32:29	22718.000000	454.360000	0.703125	0.128906	-0.843750	0.125688	0.113761	0.350459	-80.902100	-5.966187	-1.419067
C:\Users\cware\Desktop\Steller18Nov\18NovTrials\Afternoon\M1(2).DSG	11-1-2013	18:32:29	22719.000000	454.380000	0.730469	0.199219	-0.640625	0.127523	0.100917	0.349541	-78.994751	-3.982544	-4.913330
C:\Users\cware\Desktop\Steller18Nov\18NovTrials\Afternoon\M1(2).DSG	11-1-2013	18:32:29	22720.000000	454.400000	0.730469	0.199219	-0.640625	0.127523	0.095413	0.347706	-80.612183	-7.049561	-9.094238
C:\Users\cware\Desktop\Steller18Nov\18NovTrials\Afternoon\M1(2).DSG	11-1-2013	18:32:29	22721.000000	454.420000	0.757813	0.296875	-0.617188	0.128440	0.082569	0.345872	-76.782227	-5.294800	-18.096924
C:\Users\cware\Desktop\Steller18Nov\18NovTrials\Afternoon\M1(2).DSG	11-1-2013	18:32:29	22722.000000	454.440000	0.820313	0.277344	-0.546875	0.128440	0.073394	0.344954	-80.703735	-5.889893	-29.067993
C:\Users\cware\Desktop\Steller18Nov\18NovTrials\Afternoon\M1(2).DSG	11-1-2013	18:32:29	22723.000000	454.460000	0.835938	0.242188	-0.488281	0.129358	0.065138	0.339450	-94.070435	-3.677368	-39.230347
C:\Users\cware\Desktop\Steller18Nov\18NovTrials\Afternoon\M1(2).DSG	11-1-2013	18:32:29	22724.000000	454.480000	0.902344	0.382813	-0.441406	0.130275	0.058716	0.336697	-96.511841	-0.915527	-37.460327
C:\Users\cware\Desktop\Steller18Nov\18NovTrials\Afternoon\M1(2).DSG	11-1-2013	18:32:29	22725.000000	454.500000	0.953125	0.535156	-0.417969	0.130275	0.047706	0.331193	-86.181641	-7.492065	-25.466919
C:\Users\cware\Desktop\Steller18Nov\18NovTrials\Afternoon\M1(2).DSG	11-1-2013	18:32:29	22726.000000	454.520000	0.980469	0.621094	-0.335938	0.130275	0.040367	0.330275	-69.564819	-16.021729	-18.737793
C:\Users\cware\Desktop\Steller18Nov\18NovTrials\Afternoon\M1(2).DSG	11-1-2013	18:32:29	22727.000000	454.540000	0.902344	0.609375	-0.472656	0.133028	0.032110	0.327523	-58.792114	-32.638550	-19.439697
C:\Users\cware\Desktop\Steller18Nov\18NovTrials\Afternoon\M1(2).DSG	11-1-2013	18:32:29	22728.000000	454.560000	0.812500	0.531250	-0.421875	0.134862	0.030275	0.325688	-60.562134	-36.712646	-27.389526
C:\Users\cware\Desktop\Steller18Nov\18NovTrials\Afternoon\M1(2).DSG	11-1-2013	18:32:29	22729.000000	454.580000	0.742188	0.531250	-0.429688	0.138532	0.021101	0.321101	-74.264526	-29.754639	-38.742065
C:\Users\cware\Desktop\Steller18Nov\18NovTrials\Afternoon\M1(2).DSG	11-1-2013	18:32:29	22730.000000	454.600000	0.753906	0.601563	-0.492188	0.139450	0.018349	0.319266	-82.901001	-24.597168	-48.156738
C:\Users\cware\Desktop\Steller18Nov\18NovTrials\Afternoon\M1(2).DSG	11-1-2013	18:32:29	22731.000000	454.620000	0.792969	0.652344	-0.421875	0.137615	0.008257	0.314679	-76.950073	-15.777588	-60.791016
C:\Users\cware\Desktop\Steller18Nov\18NovTrials\Afternoon\M1(2).DSG	11-1-2013	18:32:29	22732.000000	454.640000	0.816406	0.667969	-0.468750	0.136697	0.006422	0.311009	-71.624756	-16.265869	-71.624756
C:\Users\cware\Desktop\Steller18Nov\18NovTrials\Afternoon\M1(2).DSG	11-1-2013	18:32:29	22733.000000	454.660000	0.812500	0.687500	-0.480469	0.133028	0.000917	0.308257	-65.521240	-15.090942	-82.641602
C:\Users\cware\Desktop\Steller18Nov\18NovTrials\Afternoon\M1(2).DSG	11-1-2013	18:32:29	22734.000000	454.680000	0.796875	0.726563	-0.386719	0.132110	-0.000917	0.304587	-57.128906	-11.657715	-92.269897
C:\Users\cware\Desktop\Steller18Nov\18NovTrials\Afternoon\M1(2).DSG	11-1-2013	18:32:29	22735.000000	454.700000	0.781250	0.753906	-0.308594	0.126606	-0.002752	0.302752	-42.999268	-3.097534	-96.313477
C:\Users\cware\Desktop\Steller18Nov\18NovTrials\Afternoon\M1(2).DSG	11-1-2013	18:32:29	22736.000000	454.720000	0.769531	0.800781	-0.425781	0.122018	-0.000917	0.301835	-27.557373	0.793457	-97.000122
C:\Users\cware\Desktop\Steller18Nov\18NovTrials\Afternoon\M1(2).DSG	11-1-2013	18:32:29	22737.000000	454.740000	0.773438	0.769531	-0.347656	0.120183	-0.000917	0.301835	-14.907837	2.044678	-93.231201
C:\Users\cware\Desktop\Steller18Nov\18NovTrials\Afternoon\M1(2).DSG	11-1-2013	18:32:29	22738.000000	454.760000	0.742188	0.726563	-0.359375	0.113761	0.003670	0.302752	-8.499146	3.799438	-91.110229
C:\Users\cware\Desktop\Steller18Nov\18NovTrials\Afternoon\M1(2).DSG	11-1-2013	18:32:29	22739.000000	454.780000	0.746094	0.660156	-0.355469	0.109174	0.005505	0.302752	-3.829956	7.369995	-94.665527
C:\Users\cware\Desktop\Steller18Nov\18NovTrials\Afternoon\M1(2).DSG	11-1-2013	18:32:29	22740.000000	454.800000	0.796875	0.617188	-0.355469	0.101835	0.015596	0.302752	-1.296997	6.668091	-97.671509
C:\Users\cware\Desktop\Steller18Nov\18NovTrials\Afternoon\M1(2).DSG	11-1-2013	18:32:29	22741.000000	454.820000	0.917969	0.609375	-0.363281	0.099083	0.018349	0.303670	8.544922	4.150391	-98.983765
C:\Users\cware\Desktop\Steller18Nov\18NovTrials\Afternoon\M1(2).DSG	11-1-2013	18:32:29	22742.000000	454.840000	1.000000	0.628906	-0.347656	0.091743	0.030275	0.306422	17.700195	5.279541	-101.791382
C:\Users\cware\Desktop\Steller18Nov\18NovTrials\Afternoon\M1(2).DSG	11-1-2013	18:32:29	22743.000000	454.860000	1.042969	0.648438	-0.304688	0.088073	0.035780	0.306422	20.385742	19.714355	-102.401733
C:\Users\cware\Desktop\Steller18Nov\18NovTrials\Afternoon\M1(2).DSG	11-1-2013	18:32:29	22744.000000	454.880000	1.136719	0.585938	-0.355469	0.078899	0.048624	0.308257	12.237549	38.543701	-92.788696
C:\Users\cware\Desktop\Steller18Nov\18NovTrials\Afternoon\M1(2).DSG	11-1-2013	18:32:29	22745.000000	454.900000	1.253906	0.496094	-0.492188	0.074312	0.055046	0.307339	-6.271362	54.779053	-77.117920
C:\Users\cware\Desktop\Steller18Nov\18NovTrials\Afternoon\M1(2).DSG	11-1-2013	18:32:29	22746.000000	454.920000	1.347656	0.371094	-0.632813	0.063303	0.063303	0.305505	-27.038574	50.094604	-71.640015
C:\Users\cware\Desktop\Steller18Nov\18NovTrials\Afternoon\M1(2).DSG	11-1-2013	18:32:29	22747.000000	454.940000	1.425781	0.273438	-0.734375	0.059633	0.064220	0.305505	-61.599731	9.170532	-72.494507
C:\Users\cware\Desktop\Steller18Nov\18NovTrials\Afternoon\M1(2).DSG	11-1-2013	18:32:29	22748.000000	454.960000	1.207031	0.203125	-0.949219	0.056881	0.065138	0.305505	-75.103760	-18.554688	-82.107544
C:\Users\cware\Desktop\Steller18Nov\18NovTrials\Afternoon\M1(2).DSG	11-1-2013	18:32:29	22749.000000	454.980000	0.824219	0.121094	-1.167969	0.056881	0.063303	0.304587	-108.230591	-11.932373	-78.399658
C:\Users\cware\Desktop\Steller18Nov\18NovTrials\Afternoon\M1(2).DSG	11-1-2013	18:32:29	22750.000000	455.000000	0.511719	-0.019531	-1.261719	0.055046	0.054128	0.303670	-141.281128	-5.020142	-50.476074
C:\Users\cware\Desktop\Steller18Nov\18NovTrials\Afternoon\M1(2).DSG	11-1-2013	18:32:29	22751.000000	455.020000	0.382813	-0.281250	-1.253906	0.051376	0.045872	0.300917	-145.675659	-7.568359	-15.228271
C:\Users\cware\Desktop\Steller18Nov\18NovTrials\Afternoon\M1(2).DSG	11-1-2013	18:32:29	22752.000000	455.040000	0.332031	-0.539063	-1.144531	0.051376	0.036697	0.298165	-120.040894	-25.604248	-7.736206
C:\Users\cware\Desktop\Steller18Nov\18NovTrials\Afternoon\M1(2).DSG	11-1-2013	18:32:29	22753.000000	455.060000	0.457031	-0.578125	-1.054688	0.054128	0.022936	0.294495	-95.596313	-36.666870	-17.898560
C:\Users\cware\Desktop\Steller18Nov\18NovTrials\Afternoon\M1(2).DSG	11-1-2013	18:32:29	22754.000000	455.080000	0.527344	-0.453125	-0.972656	0.056881	0.018349	0.292661	-78.826904	-18.905640	-36.026001
C:\Users\cware\Desktop\Steller18Nov\18NovTrials\Afternoon\M1(2).DSG	11-1-2013	18:32:29	22755.000000	455.100000	0.957031	-0.417969	-0.906250	0.055046	0.012844	0.288073	-56.884766	-18.966675	-59.051514
C:\Users\cware\Desktop\Steller18Nov\18NovTrials\Afternoon\M1(2).DSG	11-1-2013	18:32:29	22756.000000	455.120000	0.957031	-0.417969	-0.906250	0.054128	0.011927	0.287156	-22.781372	-38.345337	-70.175171
C:\Users\cware\Desktop\Steller18Nov\18NovTrials\Afternoon\M1(2).DSG	11-1-2013	18:32:29	22757.000000	455.140000	0.863281	-0.726563	-0.835938	0.054128	0.017431	0.288073	32.165527	-36.834717	-70.465088
C:\Users\cware\Desktop\Steller18Nov\18NovTrials\Afternoon\M1(2).DSG	11-1-2013	18:32:29	22758.000000	455.160000	0.816406	-0.738281	-0.828125	0.053211	0.021101	0.290826	52.276611	-28.533936	-66.345215
C:\Users\cware\Desktop\Steller18Nov\18NovTrials\Afternoon\M1(2).DSG	11-1-2013	18:32:29	22759.000000	455.180000	0.757813	-0.761719	-0.816406	0.053211	0.033945	0.296330	56.488037	-12.069702	-57.052612
C:\Users\cware\Desktop\Steller18Nov\18NovTrials\Afternoon\M1(2).DSG	11-1-2013	18:32:29	22760.000000	455.200000	0.796875	-0.769531	-0.781250	0.051376	0.038532	0.297248	45.410156	5.432129	-40.100098
C:\Users\cware\Desktop\Steller18Nov\18NovTrials\Afternoon\M1(2).DSG	11-1-2013	18:32:29	22761.000000	455.220000	0.906250	-0.707031	-0.718750	0.049541	0.045872	0.298165	16.845703	22.003174	-19.226074
C:\Users\cware\Desktop\Steller18Nov\18NovTrials\Afternoon\M1(2).DSG	11-1-2013	18:32:29	22762.000000	455.240000	0.980469	-0.640625	-0.695313	0.047706	0.048624	0.296330	-5.996704	33.706665	-8.331299
C:\Users\cware\Desktop\Steller18Nov\18NovTrials\Afternoon\M1(2).DSG	11-1-2013	18:32:29	22763.000000	455.260000	0.953125	-0.589844	-0.699219	0.044954	0.048624	0.293578	-18.829346	37.353516	1.953125
C:\Users\cware\Desktop\Steller18Nov\18NovTrials\Afternoon\M1(2).DSG	11-1-2013	18:32:29	22764.000000	455.280000	0.902344	-0.511719	-0.714844	0.043119	0.046789	0.291743	-23.330688	31.845093	6.713867
C:\Users\cware\Desktop\Steller18Nov\18NovTrials\Afternoon\M1(2).DSG	11-1-2013	18:32:29	22765.000000	455.300000	0.886719	-0.406250	-0.703125	0.041284	0.045872	0.288073	-20.782471	16.708374	8.834839
C:\Users\cware\Desktop\Steller18Nov\18NovTrials\Afternoon\M1(2).DSG	11-1-2013	18:32:29	22766.000000	455.320000	0.859375	-0.335938	-0.738281	0.041284	0.044037	0.288991	-18.997192	4.684448	12.664795
C:\Users\cware\Desktop\Steller18Nov\18NovTrials\Afternoon\M1(2).DSG	11-1-2013	18:32:29	22767.000000	455.340000	0.820313	-0.269531	-0.687500	0.041284	0.041284	0.288073	-23.254395	-1.663208	20.767212
C:\Users\cware\Desktop\Steller18Nov\18NovTrials\Afternoon\M1(2).DSG	11-1-2013	18:32:29	22768.000000	455.360000	0.851563	-0.218750	-0.699219	0.041284	0.038532	0.288073	-24.841309	-9.368896	21.362305
C:\Users\cware\Desktop\Steller18Nov\18NovTrials\Afternoon\M1(2).DSG	11-1-2013	18:32:29	22769.000000	455.380000	0.910156	-0.226563	-0.734375	0.044037	0.035780	0.290826	-18.127441	-26.168823	15.457153
C:\Users\cware\Desktop\Steller18Nov\18NovTrials\Afternoon\M1(2).DSG	11-1-2013	18:32:29	22770.000000	455.400000	0.886719	-0.304688	-0.710938	0.044954	0.034862	0.291743	-15.426636	-27.877808	20.446777
C:\Users\cware\Desktop\Steller18Nov\18NovTrials\Afternoon\M1(2).DSG	11-1-2013	18:32:29	22771.000000	455.420000	0.757813	-0.367188	-0.558594	0.049541	0.031193	0.295413	-19.165039	-14.724731	31.646729
C:\Users\cware\Desktop\Steller18Nov\18NovTrials\Afternoon\M1(2).DSG	11-1-2013	18:32:29	22772.000000	455.440000	0.628906	-0.367188	-0.449219	0.051376	0.028440	0.295413	-35.049438	-1.052856	40.969849
C:\Users\cware\Desktop\Steller18Nov\18NovTrials\Afternoon\M1(2).DSG	11-1-2013	18:32:29	22773.000000	455.460000	0.761719	-0.359375	-0.503906	0.055046	0.020183	0.294495	-56.518555	-13.687134	41.183472
C:\Users\cware\Desktop\Steller18Nov\18NovTrials\Afternoon\M1(2).DSG	11-1-2013	18:32:29	22774.000000	455.480000	0.988281	-0.191406	-0.578125	0.056881	0.014679	0.294495	-68.679810	-26.046753	39.443970
C:\Users\cware\Desktop\Steller18Nov\18NovTrials\Afternoon\M1(2).DSG	11-1-2013	18:32:29	22775.000000	455.500000	1.000000	-0.027344	-0.500000	0.060550	0.001835	0.293578	-75.805664	-20.477295	37.292480
C:\Users\cware\Desktop\Steller18Nov\18NovTrials\Afternoon\M1(2).DSG	11-1-2013	18:32:29	22776.000000	455.520000	0.871094	0.082031	-0.406250	0.066055	-0.004587	0.291743	-78.674316	-4.058838	36.773682
C:\Users\cware\Desktop\Steller18Nov\18NovTrials\Afternoon\M1(2).DSG	11-1-2013	18:32:29	22777.000000	455.540000	0.753906	0.351563	-0.339844	0.066055	-0.010092	0.290826	-79.223633	16.357422	35.980225
C:\Users\cware\Desktop\Steller18Nov\18NovTrials\Afternoon\M1(2).DSG	11-1-2013	18:32:29	22778.000000	455.560000	0.804688	0.582031	-0.281250	0.068807	-0.021101	0.284404	-75.134277	15.731812	36.804199
C:\Users\cware\Desktop\Steller18Nov\18NovTrials\Afternoon\M1(2).DSG	11-1-2013	18:32:29	22779.000000	455.580000	0.941406	0.617188	-0.292969	0.072477	-0.027523	0.282569	-64.682007	-0.137329	36.026001
C:\Users\cware\Desktop\Steller18Nov\18NovTrials\Afternoon\M1(2).DSG	11-1-2013	18:32:29	22780.000000	455.600000	1.062500	0.558594	-0.285156	0.077064	-0.036697	0.278899	-52.337646	-18.218994	29.418945
C:\Users\cware\Desktop\Steller18Nov\18NovTrials\Afternoon\M1(2).DSG	11-1-2013	18:32:29	22781.000000	455.620000	1.195313	0.503906	-0.285156	0.079817	-0.040367	0.277982	-38.070679	-37.231445	17.333984
C:\Users\cware\Desktop\Steller18Nov\18NovTrials\Afternoon\M1(2).DSG	11-1-2013	18:32:29	22782.000000	455.640000	1.085938	0.523438	-0.375000	0.088073	-0.044954	0.279817	-22.216797	-39.093018	6.866455
C:\Users\cware\Desktop\Steller18Nov\18NovTrials\Afternoon\M1(2).DSG	11-1-2013	18:32:29	22783.000000	455.660000	0.949219	0.589844	-0.492188	0.091743	-0.045872	0.281651	-1.464844	-37.902832	-8.316040
C:\Users\cware\Desktop\Steller18Nov\18NovTrials\Afternoon\M1(2).DSG	11-1-2013	18:32:29	22784.000000	455.680000	0.882813	0.601563	-0.605469	0.094495	-0.045872	0.286239	19.470215	-41.885376	-21.743774
C:\Users\cware\Desktop\Steller18Nov\18NovTrials\Afternoon\M1(2).DSG	11-1-2013	18:32:29	22785.000000	455.700000	0.851563	0.695313	-0.710938	0.096330	-0.042202	0.288991	42.587280	-44.601440	-37.002563
C:\Users\cware\Desktop\Steller18Nov\18NovTrials\Afternoon\M1(2).DSG	11-1-2013	18:32:29	22786.000000	455.720000	0.796875	0.750000	-0.785156	0.099083	-0.036697	0.296330	60.333252	-37.429810	-44.967651
C:\Users\cware\Desktop\Steller18Nov\18NovTrials\Afternoon\M1(2).DSG	11-1-2013	18:32:29	22787.000000	455.740000	0.726563	0.804688	-0.804688	0.097248	-0.031193	0.301835	83.236694	-30.929565	-52.413940
C:\Users\cware\Desktop\Steller18Nov\18NovTrials\Afternoon\M1(2).DSG	11-1-2013	18:32:29	22788.000000	455.760000	0.714844	0.839844	-0.800781	0.097248	-0.016514	0.310092	100.067139	-20.874023	-56.198120
C:\Users\cware\Desktop\Steller18Nov\18NovTrials\Afternoon\M1(2).DSG	11-1-2013	18:32:29	22789.000000	455.780000	0.675781	0.785156	-0.812500	0.094495	-0.007339	0.312844	115.936279	-3.021240	-57.556152
C:\Users\cware\Desktop\Steller18Nov\18NovTrials\Afternoon\M1(2).DSG	11-1-2013	18:32:29	22790.000000	455.800000	0.675781	0.785156	-0.812500	0.090826	0.000917	0.316514	122.497559	22.460938	-52.093506
C:\Users\cware\Desktop\Steller18Nov\18NovTrials\Afternoon\M1(2).DSG	11-1-2013	18:32:29	22791.000000	455.820000	0.714844	0.507813	-0.824219	0.084404	0.021101	0.318349	109.588623	69.030762	-33.309937
C:\Users\cware\Desktop\Steller18Nov\18NovTrials\Afternoon\M1(2).DSG	11-1-2013	18:32:29	22792.000000	455.840000	0.839844	0.308594	-0.835938	0.077982	0.027523	0.318349	90.393066	108.612061	-13.000488
C:\Users\cware\Desktop\Steller18Nov\18NovTrials\Afternoon\M1(2).DSG	11-1-2013	18:32:29	22793.000000	455.860000	1.039063	0.160156	-0.804688	0.064220	0.041284	0.309174	62.606812	113.449097	0.610352
C:\Users\cware\Desktop\Steller18Nov\18NovTrials\Afternoon\M1(2).DSG	11-1-2013	18:32:29	22794.000000	455.880000	1.156250	0.074219	-0.753906	0.058716	0.045872	0.303670	48.248291	86.349487	3.082275
C:\Users\cware\Desktop\Steller18Nov\18NovTrials\Afternoon\M1(2).DSG	11-1-2013	18:32:29	22795.000000	455.900000	1.085938	-0.097656	-0.699219	0.050459	0.052294	0.297248	43.533325	50.308228	-0.579834
C:\Users\cware\Desktop\Steller18Nov\18NovTrials\Afternoon\M1(2).DSG	11-1-2013	18:32:29	22796.000000	455.920000	0.933594	-0.312500	-0.664063	0.047706	0.055046	0.295413	53.375244	30.578613	-13.275146
C:\Users\cware\Desktop\Steller18Nov\18NovTrials\Afternoon\M1(2).DSG	11-1-2013	18:32:29	22797.000000	455.940000	0.828125	-0.492188	-0.632813	0.042202	0.065138	0.293578	64.636230	14.312744	-31.707764
C:\Users\cware\Desktop\Steller18Nov\18NovTrials\Afternoon\M1(2).DSG	11-1-2013	18:32:29	22798.000000	455.960000	0.734375	-0.535156	-0.613281	0.041284	0.069725	0.291743	65.475464	6.286621	-42.877197
C:\Users\cware\Desktop\Steller18Nov\18NovTrials\Afternoon\M1(2).DSG	11-1-2013	18:32:29	22799.000000	455.980000	0.660156	-0.589844	-0.433594	0.038532	0.080734	0.293578	42.282104	-11.703491	-40.954590
C:\Users\cware\Desktop\Steller18Nov\18NovTrials\Afternoon\M1(2).DSG	11-1-2013	18:32:29	22800.000000	456.000000	0.648438	-0.605469	-0.308594	0.036697	0.086239	0.292661	26.229858	-17.303467	-34.423828
C:\Users\cware\Desktop\Steller18Nov\18NovTrials\Afternoon\M1(2).DSG	11-1-2013	18:32:29	22801.000000	456.020000	0.566406	-0.468750	-0.390625	0.037615	0.092661	0.292661	27.343750	0.839233	-33.538818
C:\Users\cware\Desktop\Steller18Nov\18NovTrials\Afternoon\M1(2).DSG	11-1-2013	18:32:29	22802.000000	456.040000	0.531250	-0.437500	-0.402344	0.035780	0.096330	0.292661	20.996094	28.793335	-47.683716
C:\Users\cware\Desktop\Steller18Nov\18NovTrials\Afternoon\M1(2).DSG	11-1-2013	18:32:29	22803.000000	456.060000	0.660156	-0.542969	-0.382813	0.032110	0.103670	0.288991	8.239746	28.274536	-57.891846
C:\Users\cware\Desktop\Steller18Nov\18NovTrials\Afternoon\M1(2).DSG	11-1-2013	18:32:29	22804.000000	456.080000	0.812500	-0.792969	-0.410156	0.029358	0.106422	0.288991	2.243042	23.635864	-41.885376
C:\Users\cware\Desktop\Steller18Nov\18NovTrials\Afternoon\M1(2).DSG	11-1-2013	18:32:29	22805.000000	456.100000	0.925781	-0.808594	-0.460938	0.025688	0.111009	0.286239	-0.015259	15.762329	-18.722534
C:\Users\cware\Desktop\Steller18Nov\18NovTrials\Afternoon\M1(2).DSG	11-1-2013	18:32:29	22806.000000	456.120000	0.976563	-0.765625	-0.472656	0.025688	0.111009	0.286239	2.304077	14.556885	-10.360718
C:\Users\cware\Desktop\Steller18Nov\18NovTrials\Afternoon\M1(2).DSG	11-1-2013	18:32:29	22807.000000	456.140000	1.027344	-0.875000	-0.468750	0.023853	0.113761	0.284404	10.116577	27.282715	-4.730225
C:\Users\cware\Desktop\Steller18Nov\18NovTrials\Afternoon\M1(2).DSG	11-1-2013	18:32:29	22808.000000	456.160000	1.128906	-0.976563	-0.460938	0.022936	0.114679	0.282569	11.444092	35.156250	-3.814697
C:\Users\cware\Desktop\Steller18Nov\18NovTrials\Afternoon\M1(2).DSG	11-1-2013	18:32:29	22809.000000	456.180000	1.152344	-1.046875	-0.453125	0.018349	0.115596	0.279817	2.136230	40.176392	7.171631
C:\Users\cware\Desktop\Steller18Nov\18NovTrials\Afternoon\M1(2).DSG	11-1-2013	18:32:29	22810.000000	456.200000	1.175781	-1.023438	-0.441406	0.017431	0.116514	0.277982	-6.332397	33.691406	20.492554
C:\Users\cware\Desktop\Steller18Nov\18NovTrials\Afternoon\M1(2).DSG	11-1-2013	18:32:29	22811.000000	456.220000	1.144531	-0.886719	-0.441406	0.015596	0.111927	0.275229	-12.313843	25.405884	37.841797
C:\Users\cware\Desktop\Steller18Nov\18NovTrials\Afternoon\M1(2).DSG	11-1-2013	18:32:29	22812.000000	456.240000	1.062500	-0.851563	-0.460938	0.015596	0.109174	0.273394	-10.742188	31.097412	48.965454
C:\Users\cware\Desktop\Steller18Nov\18NovTrials\Afternoon\M1(2).DSG	11-1-2013	18:32:29	22813.000000	456.260000	1.007813	-0.882813	-0.468750	0.014679	0.103670	0.269725	-12.985229	29.418945	51.467896
C:\Users\cware\Desktop\Steller18Nov\18NovTrials\Afternoon\M1(2).DSG	11-1-2013	18:32:29	22814.000000	456.280000	0.968750	-0.910156	-0.468750	0.013761	0.100000	0.267890	-11.215210	22.842407	48.919678
C:\Users\cware\Desktop\Steller18Nov\18NovTrials\Afternoon\M1(2).DSG	11-1-2013	18:32:29	22815.000000	456.300000	0.980469	-0.937500	-0.468750	0.013761	0.096330	0.266055	-13.870239	-4.455566	45.867920
C:\Users\cware\Desktop\Steller18Nov\18NovTrials\Afternoon\M1(2).DSG	11-1-2013	18:32:29	22816.000000	456.320000	1.054688	-0.828125	-0.445313	0.016514	0.089908	0.266972	-15.258789	-24.337769	47.470093
C:\Users\cware\Desktop\Steller18Nov\18NovTrials\Afternoon\M1(2).DSG	11-1-2013	18:32:29	22817.000000	456.340000	1.019531	-0.593750	-0.402344	0.018349	0.088073	0.267890	-16.204834	-33.142090	49.331665
C:\Users\cware\Desktop\Steller18Nov\18NovTrials\Afternoon\M1(2).DSG	11-1-2013	18:32:29	22818.000000	456.360000	0.984375	-0.453125	-0.402344	0.023853	0.081651	0.272477	-18.432617	-39.932251	56.533813
C:\Users\cware\Desktop\Steller18Nov\18NovTrials\Afternoon\M1(2).DSG	11-1-2013	18:32:29	22819.000000	456.380000	0.929688	-0.417969	-0.359375	0.026606	0.077982	0.276147	-23.666382	-48.904419	65.872192
C:\Users\cware\Desktop\Steller18Nov\18NovTrials\Afternoon\M1(2).DSG	11-1-2013	18:32:29	22820.000000	456.400000	0.851563	-0.371094	-0.343750	0.033945	0.067890	0.279817	-30.654907	-43.304443	80.810547
C:\Users\cware\Desktop\Steller18Nov\18NovTrials\Afternoon\M1(2).DSG	11-1-2013	18:32:29	22821.000000	456.420000	0.707031	-0.285156	-0.355469	0.038532	0.062385	0.281651	-38.970947	-21.957397	92.483521
C:\Users\cware\Desktop\Steller18Nov\18NovTrials\Afternoon\M1(2).DSG	11-1-2013	18:32:29	22822.000000	456.440000	0.699219	-0.160156	-0.363281	0.044954	0.049541	0.284404	-41.015625	-4.867554	90.515137
C:\Users\cware\Desktop\Steller18Nov\18NovTrials\Afternoon\M1(2).DSG	11-1-2013	18:32:29	22823.000000	456.460000	0.960938	0.007813	-0.398438	0.046789	0.044037	0.286239	-35.156250	-6.072998	83.068848
C:\Users\cware\Desktop\Steller18Nov\18NovTrials\Afternoon\M1(2).DSG	11-1-2013	18:32:29	22824.000000	456.480000	0.960938	0.007813	-0.398438	0.054128	0.033028	0.288073	-24.765015	-19.317627	74.935913
C:\Users\cware\Desktop\Steller18Nov\18NovTrials\Afternoon\M1(2).DSG	11-1-2013	18:32:29	22825.000000	456.500000	1.097656	-0.046875	-0.750000	0.057798	0.029358	0.290826	-15.121460	-53.833008	71.441650
C:\Users\cware\Desktop\Steller18Nov\18NovTrials\Afternoon\M1(2).DSG	11-1-2013	18:32:29	22826.000000	456.520000	1.054688	-0.082031	-0.941406	0.069725	0.022018	0.297248	-21.942139	-81.695557	79.986572
C:\Users\cware\Desktop\Steller18Nov\18NovTrials\Afternoon\M1(2).DSG	11-1-2013	18:32:29	22827.000000	456.540000	0.812500	0.046875	-0.902344	0.077064	0.017431	0.300917	-61.782837	-59.143066	100.769043
C:\Users\cware\Desktop\Steller18Nov\18NovTrials\Afternoon\M1(2).DSG	11-1-2013	18:32:29	22828.000000	456.560000	0.742188	0.406250	-0.640625	0.083486	0.001835	0.303670	-81.405640	-31.417847	96.450806
C:\Users\cware\Desktop\Steller18Nov\18NovTrials\Afternoon\M1(2).DSG	11-1-2013	18:32:29	22829.000000	456.580000	0.652344	0.558594	-0.292969	0.092661	-0.005505	0.303670	-63.522339	-18.478394	72.265625
C:\Users\cware\Desktop\Steller18Nov\18NovTrials\Afternoon\M1(2).DSG	11-1-2013	18:32:29	22830.000000	456.600000	0.378906	0.585938	-0.128906	0.096330	-0.011009	0.302752	-57.327271	-3.219604	53.085327
C:\Users\cware\Desktop\Steller18Nov\18NovTrials\Afternoon\M1(2).DSG	11-1-2013	18:32:29	22831.000000	456.620000	0.285156	0.492188	-0.093750	0.101835	-0.020183	0.299083	-49.942017	39.779663	55.740356
C:\Users\cware\Desktop\Steller18Nov\18NovTrials\Afternoon\M1(2).DSG	11-1-2013	18:32:29	22832.000000	456.640000	0.699219	0.523438	-0.078125	0.101835	-0.023853	0.297248	-53.054810	54.809570	55.831909
C:\Users\cware\Desktop\Steller18Nov\18NovTrials\Afternoon\M1(2).DSG	11-1-2013	18:32:29	22833.000000	456.660000	0.902344	0.613281	-0.089844	0.101835	-0.030275	0.289908	-64.758301	56.976318	38.177490
C:\Users\cware\Desktop\Steller18Nov\18NovTrials\Afternoon\M1(2).DSG	11-1-2013	18:32:29	22834.000000	456.680000	1.027344	0.746094	-0.203125	0.102752	-0.033945	0.285321	-68.161011	46.600342	28.091431
C:\Users\cware\Desktop\Steller18Nov\18NovTrials\Afternoon\M1(2).DSG	11-1-2013	18:32:29	22835.000000	456.700000	1.148438	0.917969	-0.308594	0.102752	-0.040367	0.278899	-61.859131	18.829346	15.609741
C:\Users\cware\Desktop\Steller18Nov\18NovTrials\Afternoon\M1(2).DSG	11-1-2013	18:32:29	22836.000000	456.720000	1.136719	0.953125	-0.402344	0.104587	-0.043119	0.276147	-51.742554	-3.234863	5.599976
C:\Users\cware\Desktop\Steller18Nov\18NovTrials\Afternoon\M1(2).DSG	11-1-2013	18:32:29	22837.000000	456.740000	1.000000	1.011719	-0.492188	0.106422	-0.047706	0.271560	-36.987305	-18.218994	-6.103516
C:\Users\cware\Desktop\Steller18Nov\18NovTrials\Afternoon\M1(2).DSG	11-1-2013	18:32:29	22838.000000	456.760000	0.851563	1.089844	-0.621094	0.107339	-0.048624	0.270642	-16.220093	-22.766113	-11.703491
C:\Users\cware\Desktop\Steller18Nov\18NovTrials\Afternoon\M1(2).DSG	11-1-2013	18:32:29	22839.000000	456.780000	0.761719	1.105469	-0.730469	0.109174	-0.047706	0.271560	11.947632	-22.598267	-11.581421
C:\Users\cware\Desktop\Steller18Nov\18NovTrials\Afternoon\M1(2).DSG	11-1-2013	18:32:29	22840.000000	456.800000	0.750000	1.058594	-0.808594	0.110092	-0.045872	0.274312	40.069580	-17.822266	-13.763428
C:\Users\cware\Desktop\Steller18Nov\18NovTrials\Afternoon\M1(2).DSG	11-1-2013	18:32:29	22841.000000	456.820000	0.835938	1.011719	-0.839844	0.111009	-0.040367	0.279817	70.724487	-19.332886	-13.565063
C:\Users\cware\Desktop\Steller18Nov\18NovTrials\Afternoon\M1(2).DSG	11-1-2013	18:32:29	22842.000000	456.840000	0.859375	0.863281	-0.847656	0.110092	-0.036697	0.284404	91.873169	-18.524170	-10.070801
C:\Users\cware\Desktop\Steller18Nov\18NovTrials\Afternoon\M1(2).DSG	11-1-2013	18:32:29	22843.000000	456.860000	0.808594	0.792969	-0.800781	0.110092	-0.025688	0.294495	104.843140	-14.678955	-11.306763
C:\Users\cware\Desktop\Steller18Nov\18NovTrials\Afternoon\M1(2).DSG	11-1-2013	18:32:29	22844.000000	456.880000	0.753906	0.757813	-0.695313	0.110092	-0.020183	0.299083	107.421875	-9.872437	-13.137817
C:\Users\cware\Desktop\Steller18Nov\18NovTrials\Afternoon\M1(2).DSG	11-1-2013	18:32:29	22845.000000	456.900000	0.746094	0.621094	-0.511719	0.108257	-0.008257	0.307339	99.777222	-8.621216	-18.508911
C:\Users\cware\Desktop\Steller18Nov\18NovTrials\Afternoon\M1(2).DSG	11-1-2013	18:32:29	22846.000000	456.920000	0.804688	0.449219	-0.386719	0.108257	-0.001835	0.311009	95.794678	-10.299683	-13.534546
C:\Users\cware\Desktop\Steller18Nov\18NovTrials\Afternoon\M1(2).DSG	11-1-2013	18:32:29	22847.000000	456.940000	0.781250	0.253906	-0.324219	0.107339	0.010092	0.318349	91.796875	4.684448	4.272461
C:\Users\cware\Desktop\Steller18Nov\18NovTrials\Afternoon\M1(2).DSG	11-1-2013	18:32:29	22848.000000	456.960000	0.832031	0.074219	-0.394531	0.107339	0.015596	0.322018	90.209961	14.053345	22.003174
C:\Users\cware\Desktop\Steller18Nov\18NovTrials\Afternoon\M1(2).DSG	11-1-2013	18:32:29	22849.000000	456.980000	0.960938	0.015625	-0.410156	0.107339	0.025688	0.327523	84.686279	19.622803	38.970947
C:\Users\cware\Desktop\Steller18Nov\18NovTrials\Afternoon\M1(2).DSG	11-1-2013	18:32:29	22850.000000	457.000000	1.089844	-0.023438	-0.359375	0.108257	0.028440	0.327523	71.548462	11.947632	49.606323
C:\Users\cware\Desktop\Steller18Nov\18NovTrials\Afternoon\M1(2).DSG	11-1-2013	18:32:29	22851.000000	457.020000	1.152344	-0.082031	-0.390625	0.109174	0.034862	0.331193	56.900024	-3.311157	50.994873
C:\Users\cware\Desktop\Steller18Nov\18NovTrials\Afternoon\M1(2).DSG	11-1-2013	18:32:29	22852.000000	457.040000	1.109375	-0.105469	-0.464844	0.111927	0.037615	0.333028	40.924072	-10.299683	41.961670
C:\Users\cware\Desktop\Steller18Nov\18NovTrials\Afternoon\M1(2).DSG	11-1-2013	18:32:29	22853.000000	457.060000	1.031250	-0.101563	-0.527344	0.112844	0.038532	0.333945	23.635864	-11.795044	32.867432
C:\Users\cware\Desktop\Steller18Nov\18NovTrials\Afternoon\M1(2).DSG	11-1-2013	18:32:29	22854.000000	457.080000	0.988281	-0.070313	-0.589844	0.116514	0.040367	0.336697	15.365601	-10.955811	30.242920
C:\Users\cware\Desktop\Steller18Nov\18NovTrials\Afternoon\M1(2).DSG	11-1-2013	18:32:29	22855.000000	457.100000	0.976563	0.023438	-0.570313	0.118349	0.043119	0.336697	8.850098	-13.687134	31.585693
C:\Users\cware\Desktop\Steller18Nov\18NovTrials\Afternoon\M1(2).DSG	11-1-2013	18:32:29	22856.000000	457.120000	0.980469	0.136719	-0.503906	0.121101	0.040367	0.338532	10.543823	-16.113281	30.334473
C:\Users\cware\Desktop\Steller18Nov\18NovTrials\Afternoon\M1(2).DSG	11-1-2013	18:32:29	22857.000000	457.140000	0.929688	0.269531	-0.582031	0.122936	0.042202	0.340367	18.066406	-16.265869	28.350830
C:\Users\cware\Desktop\Steller18Nov\18NovTrials\Afternoon\M1(2).DSG	11-1-2013	18:32:29	22858.000000	457.160000	0.929688	0.269531	-0.582031	0.126606	0.044037	0.341284	21.026611	-12.237549	30.090332
C:\Users\cware\Desktop\Steller18Nov\18NovTrials\Afternoon\M1(2).DSG	11-1-2013	18:32:29	22859.000000	457.180000	0.906250	0.175781	-0.656250	0.127523	0.044037	0.344037	24.093628	-9.414673	26.535034
C:\Users\cware\Desktop\Steller18Nov\18NovTrials\Afternoon\M1(2).DSG	11-1-2013	18:32:29	22860.000000	457.200000	0.835938	0.167969	-0.671875	0.131193	0.047706	0.345872	27.236938	-6.347656	20.370483
C:\Users\cware\Desktop\Steller18Nov\18NovTrials\Afternoon\M1(2).DSG	11-1-2013	18:32:29	22861.000000	457.220000	0.777344	0.195313	-0.675781	0.132110	0.050459	0.345872	20.324707	-1.861572	11.520386
C:\Users\cware\Desktop\Steller18Nov\18NovTrials\Afternoon\M1(2).DSG	11-1-2013	18:32:29	22862.000000	457.240000	0.753906	0.218750	-0.667969	0.133945	0.054128	0.346789	12.298584	-1.342773	7.293701
C:\Users\cware\Desktop\Steller18Nov\18NovTrials\Afternoon\M1(2).DSG	11-1-2013	18:32:29	22863.000000	457.260000	0.761719	0.128906	-0.707031	0.133945	0.054128	0.347706	15.029907	-0.183105	14.160156
C:\Users\cware\Desktop\Steller18Nov\18NovTrials\Afternoon\M1(2).DSG	11-1-2013	18:32:29	22864.000000	457.280000	0.746094	0.042969	-0.750000	0.134862	0.056881	0.349541	15.182495	7.308960	27.038574
C:\Users\cware\Desktop\Steller18Nov\18NovTrials\Afternoon\M1(2).DSG	11-1-2013	18:32:29	22865.000000	457.300000	0.781250	0.093750	-0.695313	0.133945	0.056881	0.348624	11.917114	11.657715	39.321899
C:\Users\cware\Desktop\Steller18Nov\18NovTrials\Afternoon\M1(2).DSG	11-1-2013	18:32:29	22866.000000	457.320000	0.863281	0.261719	-0.632813	0.134862	0.058716	0.349541	5.508423	11.871338	34.820557
C:\Users\cware\Desktop\Steller18Nov\18NovTrials\Afternoon\M1(2).DSG	11-1-2013	18:32:29	22867.000000	457.340000	0.957031	0.363281	-0.648438	0.136697	0.058716	0.348624	5.844116	4.013062	24.383545
C:\Users\cware\Desktop\Steller18Nov\18NovTrials\Afternoon\M1(2).DSG	11-1-2013	18:32:29	22868.000000	457.360000	0.996094	0.332031	-0.671875	0.135780	0.058716	0.351376	6.790161	-8.071899	16.540527
C:\Users\cware\Desktop\Steller18Nov\18NovTrials\Afternoon\M1(2).DSG	11-1-2013	18:32:29	22869.000000	457.380000	0.996094	0.273438	-0.742188	0.137615	0.060550	0.352294	10.467529	-17.700195	10.894775
C:\Users\cware\Desktop\Steller18Nov\18NovTrials\Afternoon\M1(2).DSG	11-1-2013	18:32:29	22870.000000	457.400000	0.949219	0.238281	-0.769531	0.138532	0.062385	0.352294	5.752563	-17.364502	6.134033
C:\Users\cware\Desktop\Steller18Nov\18NovTrials\Afternoon\M1(2).DSG	11-1-2013	18:32:29	22871.000000	457.420000	0.898438	0.218750	-0.796875	0.140367	0.063303	0.355963	0.259399	-14.266968	3.555298
C:\Users\cware\Desktop\Steller18Nov\18NovTrials\Afternoon\M1(2).DSG	11-1-2013	18:32:29	22872.000000	457.440000	0.871094	0.222656	-0.781250	0.142202	0.064220	0.356881	1.174927	-14.968872	5.691528
C:\Users\cware\Desktop\Steller18Nov\18NovTrials\Afternoon\M1(2).DSG	11-1-2013	18:32:29	22873.000000	457.460000	0.878906	0.253906	-0.785156	0.144037	0.063303	0.357798	10.162354	-24.932861	7.736206
C:\Users\cware\Desktop\Steller18Nov\18NovTrials\Afternoon\M1(2).DSG	11-1-2013	18:32:29	22874.000000	457.480000	0.871094	0.281250	-0.761719	0.146789	0.066055	0.359633	18.142700	-33.493042	8.972168
C:\Users\cware\Desktop\Steller18Nov\18NovTrials\Afternoon\M1(2).DSG	11-1-2013	18:32:29	22875.000000	457.500000	0.789063	0.277344	-0.730469	0.149541	0.068807	0.362385	28.656006	-32.287598	10.437012
C:\Users\cware\Desktop\Steller18Nov\18NovTrials\Afternoon\M1(2).DSG	11-1-2013	18:32:29	22876.000000	457.520000	0.679688	0.292969	-0.675781	0.153211	0.070642	0.364220	31.692505	-26.351929	13.229370
C:\Users\cware\Desktop\Steller18Nov\18NovTrials\Afternoon\M1(2).DSG	11-1-2013	18:32:29	22877.000000	457.540000	0.636719	0.296875	-0.671875	0.155046	0.076147	0.368807	28.396606	-12.634277	11.444092
C:\Users\cware\Desktop\Steller18Nov\18NovTrials\Afternoon\M1(2).DSG	11-1-2013	18:32:29	22878.000000	457.560000	0.683594	0.343750	-0.699219	0.156881	0.078899	0.368807	23.635864	-2.502441	2.655029
C:\Users\cware\Desktop\Steller18Nov\18NovTrials\Afternoon\M1(2).DSG	11-1-2013	18:32:29	22879.000000	457.580000	0.718750	0.386719	-0.703125	0.155963	0.082569	0.370642	21.972656	2.624512	-9.460449
C:\Users\cware\Desktop\Steller18Nov\18NovTrials\Afternoon\M1(2).DSG	11-1-2013	18:32:29	22880.000000	457.600000	0.691406	0.402344	-0.710938	0.154128	0.084404	0.370642	14.694214	5.416870	-19.027710
C:\Users\cware\Desktop\Steller18Nov\18NovTrials\Afternoon\M1(2).DSG	11-1-2013	18:32:29	22881.000000	457.620000	0.687500	0.410156	-0.683594	0.152294	0.087156	0.370642	8.056641	3.143311	-25.527954
C:\Users\cware\Desktop\Steller18Nov\18NovTrials\Afternoon\M1(2).DSG	11-1-2013	18:32:29	22882.000000	457.640000	0.765625	0.351563	-0.664063	0.153211	0.088991	0.371560	14.633179	-0.930786	-17.318726
C:\Users\cware\Desktop\Steller18Nov\18NovTrials\Afternoon\M1(2).DSG	11-1-2013	18:32:29	22883.000000	457.660000	0.796875	0.253906	-0.628906	0.152294	0.092661	0.370642	17.471313	-3.250122	-1.037598
C:\Users\cware\Desktop\Steller18Nov\18NovTrials\Afternoon\M1(2).DSG	11-1-2013	18:32:29	22884.000000	457.680000	0.855469	0.242188	-0.601563	0.152294	0.094495	0.372477	15.777588	-8.026123	9.628296
C:\Users\cware\Desktop\Steller18Nov\18NovTrials\Afternoon\M1(2).DSG	11-1-2013	18:32:29	22885.000000	457.700000	0.855469	0.277344	-0.550781	0.155046	0.097248	0.373394	13.198853	-8.834839	12.008667
C:\Users\cware\Desktop\Steller18Nov\18NovTrials\Afternoon\M1(2).DSG	11-1-2013	18:32:29	22886.000000	457.720000	0.957031	0.363281	-0.617188	0.155046	0.099083	0.374312	3.173828	-19.454956	-5.279541
C:\Users\cware\Desktop\Steller18Nov\18NovTrials\Afternoon\M1(2).DSG	11-1-2013	18:32:29	22887.000000	457.740000	0.933594	0.421875	-0.703125	0.159633	0.101835	0.375229	9.246826	-27.587891	-17.623901
C:\Users\cware\Desktop\Steller18Nov\18NovTrials\Afternoon\M1(2).DSG	11-1-2013	18:32:29	22888.000000	457.760000	0.851563	0.292969	-0.835938	0.161468	0.102752	0.376147	8.758545	-29.464722	-21.606445
C:\Users\cware\Desktop\Steller18Nov\18NovTrials\Afternoon\M1(2).DSG	11-1-2013	18:32:29	22889.000000	457.780000	0.816406	0.175781	-0.929688	0.164220	0.105505	0.377982	-5.508423	-26.824951	-21.194458
C:\Users\cware\Desktop\Steller18Nov\18NovTrials\Afternoon\M1(2).DSG	11-1-2013	18:32:29	22890.000000	457.800000	0.789063	0.117188	-0.925781	0.166972	0.104587	0.379817	-15.731812	-22.125244	-17.929077
C:\Users\cware\Desktop\Steller18Nov\18NovTrials\Afternoon\M1(2).DSG	11-1-2013	18:32:29	22891.000000	457.820000	0.757813	0.117188	-0.890625	0.166972	0.102752	0.379817	-14.175415	-22.567749	-9.582520
C:\Users\cware\Desktop\Steller18Nov\18NovTrials\Afternoon\M1(2).DSG	11-1-2013	18:32:29	22892.000000	457.840000	0.761719	0.144531	-0.890625	0.171560	0.102752	0.379817	-6.256104	-26.412964	0.549316
C:\Users\cware\Desktop\Steller18Nov\18NovTrials\Afternoon\M1(2).DSG	11-1-2013	18:32:29	22893.000000	457.860000	0.703125	0.191406	-0.843750	0.171560	0.103670	0.380734	3.082275	-28.259277	13.336182
C:\Users\cware\Desktop\Steller18Nov\18NovTrials\Afternoon\M1(2).DSG	11-1-2013	18:32:29	22894.000000	457.880000	0.703125	0.191406	-0.843750	0.176147	0.103670	0.382569	-0.915527	-20.187378	18.417358
C:\Users\cware\Desktop\Steller18Nov\18NovTrials\Afternoon\M1(2).DSG	11-1-2013	18:32:29	22895.000000	457.900000	0.574219	0.343750	-0.781250	0.177982	0.103670	0.383486	-5.691528	-14.358521	13.168335
C:\Users\cware\Desktop\Steller18Nov\18NovTrials\Afternoon\M1(2).DSG	11-1-2013	18:32:29	22896.000000	457.920000	0.550781	0.437500	-0.792969	0.179817	0.102752	0.382569	-1.419067	-10.574341	4.104614
C:\Users\cware\Desktop\Steller18Nov\18NovTrials\Afternoon\M1(2).DSG	11-1-2013	18:32:29	22897.000000	457.940000	0.558594	0.441406	-0.785156	0.180734	0.103670	0.383486	2.670288	-1.251221	-6.652832
C:\Users\cware\Desktop\Steller18Nov\18NovTrials\Afternoon\M1(2).DSG	11-1-2013	18:32:29	22898.000000	457.960000	0.585938	0.386719	-0.789063	0.180734	0.106422	0.382569	-0.625610	5.935669	-16.983032
C:\Users\cware\Desktop\Steller18Nov\18NovTrials\Afternoon\M1(2).DSG	11-1-2013	18:32:29	22899.000000	457.980000	0.636719	0.316406	-0.746094	0.179817	0.105505	0.384404	-6.103516	12.832642	-24.337769
C:\Users\cware\Desktop\Steller18Nov\18NovTrials\Afternoon\M1(2).DSG	11-1-2013	18:32:29	22900.000000	458.000000	0.683594	0.285156	-0.734375	0.176147	0.106422	0.382569	-6.729126	17.242432	-26.992798
C:\Users\cware\Desktop\Steller18Nov\18NovTrials\Afternoon\M1(2).DSG	11-1-2013	18:32:29	22901.000000	458.020000	0.675781	0.226563	-0.765625	0.175229	0.105505	0.382569	-5.111694	23.117065	-24.032593
C:\Users\cware\Desktop\Steller18Nov\18NovTrials\Afternoon\M1(2).DSG	11-1-2013	18:32:29	22902.000000	458.040000	0.640625	0.132813	-0.839844	0.171560	0.105505	0.381651	-0.900269	30.639648	-12.542725
C:\Users\cware\Desktop\Steller18Nov\18NovTrials\Afternoon\M1(2).DSG	11-1-2013	18:32:29	22903.000000	458.060000	0.742188	0.078125	-0.867188	0.168807	0.106422	0.380734	-2.410889	24.459839	0.839233
C:\Users\cware\Desktop\Steller18Nov\18NovTrials\Afternoon\M1(2).DSG	11-1-2013	18:32:29	22904.000000	458.080000	0.816406	0.062500	-0.816406	0.166972	0.106422	0.378899	-10.543823	14.877319	10.543823
C:\Users\cware\Desktop\Steller18Nov\18NovTrials\Afternoon\M1(2).DSG	11-1-2013	18:32:29	22905.000000	458.100000	0.914063	0.187500	-0.828125	0.166972	0.106422	0.378899	-12.863159	5.004883	9.963989
C:\Users\cware\Desktop\Steller18Nov\18NovTrials\Afternoon\M1(2).DSG	11-1-2013	18:32:29	22906.000000	458.120000	0.875000	0.378906	-0.835938	0.165138	0.104587	0.377982	-19.302368	6.027222	-4.486084
C:\Users\cware\Desktop\Steller18Nov\18NovTrials\Afternoon\M1(2).DSG	11-1-2013	18:32:29	22907.000000	458.140000	0.843750	0.210938	-0.898438	0.164220	0.102752	0.376147	-16.418457	14.434814	-9.689331
C:\Users\cware\Desktop\Steller18Nov\18NovTrials\Afternoon\M1(2).DSG	11-1-2013	18:32:29	22908.000000	458.160000	0.933594	0.121094	-0.886719	0.162385	0.100917	0.377064	-13.427734	12.252808	-10.757446
C:\Users\cware\Desktop\Steller18Nov\18NovTrials\Afternoon\M1(2).DSG	11-1-2013	18:32:29	22909.000000	458.180000	0.945313	0.136719	-0.832031	0.161468	0.100917	0.377064	-17.623901	4.348755	-11.474609
C:\Users\cware\Desktop\Steller18Nov\18NovTrials\Afternoon\M1(2).DSG	11-1-2013	18:32:29	22910.000000	458.200000	0.902344	0.132813	-0.804688	0.159633	0.099083	0.376147	-21.530151	-0.946045	-9.460449
C:\Users\cware\Desktop\Steller18Nov\18NovTrials\Afternoon\M1(2).DSG	11-1-2013	18:32:29	22911.000000	458.220000	0.855469	0.148438	-0.785156	0.158716	0.096330	0.376147	-20.156860	-6.210327	-1.525879
C:\Users\cware\Desktop\Steller18Nov\18NovTrials\Afternoon\M1(2).DSG	11-1-2013	18:32:29	22912.000000	458.240000	0.824219	0.164063	-0.812500	0.159633	0.094495	0.376147	-14.907837	-12.817383	4.653931
C:\Users\cware\Desktop\Steller18Nov\18NovTrials\Afternoon\M1(2).DSG	11-1-2013	18:32:29	22913.000000	458.260000	0.835938	0.179688	-0.769531	0.161468	0.093578	0.377064	-6.378174	-19.897461	16.036987
C:\Users\cware\Desktop\Steller18Nov\18NovTrials\Afternoon\M1(2).DSG	11-1-2013	18:32:29	22914.000000	458.280000	0.730469	0.285156	-0.742188	0.163303	0.093578	0.377064	-4.486084	-10.406494	23.941040
C:\Users\cware\Desktop\Steller18Nov\18NovTrials\Afternoon\M1(2).DSG	11-1-2013	18:32:29	22915.000000	458.300000	0.671875	0.367188	-0.699219	0.164220	0.091743	0.377064	-7.400513	-2.868652	13.381958
C:\Users\cware\Desktop\Steller18Nov\18NovTrials\Afternoon\M1(2).DSG	11-1-2013	18:32:29	22916.000000	458.320000	0.648438	0.476563	-0.710938	0.163303	0.092661	0.376147	-7.720947	4.608154	0.259399
C:\Users\cware\Desktop\Steller18Nov\18NovTrials\Afternoon\M1(2).DSG	11-1-2013	18:32:29	22917.000000	458.340000	0.722656	0.457031	-0.695313	0.163303	0.092661	0.377064	3.768921	-0.137329	-12.756348
C:\Users\cware\Desktop\Steller18Nov\18NovTrials\Afternoon\M1(2).DSG	11-1-2013	18:32:29	22918.000000	458.360000	0.691406	0.382813	-0.675781	0.161468	0.093578	0.376147	1.907349	3.417969	-18.356323
C:\Users\cware\Desktop\Steller18Nov\18NovTrials\Afternoon\M1(2).DSG	11-1-2013	18:32:29	22919.000000	458.380000	0.605469	0.417969	-0.664063	0.160550	0.094495	0.377064	-3.616333	7.324219	-23.452759
C:\Users\cware\Desktop\Steller18Nov\18NovTrials\Afternoon\M1(2).DSG	11-1-2013	18:32:29	22920.000000	458.400000	0.621094	0.402344	-0.710938	0.159633	0.094495	0.376147	-0.961304	13.092041	-23.056030
C:\Users\cware\Desktop\Steller18Nov\18NovTrials\Afternoon\M1(2).DSG	11-1-2013	18:32:29	22921.000000	458.420000	0.628906	0.386719	-0.773438	0.157798	0.095413	0.375229	5.050659	24.124146	-18.341064
C:\Users\cware\Desktop\Steller18Nov\18NovTrials\Afternoon\M1(2).DSG	11-1-2013	18:32:29	22922.000000	458.440000	0.617188	0.324219	-0.796875	0.155046	0.096330	0.375229	11.489868	32.089233	-8.972168
C:\Users\cware\Desktop\Steller18Nov\18NovTrials\Afternoon\M1(2).DSG	11-1-2013	18:32:29	22923.000000	458.460000	0.671875	0.253906	-0.785156	0.152294	0.100000	0.373394	9.948730	28.488159	2.929688
C:\Users\cware\Desktop\Steller18Nov\18NovTrials\Afternoon\M1(2).DSG	11-1-2013	18:32:29	22924.000000	458.480000	0.851563	0.187500	-0.703125	0.149541	0.100000	0.374312	1.647949	15.411377	5.279541
C:\Users\cware\Desktop\Steller18Nov\18NovTrials\Afternoon\M1(2).DSG	11-1-2013	18:32:29	22925.000000	458.500000	0.996094	0.230469	-0.652344	0.149541	0.100000	0.372477	-6.423950	-0.656128	0.152588
C:\Users\cware\Desktop\Steller18Nov\18NovTrials\Afternoon\M1(2).DSG	11-1-2013	18:32:29	22926.000000	458.520000	1.042969	0.187500	-0.695313	0.150459	0.100917	0.372477	-10.955811	-6.072998	-5.126953
C:\Users\cware\Desktop\Steller18Nov\18NovTrials\Afternoon\M1(2).DSG	11-1-2013	18:32:29	22927.000000	458.540000	1.023438	0.074219	-0.890625	0.151376	0.100000	0.372477	-16.220093	-11.779785	-10.848999
C:\Users\cware\Desktop\Steller18Nov\18NovTrials\Afternoon\M1(2).DSG	11-1-2013	18:32:29	22928.000000	458.560000	1.023438	0.074219	-0.890625	0.152294	0.099083	0.373394	-19.088745	-14.678955	-11.550903
C:\Users\cware\Desktop\Steller18Nov\18NovTrials\Afternoon\M1(2).DSG	11-1-2013	18:32:29	22929.000000	458.580000	0.917969	0.101563	-0.855469	0.152294	0.095413	0.375229	-13.198853	-23.941040	-7.583618
C:\Users\cware\Desktop\Steller18Nov\18NovTrials\Afternoon\M1(2).DSG	11-1-2013	18:32:29	22930.000000	458.600000	0.777344	0.164063	-0.867188	0.155963	0.096330	0.374312	-8.438110	-25.726318	-1.068115
C:\Users\cware\Desktop\Steller18Nov\18NovTrials\Afternoon\M1(2).DSG	11-1-2013	18:32:29	22931.000000	458.620000	0.687500	0.179688	-0.867188	0.155963	0.096330	0.375229	-11.337280	-15.274048	11.398315
C:\Users\cware\Desktop\Steller18Nov\18NovTrials\Afternoon\M1(2).DSG	11-1-2013	18:32:29	22932.000000	458.640000	0.738281	0.214844	-0.667969	0.157798	0.094495	0.374312	-13.427734	-12.481689	17.547607
C:\Users\cware\Desktop\Steller18Nov\18NovTrials\Afternoon\M1(2).DSG	11-1-2013	18:32:29	22933.000000	458.660000	0.675781	0.457031	-0.757813	0.159633	0.094495	0.376147	-5.203247	-6.439209	7.797241
C:\Users\cware\Desktop\Steller18Nov\18NovTrials\Afternoon\M1(2).DSG	11-1-2013	18:32:29	22934.000000	458.680000	0.558594	0.511719	-0.757813	0.159633	0.095413	0.375229	-2.838135	-3.204346	-0.915527
C:\Users\cware\Desktop\Steller18Nov\18NovTrials\Afternoon\M1(2).DSG	11-1-2013	18:32:29	22935.000000	458.700000	0.558594	0.468750	-0.671875	0.159633	0.094495	0.376147	2.685547	0.656128	-9.063721
C:\Users\cware\Desktop\Steller18Nov\18NovTrials\Afternoon\M1(2).DSG	11-1-2013	18:32:29	22936.000000	458.720000	0.613281	0.457031	-0.660156	0.159633	0.095413	0.375229	4.104614	2.624512	-18.798828
C:\Users\cware\Desktop\Steller18Nov\18NovTrials\Afternoon\M1(2).DSG	11-1-2013	18:32:29	22937.000000	458.740000	0.578125	0.406250	-0.675781	0.159633	0.095413	0.375229	6.195068	9.277344	-26.565552
C:\Users\cware\Desktop\Steller18Nov\18NovTrials\Afternoon\M1(2).DSG	11-1-2013	18:32:29	22938.000000	458.760000	0.570313	0.406250	-0.734375	0.155963	0.097248	0.375229	8.056641	18.539429	-27.481079
C:\Users\cware\Desktop\Steller18Nov\18NovTrials\Afternoon\M1(2).DSG	11-1-2013	18:32:29	22939.000000	458.780000	0.632813	0.371094	-0.812500	0.153211	0.099083	0.374312	13.473511	25.726318	-24.078369
C:\Users\cware\Desktop\Steller18Nov\18NovTrials\Afternoon\M1(2).DSG	11-1-2013	18:32:29	22940.000000	458.800000	0.683594	0.281250	-0.839844	0.150459	0.101835	0.372477	21.102905	32.318115	-15.930176
C:\Users\cware\Desktop\Steller18Nov\18NovTrials\Afternoon\M1(2).DSG	11-1-2013	18:32:29	22941.000000	458.820000	0.800781	0.167969	-0.792969	0.147706	0.104587	0.372477	20.980835	33.020020	-2.853394
C:\Users\cware\Desktop\Steller18Nov\18NovTrials\Afternoon\M1(2).DSG	11-1-2013	18:32:29	22942.000000	458.840000	1.027344	0.136719	-0.671875	0.143119	0.107339	0.370642	13.641357	15.884399	1.632690
C:\Users\cware\Desktop\Steller18Nov\18NovTrials\Afternoon\M1(2).DSG	11-1-2013	18:32:29	22943.000000	458.860000	1.101563	0.125000	-0.582031	0.143119	0.108257	0.370642	0.717163	-4.592896	3.158569
C:\Users\cware\Desktop\Steller18Nov\18NovTrials\Afternoon\M1(2).DSG	11-1-2013	18:32:29	22944.000000	458.880000	1.046875	0.019531	-0.664063	0.144037	0.109174	0.370642	-11.230469	-8.972168	3.402710
C:\Users\cware\Desktop\Steller18Nov\18NovTrials\Afternoon\M1(2).DSG	11-1-2013	18:32:29	22945.000000	458.900000	1.035156	-0.011719	-0.812500	0.146789	0.108257	0.371560	-18.157959	-12.557983	2.471924
C:\Users\cware\Desktop\Steller18Nov\18NovTrials\Afternoon\M1(2).DSG	11-1-2013	18:32:29	22946.000000	458.920000	1.003906	0.000000	-0.917969	0.146789	0.105505	0.371560	-17.684937	-16.250610	3.768921
C:\Users\cware\Desktop\Steller18Nov\18NovTrials\Afternoon\M1(2).DSG	11-1-2013	18:32:29	22947.000000	458.940000	0.910156	0.003906	-0.890625	0.148624	0.105505	0.370642	-15.640259	-16.891479	7.369995
C:\Users\cware\Desktop\Steller18Nov\18NovTrials\Afternoon\M1(2).DSG	11-1-2013	18:32:29	22948.000000	458.960000	0.816406	0.062500	-0.886719	0.150459	0.103670	0.372477	-14.266968	-20.126343	11.703491
C:\Users\cware\Desktop\Steller18Nov\18NovTrials\Afternoon\M1(2).DSG	11-1-2013	18:32:29	22949.000000	458.980000	0.730469	0.117188	-0.910156	0.153211	0.102752	0.373394	-9.872437	-15.106201	17.852783
C:\Users\cware\Desktop\Steller18Nov\18NovTrials\Afternoon\M1(2).DSG	11-1-2013	18:32:29	22950.000000	459.000000	0.652344	0.109375	-0.878906	0.153211	0.101835	0.372477	-16.052246	0.000000	23.330688
C:\Users\cware\Desktop\Steller18Nov\18NovTrials\Afternoon\M1(2).DSG	11-1-2013	18:32:29	22951.000000	459.020000	0.675781	0.324219	-0.875000	0.152294	0.099083	0.371560	-20.980835	9.155273	15.930176
C:\Users\cware\Desktop\Steller18Nov\18NovTrials\Afternoon\M1(2).DSG	11-1-2013	18:32:29	22952.000000	459.040000	0.667969	0.390625	-0.718750	0.152294	0.097248	0.370642	-21.408081	7.278442	3.051758
C:\Users\cware\Desktop\Steller18Nov\18NovTrials\Afternoon\M1(2).DSG	11-1-2013	18:32:29	22953.000000	459.060000	0.640625	0.417969	-0.628906	0.149541	0.094495	0.369725	-7.049561	13.519287	-15.502930
C:\Users\cware\Desktop\Steller18Nov\18NovTrials\Afternoon\M1(2).DSG	11-1-2013	18:32:29	22954.000000	459.080000	0.640625	0.644531	-0.585938	0.146789	0.094495	0.370642	7.720947	7.492065	-27.496338
C:\Users\cware\Desktop\Steller18Nov\18NovTrials\Afternoon\M1(2).DSG	11-1-2013	18:32:29	22955.000000	459.100000	0.621094	0.699219	-0.699219	0.145872	0.098165	0.369725	29.296875	3.845215	-27.801514
C:\Users\cware\Desktop\Steller18Nov\18NovTrials\Afternoon\M1(2).DSG	11-1-2013	18:32:29	22956.000000	459.120000	0.613281	0.558594	-0.691406	0.144954	0.101835	0.370642	42.999268	2.532959	-21.057129
C:\Users\cware\Desktop\Steller18Nov\18NovTrials\Afternoon\M1(2).DSG	11-1-2013	18:32:29	22957.000000	459.140000	0.636719	0.429688	-0.800781	0.144037	0.109174	0.370642	53.085327	3.631592	-12.954712
C:\Users\cware\Desktop\Steller18Nov\18NovTrials\Afternoon\M1(2).DSG	11-1-2013	18:32:29	22958.000000	459.160000	0.652344	0.214844	-0.800781	0.144037	0.114679	0.372477	56.457520	7.415771	-3.784180
C:\Users\cware\Desktop\Steller18Nov\18NovTrials\Afternoon\M1(2).DSG	11-1-2013	18:32:29	22959.000000	459.180000	0.785156	-0.074219	-0.750000	0.141284	0.122018	0.371560	45.181274	16.601563	9.628296
C:\Users\cware\Desktop\Steller18Nov\18NovTrials\Afternoon\M1(2).DSG	11-1-2013	18:32:29	22960.000000	459.200000	0.964844	-0.187500	-0.679688	0.139450	0.123853	0.370642	19.622803	12.954712	12.756348
C:\Users\cware\Desktop\Steller18Nov\18NovTrials\Afternoon\M1(2).DSG	11-1-2013	18:32:29	22961.000000	459.220000	1.093750	-0.500000	-0.773438	0.138532	0.123853	0.368807	-10.772705	11.184692	9.689331
C:\Users\cware\Desktop\Steller18Nov\18NovTrials\Afternoon\M1(2).DSG	11-1-2013	18:32:29	22962.000000	459.240000	1.093750	-0.500000	-0.773438	0.138532	0.122936	0.369725	-32.882690	13.549805	8.651733
C:\Users\cware\Desktop\Steller18Nov\18NovTrials\Afternoon\M1(2).DSG	11-1-2013	18:32:29	22963.000000	459.260000	1.113281	-0.339844	-1.117188	0.135780	0.117431	0.366972	-43.579102	9.246826	5.828857
C:\Users\cware\Desktop\Steller18Nov\18NovTrials\Afternoon\M1(2).DSG	11-1-2013	18:32:29	22964.000000	459.280000	0.988281	-0.167969	-1.152344	0.135780	0.114679	0.365138	-43.060303	9.902954	3.753662
C:\Users\cware\Desktop\Steller18Nov\18NovTrials\Afternoon\M1(2).DSG	11-1-2013	18:32:29	22965.000000	459.300000	0.796875	-0.023438	-1.054688	0.131193	0.107339	0.363303	-44.921875	28.030396	6.622314
C:\Users\cware\Desktop\Steller18Nov\18NovTrials\Afternoon\M1(2).DSG	11-1-2013	18:32:29	22966.000000	459.320000	0.671875	-0.011719	-0.996094	0.127523	0.103670	0.362385	-48.690796	45.532227	12.878418
C:\Users\cware\Desktop\Steller18Nov\18NovTrials\Afternoon\M1(2).DSG	11-1-2013	18:32:29	22967.000000	459.340000	0.597656	-0.007813	-0.937500	0.118349	0.093578	0.357798	-67.092896	72.433472	25.451660
C:\Users\cware\Desktop\Steller18Nov\18NovTrials\Afternoon\M1(2).DSG	11-1-2013	18:32:29	22968.000000	459.360000	0.601563	0.015625	-0.785156	0.112844	0.088073	0.353211	-80.139160	90.911865	31.341553
C:\Users\cware\Desktop\Steller18Nov\18NovTrials\Afternoon\M1(2).DSG	11-1-2013	18:32:29	22969.000000	459.380000	0.550781	0.320313	-0.480469	0.106422	0.080734	0.347706	-78.338623	99.746704	30.090332
C:\Users\cware\Desktop\Steller18Nov\18NovTrials\Afternoon\M1(2).DSG	11-1-2013	18:32:29	22970.000000	459.400000	0.453125	0.882813	-0.253906	0.095413	0.068807	0.337615	-49.163818	89.324951	11.672974
C:\Users\cware\Desktop\Steller18Nov\18NovTrials\Afternoon\M1(2).DSG	11-1-2013	18:32:29	22971.000000	459.420000	0.355469	1.113281	-0.261719	0.089908	0.066055	0.334862	2.548218	88.424683	-6.347656
C:\Users\cware\Desktop\Steller18Nov\18NovTrials\Afternoon\M1(2).DSG	11-1-2013	18:32:29	22972.000000	459.440000	0.558594	1.003906	-0.199219	0.077982	0.066972	0.328440	31.906128	91.644287	-6.195068
C:\Users\cware\Desktop\Steller18Nov\18NovTrials\Afternoon\M1(2).DSG	11-1-2013	18:32:29	22973.000000	459.460000	0.984375	0.957031	-0.007813	0.074312	0.069725	0.327523	54.306030	83.740234	7.369995
C:\Users\cware\Desktop\Steller18Nov\18NovTrials\Afternoon\M1(2).DSG	11-1-2013	18:32:29	22974.000000	459.480000	1.441406	0.898438	-0.003906	0.065138	0.077064	0.323853	64.819336	60.455322	18.493652
C:\Users\cware\Desktop\Steller18Nov\18NovTrials\Afternoon\M1(2).DSG	11-1-2013	18:32:29	22975.000000	459.500000	1.660156	0.921875	-0.238281	0.064220	0.079817	0.322936	90.850830	15.487671	32.989502
C:\Users\cware\Desktop\Steller18Nov\18NovTrials\Afternoon\M1(2).DSG	11-1-2013	18:32:29	22976.000000	459.520000	1.480469	1.097656	-0.386719	0.064220	0.091743	0.326606	122.085571	-20.462036	27.206421
C:\Users\cware\Desktop\Steller18Nov\18NovTrials\Afternoon\M1(2).DSG	11-1-2013	18:32:29	22977.000000	459.540000	1.074219	1.136719	-0.335938	0.066055	0.099083	0.328440	136.703491	-30.731201	2.273560
C:\Users\cware\Desktop\Steller18Nov\18NovTrials\Afternoon\M1(2).DSG	11-1-2013	18:32:29	22978.000000	459.560000	0.835938	0.996094	-0.468750	0.067890	0.120183	0.333945	137.649536	-16.677856	-8.911133
C:\Users\cware\Desktop\Steller18Nov\18NovTrials\Afternoon\M1(2).DSG	11-1-2013	18:32:29	22979.000000	459.580000	0.789063	0.824219	-0.476563	0.066972	0.129358	0.333945	121.917725	18.127441	-3.158569
C:\Users\cware\Desktop\Steller18Nov\18NovTrials\Afternoon\M1(2).DSG	11-1-2013	18:32:29	22980.000000	459.600000	0.996094	0.839844	-0.496094	0.062385	0.147706	0.333945	109.069824	36.758423	5.386353
C:\Users\cware\Desktop\Steller18Nov\18NovTrials\Afternoon\M1(2).DSG	11-1-2013	18:32:29	22981.000000	459.620000	1.113281	0.851563	-0.507813	0.059633	0.151376	0.334862	105.422974	38.970947	11.245728
C:\Users\cware\Desktop\Steller18Nov\18NovTrials\Afternoon\M1(2).DSG	11-1-2013	18:32:29	22982.000000	459.640000	1.160156	0.753906	-0.546875	0.054128	0.171560	0.334862	119.613647	14.022827	7.507324
C:\Users\cware\Desktop\Steller18Nov\18NovTrials\Afternoon\M1(2).DSG	11-1-2013	18:32:29	22983.000000	459.660000	0.964844	0.531250	-0.441406	0.050459	0.182569	0.335780	158.386230	6.118774	6.378174
C:\Users\cware\Desktop\Steller18Nov\18NovTrials\Afternoon\M1(2).DSG	11-1-2013	18:32:29	22984.000000	459.680000	0.804688	0.531250	-0.441406	0.047706	0.194495	0.336697	183.929443	10.971069	4.714966
C:\Users\cware\Desktop\Steller18Nov\18NovTrials\Afternoon\M1(2).DSG	11-1-2013	18:32:29	22985.000000	459.700000	0.710938	0.503906	-0.472656	0.044037	0.225688	0.334862	190.521240	35.690308	-25.543213
C:\Users\cware\Desktop\Steller18Nov\18NovTrials\Afternoon\M1(2).DSG	11-1-2013	18:32:29	22986.000000	459.720000	0.621094	0.105469	-0.355469	0.040367	0.243119	0.333028	208.480835	18.051147	-27.618408
C:\Users\cware\Desktop\Steller18Nov\18NovTrials\Afternoon\M1(2).DSG	11-1-2013	18:32:29	22987.000000	459.740000	0.269531	-0.671875	-0.097656	0.038532	0.277064	0.325688	192.520142	56.060791	3.890991
C:\Users\cware\Desktop\Steller18Nov\18NovTrials\Afternoon\M1(2).DSG	11-1-2013	18:32:29	22988.000000	459.760000	0.378906	-0.945313	-0.136719	0.034862	0.291743	0.320183	134.613037	79.544067	-3.799438
C:\Users\cware\Desktop\Steller18Nov\18NovTrials\Afternoon\M1(2).DSG	11-1-2013	18:32:29	22989.000000	459.780000	0.800781	-0.484375	-0.171875	0.030275	0.311927	0.309174	91.339111	45.700073	-14.602661
C:\Users\cware\Desktop\Steller18Nov\18NovTrials\Afternoon\M1(2).DSG	11-1-2013	18:32:29	22990.000000	459.800000	1.300781	-0.175781	-0.144531	0.029358	0.321101	0.305505	82.321167	-27.709961	-20.416260
C:\Users\cware\Desktop\Steller18Nov\18NovTrials\Afternoon\M1(2).DSG	11-1-2013	18:32:29	22991.000000	459.820000	1.062500	-0.171875	-0.265625	0.034862	0.335780	0.302752	88.378906	-20.141602	-2.944946
C:\Users\cware\Desktop\Steller18Nov\18NovTrials\Afternoon\M1(2).DSG	11-1-2013	18:32:29	22992.000000	459.840000	0.718750	-0.234375	-0.335938	0.035780	0.345872	0.301835	76.766968	0.854492	26.473999
C:\Users\cware\Desktop\Steller18Nov\18NovTrials\Afternoon\M1(2).DSG	11-1-2013	18:32:29	22993.000000	459.860000	0.644531	-0.281250	-0.382813	0.035780	0.355046	0.296330	60.974121	16.342163	54.840088
C:\Users\cware\Desktop\Steller18Nov\18NovTrials\Afternoon\M1(2).DSG	11-1-2013	18:32:29	22994.000000	459.880000	0.667969	-0.144531	-0.257813	0.033028	0.358716	0.294495	56.243896	20.248413	67.764282
C:\Users\cware\Desktop\Steller18Nov\18NovTrials\Afternoon\M1(2).DSG	11-1-2013	18:32:29	22995.000000	459.900000	0.867188	-0.027344	-0.171875	0.030275	0.366972	0.288991	35.720825	-13.244629	71.716309
C:\Users\cware\Desktop\Steller18Nov\18NovTrials\Afternoon\M1(2).DSG	11-1-2013	18:32:29	22996.000000	459.920000	1.082031	-0.128906	-0.273438	0.031193	0.370642	0.288991	-0.900269	-25.207520	69.641113
C:\Users\cware\Desktop\Steller18Nov\18NovTrials\Afternoon\M1(2).DSG	11-1-2013	18:32:29	22997.000000	459.940000	1.148438	-0.609375	-0.378906	0.029358	0.367890	0.291743	-36.743164	-21.392822	61.660767
C:\Users\cware\Desktop\Steller18Nov\18NovTrials\Afternoon\M1(2).DSG	11-1-2013	18:32:29	22998.000000	459.960000	1.148438	-0.609375	-0.378906	0.029358	0.366055	0.294495	-42.022705	-12.039185	45.211792
C:\Users\cware\Desktop\Steller18Nov\18NovTrials\Afternoon\M1(2).DSG	11-1-2013	18:32:29	22999.000000	459.980000	1.171875	-0.597656	-0.554688	0.029358	0.362385	0.297248	-23.620605	-43.380737	43.624878
C:\Users\cware\Desktop\Steller18Nov\18NovTrials\Afternoon\M1(2).DSG	11-1-2013	18:32:29	23000.000000	460.000000	0.929688	-0.351563	-0.839844	0.029358	0.359633	0.298165	2.502441	-33.248901	58.471680
C:\Users\cware\Desktop\Steller18Nov\18NovTrials\Afternoon\M1(2).DSG	11-1-2013	18:32:29	23001.000000	460.020000	0.964844	-0.152344	-0.898438	0.025688	0.356881	0.293578	12.969971	24.154663	77.423096
C:\Users\cware\Desktop\Steller18Nov\18NovTrials\Afternoon\M1(2).DSG	11-1-2013	18:32:29	23002.000000	460.040000	1.203125	-0.230469	-0.718750	0.020183	0.350459	0.291743	7.186890	21.514893	73.760986
C:\Users\cware\Desktop\Steller18Nov\18NovTrials\Afternoon\M1(2).DSG	11-1-2013	18:32:29	23003.000000	460.060000	1.218750	-0.382813	-0.640625	0.012844	0.342202	0.288073	1.403809	25.955200	64.971924
C:\Users\cware\Desktop\Steller18Nov\18NovTrials\Afternoon\M1(2).DSG	11-1-2013	18:32:29	23004.000000	460.080000	1.238281	-0.460938	-0.796875	0.008257	0.335780	0.285321	18.661499	21.331787	56.579590
C:\Users\cware\Desktop\Steller18Nov\18NovTrials\Afternoon\M1(2).DSG	11-1-2013	18:32:29	23005.000000	460.100000	1.128906	-0.472656	-1.015625	0.004587	0.325688	0.278899	48.248291	25.177002	49.087524
C:\Users\cware\Desktop\Steller18Nov\18NovTrials\Afternoon\M1(2).DSG	11-1-2013	18:32:29	23006.000000	460.120000	1.019531	-0.441406	-1.082031	-0.001835	0.321101	0.274312	71.960449	38.742065	33.096313
C:\Users\cware\Desktop\Steller18Nov\18NovTrials\Afternoon\M1(2).DSG	11-1-2013	18:32:29	23007.000000	460.140000	0.941406	-0.421875	-0.878906	-0.004587	0.319266	0.269725	67.489624	40.420532	14.495850
C:\Users\cware\Desktop\Steller18Nov\18NovTrials\Afternoon\M1(2).DSG	11-1-2013	18:32:29	23008.000000	460.160000	0.894531	-0.378906	-0.421875	-0.010092	0.311927	0.262385	48.248291	21.713257	7.644653
C:\Users\cware\Desktop\Steller18Nov\18NovTrials\Afternoon\M1(2).DSG	11-1-2013	18:32:29	23009.000000	460.180000	0.949219	-0.257813	-0.304688	-0.010092	0.308257	0.261468	22.521973	-24.719238	10.986328
C:\Users\cware\Desktop\Steller18Nov\18NovTrials\Afternoon\M1(2).DSG	11-1-2013	18:32:29	23010.000000	460.200000	0.875000	-0.085938	-0.445313	-0.007339	0.299083	0.261468	2.120972	-29.159546	16.662598
C:\Users\cware\Desktop\Steller18Nov\18NovTrials\Afternoon\M1(2).DSG	11-1-2013	18:32:29	23011.000000	460.220000	0.902344	0.093750	-0.636719	-0.005505	0.292661	0.262385	-9.353638	-8.605957	17.379761
C:\Users\cware\Desktop\Steller18Nov\18NovTrials\Afternoon\M1(2).DSG	11-1-2013	18:32:29	23012.000000	460.240000	0.910156	0.210938	-1.074219	-0.005505	0.282569	0.261468	-0.442505	12.237549	14.343262
C:\Users\cware\Desktop\Steller18Nov\18NovTrials\Afternoon\M1(2).DSG	11-1-2013	18:32:29	23013.000000	460.260000	0.980469	0.273438	-1.273438	-0.006422	0.277982	0.260550	8.438110	3.540039	11.535645
C:\Users\cware\Desktop\Steller18Nov\18NovTrials\Afternoon\M1(2).DSG	11-1-2013	18:32:29	23014.000000	460.280000	0.910156	0.351563	-1.269531	-0.007339	0.270642	0.262385	10.742188	-0.137329	21.499634
C:\Users\cware\Desktop\Steller18Nov\18NovTrials\Afternoon\M1(2).DSG	11-1-2013	18:32:29	23015.000000	460.300000	0.718750	0.476563	-1.183594	-0.007339	0.266972	0.261468	13.504028	18.157959	36.880493
C:\Users\cware\Desktop\Steller18Nov\18NovTrials\Afternoon\M1(2).DSG	11-1-2013	18:32:29	23016.000000	460.320000	0.621094	0.773438	-0.964844	-0.011927	0.258716	0.257798	42.999268	13.244629	40.344238
C:\Users\cware\Desktop\Steller18Nov\18NovTrials\Afternoon\M1(2).DSG	11-1-2013	18:32:29	23017.000000	460.340000	0.511719	1.160156	-0.644531	-0.012844	0.257798	0.257798	111.038208	-10.757446	22.537231
C:\Users\cware\Desktop\Steller18Nov\18NovTrials\Afternoon\M1(2).DSG	11-1-2013	18:32:29	23018.000000	460.360000	0.269531	1.156250	-0.507813	-0.012844	0.265138	0.253211	136.047363	-1.083374	18.936157
C:\Users\cware\Desktop\Steller18Nov\18NovTrials\Afternoon\M1(2).DSG	11-1-2013	18:32:29	23019.000000	460.380000	0.285156	0.796875	-0.441406	-0.013761	0.268807	0.248624	122.131348	5.004883	29.235840
C:\Users\cware\Desktop\Steller18Nov\18NovTrials\Afternoon\M1(2).DSG	11-1-2013	18:32:29	23020.000000	460.400000	0.710938	0.500000	-0.460938	-0.015596	0.273394	0.244037	79.467773	-0.198364	33.889771
C:\Users\cware\Desktop\Steller18Nov\18NovTrials\Afternoon\M1(2).DSG	11-1-2013	18:32:29	23021.000000	460.420000	0.968750	0.468750	-0.507813	-0.016514	0.274312	0.239450	50.643921	-11.566162	17.669678
C:\Users\cware\Desktop\Steller18Nov\18NovTrials\Afternoon\M1(2).DSG	11-1-2013	18:32:29	23022.000000	460.440000	0.906250	0.589844	-0.570313	-0.014679	0.275229	0.237615	44.326782	-9.399414	2.685547
C:\Users\cware\Desktop\Steller18Nov\18NovTrials\Afternoon\M1(2).DSG	11-1-2013	18:32:29	23023.000000	460.460000	0.738281	0.601563	-0.585938	-0.014679	0.278899	0.235780	40.725708	10.147095	-14.007568
C:\Users\cware\Desktop\Steller18Nov\18NovTrials\Afternoon\M1(2).DSG	11-1-2013	18:32:29	23024.000000	460.480000	0.597656	0.605469	-0.570313	-0.014679	0.281651	0.233028	30.654907	32.546997	-20.919800
C:\Users\cware\Desktop\Steller18Nov\18NovTrials\Afternoon\M1(2).DSG	11-1-2013	18:32:29	23025.000000	460.500000	0.492188	0.617188	-0.621094	-0.016514	0.287156	0.225688	30.364990	55.892944	-17.410278
C:\Users\cware\Desktop\Steller18Nov\18NovTrials\Afternoon\M1(2).DSG	11-1-2013	18:32:29	23026.000000	460.520000	0.699219	0.562500	-0.566406	-0.018349	0.289908	0.220183	34.317017	57.617188	-7.324219
C:\Users\cware\Desktop\Steller18Nov\18NovTrials\Afternoon\M1(2).DSG	11-1-2013	18:32:29	23027.000000	460.540000	0.968750	0.531250	-0.500000	-0.022018	0.293578	0.211927	39.520264	48.599243	-0.885010
C:\Users\cware\Desktop\Steller18Nov\18NovTrials\Afternoon\M1(2).DSG	11-1-2013	18:32:29	23028.000000	460.560000	1.136719	0.609375	-0.417969	-0.022018	0.295413	0.207339	40.481567	41.915894	6.134033
C:\Users\cware\Desktop\Steller18Nov\18NovTrials\Afternoon\M1(2).DSG	11-1-2013	18:32:29	23029.000000	460.580000	1.171875	0.824219	-0.414063	-0.027523	0.300000	0.199083	46.737671	42.419434	15.396118
C:\Users\cware\Desktop\Steller18Nov\18NovTrials\Afternoon\M1(2).DSG	11-1-2013	18:32:29	23030.000000	460.600000	1.222656	0.816406	-0.488281	-0.028440	0.301835	0.194495	37.811279	43.563843	23.925781
C:\Users\cware\Desktop\Steller18Nov\18NovTrials\Afternoon\M1(2).DSG	11-1-2013	18:32:29	23031.000000	460.620000	1.289063	0.613281	-0.566406	-0.033945	0.303670	0.187156	35.140991	34.286499	21.087646
C:\Users\cware\Desktop\Steller18Nov\18NovTrials\Afternoon\M1(2).DSG	11-1-2013	18:32:29	23032.000000	460.640000	1.289063	0.613281	-0.566406	-0.035780	0.305505	0.183486	38.848877	16.036987	11.978149
C:\Users\cware\Desktop\Steller18Nov\18NovTrials\Afternoon\M1(2).DSG	11-1-2013	18:32:29	23033.000000	460.660000	1.246094	0.363281	-0.562500	-0.038532	0.309174	0.178899	43.563843	-13.748169	-2.243042
C:\Users\cware\Desktop\Steller18Nov\18NovTrials\Afternoon\M1(2).DSG	11-1-2013	18:32:29	23034.000000	460.680000	1.070313	0.164063	-0.542969	-0.040367	0.312844	0.178899	43.395996	-28.686523	-15.945435
C:\Users\cware\Desktop\Steller18Nov\18NovTrials\Afternoon\M1(2).DSG	11-1-2013	18:32:29	23035.000000	460.700000	0.898438	0.082031	-0.519531	-0.038532	0.321101	0.178899	40.130615	-30.364990	-28.717041
C:\Users\cware\Desktop\Steller18Nov\18NovTrials\Afternoon\M1(2).DSG	11-1-2013	18:32:29	23036.000000	460.720000	0.773438	0.003906	-0.433594	-0.038532	0.325688	0.179817	23.315430	-26.855469	-34.347534
C:\Users\cware\Desktop\Steller18Nov\18NovTrials\Afternoon\M1(2).DSG	11-1-2013	18:32:29	23037.000000	460.740000	0.753906	-0.136719	-0.382813	-0.037615	0.333945	0.179817	2.487183	-48.156738	-38.452148
C:\Users\cware\Desktop\Steller18Nov\18NovTrials\Afternoon\M1(2).DSG	11-1-2013	18:32:29	23038.000000	460.760000	0.539063	-0.296875	-0.476563	-0.035780	0.338532	0.183486	-6.973267	-57.739258	-14.862061
C:\Users\cware\Desktop\Steller18Nov\18NovTrials\Afternoon\M1(2).DSG	11-1-2013	18:32:29	23039.000000	460.780000	0.488281	-0.332031	-0.613281	-0.033945	0.340367	0.188073	-16.799927	-41.946411	9.704590
C:\Users\cware\Desktop\Steller18Nov\18NovTrials\Afternoon\M1(2).DSG	11-1-2013	18:32:29	23040.000000	460.800000	0.539063	-0.242188	-0.722656	-0.033945	0.340367	0.189908	-22.262573	-0.976563	15.289307
C:\Users\cware\Desktop\Steller18Nov\18NovTrials\Afternoon\M1(2).DSG	11-1-2013	18:32:29	23041.000000	460.820000	0.781250	-0.179688	-0.605469	-0.034862	0.341284	0.188073	-10.452271	20.156860	-0.167847
C:\Users\cware\Desktop\Steller18Nov\18NovTrials\Afternoon\M1(2).DSG	11-1-2013	18:32:29	23042.000000	460.840000	1.011719	-0.226563	-0.500000	-0.036697	0.341284	0.186239	0.427246	7.339478	-11.749268
C:\Users\cware\Desktop\Steller18Nov\18NovTrials\Afternoon\M1(2).DSG	11-1-2013	18:32:29	23043.000000	460.860000	1.097656	-0.218750	-0.468750	-0.035780	0.341284	0.185321	13.092041	-5.279541	-11.627197
C:\Users\cware\Desktop\Steller18Nov\18NovTrials\Afternoon\M1(2).DSG	11-1-2013	18:32:29	23044.000000	460.880000	1.089844	-0.238281	-0.421875	-0.034862	0.344037	0.182569	14.221191	-2.487183	-2.944946
C:\Users\cware\Desktop\Steller18Nov\18NovTrials\Afternoon\M1(2).DSG	11-1-2013	18:32:29	23045.000000	460.900000	1.058594	-0.300781	-0.468750	-0.033945	0.344037	0.182569	0.244141	0.717163	17.211914
C:\Users\cware\Desktop\Steller18Nov\18NovTrials\Afternoon\M1(2).DSG	11-1-2013	18:32:29	23046.000000	460.920000	1.000000	-0.378906	-0.531250	-0.035780	0.341284	0.179817	-9.902954	5.294800	32.150269
C:\Users\cware\Desktop\Steller18Nov\18NovTrials\Afternoon\M1(2).DSG	11-1-2013	18:32:29	23047.000000	460.940000	0.929688	-0.417969	-0.597656	-0.037615	0.337615	0.180734	-29.678345	11.978149	36.346436
C:\Users\cware\Desktop\Steller18Nov\18NovTrials\Afternoon\M1(2).DSG	11-1-2013	18:32:29	23048.000000	460.960000	0.949219	-0.363281	-0.617188	-0.039450	0.331193	0.181651	-51.742554	-1.647949	25.650024
C:\Users\cware\Desktop\Steller18Nov\18NovTrials\Afternoon\M1(2).DSG	11-1-2013	18:32:29	23049.000000	460.980000	0.863281	-0.398438	-0.683594	-0.040367	0.329358	0.184404	-72.052002	-4.501343	11.825562
C:\Users\cware\Desktop\Steller18Nov\18NovTrials\Afternoon\M1(2).DSG	11-1-2013	18:32:29	23050.000000	461.000000	0.808594	-0.488281	-0.878906	-0.038532	0.321101	0.188991	-67.260742	10.070801	7.263184
C:\Users\cware\Desktop\Steller18Nov\18NovTrials\Afternoon\M1(2).DSG	11-1-2013	18:32:29	23051.000000	461.020000	0.945313	-0.515625	-0.847656	-0.038532	0.317431	0.192661	-55.892944	13.366699	-2.716064
C:\Users\cware\Desktop\Steller18Nov\18NovTrials\Afternoon\M1(2).DSG	11-1-2013	18:32:29	23052.000000	461.040000	1.078125	-0.402344	-0.746094	-0.038532	0.312844	0.193578	-35.461426	25.726318	-9.506226
C:\Users\cware\Desktop\Steller18Nov\18NovTrials\Afternoon\M1(2).DSG	11-1-2013	18:32:29	23053.000000	461.060000	1.171875	-0.335938	-0.730469	-0.039450	0.311009	0.192661	3.280640	43.319702	-13.320923
C:\Users\cware\Desktop\Steller18Nov\18NovTrials\Afternoon\M1(2).DSG	11-1-2013	18:32:29	23054.000000	461.080000	1.324219	-0.355469	-0.753906	-0.038532	0.311009	0.188991	32.241821	31.036377	-12.176514
C:\Users\cware\Desktop\Steller18Nov\18NovTrials\Afternoon\M1(2).DSG	11-1-2013	18:32:29	23055.000000	461.100000	1.347656	-0.406250	-0.734375	-0.040367	0.311009	0.186239	51.712036	27.267456	-7.431030
C:\Users\cware\Desktop\Steller18Nov\18NovTrials\Afternoon\M1(2).DSG	11-1-2013	18:32:29	23056.000000	461.120000	1.351563	-0.406250	-0.683594	-0.040367	0.311009	0.180734	56.564331	10.375977	-9.246826
C:\Users\cware\Desktop\Steller18Nov\18NovTrials\Afternoon\M1(2).DSG	11-1-2013	18:32:29	23057.000000	461.140000	1.351563	-0.316406	-0.695313	-0.038532	0.311927	0.177982	56.671143	-18.371582	-12.008667
C:\Users\cware\Desktop\Steller18Nov\18NovTrials\Afternoon\M1(2).DSG	11-1-2013	18:32:29	23058.000000	461.160000	1.246094	-0.191406	-0.777344	-0.037615	0.311927	0.177982	51.254272	-36.239624	-3.005981
C:\Users\cware\Desktop\Steller18Nov\18NovTrials\Afternoon\M1(2).DSG	11-1-2013	18:32:29	23059.000000	461.180000	0.988281	-0.128906	-0.796875	-0.036697	0.311009	0.179817	41.458130	-18.600464	3.448486
C:\Users\cware\Desktop\Steller18Nov\18NovTrials\Afternoon\M1(2).DSG	11-1-2013	18:32:29	23060.000000	461.200000	0.945313	-0.058594	-0.722656	-0.036697	0.311927	0.178899	24.841309	-17.303467	7.095337
C:\Users\cware\Desktop\Steller18Nov\18NovTrials\Afternoon\M1(2).DSG	11-1-2013	18:32:29	23061.000000	461.220000	0.824219	0.093750	-0.718750	-0.036697	0.306422	0.180734	-2.960205	-9.536743	15.029907
C:\Users\cware\Desktop\Steller18Nov\18NovTrials\Afternoon\M1(2).DSG	11-1-2013	18:32:29	23062.000000	461.240000	0.738281	0.210938	-0.750000	-0.036697	0.302752	0.181651	-16.418457	-3.845215	26.916504
C:\Users\cware\Desktop\Steller18Nov\18NovTrials\Afternoon\M1(2).DSG	11-1-2013	18:32:29	23063.000000	461.260000	0.648438	0.437500	-0.683594	-0.037615	0.294495	0.183486	-16.372681	-20.004272	35.644531
C:\Users\cware\Desktop\Steller18Nov\18NovTrials\Afternoon\M1(2).DSG	11-1-2013	18:32:29	23064.000000	461.280000	0.609375	0.675781	-0.542969	-0.037615	0.288991	0.186239	-5.737305	-42.861938	19.973755
C:\Users\cware\Desktop\Steller18Nov\18NovTrials\Afternoon\M1(2).DSG	11-1-2013	18:32:29	23065.000000	461.300000	0.492188	1.105469	-0.343750	-0.034862	0.285321	0.191743	33.401489	-52.642822	-17.700195
C:\Users\cware\Desktop\Steller18Nov\18NovTrials\Afternoon\M1(2).DSG	11-1-2013	18:32:29	23066.000000	461.320000	0.492188	1.105469	-0.343750	-0.033945	0.286239	0.192661	55.099487	-61.645508	-38.879395
C:\Users\cware\Desktop\Steller18Nov\18NovTrials\Afternoon\M1(2).DSG	11-1-2013	18:32:29	23067.000000	461.340000	0.871094	0.820313	-0.406250	-0.026606	0.295413	0.195413	32.836914	-82.458496	-44.052124
C:\Users\cware\Desktop\Steller18Nov\18NovTrials\Afternoon\M1(2).DSG	11-1-2013	18:32:29	23068.000000	461.360000	0.714844	0.679688	-0.480469	-0.022018	0.298165	0.199083	5.157471	-63.690186	-37.612915
C:\Users\cware\Desktop\Steller18Nov\18NovTrials\Afternoon\M1(2).DSG	11-1-2013	18:32:29	23069.000000	461.380000	0.593750	0.687500	-0.507813	-0.017431	0.301835	0.203670	-17.807007	-37.231445	-32.348633
C:\Users\cware\Desktop\Steller18Nov\18NovTrials\Afternoon\M1(2).DSG	11-1-2013	18:32:29	23070.000000	461.400000	0.617188	0.710938	-0.617188	-0.013761	0.302752	0.205505	-17.166138	-15.731812	-24.810791
C:\Users\cware\Desktop\Steller18Nov\18NovTrials\Afternoon\M1(2).DSG	11-1-2013	18:32:29	23071.000000	461.420000	0.769531	0.628906	-0.683594	-0.012844	0.304587	0.205505	15.640259	-5.706787	-14.526367
C:\Users\cware\Desktop\Steller18Nov\18NovTrials\Afternoon\M1(2).DSG	11-1-2013	18:32:29	23072.000000	461.440000	0.914063	0.550781	-0.609375	-0.013761	0.307339	0.206422	52.047729	-13.122559	-10.818481
C:\Users\cware\Desktop\Steller18Nov\18NovTrials\Afternoon\M1(2).DSG	11-1-2013	18:32:29	23073.000000	461.460000	0.984375	0.609375	-0.691406	-0.011927	0.311927	0.200000	50.018311	0.228882	-0.686646
C:\Users\cware\Desktop\Steller18Nov\18NovTrials\Afternoon\M1(2).DSG	11-1-2013	18:32:29	23074.000000	461.480000	1.046875	0.601563	-0.750000	-0.012844	0.313761	0.198165	20.065308	33.843994	12.161255
C:\Users\cware\Desktop\Steller18Nov\18NovTrials\Afternoon\M1(2).DSG	11-1-2013	18:32:29	23075.000000	461.500000	1.238281	0.425781	-0.828125	-0.015596	0.316514	0.192661	-7.522583	60.073853	16.784668
C:\Users\cware\Desktop\Steller18Nov\18NovTrials\Afternoon\M1(2).DSG	11-1-2013	18:32:29	23076.000000	461.520000	1.390625	0.187500	-0.820313	-0.018349	0.315596	0.189908	-18.447876	50.369263	8.621216
C:\Users\cware\Desktop\Steller18Nov\18NovTrials\Afternoon\M1(2).DSG	11-1-2013	18:32:29	23077.000000	461.540000	1.394531	-0.031250	-0.734375	-0.021101	0.313761	0.187156	-27.236938	15.731812	-0.091553
C:\Users\cware\Desktop\Steller18Nov\18NovTrials\Afternoon\M1(2).DSG	11-1-2013	18:32:29	23078.000000	461.560000	1.203125	-0.113281	-0.683594	-0.022018	0.312844	0.188991	-32.043457	-10.147095	-8.728027
C:\Users\cware\Desktop\Steller18Nov\18NovTrials\Afternoon\M1(2).DSG	11-1-2013	18:32:29	23079.000000	461.580000	0.949219	-0.140625	-0.679688	-0.022018	0.311927	0.194495	-41.229248	-26.947021	-12.374878
C:\Users\cware\Desktop\Steller18Nov\18NovTrials\Afternoon\M1(2).DSG	11-1-2013	18:32:29	23080.000000	461.600000	0.800781	-0.148438	-0.699219	-0.021101	0.311009	0.198165	-52.169800	-42.434692	-11.962891
C:\Users\cware\Desktop\Steller18Nov\18NovTrials\Afternoon\M1(2).DSG	11-1-2013	18:32:29	23081.000000	461.620000	0.667969	-0.160156	-0.695313	-0.018349	0.311009	0.203670	-62.286377	-48.721313	-10.269165
C:\Users\cware\Desktop\Steller18Nov\18NovTrials\Afternoon\M1(2).DSG	11-1-2013	18:32:29	23082.000000	461.640000	0.500000	-0.207031	-0.757813	-0.016514	0.308257	0.213761	-49.072266	-38.848877	-8.560181
C:\Users\cware\Desktop\Steller18Nov\18NovTrials\Afternoon\M1(2).DSG	11-1-2013	18:32:29	23083.000000	461.660000	0.394531	-0.277344	-0.808594	-0.015596	0.306422	0.217431	-27.175903	-16.952515	-4.257202
C:\Users\cware\Desktop\Steller18Nov\18NovTrials\Afternoon\M1(2).DSG	11-1-2013	18:32:29	23084.000000	461.680000	0.441406	-0.238281	-0.820313	-0.014679	0.305505	0.221101	-20.492554	-5.004883	-8.468628
C:\Users\cware\Desktop\Steller18Nov\18NovTrials\Afternoon\M1(2).DSG	11-1-2013	18:32:29	23085.000000	461.700000	0.578125	-0.148438	-0.679688	-0.014679	0.304587	0.222018	-23.468018	-1.464844	-14.602661
C:\Users\cware\Desktop\Steller18Nov\18NovTrials\Afternoon\M1(2).DSG	11-1-2013	18:32:29	23086.000000	461.720000	0.765625	-0.039063	-0.574219	-0.013761	0.305505	0.222018	-24.337769	-0.457764	-15.029907
C:\Users\cware\Desktop\Steller18Nov\18NovTrials\Afternoon\M1(2).DSG	11-1-2013	18:32:29	23087.000000	461.740000	0.980469	0.042969	-0.652344	-0.013761	0.304587	0.223853	-20.294189	-5.035400	-8.773804
C:\Users\cware\Desktop\Steller18Nov\18NovTrials\Afternoon\M1(2).DSG	11-1-2013	18:32:29	23088.000000	461.760000	1.070313	0.050781	-0.714844	-0.011927	0.303670	0.223853	-15.777588	-4.562378	-4.211426
C:\Users\cware\Desktop\Steller18Nov\18NovTrials\Afternoon\M1(2).DSG	11-1-2013	18:32:29	23089.000000	461.780000	1.050781	0.007813	-0.765625	-0.011927	0.303670	0.225688	-8.132935	-1.647949	0.091553
C:\Users\cware\Desktop\Steller18Nov\18NovTrials\Afternoon\M1(2).DSG	11-1-2013	18:32:29	23090.000000	461.800000	0.988281	-0.062500	-0.761719	-0.011927	0.301835	0.223853	-8.438110	1.434326	-0.503540
C:\Users\cware\Desktop\Steller18Nov\18NovTrials\Afternoon\M1(2).DSG	11-1-2013	18:32:29	23091.000000	461.820000	0.992188	-0.097656	-0.750000	-0.011927	0.302752	0.224771	-7.629395	-0.198364	-9.689331
C:\Users\cware\Desktop\Steller18Nov\18NovTrials\Afternoon\M1(2).DSG	11-1-2013	18:32:29	23092.000000	461.840000	0.984375	-0.140625	-0.769531	-0.011927	0.302752	0.223853	-2.609253	5.584717	-22.598267
C:\Users\cware\Desktop\Steller18Nov\18NovTrials\Afternoon\M1(2).DSG	11-1-2013	18:32:29	23093.000000	461.860000	0.894531	-0.113281	-0.796875	-0.010092	0.305505	0.223853	-1.922607	6.576538	-33.508301
C:\Users\cware\Desktop\Steller18Nov\18NovTrials\Afternoon\M1(2).DSG	11-1-2013	18:32:29	23094.000000	461.880000	0.792969	-0.070313	-0.804688	-0.010092	0.306422	0.222936	-3.280640	8.728027	-41.366577
C:\Users\cware\Desktop\Steller18Nov\18NovTrials\Afternoon\M1(2).DSG	11-1-2013	18:32:29	23095.000000	461.900000	0.671875	-0.042969	-0.886719	-0.007339	0.310092	0.220183	-6.500244	14.892578	-35.675049
C:\Users\cware\Desktop\Steller18Nov\18NovTrials\Afternoon\M1(2).DSG	11-1-2013	18:32:29	23096.000000	461.920000	0.812500	-0.097656	-0.828125	-0.007339	0.311009	0.220183	-14.099121	9.918213	-29.571533
C:\Users\cware\Desktop\Steller18Nov\18NovTrials\Afternoon\M1(2).DSG	11-1-2013	18:32:29	23097.000000	461.940000	0.941406	-0.035156	-0.757813	-0.005505	0.312844	0.219266	-23.208618	8.926392	-22.033691
C:\Users\cware\Desktop\Steller18Nov\18NovTrials\Afternoon\M1(2).DSG	11-1-2013	18:32:29	23098.000000	461.960000	0.996094	0.015625	-0.710938	-0.005505	0.312844	0.219266	-26.062012	5.569458	-15.045166
C:\Users\cware\Desktop\Steller18Nov\18NovTrials\Afternoon\M1(2).DSG	11-1-2013	18:32:29	23099.000000	461.980000	1.054688	0.070313	-0.605469	-0.005505	0.311927	0.219266	-28.289795	0.244141	-6.546021
C:\Users\cware\Desktop\Steller18Nov\18NovTrials\Afternoon\M1(2).DSG	11-1-2013	18:32:29	23100.000000	462.000000	1.054688	0.070313	-0.605469	-0.006422	0.310092	0.220183	-27.832031	-7.125854	-2.227783
C:\Users\cware\Desktop\Steller18Nov\18NovTrials\Afternoon\M1(2).DSG	11-1-2013	18:32:29	23101.000000	462.020000	1.023438	0.234375	-0.566406	-0.004587	0.308257	0.223853	-28.030396	-22.644043	-3.677368
C:\Users\cware\Desktop\Steller18Nov\18NovTrials\Afternoon\M1(2).DSG	11-1-2013	18:32:29	23102.000000	462.040000	0.941406	0.289063	-0.589844	-0.003670	0.307339	0.224771	-24.230957	-29.647827	-7.659912
C:\Users\cware\Desktop\Steller18Nov\18NovTrials\Afternoon\M1(2).DSG	11-1-2013	18:32:29	23103.000000	462.060000	0.820313	0.273438	-0.617188	-0.001835	0.305505	0.228440	-18.203735	-30.548096	-8.956909
C:\Users\cware\Desktop\Steller18Nov\18NovTrials\Afternoon\M1(2).DSG	11-1-2013	18:32:29	23104.000000	462.080000	0.722656	0.207031	-0.671875	0.000000	0.304587	0.231193	-11.291504	-23.086548	-5.950928
C:\Users\cware\Desktop\Steller18Nov\18NovTrials\Afternoon\M1(2).DSG	11-1-2013	18:32:29	23105.000000	462.100000	0.703125	0.179688	-0.660156	0.000917	0.303670	0.233028	-6.790161	-11.093140	-2.380371
C:\Users\cware\Desktop\Steller18Nov\18NovTrials\Afternoon\M1(2).DSG	11-1-2013	18:32:29	23106.000000	462.120000	0.726563	0.195313	-0.617188	0.001835	0.304587	0.233945	-6.637573	-6.042480	-1.159668
C:\Users\cware\Desktop\Steller18Nov\18NovTrials\Afternoon\M1(2).DSG	11-1-2013	18:32:29	23107.000000	462.140000	0.765625	0.222656	-0.578125	0.001835	0.302752	0.233028	-6.607056	-2.426147	-1.342773
C:\Users\cware\Desktop\Steller18Nov\18NovTrials\Afternoon\M1(2).DSG	11-1-2013	18:32:29	23108.000000	462.160000	0.800781	0.222656	-0.621094	0.001835	0.302752	0.233028	0.946045	-0.473022	0.167847
C:\Users\cware\Desktop\Steller18Nov\18NovTrials\Afternoon\M1(2).DSG	11-1-2013	18:32:29	23109.000000	462.180000	0.824219	0.218750	-0.628906	0.000917	0.302752	0.232110	8.666992	4.409790	2.914429
C:\Users\cware\Desktop\Steller18Nov\18NovTrials\Afternoon\M1(2).DSG	11-1-2013	18:32:29	23110.000000	462.200000	0.863281	0.242188	-0.718750	0.000917	0.303670	0.232110	10.894775	10.086060	2.975464
C:\Users\cware\Desktop\Steller18Nov\18NovTrials\Afternoon\M1(2).DSG	11-1-2013	18:32:29	23111.000000	462.220000	0.984375	0.187500	-0.746094	0.000917	0.303670	0.228440	11.566162	7.339478	-0.137329
C:\Users\cware\Desktop\Steller18Nov\18NovTrials\Afternoon\M1(2).DSG	11-1-2013	18:32:29	23112.000000	462.240000	1.039063	0.109375	-0.722656	-0.000917	0.304587	0.227523	17.898560	3.601074	-6.500244
C:\Users\cware\Desktop\Steller18Nov\18NovTrials\Afternoon\M1(2).DSG	11-1-2013	18:32:29	23113.000000	462.260000	1.023438	0.082031	-0.707031	0.000917	0.308257	0.225688	20.584106	-6.851196	-7.461548
C:\Users\cware\Desktop\Steller18Nov\18NovTrials\Afternoon\M1(2).DSG	11-1-2013	18:32:29	23114.000000	462.280000	0.902344	0.117188	-0.742188	0.000917	0.306422	0.226606	16.052246	-6.881714	-1.510620
C:\Users\cware\Desktop\Steller18Nov\18NovTrials\Afternoon\M1(2).DSG	11-1-2013	18:32:29	23115.000000	462.300000	0.800781	0.210938	-0.800781	0.000917	0.310092	0.223853	12.664795	-1.708984	3.509521
C:\Users\cware\Desktop\Steller18Nov\18NovTrials\Afternoon\M1(2).DSG	11-1-2013	18:32:29	23116.000000	462.320000	0.855469	0.187500	-0.828125	0.000917	0.309174	0.224771	12.924194	-1.312256	4.348755
C:\Users\cware\Desktop\Steller18Nov\18NovTrials\Afternoon\M1(2).DSG	11-1-2013	18:32:29	23117.000000	462.340000	0.906250	0.140625	-0.808594	-0.001835	0.310092	0.224771	13.793945	0.335693	5.020142
C:\Users\cware\Desktop\Steller18Nov\18NovTrials\Afternoon\M1(2).DSG	11-1-2013	18:32:29	23118.000000	462.360000	0.917969	0.074219	-0.773438	-0.000917	0.311009	0.222936	7.263184	0.976563	3.051758
C:\Users\cware\Desktop\Steller18Nov\18NovTrials\Afternoon\M1(2).DSG	11-1-2013	18:32:29	23119.000000	462.380000	0.960938	0.015625	-0.746094	-0.001835	0.310092	0.222018	-10.101318	-0.549316	2.090454
C:\Users\cware\Desktop\Steller18Nov\18NovTrials\Afternoon\M1(2).DSG	11-1-2013	18:32:29	23120.000000	462.400000	1.062500	0.000000	-0.664063	-0.002752	0.309174	0.224771	-22.537231	-11.764526	-0.427246
C:\Users\cware\Desktop\Steller18Nov\18NovTrials\Afternoon\M1(2).DSG	11-1-2013	18:32:29	23121.000000	462.420000	1.031250	-0.105469	-0.574219	-0.002752	0.309174	0.226606	-23.559570	-22.949219	0.106812
C:\Users\cware\Desktop\Steller18Nov\18NovTrials\Afternoon\M1(2).DSG	11-1-2013	18:32:29	23122.000000	462.440000	0.816406	-0.218750	-0.656250	-0.001835	0.306422	0.230275	-18.661499	-21.820068	2.395630
C:\Users\cware\Desktop\Steller18Nov\18NovTrials\Afternoon\M1(2).DSG	11-1-2013	18:32:29	23123.000000	462.460000	0.613281	-0.285156	-0.742188	0.000000	0.304587	0.232110	-14.541626	-15.106201	4.333496
C:\Users\cware\Desktop\Steller18Nov\18NovTrials\Afternoon\M1(2).DSG	11-1-2013	18:32:29	23124.000000	462.480000	0.542969	-0.269531	-0.761719	0.000917	0.302752	0.233028	-16.479492	-7.003784	3.448486
C:\Users\cware\Desktop\Steller18Nov\18NovTrials\Afternoon\M1(2).DSG	11-1-2013	18:32:29	23125.000000	462.500000	0.566406	-0.199219	-0.765625	0.000000	0.301835	0.233028	-19.760132	0.869751	-2.410889
C:\Users\cware\Desktop\Steller18Nov\18NovTrials\Afternoon\M1(2).DSG	11-1-2013	18:32:29	23126.000000	462.520000	0.644531	-0.054688	-0.710938	0.000000	0.300917	0.233028	-19.760132	7.400513	-11.840820
C:\Users\cware\Desktop\Steller18Nov\18NovTrials\Afternoon\M1(2).DSG	11-1-2013	18:32:29	23127.000000	462.540000	0.726563	0.046875	-0.644531	0.000000	0.300917	0.232110	-16.677856	2.914429	-21.652222
C:\Users\cware\Desktop\Steller18Nov\18NovTrials\Afternoon\M1(2).DSG	11-1-2013	18:32:29	23128.000000	462.560000	0.785156	0.152344	-0.605469	0.001835	0.301835	0.232110	-15.625000	-6.790161	-30.380249
C:\Users\cware\Desktop\Steller18Nov\18NovTrials\Afternoon\M1(2).DSG	11-1-2013	18:32:29	23129.000000	462.580000	0.867188	0.246094	-0.656250	0.002752	0.302752	0.233028	-23.757935	-16.616821	-37.322998
C:\Users\cware\Desktop\Steller18Nov\18NovTrials\Afternoon\M1(2).DSG	11-1-2013	18:32:29	23130.000000	462.600000	0.890625	0.308594	-0.628906	0.005505	0.304587	0.235780	-25.909424	-14.007568	-40.573120
C:\Users\cware\Desktop\Steller18Nov\18NovTrials\Afternoon\M1(2).DSG	11-1-2013	18:32:29	23131.000000	462.620000	0.890625	0.382813	-0.703125	0.009174	0.305505	0.235780	-16.128540	9.262085	-48.614502
C:\Users\cware\Desktop\Steller18Nov\18NovTrials\Afternoon\M1(2).DSG	11-1-2013	18:32:29	23132.000000	462.640000	0.792969	0.480469	-0.792969	0.010092	0.308257	0.233028	-6.164551	46.157837	-57.525635
C:\Users\cware\Desktop\Steller18Nov\18NovTrials\Afternoon\M1(2).DSG	11-1-2013	18:32:29	23133.000000	462.660000	0.734375	0.503906	-0.812500	0.010092	0.311927	0.228440	0.091553	81.573486	-50.796509
C:\Users\cware\Desktop\Steller18Nov\18NovTrials\Afternoon\M1(2).DSG	11-1-2013	18:32:29	23134.000000	462.680000	0.808594	0.347656	-0.875000	0.008257	0.315596	0.223853	4.425049	80.291748	-39.703369
C:\Users\cware\Desktop\Steller18Nov\18NovTrials\Afternoon\M1(2).DSG	11-1-2013	18:32:29	23135.000000	462.700000	1.218750	0.378906	-0.757813	0.004587	0.321101	0.214679	9.765625	64.865112	-28.671265
C:\Users\cware\Desktop\Steller18Nov\18NovTrials\Afternoon\M1(2).DSG	11-1-2013	18:32:29	23136.000000	462.720000	1.218750	0.378906	-0.757813	0.003670	0.322936	0.210092	0.808716	55.389404	-13.290405
C:\Users\cware\Desktop\Steller18Nov\18NovTrials\Afternoon\M1(2).DSG	11-1-2013	18:32:29	23137.000000	462.740000	1.226563	0.359375	-0.648438	0.000000	0.324771	0.206422	-25.024414	40.161133	-8.605957
C:\Users\cware\Desktop\Steller18Nov\18NovTrials\Afternoon\M1(2).DSG	11-1-2013	18:32:29	23138.000000	462.760000	1.230469	0.265625	-0.558594	-0.001835	0.324771	0.204587	-53.131104	24.139404	-16.250610
C:\Users\cware\Desktop\Steller18Nov\18NovTrials\Afternoon\M1(2).DSG	11-1-2013	18:32:29	23139.000000	462.780000	1.136719	0.207031	-0.480469	-0.001835	0.323853	0.207339	-64.712524	6.317139	-27.481079
C:\Users\cware\Desktop\Steller18Nov\18NovTrials\Afternoon\M1(2).DSG	11-1-2013	18:32:29	23140.000000	462.800000	0.941406	0.132813	-0.535156	-0.000917	0.322936	0.209174	-58.990479	3.677368	-35.507202
C:\Users\cware\Desktop\Steller18Nov\18NovTrials\Afternoon\M1(2).DSG	11-1-2013	18:32:29	23141.000000	462.820000	0.757813	0.011719	-0.605469	0.000000	0.324771	0.214679	-62.698364	2.655029	-48.309326
C:\Users\cware\Desktop\Steller18Nov\18NovTrials\Afternoon\M1(2).DSG	11-1-2013	18:32:29	23142.000000	462.840000	0.679688	-0.042969	-0.679688	0.000917	0.321101	0.219266	-56.854248	-0.228882	-56.900024
C:\Users\cware\Desktop\Steller18Nov\18NovTrials\Afternoon\M1(2).DSG	11-1-2013	18:32:29	23143.000000	462.860000	0.417969	-0.007813	-0.640625	0.003670	0.327523	0.221101	-37.902832	22.033691	-48.980713
C:\Users\cware\Desktop\Steller18Nov\18NovTrials\Afternoon\M1(2).DSG	11-1-2013	18:32:29	23144.000000	462.880000	0.214844	0.050781	-0.550781	0.003670	0.329358	0.220183	-28.732300	54.046631	-33.264160
C:\Users\cware\Desktop\Steller18Nov\18NovTrials\Afternoon\M1(2).DSG	11-1-2013	18:32:29	23145.000000	462.900000	0.414063	0.093750	-0.488281	0.001835	0.332110	0.213761	-29.861450	65.505981	-28.305054
C:\Users\cware\Desktop\Steller18Nov\18NovTrials\Afternoon\M1(2).DSG	11-1-2013	18:32:29	23146.000000	462.920000	0.753906	0.097656	-0.558594	0.000917	0.332110	0.211009	-19.485474	59.509277	-29.235840
C:\Users\cware\Desktop\Steller18Nov\18NovTrials\Afternoon\M1(2).DSG	11-1-2013	18:32:29	23147.000000	462.940000	1.058594	0.144531	-0.597656	0.000917	0.337615	0.205505	-4.608154	41.610718	-34.805298
C:\Users\cware\Desktop\Steller18Nov\18NovTrials\Afternoon\M1(2).DSG	11-1-2013	18:32:29	23148.000000	462.960000	1.257813	0.046875	-0.648438	0.000917	0.339450	0.203670	-2.563477	28.228760	-33.737183
C:\Users\cware\Desktop\Steller18Nov\18NovTrials\Afternoon\M1(2).DSG	11-1-2013	18:32:29	23149.000000	462.980000	1.390625	-0.101563	-0.582031	0.000917	0.344954	0.200917	-3.768921	11.993408	-21.728516
C:\Users\cware\Desktop\Steller18Nov\18NovTrials\Afternoon\M1(2).DSG	11-1-2013	18:32:29	23150.000000	463.000000	1.457031	-0.128906	-0.503906	0.002752	0.344954	0.200000	-7.736206	-0.732422	-7.080078
C:\Users\cware\Desktop\Steller18Nov\18NovTrials\Afternoon\M1(2).DSG	11-1-2013	18:32:29	23151.000000	463.020000	1.433594	-0.125000	-0.421875	0.001835	0.347706	0.201835	-20.385742	-12.512207	1.403809
C:\Users\cware\Desktop\Steller18Nov\18NovTrials\Afternoon\M1(2).DSG	11-1-2013	18:32:29	23152.000000	463.040000	1.316406	-0.031250	-0.460938	0.001835	0.347706	0.202752	-23.666382	-16.571045	-4.440308
C:\Users\cware\Desktop\Steller18Nov\18NovTrials\Afternoon\M1(2).DSG	11-1-2013	18:32:29	23153.000000	463.060000	1.140625	0.003906	-0.523438	0.001835	0.350459	0.205505	-12.054443	-19.790649	-14.328003
C:\Users\cware\Desktop\Steller18Nov\18NovTrials\Afternoon\M1(2).DSG	11-1-2013	18:32:29	23154.000000	463.080000	0.910156	-0.085938	-0.582031	0.002752	0.351376	0.206422	5.966187	-9.078979	-20.462036
C:\Users\cware\Desktop\Steller18Nov\18NovTrials\Afternoon\M1(2).DSG	11-1-2013	18:32:29	23155.000000	463.100000	0.726563	-0.261719	-0.589844	0.004587	0.355046	0.205505	13.641357	13.534546	-27.099609
C:\Users\cware\Desktop\Steller18Nov\18NovTrials\Afternoon\M1(2).DSG	11-1-2013	18:32:29	23156.000000	463.120000	0.679688	-0.429688	-0.527344	0.005505	0.361468	0.201835	10.192871	25.054932	-31.051636
C:\Users\cware\Desktop\Steller18Nov\18NovTrials\Afternoon\M1(2).DSG	11-1-2013	18:32:29	23157.000000	463.140000	0.683594	-0.421875	-0.480469	0.004587	0.364220	0.198165	12.344360	27.420044	-27.435303
C:\Users\cware\Desktop\Steller18Nov\18NovTrials\Afternoon\M1(2).DSG	11-1-2013	18:32:29	23158.000000	463.160000	0.750000	-0.332031	-0.488281	0.005505	0.368807	0.191743	28.106689	25.482178	-25.451660
C:\Users\cware\Desktop\Steller18Nov\18NovTrials\Afternoon\M1(2).DSG	11-1-2013	18:32:29	23159.000000	463.180000	0.890625	-0.246094	-0.511719	0.007339	0.372477	0.187156	51.528931	20.950317	-27.145386
C:\Users\cware\Desktop\Steller18Nov\18NovTrials\Afternoon\M1(2).DSG	11-1-2013	18:32:29	23160.000000	463.200000	1.054688	-0.195313	-0.515625	0.008257	0.379817	0.177982	61.920166	4.074097	-21.804810
C:\Users\cware\Desktop\Steller18Nov\18NovTrials\Afternoon\M1(2).DSG	11-1-2013	18:32:29	23161.000000	463.220000	1.203125	-0.347656	-0.445313	0.009174	0.382569	0.176147	51.437378	-19.866943	-0.930786
C:\Users\cware\Desktop\Steller18Nov\18NovTrials\Afternoon\M1(2).DSG	11-1-2013	18:32:29	23162.000000	463.240000	1.191406	-0.593750	-0.441406	0.009174	0.384404	0.170642	31.417847	-23.452759	15.625000
C:\Users\cware\Desktop\Steller18Nov\18NovTrials\Afternoon\M1(2).DSG	11-1-2013	18:32:29	23163.000000	463.260000	1.136719	-0.679688	-0.457031	0.008257	0.384404	0.170642	8.758545	-22.308350	23.590088
C:\Users\cware\Desktop\Steller18Nov\18NovTrials\Afternoon\M1(2).DSG	11-1-2013	18:32:29	23164.000000	463.280000	1.109375	-0.593750	-0.449219	0.007339	0.379817	0.173394	-4.577637	-20.889282	21.591187
C:\Users\cware\Desktop\Steller18Nov\18NovTrials\Afternoon\M1(2).DSG	11-1-2013	18:32:29	23165.000000	463.300000	1.066406	-0.480469	-0.417969	0.004587	0.378899	0.173394	-11.566162	-12.329102	17.288208
C:\Users\cware\Desktop\Steller18Nov\18NovTrials\Afternoon\M1(2).DSG	11-1-2013	18:32:29	23166.000000	463.320000	1.000000	-0.382813	-0.421875	0.003670	0.373394	0.176147	-14.389038	-6.195068	14.022827
C:\Users\cware\Desktop\Steller18Nov\18NovTrials\Afternoon\M1(2).DSG	11-1-2013	18:32:29	23167.000000	463.340000	0.976563	-0.328125	-0.386719	0.001835	0.372477	0.177982	-18.814087	-5.645752	10.879517
C:\Users\cware\Desktop\Steller18Nov\18NovTrials\Afternoon\M1(2).DSG	11-1-2013	18:32:29	23168.000000	463.360000	0.968750	-0.183594	-0.464844	0.000917	0.368807	0.179817	-18.218994	-9.811401	5.249023
C:\Users\cware\Desktop\Steller18Nov\18NovTrials\Afternoon\M1(2).DSG	11-1-2013	18:32:29	23169.000000	463.380000	0.933594	-0.039063	-0.468750	0.000917	0.366055	0.182569	-14.175415	-20.141602	0.564575
C:\Users\cware\Desktop\Steller18Nov\18NovTrials\Afternoon\M1(2).DSG	11-1-2013	18:32:29	23170.000000	463.400000	0.933594	-0.039063	-0.468750	0.000000	0.365138	0.184404	-6.530762	-21.636963	-0.915527
C:\Users\cware\Desktop\Steller18Nov\18NovTrials\Afternoon\M1(2).DSG	11-1-2013	18:32:29	23171.000000	463.420000	0.906250	-0.070313	-0.500000	0.000917	0.362385	0.187156	0.167847	-21.774292	-1.083374
C:\Users\cware\Desktop\Steller18Nov\18NovTrials\Afternoon\M1(2).DSG	11-1-2013	18:32:29	23172.000000	463.440000	0.917969	-0.023438	-0.503906	0.000000	0.360550	0.187156	-1.037598	-21.331787	2.120972
C:\Users\cware\Desktop\Steller18Nov\18NovTrials\Afternoon\M1(2).DSG	11-1-2013	18:32:29	23173.000000	463.460000	0.890625	-0.003906	-0.484375	0.000917	0.358716	0.188991	-11.184692	-12.771606	6.591797
C:\Users\cware\Desktop\Steller18Nov\18NovTrials\Afternoon\M1(2).DSG	11-1-2013	18:32:29	23174.000000	463.480000	0.902344	-0.015625	-0.476563	0.000917	0.357798	0.190826	-19.577026	-5.569458	5.950928
C:\Users\cware\Desktop\Steller18Nov\18NovTrials\Afternoon\M1(2).DSG	11-1-2013	18:32:29	23175.000000	463.500000	0.917969	-0.031250	-0.480469	0.000000	0.354128	0.192661	-27.359009	-5.477905	7.583618
C:\Users\cware\Desktop\Steller18Nov\18NovTrials\Afternoon\M1(2).DSG	11-1-2013	18:32:29	23176.000000	463.520000	0.984375	0.011719	-0.566406	0.000917	0.349541	0.193578	-25.512695	-6.988525	9.582520
C:\Users\cware\Desktop\Steller18Nov\18NovTrials\Afternoon\M1(2).DSG	11-1-2013	18:32:29	23177.000000	463.540000	1.031250	0.097656	-0.636719	0.000000	0.346789	0.195413	-14.755249	-8.255005	11.688232
C:\Users\cware\Desktop\Steller18Nov\18NovTrials\Afternoon\M1(2).DSG	11-1-2013	18:32:29	23178.000000	463.560000	1.074219	0.187500	-0.605469	0.000000	0.344037	0.197248	-5.172729	-10.345459	10.055542
C:\Users\cware\Desktop\Steller18Nov\18NovTrials\Afternoon\M1(2).DSG	11-1-2013	18:32:29	23179.000000	463.580000	1.097656	0.296875	-0.582031	0.000000	0.342202	0.197248	3.982544	-9.170532	10.711670
C:\Users\cware\Desktop\Steller18Nov\18NovTrials\Afternoon\M1(2).DSG	11-1-2013	18:32:29	23180.000000	463.600000	1.070313	0.402344	-0.542969	-0.000917	0.341284	0.198165	3.509521	-2.563477	12.207031
C:\Users\cware\Desktop\Steller18Nov\18NovTrials\Afternoon\M1(2).DSG	11-1-2013	18:32:29	23181.000000	463.620000	1.082031	0.500000	-0.511719	-0.002752	0.338532	0.197248	4.745483	-7.568359	11.978149
C:\Users\cware\Desktop\Steller18Nov\18NovTrials\Afternoon\M1(2).DSG	11-1-2013	18:32:29	23182.000000	463.640000	1.078125	0.535156	-0.476563	-0.003670	0.337615	0.198165	12.451172	-13.076782	15.060425
C:\Users\cware\Desktop\Steller18Nov\18NovTrials\Afternoon\M1(2).DSG	11-1-2013	18:32:29	23183.000000	463.660000	1.027344	0.484375	-0.445313	-0.005505	0.336697	0.197248	24.551392	-12.176514	26.779175
C:\Users\cware\Desktop\Steller18Nov\18NovTrials\Afternoon\M1(2).DSG	11-1-2013	18:32:29	23184.000000	463.680000	1.031250	0.324219	-0.464844	-0.007339	0.334862	0.197248	26.016235	-14.389038	35.491943
C:\Users\cware\Desktop\Steller18Nov\18NovTrials\Afternoon\M1(2).DSG	11-1-2013	18:32:29	23185.000000	463.700000	0.957031	0.203125	-0.449219	-0.009174	0.334862	0.197248	18.112183	-20.111084	45.257568
C:\Users\cware\Desktop\Steller18Nov\18NovTrials\Afternoon\M1(2).DSG	11-1-2013	18:32:29	23186.000000	463.720000	0.937500	0.101563	-0.527344	-0.011009	0.333028	0.197248	18.188477	-17.379761	53.924561
C:\Users\cware\Desktop\Steller18Nov\18NovTrials\Afternoon\M1(2).DSG	11-1-2013	18:32:29	23187.000000	463.740000	0.898438	0.027344	-0.531250	-0.012844	0.328440	0.196330	16.510010	-12.268066	57.235718
C:\Users\cware\Desktop\Steller18Nov\18NovTrials\Afternoon\M1(2).DSG	11-1-2013	18:32:29	23188.000000	463.760000	0.839844	-0.023438	-0.515625	-0.016514	0.325688	0.196330	19.546509	-3.631592	50.415039
C:\Users\cware\Desktop\Steller18Nov\18NovTrials\Afternoon\M1(2).DSG	11-1-2013	18:32:29	23189.000000	463.780000	0.855469	-0.085938	-0.550781	-0.019266	0.322018	0.193578	25.741577	-2.105713	36.560059
C:\Users\cware\Desktop\Steller18Nov\18NovTrials\Afternoon\M1(2).DSG	11-1-2013	18:32:29	23190.000000	463.800000	0.902344	-0.093750	-0.535156	-0.021101	0.322018	0.193578	28.198242	-3.036499	26.519775
C:\Users\cware\Desktop\Steller18Nov\18NovTrials\Afternoon\M1(2).DSG	11-1-2013	18:32:29	23191.000000	463.820000	0.929688	-0.023438	-0.597656	-0.022018	0.321101	0.189908	23.330688	1.373291	16.693115
C:\Users\cware\Desktop\Steller18Nov\18NovTrials\Afternoon\M1(2).DSG	11-1-2013	18:32:29	23192.000000	463.840000	0.906250	0.007813	-0.558594	-0.022936	0.322018	0.188991	16.052246	7.781982	14.877319
C:\Users\cware\Desktop\Steller18Nov\18NovTrials\Afternoon\M1(2).DSG	11-1-2013	18:32:29	23193.000000	463.860000	0.925781	-0.011719	-0.593750	-0.024771	0.321101	0.188991	6.820679	6.378174	16.632080
C:\Users\cware\Desktop\Steller18Nov\18NovTrials\Afternoon\M1(2).DSG	11-1-2013	18:32:29	23194.000000	463.880000	0.949219	-0.042969	-0.574219	-0.027523	0.320183	0.187156	1.510620	-1.358032	16.067505
C:\Users\cware\Desktop\Steller18Nov\18NovTrials\Afternoon\M1(2).DSG	11-1-2013	18:32:29	23195.000000	463.900000	0.988281	-0.039063	-0.566406	-0.027523	0.318349	0.188073	-3.921509	-13.565063	9.292603
C:\Users\cware\Desktop\Steller18Nov\18NovTrials\Afternoon\M1(2).DSG	11-1-2013	18:32:29	23196.000000	463.920000	0.996094	0.003906	-0.570313	-0.026606	0.317431	0.187156	-7.614136	-21.682739	3.097534
C:\Users\cware\Desktop\Steller18Nov\18NovTrials\Afternoon\M1(2).DSG	11-1-2013	18:32:29	23197.000000	463.940000	0.953125	0.062500	-0.609375	-0.026606	0.316514	0.189908	-9.719849	-25.329590	-1.388550
C:\Users\cware\Desktop\Steller18Nov\18NovTrials\Afternoon\M1(2).DSG	11-1-2013	18:32:29	23198.000000	463.960000	0.871094	0.097656	-0.675781	-0.023853	0.317431	0.189908	-15.228271	-17.639160	-0.579834
C:\Users\cware\Desktop\Steller18Nov\18NovTrials\Afternoon\M1(2).DSG	11-1-2013	18:32:29	23199.000000	463.980000	0.824219	0.121094	-0.675781	-0.023853	0.314679	0.194495	-20.507813	-11.215210	3.982544
C:\Users\cware\Desktop\Steller18Nov\18NovTrials\Afternoon\M1(2).DSG	11-1-2013	18:32:29	23200.000000	464.000000	0.871094	0.164063	-0.644531	-0.024771	0.312844	0.196330	-24.749756	-6.912231	4.867554
C:\Users\cware\Desktop\Steller18Nov\18NovTrials\Afternoon\M1(2).DSG	11-1-2013	18:32:29	23201.000000	464.020000	0.925781	0.226563	-0.593750	-0.023853	0.311927	0.198165	-31.417847	-5.035400	8.926392
C:\Users\cware\Desktop\Steller18Nov\18NovTrials\Afternoon\M1(2).DSG	11-1-2013	18:32:29	23202.000000	464.040000	0.976563	0.347656	-0.613281	-0.024771	0.309174	0.200000	-43.289185	-5.081177	12.420654
C:\Users\cware\Desktop\Steller18Nov\18NovTrials\Afternoon\M1(2).DSG	11-1-2013	18:32:29	23203.000000	464.060000	1.019531	0.519531	-0.660156	-0.025688	0.306422	0.203670	-57.006836	-9.658813	15.258789
C:\Users\cware\Desktop\Steller18Nov\18NovTrials\Afternoon\M1(2).DSG	11-1-2013	18:32:29	23204.000000	464.080000	1.019531	0.519531	-0.660156	-0.025688	0.300917	0.206422	-59.890747	-10.513306	11.688232
C:\Users\cware\Desktop\Steller18Nov\18NovTrials\Afternoon\M1(2).DSG	11-1-2013	18:32:29	23205.000000	464.100000	0.980469	0.406250	-0.609375	-0.027523	0.299083	0.211009	-50.277710	-7.888794	4.425049
C:\Users\cware\Desktop\Steller18Nov\18NovTrials\Afternoon\M1(2).DSG	11-1-2013	18:32:29	23206.000000	464.120000	0.921875	0.371094	-0.679688	-0.026606	0.298165	0.211927	-35.171509	-4.882813	-0.106812
C:\Users\cware\Desktop\Steller18Nov\18NovTrials\Afternoon\M1(2).DSG	11-1-2013	18:32:29	23207.000000	464.140000	0.882813	0.292969	-0.613281	-0.026606	0.295413	0.212844	-17.364502	9.246826	0.869751
C:\Users\cware\Desktop\Steller18Nov\18NovTrials\Afternoon\M1(2).DSG	11-1-2013	18:32:29	23208.000000	464.160000	1.003906	0.226563	-0.644531	-0.027523	0.295413	0.214679	-0.808716	0.228882	-4.470825
C:\Users\cware\Desktop\Steller18Nov\18NovTrials\Afternoon\M1(2).DSG	11-1-2013	18:32:29	23209.000000	464.180000	0.742188	0.191406	-0.648438	-0.029358	0.299083	0.213761	19.790649	11.840820	-12.908936
C:\Users\cware\Desktop\Steller18Nov\18NovTrials\Afternoon\M1(2).DSG	11-1-2013	18:32:29	23210.000000	464.200000	0.613281	0.312500	-0.664063	-0.030275	0.299083	0.211009	26.657104	19.363403	-25.848389
C:\Users\cware\Desktop\Steller18Nov\18NovTrials\Afternoon\M1(2).DSG	11-1-2013	18:32:29	23211.000000	464.220000	0.597656	0.179688	-0.558594	-0.029358	0.307339	0.205505	37.872314	23.147583	-31.463623
C:\Users\cware\Desktop\Steller18Nov\18NovTrials\Afternoon\M1(2).DSG	11-1-2013	18:32:29	23212.000000	464.240000	0.617188	0.019531	-0.613281	-0.030275	0.308257	0.204587	53.359985	32.043457	-23.300171
C:\Users\cware\Desktop\Steller18Nov\18NovTrials\Afternoon\M1(2).DSG	11-1-2013	18:32:29	23213.000000	464.260000	0.750000	-0.148438	-0.531250	-0.031193	0.317431	0.192661	51.544189	36.743164	-12.023926
C:\Users\cware\Desktop\Steller18Nov\18NovTrials\Afternoon\M1(2).DSG	11-1-2013	18:32:29	23214.000000	464.280000	0.914063	-0.234375	-0.472656	-0.031193	0.320183	0.188073	31.906128	28.823853	-6.713867
C:\Users\cware\Desktop\Steller18Nov\18NovTrials\Afternoon\M1(2).DSG	11-1-2013	18:32:29	23215.000000	464.300000	1.105469	-0.210938	-0.378906	-0.030275	0.322018	0.184404	-4.043579	-14.404297	-5.020142
C:\Users\cware\Desktop\Steller18Nov\18NovTrials\Afternoon\M1(2).DSG	11-1-2013	18:32:29	23216.000000	464.320000	1.160156	-0.210938	-0.476563	-0.030275	0.321101	0.183486	-25.161743	-32.531738	-11.642456
C:\Users\cware\Desktop\Steller18Nov\18NovTrials\Afternoon\M1(2).DSG	11-1-2013	18:32:29	23217.000000	464.340000	1.027344	-0.386719	-0.777344	-0.026606	0.320183	0.188991	-12.542725	-22.369385	-13.534546
C:\Users\cware\Desktop\Steller18Nov\18NovTrials\Afternoon\M1(2).DSG	11-1-2013	18:32:29	23218.000000	464.360000	0.968750	-0.570313	-0.832031	-0.025688	0.322018	0.189908	10.238647	-9.643555	-7.781982
C:\Users\cware\Desktop\Steller18Nov\18NovTrials\Afternoon\M1(2).DSG	11-1-2013	18:32:29	23219.000000	464.380000	0.984375	-0.644531	-0.644531	-0.026606	0.320183	0.188991	16.998291	7.339478	12.619019
C:\Users\cware\Desktop\Steller18Nov\18NovTrials\Afternoon\M1(2).DSG	11-1-2013	18:32:29	23220.000000	464.400000	1.003906	-0.523438	-0.558594	-0.025688	0.319266	0.188073	13.015747	22.109985	34.393311
C:\Users\cware\Desktop\Steller18Nov\18NovTrials\Afternoon\M1(2).DSG	11-1-2013	18:32:29	23221.000000	464.420000	1.042969	-0.343750	-0.449219	-0.029358	0.312844	0.185321	-2.090454	26.290894	58.502197
C:\Users\cware\Desktop\Steller18Nov\18NovTrials\Afternoon\M1(2).DSG	11-1-2013	18:32:29	23222.000000	464.440000	1.031250	-0.132813	-0.460938	-0.032110	0.308257	0.183486	-20.553589	25.787354	68.450928
C:\Users\cware\Desktop\Steller18Nov\18NovTrials\Afternoon\M1(2).DSG	11-1-2013	18:32:29	23223.000000	464.460000	0.980469	-0.070313	-0.523438	-0.036697	0.296330	0.182569	-17.242432	24.917603	65.902710
C:\Users\cware\Desktop\Steller18Nov\18NovTrials\Afternoon\M1(2).DSG	11-1-2013	18:32:29	23224.000000	464.480000	0.941406	-0.105469	-0.636719	-0.039450	0.290826	0.181651	6.713867	21.316528	53.070068
C:\Users\cware\Desktop\Steller18Nov\18NovTrials\Afternoon\M1(2).DSG	11-1-2013	18:32:29	23225.000000	464.500000	0.898438	-0.164063	-0.695313	-0.042202	0.284404	0.177982	40.328979	23.040771	38.070679
C:\Users\cware\Desktop\Steller18Nov\18NovTrials\Afternoon\M1(2).DSG	11-1-2013	18:32:29	23226.000000	464.520000	0.820313	-0.128906	-0.742188	-0.044954	0.282569	0.174312	66.909790	36.666870	24.993896
C:\Users\cware\Desktop\Steller18Nov\18NovTrials\Afternoon\M1(2).DSG	11-1-2013	18:32:29	23227.000000	464.540000	0.703125	-0.003906	-0.746094	-0.046789	0.281651	0.165138	76.843262	53.833008	7.278442
C:\Users\cware\Desktop\Steller18Nov\18NovTrials\Afternoon\M1(2).DSG	11-1-2013	18:32:29	23228.000000	464.560000	0.710938	0.027344	-0.718750	-0.046789	0.281651	0.160550	71.563721	50.323486	-15.075684
C:\Users\cware\Desktop\Steller18Nov\18NovTrials\Afternoon\M1(2).DSG	11-1-2013	18:32:29	23229.000000	464.580000	0.832031	-0.089844	-0.531250	-0.047706	0.286239	0.155046	64.804077	49.301147	-26.031494
C:\Users\cware\Desktop\Steller18Nov\18NovTrials\Afternoon\M1(2).DSG	11-1-2013	18:32:29	23230.000000	464.600000	1.035156	-0.312500	-0.457031	-0.046789	0.287156	0.146789	48.141479	14.480591	-27.542114
C:\Users\cware\Desktop\Steller18Nov\18NovTrials\Afternoon\M1(2).DSG	11-1-2013	18:32:29	23231.000000	464.620000	1.246094	-0.296875	-0.359375	-0.043119	0.288991	0.144954	21.789551	-20.217896	-7.980347
C:\Users\cware\Desktop\Steller18Nov\18NovTrials\Afternoon\M1(2).DSG	11-1-2013	18:32:29	23232.000000	464.640000	1.128906	0.000000	-0.550781	-0.042202	0.286239	0.144954	2.975464	-8.361816	19.180298
C:\Users\cware\Desktop\Steller18Nov\18NovTrials\Afternoon\M1(2).DSG	11-1-2013	18:32:29	23233.000000	464.660000	1.027344	0.289063	-0.773438	-0.040367	0.282569	0.145872	-9.216309	22.338867	39.657593
C:\Users\cware\Desktop\Steller18Nov\18NovTrials\Afternoon\M1(2).DSG	11-1-2013	18:32:29	23234.000000	464.680000	1.089844	0.324219	-0.859375	-0.044954	0.275229	0.143119	-16.647339	40.130615	41.931152
C:\Users\cware\Desktop\Steller18Nov\18NovTrials\Afternoon\M1(2).DSG	11-1-2013	18:32:29	23235.000000	464.700000	1.152344	0.285156	-0.824219	-0.045872	0.270642	0.141284	-19.973755	45.349121	39.886475
C:\Users\cware\Desktop\Steller18Nov\18NovTrials\Afternoon\M1(2).DSG	11-1-2013	18:32:29	23236.000000	464.720000	1.105469	0.207031	-0.800781	-0.048624	0.262385	0.136697	-13.061523	45.593262	39.535522
C:\Users\cware\Desktop\Steller18Nov\18NovTrials\Afternoon\M1(2).DSG	11-1-2013	18:32:29	23237.000000	464.740000	0.843750	0.230469	-0.781250	-0.051376	0.259633	0.135780	1.983643	34.988403	31.570435
C:\Users\cware\Desktop\Steller18Nov\18NovTrials\Afternoon\M1(2).DSG	11-1-2013	18:32:29	23238.000000	464.760000	0.843750	0.230469	-0.781250	-0.053211	0.253211	0.131193	24.810791	10.086060	15.136719
C:\Users\cware\Desktop\Steller18Nov\18NovTrials\Afternoon\M1(2).DSG	11-1-2013	18:32:29	23239.000000	464.780000	0.390625	0.585938	-0.402344	-0.053211	0.251376	0.130275	40.557861	-5.996704	-9.841919
C:\Users\cware\Desktop\Steller18Nov\18NovTrials\Afternoon\M1(2).DSG	11-1-2013	18:32:29	23240.000000	464.800000	0.312500	0.550781	-0.402344	-0.052294	0.254128	0.130275	45.318604	-18.463135	-19.226074
C:\Users\cware\Desktop\Steller18Nov\18NovTrials\Afternoon\M1(2).DSG	11-1-2013	18:32:29	23241.000000	464.820000	0.539063	0.554688	-0.402344	-0.050459	0.254128	0.128440	38.909912	-16.281128	8.316040
C:\Users\cware\Desktop\Steller18Nov\18NovTrials\Afternoon\M1(2).DSG	11-1-2013	18:32:29	23242.000000	464.840000	0.785156	0.601563	-0.398438	-0.050459	0.251376	0.128440	10.528564	-1.937866	31.478882
C:\Users\cware\Desktop\Steller18Nov\18NovTrials\Afternoon\M1(2).DSG	11-1-2013	18:32:29	23243.000000	464.860000	0.910156	0.699219	-0.382813	-0.050459	0.248624	0.129358	-19.927979	21.347046	31.356812
C:\Users\cware\Desktop\Steller18Nov\18NovTrials\Afternoon\M1(2).DSG	11-1-2013	18:32:29	23244.000000	464.880000	1.003906	0.804688	-0.304688	-0.051376	0.244954	0.125688	-23.040771	25.497437	25.100708
C:\Users\cware\Desktop\Steller18Nov\18NovTrials\Afternoon\M1(2).DSG	11-1-2013	18:32:29	23245.000000	464.900000	1.054688	0.835938	-0.265625	-0.051376	0.241284	0.124771	-18.157959	17.089844	21.896362
C:\Users\cware\Desktop\Steller18Nov\18NovTrials\Afternoon\M1(2).DSG	11-1-2013	18:32:29	23246.000000	464.920000	1.085938	0.847656	-0.312500	-0.052294	0.239450	0.124771	-10.375977	10.986328	15.670776
C:\Users\cware\Desktop\Steller18Nov\18NovTrials\Afternoon\M1(2).DSG	11-1-2013	18:32:29	23247.000000	464.940000	1.085938	0.820313	-0.320313	-0.053211	0.237615	0.122936	6.149292	9.353638	5.340576
C:\Users\cware\Desktop\Steller18Nov\18NovTrials\Afternoon\M1(2).DSG	11-1-2013	18:32:29	23248.000000	464.960000	1.085938	0.792969	-0.269531	-0.054128	0.237615	0.122018	17.425537	9.735107	0.152588
C:\Users\cware\Desktop\Steller18Nov\18NovTrials\Afternoon\M1(2).DSG	11-1-2013	18:32:29	23249.000000	464.980000	1.125000	0.804688	-0.238281	-0.055046	0.238532	0.120183	16.738892	3.341675	-2.151489
C:\Users\cware\Desktop\Steller18Nov\18NovTrials\Afternoon\M1(2).DSG	11-1-2013	18:32:29	23250.000000	465.000000	1.175781	0.828125	-0.304688	-0.054128	0.237615	0.118349	22.155762	-1.525879	-0.457764
C:\Users\cware\Desktop\Steller18Nov\18NovTrials\Afternoon\M1(2).DSG	11-1-2013	18:32:29	23251.000000	465.020000	1.160156	0.859375	-0.324219	-0.055046	0.239450	0.119266	31.372070	-5.615234	0.381470
C:\Users\cware\Desktop\Steller18Nov\18NovTrials\Afternoon\M1(2).DSG	11-1-2013	18:32:29	23252.000000	465.040000	1.125000	0.867188	-0.343750	-0.055046	0.240367	0.118349	37.780762	-5.523682	-4.608154
C:\Users\cware\Desktop\Steller18Nov\18NovTrials\Afternoon\M1(2).DSG	11-1-2013	18:32:29	23253.000000	465.060000	1.105469	0.796875	-0.371094	-0.055046	0.243119	0.115596	38.116455	-1.052856	-14.770508
C:\Users\cware\Desktop\Steller18Nov\18NovTrials\Afternoon\M1(2).DSG	11-1-2013	18:32:29	23254.000000	465.080000	1.066406	0.695313	-0.398438	-0.055046	0.244037	0.114679	30.899048	5.905151	-22.354126
C:\Users\cware\Desktop\Steller18Nov\18NovTrials\Afternoon\M1(2).DSG	11-1-2013	18:32:29	23255.000000	465.100000	1.050781	0.578125	-0.421875	-0.055046	0.250459	0.111009	13.290405	4.989624	-28.213501
C:\Users\cware\Desktop\Steller18Nov\18NovTrials\Afternoon\M1(2).DSG	11-1-2013	18:32:29	23256.000000	465.120000	1.023438	0.503906	-0.437500	-0.055046	0.253211	0.109174	-10.833740	1.632690	-26.702881
C:\Users\cware\Desktop\Steller18Nov\18NovTrials\Afternoon\M1(2).DSG	11-1-2013	18:32:29	23257.000000	465.140000	1.023438	0.429688	-0.488281	-0.055963	0.256881	0.111009	-41.168213	-15.945435	-21.514893
C:\Users\cware\Desktop\Steller18Nov\18NovTrials\Afternoon\M1(2).DSG	11-1-2013	18:32:29	23258.000000	465.160000	1.011719	0.398438	-0.511719	-0.055963	0.258716	0.111009	-58.807373	-29.113770	-22.430420
C:\Users\cware\Desktop\Steller18Nov\18NovTrials\Afternoon\M1(2).DSG	11-1-2013	18:32:29	23259.000000	465.180000	0.953125	0.335938	-0.550781	-0.055963	0.261468	0.119266	-73.150635	-36.926270	-31.539917
C:\Users\cware\Desktop\Steller18Nov\18NovTrials\Afternoon\M1(2).DSG	11-1-2013	18:32:29	23260.000000	465.200000	0.843750	0.261719	-0.527344	-0.055963	0.262385	0.122936	-78.384399	-39.123535	-39.672852
C:\Users\cware\Desktop\Steller18Nov\18NovTrials\Afternoon\M1(2).DSG	11-1-2013	18:32:29	23261.000000	465.220000	0.796875	0.191406	-0.515625	-0.055963	0.266972	0.133028	-77.255249	-32.714844	-45.684814
C:\Users\cware\Desktop\Steller18Nov\18NovTrials\Afternoon\M1(2).DSG	11-1-2013	18:32:29	23262.000000	465.240000	0.777344	0.121094	-0.507813	-0.055046	0.269725	0.135780	-69.335938	-32.073975	-49.224854
C:\Users\cware\Desktop\Steller18Nov\18NovTrials\Afternoon\M1(2).DSG	11-1-2013	18:32:29	23263.000000	465.260000	0.808594	0.179688	-0.609375	-0.053211	0.274312	0.143119	-54.199219	-37.902832	-48.461914
C:\Users\cware\Desktop\Steller18Nov\18NovTrials\Afternoon\M1(2).DSG	11-1-2013	18:32:29	23264.000000	465.280000	0.750000	0.148438	-0.500000	-0.052294	0.277982	0.148624	-38.543701	-38.299561	-41.580200
C:\Users\cware\Desktop\Steller18Nov\18NovTrials\Afternoon\M1(2).DSG	11-1-2013	18:32:29	23265.000000	465.300000	0.578125	0.031250	-0.519531	-0.049541	0.280734	0.151376	-23.468018	-10.345459	-29.510498
C:\Users\cware\Desktop\Steller18Nov\18NovTrials\Afternoon\M1(2).DSG	11-1-2013	18:32:29	23266.000000	465.320000	0.421875	-0.179688	-0.519531	-0.047706	0.283486	0.149541	-36.376953	18.096924	-40.557861
C:\Users\cware\Desktop\Steller18Nov\18NovTrials\Afternoon\M1(2).DSG	11-1-2013	18:32:29	23267.000000	465.340000	0.617188	-0.398438	-0.480469	-0.047706	0.288073	0.148624	-39.764404	-0.961304	-57.983398
C:\Users\cware\Desktop\Steller18Nov\18NovTrials\Afternoon\M1(2).DSG	11-1-2013	18:32:29	23268.000000	465.360000	0.976563	-0.570313	-0.445313	-0.044037	0.291743	0.151376	-24.688721	-30.502319	-47.271729
C:\Users\cware\Desktop\Steller18Nov\18NovTrials\Afternoon\M1(2).DSG	11-1-2013	18:32:29	23269.000000	465.380000	1.125000	-0.628906	-0.457031	-0.039450	0.292661	0.152294	-12.161255	-40.725708	-17.181396
C:\Users\cware\Desktop\Steller18Nov\18NovTrials\Afternoon\M1(2).DSG	11-1-2013	18:32:29	23270.000000	465.400000	1.234375	-0.558594	-0.496094	-0.035780	0.295413	0.155963	-3.479004	-38.864136	-2.471924
C:\Users\cware\Desktop\Steller18Nov\18NovTrials\Afternoon\M1(2).DSG	11-1-2013	18:32:29	23271.000000	465.420000	1.199219	-0.507813	-0.683594	-0.035780	0.294495	0.157798	-2.624512	-33.370972	11.184692
C:\Users\cware\Desktop\Steller18Nov\18NovTrials\Afternoon\M1(2).DSG	11-1-2013	18:32:29	23272.000000	465.440000	1.199219	-0.507813	-0.683594	-0.034862	0.292661	0.162385	2.487183	-25.222778	17.486572
C:\Users\cware\Desktop\Steller18Nov\18NovTrials\Afternoon\M1(2).DSG	11-1-2013	18:32:29	23273.000000	465.460000	1.031250	-0.664063	-0.753906	-0.034862	0.291743	0.162385	7.431030	-4.791260	19.821167
C:\Users\cware\Desktop\Steller18Nov\18NovTrials\Afternoon\M1(2).DSG	11-1-2013	18:32:29	23274.000000	465.480000	1.011719	-0.585938	-0.707031	-0.035780	0.288991	0.162385	1.174927	7.080078	18.981934
C:\Users\cware\Desktop\Steller18Nov\18NovTrials\Afternoon\M1(2).DSG	11-1-2013	18:32:29	23275.000000	465.500000	1.050781	-0.566406	-0.710938	-0.035780	0.287156	0.162385	-3.631592	23.696899	14.831543
C:\Users\cware\Desktop\Steller18Nov\18NovTrials\Afternoon\M1(2).DSG	11-1-2013	18:32:29	23276.000000	465.520000	1.027344	-0.589844	-0.738281	-0.039450	0.283486	0.158716	3.982544	27.175903	6.225586
C:\Users\cware\Desktop\Steller18Nov\18NovTrials\Afternoon\M1(2).DSG	11-1-2013	18:32:29	23277.000000	465.540000	1.003906	-0.601563	-0.683594	-0.041284	0.283486	0.158716	14.022827	33.905029	-1.449585
C:\Users\cware\Desktop\Steller18Nov\18NovTrials\Afternoon\M1(2).DSG	11-1-2013	18:32:29	23278.000000	465.560000	1.035156	-0.601563	-0.644531	-0.043119	0.282569	0.153211	22.979736	36.483765	-9.918213
C:\Users\cware\Desktop\Steller18Nov\18NovTrials\Afternoon\M1(2).DSG	11-1-2013	18:32:29	23279.000000	465.580000	1.085938	-0.406250	-0.597656	-0.043119	0.283486	0.150459	9.124756	10.070801	-9.490967
C:\Users\cware\Desktop\Steller18Nov\18NovTrials\Afternoon\M1(2).DSG	11-1-2013	18:32:29	23280.000000	465.600000	0.992188	-0.070313	-0.621094	-0.043119	0.282569	0.150459	-13.366699	-0.122070	-2.609253
C:\Users\cware\Desktop\Steller18Nov\18NovTrials\Afternoon\M1(2).DSG	11-1-2013	18:32:29	23281.000000	465.620000	1.015625	0.031250	-0.656250	-0.042202	0.281651	0.150459	-16.662598	-2.777100	-4.577637
C:\Users\cware\Desktop\Steller18Nov\18NovTrials\Afternoon\M1(2).DSG	11-1-2013	18:32:29	23282.000000	465.640000	0.906250	0.113281	-0.714844	-0.043119	0.280734	0.149541	-18.829346	-5.020142	8.804321
C:\Users\cware\Desktop\Steller18Nov\18NovTrials\Afternoon\M1(2).DSG	11-1-2013	18:32:29	23283.000000	465.660000	0.808594	0.226563	-0.695313	-0.043119	0.276147	0.152294	-27.374268	7.461548	26.443481
C:\Users\cware\Desktop\Steller18Nov\18NovTrials\Afternoon\M1(2).DSG	11-1-2013	18:32:29	23284.000000	465.680000	0.804688	0.261719	-0.707031	-0.044037	0.271560	0.152294	-18.951416	17.593384	30.563354
C:\Users\cware\Desktop\Steller18Nov\18NovTrials\Afternoon\M1(2).DSG	11-1-2013	18:32:29	23285.000000	465.700000	0.722656	0.296875	-0.746094	-0.046789	0.265138	0.153211	-8.407593	25.695801	31.799316
C:\Users\cware\Desktop\Steller18Nov\18NovTrials\Afternoon\M1(2).DSG	11-1-2013	18:32:29	23286.000000	465.720000	0.644531	0.375000	-0.671875	-0.047706	0.260550	0.150459	0.900269	29.251099	27.465820
C:\Users\cware\Desktop\Steller18Nov\18NovTrials\Afternoon\M1(2).DSG	11-1-2013	18:32:29	23287.000000	465.740000	0.664063	0.414063	-0.574219	-0.048624	0.255963	0.146789	15.930176	27.587891	20.507813
C:\Users\cware\Desktop\Steller18Nov\18NovTrials\Afternoon\M1(2).DSG	11-1-2013	18:32:29	23288.000000	465.760000	0.675781	0.464844	-0.503906	-0.050459	0.254128	0.143119	20.614624	23.345947	22.430420
C:\Users\cware\Desktop\Steller18Nov\18NovTrials\Afternoon\M1(2).DSG	11-1-2013	18:32:29	23289.000000	465.780000	0.675781	0.507813	-0.472656	-0.049541	0.248624	0.139450	24.169922	21.179199	30.181885
C:\Users\cware\Desktop\Steller18Nov\18NovTrials\Afternoon\M1(2).DSG	11-1-2013	18:32:29	23290.000000	465.800000	0.753906	0.593750	-0.343750	-0.051376	0.246789	0.136697	28.869629	-3.524780	20.736694
C:\Users\cware\Desktop\Steller18Nov\18NovTrials\Afternoon\M1(2).DSG	11-1-2013	18:32:29	23291.000000	465.820000	0.722656	0.531250	-0.386719	-0.050459	0.245872	0.134862	-4.760742	-8.407593	5.218506
C:\Users\cware\Desktop\Steller18Nov\18NovTrials\Afternoon\M1(2).DSG	11-1-2013	18:32:29	23292.000000	465.840000	0.558594	0.476563	-0.335938	-0.048624	0.244954	0.133945	-44.342041	8.178711	15.502930
C:\Users\cware\Desktop\Steller18Nov\18NovTrials\Afternoon\M1(2).DSG	11-1-2013	18:32:29	23293.000000	465.860000	0.656250	0.722656	-0.246094	-0.049541	0.239450	0.135780	-39.779663	28.213501	28.366089
C:\Users\cware\Desktop\Steller18Nov\18NovTrials\Afternoon\M1(2).DSG	11-1-2013	18:32:29	23294.000000	465.880000	0.953125	0.867188	-0.218750	-0.051376	0.235780	0.133945	-22.827148	15.457153	36.773682
C:\Users\cware\Desktop\Steller18Nov\18NovTrials\Afternoon\M1(2).DSG	11-1-2013	18:32:29	23295.000000	465.900000	1.093750	0.886719	-0.195313	-0.052294	0.230275	0.133028	-11.306763	12.969971	32.333374
C:\Users\cware\Desktop\Steller18Nov\18NovTrials\Afternoon\M1(2).DSG	11-1-2013	18:32:29	23296.000000	465.920000	1.078125	0.847656	-0.183594	-0.054128	0.228440	0.133028	-13.305664	18.157959	21.575928
C:\Users\cware\Desktop\Steller18Nov\18NovTrials\Afternoon\M1(2).DSG	11-1-2013	18:32:29	23297.000000	465.940000	1.027344	0.824219	-0.148438	-0.053211	0.224771	0.130275	-9.613037	11.886597	12.313843
C:\Users\cware\Desktop\Steller18Nov\18NovTrials\Afternoon\M1(2).DSG	11-1-2013	18:32:29	23298.000000	465.960000	1.117188	0.878906	-0.246094	-0.054128	0.224771	0.130275	7.019043	1.480103	-1.861572
C:\Users\cware\Desktop\Steller18Nov\18NovTrials\Afternoon\M1(2).DSG	11-1-2013	18:32:29	23299.000000	465.980000	1.203125	0.976563	-0.304688	-0.053211	0.224771	0.127523	28.564453	-4.760742	-19.805908
C:\Users\cware\Desktop\Steller18Nov\18NovTrials\Afternoon\M1(2).DSG	11-1-2013	18:32:29	23300.000000	466.000000	1.214844	1.039063	-0.304688	-0.053211	0.228440	0.128440	46.020508	-5.004883	-29.815674
C:\Users\cware\Desktop\Steller18Nov\18NovTrials\Afternoon\M1(2).DSG	11-1-2013	18:32:29	23301.000000	466.020000	1.191406	1.050781	-0.304688	-0.053211	0.234862	0.124771	58.776855	-0.686646	-32.714844
C:\Users\cware\Desktop\Steller18Nov\18NovTrials\Afternoon\M1(2).DSG	11-1-2013	18:32:29	23302.000000	466.040000	1.144531	1.011719	-0.277344	-0.053211	0.238532	0.124771	61.096191	4.821777	-31.372070
C:\Users\cware\Desktop\Steller18Nov\18NovTrials\Afternoon\M1(2).DSG	11-1-2013	18:32:29	23303.000000	466.060000	1.125000	0.941406	-0.265625	-0.052294	0.244037	0.120183	57.266235	11.657715	-27.435303
C:\Users\cware\Desktop\Steller18Nov\18NovTrials\Afternoon\M1(2).DSG	11-1-2013	18:32:29	23304.000000	466.080000	1.132813	0.847656	-0.269531	-0.053211	0.249541	0.118349	48.675537	23.452759	-22.262573
C:\Users\cware\Desktop\Steller18Nov\18NovTrials\Afternoon\M1(2).DSG	11-1-2013	18:32:29	23305.000000	466.100000	1.218750	0.562500	-0.394531	-0.054128	0.250459	0.114679	21.530151	14.389038	-17.730713
C:\Users\cware\Desktop\Steller18Nov\18NovTrials\Afternoon\M1(2).DSG	11-1-2013	18:32:29	23306.000000	466.120000	1.218750	0.562500	-0.394531	-0.054128	0.255963	0.111927	-2.746582	-6.546021	-16.860962
C:\Users\cware\Desktop\Steller18Nov\18NovTrials\Afternoon\M1(2).DSG	11-1-2013	18:32:29	23307.000000	466.140000	1.054688	0.335938	-0.468750	-0.055963	0.256881	0.112844	-24.948120	-39.855957	-22.460938
C:\Users\cware\Desktop\Steller18Nov\18NovTrials\Afternoon\M1(2).DSG	11-1-2013	18:32:29	23308.000000	466.160000	0.914063	0.238281	-0.480469	-0.055963	0.259633	0.117431	-39.794922	-49.575806	-29.144287
C:\Users\cware\Desktop\Steller18Nov\18NovTrials\Afternoon\M1(2).DSG	11-1-2013	18:32:29	23309.000000	466.180000	0.890625	0.125000	-0.511719	-0.056881	0.263303	0.122936	-66.406250	-61.386108	-30.670166
C:\Users\cware\Desktop\Steller18Nov\18NovTrials\Afternoon\M1(2).DSG	11-1-2013	18:32:29	23310.000000	466.200000	0.765625	0.042969	-0.523438	-0.055046	0.266055	0.134862	-78.964233	-70.373535	-44.265747
C:\Users\cware\Desktop\Steller18Nov\18NovTrials\Afternoon\M1(2).DSG	11-1-2013	18:32:29	23311.000000	466.220000	0.601563	-0.023438	-0.531250	-0.055046	0.266972	0.141284	-83.847046	-58.319092	-59.051514
C:\Users\cware\Desktop\Steller18Nov\18NovTrials\Afternoon\M1(2).DSG	11-1-2013	18:32:29	23312.000000	466.240000	0.531250	-0.105469	-0.632813	-0.052294	0.274312	0.153211	-69.396973	-52.215576	-70.968628
C:\Users\cware\Desktop\Steller18Nov\18NovTrials\Afternoon\M1(2).DSG	11-1-2013	18:32:29	23313.000000	466.260000	0.511719	-0.289063	-0.613281	-0.049541	0.277982	0.157798	-47.973633	-41.625977	-69.808960
C:\Users\cware\Desktop\Steller18Nov\18NovTrials\Afternoon\M1(2).DSG	11-1-2013	18:32:29	23314.000000	466.280000	0.359375	-0.468750	-0.503906	-0.045872	0.287156	0.163303	-40.878296	-24.520874	-56.671143
C:\Users\cware\Desktop\Steller18Nov\18NovTrials\Afternoon\M1(2).DSG	11-1-2013	18:32:29	23315.000000	466.300000	0.468750	-0.457031	-0.503906	-0.044037	0.289908	0.165138	-36.468506	-2.868652	-49.484253
C:\Users\cware\Desktop\Steller18Nov\18NovTrials\Afternoon\M1(2).DSG	11-1-2013	18:32:29	23316.000000	466.320000	0.816406	-0.343750	-0.628906	-0.039450	0.293578	0.165138	-19.210815	1.403809	-56.091309
C:\Users\cware\Desktop\Steller18Nov\18NovTrials\Afternoon\M1(2).DSG	11-1-2013	18:32:29	23317.000000	466.340000	1.191406	-0.429688	-0.503906	-0.038532	0.298165	0.164220	-9.475708	-11.901855	-63.186646
C:\Users\cware\Desktop\Steller18Nov\18NovTrials\Afternoon\M1(2).DSG	11-1-2013	18:32:29	23318.000000	466.360000	1.355469	-0.652344	-0.382813	-0.036697	0.305505	0.166972	-17.562866	-18.096924	-47.454834
C:\Users\cware\Desktop\Steller18Nov\18NovTrials\Afternoon\M1(2).DSG	11-1-2013	18:32:29	23319.000000	466.380000	1.265625	-0.742188	-0.515625	-0.031193	0.307339	0.167890	-19.577026	-12.313843	-14.526367
C:\Users\cware\Desktop\Steller18Nov\18NovTrials\Afternoon\M1(2).DSG	11-1-2013	18:32:29	23320.000000	466.400000	1.171875	-0.640625	-0.601563	-0.029358	0.306422	0.168807	-19.561768	-3.738403	-6.835938
C:\Users\cware\Desktop\Steller18Nov\18NovTrials\Afternoon\M1(2).DSG	11-1-2013	18:32:29	23321.000000	466.420000	1.035156	-0.480469	-0.660156	-0.028440	0.306422	0.169725	-27.832031	9.155273	-6.256104
C:\Users\cware\Desktop\Steller18Nov\18NovTrials\Afternoon\M1(2).DSG	11-1-2013	18:32:29	23322.000000	466.440000	0.945313	-0.414063	-0.714844	-0.028440	0.305505	0.170642	-34.744263	7.598877	-8.575439
C:\Users\cware\Desktop\Steller18Nov\18NovTrials\Afternoon\M1(2).DSG	11-1-2013	18:32:29	23323.000000	466.460000	0.933594	-0.378906	-0.742188	-0.027523	0.303670	0.172477	-41.320801	-11.184692	-18.478394
C:\Users\cware\Desktop\Steller18Nov\18NovTrials\Afternoon\M1(2).DSG	11-1-2013	18:32:29	23324.000000	466.480000	0.988281	-0.425781	-0.742188	-0.026606	0.300917	0.176147	-41.336060	-24.948120	-24.581909
C:\Users\cware\Desktop\Steller18Nov\18NovTrials\Afternoon\M1(2).DSG	11-1-2013	18:32:29	23325.000000	466.500000	1.074219	-0.500000	-0.660156	-0.025688	0.302752	0.182569	-37.582397	-32.440186	-31.661987
C:\Users\cware\Desktop\Steller18Nov\18NovTrials\Afternoon\M1(2).DSG	11-1-2013	18:32:29	23326.000000	466.520000	1.117188	-0.476563	-0.546875	-0.022936	0.302752	0.185321	-31.829834	-32.897949	-34.637451
C:\Users\cware\Desktop\Steller18Nov\18NovTrials\Afternoon\M1(2).DSG	11-1-2013	18:32:29	23327.000000	466.540000	1.136719	-0.363281	-0.503906	-0.018349	0.302752	0.191743	-24.948120	-34.713745	-23.345947
C:\Users\cware\Desktop\Steller18Nov\18NovTrials\Afternoon\M1(2).DSG	11-1-2013	18:32:29	23328.000000	466.560000	1.082031	-0.207031	-0.503906	-0.018349	0.302752	0.193578	-25.054932	-33.401489	-2.319336
C:\Users\cware\Desktop\Steller18Nov\18NovTrials\Afternoon\M1(2).DSG	11-1-2013	18:32:29	23329.000000	466.580000	1.042969	0.000000	-0.519531	-0.015596	0.299083	0.199083	-22.491455	-41.213989	20.599365
C:\Users\cware\Desktop\Steller18Nov\18NovTrials\Afternoon\M1(2).DSG	11-1-2013	18:32:29	23330.000000	466.600000	1.031250	0.187500	-0.578125	-0.015596	0.296330	0.201835	-11.322021	-59.463501	29.006958
C:\Users\cware\Desktop\Steller18Nov\18NovTrials\Afternoon\M1(2).DSG	11-1-2013	18:32:29	23331.000000	466.620000	1.031250	0.261719	-0.578125	-0.012844	0.291743	0.209174	-3.479004	-76.797485	30.014038
C:\Users\cware\Desktop\Steller18Nov\18NovTrials\Afternoon\M1(2).DSG	11-1-2013	18:32:29	23332.000000	466.640000	0.871094	0.234375	-0.621094	-0.011009	0.288991	0.212844	0.534058	-70.205688	31.600952
C:\Users\cware\Desktop\Steller18Nov\18NovTrials\Afternoon\M1(2).DSG	11-1-2013	18:32:29	23333.000000	466.660000	0.710938	0.195313	-0.660156	-0.008257	0.284404	0.220183	0.488281	-56.640625	22.247314
C:\Users\cware\Desktop\Steller18Nov\18NovTrials\Afternoon\M1(2).DSG	11-1-2013	18:32:29	23334.000000	466.680000	0.621094	0.226563	-0.652344	-0.007339	0.282569	0.222018	-2.273560	-45.425415	5.111694
C:\Users\cware\Desktop\Steller18Nov\18NovTrials\Afternoon\M1(2).DSG	11-1-2013	18:32:29	23335.000000	466.700000	0.582031	0.261719	-0.660156	-0.002752	0.280734	0.224771	-6.439209	-33.126831	-11.627197
C:\Users\cware\Desktop\Steller18Nov\18NovTrials\Afternoon\M1(2).DSG	11-1-2013	18:32:29	23336.000000	466.720000	0.632813	0.285156	-0.703125	-0.001835	0.280734	0.227523	-10.116577	-31.707764	-13.809204
C:\Users\cware\Desktop\Steller18Nov\18NovTrials\Afternoon\M1(2).DSG	11-1-2013	18:32:29	23337.000000	466.740000	0.695313	0.277344	-0.714844	0.000000	0.278899	0.228440	-18.096924	-27.496338	-6.210327
C:\Users\cware\Desktop\Steller18Nov\18NovTrials\Afternoon\M1(2).DSG	11-1-2013	18:32:29	23338.000000	466.760000	0.730469	0.324219	-0.667969	0.001835	0.277982	0.230275	-26.199341	-22.262573	-0.930786
C:\Users\cware\Desktop\Steller18Nov\18NovTrials\Afternoon\M1(2).DSG	11-1-2013	18:32:29	23339.000000	466.780000	0.781250	0.433594	-0.597656	0.004587	0.274312	0.233945	-29.113770	-10.787964	-0.961304
C:\Users\cware\Desktop\Steller18Nov\18NovTrials\Afternoon\M1(2).DSG	11-1-2013	18:32:29	23340.000000	466.800000	0.839844	0.519531	-0.574219	0.003670	0.273394	0.233945	-27.832031	8.544922	-6.759644
C:\Users\cware\Desktop\Steller18Nov\18NovTrials\Afternoon\M1(2).DSG	11-1-2013	18:32:29	23341.000000	466.820000	0.945313	0.667969	-0.546875	0.004587	0.271560	0.233945	-16.540527	22.003174	-16.769409
C:\Users\cware\Desktop\Steller18Nov\18NovTrials\Afternoon\M1(2).DSG	11-1-2013	18:32:29	23342.000000	466.840000	0.945313	0.667969	-0.546875	0.003670	0.274312	0.231193	10.635376	35.903931	-24.658203
C:\Users\cware\Desktop\Steller18Nov\18NovTrials\Afternoon\M1(2).DSG	11-1-2013	18:32:29	23343.000000	466.860000	0.933594	0.449219	-0.781250	0.002752	0.276147	0.227523	29.479980	49.011230	-26.916504
C:\Users\cware\Desktop\Steller18Nov\18NovTrials\Afternoon\M1(2).DSG	11-1-2013	18:32:29	23344.000000	466.880000	1.117188	0.246094	-0.750000	0.001835	0.281651	0.221101	18.722534	43.991089	-20.492554
C:\Users\cware\Desktop\Steller18Nov\18NovTrials\Afternoon\M1(2).DSG	11-1-2013	18:32:29	23345.000000	466.900000	1.199219	0.093750	-0.750000	0.000917	0.282569	0.218349	7.034302	20.828247	-15.441895
C:\Users\cware\Desktop\Steller18Nov\18NovTrials\Afternoon\M1(2).DSG	11-1-2013	18:32:29	23346.000000	466.920000	1.042969	-0.062500	-0.773438	0.000000	0.284404	0.212844	-7.034302	16.006470	-13.046265
C:\Users\cware\Desktop\Steller18Nov\18NovTrials\Afternoon\M1(2).DSG	11-1-2013	18:32:29	23347.000000	466.940000	1.007813	-0.031250	-0.750000	-0.000917	0.284404	0.214679	-33.309937	16.921997	-12.008667
C:\Users\cware\Desktop\Steller18Nov\18NovTrials\Afternoon\M1(2).DSG	11-1-2013	18:32:29	23348.000000	466.960000	1.035156	0.070313	-0.707031	0.000000	0.282569	0.214679	-52.200317	11.169434	-23.773193
C:\Users\cware\Desktop\Steller18Nov\18NovTrials\Afternoon\M1(2).DSG	11-1-2013	18:32:29	23349.000000	466.980000	1.015625	0.121094	-0.652344	0.000917	0.281651	0.215596	-62.652588	4.058838	-41.793823
C:\Users\cware\Desktop\Steller18Nov\18NovTrials\Afternoon\M1(2).DSG	11-1-2013	18:32:29	23350.000000	467.000000	0.902344	0.136719	-0.664063	0.000000	0.282569	0.218349	-63.507080	-1.510620	-48.904419
C:\Users\cware\Desktop\Steller18Nov\18NovTrials\Afternoon\M1(2).DSG	11-1-2013	18:32:29	23351.000000	467.020000	0.734375	0.195313	-0.660156	0.001835	0.282569	0.220183	-61.050415	-0.656128	-51.147461
C:\Users\cware\Desktop\Steller18Nov\18NovTrials\Afternoon\M1(2).DSG	11-1-2013	18:32:29	23352.000000	467.040000	0.601563	0.312500	-0.667969	0.006422	0.283486	0.222936	-55.007935	4.470825	-50.949097
C:\Users\cware\Desktop\Steller18Nov\18NovTrials\Afternoon\M1(2).DSG	11-1-2013	18:32:29	23353.000000	467.060000	0.484375	0.433594	-0.660156	0.004587	0.282569	0.224771	-52.307129	31.936646	-41.564941
C:\Users\cware\Desktop\Steller18Nov\18NovTrials\Afternoon\M1(2).DSG	11-1-2013	18:32:29	23354.000000	467.080000	0.488281	0.468750	-0.574219	0.005505	0.284404	0.222018	-44.128418	56.838989	-31.661987
C:\Users\cware\Desktop\Steller18Nov\18NovTrials\Afternoon\M1(2).DSG	11-1-2013	18:32:29	23355.000000	467.100000	0.652344	0.531250	-0.511719	0.001835	0.284404	0.220183	-28.671265	68.038940	-26.992798
C:\Users\cware\Desktop\Steller18Nov\18NovTrials\Afternoon\M1(2).DSG	11-1-2013	18:32:29	23356.000000	467.120000	0.855469	0.648438	-0.593750	0.000917	0.285321	0.218349	-8.331299	66.757202	-33.325195
C:\Users\cware\Desktop\Steller18Nov\18NovTrials\Afternoon\M1(2).DSG	11-1-2013	18:32:29	23357.000000	467.140000	1.125000	0.605469	-0.710938	-0.000917	0.289908	0.212844	15.518188	43.319702	-49.804688
C:\Users\cware\Desktop\Steller18Nov\18NovTrials\Afternoon\M1(2).DSG	11-1-2013	18:32:29	23358.000000	467.160000	1.171875	0.445313	-0.757813	-0.002752	0.292661	0.209174	19.973755	25.238037	-54.367065
C:\Users\cware\Desktop\Steller18Nov\18NovTrials\Afternoon\M1(2).DSG	11-1-2013	18:32:29	23359.000000	467.180000	1.125000	0.242188	-0.753906	-0.001835	0.300917	0.205505	11.474609	22.109985	-30.593872
C:\Users\cware\Desktop\Steller18Nov\18NovTrials\Afternoon\M1(2).DSG	11-1-2013	18:32:29	23360.000000	467.200000	1.121094	0.089844	-0.757813	-0.001835	0.302752	0.204587	-2.120972	18.981934	-19.729614
C:\Users\cware\Desktop\Steller18Nov\18NovTrials\Afternoon\M1(2).DSG	11-1-2013	18:32:29	23361.000000	467.220000	1.148438	0.070313	-0.687500	-0.004587	0.305505	0.203670	-11.566162	15.472412	-21.163940
C:\Users\cware\Desktop\Steller18Nov\18NovTrials\Afternoon\M1(2).DSG	11-1-2013	18:32:29	23362.000000	467.240000	1.078125	0.042969	-0.609375	-0.005505	0.307339	0.203670	-11.856079	16.479492	-31.402588
C:\Users\cware\Desktop\Steller18Nov\18NovTrials\Afternoon\M1(2).DSG	11-1-2013	18:32:29	23363.000000	467.260000	0.964844	0.000000	-0.531250	-0.005505	0.311009	0.202752	1.770020	26.550293	-46.478271
C:\Users\cware\Desktop\Steller18Nov\18NovTrials\Afternoon\M1(2).DSG	11-1-2013	18:32:29	23364.000000	467.280000	0.847656	-0.113281	-0.484375	-0.006422	0.314679	0.200917	8.316040	35.369873	-56.350708
C:\Users\cware\Desktop\Steller18Nov\18NovTrials\Afternoon\M1(2).DSG	11-1-2013	18:32:29	23365.000000	467.300000	0.824219	-0.335938	-0.375000	-0.004587	0.323853	0.197248	-1.892090	36.453247	-56.533813
C:\Users\cware\Desktop\Steller18Nov\18NovTrials\Afternoon\M1(2).DSG	11-1-2013	18:32:29	23366.000000	467.320000	0.851563	-0.546875	-0.265625	-0.004587	0.327523	0.193578	-13.381958	25.192261	-47.180176
C:\Users\cware\Desktop\Steller18Nov\18NovTrials\Afternoon\M1(2).DSG	11-1-2013	18:32:29	23367.000000	467.340000	0.789063	-0.601563	-0.304688	-0.002752	0.333028	0.191743	-14.434814	17.654419	-38.803101
C:\Users\cware\Desktop\Steller18Nov\18NovTrials\Afternoon\M1(2).DSG	11-1-2013	18:32:29	23368.000000	467.360000	0.773438	-0.445313	-0.421875	-0.001835	0.335780	0.190826	-7.568359	26.046753	-41.030884
C:\Users\cware\Desktop\Steller18Nov\18NovTrials\Afternoon\M1(2).DSG	11-1-2013	18:32:29	23369.000000	467.380000	0.945313	-0.351563	-0.472656	-0.000917	0.341284	0.187156	1.708984	16.738892	-40.802002
C:\Users\cware\Desktop\Steller18Nov\18NovTrials\Afternoon\M1(2).DSG	11-1-2013	18:32:29	23370.000000	467.400000	1.113281	-0.378906	-0.464844	0.001835	0.344037	0.185321	7.766724	-1.159668	-33.172607
C:\Users\cware\Desktop\Steller18Nov\18NovTrials\Afternoon\M1(2).DSG	11-1-2013	18:32:29	23371.000000	467.420000	1.164063	-0.460938	-0.476563	0.002752	0.348624	0.184404	17.593384	-15.472412	-20.034790
C:\Users\cware\Desktop\Steller18Nov\18NovTrials\Afternoon\M1(2).DSG	11-1-2013	18:32:29	23372.000000	467.440000	1.035156	-0.574219	-0.503906	0.003670	0.349541	0.183486	23.559570	-11.154175	-3.234863
C:\Users\cware\Desktop\Steller18Nov\18NovTrials\Afternoon\M1(2).DSG	11-1-2013	18:32:29	23373.000000	467.460000	0.929688	-0.648438	-0.546875	0.003670	0.350459	0.180734	22.003174	5.859375	15.945435
C:\Users\cware\Desktop\Steller18Nov\18NovTrials\Afternoon\M1(2).DSG	11-1-2013	18:32:29	23374.000000	467.480000	0.855469	-0.656250	-0.531250	0.000917	0.350459	0.179817	11.779785	23.788452	25.375366
C:\Users\cware\Desktop\Steller18Nov\18NovTrials\Afternoon\M1(2).DSG	11-1-2013	18:32:29	23375.000000	467.500000	1.031250	-0.539063	-0.464844	-0.002752	0.346789	0.174312	-5.187988	29.067993	30.014038
C:\Users\cware\Desktop\Steller18Nov\18NovTrials\Afternoon\M1(2).DSG	11-1-2013	18:32:29	23376.000000	467.520000	1.031250	-0.539063	-0.464844	-0.005505	0.342202	0.174312	-9.384155	27.648926	30.548096
C:\Users\cware\Desktop\Steller18Nov\18NovTrials\Afternoon\M1(2).DSG	11-1-2013	18:32:29	23377.000000	467.540000	1.277344	-0.371094	-0.378906	-0.009174	0.337615	0.172477	-4.455566	10.742188	29.296875
C:\Users\cware\Desktop\Steller18Nov\18NovTrials\Afternoon\M1(2).DSG	11-1-2013	18:32:29	23378.000000	467.560000	1.273438	-0.316406	-0.386719	-0.011009	0.335780	0.172477	-9.719849	-6.484985	29.327393
C:\Users\cware\Desktop\Steller18Nov\18NovTrials\Afternoon\M1(2).DSG	11-1-2013	18:32:29	23379.000000	467.580000	1.121094	-0.312500	-0.378906	-0.012844	0.332110	0.173394	-12.115479	-9.628296	23.498535
C:\Users\cware\Desktop\Steller18Nov\18NovTrials\Afternoon\M1(2).DSG	11-1-2013	18:32:29	23380.000000	467.600000	1.082031	-0.312500	-0.468750	-0.015596	0.325688	0.176147	-0.137329	-5.844116	10.009766
C:\Users\cware\Desktop\Steller18Nov\18NovTrials\Afternoon\M1(2).DSG	11-1-2013	18:32:29	23381.000000	467.620000	1.089844	-0.292969	-0.484375	-0.015596	0.325688	0.176147	3.509521	-12.207031	9.307861
C:\Users\cware\Desktop\Steller18Nov\18NovTrials\Afternoon\M1(2).DSG	11-1-2013	18:32:29	23382.000000	467.640000	1.074219	-0.136719	-0.460938	-0.016514	0.321101	0.176147	-4.821777	-20.767212	21.804810
C:\Users\cware\Desktop\Steller18Nov\18NovTrials\Afternoon\M1(2).DSG	11-1-2013	18:32:29	23383.000000	467.660000	0.988281	-0.011719	-0.460938	-0.017431	0.319266	0.178899	-1.052856	-28.198242	28.884888
C:\Users\cware\Desktop\Steller18Nov\18NovTrials\Afternoon\M1(2).DSG	11-1-2013	18:32:29	23384.000000	467.680000	0.890625	-0.019531	-0.507813	-0.019266	0.311927	0.179817	-1.770020	-25.329590	35.354614
C:\Users\cware\Desktop\Steller18Nov\18NovTrials\Afternoon\M1(2).DSG	11-1-2013	18:32:29	23385.000000	467.700000	0.894531	-0.023438	-0.449219	-0.019266	0.309174	0.180734	-25.558472	-22.872925	35.491943
C:\Users\cware\Desktop\Steller18Nov\18NovTrials\Afternoon\M1(2).DSG	11-1-2013	18:32:29	23386.000000	467.720000	0.792969	0.078125	-0.304688	-0.019266	0.300000	0.185321	-32.424927	-42.892456	15.777588
C:\Users\cware\Desktop\Steller18Nov\18NovTrials\Afternoon\M1(2).DSG	11-1-2013	18:32:29	23387.000000	467.740000	0.523438	0.585938	-0.199219	-0.018349	0.298165	0.188073	-24.078369	-31.738281	-24.444580
C:\Users\cware\Desktop\Steller18Nov\18NovTrials\Afternoon\M1(2).DSG	11-1-2013	18:32:29	23388.000000	467.760000	0.472656	0.855469	-0.324219	-0.012844	0.299083	0.188073	-5.798340	-2.365112	-50.506592
C:\Users\cware\Desktop\Steller18Nov\18NovTrials\Afternoon\M1(2).DSG	11-1-2013	18:32:29	23389.000000	467.780000	0.703125	0.597656	-0.332031	-0.011009	0.303670	0.187156	-1.449585	15.319824	-54.641724
C:\Users\cware\Desktop\Steller18Nov\18NovTrials\Afternoon\M1(2).DSG	11-1-2013	18:32:29	23390.000000	467.800000	1.101563	0.296875	-0.257813	-0.010092	0.309174	0.184404	-18.157959	-28.182983	-36.117554
C:\Users\cware\Desktop\Steller18Nov\18NovTrials\Afternoon\M1(2).DSG	11-1-2013	18:32:29	23391.000000	467.820000	1.152344	0.285156	-0.296875	-0.007339	0.310092	0.188073	-56.274414	-58.258057	7.110596
C:\Users\cware\Desktop\Steller18Nov\18NovTrials\Afternoon\M1(2).DSG	11-1-2013	18:32:29	23392.000000	467.840000	0.988281	0.437500	-0.371094	-0.006422	0.304587	0.192661	-75.927734	-51.223755	22.918701
C:\Users\cware\Desktop\Steller18Nov\18NovTrials\Afternoon\M1(2).DSG	11-1-2013	18:32:29	23393.000000	467.860000	0.800781	0.503906	-0.539063	-0.002752	0.300917	0.200000	-62.622070	-3.753662	10.803223
C:\Users\cware\Desktop\Steller18Nov\18NovTrials\Afternoon\M1(2).DSG	11-1-2013	18:32:29	23394.000000	467.880000	0.839844	0.457031	-0.570313	-0.002752	0.297248	0.202752	-13.015747	12.680054	-16.708374
C:\Users\cware\Desktop\Steller18Nov\18NovTrials\Afternoon\M1(2).DSG	11-1-2013	18:32:29	23395.000000	467.900000	1.011719	0.343750	-0.441406	-0.002752	0.300917	0.200917	32.043457	-2.548218	-35.949707
C:\Users\cware\Desktop\Steller18Nov\18NovTrials\Afternoon\M1(2).DSG	11-1-2013	18:32:29	23396.000000	467.920000	1.140625	0.398438	-0.382813	-0.001835	0.304587	0.200000	41.809082	-8.270264	-38.192749
C:\Users\cware\Desktop\Steller18Nov\18NovTrials\Afternoon\M1(2).DSG	11-1-2013	18:32:29	23397.000000	467.940000	1.156250	0.589844	-0.339844	0.000000	0.311927	0.198165	19.378662	-0.122070	-22.720337
C:\Users\cware\Desktop\Steller18Nov\18NovTrials\Afternoon\M1(2).DSG	11-1-2013	18:32:29	23398.000000	467.960000	1.164063	0.781250	-0.355469	-0.000917	0.313761	0.197248	-13.244629	19.195557	-10.314941
C:\Users\cware\Desktop\Steller18Nov\18NovTrials\Afternoon\M1(2).DSG	11-1-2013	18:32:29	23399.000000	467.980000	1.226563	0.933594	-0.378906	-0.001835	0.314679	0.197248	-65.414429	57.266235	-7.934570
C:\Users\cware\Desktop\Steller18Nov\18NovTrials\Afternoon\M1(2).DSG	11-1-2013	18:32:29	23400.000000	468.000000	1.351563	0.949219	-0.464844	-0.002752	0.313761	0.198165	-100.494385	64.636230	-14.190674
C:\Users\cware\Desktop\Steller18Nov\18NovTrials\Afternoon\M1(2).DSG	11-1-2013	18:32:29	23401.000000	468.020000	1.429688	0.675781	-0.484375	-0.007339	0.311009	0.200917	-98.159790	27.770996	-25.878906
C:\Users\cware\Desktop\Steller18Nov\18NovTrials\Afternoon\M1(2).DSG	11-1-2013	18:32:29	23402.000000	468.040000	1.199219	0.441406	-0.640625	-0.008257	0.311009	0.202752	-66.665649	-2.792358	-29.602051
C:\Users\cware\Desktop\Steller18Nov\18NovTrials\Afternoon\M1(2).DSG	11-1-2013	18:32:29	23403.000000	468.060000	0.792969	0.402344	-0.628906	-0.007339	0.314679	0.207339	-17.669678	3.677368	-19.760132
C:\Users\cware\Desktop\Steller18Nov\18NovTrials\Afternoon\M1(2).DSG	11-1-2013	18:32:29	23404.000000	468.080000	0.531250	0.257813	-0.628906	-0.007339	0.317431	0.209174	30.685425	-2.548218	-9.277344
C:\Users\cware\Desktop\Steller18Nov\18NovTrials\Afternoon\M1(2).DSG	11-1-2013	18:32:29	23405.000000	468.100000	0.503906	0.050781	-0.605469	-0.007339	0.328440	0.204587	78.659058	5.920410	4.745483
C:\Users\cware\Desktop\Steller18Nov\18NovTrials\Afternoon\M1(2).DSG	11-1-2013	18:32:29	23406.000000	468.120000	0.722656	-0.148438	-0.539063	-0.008257	0.333028	0.199083	92.056274	-1.281738	7.278442
C:\Users\cware\Desktop\Steller18Nov\18NovTrials\Afternoon\M1(2).DSG	11-1-2013	18:32:29	23407.000000	468.140000	1.121094	-0.281250	-0.410156	-0.009174	0.343119	0.191743	94.192505	-30.288696	18.676758
C:\Users\cware\Desktop\Steller18Nov\18NovTrials\Afternoon\M1(2).DSG	11-1-2013	18:32:29	23408.000000	468.160000	1.312500	-0.437500	-0.210938	-0.009174	0.345872	0.188991	101.928711	-28.671265	39.169312
C:\Users\cware\Desktop\Steller18Nov\18NovTrials\Afternoon\M1(2).DSG	11-1-2013	18:32:29	23409.000000	468.180000	1.316406	-0.804688	-0.125000	-0.012844	0.352294	0.183486	98.175049	-37.307739	59.234619
C:\Users\cware\Desktop\Steller18Nov\18NovTrials\Afternoon\M1(2).DSG	11-1-2013	18:32:29	23410.000000	468.200000	1.316406	-0.804688	-0.125000	-0.011927	0.352294	0.180734	81.237793	-62.515259	68.130493
C:\Users\cware\Desktop\Steller18Nov\18NovTrials\Afternoon\M1(2).DSG	11-1-2013	18:32:29	23411.000000	468.220000	1.035156	-0.777344	-0.457031	-0.016514	0.352294	0.177064	76.507568	-47.363281	73.226929
C:\Users\cware\Desktop\Steller18Nov\18NovTrials\Afternoon\M1(2).DSG	11-1-2013	18:32:29	23412.000000	468.240000	1.023438	-0.714844	-0.621094	-0.018349	0.352294	0.176147	77.117920	-42.800903	70.938110
C:\Users\cware\Desktop\Steller18Nov\18NovTrials\Afternoon\M1(2).DSG	11-1-2013	18:32:29	23413.000000	468.260000	0.957031	-0.652344	-0.558594	-0.022936	0.349541	0.170642	69.717407	-32.714844	71.029663
C:\Users\cware\Desktop\Steller18Nov\18NovTrials\Afternoon\M1(2).DSG	11-1-2013	18:32:29	23414.000000	468.280000	0.968750	-0.589844	-0.535156	-0.025688	0.346789	0.166972	62.133789	-25.939941	74.951172
C:\Users\cware\Desktop\Steller18Nov\18NovTrials\Afternoon\M1(2).DSG	11-1-2013	18:32:29	23415.000000	468.300000	0.972656	-0.550781	-0.492188	-0.029358	0.340367	0.166055	31.692505	-20.767212	87.005615
C:\Users\cware\Desktop\Steller18Nov\18NovTrials\Afternoon\M1(2).DSG	11-1-2013	18:32:29	23416.000000	468.320000	0.968750	-0.507813	-0.511719	-0.036697	0.334862	0.167890	1.708984	-11.413574	90.866089
C:\Users\cware\Desktop\Steller18Nov\18NovTrials\Afternoon\M1(2).DSG	11-1-2013	18:32:29	23417.000000	468.340000	0.972656	-0.457031	-0.609375	-0.039450	0.327523	0.168807	-10.528564	-1.388550	76.400757
C:\Users\cware\Desktop\Steller18Nov\18NovTrials\Afternoon\M1(2).DSG	11-1-2013	18:32:29	23418.000000	468.360000	0.894531	-0.457031	-0.628906	-0.044954	0.315596	0.170642	-11.413574	6.530762	62.698364
C:\Users\cware\Desktop\Steller18Nov\18NovTrials\Afternoon\M1(2).DSG	11-1-2013	18:32:29	23419.000000	468.380000	0.839844	-0.453125	-0.664063	-0.048624	0.311927	0.171560	-11.810303	6.271362	51.834106
C:\Users\cware\Desktop\Steller18Nov\18NovTrials\Afternoon\M1(2).DSG	11-1-2013	18:32:29	23420.000000	468.400000	0.769531	-0.386719	-0.671875	-0.051376	0.302752	0.171560	-9.140015	3.326416	42.358398
C:\Users\cware\Desktop\Steller18Nov\18NovTrials\Afternoon\M1(2).DSG	11-1-2013	18:32:29	23421.000000	468.420000	0.722656	-0.261719	-0.621094	-0.052294	0.298165	0.173394	-14.312744	-1.190186	28.564453
C:\Users\cware\Desktop\Steller18Nov\18NovTrials\Afternoon\M1(2).DSG	11-1-2013	18:32:29	23422.000000	468.440000	0.730469	-0.070313	-0.613281	-0.052294	0.290826	0.174312	-22.369385	4.272461	15.686035
C:\Users\cware\Desktop\Steller18Nov\18NovTrials\Afternoon\M1(2).DSG	11-1-2013	18:32:29	23423.000000	468.460000	0.824219	0.121094	-0.617188	-0.052294	0.288073	0.173394	-18.371582	13.381958	-0.335693
C:\Users\cware\Desktop\Steller18Nov\18NovTrials\Afternoon\M1(2).DSG	11-1-2013	18:32:29	23424.000000	468.480000	1.003906	0.253906	-0.601563	-0.050459	0.286239	0.173394	-5.432129	0.396729	-11.505127
C:\Users\cware\Desktop\Steller18Nov\18NovTrials\Afternoon\M1(2).DSG	11-1-2013	18:32:29	23425.000000	468.500000	1.050781	0.378906	-0.507813	-0.048624	0.286239	0.174312	0.030518	-8.148193	-11.291504
C:\Users\cware\Desktop\Steller18Nov\18NovTrials\Afternoon\M1(2).DSG	11-1-2013	18:32:29	23426.000000	468.520000	1.050781	0.507813	-0.441406	-0.046789	0.286239	0.175229	1.174927	-16.510010	-9.552002
C:\Users\cware\Desktop\Steller18Nov\18NovTrials\Afternoon\M1(2).DSG	11-1-2013	18:32:29	23427.000000	468.540000	0.992188	0.660156	-0.511719	-0.046789	0.285321	0.177064	-0.335693	-13.107300	-4.699707
C:\Users\cware\Desktop\Steller18Nov\18NovTrials\Afternoon\M1(2).DSG	11-1-2013	18:32:29	23428.000000	468.560000	0.960938	0.703125	-0.566406	-0.044954	0.283486	0.177064	-7.934570	-12.222290	-9.399414
C:\Users\cware\Desktop\Steller18Nov\18NovTrials\Afternoon\M1(2).DSG	11-1-2013	18:32:29	23429.000000	468.580000	0.929688	0.667969	-0.582031	-0.044037	0.283486	0.178899	-14.984131	-7.720947	-13.015747
C:\Users\cware\Desktop\Steller18Nov\18NovTrials\Afternoon\M1(2).DSG	11-1-2013	18:32:29	23430.000000	468.600000	0.929688	0.625000	-0.562500	-0.043119	0.283486	0.178899	-13.427734	-6.072998	-13.214111
C:\Users\cware\Desktop\Steller18Nov\18NovTrials\Afternoon\M1(2).DSG	11-1-2013	18:32:29	23431.000000	468.620000	0.921875	0.601563	-0.542969	-0.041284	0.283486	0.180734	-13.061523	-5.813599	-8.468628
C:\Users\cware\Desktop\Steller18Nov\18NovTrials\Afternoon\M1(2).DSG	11-1-2013	18:32:29	23432.000000	468.640000	0.937500	0.574219	-0.539063	-0.043119	0.282569	0.180734	-17.730713	-6.561279	-0.549316
C:\Users\cware\Desktop\Steller18Nov\18NovTrials\Afternoon\M1(2).DSG	11-1-2013	18:32:29	23433.000000	468.660000	0.941406	0.542969	-0.511719	-0.042202	0.281651	0.181651	-22.842407	-9.384155	5.752563
C:\Users\cware\Desktop\Steller18Nov\18NovTrials\Afternoon\M1(2).DSG	11-1-2013	18:32:29	23434.000000	468.680000	0.945313	0.515625	-0.492188	-0.041284	0.280734	0.183486	-25.512695	-11.932373	10.452271
C:\Users\cware\Desktop\Steller18Nov\18NovTrials\Afternoon\M1(2).DSG	11-1-2013	18:32:29	23435.000000	468.700000	0.917969	0.511719	-0.476563	-0.041284	0.277064	0.185321	-23.880005	-9.307861	11.962891
C:\Users\cware\Desktop\Steller18Nov\18NovTrials\Afternoon\M1(2).DSG	11-1-2013	18:32:29	23436.000000	468.720000	0.929688	0.492188	-0.441406	-0.042202	0.276147	0.186239	-22.445679	-12.466431	12.069702
C:\Users\cware\Desktop\Steller18Nov\18NovTrials\Afternoon\M1(2).DSG	11-1-2013	18:32:29	23437.000000	468.740000	0.968750	0.464844	-0.425781	-0.043119	0.272477	0.189908	-20.309448	-20.782471	9.933472
C:\Users\cware\Desktop\Steller18Nov\18NovTrials\Afternoon\M1(2).DSG	11-1-2013	18:32:29	23438.000000	468.760000	0.976563	0.421875	-0.457031	-0.041284	0.272477	0.191743	-20.172119	-25.253296	9.780884
C:\Users\cware\Desktop\Steller18Nov\18NovTrials\Afternoon\M1(2).DSG	11-1-2013	18:32:29	23439.000000	468.780000	0.953125	0.371094	-0.500000	-0.041284	0.270642	0.195413	-19.424438	-24.978638	8.865356
C:\Users\cware\Desktop\Steller18Nov\18NovTrials\Afternoon\M1(2).DSG	11-1-2013	18:32:29	23440.000000	468.800000	0.941406	0.324219	-0.519531	-0.041284	0.270642	0.197248	-19.699097	-22.430420	8.422852
C:\Users\cware\Desktop\Steller18Nov\18NovTrials\Afternoon\M1(2).DSG	11-1-2013	18:32:29	23441.000000	468.820000	0.929688	0.281250	-0.527344	-0.041284	0.267890	0.200000	-25.115967	-22.201538	7.217407
C:\Users\cware\Desktop\Steller18Nov\18NovTrials\Afternoon\M1(2).DSG	11-1-2013	18:32:29	23442.000000	468.840000	0.957031	0.269531	-0.535156	-0.041284	0.266972	0.202752	-31.082153	-25.634766	6.011963
C:\Users\cware\Desktop\Steller18Nov\18NovTrials\Afternoon\M1(2).DSG	11-1-2013	18:32:29	23443.000000	468.860000	0.980469	0.328125	-0.535156	-0.040367	0.265138	0.207339	-41.717529	-37.460327	3.570557
C:\Users\cware\Desktop\Steller18Nov\18NovTrials\Afternoon\M1(2).DSG	11-1-2013	18:32:29	23444.000000	468.880000	0.980469	0.328125	-0.535156	-0.038532	0.263303	0.212844	-46.218872	-43.640137	-0.991821
C:\Users\cware\Desktop\Steller18Nov\18NovTrials\Afternoon\M1(2).DSG	11-1-2013	18:32:29	23445.000000	468.900000	0.863281	0.308594	-0.597656	-0.035780	0.259633	0.220183	-44.616699	-44.677734	-5.813599
C:\Users\cware\Desktop\Steller18Nov\18NovTrials\Afternoon\M1(2).DSG	11-1-2013	18:32:29	23446.000000	468.920000	0.828125	0.289063	-0.597656	-0.034862	0.258716	0.223853	-44.021606	-42.007446	-8.804321
C:\Users\cware\Desktop\Steller18Nov\18NovTrials\Afternoon\M1(2).DSG	11-1-2013	18:32:29	23447.000000	468.940000	0.843750	0.281250	-0.628906	-0.031193	0.256881	0.229358	-45.684814	-40.969849	-9.658813
C:\Users\cware\Desktop\Steller18Nov\18NovTrials\Afternoon\M1(2).DSG	11-1-2013	18:32:29	23448.000000	468.960000	0.835938	0.296875	-0.644531	-0.031193	0.255963	0.232110	-48.568726	-36.590576	-5.416870
C:\Users\cware\Desktop\Steller18Nov\18NovTrials\Afternoon\M1(2).DSG	11-1-2013	18:32:29	23449.000000	468.980000	0.839844	0.339844	-0.667969	-0.028440	0.252294	0.237615	-54.443359	-26.046753	1.907349
C:\Users\cware\Desktop\Steller18Nov\18NovTrials\Afternoon\M1(2).DSG	11-1-2013	18:32:29	23450.000000	469.000000	0.867188	0.363281	-0.656250	-0.028440	0.249541	0.240367	-54.702759	-18.997192	2.975464
C:\Users\cware\Desktop\Steller18Nov\18NovTrials\Afternoon\M1(2).DSG	11-1-2013	18:32:29	23451.000000	469.020000	0.882813	0.332031	-0.664063	-0.027523	0.247706	0.244954	-44.082642	-17.486572	-2.105713
C:\Users\cware\Desktop\Steller18Nov\18NovTrials\Afternoon\M1(2).DSG	11-1-2013	18:32:29	23452.000000	469.040000	0.867188	0.281250	-0.695313	-0.025688	0.245872	0.244954	-30.548096	-20.202637	-7.980347
C:\Users\cware\Desktop\Steller18Nov\18NovTrials\Afternoon\M1(2).DSG	11-1-2013	18:32:29	23453.000000	469.060000	0.828125	0.160156	-0.730469	-0.025688	0.245872	0.248624	-15.472412	-15.502930	-19.638062
C:\Users\cware\Desktop\Steller18Nov\18NovTrials\Afternoon\M1(2).DSG	11-1-2013	18:32:29	23454.000000	469.080000	0.859375	-0.046875	-0.769531	-0.022936	0.248624	0.249541	1.312256	-18.493652	-25.039673
C:\Users\cware\Desktop\Steller18Nov\18NovTrials\Afternoon\M1(2).DSG	11-1-2013	18:32:29	23455.000000	469.100000	0.992188	-0.199219	-0.730469	-0.022936	0.248624	0.250459	21.194458	-35.781860	-26.519775
C:\Users\cware\Desktop\Steller18Nov\18NovTrials\Afternoon\M1(2).DSG	11-1-2013	18:32:29	23456.000000	469.120000	0.945313	-0.210938	-0.777344	-0.017431	0.254128	0.252294	39.672852	-34.774780	-13.641357
C:\Users\cware\Desktop\Steller18Nov\18NovTrials\Afternoon\M1(2).DSG	11-1-2013	18:32:29	23457.000000	469.140000	0.789063	-0.082031	-0.656250	-0.016514	0.255963	0.253211	21.194458	-26.428223	9.460449
C:\Users\cware\Desktop\Steller18Nov\18NovTrials\Afternoon\M1(2).DSG	11-1-2013	18:32:29	23458.000000	469.160000	0.777344	0.050781	-0.562500	-0.014679	0.255963	0.255963	4.455566	-23.757935	12.817383
C:\Users\cware\Desktop\Steller18Nov\18NovTrials\Afternoon\M1(2).DSG	11-1-2013	18:32:29	23459.000000	469.180000	0.722656	0.027344	-0.750000	-0.012844	0.254128	0.257798	20.645142	-14.389038	11.779785
C:\Users\cware\Desktop\Steller18Nov\18NovTrials\Afternoon\M1(2).DSG	11-1-2013	18:32:29	23460.000000	469.200000	0.707031	0.035156	-0.738281	-0.011009	0.253211	0.257798	11.749268	-17.837524	3.936768
C:\Users\cware\Desktop\Steller18Nov\18NovTrials\Afternoon\M1(2).DSG	11-1-2013	18:32:29	23461.000000	469.220000	0.714844	0.023438	-0.746094	-0.009174	0.253211	0.257798	-9.857178	-11.062622	-10.269165
C:\Users\cware\Desktop\Steller18Nov\18NovTrials\Afternoon\M1(2).DSG	11-1-2013	18:32:29	23462.000000	469.240000	0.746094	-0.011719	-0.757813	-0.007339	0.251376	0.259633	-20.614624	-3.341675	-15.304565
C:\Users\cware\Desktop\Steller18Nov\18NovTrials\Afternoon\M1(2).DSG	11-1-2013	18:32:29	23463.000000	469.260000	0.835938	0.046875	-0.726563	-0.006422	0.251376	0.260550	-18.432617	-5.279541	-14.038086
C:\Users\cware\Desktop\Steller18Nov\18NovTrials\Afternoon\M1(2).DSG	11-1-2013	18:32:29	23464.000000	469.280000	0.875000	0.238281	-0.699219	-0.005505	0.250459	0.260550	-10.742188	-8.743286	-10.848999
C:\Users\cware\Desktop\Steller18Nov\18NovTrials\Afternoon\M1(2).DSG	11-1-2013	18:32:29	23465.000000	469.300000	0.906250	0.472656	-0.671875	-0.003670	0.249541	0.260550	-10.833740	-17.898560	-2.563477
C:\Users\cware\Desktop\Steller18Nov\18NovTrials\Afternoon\M1(2).DSG	11-1-2013	18:32:29	23466.000000	469.320000	0.867188	0.679688	-0.636719	-0.234862	0.246789	0.263303	-15.075684	-21.057129	5.096436
C:\Users\cware\Desktop\Steller18Nov\18NovTrials\Afternoon\M1(2).DSG	11-1-2013	18:32:29	23467.000000	469.340000	0.835938	0.777344	-0.722656	0.000917	0.245872	0.264220	-5.737305	-23.818970	6.851196
C:\Users\cware\Desktop\Steller18Nov\18NovTrials\Afternoon\M1(2).DSG	11-1-2013	18:32:29	23468.000000	469.360000	0.753906	0.781250	-0.839844	0.000917	0.244037	0.265138	2.410889	-21.575928	7.232666
C:\Users\cware\Desktop\Steller18Nov\18NovTrials\Afternoon\M1(2).DSG	11-1-2013	18:32:29	23469.000000	469.380000	0.617188	0.722656	-0.910156	0.002752	0.244037	0.266055	5.767822	-11.932373	4.913330
C:\Users\cware\Desktop\Steller18Nov\18NovTrials\Afternoon\M1(2).DSG	11-1-2013	18:32:29	23470.000000	469.400000	0.566406	0.625000	-0.886719	0.002752	0.244037	0.266972	5.325317	-10.162354	-1.312256
C:\Users\cware\Desktop\Steller18Nov\18NovTrials\Afternoon\M1(2).DSG	11-1-2013	18:32:29	23471.000000	469.420000	0.597656	0.519531	-0.839844	0.002752	0.244954	0.267890	9.506226	-7.232666	-9.033203
C:\Users\cware\Desktop\Steller18Nov\18NovTrials\Afternoon\M1(2).DSG	11-1-2013	18:32:29	23472.000000	469.440000	0.667969	0.441406	-0.792969	0.002752	0.245872	0.266972	12.557983	-3.646851	-13.427734
C:\Users\cware\Desktop\Steller18Nov\18NovTrials\Afternoon\M1(2).DSG	11-1-2013	18:32:29	23473.000000	469.460000	0.750000	0.378906	-0.714844	0.003670	0.249541	0.266972	2.990723	-0.656128	-17.135620
C:\Users\cware\Desktop\Steller18Nov\18NovTrials\Afternoon\M1(2).DSG	11-1-2013	18:32:29	23474.000000	469.480000	0.800781	0.351563	-0.695313	0.002752	0.250459	0.265138	-5.798340	-0.747681	-15.869141
C:\Users\cware\Desktop\Steller18Nov\18NovTrials\Afternoon\M1(2).DSG	11-1-2013	18:32:29	23475.000000	469.500000	0.835938	0.332031	-0.695313	0.003670	0.251376	0.266055	-12.466431	-5.035400	-9.582520
C:\Users\cware\Desktop\Steller18Nov\18NovTrials\Afternoon\M1(2).DSG	11-1-2013	18:32:29	23476.000000	469.520000	0.820313	0.359375	-0.691406	0.005505	0.252294	0.266972	-16.693115	-4.516602	-4.196167
C:\Users\cware\Desktop\Steller18Nov\18NovTrials\Afternoon\M1(2).DSG	11-1-2013	18:32:29	23477.000000	469.540000	0.804688	0.386719	-0.703125	0.005505	0.251376	0.267890	-13.366699	-3.433228	-5.172729
C:\Users\cware\Desktop\Steller18Nov\18NovTrials\Afternoon\M1(2).DSG	11-1-2013	18:32:29	23478.000000	469.560000	0.804688	0.386719	-0.703125	0.005505	0.250459	0.267890	-8.865356	-3.219604	-9.109497
C:\Users\cware\Desktop\Steller18Nov\18NovTrials\Afternoon\M1(2).DSG	11-1-2013	18:32:29	23479.000000	469.580000	0.773438	0.308594	-0.746094	0.005505	0.251376	0.266972	-8.758545	-4.211426	-11.779785
C:\Users\cware\Desktop\Steller18Nov\18NovTrials\Afternoon\M1(2).DSG	11-1-2013	18:32:29	23480.000000	469.600000	0.777344	0.238281	-0.757813	0.004587	0.252294	0.268807	-12.573242	-4.516602	-9.353638
C:\Users\cware\Desktop\Steller18Nov\18NovTrials\Afternoon\M1(2).DSG	11-1-2013	18:32:29	23481.000000	469.620000	0.789063	0.164063	-0.753906	0.004587	0.252294	0.268807	-18.447876	0.167847	0.076294
C:\Users\cware\Desktop\Steller18Nov\18NovTrials\Afternoon\M1(2).DSG	11-1-2013	18:32:29	23482.000000	469.640000	0.917969	0.078125	-0.769531	0.003670	0.251376	0.269725	-17.517090	2.136230	14.785767
C:\Users\cware\Desktop\Steller18Nov\18NovTrials\Afternoon\M1(2).DSG	11-1-2013	18:32:29	23483.000000	469.660000	0.925781	0.015625	-0.742188	0.001835	0.247706	0.268807	-5.233765	7.705688	26.565552
C:\Users\cware\Desktop\Steller18Nov\18NovTrials\Afternoon\M1(2).DSG	11-1-2013	18:32:29	23484.000000	469.680000	0.816406	0.093750	-0.664063	0.001835	0.247706	0.268807	-11.688232	10.299683	28.625488
C:\Users\cware\Desktop\Steller18Nov\18NovTrials\Afternoon\M1(2).DSG	11-1-2013	18:32:29	23485.000000	469.700000	0.722656	0.292969	-0.679688	0.000000	0.242202	0.267890	-29.571533	17.288208	23.757935
C:\Users\cware\Desktop\Steller18Nov\18NovTrials\Afternoon\M1(2).DSG	11-1-2013	18:32:29	23486.000000	469.720000	0.718750	0.410156	-0.707031	-0.001835	0.239450	0.267890	-30.838013	17.074585	17.761230
C:\Users\cware\Desktop\Steller18Nov\18NovTrials\Afternoon\M1(2).DSG	11-1-2013	18:32:29	23487.000000	469.740000	0.718750	0.453125	-0.726563	-0.004587	0.234862	0.266972	-17.364502	18.493652	10.238647
C:\Users\cware\Desktop\Steller18Nov\18NovTrials\Afternoon\M1(2).DSG	11-1-2013	18:32:29	23488.000000	469.760000	0.750000	0.437500	-0.746094	-0.006422	0.235780	0.265138	-2.746582	14.083862	4.241943
C:\Users\cware\Desktop\Steller18Nov\18NovTrials\Afternoon\M1(2).DSG	11-1-2013	18:32:29	23489.000000	469.780000	0.765625	0.363281	-0.765625	-0.006422	0.233945	0.264220	9.078979	8.865356	-0.717163
C:\Users\cware\Desktop\Steller18Nov\18NovTrials\Afternoon\M1(2).DSG	11-1-2013	18:32:29	23490.000000	469.800000	0.808594	0.257813	-0.781250	-0.008257	0.235780	0.263303	17.730713	1.861572	-0.991821
C:\Users\cware\Desktop\Steller18Nov\18NovTrials\Afternoon\M1(2).DSG	11-1-2013	18:32:29	23491.000000	469.820000	0.824219	0.156250	-0.781250	-0.006422	0.235780	0.262385	21.575928	-3.692627	4.684448
C:\Users\cware\Desktop\Steller18Nov\18NovTrials\Afternoon\M1(2).DSG	11-1-2013	18:32:29	23492.000000	469.840000	0.789063	0.085938	-0.769531	-0.007339	0.237615	0.261468	22.506714	-1.113892	11.199951
C:\Users\cware\Desktop\Steller18Nov\18NovTrials\Afternoon\M1(2).DSG	11-1-2013	18:32:29	23493.000000	469.860000	0.765625	0.066406	-0.734375	-0.008257	0.237615	0.260550	21.835327	7.385254	19.210815
C:\Users\cware\Desktop\Steller18Nov\18NovTrials\Afternoon\M1(2).DSG	11-1-2013	18:32:29	23494.000000	469.880000	0.777344	0.054688	-0.742188	-0.010092	0.237615	0.257798	23.254395	24.246216	24.795532
C:\Users\cware\Desktop\Steller18Nov\18NovTrials\Afternoon\M1(2).DSG	11-1-2013	18:32:29	23495.000000	469.900000	0.757813	0.074219	-0.820313	-0.010092	0.236697	0.255046	35.461426	46.493530	27.770996
C:\Users\cware\Desktop\Steller18Nov\18NovTrials\Afternoon\M1(2).DSG	11-1-2013	18:32:29	23496.000000	469.920000	0.761719	0.164063	-0.796875	-0.014679	0.236697	0.249541	41.519165	49.072266	27.160645
C:\Users\cware\Desktop\Steller18Nov\18NovTrials\Afternoon\M1(2).DSG	11-1-2013	18:32:29	23497.000000	469.940000	0.757813	0.304688	-0.761719	-0.016514	0.235780	0.244037	40.054321	41.778564	18.524170
C:\Users\cware\Desktop\Steller18Nov\18NovTrials\Afternoon\M1(2).DSG	11-1-2013	18:32:29	23498.000000	469.960000	0.781250	0.464844	-0.832031	-0.020183	0.237615	0.237615	51.315308	30.563354	8.041382
C:\Users\cware\Desktop\Steller18Nov\18NovTrials\Afternoon\M1(2).DSG	11-1-2013	18:32:29	23499.000000	469.980000	0.843750	0.558594	-0.828125	-0.022018	0.240367	0.235780	56.365967	13.946533	-2.304077
C:\Users\cware\Desktop\Steller18Nov\18NovTrials\Afternoon\M1(2).DSG	11-1-2013	18:32:29	23500.000000	470.000000	0.832031	0.519531	-0.726563	-0.023853	0.244954	0.231193	49.636841	13.641357	-6.225586
C:\Users\cware\Desktop\Steller18Nov\18NovTrials\Afternoon\M1(2).DSG	11-1-2013	18:32:29	23501.000000	470.020000	1.000000	0.386719	-0.656250	-0.024771	0.246789	0.229358	44.921875	9.735107	-6.820679
C:\Users\cware\Desktop\Steller18Nov\18NovTrials\Afternoon\M1(2).DSG	11-1-2013	18:32:29	23502.000000	470.040000	1.019531	0.218750	-0.703125	-0.025688	0.250459	0.225688	48.110962	14.312744	-1.159668
[truncated: 19,491 more rows]
