# Supplementary material for: Averaged Propulsive Body Acceleration (APBA) Can Be Calculated from Biologging Tags That Incorporate Gyroscopes and Accelerometers to Estimate Swimming Speed, Hydrodynamic Drag and Energy Expenditure for Steller Sea Lions
Source: PLoS One. 2016 Jun 10;11(6):e0157326. doi: 10.1371/journal.pone.0157326 (PMC4902303; doi:10.1371/journal.pone.0157326)
Supplement: S5 Data — Same components as S2. (ZIP) [file pone.0157326.s005.zip › YashaNov_18/MY1_PTMP_18_11_13.csv]

FileName	FileDate	FileTime	Sample	Time from Start (s)	Pressure	Temperature
C:\Users\cware\Desktop\Steller18Nov\18NovTrials\Afternoon\M1(2).DSG	11-1-2013	18:32:29	5376.000000	537.600000	49455.372996	20.000000
C:\Users\cware\Desktop\Steller18Nov\18NovTrials\Afternoon\M1(2).DSG	11-1-2013	18:32:29	5377.000000	537.700000	49455.920334	20.000000
C:\Users\cware\Desktop\Steller18Nov\18NovTrials\Afternoon\M1(2).DSG	11-1-2013	18:32:29	5378.000000	537.800000	49456.417890	20.000000
C:\Users\cware\Desktop\Steller18Nov\18NovTrials\Afternoon\M1(2).DSG	11-1-2013	18:32:29	5379.000000	537.900000	49457.139636	20.000000
C:\Users\cware\Desktop\Steller18Nov\18NovTrials\Afternoon\M1(2).DSG	11-1-2013	18:32:29	5380.000000	538.000000	49454.675048	20.000000
C:\Users\cware\Desktop\Steller18Nov\18NovTrials\Afternoon\M1(2).DSG	11-1-2013	18:32:29	5381.000000	538.100000	49455.620859	20.000000
C:\Users\cware\Desktop\Steller18Nov\18NovTrials\Afternoon\M1(2).DSG	11-1-2013	18:32:29	5382.000000	538.200000	49455.396590	20.000000
C:\Users\cware\Desktop\Steller18Nov\18NovTrials\Afternoon\M1(2).DSG	11-1-2013	18:32:29	5383.000000	538.300000	49455.446299	20.000000
C:\Users\cware\Desktop\Steller18Nov\18NovTrials\Afternoon\M1(2).DSG	11-1-2013	18:32:29	5384.000000	538.400000	49454.300782	20.000000
C:\Users\cware\Desktop\Steller18Nov\18NovTrials\Afternoon\M1(2).DSG	11-1-2013	18:32:29	5385.000000	538.500000	49455.296162	20.000000
C:\Users\cware\Desktop\Steller18Nov\18NovTrials\Afternoon\M1(2).DSG	11-1-2013	18:32:29	5386.000000	538.600000	49456.167182	20.000000
C:\Users\cware\Desktop\Steller18Nov\18NovTrials\Afternoon\M1(2).DSG	11-1-2013	18:32:29	5387.000000	538.700000	49456.465695	20.000000
C:\Users\cware\Desktop\Steller18Nov\18NovTrials\Afternoon\M1(2).DSG	11-1-2013	18:32:29	5388.000000	538.800000	49456.315909	20.000000
C:\Users\cware\Desktop\Steller18Nov\18NovTrials\Afternoon\M1(2).DSG	11-1-2013	18:32:29	5389.000000	538.900000	49456.614470	20.000000
C:\Users\cware\Desktop\Steller18Nov\18NovTrials\Afternoon\M1(2).DSG	11-1-2013	18:32:29	5390.000000	539.000000	49455.071100	20.000000
C:\Users\cware\Desktop\Steller18Nov\18NovTrials\Afternoon\M1(2).DSG	11-1-2013	18:32:29	5391.000000	539.100000	49455.718056	20.000000
C:\Users\cware\Desktop\Steller18Nov\18NovTrials\Afternoon\M1(2).DSG	11-1-2013	18:32:29	5392.000000	539.200000	49455.095627	20.000000
C:\Users\cware\Desktop\Steller18Nov\18NovTrials\Afternoon\M1(2).DSG	11-1-2013	18:32:29	5393.000000	539.300000	49456.065939	20.000000
C:\Users\cware\Desktop\Steller18Nov\18NovTrials\Afternoon\M1(2).DSG	11-1-2013	18:32:29	5394.000000	539.400000	49455.617767	20.000000
C:\Users\cware\Desktop\Steller18Nov\18NovTrials\Afternoon\M1(2).DSG	11-1-2013	18:32:29	5395.000000	539.500000	49455.070016	20.000000
C:\Users\cware\Desktop\Steller18Nov\18NovTrials\Afternoon\M1(2).DSG	11-1-2013	18:32:29	5396.000000	539.600000	49455.692176	20.000000
C:\Users\cware\Desktop\Steller18Nov\18NovTrials\Afternoon\M1(2).DSG	11-1-2013	18:32:29	5397.000000	539.700000	49455.940654	20.000000
C:\Users\cware\Desktop\Steller18Nov\18NovTrials\Afternoon\M1(2).DSG	11-1-2013	18:32:29	5398.000000	539.800000	49455.666725	20.000000
C:\Users\cware\Desktop\Steller18Nov\18NovTrials\Afternoon\M1(2).DSG	11-1-2013	18:32:29	5399.000000	539.900000	49455.517122	20.000000
C:\Users\cware\Desktop\Steller18Nov\18NovTrials\Afternoon\M1(2).DSG	11-1-2013	18:32:29	5400.000000	540.000000	49456.238712	20.000000
C:\Users\cware\Desktop\Steller18Nov\18NovTrials\Afternoon\M1(2).DSG	11-1-2013	18:32:29	5401.000000	540.100000	49455.865131	20.000000
C:\Users\cware\Desktop\Steller18Nov\18NovTrials\Afternoon\M1(2).DSG	11-1-2013	18:32:29	5402.000000	540.200000	49456.163734	20.000000
C:\Users\cware\Desktop\Steller18Nov\18NovTrials\Afternoon\M1(2).DSG	11-1-2013	18:32:29	5403.000000	540.300000	49454.047685	20.000000
C:\Users\cware\Desktop\Steller18Nov\18NovTrials\Afternoon\M1(2).DSG	11-1-2013	18:32:29	5404.000000	540.400000	49456.088549	20.000000
C:\Users\cware\Desktop\Steller18Nov\18NovTrials\Afternoon\M1(2).DSG	11-1-2013	18:32:29	5405.000000	540.500000	49455.092683	20.000000
C:\Users\cware\Desktop\Steller18Nov\18NovTrials\Afternoon\M1(2).DSG	11-1-2013	18:32:29	5406.000000	540.600000	49456.984221	20.000000
C:\Users\cware\Desktop\Steller18Nov\18NovTrials\Afternoon\M1(2).DSG	11-1-2013	18:32:29	5407.000000	540.700000	49454.818558	20.000000
C:\Users\cware\Desktop\Steller18Nov\18NovTrials\Afternoon\M1(2).DSG	11-1-2013	18:32:29	5408.000000	540.800000	49455.191593	20.000000
C:\Users\cware\Desktop\Steller18Nov\18NovTrials\Afternoon\M1(2).DSG	11-1-2013	18:32:29	5409.000000	540.900000	49456.012934	20.000000
C:\Users\cware\Desktop\Steller18Nov\18NovTrials\Afternoon\M1(2).DSG	11-1-2013	18:32:29	5410.000000	541.000000	49456.510433	20.000000
C:\Users\cware\Desktop\Steller18Nov\18NovTrials\Afternoon\M1(2).DSG	11-1-2013	18:32:29	5411.000000	541.100000	49455.962614	20.000000
C:\Users\cware\Desktop\Steller18Nov\18NovTrials\Afternoon\M1(2).DSG	11-1-2013	18:32:29	5412.000000	541.200000	49455.912502	20.000000
C:\Users\cware\Desktop\Steller18Nov\18NovTrials\Afternoon\M1(2).DSG	11-1-2013	18:32:29	5413.000000	541.300000	49456.310492	20.000000
C:\Users\cware\Desktop\Steller18Nov\18NovTrials\Afternoon\M1(2).DSG	11-1-2013	18:32:29	5414.000000	541.400000	49456.534435	20.000000
C:\Users\cware\Desktop\Steller18Nov\18NovTrials\Afternoon\M1(2).DSG	11-1-2013	18:32:29	5415.000000	541.500000	49455.140197	20.000000
C:\Users\cware\Desktop\Steller18Nov\18NovTrials\Afternoon\M1(2).DSG	11-1-2013	18:32:29	5416.000000	541.600000	49455.687691	20.000000
C:\Users\cware\Desktop\Steller18Nov\18NovTrials\Afternoon\M1(2).DSG	11-1-2013	18:32:29	5417.000000	541.700000	49454.716708	20.000000
C:\Users\cware\Desktop\Steller18Nov\18NovTrials\Afternoon\M1(2).DSG	11-1-2013	18:32:29	5418.000000	541.800000	49454.666747	20.000000
C:\Users\cware\Desktop\Steller18Nov\18NovTrials\Afternoon\M1(2).DSG	11-1-2013	18:32:29	5419.000000	541.900000	49456.010544	20.000000
C:\Users\cware\Desktop\Steller18Nov\18NovTrials\Afternoon\M1(2).DSG	11-1-2013	18:32:29	5420.000000	542.000000	49456.358800	20.000000
C:\Users\cware\Desktop\Steller18Nov\18NovTrials\Afternoon\M1(2).DSG	11-1-2013	18:32:29	5421.000000	542.100000	49456.657274	20.000000
C:\Users\cware\Desktop\Steller18Nov\18NovTrials\Afternoon\M1(2).DSG	11-1-2013	18:32:29	5422.000000	542.200000	49455.312853	20.000000
C:\Users\cware\Desktop\Steller18Nov\18NovTrials\Afternoon\M1(2).DSG	11-1-2013	18:32:29	5423.000000	542.300000	49454.018435	20.000000
C:\Users\cware\Desktop\Steller18Nov\18NovTrials\Afternoon\M1(2).DSG	11-1-2013	18:32:29	5424.000000	542.400000	49454.939011	20.000000
C:\Users\cware\Desktop\Steller18Nov\18NovTrials\Afternoon\M1(2).DSG	11-1-2013	18:32:29	5425.000000	542.500000	49455.063307	20.000000
C:\Users\cware\Desktop\Steller18Nov\18NovTrials\Afternoon\M1(2).DSG	11-1-2013	18:32:29	5426.000000	542.600000	49455.361924	20.000000
C:\Users\cware\Desktop\Steller18Nov\18NovTrials\Afternoon\M1(2).DSG	11-1-2013	18:32:29	5427.000000	542.700000	49454.092098	20.000000
C:\Users\cware\Desktop\Steller18Nov\18NovTrials\Afternoon\M1(2).DSG	11-1-2013	18:32:29	5428.000000	542.800000	49455.286630	20.000000
C:\Users\cware\Desktop\Steller18Nov\18NovTrials\Afternoon\M1(2).DSG	11-1-2013	18:32:29	5429.000000	542.900000	49454.938040	20.000000
C:\Users\cware\Desktop\Steller18Nov\18NovTrials\Afternoon\M1(2).DSG	11-1-2013	18:32:29	5430.000000	543.000000	49455.510399	20.000000
C:\Users\cware\Desktop\Steller18Nov\18NovTrials\Afternoon\M1(2).DSG	11-1-2013	18:32:29	5431.000000	543.100000	49457.153064	20.000000
C:\Users\cware\Desktop\Steller18Nov\18NovTrials\Afternoon\M1(2).DSG	11-1-2013	18:32:29	5432.000000	543.200000	49454.240561	20.000000
C:\Users\cware\Desktop\Steller18Nov\18NovTrials\Afternoon\M1(2).DSG	11-1-2013	18:32:29	5433.000000	543.300000	49456.779154	20.000000
C:\Users\cware\Desktop\Steller18Nov\18NovTrials\Afternoon\M1(2).DSG	11-1-2013	18:32:29	5434.000000	543.400000	49455.584067	20.000000
C:\Users\cware\Desktop\Steller18Nov\18NovTrials\Afternoon\M1(2).DSG	11-1-2013	18:32:29	5435.000000	543.500000	49455.285207	20.000000
C:\Users\cware\Desktop\Steller18Nov\18NovTrials\Afternoon\M1(2).DSG	11-1-2013	18:32:29	5436.000000	543.600000	49454.538267	20.000000
C:\Users\cware\Desktop\Steller18Nov\18NovTrials\Afternoon\M1(2).DSG	11-1-2013	18:32:29	5437.000000	543.700000	49453.965734	20.000000
C:\Users\cware\Desktop\Steller18Nov\18NovTrials\Afternoon\M1(2).DSG	11-1-2013	18:32:29	5438.000000	543.800000	49454.463411	20.000000
C:\Users\cware\Desktop\Steller18Nov\18NovTrials\Afternoon\M1(2).DSG	11-1-2013	18:32:29	5439.000000	543.900000	49454.985914	20.000000
C:\Users\cware\Desktop\Steller18Nov\18NovTrials\Afternoon\M1(2).DSG	11-1-2013	18:32:29	5440.000000	544.000000	49455.383788	20.000000
C:\Users\cware\Desktop\Steller18Nov\18NovTrials\Afternoon\M1(2).DSG	11-1-2013	18:32:29	5441.000000	544.100000	49456.030695	20.000000
C:\Users\cware\Desktop\Steller18Nov\18NovTrials\Afternoon\M1(2).DSG	11-1-2013	18:32:29	5442.000000	544.200000	49455.159159	20.000000
C:\Users\cware\Desktop\Steller18Nov\18NovTrials\Afternoon\M1(2).DSG	11-1-2013	18:32:29	5443.000000	544.300000	49456.652451	20.000000
C:\Users\cware\Desktop\Steller18Nov\18NovTrials\Afternoon\M1(2).DSG	11-1-2013	18:32:29	5444.000000	544.400000	49456.876221	20.000000
C:\Users\cware\Desktop\Steller18Nov\18NovTrials\Afternoon\M1(2).DSG	11-1-2013	18:32:29	5445.000000	544.500000	49457.149820	20.000000
C:\Users\cware\Desktop\Steller18Nov\18NovTrials\Afternoon\M1(2).DSG	11-1-2013	18:32:29	5446.000000	544.600000	49455.606404	20.000000
C:\Users\cware\Desktop\Steller18Nov\18NovTrials\Afternoon\M1(2).DSG	11-1-2013	18:32:29	5447.000000	544.700000	49456.477414	20.000000
C:\Users\cware\Desktop\Steller18Nov\18NovTrials\Afternoon\M1(2).DSG	11-1-2013	18:32:29	5448.000000	544.800000	49454.884116	20.000000
C:\Users\cware\Desktop\Steller18Nov\18NovTrials\Afternoon\M1(2).DSG	11-1-2013	18:32:29	5449.000000	544.900000	49455.008338	20.000000
C:\Users\cware\Desktop\Steller18Nov\18NovTrials\Afternoon\M1(2).DSG	11-1-2013	18:32:29	5450.000000	545.000000	49457.422461	20.000000
C:\Users\cware\Desktop\Steller18Nov\18NovTrials\Afternoon\M1(2).DSG	11-1-2013	18:32:29	5451.000000	545.100000	49454.933070	20.000000
C:\Users\cware\Desktop\Steller18Nov\18NovTrials\Afternoon\M1(2).DSG	11-1-2013	18:32:29	5452.000000	545.200000	49456.028110	20.000000
C:\Users\cware\Desktop\Steller18Nov\18NovTrials\Afternoon\M1(2).DSG	11-1-2013	18:32:29	5453.000000	545.300000	49455.330952	20.000000
C:\Users\cware\Desktop\Steller18Nov\18NovTrials\Afternoon\M1(2).DSG	11-1-2013	18:32:29	5454.000000	545.400000	49456.500614	20.000000
C:\Users\cware\Desktop\Steller18Nov\18NovTrials\Afternoon\M1(2).DSG	11-1-2013	18:32:29	5455.000000	545.500000	49456.052446	20.000000
C:\Users\cware\Desktop\Steller18Nov\18NovTrials\Afternoon\M1(2).DSG	11-1-2013	18:32:29	5456.000000	545.600000	49455.703739	20.000000
C:\Users\cware\Desktop\Steller18Nov\18NovTrials\Afternoon\M1(2).DSG	11-1-2013	18:32:29	5457.000000	545.700000	49456.201538	20.000000
C:\Users\cware\Desktop\Steller18Nov\18NovTrials\Afternoon\M1(2).DSG	11-1-2013	18:32:29	5458.000000	545.800000	49456.051922	20.000000
C:\Users\cware\Desktop\Steller18Nov\18NovTrials\Afternoon\M1(2).DSG	11-1-2013	18:32:29	5459.000000	545.900000	49456.300526	20.000000
C:\Users\cware\Desktop\Steller18Nov\18NovTrials\Afternoon\M1(2).DSG	11-1-2013	18:32:29	5460.000000	546.000000	49456.399917	20.000000
C:\Users\cware\Desktop\Steller18Nov\18NovTrials\Afternoon\M1(2).DSG	11-1-2013	18:32:29	5461.000000	546.100000	49456.225488	20.000000
C:\Users\cware\Desktop\Steller18Nov\18NovTrials\Afternoon\M1(2).DSG	11-1-2013	18:32:29	5462.000000	546.200000	49456.548844	20.000000
C:\Users\cware\Desktop\Steller18Nov\18NovTrials\Afternoon\M1(2).DSG	11-1-2013	18:32:29	5463.000000	546.300000	49456.424245	20.000000
C:\Users\cware\Desktop\Steller18Nov\18NovTrials\Afternoon\M1(2).DSG	11-1-2013	18:32:29	5464.000000	546.400000	49457.320164	20.000000
C:\Users\cware\Desktop\Steller18Nov\18NovTrials\Afternoon\M1(2).DSG	11-1-2013	18:32:29	5465.000000	546.500000	49457.494099	20.000000
C:\Users\cware\Desktop\Steller18Nov\18NovTrials\Afternoon\M1(2).DSG	11-1-2013	18:32:29	5466.000000	546.600000	49457.344531	20.000000
C:\Users\cware\Desktop\Steller18Nov\18NovTrials\Afternoon\M1(2).DSG	11-1-2013	18:32:29	5467.000000	546.700000	49456.299216	20.000000
C:\Users\cware\Desktop\Steller18Nov\18NovTrials\Afternoon\M1(2).DSG	11-1-2013	18:32:29	5468.000000	546.800000	49455.751327	20.000000
C:\Users\cware\Desktop\Steller18Nov\18NovTrials\Afternoon\M1(2).DSG	11-1-2013	18:32:29	5469.000000	546.900000	49454.880052	20.000000
C:\Users\cware\Desktop\Steller18Nov\18NovTrials\Afternoon\M1(2).DSG	11-1-2013	18:32:29	5470.000000	547.000000	49455.327756	20.000000
C:\Users\cware\Desktop\Steller18Nov\18NovTrials\Afternoon\M1(2).DSG	11-1-2013	18:32:29	5471.000000	547.100000	49456.273362	20.000000
C:\Users\cware\Desktop\Steller18Nov\18NovTrials\Afternoon\M1(2).DSG	11-1-2013	18:32:29	5472.000000	547.200000	49457.368277	20.000000
C:\Users\cware\Desktop\Steller18Nov\18NovTrials\Afternoon\M1(2).DSG	11-1-2013	18:32:29	5473.000000	547.300000	49455.874578	20.000000
C:\Users\cware\Desktop\Steller18Nov\18NovTrials\Afternoon\M1(2).DSG	11-1-2013	18:32:29	5474.000000	547.400000	49455.227163	20.000000
C:\Users\cware\Desktop\Steller18Nov\18NovTrials\Afternoon\M1(2).DSG	11-1-2013	18:32:29	5475.000000	547.500000	49456.471577	20.000000
C:\Users\cware\Desktop\Steller18Nov\18NovTrials\Afternoon\M1(2).DSG	11-1-2013	18:32:29	5476.000000	547.600000	49456.770029	20.000000
C:\Users\cware\Desktop\Steller18Nov\18NovTrials\Afternoon\M1(2).DSG	11-1-2013	18:32:29	5477.000000	547.700000	49456.545604	20.000000
C:\Users\cware\Desktop\Steller18Nov\18NovTrials\Afternoon\M1(2).DSG	11-1-2013	18:32:29	5478.000000	547.800000	49453.060872	20.000000
C:\Users\cware\Desktop\Steller18Nov\18NovTrials\Afternoon\M1(2).DSG	11-1-2013	18:32:29	5479.000000	547.900000	49454.330060	20.000000
C:\Users\cware\Desktop\Steller18Nov\18NovTrials\Afternoon\M1(2).DSG	11-1-2013	18:32:29	5480.000000	548.000000	49453.110316	20.000000
C:\Users\cware\Desktop\Steller18Nov\18NovTrials\Afternoon\M1(2).DSG	11-1-2013	18:32:29	5481.000000	548.100000	49455.175967	20.000000
C:\Users\cware\Desktop\Steller18Nov\18NovTrials\Afternoon\M1(2).DSG	11-1-2013	18:32:29	5482.000000	548.200000	49452.562119	20.000000
C:\Users\cware\Desktop\Steller18Nov\18NovTrials\Afternoon\M1(2).DSG	11-1-2013	18:32:29	5483.000000	548.300000	49454.329153	20.000000
C:\Users\cware\Desktop\Steller18Nov\18NovTrials\Afternoon\M1(2).DSG	11-1-2013	18:32:29	5484.000000	548.400000	49452.761050	20.000000
C:\Users\cware\Desktop\Steller18Nov\18NovTrials\Afternoon\M1(2).DSG	11-1-2013	18:32:29	5485.000000	548.500000	49454.826826	20.000000
C:\Users\cware\Desktop\Steller18Nov\18NovTrials\Afternoon\M1(2).DSG	11-1-2013	18:32:29	5486.000000	548.600000	49454.801527	20.000000
C:\Users\cware\Desktop\Steller18Nov\18NovTrials\Afternoon\M1(2).DSG	11-1-2013	18:32:29	5487.000000	548.700000	49453.905326	20.000000
C:\Users\cware\Desktop\Steller18Nov\18NovTrials\Afternoon\M1(2).DSG	11-1-2013	18:32:29	5488.000000	548.800000	49454.676746	20.000000
C:\Users\cware\Desktop\Steller18Nov\18NovTrials\Afternoon\M1(2).DSG	11-1-2013	18:32:29	5489.000000	548.900000	49454.303000	20.000000
C:\Users\cware\Desktop\Steller18Nov\18NovTrials\Afternoon\M1(2).DSG	11-1-2013	18:32:29	5490.000000	549.000000	49454.576834	20.000000
C:\Users\cware\Desktop\Steller18Nov\18NovTrials\Afternoon\M1(2).DSG	11-1-2013	18:32:29	5491.000000	549.100000	49455.796213	20.000000
C:\Users\cware\Desktop\Steller18Nov\18NovTrials\Afternoon\M1(2).DSG	11-1-2013	18:32:29	5492.000000	549.200000	49454.800347	20.000000
C:\Users\cware\Desktop\Steller18Nov\18NovTrials\Afternoon\M1(2).DSG	11-1-2013	18:32:29	5493.000000	549.300000	49454.202945	20.000000
C:\Users\cware\Desktop\Steller18Nov\18NovTrials\Afternoon\M1(2).DSG	11-1-2013	18:32:29	5494.000000	549.400000	49456.393299	20.000000
C:\Users\cware\Desktop\Steller18Nov\18NovTrials\Afternoon\M1(2).DSG	11-1-2013	18:32:29	5495.000000	549.500000	49454.999148	20.000000
C:\Users\cware\Desktop\Steller18Nov\18NovTrials\Afternoon\M1(2).DSG	11-1-2013	18:32:29	5496.000000	549.600000	49454.750136	20.000000
C:\Users\cware\Desktop\Steller18Nov\18NovTrials\Afternoon\M1(2).DSG	11-1-2013	18:32:29	5497.000000	549.700000	49455.446773	20.000000
C:\Users\cware\Desktop\Steller18Nov\18NovTrials\Afternoon\M1(2).DSG	11-1-2013	18:32:29	5498.000000	549.800000	49454.699742	20.000000
C:\Users\cware\Desktop\Steller18Nov\18NovTrials\Afternoon\M1(2).DSG	11-1-2013	18:32:29	5499.000000	549.900000	49453.255908	20.000000
C:\Users\cware\Desktop\Steller18Nov\18NovTrials\Afternoon\M1(2).DSG	11-1-2013	18:32:29	5500.000000	550.000000	49455.172397	20.000000
C:\Users\cware\Desktop\Steller18Nov\18NovTrials\Afternoon\M1(2).DSG	11-1-2013	18:32:29	5501.000000	550.100000	49455.595249	20.000000
C:\Users\cware\Desktop\Steller18Nov\18NovTrials\Afternoon\M1(2).DSG	11-1-2013	18:32:29	5502.000000	550.200000	49454.773574	20.000000
C:\Users\cware\Desktop\Steller18Nov\18NovTrials\Afternoon\M1(2).DSG	11-1-2013	18:32:29	5503.000000	550.300000	49455.495190	20.000000
C:\Users\cware\Desktop\Steller18Nov\18NovTrials\Afternoon\M1(2).DSG	11-1-2013	18:32:29	5504.000000	550.400000	49455.047000	20.000000
C:\Users\cware\Desktop\Steller18Nov\18NovTrials\Afternoon\M1(2).DSG	11-1-2013	18:32:29	5505.000000	550.500000	49453.030698	20.000000
C:\Users\cware\Desktop\Steller18Nov\18NovTrials\Afternoon\M1(2).DSG	11-1-2013	18:32:29	5506.000000	550.600000	49454.299869	20.000000
C:\Users\cware\Desktop\Steller18Nov\18NovTrials\Afternoon\M1(2).DSG	11-1-2013	18:32:29	5507.000000	550.700000	49454.026052	20.000000
C:\Users\cware\Desktop\Steller18Nov\18NovTrials\Afternoon\M1(2).DSG	11-1-2013	18:32:29	5508.000000	550.800000	49454.548582	20.000000
C:\Users\cware\Desktop\Steller18Nov\18NovTrials\Afternoon\M1(2).DSG	11-1-2013	18:32:29	5509.000000	550.900000	49454.224718	20.000000
C:\Users\cware\Desktop\Steller18Nov\18NovTrials\Afternoon\M1(2).DSG	11-1-2013	18:32:29	5510.000000	551.000000	49452.332807	20.000000
C:\Users\cware\Desktop\Steller18Nov\18NovTrials\Afternoon\M1(2).DSG	11-1-2013	18:32:29	5511.000000	551.100000	49453.875742	20.000000
C:\Users\cware\Desktop\Steller18Nov\18NovTrials\Afternoon\M1(2).DSG	11-1-2013	18:32:29	5512.000000	551.200000	49453.726143	20.000000
C:\Users\cware\Desktop\Steller18Nov\18NovTrials\Afternoon\M1(2).DSG	11-1-2013	18:32:29	5513.000000	551.300000	49454.298563	20.000000
C:\Users\cware\Desktop\Steller18Nov\18NovTrials\Afternoon\M1(2).DSG	11-1-2013	18:32:29	5514.000000	551.400000	49454.646780	20.000000
C:\Users\cware\Desktop\Steller18Nov\18NovTrials\Afternoon\M1(2).DSG	11-1-2013	18:32:29	5515.000000	551.500000	49456.413844	20.000000
C:\Users\cware\Desktop\Steller18Nov\18NovTrials\Afternoon\M1(2).DSG	11-1-2013	18:32:29	5516.000000	551.600000	49454.098839	20.000000
C:\Users\cware\Desktop\Steller18Nov\18NovTrials\Afternoon\M1(2).DSG	11-1-2013	18:32:29	5517.000000	551.700000	49455.144084	20.000000
C:\Users\cware\Desktop\Steller18Nov\18NovTrials\Afternoon\M1(2).DSG	11-1-2013	18:32:29	5518.000000	551.800000	49452.654758	20.000000
C:\Users\cware\Desktop\Steller18Nov\18NovTrials\Afternoon\M1(2).DSG	11-1-2013	18:32:29	5519.000000	551.900000	49455.317811	20.000000
C:\Users\cware\Desktop\Steller18Nov\18NovTrials\Afternoon\M1(2).DSG	11-1-2013	18:32:29	5520.000000	552.000000	49454.869656	20.000000
C:\Users\cware\Desktop\Steller18Nov\18NovTrials\Afternoon\M1(2).DSG	11-1-2013	18:32:29	5521.000000	552.100000	49453.425688	20.000000
C:\Users\cware\Desktop\Steller18Nov\18NovTrials\Afternoon\M1(2).DSG	11-1-2013	18:32:29	5522.000000	552.200000	49454.719763	20.000000
C:\Users\cware\Desktop\Steller18Nov\18NovTrials\Afternoon\M1(2).DSG	11-1-2013	18:32:29	5523.000000	552.300000	49454.819301	20.000000
C:\Users\cware\Desktop\Steller18Nov\18NovTrials\Afternoon\M1(2).DSG	11-1-2013	18:32:29	5524.000000	552.400000	49454.271343	20.000000
C:\Users\cware\Desktop\Steller18Nov\18NovTrials\Afternoon\M1(2).DSG	11-1-2013	18:32:29	5525.000000	552.500000	49453.151217	20.000000
C:\Users\cware\Desktop\Steller18Nov\18NovTrials\Afternoon\M1(2).DSG	11-1-2013	18:32:29	5526.000000	552.600000	49455.266866	20.000000
C:\Users\cware\Desktop\Steller18Nov\18NovTrials\Afternoon\M1(2).DSG	11-1-2013	18:32:29	5527.000000	552.700000	49454.470018	20.000000
C:\Users\cware\Desktop\Steller18Nov\18NovTrials\Afternoon\M1(2).DSG	11-1-2013	18:32:29	5528.000000	552.800000	49452.702542	20.000000
C:\Users\cware\Desktop\Steller18Nov\18NovTrials\Afternoon\M1(2).DSG	11-1-2013	18:32:29	5529.000000	552.900000	49454.768227	20.000000
C:\Users\cware\Desktop\Steller18Nov\18NovTrials\Afternoon\M1(2).DSG	11-1-2013	18:32:29	5530.000000	553.000000	49453.847078	20.000000
C:\Users\cware\Desktop\Steller18Nov\18NovTrials\Afternoon\M1(2).DSG	11-1-2013	18:32:29	5531.000000	553.100000	49454.543820	20.000000
C:\Users\cware\Desktop\Steller18Nov\18NovTrials\Afternoon\M1(2).DSG	11-1-2013	18:32:29	5532.000000	553.200000	49454.593324	20.000000
C:\Users\cware\Desktop\Steller18Nov\18NovTrials\Afternoon\M1(2).DSG	11-1-2013	18:32:29	5533.000000	553.300000	49452.651658	20.000000
C:\Users\cware\Desktop\Steller18Nov\18NovTrials\Afternoon\M1(2).DSG	11-1-2013	18:32:29	5534.000000	553.400000	49453.746745	20.000000
C:\Users\cware\Desktop\Steller18Nov\18NovTrials\Afternoon\M1(2).DSG	11-1-2013	18:32:29	5535.000000	553.500000	49454.219405	20.000000
C:\Users\cware\Desktop\Steller18Nov\18NovTrials\Afternoon\M1(2).DSG	11-1-2013	18:32:29	5536.000000	553.600000	49453.920676	20.000000
C:\Users\cware\Desktop\Steller18Nov\18NovTrials\Afternoon\M1(2).DSG	11-1-2013	18:32:29	5537.000000	553.700000	49452.178204	20.000000
C:\Users\cware\Desktop\Steller18Nov\18NovTrials\Afternoon\M1(2).DSG	11-1-2013	18:32:29	5538.000000	553.800000	49454.019755	20.000000
C:\Users\cware\Desktop\Steller18Nov\18NovTrials\Afternoon\M1(2).DSG	11-1-2013	18:32:29	5539.000000	553.900000	49453.895156	20.000000
C:\Users\cware\Desktop\Steller18Nov\18NovTrials\Afternoon\M1(2).DSG	11-1-2013	18:32:29	5540.000000	554.000000	49452.998938	20.000000
C:\Users\cware\Desktop\Steller18Nov\18NovTrials\Afternoon\M1(2).DSG	11-1-2013	18:32:29	5541.000000	554.100000	49454.367551	20.000000
C:\Users\cware\Desktop\Steller18Nov\18NovTrials\Afternoon\M1(2).DSG	11-1-2013	18:32:29	5542.000000	554.200000	49453.720189	20.000000
C:\Users\cware\Desktop\Steller18Nov\18NovTrials\Afternoon\M1(2).DSG	11-1-2013	18:32:29	5543.000000	554.300000	49453.421277	20.000000
C:\Users\cware\Desktop\Steller18Nov\18NovTrials\Afternoon\M1(2).DSG	11-1-2013	18:32:29	5544.000000	554.400000	49452.524972	20.000000
C:\Users\cware\Desktop\Steller18Nov\18NovTrials\Afternoon\M1(2).DSG	11-1-2013	18:32:29	5545.000000	554.500000	49453.819043	20.000000
C:\Users\cware\Desktop\Steller18Nov\18NovTrials\Afternoon\M1(2).DSG	11-1-2013	18:32:29	5546.000000	554.600000	49454.217207	20.000000
C:\Users\cware\Desktop\Steller18Nov\18NovTrials\Afternoon\M1(2).DSG	11-1-2013	18:32:29	5547.000000	554.700000	49453.868517	20.000000
C:\Users\cware\Desktop\Steller18Nov\18NovTrials\Afternoon\M1(2).DSG	11-1-2013	18:32:29	5548.000000	554.800000	49453.569380	20.000000
C:\Users\cware\Desktop\Steller18Nov\18NovTrials\Afternoon\M1(2).DSG	11-1-2013	18:32:29	5549.000000	554.900000	49453.245621	20.000000
C:\Users\cware\Desktop\Steller18Nov\18NovTrials\Afternoon\M1(2).DSG	11-1-2013	18:32:29	5550.000000	555.000000	49454.838438	20.000000
C:\Users\cware\Desktop\Steller18Nov\18NovTrials\Afternoon\M1(2).DSG	11-1-2013	18:32:29	5551.000000	555.100000	49455.161833	20.000000
C:\Users\cware\Desktop\Steller18Nov\18NovTrials\Afternoon\M1(2).DSG	11-1-2013	18:32:29	5552.000000	555.200000	49454.141032	20.000000
C:\Users\cware\Desktop\Steller18Nov\18NovTrials\Afternoon\M1(2).DSG	11-1-2013	18:32:29	5553.000000	555.300000	49454.116024	20.000000
C:\Users\cware\Desktop\Steller18Nov\18NovTrials\Afternoon\M1(2).DSG	11-1-2013	18:32:29	5554.000000	555.400000	49455.186255	20.000000
C:\Users\cware\Desktop\Steller18Nov\18NovTrials\Afternoon\M1(2).DSG	11-1-2013	18:32:29	5555.000000	555.500000	49453.767135	20.000000
C:\Users\cware\Desktop\Steller18Nov\18NovTrials\Afternoon\M1(2).DSG	11-1-2013	18:32:29	5556.000000	555.600000	49454.040804	20.000000
C:\Users\cware\Desktop\Steller18Nov\18NovTrials\Afternoon\M1(2).DSG	11-1-2013	18:32:29	5557.000000	555.700000	49452.746222	20.000000
C:\Users\cware\Desktop\Steller18Nov\18NovTrials\Afternoon\M1(2).DSG	11-1-2013	18:32:29	5558.000000	555.800000	49453.343434	20.000000
C:\Users\cware\Desktop\Steller18Nov\18NovTrials\Afternoon\M1(2).DSG	11-1-2013	18:32:29	5559.000000	555.900000	49454.562774	20.000000
C:\Users\cware\Desktop\Steller18Nov\18NovTrials\Afternoon\M1(2).DSG	11-1-2013	18:32:29	5560.000000	556.000000	49453.342952	20.000000
C:\Users\cware\Desktop\Steller18Nov\18NovTrials\Afternoon\M1(2).DSG	11-1-2013	18:32:29	5561.000000	556.100000	49452.670751	20.000000
C:\Users\cware\Desktop\Steller18Nov\18NovTrials\Afternoon\M1(2).DSG	11-1-2013	18:32:29	5562.000000	556.200000	49453.964886	20.000000
C:\Users\cware\Desktop\Steller18Nov\18NovTrials\Afternoon\M1(2).DSG	11-1-2013	18:32:29	5563.000000	556.300000	49454.512132	20.000000
C:\Users\cware\Desktop\Steller18Nov\18NovTrials\Afternoon\M1(2).DSG	11-1-2013	18:32:29	5564.000000	556.400000	49452.645265	20.000000
C:\Users\cware\Desktop\Steller18Nov\18NovTrials\Afternoon\M1(2).DSG	11-1-2013	18:32:29	5565.000000	556.500000	49454.661137	20.000000
C:\Users\cware\Desktop\Steller18Nov\18NovTrials\Afternoon\M1(2).DSG	11-1-2013	18:32:29	5566.000000	556.600000	49453.491068	20.000000
C:\Users\cware\Desktop\Steller18Nov\18NovTrials\Afternoon\M1(2).DSG	11-1-2013	18:32:29	5567.000000	556.700000	49454.013801	20.000000
C:\Users\cware\Desktop\Steller18Nov\18NovTrials\Afternoon\M1(2).DSG	11-1-2013	18:32:29	5568.000000	556.800000	49453.117379	20.000000
C:\Users\cware\Desktop\Steller18Nov\18NovTrials\Afternoon\M1(2).DSG	11-1-2013	18:32:29	5569.000000	556.900000	49453.639890	20.000000
C:\Users\cware\Desktop\Steller18Nov\18NovTrials\Afternoon\M1(2).DSG	11-1-2013	18:32:29	5570.000000	557.000000	49454.336532	20.000000
C:\Users\cware\Desktop\Steller18Nov\18NovTrials\Afternoon\M1(2).DSG	11-1-2013	18:32:29	5571.000000	557.100000	49453.241193	20.000000
C:\Users\cware\Desktop\Steller18Nov\18NovTrials\Afternoon\M1(2).DSG	11-1-2013	18:32:29	5572.000000	557.200000	49454.510493	20.000000
C:\Users\cware\Desktop\Steller18Nov\18NovTrials\Afternoon\M1(2).DSG	11-1-2013	18:32:29	5573.000000	557.300000	49453.713805	20.000000
C:\Users\cware\Desktop\Steller18Nov\18NovTrials\Afternoon\M1(2).DSG	11-1-2013	18:32:29	5574.000000	557.400000	49452.244998	20.000000
C:\Users\cware\Desktop\Steller18Nov\18NovTrials\Afternoon\M1(2).DSG	11-1-2013	18:32:29	5575.000000	557.500000	49453.962288	20.000000
C:\Users\cware\Desktop\Steller18Nov\18NovTrials\Afternoon\M1(2).DSG	11-1-2013	18:32:29	5576.000000	557.600000	49454.509760	20.000000
C:\Users\cware\Desktop\Steller18Nov\18NovTrials\Afternoon\M1(2).DSG	11-1-2013	18:32:29	5577.000000	557.700000	49453.289822	20.000000
C:\Users\cware\Desktop\Steller18Nov\18NovTrials\Afternoon\M1(2).DSG	11-1-2013	18:32:29	5578.000000	557.800000	49453.189966	20.000000
C:\Users\cware\Desktop\Steller18Nov\18NovTrials\Afternoon\M1(2).DSG	11-1-2013	18:32:29	5579.000000	557.900000	49453.812008	20.000000
C:\Users\cware\Desktop\Steller18Nov\18NovTrials\Afternoon\M1(2).DSG	11-1-2013	18:32:29	5580.000000	558.000000	49453.712348	20.000000
C:\Users\cware\Desktop\Steller18Nov\18NovTrials\Afternoon\M1(2).DSG	11-1-2013	18:32:29	5581.000000	558.100000	49453.562823	20.000000
C:\Users\cware\Desktop\Steller18Nov\18NovTrials\Afternoon\M1(2).DSG	11-1-2013	18:32:29	5582.000000	558.200000	49454.135186	20.000000
C:\Users\cware\Desktop\Steller18Nov\18NovTrials\Afternoon\M1(2).DSG	11-1-2013	18:32:29	5583.000000	558.300000	49453.935757	20.000000
C:\Users\cware\Desktop\Steller18Nov\18NovTrials\Afternoon\M1(2).DSG	11-1-2013	18:32:29	5584.000000	558.400000	49454.060031	20.000000
C:\Users\cware\Desktop\Steller18Nov\18NovTrials\Afternoon\M1(2).DSG	11-1-2013	18:32:29	5585.000000	558.500000	49454.507952	20.000000
C:\Users\cware\Desktop\Steller18Nov\18NovTrials\Afternoon\M1(2).DSG	11-1-2013	18:32:29	5586.000000	558.600000	49453.935233	20.000000
C:\Users\cware\Desktop\Steller18Nov\18NovTrials\Afternoon\M1(2).DSG	11-1-2013	18:32:29	5587.000000	558.700000	49453.661308	20.000000
C:\Users\cware\Desktop\Steller18Nov\18NovTrials\Afternoon\M1(2).DSG	11-1-2013	18:32:29	5588.000000	558.800000	49452.914385	20.000000
C:\Users\cware\Desktop\Steller18Nov\18NovTrials\Afternoon\M1(2).DSG	11-1-2013	18:32:29	5589.000000	558.900000	49453.162989	20.000000
C:\Users\cware\Desktop\Steller18Nov\18NovTrials\Afternoon\M1(2).DSG	11-1-2013	18:32:29	5590.000000	559.000000	49452.441044	20.000000
C:\Users\cware\Desktop\Steller18Nov\18NovTrials\Afternoon\M1(2).DSG	11-1-2013	18:32:29	5591.000000	559.100000	49454.482050	20.000000
C:\Users\cware\Desktop\Steller18Nov\18NovTrials\Afternoon\M1(2).DSG	11-1-2013	18:32:29	5592.000000	559.200000	49454.581372	20.000000
C:\Users\cware\Desktop\Steller18Nov\18NovTrials\Afternoon\M1(2).DSG	11-1-2013	18:32:29	5593.000000	559.300000	49453.734811	20.000000
C:\Users\cware\Desktop\Steller18Nov\18NovTrials\Afternoon\M1(2).DSG	11-1-2013	18:32:29	5594.000000	559.400000	49454.356831	20.000000
C:\Users\cware\Desktop\Steller18Nov\18NovTrials\Afternoon\M1(2).DSG	11-1-2013	18:32:29	5595.000000	559.500000	49453.958393	20.000000
C:\Users\cware\Desktop\Steller18Nov\18NovTrials\Afternoon\M1(2).DSG	11-1-2013	18:32:29	5596.000000	559.600000	49454.431118	20.000000
C:\Users\cware\Desktop\Steller18Nov\18NovTrials\Afternoon\M1(2).DSG	11-1-2013	18:32:29	5597.000000	559.700000	49454.107255	20.000000
C:\Users\cware\Desktop\Steller18Nov\18NovTrials\Afternoon\M1(2).DSG	11-1-2013	18:32:29	5598.000000	559.800000	49454.853926	20.000000
C:\Users\cware\Desktop\Steller18Nov\18NovTrials\Afternoon\M1(2).DSG	11-1-2013	18:32:29	5599.000000	559.900000	49454.430576	20.000000
C:\Users\cware\Desktop\Steller18Nov\18NovTrials\Afternoon\M1(2).DSG	11-1-2013	18:32:29	5600.000000	560.000000	49453.210703	20.000000
C:\Users\cware\Desktop\Steller18Nov\18NovTrials\Afternoon\M1(2).DSG	11-1-2013	18:32:29	5601.000000	560.100000	49452.613123	20.000000
C:\Users\cware\Desktop\Steller18Nov\18NovTrials\Afternoon\M1(2).DSG	11-1-2013	18:32:29	5602.000000	560.200000	49452.986309	20.000000
C:\Users\cware\Desktop\Steller18Nov\18NovTrials\Afternoon\M1(2).DSG	11-1-2013	18:32:29	5603.000000	560.300000	49453.309838	20.000000
C:\Users\cware\Desktop\Steller18Nov\18NovTrials\Afternoon\M1(2).DSG	11-1-2013	18:32:29	5604.000000	560.400000	49453.533547	20.000000
C:\Users\cware\Desktop\Steller18Nov\18NovTrials\Afternoon\M1(2).DSG	11-1-2013	18:32:29	5605.000000	560.500000	49453.633012	20.000000
C:\Users\cware\Desktop\Steller18Nov\18NovTrials\Afternoon\M1(2).DSG	11-1-2013	18:32:29	5606.000000	560.600000	49454.230132	20.000000
C:\Users\cware\Desktop\Steller18Nov\18NovTrials\Afternoon\M1(2).DSG	11-1-2013	18:32:29	5607.000000	560.700000	49453.209450	20.000000
C:\Users\cware\Desktop\Steller18Nov\18NovTrials\Afternoon\M1(2).DSG	11-1-2013	18:32:29	5608.000000	560.800000	49453.433184	20.000000
C:\Users\cware\Desktop\Steller18Nov\18NovTrials\Afternoon\M1(2).DSG	11-1-2013	18:32:29	5609.000000	560.900000	49453.059838	20.000000
C:\Users\cware\Desktop\Steller18Nov\18NovTrials\Afternoon\M1(2).DSG	11-1-2013	18:32:29	5610.000000	561.000000	49453.905861	20.000000
C:\Users\cware\Desktop\Steller18Nov\18NovTrials\Afternoon\M1(2).DSG	11-1-2013	18:32:29	5611.000000	561.100000	49453.731437	20.000000
C:\Users\cware\Desktop\Steller18Nov\18NovTrials\Afternoon\M1(2).DSG	11-1-2013	18:32:29	5612.000000	561.200000	49453.780876	20.000000
C:\Users\cware\Desktop\Steller18Nov\18NovTrials\Afternoon\M1(2).DSG	11-1-2013	18:32:29	5613.000000	561.300000	49453.507116	20.000000
C:\Users\cware\Desktop\Steller18Nov\18NovTrials\Afternoon\M1(2).DSG	11-1-2013	18:32:29	5614.000000	561.400000	49453.108614	20.000000
C:\Users\cware\Desktop\Steller18Nov\18NovTrials\Afternoon\M1(2).DSG	11-1-2013	18:32:29	5615.000000	561.500000	49454.701422	20.000000
C:\Users\cware\Desktop\Steller18Nov\18NovTrials\Afternoon\M1(2).DSG	11-1-2013	18:32:29	5616.000000	561.600000	49453.282475	20.000000
C:\Users\cware\Desktop\Steller18Nov\18NovTrials\Afternoon\M1(2).DSG	11-1-2013	18:32:29	5617.000000	561.700000	49452.958660	20.000000
C:\Users\cware\Desktop\Steller18Nov\18NovTrials\Afternoon\M1(2).DSG	11-1-2013	18:32:29	5618.000000	561.800000	49452.286497	20.000000
C:\Users\cware\Desktop\Steller18Nov\18NovTrials\Afternoon\M1(2).DSG	11-1-2013	18:32:29	5619.000000	561.900000	49453.431246	20.000000
C:\Users\cware\Desktop\Steller18Nov\18NovTrials\Afternoon\M1(2).DSG	11-1-2013	18:32:29	5620.000000	562.000000	49453.978809	20.000000
C:\Users\cware\Desktop\Steller18Nov\18NovTrials\Afternoon\M1(2).DSG	11-1-2013	18:32:29	5621.000000	562.100000	49453.007774	20.000000
C:\Users\cware\Desktop\Steller18Nov\18NovTrials\Afternoon\M1(2).DSG	11-1-2013	18:32:29	5622.000000	562.200000	49453.729476	20.000000
C:\Users\cware\Desktop\Steller18Nov\18NovTrials\Afternoon\M1(2).DSG	11-1-2013	18:32:29	5623.000000	562.300000	49453.156818	20.000000
C:\Users\cware\Desktop\Steller18Nov\18NovTrials\Afternoon\M1(2).DSG	11-1-2013	18:32:29	5624.000000	562.400000	49452.733464	20.000000
C:\Users\cware\Desktop\Steller18Nov\18NovTrials\Afternoon\M1(2).DSG	11-1-2013	18:32:29	5625.000000	562.500000	49452.558982	20.000000
C:\Users\cware\Desktop\Steller18Nov\18NovTrials\Afternoon\M1(2).DSG	11-1-2013	18:32:29	5626.000000	562.600000	49452.683195	20.000000
C:\Users\cware\Desktop\Steller18Nov\18NovTrials\Afternoon\M1(2).DSG	11-1-2013	18:32:29	5627.000000	562.700000	49454.101916	20.000000
C:\Users\cware\Desktop\Steller18Nov\18NovTrials\Afternoon\M1(2).DSG	11-1-2013	18:32:29	5628.000000	562.800000	49453.031508	20.000000
C:\Users\cware\Desktop\Steller18Nov\18NovTrials\Afternoon\M1(2).DSG	11-1-2013	18:32:29	5629.000000	562.900000	49453.354794	20.000000
C:\Users\cware\Desktop\Steller18Nov\18NovTrials\Afternoon\M1(2).DSG	11-1-2013	18:32:29	5630.000000	563.000000	49453.752867	20.000000
C:\Users\cware\Desktop\Steller18Nov\18NovTrials\Afternoon\M1(2).DSG	11-1-2013	18:32:29	5631.000000	563.100000	49453.678241	20.000000
C:\Users\cware\Desktop\Steller18Nov\18NovTrials\Afternoon\M1(2).DSG	11-1-2013	18:32:29	5632.000000	563.200000	49453.951832	20.000000
C:\Users\cware\Desktop\Steller18Nov\18NovTrials\Afternoon\M1(2).DSG	11-1-2013	18:32:29	5633.000000	563.300000	49453.080635	20.000000
C:\Users\cware\Desktop\Steller18Nov\18NovTrials\Afternoon\M1(2).DSG	11-1-2013	18:32:29	5634.000000	563.400000	49455.444879	20.000000
C:\Users\cware\Desktop\Steller18Nov\18NovTrials\Afternoon\M1(2).DSG	11-1-2013	18:32:29	5635.000000	563.500000	49452.607125	20.000000
C:\Users\cware\Desktop\Steller18Nov\18NovTrials\Afternoon\M1(2).DSG	11-1-2013	18:32:29	5636.000000	563.600000	49454.150181	20.000000
C:\Users\cware\Desktop\Steller18Nov\18NovTrials\Afternoon\M1(2).DSG	11-1-2013	18:32:29	5637.000000	563.700000	49453.104590	20.000000
C:\Users\cware\Desktop\Steller18Nov\18NovTrials\Afternoon\M1(2).DSG	11-1-2013	18:32:29	5638.000000	563.800000	49452.233285	20.000000
C:\Users\cware\Desktop\Steller18Nov\18NovTrials\Afternoon\M1(2).DSG	11-1-2013	18:32:29	5639.000000	563.900000	49453.602171	20.000000
C:\Users\cware\Desktop\Steller18Nov\18NovTrials\Afternoon\M1(2).DSG	11-1-2013	18:32:29	5640.000000	564.000000	49454.074861	20.000000
C:\Users\cware\Desktop\Steller18Nov\18NovTrials\Afternoon\M1(2).DSG	11-1-2013	18:32:29	5641.000000	564.100000	49452.680875	20.000000
C:\Users\cware\Desktop\Steller18Nov\18NovTrials\Afternoon\M1(2).DSG	11-1-2013	18:32:29	5642.000000	564.200000	49453.925171	20.000000
C:\Users\cware\Desktop\Steller18Nov\18NovTrials\Afternoon\M1(2).DSG	11-1-2013	18:32:29	5643.000000	564.300000	49452.655650	20.000000
C:\Users\cware\Desktop\Steller18Nov\18NovTrials\Afternoon\M1(2).DSG	11-1-2013	18:32:29	5644.000000	564.400000	49452.779924	20.000000
C:\Users\cware\Desktop\Steller18Nov\18NovTrials\Afternoon\M1(2).DSG	11-1-2013	18:32:29	5645.000000	564.500000	49454.323079	20.000000
C:\Users\cware\Desktop\Steller18Nov\18NovTrials\Afternoon\M1(2).DSG	11-1-2013	18:32:29	5646.000000	564.600000	49453.750308	20.000000
C:\Users\cware\Desktop\Steller18Nov\18NovTrials\Afternoon\M1(2).DSG	11-1-2013	18:32:29	5647.000000	564.700000	49454.646223	20.000000
C:\Users\cware\Desktop\Steller18Nov\18NovTrials\Afternoon\M1(2).DSG	11-1-2013	18:32:29	5648.000000	564.800000	49452.530106	20.000000
C:\Users\cware\Desktop\Steller18Nov\18NovTrials\Afternoon\M1(2).DSG	11-1-2013	18:32:29	5649.000000	564.900000	49451.509566	20.000000
C:\Users\cware\Desktop\Steller18Nov\18NovTrials\Afternoon\M1(2).DSG	11-1-2013	18:32:29	5650.000000	565.000000	49454.048352	20.000000
C:\Users\cware\Desktop\Steller18Nov\18NovTrials\Afternoon\M1(2).DSG	11-1-2013	18:32:29	5651.000000	565.100000	49453.027604	20.000000
C:\Users\cware\Desktop\Steller18Nov\18NovTrials\Afternoon\M1(2).DSG	11-1-2013	18:32:29	5652.000000	565.200000	49452.878131	20.000000
C:\Users\cware\Desktop\Steller18Nov\18NovTrials\Afternoon\M1(2).DSG	11-1-2013	18:32:29	5653.000000	565.300000	49454.371339	20.000000
C:\Users\cware\Desktop\Steller18Nov\18NovTrials\Afternoon\M1(2).DSG	11-1-2013	18:32:29	5654.000000	565.400000	49454.595304	20.000000
C:\Users\cware\Desktop\Steller18Nov\18NovTrials\Afternoon\M1(2).DSG	11-1-2013	18:32:29	5655.000000	565.500000	49452.927315	20.000000
C:\Users\cware\Desktop\Steller18Nov\18NovTrials\Afternoon\M1(2).DSG	11-1-2013	18:32:29	5656.000000	565.600000	49453.698756	20.000000
C:\Users\cware\Desktop\Steller18Nov\18NovTrials\Afternoon\M1(2).DSG	11-1-2013	18:32:29	5657.000000	565.700000	49452.528670	20.000000
C:\Users\cware\Desktop\Steller18Nov\18NovTrials\Afternoon\M1(2).DSG	11-1-2013	18:32:29	5658.000000	565.800000	49454.669236	20.000000
C:\Users\cware\Desktop\Steller18Nov\18NovTrials\Afternoon\M1(2).DSG	11-1-2013	18:32:29	5659.000000	565.900000	49453.150599	20.000000
C:\Users\cware\Desktop\Steller18Nov\18NovTrials\Afternoon\M1(2).DSG	11-1-2013	18:32:29	5660.000000	566.000000	49454.270699	20.000000
C:\Users\cware\Desktop\Steller18Nov\18NovTrials\Afternoon\M1(2).DSG	11-1-2013	18:32:29	5661.000000	566.100000	49453.349594	20.000000
C:\Users\cware\Desktop\Steller18Nov\18NovTrials\Afternoon\M1(2).DSG	11-1-2013	18:32:29	5662.000000	566.200000	49453.672859	20.000000
C:\Users\cware\Desktop\Steller18Nov\18NovTrials\Afternoon\M1(2).DSG	11-1-2013	18:32:29	5663.000000	566.300000	49454.867576	20.000000
C:\Users\cware\Desktop\Steller18Nov\18NovTrials\Afternoon\M1(2).DSG	11-1-2013	18:32:29	5664.000000	566.400000	49454.668525	20.000000
C:\Users\cware\Desktop\Steller18Nov\18NovTrials\Afternoon\M1(2).DSG	11-1-2013	18:32:29	5665.000000	566.500000	49453.896524	20.000000
C:\Users\cware\Desktop\Steller18Nov\18NovTrials\Afternoon\M1(2).DSG	11-1-2013	18:32:29	5666.000000	566.600000	49454.369201	20.000000
C:\Users\cware\Desktop\Steller18Nov\18NovTrials\Afternoon\M1(2).DSG	11-1-2013	18:32:29	5667.000000	566.700000	49452.850799	20.000000
C:\Users\cware\Desktop\Steller18Nov\18NovTrials\Afternoon\M1(2).DSG	11-1-2013	18:32:29	5668.000000	566.800000	49453.224032	20.000000
C:\Users\cware\Desktop\Steller18Nov\18NovTrials\Afternoon\M1(2).DSG	11-1-2013	18:32:29	5669.000000	566.900000	49451.979264	20.000000
C:\Users\cware\Desktop\Steller18Nov\18NovTrials\Afternoon\M1(2).DSG	11-1-2013	18:32:29	5670.000000	567.000000	49454.069887	20.000000
C:\Users\cware\Desktop\Steller18Nov\18NovTrials\Afternoon\M1(2).DSG	11-1-2013	18:32:29	5671.000000	567.100000	49453.348037	20.000000
C:\Users\cware\Desktop\Steller18Nov\18NovTrials\Afternoon\M1(2).DSG	11-1-2013	18:32:29	5672.000000	567.200000	49453.770941	20.000000
C:\Users\cware\Desktop\Steller18Nov\18NovTrials\Afternoon\M1(2).DSG	11-1-2013	18:32:29	5673.000000	567.300000	49453.123644	20.000000
C:\Users\cware\Desktop\Steller18Nov\18NovTrials\Afternoon\M1(2).DSG	11-1-2013	18:32:29	5674.000000	567.400000	49453.322539	20.000000
C:\Users\cware\Desktop\Steller18Nov\18NovTrials\Afternoon\M1(2).DSG	11-1-2013	18:32:29	5675.000000	567.500000	49453.546373	20.000000
C:\Users\cware\Desktop\Steller18Nov\18NovTrials\Afternoon\M1(2).DSG	11-1-2013	18:32:29	5676.000000	567.600000	49452.650030	20.000000
C:\Users\cware\Desktop\Steller18Nov\18NovTrials\Afternoon\M1(2).DSG	11-1-2013	18:32:29	5677.000000	567.700000	49452.898985	20.000000
C:\Users\cware\Desktop\Steller18Nov\18NovTrials\Afternoon\M1(2).DSG	11-1-2013	18:32:29	5678.000000	567.800000	49454.143398	20.000000
C:\Users\cware\Desktop\Steller18Nov\18NovTrials\Afternoon\M1(2).DSG	11-1-2013	18:32:29	5679.000000	567.900000	49453.346611	20.000000
C:\Users\cware\Desktop\Steller18Nov\18NovTrials\Afternoon\M1(2).DSG	11-1-2013	18:32:29	5680.000000	568.000000	49453.670088	20.000000
C:\Users\cware\Desktop\Steller18Nov\18NovTrials\Afternoon\M1(2).DSG	11-1-2013	18:32:29	5681.000000	568.100000	49452.898278	20.000000
C:\Users\cware\Desktop\Steller18Nov\18NovTrials\Afternoon\M1(2).DSG	11-1-2013	18:32:29	5682.000000	568.200000	49453.993379	20.000000
C:\Users\cware\Desktop\Steller18Nov\18NovTrials\Afternoon\M1(2).DSG	11-1-2013	18:32:29	5683.000000	568.300000	49453.819084	20.000000
C:\Users\cware\Desktop\Steller18Nov\18NovTrials\Afternoon\M1(2).DSG	11-1-2013	18:32:29	5684.000000	568.400000	49453.993006	20.000000
C:\Users\cware\Desktop\Steller18Nov\18NovTrials\Afternoon\M1(2).DSG	11-1-2013	18:32:29	5685.000000	568.500000	49453.171479	20.000000
C:\Users\cware\Desktop\Steller18Nov\18NovTrials\Afternoon\M1(2).DSG	11-1-2013	18:32:29	5686.000000	568.600000	49452.374839	20.000000
C:\Users\cware\Desktop\Steller18Nov\18NovTrials\Afternoon\M1(2).DSG	11-1-2013	18:32:29	5687.000000	568.700000	49453.619178	20.000000
C:\Users\cware\Desktop\Steller18Nov\18NovTrials\Afternoon\M1(2).DSG	11-1-2013	18:32:29	5688.000000	568.800000	49453.195780	20.000000
C:\Users\cware\Desktop\Steller18Nov\18NovTrials\Afternoon\M1(2).DSG	11-1-2013	18:32:29	5689.000000	568.900000	49452.399179	20.000000
C:\Users\cware\Desktop\Steller18Nov\18NovTrials\Afternoon\M1(2).DSG	11-1-2013	18:32:29	5690.000000	569.000000	49453.593892	20.000000
C:\Users\cware\Desktop\Steller18Nov\18NovTrials\Afternoon\M1(2).DSG	11-1-2013	18:32:29	5691.000000	569.100000	49453.618454	20.000000
C:\Users\cware\Desktop\Steller18Nov\18NovTrials\Afternoon\M1(2).DSG	11-1-2013	18:32:29	5692.000000	569.200000	49454.016669	20.000000
C:\Users\cware\Desktop\Steller18Nov\18NovTrials\Afternoon\M1(2).DSG	11-1-2013	18:32:29	5693.000000	569.300000	49453.070630	20.000000
C:\Users\cware\Desktop\Steller18Nov\18NovTrials\Afternoon\M1(2).DSG	11-1-2013	18:32:29	5694.000000	569.400000	49452.298890	20.000000
C:\Users\cware\Desktop\Steller18Nov\18NovTrials\Afternoon\M1(2).DSG	11-1-2013	18:32:29	5695.000000	569.500000	49453.169783	20.000000
C:\Users\cware\Desktop\Steller18Nov\18NovTrials\Afternoon\M1(2).DSG	11-1-2013	18:32:29	5696.000000	569.600000	49454.314648	20.000000
C:\Users\cware\Desktop\Steller18Nov\18NovTrials\Afternoon\M1(2).DSG	11-1-2013	18:32:29	5697.000000	569.700000	49454.015694	20.000000
C:\Users\cware\Desktop\Steller18Nov\18NovTrials\Afternoon\M1(2).DSG	11-1-2013	18:32:29	5698.000000	569.800000	49452.123849	20.000000
C:\Users\cware\Desktop\Steller18Nov\18NovTrials\Afternoon\M1(2).DSG	11-1-2013	18:32:29	5699.000000	569.900000	49452.845595	20.000000
C:\Users\cware\Desktop\Steller18Nov\18NovTrials\Afternoon\M1(2).DSG	11-1-2013	18:32:29	5700.000000	570.000000	49453.467753	20.000000
C:\Users\cware\Desktop\Steller18Nov\18NovTrials\Afternoon\M1(2).DSG	11-1-2013	18:32:29	5701.000000	570.100000	49454.114595	20.000000
C:\Users\cware\Desktop\Steller18Nov\18NovTrials\Afternoon\M1(2).DSG	11-1-2013	18:32:29	5702.000000	570.200000	49454.239142	20.000000
C:\Users\cware\Desktop\Steller18Nov\18NovTrials\Afternoon\M1(2).DSG	11-1-2013	18:32:29	5703.000000	570.300000	49452.894852	20.000000
C:\Users\cware\Desktop\Steller18Nov\18NovTrials\Afternoon\M1(2).DSG	11-1-2013	18:32:29	5704.000000	570.400000	49453.367612	20.000000
C:\Users\cware\Desktop\Steller18Nov\18NovTrials\Afternoon\M1(2).DSG	11-1-2013	18:32:29	5705.000000	570.500000	49454.661720	20.000000
C:\Users\cware\Desktop\Steller18Nov\18NovTrials\Afternoon\M1(2).DSG	11-1-2013	18:32:29	5706.000000	570.600000	49452.346786	20.000000
C:\Users\cware\Desktop\Steller18Nov\18NovTrials\Afternoon\M1(2).DSG	11-1-2013	18:32:29	5707.000000	570.700000	49452.919080	20.000000
C:\Users\cware\Desktop\Steller18Nov\18NovTrials\Afternoon\M1(2).DSG	11-1-2013	18:32:29	5708.000000	570.800000	49453.292322	20.000000
C:\Users\cware\Desktop\Steller18Nov\18NovTrials\Afternoon\M1(2).DSG	11-1-2013	18:32:29	5709.000000	570.900000	49453.939259	20.000000
C:\Users\cware\Desktop\Steller18Nov\18NovTrials\Afternoon\M1(2).DSG	11-1-2013	18:32:29	5710.000000	571.000000	49453.067980	20.000000
C:\Users\cware\Desktop\Steller18Nov\18NovTrials\Afternoon\M1(2).DSG	11-1-2013	18:32:29	5711.000000	571.100000	49453.540701	20.000000
C:\Users\cware\Desktop\Steller18Nov\18NovTrials\Afternoon\M1(2).DSG	11-1-2013	18:32:29	5712.000000	571.200000	49453.664988	20.000000
C:\Users\cware\Desktop\Steller18Nov\18NovTrials\Afternoon\M1(2).DSG	11-1-2013	18:32:29	5713.000000	571.300000	49452.967835	20.000000
C:\Users\cware\Desktop\Steller18Nov\18NovTrials\Afternoon\M1(2).DSG	11-1-2013	18:32:29	5714.000000	571.400000	49452.768497	20.000000
C:\Users\cware\Desktop\Steller18Nov\18NovTrials\Afternoon\M1(2).DSG	11-1-2013	18:32:29	5715.000000	571.500000	49454.162309	20.000000
C:\Users\cware\Desktop\Steller18Nov\18NovTrials\Afternoon\M1(2).DSG	11-1-2013	18:32:29	5716.000000	571.600000	49453.415382	20.000000
C:\Users\cware\Desktop\Steller18Nov\18NovTrials\Afternoon\M1(2).DSG	11-1-2013	18:32:29	5717.000000	571.700000	49452.344887	20.000000
C:\Users\cware\Desktop\Steller18Nov\18NovTrials\Afternoon\M1(2).DSG	11-1-2013	18:32:29	5718.000000	571.800000	49452.693251	20.000000
C:\Users\cware\Desktop\Steller18Nov\18NovTrials\Afternoon\M1(2).DSG	11-1-2013	18:32:29	5719.000000	571.900000	49453.589317	20.000000
C:\Users\cware\Desktop\Steller18Nov\18NovTrials\Afternoon\M1(2).DSG	11-1-2013	18:32:29	5720.000000	572.000000	49453.116184	20.000000
C:\Users\cware\Desktop\Steller18Nov\18NovTrials\Afternoon\M1(2).DSG	11-1-2013	18:32:29	5721.000000	572.100000	49453.489106	20.000000
C:\Users\cware\Desktop\Steller18Nov\18NovTrials\Afternoon\M1(2).DSG	11-1-2013	18:32:29	5722.000000	572.200000	49453.812830	20.000000
C:\Users\cware\Desktop\Steller18Nov\18NovTrials\Afternoon\M1(2).DSG	11-1-2013	18:32:29	5723.000000	572.300000	49453.837483	20.000000
C:\Users\cware\Desktop\Steller18Nov\18NovTrials\Afternoon\M1(2).DSG	11-1-2013	18:32:29	5724.000000	572.400000	49453.140173	20.000000
C:\Users\cware\Desktop\Steller18Nov\18NovTrials\Afternoon\M1(2).DSG	11-1-2013	18:32:29	5725.000000	572.500000	49454.733106	20.000000
C:\Users\cware\Desktop\Steller18Nov\18NovTrials\Afternoon\M1(2).DSG	11-1-2013	18:32:29	5726.000000	572.600000	49453.289187	20.000000
C:\Users\cware\Desktop\Steller18Nov\18NovTrials\Afternoon\M1(2).DSG	11-1-2013	18:32:29	5727.000000	572.700000	49453.712177	20.000000
C:\Users\cware\Desktop\Steller18Nov\18NovTrials\Afternoon\M1(2).DSG	11-1-2013	18:32:29	5728.000000	572.800000	49453.114766	20.000000
C:\Users\cware\Desktop\Steller18Nov\18NovTrials\Afternoon\M1(2).DSG	11-1-2013	18:32:29	5729.000000	572.900000	49452.268222	20.000000
C:\Users\cware\Desktop\Steller18Nov\18NovTrials\Afternoon\M1(2).DSG	11-1-2013	18:32:29	5730.000000	573.000000	49453.338531	20.000000
C:\Users\cware\Desktop\Steller18Nov\18NovTrials\Afternoon\M1(2).DSG	11-1-2013	18:32:29	5731.000000	573.100000	49453.612031	20.000000
C:\Users\cware\Desktop\Steller18Nov\18NovTrials\Afternoon\M1(2).DSG	11-1-2013	18:32:29	5732.000000	573.200000	49454.931286	20.000000
C:\Users\cware\Desktop\Steller18Nov\18NovTrials\Afternoon\M1(2).DSG	11-1-2013	18:32:29	5733.000000	573.300000	49452.466537	20.000000
C:\Users\cware\Desktop\Steller18Nov\18NovTrials\Afternoon\M1(2).DSG	11-1-2013	18:32:29	5734.000000	573.400000	49453.437289	20.000000
C:\Users\cware\Desktop\Steller18Nov\18NovTrials\Afternoon\M1(2).DSG	11-1-2013	18:32:29	5735.000000	573.500000	49454.706654	20.000000
C:\Users\cware\Desktop\Steller18Nov\18NovTrials\Afternoon\M1(2).DSG	11-1-2013	18:32:29	5736.000000	573.600000	49453.810193	20.000000
C:\Users\cware\Desktop\Steller18Nov\18NovTrials\Afternoon\M1(2).DSG	11-1-2013	18:32:29	5737.000000	573.700000	49454.059062	20.000000
C:\Users\cware\Desktop\Steller18Nov\18NovTrials\Afternoon\M1(2).DSG	11-1-2013	18:32:29	5738.000000	573.800000	49454.556730	20.000000
C:\Users\cware\Desktop\Steller18Nov\18NovTrials\Afternoon\M1(2).DSG	11-1-2013	18:32:29	5739.000000	573.900000	49453.162645	20.000000
C:\Users\cware\Desktop\Steller18Nov\18NovTrials\Afternoon\M1(2).DSG	11-1-2013	18:32:29	5740.000000	574.000000	49453.511096	20.000000
C:\Users\cware\Desktop\Steller18Nov\18NovTrials\Afternoon\M1(2).DSG	11-1-2013	18:32:29	5741.000000	574.100000	49453.261997	20.000000
C:\Users\cware\Desktop\Steller18Nov\18NovTrials\Afternoon\M1(2).DSG	11-1-2013	18:32:29	5742.000000	574.200000	49453.411192	20.000000
C:\Users\cware\Desktop\Steller18Nov\18NovTrials\Afternoon\M1(2).DSG	11-1-2013	18:32:29	5743.000000	574.300000	49451.867860	20.000000
C:\Users\cware\Desktop\Steller18Nov\18NovTrials\Afternoon\M1(2).DSG	11-1-2013	18:32:29	5744.000000	574.400000	49453.834039	20.000000
C:\Users\cware\Desktop\Steller18Nov\18NovTrials\Afternoon\M1(2).DSG	11-1-2013	18:32:29	5745.000000	574.500000	49452.962721	20.000000
C:\Users\cware\Desktop\Steller18Nov\18NovTrials\Afternoon\M1(2).DSG	11-1-2013	18:32:29	5746.000000	574.600000	49453.460433	20.000000
C:\Users\cware\Desktop\Steller18Nov\18NovTrials\Afternoon\M1(2).DSG	11-1-2013	18:32:29	5747.000000	574.700000	49453.012122	20.000000
C:\Users\cware\Desktop\Steller18Nov\18NovTrials\Afternoon\M1(2).DSG	11-1-2013	18:32:29	5748.000000	574.800000	49452.041183	20.000000
C:\Users\cware\Desktop\Steller18Nov\18NovTrials\Afternoon\M1(2).DSG	11-1-2013	18:32:29	5749.000000	574.900000	49452.837455	20.000000
C:\Users\cware\Desktop\Steller18Nov\18NovTrials\Afternoon\M1(2).DSG	11-1-2013	18:32:29	5750.000000	575.000000	49453.210757	20.000000
C:\Users\cware\Desktop\Steller18Nov\18NovTrials\Afternoon\M1(2).DSG	11-1-2013	18:32:29	5751.000000	575.100000	49453.932537	20.000000
C:\Users\cware\Desktop\Steller18Nov\18NovTrials\Afternoon\M1(2).DSG	11-1-2013	18:32:29	5752.000000	575.200000	49453.832578	20.000000
C:\Users\cware\Desktop\Steller18Nov\18NovTrials\Afternoon\M1(2).DSG	11-1-2013	18:32:29	5753.000000	575.300000	49452.388940	20.000000
C:\Users\cware\Desktop\Steller18Nov\18NovTrials\Afternoon\M1(2).DSG	11-1-2013	18:32:29	5754.000000	575.400000	49453.060712	20.000000
C:\Users\cware\Desktop\Steller18Nov\18NovTrials\Afternoon\M1(2).DSG	11-1-2013	18:32:29	5755.000000	575.500000	49453.682636	20.000000
C:\Users\cware\Desktop\Steller18Nov\18NovTrials\Afternoon\M1(2).DSG	11-1-2013	18:32:29	5756.000000	575.600000	49453.582994	20.000000
C:\Users\cware\Desktop\Steller18Nov\18NovTrials\Afternoon\M1(2).DSG	11-1-2013	18:32:29	5757.000000	575.700000	49451.940044	20.000000
C:\Users\cware\Desktop\Steller18Nov\18NovTrials\Afternoon\M1(2).DSG	11-1-2013	18:32:29	5758.000000	575.800000	49453.159522	20.000000
C:\Users\cware\Desktop\Steller18Nov\18NovTrials\Afternoon\M1(2).DSG	11-1-2013	18:32:29	5759.000000	575.900000	49453.731946	20.000000
C:\Users\cware\Desktop\Steller18Nov\18NovTrials\Afternoon\M1(2).DSG	11-1-2013	18:32:29	5760.000000	576.000000	49453.657012	20.000000
C:\Users\cware\Desktop\Steller18Nov\18NovTrials\Afternoon\M1(2).DSG	11-1-2013	18:32:29	5761.000000	576.100000	49452.437023	20.000000
C:\Users\cware\Desktop\Steller18Nov\18NovTrials\Afternoon\M1(2).DSG	11-1-2013	18:32:29	5762.000000	576.200000	49454.453197	20.000000
C:\Users\cware\Desktop\Steller18Nov\18NovTrials\Afternoon\M1(2).DSG	11-1-2013	18:32:29	5763.000000	576.300000	49453.532045	20.000000
C:\Users\cware\Desktop\Steller18Nov\18NovTrials\Afternoon\M1(2).DSG	11-1-2013	18:32:29	5764.000000	576.400000	49452.262277	20.000000
C:\Users\cware\Desktop\Steller18Nov\18NovTrials\Afternoon\M1(2).DSG	11-1-2013	18:32:29	5765.000000	576.500000	49453.681084	20.000000
C:\Users\cware\Desktop\Steller18Nov\18NovTrials\Afternoon\M1(2).DSG	11-1-2013	18:32:29	5766.000000	576.600000	49452.734941	20.000000
C:\Users\cware\Desktop\Steller18Nov\18NovTrials\Afternoon\M1(2).DSG	11-1-2013	18:32:29	5767.000000	576.700000	49453.580816	20.000000
C:\Users\cware\Desktop\Steller18Nov\18NovTrials\Afternoon\M1(2).DSG	11-1-2013	18:32:29	5768.000000	576.800000	49452.809224	20.000000
C:\Users\cware\Desktop\Steller18Nov\18NovTrials\Afternoon\M1(2).DSG	11-1-2013	18:32:29	5769.000000	576.900000	49454.551473	20.000000
C:\Users\cware\Desktop\Steller18Nov\18NovTrials\Afternoon\M1(2).DSG	11-1-2013	18:32:29	5770.000000	577.000000	49452.535078	20.000000
C:\Users\cware\Desktop\Steller18Nov\18NovTrials\Afternoon\M1(2).DSG	11-1-2013	18:32:29	5771.000000	577.100000	49453.381075	20.000000
C:\Users\cware\Desktop\Steller18Nov\18NovTrials\Afternoon\M1(2).DSG	11-1-2013	18:32:29	5772.000000	577.200000	49452.808478	20.000000
C:\Users\cware\Desktop\Steller18Nov\18NovTrials\Afternoon\M1(2).DSG	11-1-2013	18:32:29	5773.000000	577.300000	49453.455406	20.000000
C:\Users\cware\Desktop\Steller18Nov\18NovTrials\Afternoon\M1(2).DSG	11-1-2013	18:32:29	5774.000000	577.400000	49452.683636	20.000000
C:\Users\cware\Desktop\Steller18Nov\18NovTrials\Afternoon\M1(2).DSG	11-1-2013	18:32:29	5775.000000	577.500000	49452.683493	20.000000
C:\Users\cware\Desktop\Steller18Nov\18NovTrials\Afternoon\M1(2).DSG	11-1-2013	18:32:29	5776.000000	577.600000	49452.459182	20.000000
C:\Users\cware\Desktop\Steller18Nov\18NovTrials\Afternoon\M1(2).DSG	11-1-2013	18:32:29	5777.000000	577.700000	49453.006701	20.000000
C:\Users\cware\Desktop\Steller18Nov\18NovTrials\Afternoon\M1(2).DSG	11-1-2013	18:32:29	5778.000000	577.800000	49452.533647	20.000000
C:\Users\cware\Desktop\Steller18Nov\18NovTrials\Afternoon\M1(2).DSG	11-1-2013	18:32:29	5779.000000	577.900000	49452.931650	20.000000
C:\Users\cware\Desktop\Steller18Nov\18NovTrials\Afternoon\M1(2).DSG	11-1-2013	18:32:29	5780.000000	578.000000	49453.752765	20.000000
C:\Users\cware\Desktop\Steller18Nov\18NovTrials\Afternoon\M1(2).DSG	11-1-2013	18:32:29	5781.000000	578.100000	49453.802370	20.000000
C:\Users\cware\Desktop\Steller18Nov\18NovTrials\Afternoon\M1(2).DSG	11-1-2013	18:32:29	5782.000000	578.200000	49452.806557	20.000000
C:\Users\cware\Desktop\Steller18Nov\18NovTrials\Afternoon\M1(2).DSG	11-1-2013	18:32:29	5783.000000	578.300000	49452.930874	20.000000
C:\Users\cware\Desktop\Steller18Nov\18NovTrials\Afternoon\M1(2).DSG	11-1-2013	18:32:29	5784.000000	578.400000	49453.353795	20.000000
C:\Users\cware\Desktop\Steller18Nov\18NovTrials\Afternoon\M1(2).DSG	11-1-2013	18:32:29	5785.000000	578.500000	49452.582076	20.000000
C:\Users\cware\Desktop\Steller18Nov\18NovTrials\Afternoon\M1(2).DSG	11-1-2013	18:32:29	5786.000000	578.600000	49452.681489	20.000000
C:\Users\cware\Desktop\Steller18Nov\18NovTrials\Afternoon\M1(2).DSG	11-1-2013	18:32:29	5787.000000	578.700000	49451.685612	20.000000
C:\Users\cware\Desktop\Steller18Nov\18NovTrials\Afternoon\M1(2).DSG	11-1-2013	18:32:29	5788.000000	578.800000	49451.212657	20.000000
C:\Users\cware\Desktop\Steller18Nov\18NovTrials\Afternoon\M1(2).DSG	11-1-2013	18:32:29	5789.000000	578.900000	49452.655987	20.000000
C:\Users\cware\Desktop\Steller18Nov\18NovTrials\Afternoon\M1(2).DSG	11-1-2013	18:32:29	5790.000000	579.000000	49452.655878	20.000000
C:\Users\cware\Desktop\Steller18Nov\18NovTrials\Afternoon\M1(2).DSG	11-1-2013	18:32:29	5791.000000	579.100000	49452.456584	20.000000
C:\Users\cware\Desktop\Steller18Nov\18NovTrials\Afternoon\M1(2).DSG	11-1-2013	18:32:29	5792.000000	579.200000	49452.207390	20.000000
C:\Users\cware\Desktop\Steller18Nov\18NovTrials\Afternoon\M1(2).DSG	11-1-2013	18:32:29	5793.000000	579.300000	49452.804436	20.000000
C:\Users\cware\Desktop\Steller18Nov\18NovTrials\Afternoon\M1(2).DSG	11-1-2013	18:32:29	5794.000000	579.400000	49451.833623	20.000000
C:\Users\cware\Desktop\Steller18Nov\18NovTrials\Afternoon\M1(2).DSG	11-1-2013	18:32:29	5795.000000	579.500000	49452.182031	20.000000
C:\Users\cware\Desktop\Steller18Nov\18NovTrials\Afternoon\M1(2).DSG	11-1-2013	18:32:29	5796.000000	579.600000	49452.704399	20.000000
C:\Users\cware\Desktop\Steller18Nov\18NovTrials\Afternoon\M1(2).DSG	11-1-2013	18:32:29	5797.000000	579.700000	49453.401231	20.000000
C:\Users\cware\Desktop\Steller18Nov\18NovTrials\Afternoon\M1(2).DSG	11-1-2013	18:32:29	5798.000000	579.800000	49453.649848	20.000000
C:\Users\cware\Desktop\Steller18Nov\18NovTrials\Afternoon\M1(2).DSG	11-1-2013	18:32:29	5799.000000	579.900000	49453.226698	20.000000
C:\Users\cware\Desktop\Steller18Nov\18NovTrials\Afternoon\M1(2).DSG	11-1-2013	18:32:29	5800.000000	580.000000	49452.952582	20.000000
C:\Users\cware\Desktop\Steller18Nov\18NovTrials\Afternoon\M1(2).DSG	11-1-2013	18:32:29	5801.000000	580.100000	49451.782622	20.000000
C:\Users\cware\Desktop\Steller18Nov\18NovTrials\Afternoon\M1(2).DSG	11-1-2013	18:32:29	5802.000000	580.200000	49452.952157	20.000000
C:\Users\cware\Desktop\Steller18Nov\18NovTrials\Afternoon\M1(2).DSG	11-1-2013	18:32:29	5803.000000	580.300000	49452.752889	20.000000
C:\Users\cware\Desktop\Steller18Nov\18NovTrials\Afternoon\M1(2).DSG	11-1-2013	18:32:29	5804.000000	580.400000	49453.101300	20.000000
C:\Users\cware\Desktop\Steller18Nov\18NovTrials\Afternoon\M1(2).DSG	11-1-2013	18:32:29	5805.000000	580.500000	49452.901932	20.000000
C:\Users\cware\Desktop\Steller18Nov\18NovTrials\Afternoon\M1(2).DSG	11-1-2013	18:32:29	5806.000000	580.600000	49452.677608	20.000000
C:\Users\cware\Desktop\Steller18Nov\18NovTrials\Afternoon\M1(2).DSG	11-1-2013	18:32:29	5807.000000	580.700000	49452.801960	20.000000
C:\Users\cware\Desktop\Steller18Nov\18NovTrials\Afternoon\M1(2).DSG	11-1-2013	18:32:29	5808.000000	580.800000	49451.930586	20.000000
C:\Users\cware\Desktop\Steller18Nov\18NovTrials\Afternoon\M1(2).DSG	11-1-2013	18:32:29	5809.000000	580.900000	49453.498666	20.000000
C:\Users\cware\Desktop\Steller18Nov\18NovTrials\Afternoon\M1(2).DSG	11-1-2013	18:32:29	5810.000000	581.000000	49453.224594	20.000000
C:\Users\cware\Desktop\Steller18Nov\18NovTrials\Afternoon\M1(2).DSG	11-1-2013	18:32:29	5811.000000	581.100000	49452.552354	20.000000
C:\Users\cware\Desktop\Steller18Nov\18NovTrials\Afternoon\M1(2).DSG	11-1-2013	18:32:29	5812.000000	581.200000	49451.929970	20.000000
C:\Users\cware\Desktop\Steller18Nov\18NovTrials\Afternoon\M1(2).DSG	11-1-2013	18:32:29	5813.000000	581.300000	49451.879936	20.000000
C:\Users\cware\Desktop\Steller18Nov\18NovTrials\Afternoon\M1(2).DSG	11-1-2013	18:32:29	5814.000000	581.400000	49453.024897	20.000000
C:\Users\cware\Desktop\Steller18Nov\18NovTrials\Afternoon\M1(2).DSG	11-1-2013	18:32:29	5815.000000	581.500000	49451.804846	20.000000
C:\Users\cware\Desktop\Steller18Nov\18NovTrials\Afternoon\M1(2).DSG	11-1-2013	18:32:29	5816.000000	581.600000	49452.128410	20.000000
C:\Users\cware\Desktop\Steller18Nov\18NovTrials\Afternoon\M1(2).DSG	11-1-2013	18:32:29	5817.000000	581.700000	49451.505861	20.000000
C:\Users\cware\Desktop\Steller18Nov\18NovTrials\Afternoon\M1(2).DSG	11-1-2013	18:32:29	5818.000000	581.800000	49452.849752	20.000000
C:\Users\cware\Desktop\Steller18Nov\18NovTrials\Afternoon\M1(2).DSG	11-1-2013	18:32:29	5819.000000	581.900000	49453.247872	20.000000
C:\Users\cware\Desktop\Steller18Nov\18NovTrials\Afternoon\M1(2).DSG	11-1-2013	18:32:29	5820.000000	582.000000	49452.600536	20.000000
C:\Users\cware\Desktop\Steller18Nov\18NovTrials\Afternoon\M1(2).DSG	11-1-2013	18:32:29	5821.000000	582.100000	49452.426142	20.000000
C:\Users\cware\Desktop\Steller18Nov\18NovTrials\Afternoon\M1(2).DSG	11-1-2013	18:32:29	5822.000000	582.200000	49452.873997	20.000000
C:\Users\cware\Desktop\Steller18Nov\18NovTrials\Afternoon\M1(2).DSG	11-1-2013	18:32:29	5823.000000	582.300000	49453.446438	20.000000
C:\Users\cware\Desktop\Steller18Nov\18NovTrials\Afternoon\M1(2).DSG	11-1-2013	18:32:29	5824.000000	582.400000	49452.550056	20.000000
C:\Users\cware\Desktop\Steller18Nov\18NovTrials\Afternoon\M1(2).DSG	11-1-2013	18:32:29	5825.000000	582.500000	49452.027193	20.000000
C:\Users\cware\Desktop\Steller18Nov\18NovTrials\Afternoon\M1(2).DSG	11-1-2013	18:32:29	5826.000000	582.600000	49453.271562	20.000000
C:\Users\cware\Desktop\Steller18Nov\18NovTrials\Afternoon\M1(2).DSG	11-1-2013	18:32:29	5827.000000	582.700000	49451.354715	20.000000
C:\Users\cware\Desktop\Steller18Nov\18NovTrials\Afternoon\M1(2).DSG	11-1-2013	18:32:29	5828.000000	582.800000	49453.445228	20.000000
C:\Users\cware\Desktop\Steller18Nov\18NovTrials\Afternoon\M1(2).DSG	11-1-2013	18:32:29	5829.000000	582.900000	49451.702762	20.000000
C:\Users\cware\Desktop\Steller18Nov\18NovTrials\Afternoon\M1(2).DSG	11-1-2013	18:32:29	5830.000000	583.000000	49452.449480	20.000000
C:\Users\cware\Desktop\Steller18Nov\18NovTrials\Afternoon\M1(2).DSG	11-1-2013	18:32:29	5831.000000	583.100000	49453.170995	20.000000
C:\Users\cware\Desktop\Steller18Nov\18NovTrials\Afternoon\M1(2).DSG	11-1-2013	18:32:29	5832.000000	583.200000	49453.245413	20.000000
C:\Users\cware\Desktop\Steller18Nov\18NovTrials\Afternoon\M1(2).DSG	11-1-2013	18:32:29	5833.000000	583.300000	49452.672803	20.000000
C:\Users\cware\Desktop\Steller18Nov\18NovTrials\Afternoon\M1(2).DSG	11-1-2013	18:32:29	5834.000000	583.400000	49452.373731	20.000000
C:\Users\cware\Desktop\Steller18Nov\18NovTrials\Afternoon\M1(2).DSG	11-1-2013	18:32:29	5835.000000	583.500000	49451.577196	20.000000
C:\Users\cware\Desktop\Steller18Nov\18NovTrials\Afternoon\M1(2).DSG	11-1-2013	18:32:29	5836.000000	583.600000	49453.667922	20.000000
C:\Users\cware\Desktop\Steller18Nov\18NovTrials\Afternoon\M1(2).DSG	11-1-2013	18:32:29	5837.000000	583.700000	49454.016368	20.000000
C:\Users\cware\Desktop\Steller18Nov\18NovTrials\Afternoon\M1(2).DSG	11-1-2013	18:32:29	5838.000000	583.800000	49452.074495	20.000000
C:\Users\cware\Desktop\Steller18Nov\18NovTrials\Afternoon\M1(2).DSG	11-1-2013	18:32:29	5839.000000	583.900000	49451.700997	20.000000
C:\Users\cware\Desktop\Steller18Nov\18NovTrials\Afternoon\M1(2).DSG	11-1-2013	18:32:29	5840.000000	584.000000	49451.302755	20.000000
C:\Users\cware\Desktop\Steller18Nov\18NovTrials\Afternoon\M1(2).DSG	11-1-2013	18:32:29	5841.000000	584.100000	49451.825193	20.000000
C:\Users\cware\Desktop\Steller18Nov\18NovTrials\Afternoon\M1(2).DSG	11-1-2013	18:32:29	5842.000000	584.200000	49452.770837	20.000000
C:\Users\cware\Desktop\Steller18Nov\18NovTrials\Afternoon\M1(2).DSG	11-1-2013	18:32:29	5843.000000	584.300000	49452.596425	20.000000
C:\Users\cware\Desktop\Steller18Nov\18NovTrials\Afternoon\M1(2).DSG	11-1-2013	18:32:29	5844.000000	584.400000	49451.451235	20.000000
C:\Users\cware\Desktop\Steller18Nov\18NovTrials\Afternoon\M1(2).DSG	11-1-2013	18:32:29	5845.000000	584.500000	49452.844964	20.000000
C:\Users\cware\Desktop\Steller18Nov\18NovTrials\Afternoon\M1(2).DSG	11-1-2013	18:32:29	5846.000000	584.600000	49450.953173	20.000000
C:\Users\cware\Desktop\Steller18Nov\18NovTrials\Afternoon\M1(2).DSG	11-1-2013	18:32:29	5847.000000	584.700000	49452.172559	20.000000
C:\Users\cware\Desktop\Steller18Nov\18NovTrials\Afternoon\M1(2).DSG	11-1-2013	18:32:29	5848.000000	584.800000	49451.450745	20.000000
C:\Users\cware\Desktop\Steller18Nov\18NovTrials\Afternoon\M1(2).DSG	11-1-2013	18:32:29	5849.000000	584.900000	49451.848649	20.000000
C:\Users\cware\Desktop\Steller18Nov\18NovTrials\Afternoon\M1(2).DSG	11-1-2013	18:32:29	5850.000000	585.000000	49453.217642	20.000000
C:\Users\cware\Desktop\Steller18Nov\18NovTrials\Afternoon\M1(2).DSG	11-1-2013	18:32:29	5851.000000	585.100000	49452.271573	20.000000
C:\Users\cware\Desktop\Steller18Nov\18NovTrials\Afternoon\M1(2).DSG	11-1-2013	18:32:29	5852.000000	585.200000	49451.798511	20.000000
C:\Users\cware\Desktop\Steller18Nov\18NovTrials\Afternoon\M1(2).DSG	11-1-2013	18:32:29	5853.000000	585.300000	49452.694108	20.000000
C:\Users\cware\Desktop\Steller18Nov\18NovTrials\Afternoon\M1(2).DSG	11-1-2013	18:32:29	5854.000000	585.400000	49452.967954	20.000000
C:\Users\cware\Desktop\Steller18Nov\18NovTrials\Afternoon\M1(2).DSG	11-1-2013	18:32:29	5855.000000	585.500000	49451.822691	20.000000
C:\Users\cware\Desktop\Steller18Nov\18NovTrials\Afternoon\M1(2).DSG	11-1-2013	18:32:29	5856.000000	585.600000	49453.390653	20.000000
C:\Users\cware\Desktop\Steller18Nov\18NovTrials\Afternoon\M1(2).DSG	11-1-2013	18:32:29	5857.000000	585.700000	49451.673144	20.000000
C:\Users\cware\Desktop\Steller18Nov\18NovTrials\Afternoon\M1(2).DSG	11-1-2013	18:32:29	5858.000000	585.800000	49451.573310	20.000000
C:\Users\cware\Desktop\Steller18Nov\18NovTrials\Afternoon\M1(2).DSG	11-1-2013	18:32:29	5859.000000	585.900000	49452.792840	20.000000
C:\Users\cware\Desktop\Steller18Nov\18NovTrials\Afternoon\M1(2).DSG	11-1-2013	18:32:29	5860.000000	586.000000	49454.933205	20.000000
C:\Users\cware\Desktop\Steller18Nov\18NovTrials\Afternoon\M1(2).DSG	11-1-2013	18:32:29	5861.000000	586.100000	49452.220052	20.000000
C:\Users\cware\Desktop\Steller18Nov\18NovTrials\Afternoon\M1(2).DSG	11-1-2013	18:32:29	5862.000000	586.200000	49452.468725	20.000000
C:\Users\cware\Desktop\Steller18Nov\18NovTrials\Afternoon\M1(2).DSG	11-1-2013	18:32:29	5863.000000	586.300000	49452.493421	20.000000
C:\Users\cware\Desktop\Steller18Nov\18NovTrials\Afternoon\M1(2).DSG	11-1-2013	18:32:29	5864.000000	586.400000	49451.696665	20.000000
C:\Users\cware\Desktop\Steller18Nov\18NovTrials\Afternoon\M1(2).DSG	11-1-2013	18:32:29	5865.000000	586.500000	49452.692312	20.000000
C:\Users\cware\Desktop\Steller18Nov\18NovTrials\Afternoon\M1(2).DSG	11-1-2013	18:32:29	5866.000000	586.600000	49453.339110	20.000000
C:\Users\cware\Desktop\Steller18Nov\18NovTrials\Afternoon\M1(2).DSG	11-1-2013	18:32:29	5867.000000	586.700000	49451.870300	20.000000
C:\Users\cware\Desktop\Steller18Nov\18NovTrials\Afternoon\M1(2).DSG	11-1-2013	18:32:29	5868.000000	586.800000	49452.567280	20.000000
C:\Users\cware\Desktop\Steller18Nov\18NovTrials\Afternoon\M1(2).DSG	11-1-2013	18:32:29	5869.000000	586.900000	49452.218612	20.000000
C:\Users\cware\Desktop\Steller18Nov\18NovTrials\Afternoon\M1(2).DSG	11-1-2013	18:32:29	5870.000000	587.000000	49451.795245	20.000000
C:\Users\cware\Desktop\Steller18Nov\18NovTrials\Afternoon\M1(2).DSG	11-1-2013	18:32:29	5871.000000	587.100000	49451.297213	20.000000
C:\Users\cware\Desktop\Steller18Nov\18NovTrials\Afternoon\M1(2).DSG	11-1-2013	18:32:29	5872.000000	587.200000	49452.815459	20.000000
C:\Users\cware\Desktop\Steller18Nov\18NovTrials\Afternoon\M1(2).DSG	11-1-2013	18:32:29	5873.000000	587.300000	49452.043658	20.000000
C:\Users\cware\Desktop\Steller18Nov\18NovTrials\Afternoon\M1(2).DSG	11-1-2013	18:32:29	5874.000000	587.400000	49452.342036	20.000000
C:\Users\cware\Desktop\Steller18Nov\18NovTrials\Afternoon\M1(2).DSG	11-1-2013	18:32:29	5875.000000	587.500000	49452.192593	20.000000
C:\Users\cware\Desktop\Steller18Nov\18NovTrials\Afternoon\M1(2).DSG	11-1-2013	18:32:29	5876.000000	587.600000	49451.570175	20.000000
C:\Users\cware\Desktop\Steller18Nov\18NovTrials\Afternoon\M1(2).DSG	11-1-2013	18:32:29	5877.000000	587.700000	49451.818987	20.000000
C:\Users\cware\Desktop\Steller18Nov\18NovTrials\Afternoon\M1(2).DSG	11-1-2013	18:32:29	5878.000000	587.800000	49451.694314	20.000000
C:\Users\cware\Desktop\Steller18Nov\18NovTrials\Afternoon\M1(2).DSG	11-1-2013	18:32:29	5879.000000	587.900000	49453.710297	20.000000
C:\Users\cware\Desktop\Steller18Nov\18NovTrials\Afternoon\M1(2).DSG	11-1-2013	18:32:29	5880.000000	588.000000	49452.366120	20.000000
C:\Users\cware\Desktop\Steller18Nov\18NovTrials\Afternoon\M1(2).DSG	11-1-2013	18:32:29	5881.000000	588.100000	49452.092105	20.000000
C:\Users\cware\Desktop\Steller18Nov\18NovTrials\Afternoon\M1(2).DSG	11-1-2013	18:32:29	5882.000000	588.200000	49452.639603	20.000000
C:\Users\cware\Desktop\Steller18Nov\18NovTrials\Afternoon\M1(2).DSG	11-1-2013	18:32:29	5883.000000	588.300000	49453.560377	20.000000
C:\Users\cware\Desktop\Steller18Nov\18NovTrials\Afternoon\M1(2).DSG	11-1-2013	18:32:29	5884.000000	588.400000	49453.659764	20.000000
C:\Users\cware\Desktop\Steller18Nov\18NovTrials\Afternoon\M1(2).DSG	11-1-2013	18:32:29	5885.000000	588.500000	49452.638948	20.000000
C:\Users\cware\Desktop\Steller18Nov\18NovTrials\Afternoon\M1(2).DSG	11-1-2013	18:32:29	5886.000000	588.600000	49452.016607	20.000000
C:\Users\cware\Desktop\Steller18Nov\18NovTrials\Afternoon\M1(2).DSG	11-1-2013	18:32:29	5887.000000	588.700000	49451.892008	20.000000
C:\Users\cware\Desktop\Steller18Nov\18NovTrials\Afternoon\M1(2).DSG	11-1-2013	18:32:29	5888.000000	588.800000	49451.593180	20.000000
C:\Users\cware\Desktop\Steller18Nov\18NovTrials\Afternoon\M1(2).DSG	11-1-2013	18:32:29	5889.000000	588.900000	49452.389468	20.000000
C:\Users\cware\Desktop\Steller18Nov\18NovTrials\Afternoon\M1(2).DSG	11-1-2013	18:32:29	5890.000000	589.000000	49453.235668	20.000000
C:\Users\cware\Desktop\Steller18Nov\18NovTrials\Afternoon\M1(2).DSG	11-1-2013	18:32:29	5891.000000	589.100000	49451.144592	20.000000
C:\Users\cware\Desktop\Steller18Nov\18NovTrials\Afternoon\M1(2).DSG	11-1-2013	18:32:29	5892.000000	589.200000	49452.314335	20.000000
C:\Users\cware\Desktop\Steller18Nov\18NovTrials\Afternoon\M1(2).DSG	11-1-2013	18:32:29	5893.000000	589.300000	49453.384482	20.000000
C:\Users\cware\Desktop\Steller18Nov\18NovTrials\Afternoon\M1(2).DSG	11-1-2013	18:32:29	5894.000000	589.400000	49452.164671	20.000000
C:\Users\cware\Desktop\Steller18Nov\18NovTrials\Afternoon\M1(2).DSG	11-1-2013	18:32:29	5895.000000	589.500000	49452.463131	20.000000
C:\Users\cware\Desktop\Steller18Nov\18NovTrials\Afternoon\M1(2).DSG	11-1-2013	18:32:29	5896.000000	589.600000	49452.936037	20.000000
C:\Users\cware\Desktop\Steller18Nov\18NovTrials\Afternoon\M1(2).DSG	11-1-2013	18:32:29	5897.000000	589.700000	49452.811352	20.000000
C:\Users\cware\Desktop\Steller18Nov\18NovTrials\Afternoon\M1(2).DSG	11-1-2013	18:32:29	5898.000000	589.800000	49452.363206	20.000000
C:\Users\cware\Desktop\Steller18Nov\18NovTrials\Afternoon\M1(2).DSG	11-1-2013	18:32:29	5899.000000	589.900000	49451.641171	20.000000
C:\Users\cware\Desktop\Steller18Nov\18NovTrials\Afternoon\M1(2).DSG	11-1-2013	18:32:29	5900.000000	590.000000	49453.483006	20.000000
C:\Users\cware\Desktop\Steller18Nov\18NovTrials\Afternoon\M1(2).DSG	11-1-2013	18:32:29	5901.000000	590.100000	49452.885370	20.000000
C:\Users\cware\Desktop\Steller18Nov\18NovTrials\Afternoon\M1(2).DSG	11-1-2013	18:32:29	5902.000000	590.200000	49452.686024	20.000000
C:\Users\cware\Desktop\Steller18Nov\18NovTrials\Afternoon\M1(2).DSG	11-1-2013	18:32:29	5903.000000	590.300000	49454.055091	20.000000
C:\Users\cware\Desktop\Steller18Nov\18NovTrials\Afternoon\M1(2).DSG	11-1-2013	18:32:29	5904.000000	590.400000	49451.665394	20.000000
C:\Users\cware\Desktop\Steller18Nov\18NovTrials\Afternoon\M1(2).DSG	11-1-2013	18:32:29	5905.000000	590.500000	49453.357848	20.000000
C:\Users\cware\Desktop\Steller18Nov\18NovTrials\Afternoon\M1(2).DSG	11-1-2013	18:32:29	5906.000000	590.600000	49451.515774	20.000000
C:\Users\cware\Desktop\Steller18Nov\18NovTrials\Afternoon\M1(2).DSG	11-1-2013	18:32:29	5907.000000	590.700000	49452.212411	20.000000
C:\Users\cware\Desktop\Steller18Nov\18NovTrials\Afternoon\M1(2).DSG	11-1-2013	18:32:29	5908.000000	590.800000	49453.257788	20.000000
C:\Users\cware\Desktop\Steller18Nov\18NovTrials\Afternoon\M1(2).DSG	11-1-2013	18:32:29	5909.000000	590.900000	49452.510814	20.000000
C:\Users\cware\Desktop\Steller18Nov\18NovTrials\Afternoon\M1(2).DSG	11-1-2013	18:32:29	5910.000000	591.000000	49451.888183	20.000000
C:\Users\cware\Desktop\Steller18Nov\18NovTrials\Afternoon\M1(2).DSG	11-1-2013	18:32:29	5911.000000	591.100000	49452.236682	20.000000
C:\Users\cware\Desktop\Steller18Nov\18NovTrials\Afternoon\M1(2).DSG	11-1-2013	18:32:29	5912.000000	591.200000	49452.535315	20.000000
C:\Users\cware\Desktop\Steller18Nov\18NovTrials\Afternoon\M1(2).DSG	11-1-2013	18:32:29	5913.000000	591.300000	49451.514447	20.000000
C:\Users\cware\Desktop\Steller18Nov\18NovTrials\Afternoon\M1(2).DSG	11-1-2013	18:32:29	5914.000000	591.400000	49451.489499	20.000000
C:\Users\cware\Desktop\Steller18Nov\18NovTrials\Afternoon\M1(2).DSG	11-1-2013	18:32:29	5915.000000	591.500000	49452.111571	20.000000
C:\Users\cware\Desktop\Steller18Nov\18NovTrials\Afternoon\M1(2).DSG	11-1-2013	18:32:29	5916.000000	591.600000	49451.912363	20.000000
C:\Users\cware\Desktop\Steller18Nov\18NovTrials\Afternoon\M1(2).DSG	11-1-2013	18:32:29	5917.000000	591.700000	49453.405396	20.000000
C:\Users\cware\Desktop\Steller18Nov\18NovTrials\Afternoon\M1(2).DSG	11-1-2013	18:32:29	5918.000000	591.800000	49451.961708	20.000000
C:\Users\cware\Desktop\Steller18Nov\18NovTrials\Afternoon\M1(2).DSG	11-1-2013	18:32:29	5919.000000	591.900000	49452.061134	20.000000
C:\Users\cware\Desktop\Steller18Nov\18NovTrials\Afternoon\M1(2).DSG	11-1-2013	18:32:29	5920.000000	592.000000	49452.135751	20.000000
C:\Users\cware\Desktop\Steller18Nov\18NovTrials\Afternoon\M1(2).DSG	11-1-2013	18:32:29	5921.000000	592.100000	49453.853073	20.000000
C:\Users\cware\Desktop\Steller18Nov\18NovTrials\Afternoon\M1(2).DSG	11-1-2013	18:32:29	5922.000000	592.200000	49452.234977	20.000000
C:\Users\cware\Desktop\Steller18Nov\18NovTrials\Afternoon\M1(2).DSG	11-1-2013	18:32:29	5923.000000	592.300000	49452.483755	20.000000
C:\Users\cware\Desktop\Steller18Nov\18NovTrials\Afternoon\M1(2).DSG	11-1-2013	18:32:29	5924.000000	592.400000	49451.935836	20.000000
C:\Users\cware\Desktop\Steller18Nov\18NovTrials\Afternoon\M1(2).DSG	11-1-2013	18:32:29	5925.000000	592.500000	49452.732415	20.000000
C:\Users\cware\Desktop\Steller18Nov\18NovTrials\Afternoon\M1(2).DSG	11-1-2013	18:32:29	5926.000000	592.600000	49452.433474	20.000000
C:\Users\cware\Desktop\Steller18Nov\18NovTrials\Afternoon\M1(2).DSG	11-1-2013	18:32:29	5927.000000	592.700000	49451.587017	20.000000
C:\Users\cware\Desktop\Steller18Nov\18NovTrials\Afternoon\M1(2).DSG	11-1-2013	18:32:29	5928.000000	592.800000	49450.217707	20.000000
C:\Users\cware\Desktop\Steller18Nov\18NovTrials\Afternoon\M1(2).DSG	11-1-2013	18:32:29	5929.000000	592.900000	49450.342068	20.000000
C:\Users\cware\Desktop\Steller18Nov\18NovTrials\Afternoon\M1(2).DSG	11-1-2013	18:32:29	5930.000000	593.000000	49452.009482	20.000000
C:\Users\cware\Desktop\Steller18Nov\18NovTrials\Afternoon\M1(2).DSG	11-1-2013	18:32:29	5931.000000	593.100000	49451.611137	20.000000
C:\Users\cware\Desktop\Steller18Nov\18NovTrials\Afternoon\M1(2).DSG	11-1-2013	18:32:29	5932.000000	593.200000	49452.656584	20.000000
C:\Users\cware\Desktop\Steller18Nov\18NovTrials\Afternoon\M1(2).DSG	11-1-2013	18:32:29	5933.000000	593.300000	49452.855483	20.000000
C:\Users\cware\Desktop\Steller18Nov\18NovTrials\Afternoon\M1(2).DSG	11-1-2013	18:32:29	5934.000000	593.400000	49453.452876	20.000000
C:\Users\cware\Desktop\Steller18Nov\18NovTrials\Afternoon\M1(2).DSG	11-1-2013	18:32:29	5935.000000	593.500000	49451.859563	20.000000
C:\Users\cware\Desktop\Steller18Nov\18NovTrials\Afternoon\M1(2).DSG	11-1-2013	18:32:29	5936.000000	593.600000	49452.083436	20.000000
C:\Users\cware\Desktop\Steller18Nov\18NovTrials\Afternoon\M1(2).DSG	11-1-2013	18:32:29	5937.000000	593.700000	49452.207584	20.000000
C:\Users\cware\Desktop\Steller18Nov\18NovTrials\Afternoon\M1(2).DSG	11-1-2013	18:32:29	5938.000000	593.800000	49453.178340	20.000000
C:\Users\cware\Desktop\Steller18Nov\18NovTrials\Afternoon\M1(2).DSG	11-1-2013	18:32:29	5939.000000	593.900000	49452.730156	20.000000
C:\Users\cware\Desktop\Steller18Nov\18NovTrials\Afternoon\M1(2).DSG	11-1-2013	18:32:29	5940.000000	594.000000	49452.281759	20.000000
C:\Users\cware\Desktop\Steller18Nov\18NovTrials\Afternoon\M1(2).DSG	11-1-2013	18:32:29	5941.000000	594.100000	49452.704970	20.000000
C:\Users\cware\Desktop\Steller18Nov\18NovTrials\Afternoon\M1(2).DSG	11-1-2013	18:32:29	5942.000000	594.200000	49452.331558	20.000000
C:\Users\cware\Desktop\Steller18Nov\18NovTrials\Afternoon\M1(2).DSG	11-1-2013	18:32:29	5943.000000	594.300000	49452.704627	20.000000
C:\Users\cware\Desktop\Steller18Nov\18NovTrials\Afternoon\M1(2).DSG	11-1-2013	18:32:29	5944.000000	594.400000	49451.061592	20.000000
C:\Users\cware\Desktop\Steller18Nov\18NovTrials\Afternoon\M1(2).DSG	11-1-2013	18:32:29	5945.000000	594.500000	49452.206565	20.000000
C:\Users\cware\Desktop\Steller18Nov\18NovTrials\Afternoon\M1(2).DSG	11-1-2013	18:32:29	5946.000000	594.600000	49453.202052	20.000000
C:\Users\cware\Desktop\Steller18Nov\18NovTrials\Afternoon\M1(2).DSG	11-1-2013	18:32:29	5947.000000	594.700000	49452.977810	20.000000
C:\Users\cware\Desktop\Steller18Nov\18NovTrials\Afternoon\M1(2).DSG	11-1-2013	18:32:29	5948.000000	594.800000	49451.185493	20.000000
C:\Users\cware\Desktop\Steller18Nov\18NovTrials\Afternoon\M1(2).DSG	11-1-2013	18:32:29	5949.000000	594.900000	49451.484070	20.000000
C:\Users\cware\Desktop\Steller18Nov\18NovTrials\Afternoon\M1(2).DSG	11-1-2013	18:32:29	5950.000000	595.000000	49452.628960	20.000000
C:\Users\cware\Desktop\Steller18Nov\18NovTrials\Afternoon\M1(2).DSG	11-1-2013	18:32:29	5951.000000	595.100000	49452.280202	20.000000
C:\Users\cware\Desktop\Steller18Nov\18NovTrials\Afternoon\M1(2).DSG	11-1-2013	18:32:29	5952.000000	595.200000	49451.682562	20.000000
C:\Users\cware\Desktop\Steller18Nov\18NovTrials\Afternoon\M1(2).DSG	11-1-2013	18:32:29	5953.000000	595.300000	49451.607871	20.000000
C:\Users\cware\Desktop\Steller18Nov\18NovTrials\Afternoon\M1(2).DSG	11-1-2013	18:32:29	5954.000000	595.400000	49452.877213	20.000000
C:\Users\cware\Desktop\Steller18Nov\18NovTrials\Afternoon\M1(2).DSG	11-1-2013	18:32:29	5955.000000	595.500000	49452.777522	20.000000
C:\Users\cware\Desktop\Steller18Nov\18NovTrials\Afternoon\M1(2).DSG	11-1-2013	18:32:29	5956.000000	595.600000	49450.711212	20.000000
C:\Users\cware\Desktop\Steller18Nov\18NovTrials\Afternoon\M1(2).DSG	11-1-2013	18:32:29	5957.000000	595.700000	49451.159387	20.000000
C:\Users\cware\Desktop\Steller18Nov\18NovTrials\Afternoon\M1(2).DSG	11-1-2013	18:32:29	5958.000000	595.800000	49452.005505	20.000000
C:\Users\cware\Desktop\Steller18Nov\18NovTrials\Afternoon\M1(2).DSG	11-1-2013	18:32:29	5959.000000	595.900000	49452.254361	20.000000
C:\Users\cware\Desktop\Steller18Nov\18NovTrials\Afternoon\M1(2).DSG	11-1-2013	18:32:29	5960.000000	596.000000	49452.129584	20.000000
C:\Users\cware\Desktop\Steller18Nov\18NovTrials\Afternoon\M1(2).DSG	11-1-2013	18:32:29	5961.000000	596.100000	49453.050428	20.000000
C:\Users\cware\Desktop\Steller18Nov\18NovTrials\Afternoon\M1(2).DSG	11-1-2013	18:32:29	5962.000000	596.200000	49452.278762	20.000000
C:\Users\cware\Desktop\Steller18Nov\18NovTrials\Afternoon\M1(2).DSG	11-1-2013	18:32:29	5963.000000	596.300000	49451.755787	20.000000
C:\Users\cware\Desktop\Steller18Nov\18NovTrials\Afternoon\M1(2).DSG	11-1-2013	18:32:29	5964.000000	596.400000	49452.353097	20.000000
C:\Users\cware\Desktop\Steller18Nov\18NovTrials\Afternoon\M1(2).DSG	11-1-2013	18:32:29	5965.000000	596.500000	49450.685288	20.000000
C:\Users\cware\Desktop\Steller18Nov\18NovTrials\Afternoon\M1(2).DSG	11-1-2013	18:32:29	5966.000000	596.600000	49451.481615	20.000000
C:\Users\cware\Desktop\Steller18Nov\18NovTrials\Afternoon\M1(2).DSG	11-1-2013	18:32:29	5967.000000	596.700000	49452.128608	20.000000
C:\Users\cware\Desktop\Steller18Nov\18NovTrials\Afternoon\M1(2).DSG	11-1-2013	18:32:29	5968.000000	596.800000	49450.983414	20.000000
C:\Users\cware\Desktop\Steller18Nov\18NovTrials\Afternoon\M1(2).DSG	11-1-2013	18:32:29	5969.000000	596.900000	49451.804589	20.000000
C:\Users\cware\Desktop\Steller18Nov\18NovTrials\Afternoon\M1(2).DSG	11-1-2013	18:32:29	5970.000000	597.000000	49451.679904	20.000000
C:\Users\cware\Desktop\Steller18Nov\18NovTrials\Afternoon\M1(2).DSG	11-1-2013	18:32:29	5971.000000	597.100000	49452.451474	20.000000
C:\Users\cware\Desktop\Steller18Nov\18NovTrials\Afternoon\M1(2).DSG	11-1-2013	18:32:29	5972.000000	597.200000	49452.227202	20.000000
C:\Users\cware\Desktop\Steller18Nov\18NovTrials\Afternoon\M1(2).DSG	11-1-2013	18:32:29	5973.000000	597.300000	49451.405663	20.000000
C:\Users\cware\Desktop\Steller18Nov\18NovTrials\Afternoon\M1(2).DSG	11-1-2013	18:32:29	5974.000000	597.400000	49451.455241	20.000000
C:\Users\cware\Desktop\Steller18Nov\18NovTrials\Afternoon\M1(2).DSG	11-1-2013	18:32:29	5975.000000	597.500000	49451.729044	20.000000
C:\Users\cware\Desktop\Steller18Nov\18NovTrials\Afternoon\M1(2).DSG	11-1-2013	18:32:29	5976.000000	597.600000	49452.102225	20.000000
C:\Users\cware\Desktop\Steller18Nov\18NovTrials\Afternoon\M1(2).DSG	11-1-2013	18:32:29	5977.000000	597.700000	49452.948343	20.000000
C:\Users\cware\Desktop\Steller18Nov\18NovTrials\Afternoon\M1(2).DSG	11-1-2013	18:32:29	5978.000000	597.800000	49453.172269	20.000000
C:\Users\cware\Desktop\Steller18Nov\18NovTrials\Afternoon\M1(2).DSG	11-1-2013	18:32:29	5979.000000	597.900000	49452.151630	20.000000
C:\Users\cware\Desktop\Steller18Nov\18NovTrials\Afternoon\M1(2).DSG	11-1-2013	18:32:29	5980.000000	598.000000	49452.574525	20.000000
C:\Users\cware\Desktop\Steller18Nov\18NovTrials\Afternoon\M1(2).DSG	11-1-2013	18:32:29	5981.000000	598.100000	49451.429274	20.000000
C:\Users\cware\Desktop\Steller18Nov\18NovTrials\Afternoon\M1(2).DSG	11-1-2013	18:32:29	5982.000000	598.200000	49451.752890	20.000000
C:\Users\cware\Desktop\Steller18Nov\18NovTrials\Afternoon\M1(2).DSG	11-1-2013	18:32:29	5983.000000	598.300000	49452.175776	20.000000
C:\Users\cware\Desktop\Steller18Nov\18NovTrials\Afternoon\M1(2).DSG	11-1-2013	18:32:29	5984.000000	598.400000	49453.345618	20.000000
C:\Users\cware\Desktop\Steller18Nov\18NovTrials\Afternoon\M1(2).DSG	11-1-2013	18:32:29	5985.000000	598.500000	49453.021911	20.000000
C:\Users\cware\Desktop\Steller18Nov\18NovTrials\Afternoon\M1(2).DSG	11-1-2013	18:32:29	5986.000000	598.600000	49451.602897	20.000000
C:\Users\cware\Desktop\Steller18Nov\18NovTrials\Afternoon\M1(2).DSG	11-1-2013	18:32:29	5987.000000	598.700000	49451.254243	20.000000
C:\Users\cware\Desktop\Steller18Nov\18NovTrials\Afternoon\M1(2).DSG	11-1-2013	18:32:29	5988.000000	598.800000	49451.104861	20.000000
C:\Users\cware\Desktop\Steller18Nov\18NovTrials\Afternoon\M1(2).DSG	11-1-2013	18:32:29	5989.000000	598.900000	49451.378321	20.000000
C:\Users\cware\Desktop\Steller18Nov\18NovTrials\Afternoon\M1(2).DSG	11-1-2013	18:32:29	5990.000000	599.000000	49452.348977	20.000000
C:\Users\cware\Desktop\Steller18Nov\18NovTrials\Afternoon\M1(2).DSG	11-1-2013	18:32:29	5991.000000	599.100000	49451.402952	20.000000
C:\Users\cware\Desktop\Steller18Nov\18NovTrials\Afternoon\M1(2).DSG	11-1-2013	18:32:29	5992.000000	599.200000	49452.522847	20.000000
C:\Users\cware\Desktop\Steller18Nov\18NovTrials\Afternoon\M1(2).DSG	11-1-2013	18:32:29	5993.000000	599.300000	49452.423044	20.000000
C:\Users\cware\Desktop\Steller18Nov\18NovTrials\Afternoon\M1(2).DSG	11-1-2013	18:32:29	5994.000000	599.400000	49452.124293	20.000000
C:\Users\cware\Desktop\Steller18Nov\18NovTrials\Afternoon\M1(2).DSG	11-1-2013	18:32:29	5995.000000	599.500000	49451.153299	20.000000
C:\Users\cware\Desktop\Steller18Nov\18NovTrials\Afternoon\M1(2).DSG	11-1-2013	18:32:29	5996.000000	599.600000	49452.123894	20.000000
C:\Users\cware\Desktop\Steller18Nov\18NovTrials\Afternoon\M1(2).DSG	11-1-2013	18:32:29	5997.000000	599.700000	49450.904201	20.000000
C:\Users\cware\Desktop\Steller18Nov\18NovTrials\Afternoon\M1(2).DSG	11-1-2013	18:32:29	5998.000000	599.800000	49452.745762	20.000000
C:\Users\cware\Desktop\Steller18Nov\18NovTrials\Afternoon\M1(2).DSG	11-1-2013	18:32:29	5999.000000	599.900000	49452.272934	20.000000
C:\Users\cware\Desktop\Steller18Nov\18NovTrials\Afternoon\M1(2).DSG	11-1-2013	18:32:29	6000.000000	600.000000	49452.770467	20.000000
C:\Users\cware\Desktop\Steller18Nov\18NovTrials\Afternoon\M1(2).DSG	11-1-2013	18:32:29	6001.000000	600.100000	49453.168595	20.000000
C:\Users\cware\Desktop\Steller18Nov\18NovTrials\Afternoon\M1(2).DSG	11-1-2013	18:32:29	6002.000000	600.200000	49452.770367	20.000000
C:\Users\cware\Desktop\Steller18Nov\18NovTrials\Afternoon\M1(2).DSG	11-1-2013	18:32:29	6003.000000	600.300000	49451.973519	20.000000
C:\Users\cware\Desktop\Steller18Nov\18NovTrials\Afternoon\M1(2).DSG	11-1-2013	18:32:29	6004.000000	600.400000	49451.127050	20.000000
C:\Users\cware\Desktop\Steller18Nov\18NovTrials\Afternoon\M1(2).DSG	11-1-2013	18:32:29	6005.000000	600.500000	49451.151824	20.000000
C:\Users\cware\Desktop\Steller18Nov\18NovTrials\Afternoon\M1(2).DSG	11-1-2013	18:32:29	6006.000000	600.600000	49450.280330	20.000000
C:\Users\cware\Desktop\Steller18Nov\18NovTrials\Afternoon\M1(2).DSG	11-1-2013	18:32:29	6007.000000	600.700000	49451.549706	20.000000
C:\Users\cware\Desktop\Steller18Nov\18NovTrials\Afternoon\M1(2).DSG	11-1-2013	18:32:29	6008.000000	600.800000	49451.524797	20.000000
C:\Users\cware\Desktop\Steller18Nov\18NovTrials\Afternoon\M1(2).DSG	11-1-2013	18:32:29	6009.000000	600.900000	49450.877549	20.000000
C:\Users\cware\Desktop\Steller18Nov\18NovTrials\Afternoon\M1(2).DSG	11-1-2013	18:32:29	6010.000000	601.000000	49451.101192	20.000000
C:\Users\cware\Desktop\Steller18Nov\18NovTrials\Afternoon\M1(2).DSG	11-1-2013	18:32:29	6011.000000	601.100000	49451.250361	20.000000
C:\Users\cware\Desktop\Steller18Nov\18NovTrials\Afternoon\M1(2).DSG	11-1-2013	18:32:29	6012.000000	601.200000	49452.594381	20.000000
C:\Users\cware\Desktop\Steller18Nov\18NovTrials\Afternoon\M1(2).DSG	11-1-2013	18:32:29	6013.000000	601.300000	49451.324718	20.000000
C:\Users\cware\Desktop\Steller18Nov\18NovTrials\Afternoon\M1(2).DSG	11-1-2013	18:32:29	6014.000000	601.400000	49451.747617	20.000000
C:\Users\cware\Desktop\Steller18Nov\18NovTrials\Afternoon\M1(2).DSG	11-1-2013	18:32:29	6015.000000	601.500000	49451.423919	20.000000
C:\Users\cware\Desktop\Steller18Nov\18NovTrials\Afternoon\M1(2).DSG	11-1-2013	18:32:29	6016.000000	601.600000	49451.498519	20.000000
C:\Users\cware\Desktop\Steller18Nov\18NovTrials\Afternoon\M1(2).DSG	11-1-2013	18:32:29	6017.000000	601.700000	49451.697639	20.000000
C:\Users\cware\Desktop\Steller18Nov\18NovTrials\Afternoon\M1(2).DSG	11-1-2013	18:32:29	6018.000000	601.800000	49452.220094	20.000000
C:\Users\cware\Desktop\Steller18Nov\18NovTrials\Afternoon\M1(2).DSG	11-1-2013	18:32:29	6019.000000	601.900000	49452.394076	20.000000
C:\Users\cware\Desktop\Steller18Nov\18NovTrials\Afternoon\M1(2).DSG	11-1-2013	18:32:29	6020.000000	602.000000	49452.269581	20.000000
C:\Users\cware\Desktop\Steller18Nov\18NovTrials\Afternoon\M1(2).DSG	11-1-2013	18:32:29	6021.000000	602.100000	49451.373338	20.000000
C:\Users\cware\Desktop\Steller18Nov\18NovTrials\Afternoon\M1(2).DSG	11-1-2013	18:32:29	6022.000000	602.200000	49451.298392	20.000000
C:\Users\cware\Desktop\Steller18Nov\18NovTrials\Afternoon\M1(2).DSG	11-1-2013	18:32:29	6023.000000	602.300000	49449.630405	20.000000
C:\Users\cware\Desktop\Steller18Nov\18NovTrials\Afternoon\M1(2).DSG	11-1-2013	18:32:29	6024.000000	602.400000	49452.218992	20.000000
C:\Users\cware\Desktop\Steller18Nov\18NovTrials\Afternoon\M1(2).DSG	11-1-2013	18:32:29	6025.000000	602.500000	49451.248154	20.000000
C:\Users\cware\Desktop\Steller18Nov\18NovTrials\Afternoon\M1(2).DSG	11-1-2013	18:32:29	6026.000000	602.600000	49451.098612	20.000000
C:\Users\cware\Desktop\Steller18Nov\18NovTrials\Afternoon\M1(2).DSG	11-1-2013	18:32:29	6027.000000	602.700000	49451.472005	20.000000
C:\Users\cware\Desktop\Steller18Nov\18NovTrials\Afternoon\M1(2).DSG	11-1-2013	18:32:29	6028.000000	602.800000	49451.869978	20.000000
C:\Users\cware\Desktop\Steller18Nov\18NovTrials\Afternoon\M1(2).DSG	11-1-2013	18:32:29	6029.000000	602.900000	49451.297251	20.000000
C:\Users\cware\Desktop\Steller18Nov\18NovTrials\Afternoon\M1(2).DSG	11-1-2013	18:32:29	6030.000000	603.000000	49451.994256	20.000000
C:\Users\cware\Desktop\Steller18Nov\18NovTrials\Afternoon\M1(2).DSG	11-1-2013	18:32:29	6031.000000	603.100000	49450.774350	20.000000
C:\Users\cware\Desktop\Steller18Nov\18NovTrials\Afternoon\M1(2).DSG	11-1-2013	18:32:29	6032.000000	603.200000	49451.122757	20.000000
C:\Users\cware\Desktop\Steller18Nov\18NovTrials\Afternoon\M1(2).DSG	11-1-2013	18:32:29	6033.000000	603.300000	49450.525200	20.000000
C:\Users\cware\Desktop\Steller18Nov\18NovTrials\Afternoon\M1(2).DSG	11-1-2013	18:32:29	6034.000000	603.400000	49450.325788	20.000000
C:\Users\cware\Desktop\Steller18Nov\18NovTrials\Afternoon\M1(2).DSG	11-1-2013	18:32:29	6035.000000	603.500000	49451.221702	20.000000
C:\Users\cware\Desktop\Steller18Nov\18NovTrials\Afternoon\M1(2).DSG	11-1-2013	18:32:29	6036.000000	603.600000	49450.549557	20.000000
C:\Users\cware\Desktop\Steller18Nov\18NovTrials\Afternoon\M1(2).DSG	11-1-2013	18:32:29	6037.000000	603.700000	49450.947638	20.000000
C:\Users\cware\Desktop\Steller18Nov\18NovTrials\Afternoon\M1(2).DSG	11-1-2013	18:32:29	6038.000000	603.800000	49452.789577	20.000000
C:\Users\cware\Desktop\Steller18Nov\18NovTrials\Afternoon\M1(2).DSG	11-1-2013	18:32:29	6039.000000	603.900000	49450.897570	20.000000
C:\Users\cware\Desktop\Steller18Nov\18NovTrials\Afternoon\M1(2).DSG	11-1-2013	18:32:29	6040.000000	604.000000	49451.295599	20.000000
C:\Users\cware\Desktop\Steller18Nov\18NovTrials\Afternoon\M1(2).DSG	11-1-2013	18:32:29	6041.000000	604.100000	49451.395003	20.000000
C:\Users\cware\Desktop\Steller18Nov\18NovTrials\Afternoon\M1(2).DSG	11-1-2013	18:32:29	6042.000000	604.200000	49451.718554	20.000000
C:\Users\cware\Desktop\Steller18Nov\18NovTrials\Afternoon\M1(2).DSG	11-1-2013	18:32:29	6043.000000	604.300000	49450.946650	20.000000
C:\Users\cware\Desktop\Steller18Nov\18NovTrials\Afternoon\M1(2).DSG	11-1-2013	18:32:29	6044.000000	604.400000	49451.319879	20.000000
C:\Users\cware\Desktop\Steller18Nov\18NovTrials\Afternoon\M1(2).DSG	11-1-2013	18:32:29	6045.000000	604.500000	49451.817412	20.000000
C:\Users\cware\Desktop\Steller18Nov\18NovTrials\Afternoon\M1(2).DSG	11-1-2013	18:32:29	6046.000000	604.600000	49450.323971	20.000000
C:\Users\cware\Desktop\Steller18Nov\18NovTrials\Afternoon\M1(2).DSG	11-1-2013	18:32:29	6047.000000	604.700000	49451.070420	20.000000
C:\Users\cware\Desktop\Steller18Nov\18NovTrials\Afternoon\M1(2).DSG	11-1-2013	18:32:29	6048.000000	604.800000	49449.626641	20.000000
C:\Users\cware\Desktop\Steller18Nov\18NovTrials\Afternoon\M1(2).DSG	11-1-2013	18:32:29	6049.000000	604.900000	49451.219460	20.000000
C:\Users\cware\Desktop\Steller18Nov\18NovTrials\Afternoon\M1(2).DSG	11-1-2013	18:32:29	6050.000000	605.000000	49451.642575	20.000000
C:\Users\cware\Desktop\Steller18Nov\18NovTrials\Afternoon\M1(2).DSG	11-1-2013	18:32:29	6051.000000	605.100000	49450.671572	20.000000
C:\Users\cware\Desktop\Steller18Nov\18NovTrials\Afternoon\M1(2).DSG	11-1-2013	18:32:29	6052.000000	605.200000	49452.687610	20.000000
C:\Users\cware\Desktop\Steller18Nov\18NovTrials\Afternoon\M1(2).DSG	11-1-2013	18:32:29	6053.000000	605.300000	49451.243787	20.000000
C:\Users\cware\Desktop\Steller18Nov\18NovTrials\Afternoon\M1(2).DSG	11-1-2013	18:32:29	6054.000000	605.400000	49451.218796	20.000000
C:\Users\cware\Desktop\Steller18Nov\18NovTrials\Afternoon\M1(2).DSG	11-1-2013	18:32:29	6055.000000	605.500000	49450.521579	20.000000
C:\Users\cware\Desktop\Steller18Nov\18NovTrials\Afternoon\M1(2).DSG	11-1-2013	18:32:29	6056.000000	605.600000	49449.426185	20.000000
C:\Users\cware\Desktop\Steller18Nov\18NovTrials\Afternoon\M1(2).DSG	11-1-2013	18:32:29	6057.000000	605.700000	49450.297337	20.000000
C:\Users\cware\Desktop\Steller18Nov\18NovTrials\Afternoon\M1(2).DSG	11-1-2013	18:32:29	6058.000000	605.800000	49450.595788	20.000000
C:\Users\cware\Desktop\Steller18Nov\18NovTrials\Afternoon\M1(2).DSG	11-1-2013	18:32:29	6059.000000	605.900000	49450.919031	20.000000
C:\Users\cware\Desktop\Steller18Nov\18NovTrials\Afternoon\M1(2).DSG	11-1-2013	18:32:29	6060.000000	606.000000	49451.466641	20.000000
C:\Users\cware\Desktop\Steller18Nov\18NovTrials\Afternoon\M1(2).DSG	11-1-2013	18:32:29	6061.000000	606.100000	49451.142787	20.000000
C:\Users\cware\Desktop\Steller18Nov\18NovTrials\Afternoon\M1(2).DSG	11-1-2013	18:32:29	6062.000000	606.200000	49450.097397	20.000000
C:\Users\cware\Desktop\Steller18Nov\18NovTrials\Afternoon\M1(2).DSG	11-1-2013	18:32:29	6063.000000	606.300000	49450.918623	20.000000
C:\Users\cware\Desktop\Steller18Nov\18NovTrials\Afternoon\M1(2).DSG	11-1-2013	18:32:29	6064.000000	606.400000	49451.640433	20.000000
C:\Users\cware\Desktop\Steller18Nov\18NovTrials\Afternoon\M1(2).DSG	11-1-2013	18:32:29	6065.000000	606.500000	49450.793777	20.000000
C:\Users\cware\Desktop\Steller18Nov\18NovTrials\Afternoon\M1(2).DSG	11-1-2013	18:32:29	6066.000000	606.600000	49451.291392	20.000000
C:\Users\cware\Desktop\Steller18Nov\18NovTrials\Afternoon\M1(2).DSG	11-1-2013	18:32:29	6067.000000	606.700000	49451.365706	20.000000
C:\Users\cware\Desktop\Steller18Nov\18NovTrials\Afternoon\M1(2).DSG	11-1-2013	18:32:29	6068.000000	606.800000	49451.066938	20.000000
C:\Users\cware\Desktop\Steller18Nov\18NovTrials\Afternoon\M1(2).DSG	11-1-2013	18:32:29	6069.000000	606.900000	49451.589557	20.000000
C:\Users\cware\Desktop\Steller18Nov\18NovTrials\Afternoon\M1(2).DSG	11-1-2013	18:32:29	6070.000000	607.000000	49450.568907	20.000000
C:\Users\cware\Desktop\Steller18Nov\18NovTrials\Afternoon\M1(2).DSG	11-1-2013	18:32:29	6071.000000	607.100000	49452.012473	20.000000
C:\Users\cware\Desktop\Steller18Nov\18NovTrials\Afternoon\M1(2).DSG	11-1-2013	18:32:29	6072.000000	607.200000	49451.763410	20.000000
C:\Users\cware\Desktop\Steller18Nov\18NovTrials\Afternoon\M1(2).DSG	11-1-2013	18:32:29	6073.000000	607.300000	49450.518769	20.000000
C:\Users\cware\Desktop\Steller18Nov\18NovTrials\Afternoon\M1(2).DSG	11-1-2013	18:32:29	6074.000000	607.400000	49451.066179	20.000000
C:\Users\cware\Desktop\Steller18Nov\18NovTrials\Afternoon\M1(2).DSG	11-1-2013	18:32:29	6075.000000	607.500000	49451.090737	20.000000
C:\Users\cware\Desktop\Steller18Nov\18NovTrials\Afternoon\M1(2).DSG	11-1-2013	18:32:29	6076.000000	607.600000	49450.543079	20.000000
C:\Users\cware\Desktop\Steller18Nov\18NovTrials\Afternoon\M1(2).DSG	11-1-2013	18:32:29	6077.000000	607.700000	49451.140363	20.000000
C:\Users\cware\Desktop\Steller18Nov\18NovTrials\Afternoon\M1(2).DSG	11-1-2013	18:32:29	6078.000000	607.800000	49450.916173	20.000000
C:\Users\cware\Desktop\Steller18Nov\18NovTrials\Afternoon\M1(2).DSG	11-1-2013	18:32:29	6079.000000	607.900000	49451.463584	20.000000
C:\Users\cware\Desktop\Steller18Nov\18NovTrials\Afternoon\M1(2).DSG	11-1-2013	18:32:29	6080.000000	608.000000	49451.289072	20.000000
C:\Users\cware\Desktop\Steller18Nov\18NovTrials\Afternoon\M1(2).DSG	11-1-2013	18:32:29	6081.000000	608.100000	49451.015174	20.000000
C:\Users\cware\Desktop\Steller18Nov\18NovTrials\Afternoon\M1(2).DSG	11-1-2013	18:32:29	6082.000000	608.200000	49451.761805	20.000000
C:\Users\cware\Desktop\Steller18Nov\18NovTrials\Afternoon\M1(2).DSG	11-1-2013	18:32:29	6083.000000	608.300000	49451.288656	20.000000
C:\Users\cware\Desktop\Steller18Nov\18NovTrials\Afternoon\M1(2).DSG	11-1-2013	18:32:29	6084.000000	608.400000	49451.188944	20.000000
C:\Users\cware\Desktop\Steller18Nov\18NovTrials\Afternoon\M1(2).DSG	11-1-2013	18:32:29	6085.000000	608.500000	49451.089180	20.000000
C:\Users\cware\Desktop\Steller18Nov\18NovTrials\Afternoon\M1(2).DSG	11-1-2013	18:32:29	6086.000000	608.600000	49450.765360	20.000000
C:\Users\cware\Desktop\Steller18Nov\18NovTrials\Afternoon\M1(2).DSG	11-1-2013	18:32:29	6087.000000	608.700000	49452.383265	20.000000
C:\Users\cware\Desktop\Steller18Nov\18NovTrials\Afternoon\M1(2).DSG	11-1-2013	18:32:29	6088.000000	608.800000	49451.810646	20.000000
C:\Users\cware\Desktop\Steller18Nov\18NovTrials\Afternoon\M1(2).DSG	11-1-2013	18:32:29	6089.000000	608.900000	49451.686043	20.000000
C:\Users\cware\Desktop\Steller18Nov\18NovTrials\Afternoon\M1(2).DSG	11-1-2013	18:32:29	6090.000000	609.000000	49450.739944	20.000000
C:\Users\cware\Desktop\Steller18Nov\18NovTrials\Afternoon\M1(2).DSG	11-1-2013	18:32:29	6091.000000	609.100000	49450.590515	20.000000
C:\Users\cware\Desktop\Steller18Nov\18NovTrials\Afternoon\M1(2).DSG	11-1-2013	18:32:29	6092.000000	609.200000	49450.092496	20.000000
C:\Users\cware\Desktop\Steller18Nov\18NovTrials\Afternoon\M1(2).DSG	11-1-2013	18:32:29	6093.000000	609.300000	49448.424649	20.000000
C:\Users\cware\Desktop\Steller18Nov\18NovTrials\Afternoon\M1(2).DSG	11-1-2013	18:32:29	6094.000000	609.400000	49449.569478	20.000000
C:\Users\cware\Desktop\Steller18Nov\18NovTrials\Afternoon\M1(2).DSG	11-1-2013	18:32:29	6095.000000	609.500000	49451.709646	20.000000
C:\Users\cware\Desktop\Steller18Nov\18NovTrials\Afternoon\M1(2).DSG	11-1-2013	18:32:29	6096.000000	609.600000	49452.107992	20.000000
C:\Users\cware\Desktop\Steller18Nov\18NovTrials\Afternoon\M1(2).DSG	11-1-2013	18:32:29	6097.000000	609.700000	49451.112288	20.000000
C:\Users\cware\Desktop\Steller18Nov\18NovTrials\Afternoon\M1(2).DSG	11-1-2013	18:32:29	6098.000000	609.800000	49450.116460	20.000000
C:\Users\cware\Desktop\Steller18Nov\18NovTrials\Afternoon\M1(2).DSG	11-1-2013	18:32:29	6099.000000	609.900000	49450.091299	20.000000
C:\Users\cware\Desktop\Steller18Nov\18NovTrials\Afternoon\M1(2).DSG	11-1-2013	18:32:29	6100.000000	610.000000	49451.186463	20.000000
C:\Users\cware\Desktop\Steller18Nov\18NovTrials\Afternoon\M1(2).DSG	11-1-2013	18:32:29	6101.000000	610.100000	49450.489194	20.000000
C:\Users\cware\Desktop\Steller18Nov\18NovTrials\Afternoon\M1(2).DSG	11-1-2013	18:32:29	6102.000000	610.200000	49451.634088	20.000000
C:\Users\cware\Desktop\Steller18Nov\18NovTrials\Afternoon\M1(2).DSG	11-1-2013	18:32:29	6103.000000	610.300000	49452.106803	20.000000
C:\Users\cware\Desktop\Steller18Nov\18NovTrials\Afternoon\M1(2).DSG	11-1-2013	18:32:29	6104.000000	610.400000	49451.111001	20.000000
C:\Users\cware\Desktop\Steller18Nov\18NovTrials\Afternoon\M1(2).DSG	11-1-2013	18:32:29	6105.000000	610.500000	49450.787190	20.000000
C:\Users\cware\Desktop\Steller18Nov\18NovTrials\Afternoon\M1(2).DSG	11-1-2013	18:32:29	6106.000000	610.600000	49450.488400	20.000000
C:\Users\cware\Desktop\Steller18Nov\18NovTrials\Afternoon\M1(2).DSG	11-1-2013	18:32:29	6107.000000	610.700000	49451.558521	20.000000
C:\Users\cware\Desktop\Steller18Nov\18NovTrials\Afternoon\M1(2).DSG	11-1-2013	18:32:29	6108.000000	610.800000	49452.130897	20.000000
C:\Users\cware\Desktop\Steller18Nov\18NovTrials\Afternoon\M1(2).DSG	11-1-2013	18:32:29	6109.000000	610.900000	49451.159768	20.000000
C:\Users\cware\Desktop\Steller18Nov\18NovTrials\Afternoon\M1(2).DSG	11-1-2013	18:32:29	6110.000000	611.000000	49449.765806	20.000000
C:\Users\cware\Desktop\Steller18Nov\18NovTrials\Afternoon\M1(2).DSG	11-1-2013	18:32:29	6111.000000	611.100000	49452.080494	20.000000
C:\Users\cware\Desktop\Steller18Nov\18NovTrials\Afternoon\M1(2).DSG	11-1-2013	18:32:29	6112.000000	611.200000	49451.607406	20.000000
C:\Users\cware\Desktop\Steller18Nov\18NovTrials\Afternoon\M1(2).DSG	11-1-2013	18:32:29	6113.000000	611.300000	49450.138697	20.000000
C:\Users\cware\Desktop\Steller18Nov\18NovTrials\Afternoon\M1(2).DSG	11-1-2013	18:32:29	6114.000000	611.400000	49452.329098	20.000000
C:\Users\cware\Desktop\Steller18Nov\18NovTrials\Afternoon\M1(2).DSG	11-1-2013	18:32:29	6115.000000	611.500000	49451.482573	20.000000
C:\Users\cware\Desktop\Steller18Nov\18NovTrials\Afternoon\M1(2).DSG	11-1-2013	18:32:29	6116.000000	611.600000	49450.561231	20.000000
C:\Users\cware\Desktop\Steller18Nov\18NovTrials\Afternoon\M1(2).DSG	11-1-2013	18:32:29	6117.000000	611.700000	49450.735400	20.000000
C:\Users\cware\Desktop\Steller18Nov\18NovTrials\Afternoon\M1(2).DSG	11-1-2013	18:32:29	6118.000000	611.800000	49451.855390	20.000000
C:\Users\cware\Desktop\Steller18Nov\18NovTrials\Afternoon\M1(2).DSG	11-1-2013	18:32:29	6119.000000	611.900000	49451.382253	20.000000
C:\Users\cware\Desktop\Steller18Nov\18NovTrials\Afternoon\M1(2).DSG	11-1-2013	18:32:29	6120.000000	612.000000	49451.581157	20.000000
C:\Users\cware\Desktop\Steller18Nov\18NovTrials\Afternoon\M1(2).DSG	11-1-2013	18:32:29	6121.000000	612.100000	49449.963045	20.000000
C:\Users\cware\Desktop\Steller18Nov\18NovTrials\Afternoon\M1(2).DSG	11-1-2013	18:32:29	6122.000000	612.200000	49451.829722	20.000000
C:\Users\cware\Desktop\Steller18Nov\18NovTrials\Afternoon\M1(2).DSG	11-1-2013	18:32:29	6123.000000	612.300000	49451.281986	20.000000
C:\Users\cware\Desktop\Steller18Nov\18NovTrials\Afternoon\M1(2).DSG	11-1-2013	18:32:29	6124.000000	612.400000	49452.053430	20.000000
C:\Users\cware\Desktop\Steller18Nov\18NovTrials\Afternoon\M1(2).DSG	11-1-2013	18:32:29	6125.000000	612.500000	49451.157097	20.000000
C:\Users\cware\Desktop\Steller18Nov\18NovTrials\Afternoon\M1(2).DSG	11-1-2013	18:32:29	6126.000000	612.600000	49450.609365	20.000000
C:\Users\cware\Desktop\Steller18Nov\18NovTrials\Afternoon\M1(2).DSG	11-1-2013	18:32:29	6127.000000	612.700000	49451.256232	20.000000
C:\Users\cware\Desktop\Steller18Nov\18NovTrials\Afternoon\M1(2).DSG	11-1-2013	18:32:29	6128.000000	612.800000	49451.903381	20.000000
C:\Users\cware\Desktop\Steller18Nov\18NovTrials\Afternoon\M1(2).DSG	11-1-2013	18:32:29	6129.000000	612.900000	49450.409729	20.000000
C:\Users\cware\Desktop\Steller18Nov\18NovTrials\Afternoon\M1(2).DSG	11-1-2013	18:32:29	6130.000000	613.000000	49451.255868	20.000000
C:\Users\cware\Desktop\Steller18Nov\18NovTrials\Afternoon\M1(2).DSG	11-1-2013	18:32:29	6131.000000	613.100000	49449.662673	20.000000
C:\Users\cware\Desktop\Steller18Nov\18NovTrials\Afternoon\M1(2).DSG	11-1-2013	18:32:29	6132.000000	613.200000	49450.981757	20.000000
C:\Users\cware\Desktop\Steller18Nov\18NovTrials\Afternoon\M1(2).DSG	11-1-2013	18:32:29	6133.000000	613.300000	49450.210105	20.000000
C:\Users\cware\Desktop\Steller18Nov\18NovTrials\Afternoon\M1(2).DSG	11-1-2013	18:32:29	6134.000000	613.400000	49450.334192	20.000000
C:\Users\cware\Desktop\Steller18Nov\18NovTrials\Afternoon\M1(2).DSG	11-1-2013	18:32:29	6135.000000	613.500000	49450.856863	20.000000
C:\Users\cware\Desktop\Steller18Nov\18NovTrials\Afternoon\M1(2).DSG	11-1-2013	18:32:29	6136.000000	613.600000	49450.184615	20.000000
C:\Users\cware\Desktop\Steller18Nov\18NovTrials\Afternoon\M1(2).DSG	11-1-2013	18:32:29	6137.000000	613.700000	49450.358546	20.000000
C:\Users\cware\Desktop\Steller18Nov\18NovTrials\Afternoon\M1(2).DSG	11-1-2013	18:32:29	6138.000000	613.800000	49450.408224	20.000000
C:\Users\cware\Desktop\Steller18Nov\18NovTrials\Afternoon\M1(2).DSG	11-1-2013	18:32:29	6139.000000	613.900000	49450.831226	20.000000
C:\Users\cware\Desktop\Steller18Nov\18NovTrials\Afternoon\M1(2).DSG	11-1-2013	18:32:29	6140.000000	614.000000	49450.059379	20.000000
C:\Users\cware\Desktop\Steller18Nov\18NovTrials\Afternoon\M1(2).DSG	11-1-2013	18:32:29	6141.000000	614.100000	49450.805810	20.000000
C:\Users\cware\Desktop\Steller18Nov\18NovTrials\Afternoon\M1(2).DSG	11-1-2013	18:32:29	6142.000000	614.200000	49451.427998	20.000000
C:\Users\cware\Desktop\Steller18Nov\18NovTrials\Afternoon\M1(2).DSG	11-1-2013	18:32:29	6143.000000	614.300000	49451.477633	20.000000
C:\Users\cware\Desktop\Steller18Nov\18NovTrials\Afternoon\M1(2).DSG	11-1-2013	18:32:29	6144.000000	614.400000	49452.721979	20.000000
C:\Users\cware\Desktop\Steller18Nov\18NovTrials\Afternoon\M1(2).DSG	11-1-2013	18:32:29	6145.000000	614.500000	49450.382027	20.000000
C:\Users\cware\Desktop\Steller18Nov\18NovTrials\Afternoon\M1(2).DSG	11-1-2013	18:32:29	6146.000000	614.600000	49451.750885	20.000000
C:\Users\cware\Desktop\Steller18Nov\18NovTrials\Afternoon\M1(2).DSG	11-1-2013	18:32:29	6147.000000	614.700000	49450.431636	20.000000
C:\Users\cware\Desktop\Steller18Nov\18NovTrials\Afternoon\M1(2).DSG	11-1-2013	18:32:29	6148.000000	614.800000	49451.078568	20.000000
C:\Users\cware\Desktop\Steller18Nov\18NovTrials\Afternoon\M1(2).DSG	11-1-2013	18:32:29	6149.000000	614.900000	49451.974511	20.000000
C:\Users\cware\Desktop\Steller18Nov\18NovTrials\Afternoon\M1(2).DSG	11-1-2013	18:32:29	6150.000000	615.000000	49451.177760	20.000000
C:\Users\cware\Desktop\Steller18Nov\18NovTrials\Afternoon\M1(2).DSG	11-1-2013	18:32:29	6151.000000	615.100000	49451.152608	20.000000
C:\Users\cware\Desktop\Steller18Nov\18NovTrials\Afternoon\M1(2).DSG	11-1-2013	18:32:29	6152.000000	615.200000	49451.750057	20.000000
C:\Users\cware\Desktop\Steller18Nov\18NovTrials\Afternoon\M1(2).DSG	11-1-2013	18:32:29	6153.000000	615.300000	49450.231366	20.000000
C:\Users\cware\Desktop\Steller18Nov\18NovTrials\Afternoon\M1(2).DSG	11-1-2013	18:32:29	6154.000000	615.400000	49451.052649	20.000000
C:\Users\cware\Desktop\Steller18Nov\18NovTrials\Afternoon\M1(2).DSG	11-1-2013	18:32:29	6155.000000	615.500000	49451.077414	20.000000
C:\Users\cware\Desktop\Steller18Nov\18NovTrials\Afternoon\M1(2).DSG	11-1-2013	18:32:29	6156.000000	615.600000	49449.334799	20.000000
C:\Users\cware\Desktop\Steller18Nov\18NovTrials\Afternoon\M1(2).DSG	11-1-2013	18:32:29	6157.000000	615.700000	49450.504627	20.000000
C:\Users\cware\Desktop\Steller18Nov\18NovTrials\Afternoon\M1(2).DSG	11-1-2013	18:32:29	6158.000000	615.800000	49451.027129	20.000000
C:\Users\cware\Desktop\Steller18Nov\18NovTrials\Afternoon\M1(2).DSG	11-1-2013	18:32:29	6159.000000	615.900000	49450.603867	20.000000
C:\Users\cware\Desktop\Steller18Nov\18NovTrials\Afternoon\M1(2).DSG	11-1-2013	18:32:29	6160.000000	616.000000	49451.898042	20.000000
C:\Users\cware\Desktop\Steller18Nov\18NovTrials\Afternoon\M1(2).DSG	11-1-2013	18:32:29	6161.000000	616.100000	49451.101347	20.000000
C:\Users\cware\Desktop\Steller18Nov\18NovTrials\Afternoon\M1(2).DSG	11-1-2013	18:32:29	6162.000000	616.200000	49451.150952	20.000000
C:\Users\cware\Desktop\Steller18Nov\18NovTrials\Afternoon\M1(2).DSG	11-1-2013	18:32:29	6163.000000	616.300000	49451.225474	20.000000
C:\Users\cware\Desktop\Steller18Nov\18NovTrials\Afternoon\M1(2).DSG	11-1-2013	18:32:29	6164.000000	616.400000	49450.901563	20.000000
C:\Users\cware\Desktop\Steller18Nov\18NovTrials\Afternoon\M1(2).DSG	11-1-2013	18:32:29	6165.000000	616.500000	49450.627717	20.000000
C:\Users\cware\Desktop\Steller18Nov\18NovTrials\Afternoon\M1(2).DSG	11-1-2013	18:32:29	6166.000000	616.600000	49451.473908	20.000000
C:\Users\cware\Desktop\Steller18Nov\18NovTrials\Afternoon\M1(2).DSG	11-1-2013	18:32:29	6167.000000	616.700000	49450.453327	20.000000
C:\Users\cware\Desktop\Steller18Nov\18NovTrials\Afternoon\M1(2).DSG	11-1-2013	18:32:29	6168.000000	616.800000	49449.606845	20.000000
C:\Users\cware\Desktop\Steller18Nov\18NovTrials\Afternoon\M1(2).DSG	11-1-2013	18:32:29	6169.000000	616.900000	49451.025316	20.000000
C:\Users\cware\Desktop\Steller18Nov\18NovTrials\Afternoon\M1(2).DSG	11-1-2013	18:32:29	6170.000000	617.000000	49450.875774	20.000000
C:\Users\cware\Desktop\Steller18Nov\18NovTrials\Afternoon\M1(2).DSG	11-1-2013	18:32:29	6171.000000	617.100000	49451.174490	20.000000
C:\Users\cware\Desktop\Steller18Nov\18NovTrials\Afternoon\M1(2).DSG	11-1-2013	18:32:29	6172.000000	617.200000	49450.925392	20.000000
C:\Users\cware\Desktop\Steller18Nov\18NovTrials\Afternoon\M1(2).DSG	11-1-2013	18:32:29	6173.000000	617.300000	49449.630683	20.000000
C:\Users\cware\Desktop\Steller18Nov\18NovTrials\Afternoon\M1(2).DSG	11-1-2013	18:32:29	6174.000000	617.400000	49449.157685	20.000000
C:\Users\cware\Desktop\Steller18Nov\18NovTrials\Afternoon\M1(2).DSG	11-1-2013	18:32:29	6175.000000	617.500000	49451.024345	20.000000
C:\Users\cware\Desktop\Steller18Nov\18NovTrials\Afternoon\M1(2).DSG	11-1-2013	18:32:29	6176.000000	617.600000	49451.870467	20.000000
C:\Users\cware\Desktop\Steller18Nov\18NovTrials\Afternoon\M1(2).DSG	11-1-2013	18:32:29	6177.000000	617.700000	49452.019649	20.000000
C:\Users\cware\Desktop\Steller18Nov\18NovTrials\Afternoon\M1(2).DSG	11-1-2013	18:32:29	6178.000000	617.800000	49450.600749	20.000000
C:\Users\cware\Desktop\Steller18Nov\18NovTrials\Afternoon\M1(2).DSG	11-1-2013	18:32:29	6179.000000	617.900000	49449.729267	20.000000
C:\Users\cware\Desktop\Steller18Nov\18NovTrials\Afternoon\M1(2).DSG	11-1-2013	18:32:29	6180.000000	618.000000	49452.317749	20.000000
C:\Users\cware\Desktop\Steller18Nov\18NovTrials\Afternoon\M1(2).DSG	11-1-2013	18:32:29	6181.000000	618.100000	49450.525745	20.000000
C:\Users\cware\Desktop\Steller18Nov\18NovTrials\Afternoon\M1(2).DSG	11-1-2013	18:32:29	6182.000000	618.200000	49450.475703	20.000000
C:\Users\cware\Desktop\Steller18Nov\18NovTrials\Afternoon\M1(2).DSG	11-1-2013	18:32:29	6183.000000	618.300000	49449.728821	20.000000
C:\Users\cware\Desktop\Steller18Nov\18NovTrials\Afternoon\M1(2).DSG	11-1-2013	18:32:29	6184.000000	618.400000	49451.744862	20.000000
C:\Users\cware\Desktop\Steller18Nov\18NovTrials\Afternoon\M1(2).DSG	11-1-2013	18:32:29	6185.000000	618.500000	49451.047792	20.000000
C:\Users\cware\Desktop\Steller18Nov\18NovTrials\Afternoon\M1(2).DSG	11-1-2013	18:32:29	6186.000000	618.600000	49450.923202	20.000000
C:\Users\cware\Desktop\Steller18Nov\18NovTrials\Afternoon\M1(2).DSG	11-1-2013	18:32:29	6187.000000	618.700000	49450.674160	20.000000
C:\Users\cware\Desktop\Steller18Nov\18NovTrials\Afternoon\M1(2).DSG	11-1-2013	18:32:29	6188.000000	618.800000	49452.042970	20.000000
C:\Users\cware\Desktop\Steller18Nov\18NovTrials\Afternoon\M1(2).DSG	11-1-2013	18:32:29	6189.000000	618.900000	49450.474814	20.000000
C:\Users\cware\Desktop\Steller18Nov\18NovTrials\Afternoon\M1(2).DSG	11-1-2013	18:32:29	6190.000000	619.000000	49450.922608	20.000000
C:\Users\cware\Desktop\Steller18Nov\18NovTrials\Afternoon\M1(2).DSG	11-1-2013	18:32:29	6191.000000	619.100000	49451.171285	20.000000
C:\Users\cware\Desktop\Steller18Nov\18NovTrials\Afternoon\M1(2).DSG	11-1-2013	18:32:29	6192.000000	619.200000	49450.051079	20.000000
C:\Users\cware\Desktop\Steller18Nov\18NovTrials\Afternoon\M1(2).DSG	11-1-2013	18:32:29	6193.000000	619.300000	49450.698115	20.000000
C:\Users\cware\Desktop\Steller18Nov\18NovTrials\Afternoon\M1(2).DSG	11-1-2013	18:32:29	6194.000000	619.400000	49451.021474	20.000000
C:\Users\cware\Desktop\Steller18Nov\18NovTrials\Afternoon\M1(2).DSG	11-1-2013	18:32:29	6195.000000	619.500000	49449.503013	20.000000
C:\Users\cware\Desktop\Steller18Nov\18NovTrials\Afternoon\M1(2).DSG	11-1-2013	18:32:29	6196.000000	619.600000	49451.668367	20.000000
C:\Users\cware\Desktop\Steller18Nov\18NovTrials\Afternoon\M1(2).DSG	11-1-2013	18:32:29	6197.000000	619.700000	49452.041730	20.000000
C:\Users\cware\Desktop\Steller18Nov\18NovTrials\Afternoon\M1(2).DSG	11-1-2013	18:32:29	6198.000000	619.800000	49450.672538	20.000000
C:\Users\cware\Desktop\Steller18Nov\18NovTrials\Afternoon\M1(2).DSG	11-1-2013	18:32:29	6199.000000	619.900000	49450.124560	20.000000
C:\Users\cware\Desktop\Steller18Nov\18NovTrials\Afternoon\M1(2).DSG	11-1-2013	18:32:29	6200.000000	620.000000	49449.975265	20.000000
C:\Users\cware\Desktop\Steller18Nov\18NovTrials\Afternoon\M1(2).DSG	11-1-2013	18:32:29	6201.000000	620.100000	49450.398037	20.000000
C:\Users\cware\Desktop\Steller18Nov\18NovTrials\Afternoon\M1(2).DSG	11-1-2013	18:32:29	6202.000000	620.200000	49450.821174	20.000000
C:\Users\cware\Desktop\Steller18Nov\18NovTrials\Afternoon\M1(2).DSG	11-1-2013	18:32:29	6203.000000	620.300000	49451.045125	20.000000
C:\Users\cware\Desktop\Steller18Nov\18NovTrials\Afternoon\M1(2).DSG	11-1-2013	18:32:29	6204.000000	620.400000	49448.978968	20.000000
C:\Users\cware\Desktop\Steller18Nov\18NovTrials\Afternoon\M1(2).DSG	11-1-2013	18:32:29	6205.000000	620.500000	49450.671311	20.000000
C:\Users\cware\Desktop\Steller18Nov\18NovTrials\Afternoon\M1(2).DSG	11-1-2013	18:32:29	6206.000000	620.600000	49450.646363	20.000000
C:\Users\cware\Desktop\Steller18Nov\18NovTrials\Afternoon\M1(2).DSG	11-1-2013	18:32:29	6207.000000	620.700000	49451.069309	20.000000
C:\Users\cware\Desktop\Steller18Nov\18NovTrials\Afternoon\M1(2).DSG	11-1-2013	18:32:29	6208.000000	620.800000	49450.894945	20.000000
C:\Users\cware\Desktop\Steller18Nov\18NovTrials\Afternoon\M1(2).DSG	11-1-2013	18:32:29	6209.000000	620.900000	49450.894698	20.000000
C:\Users\cware\Desktop\Steller18Nov\18NovTrials\Afternoon\M1(2).DSG	11-1-2013	18:32:29	6210.000000	621.000000	49450.048147	20.000000
C:\Users\cware\Desktop\Steller18Nov\18NovTrials\Afternoon\M1(2).DSG	11-1-2013	18:32:29	6211.000000	621.100000	49451.267827	20.000000
C:\Users\cware\Desktop\Steller18Nov\18NovTrials\Afternoon\M1(2).DSG	11-1-2013	18:32:29	6212.000000	621.200000	49449.973370	20.000000
C:\Users\cware\Desktop\Steller18Nov\18NovTrials\Afternoon\M1(2).DSG	11-1-2013	18:32:29	6213.000000	621.300000	49447.259821	20.000000
C:\Users\cware\Desktop\Steller18Nov\18NovTrials\Afternoon\M1(2).DSG	11-1-2013	18:32:29	6214.000000	621.400000	49448.728877	20.000000
C:\Users\cware\Desktop\Steller18Nov\18NovTrials\Afternoon\M1(2).DSG	11-1-2013	18:32:29	6215.000000	621.500000	49451.964099	20.000000
C:\Users\cware\Desktop\Steller18Nov\18NovTrials\Afternoon\M1(2).DSG	11-1-2013	18:32:29	6216.000000	621.600000	49450.495373	20.000000
C:\Users\cware\Desktop\Steller18Nov\18NovTrials\Afternoon\M1(2).DSG	11-1-2013	18:32:29	6217.000000	621.700000	49450.097067	20.000000
C:\Users\cware\Desktop\Steller18Nov\18NovTrials\Afternoon\M1(2).DSG	11-1-2013	18:32:29	6218.000000	621.800000	49451.789332	20.000000
C:\Users\cware\Desktop\Steller18Nov\18NovTrials\Afternoon\M1(2).DSG	11-1-2013	18:32:29	6219.000000	621.900000	49450.121776	20.000000
C:\Users\cware\Desktop\Steller18Nov\18NovTrials\Afternoon\M1(2).DSG	11-1-2013	18:32:29	6220.000000	622.000000	49449.225095	20.000000
C:\Users\cware\Desktop\Steller18Nov\18NovTrials\Afternoon\M1(2).DSG	11-1-2013	18:32:29	6221.000000	622.100000	49446.637356	20.000000
C:\Users\cware\Desktop\Steller18Nov\18NovTrials\Afternoon\M1(2).DSG	11-1-2013	18:32:29	6222.000000	622.200000	49450.643762	20.000000
C:\Users\cware\Desktop\Steller18Nov\18NovTrials\Afternoon\M1(2).DSG	11-1-2013	18:32:29	6223.000000	622.300000	49449.897005	20.000000
C:\Users\cware\Desktop\Steller18Nov\18NovTrials\Afternoon\M1(2).DSG	11-1-2013	18:32:29	6224.000000	622.400000	49450.021313	20.000000
C:\Users\cware\Desktop\Steller18Nov\18NovTrials\Afternoon\M1(2).DSG	11-1-2013	18:32:29	6225.000000	622.500000	49451.191072	20.000000
C:\Users\cware\Desktop\Steller18Nov\18NovTrials\Afternoon\M1(2).DSG	11-1-2013	18:32:29	6226.000000	622.600000	49451.041422	20.000000
C:\Users\cware\Desktop\Steller18Nov\18NovTrials\Afternoon\M1(2).DSG	11-1-2013	18:32:29	6227.000000	622.700000	49448.004453	20.000000
C:\Users\cware\Desktop\Steller18Nov\18NovTrials\Afternoon\M1(2).DSG	11-1-2013	18:32:29	6228.000000	622.800000	49451.837865	20.000000
C:\Users\cware\Desktop\Steller18Nov\18NovTrials\Afternoon\M1(2).DSG	11-1-2013	18:32:29	6229.000000	622.900000	49449.921007	20.000000
C:\Users\cware\Desktop\Steller18Nov\18NovTrials\Afternoon\M1(2).DSG	11-1-2013	18:32:29	6230.000000	623.000000	49451.314782	20.000000
C:\Users\cware\Desktop\Steller18Nov\18NovTrials\Afternoon\M1(2).DSG	11-1-2013	18:32:29	6231.000000	623.100000	49450.617673	20.000000
C:\Users\cware\Desktop\Steller18Nov\18NovTrials\Afternoon\M1(2).DSG	11-1-2013	18:32:29	6232.000000	623.200000	49451.115315	20.000000
C:\Users\cware\Desktop\Steller18Nov\18NovTrials\Afternoon\M1(2).DSG	11-1-2013	18:32:29	6233.000000	623.300000	49451.762272	20.000000
C:\Users\cware\Desktop\Steller18Nov\18NovTrials\Afternoon\M1(2).DSG	11-1-2013	18:32:29	6234.000000	623.400000	49450.915964	20.000000
C:\Users\cware\Desktop\Steller18Nov\18NovTrials\Afternoon\M1(2).DSG	11-1-2013	18:32:29	6235.000000	623.500000	49450.368046	20.000000
C:\Users\cware\Desktop\Steller18Nov\18NovTrials\Afternoon\M1(2).DSG	11-1-2013	18:32:29	6236.000000	623.600000	49450.915548	20.000000
C:\Users\cware\Desktop\Steller18Nov\18NovTrials\Afternoon\M1(2).DSG	11-1-2013	18:32:29	6237.000000	623.700000	49451.040030	20.000000
C:\Users\cware\Desktop\Steller18Nov\18NovTrials\Afternoon\M1(2).DSG	11-1-2013	18:32:29	6238.000000	623.800000	49449.396853	20.000000
C:\Users\cware\Desktop\Steller18Nov\18NovTrials\Afternoon\M1(2).DSG	11-1-2013	18:32:29	6239.000000	623.900000	49451.213687	20.000000
C:\Users\cware\Desktop\Steller18Nov\18NovTrials\Afternoon\M1(2).DSG	11-1-2013	18:32:29	6240.000000	624.000000	49450.616242	20.000000
C:\Users\cware\Desktop\Steller18Nov\18NovTrials\Afternoon\M1(2).DSG	11-1-2013	18:32:29	6241.000000	624.100000	49450.417026	20.000000
C:\Users\cware\Desktop\Steller18Nov\18NovTrials\Afternoon\M1(2).DSG	11-1-2013	18:32:29	6242.000000	624.200000	49450.491552	20.000000
C:\Users\cware\Desktop\Steller18Nov\18NovTrials\Afternoon\M1(2).DSG	11-1-2013	18:32:29	6243.000000	624.300000	49451.113758	20.000000
C:\Users\cware\Desktop\Steller18Nov\18NovTrials\Afternoon\M1(2).DSG	11-1-2013	18:32:29	6244.000000	624.400000	49451.661038	20.000000
C:\Users\cware\Desktop\Steller18Nov\18NovTrials\Afternoon\M1(2).DSG	11-1-2013	18:32:29	6245.000000	624.500000	49451.561499	20.000000
C:\Users\cware\Desktop\Steller18Nov\18NovTrials\Afternoon\M1(2).DSG	11-1-2013	18:32:29	6246.000000	624.600000	49450.565784	20.000000
C:\Users\cware\Desktop\Steller18Nov\18NovTrials\Afternoon\M1(2).DSG	11-1-2013	18:32:29	6247.000000	624.700000	49450.216900	20.000000
C:\Users\cware\Desktop\Steller18Nov\18NovTrials\Afternoon\M1(2).DSG	11-1-2013	18:32:29	6248.000000	624.800000	49450.665118	20.000000
C:\Users\cware\Desktop\Steller18Nov\18NovTrials\Afternoon\M1(2).DSG	11-1-2013	18:32:29	6249.000000	624.900000	49450.565432	20.000000
C:\Users\cware\Desktop\Steller18Nov\18NovTrials\Afternoon\M1(2).DSG	11-1-2013	18:32:29	6250.000000	625.000000	49450.141901	20.000000
C:\Users\cware\Desktop\Steller18Nov\18NovTrials\Afternoon\M1(2).DSG	11-1-2013	18:32:29	6251.000000	625.100000	49451.237030	20.000000
C:\Users\cware\Desktop\Steller18Nov\18NovTrials\Afternoon\M1(2).DSG	11-1-2013	18:32:29	6252.000000	625.200000	49450.540164	20.000000
C:\Users\cware\Desktop\Steller18Nov\18NovTrials\Afternoon\M1(2).DSG	11-1-2013	18:32:29	6253.000000	625.300000	49449.917724	20.000000
C:\Users\cware\Desktop\Steller18Nov\18NovTrials\Afternoon\M1(2).DSG	11-1-2013	18:32:29	6254.000000	625.400000	49449.817778	20.000000
C:\Users\cware\Desktop\Steller18Nov\18NovTrials\Afternoon\M1(2).DSG	11-1-2013	18:32:29	6255.000000	625.500000	49451.062206	20.000000
C:\Users\cware\Desktop\Steller18Nov\18NovTrials\Afternoon\M1(2).DSG	11-1-2013	18:32:29	6256.000000	625.600000	49451.659672	20.000000
C:\Users\cware\Desktop\Steller18Nov\18NovTrials\Afternoon\M1(2).DSG	11-1-2013	18:32:29	6257.000000	625.700000	49448.622755	20.000000
C:\Users\cware\Desktop\Steller18Nov\18NovTrials\Afternoon\M1(2).DSG	11-1-2013	18:32:29	6258.000000	625.800000	49451.261079	20.000000
C:\Users\cware\Desktop\Steller18Nov\18NovTrials\Afternoon\M1(2).DSG	11-1-2013	18:32:29	6259.000000	625.900000	49450.215490	20.000000
C:\Users\cware\Desktop\Steller18Nov\18NovTrials\Afternoon\M1(2).DSG	11-1-2013	18:32:29	6260.000000	626.000000	49450.290034	20.000000
C:\Users\cware\Desktop\Steller18Nov\18NovTrials\Afternoon\M1(2).DSG	11-1-2013	18:32:29	6261.000000	626.100000	49448.871077	20.000000
C:\Users\cware\Desktop\Steller18Nov\18NovTrials\Afternoon\M1(2).DSG	11-1-2013	18:32:29	6262.000000	626.200000	49450.837379	20.000000
C:\Users\cware\Desktop\Steller18Nov\18NovTrials\Afternoon\M1(2).DSG	11-1-2013	18:32:29	6263.000000	626.300000	49450.961744	20.000000
C:\Users\cware\Desktop\Steller18Nov\18NovTrials\Afternoon\M1(2).DSG	11-1-2013	18:32:29	6264.000000	626.400000	49451.683440	20.000000
C:\Users\cware\Desktop\Steller18Nov\18NovTrials\Afternoon\M1(2).DSG	11-1-2013	18:32:29	6265.000000	626.500000	49451.509076	20.000000
C:\Users\cware\Desktop\Steller18Nov\18NovTrials\Afternoon\M1(2).DSG	11-1-2013	18:32:29	6266.000000	626.600000	49450.015502	20.000000
C:\Users\cware\Desktop\Steller18Nov\18NovTrials\Afternoon\M1(2).DSG	11-1-2013	18:32:29	6267.000000	626.700000	49451.483929	20.000000
C:\Users\cware\Desktop\Steller18Nov\18NovTrials\Afternoon\M1(2).DSG	11-1-2013	18:32:29	6268.000000	626.800000	49450.189450	20.000000
C:\Users\cware\Desktop\Steller18Nov\18NovTrials\Afternoon\M1(2).DSG	11-1-2013	18:32:29	6269.000000	626.900000	49450.214150	20.000000
C:\Users\cware\Desktop\Steller18Nov\18NovTrials\Afternoon\M1(2).DSG	11-1-2013	18:32:29	6270.000000	627.000000	49451.259375	20.000000
C:\Users\cware\Desktop\Steller18Nov\18NovTrials\Afternoon\M1(2).DSG	11-1-2013	18:32:29	6271.000000	627.100000	49451.483209	20.000000
C:\Users\cware\Desktop\Steller18Nov\18NovTrials\Afternoon\M1(2).DSG	11-1-2013	18:32:29	6272.000000	627.200000	49451.159628	20.000000
C:\Users\cware\Desktop\Steller18Nov\18NovTrials\Afternoon\M1(2).DSG	11-1-2013	18:32:29	6273.000000	627.300000	49448.794942	20.000000
C:\Users\cware\Desktop\Steller18Nov\18NovTrials\Afternoon\M1(2).DSG	11-1-2013	18:32:29	6274.000000	627.400000	49448.894555	20.000000
C:\Users\cware\Desktop\Steller18Nov\18NovTrials\Afternoon\M1(2).DSG	11-1-2013	18:32:29	6275.000000	627.500000	49449.392092	20.000000
C:\Users\cware\Desktop\Steller18Nov\18NovTrials\Afternoon\M1(2).DSG	11-1-2013	18:32:29	6276.000000	627.600000	49450.138705	20.000000
C:\Users\cware\Desktop\Steller18Nov\18NovTrials\Afternoon\M1(2).DSG	11-1-2013	18:32:29	6277.000000	627.700000	49449.964358	20.000000
C:\Users\cware\Desktop\Steller18Nov\18NovTrials\Afternoon\M1(2).DSG	11-1-2013	18:32:29	6278.000000	627.800000	49450.188145	20.000000
C:\Users\cware\Desktop\Steller18Nov\18NovTrials\Afternoon\M1(2).DSG	11-1-2013	18:32:29	6279.000000	627.900000	49450.436961	20.000000
C:\Users\cware\Desktop\Steller18Nov\18NovTrials\Afternoon\M1(2).DSG	11-1-2013	18:32:29	6280.000000	628.000000	49451.158648	20.000000
C:\Users\cware\Desktop\Steller18Nov\18NovTrials\Afternoon\M1(2).DSG	11-1-2013	18:32:29	6281.000000	628.100000	49451.905210	20.000000
C:\Users\cware\Desktop\Steller18Nov\18NovTrials\Afternoon\M1(2).DSG	11-1-2013	18:32:29	6282.000000	628.200000	49450.784943	20.000000
C:\Users\cware\Desktop\Steller18Nov\18NovTrials\Afternoon\M1(2).DSG	11-1-2013	18:32:29	6283.000000	628.300000	49450.884507	20.000000
C:\Users\cware\Desktop\Steller18Nov\18NovTrials\Afternoon\M1(2).DSG	11-1-2013	18:32:29	6284.000000	628.400000	49449.589981	20.000000
C:\Users\cware\Desktop\Steller18Nov\18NovTrials\Afternoon\M1(2).DSG	11-1-2013	18:32:29	6285.000000	628.500000	49450.510967	20.000000
C:\Users\cware\Desktop\Steller18Nov\18NovTrials\Afternoon\M1(2).DSG	11-1-2013	18:32:29	6286.000000	628.600000	49450.211908	20.000000
C:\Users\cware\Desktop\Steller18Nov\18NovTrials\Afternoon\M1(2).DSG	11-1-2013	18:32:29	6287.000000	628.700000	49449.664303	20.000000
C:\Users\cware\Desktop\Steller18Nov\18NovTrials\Afternoon\M1(2).DSG	11-1-2013	18:32:29	6288.000000	628.800000	49449.066776	20.000000
C:\Users\cware\Desktop\Steller18Nov\18NovTrials\Afternoon\M1(2).DSG	11-1-2013	18:32:29	6289.000000	628.900000	49451.804708	20.000000
C:\Users\cware\Desktop\Steller18Nov\18NovTrials\Afternoon\M1(2).DSG	11-1-2013	18:32:29	6290.000000	629.000000	49451.480928	20.000000
C:\Users\cware\Desktop\Steller18Nov\18NovTrials\Afternoon\M1(2).DSG	11-1-2013	18:32:29	6291.000000	629.100000	49451.356399	20.000000
C:\Users\cware\Desktop\Steller18Nov\18NovTrials\Afternoon\M1(2).DSG	11-1-2013	18:32:29	6292.000000	629.200000	49449.613770	20.000000
C:\Users\cware\Desktop\Steller18Nov\18NovTrials\Afternoon\M1(2).DSG	11-1-2013	18:32:29	6293.000000	629.300000	49449.763035	20.000000
C:\Users\cware\Desktop\Steller18Nov\18NovTrials\Afternoon\M1(2).DSG	11-1-2013	18:32:29	6294.000000	629.400000	49448.518386	20.000000
C:\Users\cware\Desktop\Steller18Nov\18NovTrials\Afternoon\M1(2).DSG	11-1-2013	18:32:29	6295.000000	629.500000	49450.882937	20.000000
C:\Users\cware\Desktop\Steller18Nov\18NovTrials\Afternoon\M1(2).DSG	11-1-2013	18:32:29	6296.000000	629.600000	49450.310385	20.000000
C:\Users\cware\Desktop\Steller18Nov\18NovTrials\Afternoon\M1(2).DSG	11-1-2013	18:32:29	6297.000000	629.700000	49449.140500	20.000000
C:\Users\cware\Desktop\Steller18Nov\18NovTrials\Afternoon\M1(2).DSG	11-1-2013	18:32:29	6298.000000	629.800000	49451.430174	20.000000
C:\Users\cware\Desktop\Steller18Nov\18NovTrials\Afternoon\M1(2).DSG	11-1-2013	18:32:29	6299.000000	629.900000	49452.600132	20.000000
C:\Users\cware\Desktop\Steller18Nov\18NovTrials\Afternoon\M1(2).DSG	11-1-2013	18:32:29	6300.000000	630.000000	49449.363966	20.000000
C:\Users\cware\Desktop\Steller18Nov\18NovTrials\Afternoon\M1(2).DSG	11-1-2013	18:32:29	6301.000000	630.100000	49450.309821	20.000000
C:\Users\cware\Desktop\Steller18Nov\18NovTrials\Afternoon\M1(2).DSG	11-1-2013	18:32:29	6302.000000	630.200000	49450.757758	20.000000
C:\Users\cware\Desktop\Steller18Nov\18NovTrials\Afternoon\M1(2).DSG	11-1-2013	18:32:29	6303.000000	630.300000	49450.384364	20.000000
C:\Users\cware\Desktop\Steller18Nov\18NovTrials\Afternoon\M1(2).DSG	11-1-2013	18:32:29	6304.000000	630.400000	49451.429532	20.000000
C:\Users\cware\Desktop\Steller18Nov\18NovTrials\Afternoon\M1(2).DSG	11-1-2013	18:32:29	6305.000000	630.500000	49448.318190	20.000000
C:\Users\cware\Desktop\Steller18Nov\18NovTrials\Afternoon\M1(2).DSG	11-1-2013	18:32:29	6306.000000	630.600000	49451.603645	20.000000
C:\Users\cware\Desktop\Steller18Nov\18NovTrials\Afternoon\M1(2).DSG	11-1-2013	18:32:29	6307.000000	630.700000	49451.478981	20.000000
C:\Users\cware\Desktop\Steller18Nov\18NovTrials\Afternoon\M1(2).DSG	11-1-2013	18:32:29	6308.000000	630.800000	49449.412980	20.000000
C:\Users\cware\Desktop\Steller18Nov\18NovTrials\Afternoon\M1(2).DSG	11-1-2013	18:32:29	6309.000000	630.900000	49450.856498	20.000000
C:\Users\cware\Desktop\Steller18Nov\18NovTrials\Afternoon\M1(2).DSG	11-1-2013	18:32:29	6310.000000	631.000000	49450.234198	20.000000
C:\Users\cware\Desktop\Steller18Nov\18NovTrials\Afternoon\M1(2).DSG	11-1-2013	18:32:29	6311.000000	631.100000	49451.204810	20.000000
C:\Users\cware\Desktop\Steller18Nov\18NovTrials\Afternoon\M1(2).DSG	11-1-2013	18:32:29	6312.000000	631.200000	49451.403835	20.000000
C:\Users\cware\Desktop\Steller18Nov\18NovTrials\Afternoon\M1(2).DSG	11-1-2013	18:32:29	6313.000000	631.300000	49451.353987	20.000000
C:\Users\cware\Desktop\Steller18Nov\18NovTrials\Afternoon\M1(2).DSG	11-1-2013	18:32:29	6314.000000	631.400000	49449.188422	20.000000
C:\Users\cware\Desktop\Steller18Nov\18NovTrials\Afternoon\M1(2).DSG	11-1-2013	18:32:29	6315.000000	631.500000	49450.905786	20.000000
C:\Users\cware\Desktop\Steller18Nov\18NovTrials\Afternoon\M1(2).DSG	11-1-2013	18:32:29	6316.000000	631.600000	49449.984709	20.000000
C:\Users\cware\Desktop\Steller18Nov\18NovTrials\Afternoon\M1(2).DSG	11-1-2013	18:32:29	6317.000000	631.700000	49450.382725	20.000000
C:\Users\cware\Desktop\Steller18Nov\18NovTrials\Afternoon\M1(2).DSG	11-1-2013	18:32:29	6318.000000	631.800000	49450.980195	20.000000
C:\Users\cware\Desktop\Steller18Nov\18NovTrials\Afternoon\M1(2).DSG	11-1-2013	18:32:29	6319.000000	631.900000	49450.158531	20.000000
C:\Users\cware\Desktop\Steller18Nov\18NovTrials\Afternoon\M1(2).DSG	11-1-2013	18:32:29	6320.000000	632.000000	49451.228729	20.000000
C:\Users\cware\Desktop\Steller18Nov\18NovTrials\Afternoon\M1(2).DSG	11-1-2013	18:32:29	6321.000000	632.100000	49450.357400	20.000000
C:\Users\cware\Desktop\Steller18Nov\18NovTrials\Afternoon\M1(2).DSG	11-1-2013	18:32:29	6322.000000	632.200000	49450.656046	20.000000
C:\Users\cware\Desktop\Steller18Nov\18NovTrials\Afternoon\M1(2).DSG	11-1-2013	18:32:29	6323.000000	632.300000	49450.606069	20.000000
C:\Users\cware\Desktop\Steller18Nov\18NovTrials\Afternoon\M1(2).DSG	11-1-2013	18:32:29	6324.000000	632.400000	49449.884147	20.000000
C:\Users\cware\Desktop\Steller18Nov\18NovTrials\Afternoon\M1(2).DSG	11-1-2013	18:32:29	6325.000000	632.500000	49450.356940	20.000000
C:\Users\cware\Desktop\Steller18Nov\18NovTrials\Afternoon\M1(2).DSG	11-1-2013	18:32:29	6326.000000	632.600000	49449.784435	20.000000
C:\Users\cware\Desktop\Steller18Nov\18NovTrials\Afternoon\M1(2).DSG	11-1-2013	18:32:29	6327.000000	632.700000	49449.510498	20.000000
C:\Users\cware\Desktop\Steller18Nov\18NovTrials\Afternoon\M1(2).DSG	11-1-2013	18:32:29	6328.000000	632.800000	49450.580627	20.000000
C:\Users\cware\Desktop\Steller18Nov\18NovTrials\Afternoon\M1(2).DSG	11-1-2013	18:32:29	6329.000000	632.900000	49449.510186	20.000000
C:\Users\cware\Desktop\Steller18Nov\18NovTrials\Afternoon\M1(2).DSG	11-1-2013	18:32:29	6330.000000	633.000000	49450.157152	20.000000
C:\Users\cware\Desktop\Steller18Nov\18NovTrials\Afternoon\M1(2).DSG	11-1-2013	18:32:29	6331.000000	633.100000	49449.858441	20.000000
C:\Users\cware\Desktop\Steller18Nov\18NovTrials\Afternoon\M1(2).DSG	11-1-2013	18:32:29	6332.000000	633.200000	49450.530264	20.000000
C:\Users\cware\Desktop\Steller18Nov\18NovTrials\Afternoon\M1(2).DSG	11-1-2013	18:32:29	6333.000000	633.300000	49450.804144	20.000000
C:\Users\cware\Desktop\Steller18Nov\18NovTrials\Afternoon\M1(2).DSG	11-1-2013	18:32:29	6334.000000	633.400000	49449.435131	20.000000
C:\Users\cware\Desktop\Steller18Nov\18NovTrials\Afternoon\M1(2).DSG	11-1-2013	18:32:29	6335.000000	633.500000	49449.584192	20.000000
C:\Users\cware\Desktop\Steller18Nov\18NovTrials\Afternoon\M1(2).DSG	11-1-2013	18:32:29	6336.000000	633.600000	49451.476045	20.000000
C:\Users\cware\Desktop\Steller18Nov\18NovTrials\Afternoon\M1(2).DSG	11-1-2013	18:32:29	6337.000000	633.700000	49449.832930	20.000000
C:\Users\cware\Desktop\Steller18Nov\18NovTrials\Afternoon\M1(2).DSG	11-1-2013	18:32:29	6338.000000	633.800000	49449.882825	20.000000
C:\Users\cware\Desktop\Steller18Nov\18NovTrials\Afternoon\M1(2).DSG	11-1-2013	18:32:29	6339.000000	633.900000	49450.455161	20.000000
C:\Users\cware\Desktop\Steller18Nov\18NovTrials\Afternoon\M1(2).DSG	11-1-2013	18:32:29	6340.000000	634.000000	49450.181193	20.000000
C:\Users\cware\Desktop\Steller18Nov\18NovTrials\Afternoon\M1(2).DSG	11-1-2013	18:32:29	6341.000000	634.100000	49449.708136	20.000000
C:\Users\cware\Desktop\Steller18Nov\18NovTrials\Afternoon\M1(2).DSG	11-1-2013	18:32:29	6342.000000	634.200000	49450.006613	20.000000
C:\Users\cware\Desktop\Steller18Nov\18NovTrials\Afternoon\M1(2).DSG	11-1-2013	18:32:29	6343.000000	634.300000	49451.276274	20.000000
C:\Users\cware\Desktop\Steller18Nov\18NovTrials\Afternoon\M1(2).DSG	11-1-2013	18:32:29	6344.000000	634.400000	49449.707797	20.000000
C:\Users\cware\Desktop\Steller18Nov\18NovTrials\Afternoon\M1(2).DSG	11-1-2013	18:32:29	6345.000000	634.500000	49451.823580	20.000000
C:\Users\cware\Desktop\Steller18Nov\18NovTrials\Afternoon\M1(2).DSG	11-1-2013	18:32:29	6346.000000	634.600000	49450.155608	20.000000
C:\Users\cware\Desktop\Steller18Nov\18NovTrials\Afternoon\M1(2).DSG	11-1-2013	18:32:29	6347.000000	634.700000	49450.429407	20.000000
C:\Users\cware\Desktop\Steller18Nov\18NovTrials\Afternoon\M1(2).DSG	11-1-2013	18:32:29	6348.000000	634.800000	49451.101403	20.000000
C:\Users\cware\Desktop\Steller18Nov\18NovTrials\Afternoon\M1(2).DSG	11-1-2013	18:32:29	6349.000000	634.900000	49449.109785	20.000000
C:\Users\cware\Desktop\Steller18Nov\18NovTrials\Afternoon\M1(2).DSG	11-1-2013	18:32:29	6350.000000	635.000000	49449.781963	20.000000
C:\Users\cware\Desktop\Steller18Nov\18NovTrials\Afternoon\M1(2).DSG	11-1-2013	18:32:29	6351.000000	635.100000	49451.449528	20.000000
C:\Users\cware\Desktop\Steller18Nov\18NovTrials\Afternoon\M1(2).DSG	11-1-2013	18:32:29	6352.000000	635.200000	49449.059712	20.000000
C:\Users\cware\Desktop\Steller18Nov\18NovTrials\Afternoon\M1(2).DSG	11-1-2013	18:32:29	6353.000000	635.300000	49451.474115	20.000000
C:\Users\cware\Desktop\Steller18Nov\18NovTrials\Afternoon\M1(2).DSG	11-1-2013	18:32:29	6354.000000	635.400000	49450.080219	20.000000
C:\Users\cware\Desktop\Steller18Nov\18NovTrials\Afternoon\M1(2).DSG	11-1-2013	18:32:29	6355.000000	635.500000	49450.428587	20.000000
C:\Users\cware\Desktop\Steller18Nov\18NovTrials\Afternoon\M1(2).DSG	11-1-2013	18:32:29	6356.000000	635.600000	49450.129798	20.000000
C:\Users\cware\Desktop\Steller18Nov\18NovTrials\Afternoon\M1(2).DSG	11-1-2013	18:32:29	6357.000000	635.700000	49450.328780	20.000000
C:\Users\cware\Desktop\Steller18Nov\18NovTrials\Afternoon\M1(2).DSG	11-1-2013	18:32:29	6358.000000	635.800000	49451.100327	20.000000
C:\Users\cware\Desktop\Steller18Nov\18NovTrials\Afternoon\M1(2).DSG	11-1-2013	18:32:29	6359.000000	635.900000	49450.328528	20.000000
C:\Users\cware\Desktop\Steller18Nov\18NovTrials\Afternoon\M1(2).DSG	11-1-2013	18:32:29	6360.000000	636.000000	49451.573051	20.000000
C:\Users\cware\Desktop\Steller18Nov\18NovTrials\Afternoon\M1(2).DSG	11-1-2013	18:32:29	6361.000000	636.100000	49450.253694	20.000000
C:\Users\cware\Desktop\Steller18Nov\18NovTrials\Afternoon\M1(2).DSG	11-1-2013	18:32:29	6362.000000	636.200000	49449.556599	20.000000
C:\Users\cware\Desktop\Steller18Nov\18NovTrials\Afternoon\M1(2).DSG	11-1-2013	18:32:29	6363.000000	636.300000	49449.382131	20.000000
C:\Users\cware\Desktop\Steller18Nov\18NovTrials\Afternoon\M1(2).DSG	11-1-2013	18:32:29	6364.000000	636.400000	49450.751287	20.000000
C:\Users\cware\Desktop\Steller18Nov\18NovTrials\Afternoon\M1(2).DSG	11-1-2013	18:32:29	6365.000000	636.500000	49449.431883	20.000000
C:\Users\cware\Desktop\Steller18Nov\18NovTrials\Afternoon\M1(2).DSG	11-1-2013	18:32:29	6366.000000	636.600000	49450.800658	20.000000
C:\Users\cware\Desktop\Steller18Nov\18NovTrials\Afternoon\M1(2).DSG	11-1-2013	18:32:29	6367.000000	636.700000	49450.277974	20.000000
C:\Users\cware\Desktop\Steller18Nov\18NovTrials\Afternoon\M1(2).DSG	11-1-2013	18:32:29	6368.000000	636.800000	49451.049548	20.000000
C:\Users\cware\Desktop\Steller18Nov\18NovTrials\Afternoon\M1(2).DSG	11-1-2013	18:32:29	6369.000000	636.900000	49450.900071	20.000000
C:\Users\cware\Desktop\Steller18Nov\18NovTrials\Afternoon\M1(2).DSG	11-1-2013	18:32:29	6370.000000	637.000000	49449.854490	20.000000
C:\Users\cware\Desktop\Steller18Nov\18NovTrials\Afternoon\M1(2).DSG	11-1-2013	18:32:29	6371.000000	637.100000	49450.850067	20.000000
C:\Users\cware\Desktop\Steller18Nov\18NovTrials\Afternoon\M1(2).DSG	11-1-2013	18:32:29	6372.000000	637.200000	49449.431102	20.000000
C:\Users\cware\Desktop\Steller18Nov\18NovTrials\Afternoon\M1(2).DSG	11-1-2013	18:32:29	6373.000000	637.300000	49449.157204	20.000000
C:\Users\cware\Desktop\Steller18Nov\18NovTrials\Afternoon\M1(2).DSG	11-1-2013	18:32:29	6374.000000	637.400000	49450.028360	20.000000
C:\Users\cware\Desktop\Steller18Nov\18NovTrials\Afternoon\M1(2).DSG	11-1-2013	18:32:29	6375.000000	637.500000	49449.654940	20.000000
C:\Users\cware\Desktop\Steller18Nov\18NovTrials\Afternoon\M1(2).DSG	11-1-2013	18:32:29	6376.000000	637.600000	49449.903687	20.000000
C:\Users\cware\Desktop\Steller18Nov\18NovTrials\Afternoon\M1(2).DSG	11-1-2013	18:32:29	6377.000000	637.700000	49449.853935	20.000000
C:\Users\cware\Desktop\Steller18Nov\18NovTrials\Afternoon\M1(2).DSG	11-1-2013	18:32:29	6378.000000	637.800000	49451.147963	20.000000
C:\Users\cware\Desktop\Steller18Nov\18NovTrials\Afternoon\M1(2).DSG	11-1-2013	18:32:29	6379.000000	637.900000	49449.978009	20.000000
C:\Users\cware\Desktop\Steller18Nov\18NovTrials\Afternoon\M1(2).DSG	11-1-2013	18:32:29	6380.000000	638.000000	49451.446531	20.000000
C:\Users\cware\Desktop\Steller18Nov\18NovTrials\Afternoon\M1(2).DSG	11-1-2013	18:32:29	6381.000000	638.100000	49450.475577	20.000000
C:\Users\cware\Desktop\Steller18Nov\18NovTrials\Afternoon\M1(2).DSG	11-1-2013	18:32:29	6382.000000	638.200000	49450.898787	20.000000
C:\Users\cware\Desktop\Steller18Nov\18NovTrials\Afternoon\M1(2).DSG	11-1-2013	18:32:29	6383.000000	638.300000	49451.296789	20.000000
C:\Users\cware\Desktop\Steller18Nov\18NovTrials\Afternoon\M1(2).DSG	11-1-2013	18:32:29	6384.000000	638.400000	49450.350913	20.000000
C:\Users\cware\Desktop\Steller18Nov\18NovTrials\Afternoon\M1(2).DSG	11-1-2013	18:32:29	6385.000000	638.500000	49451.520519	20.000000
C:\Users\cware\Desktop\Steller18Nov\18NovTrials\Afternoon\M1(2).DSG	11-1-2013	18:32:29	6386.000000	638.600000	49449.380062	20.000000
C:\Users\cware\Desktop\Steller18Nov\18NovTrials\Afternoon\M1(2).DSG	11-1-2013	18:32:29	6387.000000	638.700000	49451.296386	20.000000
C:\Users\cware\Desktop\Steller18Nov\18NovTrials\Afternoon\M1(2).DSG	11-1-2013	18:32:29	6388.000000	638.800000	49449.778065	20.000000
C:\Users\cware\Desktop\Steller18Nov\18NovTrials\Afternoon\M1(2).DSG	11-1-2013	18:32:29	6389.000000	638.900000	49450.624247	20.000000
C:\Users\cware\Desktop\Steller18Nov\18NovTrials\Afternoon\M1(2).DSG	11-1-2013	18:32:29	6390.000000	639.000000	49451.470464	20.000000
C:\Users\cware\Desktop\Steller18Nov\18NovTrials\Afternoon\M1(2).DSG	11-1-2013	18:32:29	6391.000000	639.100000	49450.399992	20.000000
C:\Users\cware\Desktop\Steller18Nov\18NovTrials\Afternoon\M1(2).DSG	11-1-2013	18:32:29	6392.000000	639.200000	49450.524327	20.000000
C:\Users\cware\Desktop\Steller18Nov\18NovTrials\Afternoon\M1(2).DSG	11-1-2013	18:32:29	6393.000000	639.300000	49450.275411	20.000000
C:\Users\cware\Desktop\Steller18Nov\18NovTrials\Afternoon\M1(2).DSG	11-1-2013	18:32:29	6394.000000	639.400000	49450.001552	20.000000
C:\Users\cware\Desktop\Steller18Nov\18NovTrials\Afternoon\M1(2).DSG	11-1-2013	18:32:29	6395.000000	639.500000	49449.478656	20.000000
C:\Users\cware\Desktop\Steller18Nov\18NovTrials\Afternoon\M1(2).DSG	11-1-2013	18:32:29	6396.000000	639.600000	49450.723204	20.000000
C:\Users\cware\Desktop\Steller18Nov\18NovTrials\Afternoon\M1(2).DSG	11-1-2013	18:32:29	6397.000000	639.700000	49451.046711	20.000000
C:\Users\cware\Desktop\Steller18Nov\18NovTrials\Afternoon\M1(2).DSG	11-1-2013	18:32:29	6398.000000	639.800000	49451.594338	20.000000
C:\Users\cware\Desktop\Steller18Nov\18NovTrials\Afternoon\M1(2).DSG	11-1-2013	18:32:29	6399.000000	639.900000	49451.270524	20.000000
C:\Users\cware\Desktop\Steller18Nov\18NovTrials\Afternoon\M1(2).DSG	11-1-2013	18:32:29	6400.000000	640.000000	49449.378718	20.000000
C:\Users\cware\Desktop\Steller18Nov\18NovTrials\Afternoon\M1(2).DSG	11-1-2013	18:32:29	6401.000000	640.100000	49450.399255	20.000000
C:\Users\cware\Desktop\Steller18Nov\18NovTrials\Afternoon\M1(2).DSG	11-1-2013	18:32:29	6402.000000	640.200000	49449.328814	20.000000
C:\Users\cware\Desktop\Steller18Nov\18NovTrials\Afternoon\M1(2).DSG	11-1-2013	18:32:29	6403.000000	640.300000	49451.245246	20.000000
C:\Users\cware\Desktop\Steller18Nov\18NovTrials\Afternoon\M1(2).DSG	11-1-2013	18:32:29	6404.000000	640.400000	49450.498482	20.000000
C:\Users\cware\Desktop\Steller18Nov\18NovTrials\Afternoon\M1(2).DSG	11-1-2013	18:32:29	6405.000000	640.500000	49450.523295	20.000000
C:\Users\cware\Desktop\Steller18Nov\18NovTrials\Afternoon\M1(2).DSG	11-1-2013	18:32:29	6406.000000	640.600000	49450.373826	20.000000
C:\Users\cware\Desktop\Steller18Nov\18NovTrials\Afternoon\M1(2).DSG	11-1-2013	18:32:29	6407.000000	640.700000	49449.751548	20.000000
C:\Users\cware\Desktop\Steller18Nov\18NovTrials\Afternoon\M1(2).DSG	11-1-2013	18:32:29	6408.000000	640.800000	49450.224297	20.000000
C:\Users\cware\Desktop\Steller18Nov\18NovTrials\Afternoon\M1(2).DSG	11-1-2013	18:32:29	6409.000000	640.900000	49450.672225	20.000000
C:\Users\cware\Desktop\Steller18Nov\18NovTrials\Afternoon\M1(2).DSG	11-1-2013	18:32:29	6410.000000	641.000000	49449.128892	20.000000
C:\Users\cware\Desktop\Steller18Nov\18NovTrials\Afternoon\M1(2).DSG	11-1-2013	18:32:29	6411.000000	641.100000	49450.174194	20.000000
C:\Users\cware\Desktop\Steller18Nov\18NovTrials\Afternoon\M1(2).DSG	11-1-2013	18:32:29	6412.000000	641.200000	49450.671783	20.000000
C:\Users\cware\Desktop\Steller18Nov\18NovTrials\Afternoon\M1(2).DSG	11-1-2013	18:32:29	6413.000000	641.300000	49450.298359	20.000000
C:\Users\cware\Desktop\Steller18Nov\18NovTrials\Afternoon\M1(2).DSG	11-1-2013	18:32:29	6414.000000	641.400000	49450.372885	20.000000
C:\Users\cware\Desktop\Steller18Nov\18NovTrials\Afternoon\M1(2).DSG	11-1-2013	18:32:29	6415.000000	641.500000	49450.049266	20.000000
C:\Users\cware\Desktop\Steller18Nov\18NovTrials\Afternoon\M1(2).DSG	11-1-2013	18:32:29	6416.000000	641.600000	49450.646601	20.000000
C:\Users\cware\Desktop\Steller18Nov\18NovTrials\Afternoon\M1(2).DSG	11-1-2013	18:32:29	6417.000000	641.700000	49449.277419	20.000000
C:\Users\cware\Desktop\Steller18Nov\18NovTrials\Afternoon\M1(2).DSG	11-1-2013	18:32:29	6418.000000	641.800000	49450.049097	20.000000
C:\Users\cware\Desktop\Steller18Nov\18NovTrials\Afternoon\M1(2).DSG	11-1-2013	18:32:29	6419.000000	641.900000	49450.571720	20.000000
C:\Users\cware\Desktop\Steller18Nov\18NovTrials\Afternoon\M1(2).DSG	11-1-2013	18:32:29	6420.000000	642.000000	49449.227324	20.000000
C:\Users\cware\Desktop\Steller18Nov\18NovTrials\Afternoon\M1(2).DSG	11-1-2013	18:32:29	6421.000000	642.100000	49449.725208	20.000000
C:\Users\cware\Desktop\Steller18Nov\18NovTrials\Afternoon\M1(2).DSG	11-1-2013	18:32:29	6422.000000	642.200000	49450.820102	20.000000
C:\Users\cware\Desktop\Steller18Nov\18NovTrials\Afternoon\M1(2).DSG	11-1-2013	18:32:29	6423.000000	642.300000	49450.944558	20.000000
C:\Users\cware\Desktop\Steller18Nov\18NovTrials\Afternoon\M1(2).DSG	11-1-2013	18:32:29	6424.000000	642.400000	49450.048489	20.000000
C:\Users\cware\Desktop\Steller18Nov\18NovTrials\Afternoon\M1(2).DSG	11-1-2013	18:32:29	6425.000000	642.500000	49449.475919	20.000000
C:\Users\cware\Desktop\Steller18Nov\18NovTrials\Afternoon\M1(2).DSG	11-1-2013	18:32:29	6426.000000	642.600000	49450.795077	20.000000
C:\Users\cware\Desktop\Steller18Nov\18NovTrials\Afternoon\M1(2).DSG	11-1-2013	18:32:29	6427.000000	642.700000	49449.052514	20.000000
C:\Users\cware\Desktop\Steller18Nov\18NovTrials\Afternoon\M1(2).DSG	11-1-2013	18:32:29	6428.000000	642.800000	49450.944072	20.000000
C:\Users\cware\Desktop\Steller18Nov\18NovTrials\Afternoon\M1(2).DSG	11-1-2013	18:32:29	6429.000000	642.900000	49450.844560	20.000000
C:\Users\cware\Desktop\Steller18Nov\18NovTrials\Afternoon\M1(2).DSG	11-1-2013	18:32:29	6430.000000	643.000000	49451.192975	20.000000
C:\Users\cware\Desktop\Steller18Nov\18NovTrials\Afternoon\M1(2).DSG	11-1-2013	18:32:29	6431.000000	643.100000	49449.375860	20.000000
C:\Users\cware\Desktop\Steller18Nov\18NovTrials\Afternoon\M1(2).DSG	11-1-2013	18:32:29	6432.000000	643.200000	49450.794521	20.000000
C:\Users\cware\Desktop\Steller18Nov\18NovTrials\Afternoon\M1(2).DSG	11-1-2013	18:32:29	6433.000000	643.300000	49449.898314	20.000000
C:\Users\cware\Desktop\Steller18Nov\18NovTrials\Afternoon\M1(2).DSG	11-1-2013	18:32:29	6434.000000	643.400000	49450.694913	20.000000
C:\Users\cware\Desktop\Steller18Nov\18NovTrials\Afternoon\M1(2).DSG	11-1-2013	18:32:29	6435.000000	643.500000	49449.425239	20.000000
C:\Users\cware\Desktop\Steller18Nov\18NovTrials\Afternoon\M1(2).DSG	11-1-2013	18:32:29	6436.000000	643.600000	49452.138266	20.000000
C:\Users\cware\Desktop\Steller18Nov\18NovTrials\Afternoon\M1(2).DSG	11-1-2013	18:32:29	6437.000000	643.700000	49449.649290	20.000000
C:\Users\cware\Desktop\Steller18Nov\18NovTrials\Afternoon\M1(2).DSG	11-1-2013	18:32:29	6438.000000	643.800000	49449.898076	20.000000
C:\Users\cware\Desktop\Steller18Nov\18NovTrials\Afternoon\M1(2).DSG	11-1-2013	18:32:29	6439.000000	643.900000	49450.893440	20.000000
C:\Users\cware\Desktop\Steller18Nov\18NovTrials\Afternoon\M1(2).DSG	11-1-2013	18:32:29	6440.000000	644.000000	49449.424853	20.000000
C:\Users\cware\Desktop\Steller18Nov\18NovTrials\Afternoon\M1(2).DSG	11-1-2013	18:32:29	6441.000000	644.100000	49450.594529	20.000000
C:\Users\cware\Desktop\Steller18Nov\18NovTrials\Afternoon\M1(2).DSG	11-1-2013	18:32:29	6442.000000	644.200000	49450.768793	20.000000
C:\Users\cware\Desktop\Steller18Nov\18NovTrials\Afternoon\M1(2).DSG	11-1-2013	18:32:29	6443.000000	644.300000	49451.017722	20.000000
C:\Users\cware\Desktop\Steller18Nov\18NovTrials\Afternoon\M1(2).DSG	11-1-2013	18:32:29	6444.000000	644.400000	49450.569439	20.000000
C:\Users\cware\Desktop\Steller18Nov\18NovTrials\Afternoon\M1(2).DSG	11-1-2013	18:32:29	6445.000000	644.500000	49451.116940	20.000000
C:\Users\cware\Desktop\Steller18Nov\18NovTrials\Afternoon\M1(2).DSG	11-1-2013	18:32:29	6446.000000	644.600000	49450.146194	20.000000
C:\Users\cware\Desktop\Steller18Nov\18NovTrials\Afternoon\M1(2).DSG	11-1-2013	18:32:29	6447.000000	644.700000	49449.548711	20.000000
C:\Users\cware\Desktop\Steller18Nov\18NovTrials\Afternoon\M1(2).DSG	11-1-2013	18:32:29	6448.000000	644.800000	49448.951380	20.000000
C:\Users\cware\Desktop\Steller18Nov\18NovTrials\Afternoon\M1(2).DSG	11-1-2013	18:32:29	6449.000000	644.900000	49449.946796	20.000000
C:\Users\cware\Desktop\Steller18Nov\18NovTrials\Afternoon\M1(2).DSG	11-1-2013	18:32:29	6450.000000	645.000000	49449.199961	20.000000
C:\Users\cware\Desktop\Steller18Nov\18NovTrials\Afternoon\M1(2).DSG	11-1-2013	18:32:29	6451.000000	645.100000	49450.519179	20.000000
C:\Users\cware\Desktop\Steller18Nov\18NovTrials\Afternoon\M1(2).DSG	11-1-2013	18:32:29	6452.000000	645.200000	49451.415005	20.000000
C:\Users\cware\Desktop\Steller18Nov\18NovTrials\Afternoon\M1(2).DSG	11-1-2013	18:32:29	6453.000000	645.300000	49450.269912	20.000000
C:\Users\cware\Desktop\Steller18Nov\18NovTrials\Afternoon\M1(2).DSG	11-1-2013	18:32:29	6454.000000	645.400000	49449.597999	20.000000
C:\Users\cware\Desktop\Steller18Nov\18NovTrials\Afternoon\M1(2).DSG	11-1-2013	18:32:29	6455.000000	645.500000	49449.821872	20.000000
C:\Users\cware\Desktop\Steller18Nov\18NovTrials\Afternoon\M1(2).DSG	11-1-2013	18:32:29	6456.000000	645.600000	49450.020801	20.000000
C:\Users\cware\Desktop\Steller18Nov\18NovTrials\Afternoon\M1(2).DSG	11-1-2013	18:32:29	6457.000000	645.700000	49449.348714	20.000000
C:\Users\cware\Desktop\Steller18Nov\18NovTrials\Afternoon\M1(2).DSG	11-1-2013	18:32:29	6458.000000	645.800000	49449.672243	20.000000
C:\Users\cware\Desktop\Steller18Nov\18NovTrials\Afternoon\M1(2).DSG	11-1-2013	18:32:29	6459.000000	645.900000	49448.452399	20.000000
C:\Users\cware\Desktop\Steller18Nov\18NovTrials\Afternoon\M1(2).DSG	11-1-2013	18:32:29	6460.000000	646.000000	49449.149364	20.000000
C:\Users\cware\Desktop\Steller18Nov\18NovTrials\Afternoon\M1(2).DSG	11-1-2013	18:32:29	6461.000000	646.100000	49450.418674	20.000000
C:\Users\cware\Desktop\Steller18Nov\18NovTrials\Afternoon\M1(2).DSG	11-1-2013	18:32:29	6462.000000	646.200000	49448.701085	20.000000
C:\Users\cware\Desktop\Steller18Nov\18NovTrials\Afternoon\M1(2).DSG	11-1-2013	18:32:29	6463.000000	646.300000	49450.841650	20.000000
C:\Users\cware\Desktop\Steller18Nov\18NovTrials\Afternoon\M1(2).DSG	11-1-2013	18:32:29	6464.000000	646.400000	49450.244141	20.000000
C:\Users\cware\Desktop\Steller18Nov\18NovTrials\Afternoon\M1(2).DSG	11-1-2013	18:32:29	6465.000000	646.500000	49449.671566	20.000000
C:\Users\cware\Desktop\Steller18Nov\18NovTrials\Afternoon\M1(2).DSG	11-1-2013	18:32:29	6466.000000	646.600000	49450.492918	20.000000
C:\Users\cware\Desktop\Steller18Nov\18NovTrials\Afternoon\M1(2).DSG	11-1-2013	18:32:29	6467.000000	646.700000	49449.372881	20.000000
C:\Users\cware\Desktop\Steller18Nov\18NovTrials\Afternoon\M1(2).DSG	11-1-2013	18:32:29	6468.000000	646.800000	49450.443075	20.000000
C:\Users\cware\Desktop\Steller18Nov\18NovTrials\Afternoon\M1(2).DSG	11-1-2013	18:32:29	6469.000000	646.900000	49448.775381	20.000000
C:\Users\cware\Desktop\Steller18Nov\18NovTrials\Afternoon\M1(2).DSG	11-1-2013	18:32:29	6470.000000	647.000000	49449.745767	20.000000
C:\Users\cware\Desktop\Steller18Nov\18NovTrials\Afternoon\M1(2).DSG	11-1-2013	18:32:29	6471.000000	647.100000	49449.173219	20.000000
C:\Users\cware\Desktop\Steller18Nov\18NovTrials\Afternoon\M1(2).DSG	11-1-2013	18:32:29	6472.000000	647.200000	49450.293268	20.000000
C:\Users\cware\Desktop\Steller18Nov\18NovTrials\Afternoon\M1(2).DSG	11-1-2013	18:32:29	6473.000000	647.300000	49450.119009	20.000000
C:\Users\cware\Desktop\Steller18Nov\18NovTrials\Afternoon\M1(2).DSG	11-1-2013	18:32:29	6474.000000	647.400000	49450.143848	20.000000
C:\Users\cware\Desktop\Steller18Nov\18NovTrials\Afternoon\M1(2).DSG	11-1-2013	18:32:29	6475.000000	647.500000	49449.944775	20.000000
C:\Users\cware\Desktop\Steller18Nov\18NovTrials\Afternoon\M1(2).DSG	11-1-2013	18:32:29	6476.000000	647.600000	49450.591598	20.000000
C:\Users\cware\Desktop\Steller18Nov\18NovTrials\Afternoon\M1(2).DSG	11-1-2013	18:32:29	6477.000000	647.700000	49448.251826	20.000000
C:\Users\cware\Desktop\Steller18Nov\18NovTrials\Afternoon\M1(2).DSG	11-1-2013	18:32:29	6478.000000	647.800000	49449.396745	20.000000
C:\Users\cware\Desktop\Steller18Nov\18NovTrials\Afternoon\M1(2).DSG	11-1-2013	18:32:29	6479.000000	647.900000	49450.591511	20.000000
C:\Users\cware\Desktop\Steller18Nov\18NovTrials\Afternoon\M1(2).DSG	11-1-2013	18:32:29	6480.000000	648.000000	49449.222363	20.000000
C:\Users\cware\Desktop\Steller18Nov\18NovTrials\Afternoon\M1(2).DSG	11-1-2013	18:32:29	6481.000000	648.100000	49450.541590	20.000000
C:\Users\cware\Desktop\Steller18Nov\18NovTrials\Afternoon\M1(2).DSG	11-1-2013	18:32:29	6482.000000	648.200000	49451.064144	20.000000
C:\Users\cware\Desktop\Steller18Nov\18NovTrials\Afternoon\M1(2).DSG	11-1-2013	18:32:29	6483.000000	648.300000	49450.367265	20.000000
C:\Users\cware\Desktop\Steller18Nov\18NovTrials\Afternoon\M1(2).DSG	11-1-2013	18:32:29	6484.000000	648.400000	49449.918960	20.000000
C:\Users\cware\Desktop\Steller18Nov\18NovTrials\Afternoon\M1(2).DSG	11-1-2013	18:32:29	6485.000000	648.500000	49449.197138	20.000000
C:\Users\cware\Desktop\Steller18Nov\18NovTrials\Afternoon\M1(2).DSG	11-1-2013	18:32:29	6486.000000	648.600000	49449.993399	20.000000
C:\Users\cware\Desktop\Steller18Nov\18NovTrials\Afternoon\M1(2).DSG	11-1-2013	18:32:29	6487.000000	648.700000	49449.968617	20.000000
C:\Users\cware\Desktop\Steller18Nov\18NovTrials\Afternoon\M1(2).DSG	11-1-2013	18:32:29	6488.000000	648.800000	49449.495477	20.000000
C:\Users\cware\Desktop\Steller18Nov\18NovTrials\Afternoon\M1(2).DSG	11-1-2013	18:32:29	6489.000000	648.900000	49448.723795	20.000000
C:\Users\cware\Desktop\Steller18Nov\18NovTrials\Afternoon\M1(2).DSG	11-1-2013	18:32:29	6490.000000	649.000000	49450.491005	20.000000
C:\Users\cware\Desktop\Steller18Nov\18NovTrials\Afternoon\M1(2).DSG	11-1-2013	18:32:29	6491.000000	649.100000	49450.938899	20.000000
C:\Users\cware\Desktop\Steller18Nov\18NovTrials\Afternoon\M1(2).DSG	11-1-2013	18:32:29	6492.000000	649.200000	49450.640088	20.000000
C:\Users\cware\Desktop\Steller18Nov\18NovTrials\Afternoon\M1(2).DSG	11-1-2013	18:32:29	6493.000000	649.300000	49449.968035	20.000000
C:\Users\cware\Desktop\Steller18Nov\18NovTrials\Afternoon\M1(2).DSG	11-1-2013	18:32:29	6494.000000	649.400000	49450.540454	20.000000
C:\Users\cware\Desktop\Steller18Nov\18NovTrials\Afternoon\M1(2).DSG	11-1-2013	18:32:29	6495.000000	649.500000	49449.096646	20.000000
C:\Users\cware\Desktop\Steller18Nov\18NovTrials\Afternoon\M1(2).DSG	11-1-2013	18:32:29	6496.000000	649.600000	49448.573810	20.000000
C:\Users\cware\Desktop\Steller18Nov\18NovTrials\Afternoon\M1(2).DSG	11-1-2013	18:32:29	6497.000000	649.700000	49448.573880	20.000000
C:\Users\cware\Desktop\Steller18Nov\18NovTrials\Afternoon\M1(2).DSG	11-1-2013	18:32:29	6498.000000	649.800000	49450.664589	20.000000
C:\Users\cware\Desktop\Steller18Nov\18NovTrials\Afternoon\M1(2).DSG	11-1-2013	18:32:29	6499.000000	649.900000	49450.614720	20.000000
C:\Users\cware\Desktop\Steller18Nov\18NovTrials\Afternoon\M1(2).DSG	11-1-2013	18:32:29	6500.000000	650.000000	49451.759604	20.000000
C:\Users\cware\Desktop\Steller18Nov\18NovTrials\Afternoon\M1(2).DSG	11-1-2013	18:32:29	6501.000000	650.100000	49449.743395	20.000000
C:\Users\cware\Desktop\Steller18Nov\18NovTrials\Afternoon\M1(2).DSG	11-1-2013	18:32:29	6502.000000	650.200000	49449.917533	20.000000
C:\Users\cware\Desktop\Steller18Nov\18NovTrials\Afternoon\M1(2).DSG	11-1-2013	18:32:29	6503.000000	650.300000	49449.543954	20.000000
C:\Users\cware\Desktop\Steller18Nov\18NovTrials\Afternoon\M1(2).DSG	11-1-2013	18:32:29	6504.000000	650.400000	49450.987614	20.000000
C:\Users\cware\Desktop\Steller18Nov\18NovTrials\Afternoon\M1(2).DSG	11-1-2013	18:32:29	6505.000000	650.500000	49450.738750	20.000000
C:\Users\cware\Desktop\Steller18Nov\18NovTrials\Afternoon\M1(2).DSG	11-1-2013	18:32:29	6506.000000	650.600000	49450.464943	20.000000
C:\Users\cware\Desktop\Steller18Nov\18NovTrials\Afternoon\M1(2).DSG	11-1-2013	18:32:29	6507.000000	650.700000	49449.817656	20.000000
C:\Users\cware\Desktop\Steller18Nov\18NovTrials\Afternoon\M1(2).DSG	11-1-2013	18:32:29	6508.000000	650.800000	49449.469228	20.000000
C:\Users\cware\Desktop\Steller18Nov\18NovTrials\Afternoon\M1(2).DSG	11-1-2013	18:32:29	6509.000000	650.900000	49450.564265	20.000000
C:\Users\cware\Desktop\Steller18Nov\18NovTrials\Afternoon\M1(2).DSG	11-1-2013	18:32:29	6510.000000	651.000000	49449.244969	20.000000
C:\Users\cware\Desktop\Steller18Nov\18NovTrials\Afternoon\M1(2).DSG	11-1-2013	18:32:29	6511.000000	651.100000	49449.095562	20.000000
C:\Users\cware\Desktop\Steller18Nov\18NovTrials\Afternoon\M1(2).DSG	11-1-2013	18:32:29	6512.000000	651.200000	49450.165651	20.000000
C:\Users\cware\Desktop\Steller18Nov\18NovTrials\Afternoon\M1(2).DSG	11-1-2013	18:32:29	6513.000000	651.300000	49448.945946	20.000000
C:\Users\cware\Desktop\Steller18Nov\18NovTrials\Afternoon\M1(2).DSG	11-1-2013	18:32:29	6514.000000	651.400000	49449.543260	20.000000
C:\Users\cware\Desktop\Steller18Nov\18NovTrials\Afternoon\M1(2).DSG	11-1-2013	18:32:29	6515.000000	651.500000	49449.692594	20.000000
C:\Users\cware\Desktop\Steller18Nov\18NovTrials\Afternoon\M1(2).DSG	11-1-2013	18:32:29	6516.000000	651.600000	49450.190200	20.000000
C:\Users\cware\Desktop\Steller18Nov\18NovTrials\Afternoon\M1(2).DSG	11-1-2013	18:32:29	6517.000000	651.700000	49451.111207	20.000000
C:\Users\cware\Desktop\Steller18Nov\18NovTrials\Afternoon\M1(2).DSG	11-1-2013	18:32:29	6518.000000	651.800000	49449.891545	20.000000
C:\Users\cware\Desktop\Steller18Nov\18NovTrials\Afternoon\M1(2).DSG	11-1-2013	18:32:29	6519.000000	651.900000	49449.119651	20.000000
C:\Users\cware\Desktop\Steller18Nov\18NovTrials\Afternoon\M1(2).DSG	11-1-2013	18:32:29	6520.000000	652.000000	49449.866342	20.000000
C:\Users\cware\Desktop\Steller18Nov\18NovTrials\Afternoon\M1(2).DSG	11-1-2013	18:32:29	6521.000000	652.100000	49450.040532	20.000000
C:\Users\cware\Desktop\Steller18Nov\18NovTrials\Afternoon\M1(2).DSG	11-1-2013	18:32:29	6522.000000	652.200000	49449.343458	20.000000
C:\Users\cware\Desktop\Steller18Nov\18NovTrials\Afternoon\M1(2).DSG	11-1-2013	18:32:29	6523.000000	652.300000	49449.542666	20.000000
C:\Users\cware\Desktop\Steller18Nov\18NovTrials\Afternoon\M1(2).DSG	11-1-2013	18:32:29	6524.000000	652.400000	49447.924681	20.000000
C:\Users\cware\Desktop\Steller18Nov\18NovTrials\Afternoon\M1(2).DSG	11-1-2013	18:32:29	6525.000000	652.500000	49449.990489	20.000000
C:\Users\cware\Desktop\Steller18Nov\18NovTrials\Afternoon\M1(2).DSG	11-1-2013	18:32:29	6526.000000	652.600000	49449.766482	20.000000
C:\Users\cware\Desktop\Steller18Nov\18NovTrials\Afternoon\M1(2).DSG	11-1-2013	18:32:29	6527.000000	652.700000	49449.467585	20.000000
C:\Users\cware\Desktop\Steller18Nov\18NovTrials\Afternoon\M1(2).DSG	11-1-2013	18:32:29	6528.000000	652.800000	49448.272797	20.000000
C:\Users\cware\Desktop\Steller18Nov\18NovTrials\Afternoon\M1(2).DSG	11-1-2013	18:32:29	6529.000000	652.900000	49448.919823	20.000000
C:\Users\cware\Desktop\Steller18Nov\18NovTrials\Afternoon\M1(2).DSG	11-1-2013	18:32:29	6530.000000	653.000000	49448.695612	20.000000
C:\Users\cware\Desktop\Steller18Nov\18NovTrials\Afternoon\M1(2).DSG	11-1-2013	18:32:29	6531.000000	653.100000	49449.417507	20.000000
C:\Users\cware\Desktop\Steller18Nov\18NovTrials\Afternoon\M1(2).DSG	11-1-2013	18:32:29	6532.000000	653.200000	49449.367552	20.000000
C:\Users\cware\Desktop\Steller18Nov\18NovTrials\Afternoon\M1(2).DSG	11-1-2013	18:32:29	6533.000000	653.300000	49449.442295	20.000000
C:\Users\cware\Desktop\Steller18Nov\18NovTrials\Afternoon\M1(2).DSG	11-1-2013	18:32:29	6534.000000	653.400000	49449.467108	20.000000
C:\Users\cware\Desktop\Steller18Nov\18NovTrials\Afternoon\M1(2).DSG	11-1-2013	18:32:29	6535.000000	653.500000	49449.940061	20.000000
C:\Users\cware\Desktop\Steller18Nov\18NovTrials\Afternoon\M1(2).DSG	11-1-2013	18:32:29	6536.000000	653.600000	49448.421588	20.000000
C:\Users\cware\Desktop\Steller18Nov\18NovTrials\Afternoon\M1(2).DSG	11-1-2013	18:32:29	6537.000000	653.700000	49450.686553	20.000000
C:\Users\cware\Desktop\Steller18Nov\18NovTrials\Afternoon\M1(2).DSG	11-1-2013	18:32:29	6538.000000	653.800000	49449.168136	20.000000
C:\Users\cware\Desktop\Steller18Nov\18NovTrials\Afternoon\M1(2).DSG	11-1-2013	18:32:29	6539.000000	653.900000	49449.218027	20.000000
C:\Users\cware\Desktop\Steller18Nov\18NovTrials\Afternoon\M1(2).DSG	11-1-2013	18:32:29	6540.000000	654.000000	49449.367114	20.000000
C:\Users\cware\Desktop\Steller18Nov\18NovTrials\Afternoon\M1(2).DSG	11-1-2013	18:32:29	6541.000000	654.100000	49450.885291	20.000000
C:\Users\cware\Desktop\Steller18Nov\18NovTrials\Afternoon\M1(2).DSG	11-1-2013	18:32:29	6542.000000	654.200000	49449.715516	20.000000
C:\Users\cware\Desktop\Steller18Nov\18NovTrials\Afternoon\M1(2).DSG	11-1-2013	18:32:29	6543.000000	654.300000	49448.495607	20.000000
C:\Users\cware\Desktop\Steller18Nov\18NovTrials\Afternoon\M1(2).DSG	11-1-2013	18:32:29	6544.000000	654.400000	49449.267059	20.000000
C:\Users\cware\Desktop\Steller18Nov\18NovTrials\Afternoon\M1(2).DSG	11-1-2013	18:32:29	6545.000000	654.500000	49450.063788	20.000000
C:\Users\cware\Desktop\Steller18Nov\18NovTrials\Afternoon\M1(2).DSG	11-1-2013	18:32:29	6546.000000	654.600000	49449.540922	20.000000
C:\Users\cware\Desktop\Steller18Nov\18NovTrials\Afternoon\M1(2).DSG	11-1-2013	18:32:29	6547.000000	654.700000	49449.914320	20.000000
C:\Users\cware\Desktop\Steller18Nov\18NovTrials\Afternoon\M1(2).DSG	11-1-2013	18:32:29	6548.000000	654.800000	49448.495100	20.000000
C:\Users\cware\Desktop\Steller18Nov\18NovTrials\Afternoon\M1(2).DSG	11-1-2013	18:32:29	6549.000000	654.900000	49450.511387	20.000000
C:\Users\cware\Desktop\Steller18Nov\18NovTrials\Afternoon\M1(2).DSG	11-1-2013	18:32:29	6550.000000	655.000000	49450.461496	20.000000
C:\Users\cware\Desktop\Steller18Nov\18NovTrials\Afternoon\M1(2).DSG	11-1-2013	18:32:29	6551.000000	655.100000	49450.760098	20.000000
C:\Users\cware\Desktop\Steller18Nov\18NovTrials\Afternoon\M1(2).DSG	11-1-2013	18:32:29	6552.000000	655.200000	49448.619490	20.000000
C:\Users\cware\Desktop\Steller18Nov\18NovTrials\Afternoon\M1(2).DSG	11-1-2013	18:32:29	6553.000000	655.300000	49448.694199	20.000000
C:\Users\cware\Desktop\Steller18Nov\18NovTrials\Afternoon\M1(2).DSG	11-1-2013	18:32:29	6554.000000	655.400000	49448.345727	20.000000
C:\Users\cware\Desktop\Steller18Nov\18NovTrials\Afternoon\M1(2).DSG	11-1-2013	18:32:29	6555.000000	655.500000	49449.888761	20.000000
C:\Users\cware\Desktop\Steller18Nov\18NovTrials\Afternoon\M1(2).DSG	11-1-2013	18:32:29	6556.000000	655.600000	49448.619291	20.000000
C:\Users\cware\Desktop\Steller18Nov\18NovTrials\Afternoon\M1(2).DSG	11-1-2013	18:32:29	6557.000000	655.700000	49448.519575	20.000000
C:\Users\cware\Desktop\Steller18Nov\18NovTrials\Afternoon\M1(2).DSG	11-1-2013	18:32:29	6558.000000	655.800000	49451.157819	20.000000
C:\Users\cware\Desktop\Steller18Nov\18NovTrials\Afternoon\M1(2).DSG	11-1-2013	18:32:29	6559.000000	655.900000	49449.315896	20.000000
C:\Users\cware\Desktop\Steller18Nov\18NovTrials\Afternoon\M1(2).DSG	11-1-2013	18:32:29	6560.000000	656.000000	49450.187021	20.000000
C:\Users\cware\Desktop\Steller18Nov\18NovTrials\Afternoon\M1(2).DSG	11-1-2013	18:32:29	6561.000000	656.100000	49449.838502	20.000000
C:\Users\cware\Desktop\Steller18Nov\18NovTrials\Afternoon\M1(2).DSG	11-1-2013	18:32:29	6562.000000	656.200000	49449.390396	20.000000
C:\Users\cware\Desktop\Steller18Nov\18NovTrials\Afternoon\M1(2).DSG	11-1-2013	18:32:29	6563.000000	656.300000	49449.390227	20.000000
C:\Users\cware\Desktop\Steller18Nov\18NovTrials\Afternoon\M1(2).DSG	11-1-2013	18:32:29	6564.000000	656.400000	49449.838255	20.000000
C:\Users\cware\Desktop\Steller18Nov\18NovTrials\Afternoon\M1(2).DSG	11-1-2013	18:32:29	6565.000000	656.500000	49449.912663	20.000000
C:\Users\cware\Desktop\Steller18Nov\18NovTrials\Afternoon\M1(2).DSG	11-1-2013	18:32:29	6566.000000	656.600000	49449.365210	20.000000
C:\Users\cware\Desktop\Steller18Nov\18NovTrials\Afternoon\M1(2).DSG	11-1-2013	18:32:29	6567.000000	656.700000	49449.091355	20.000000
C:\Users\cware\Desktop\Steller18Nov\18NovTrials\Afternoon\M1(2).DSG	11-1-2013	18:32:29	6568.000000	656.800000	49448.867196	20.000000
C:\Users\cware\Desktop\Steller18Nov\18NovTrials\Afternoon\M1(2).DSG	11-1-2013	18:32:29	6569.000000	656.900000	49450.783645	20.000000
C:\Users\cware\Desktop\Steller18Nov\18NovTrials\Afternoon\M1(2).DSG	11-1-2013	18:32:29	6570.000000	657.000000	49448.866875	20.000000
C:\Users\cware\Desktop\Steller18Nov\18NovTrials\Afternoon\M1(2).DSG	11-1-2013	18:32:29	6571.000000	657.100000	49448.617960	20.000000
C:\Users\cware\Desktop\Steller18Nov\18NovTrials\Afternoon\M1(2).DSG	11-1-2013	18:32:29	6572.000000	657.200000	49449.613597	20.000000
C:\Users\cware\Desktop\Steller18Nov\18NovTrials\Afternoon\M1(2).DSG	11-1-2013	18:32:29	6573.000000	657.300000	49451.107091	20.000000
C:\Users\cware\Desktop\Steller18Nov\18NovTrials\Afternoon\M1(2).DSG	11-1-2013	18:32:29	6574.000000	657.400000	49448.692507	20.000000
C:\Users\cware\Desktop\Steller18Nov\18NovTrials\Afternoon\M1(2).DSG	11-1-2013	18:32:29	6575.000000	657.500000	49448.393619	20.000000
C:\Users\cware\Desktop\Steller18Nov\18NovTrials\Afternoon\M1(2).DSG	11-1-2013	18:32:29	6576.000000	657.600000	49450.584282	20.000000
C:\Users\cware\Desktop\Steller18Nov\18NovTrials\Afternoon\M1(2).DSG	11-1-2013	18:32:29	6577.000000	657.700000	49450.036304	20.000000
C:\Users\cware\Desktop\Steller18Nov\18NovTrials\Afternoon\M1(2).DSG	11-1-2013	18:32:29	6578.000000	657.800000	49449.613081	20.000000
C:\Users\cware\Desktop\Steller18Nov\18NovTrials\Afternoon\M1(2).DSG	11-1-2013	18:32:29	6579.000000	657.900000	49449.961487	20.000000
C:\Users\cware\Desktop\Steller18Nov\18NovTrials\Afternoon\M1(2).DSG	11-1-2013	18:32:29	6580.000000	658.000000	49450.260081	20.000000
C:\Users\cware\Desktop\Steller18Nov\18NovTrials\Afternoon\M1(2).DSG	11-1-2013	18:32:29	6581.000000	658.100000	49450.732905	20.000000
C:\Users\cware\Desktop\Steller18Nov\18NovTrials\Afternoon\M1(2).DSG	11-1-2013	18:32:29	6582.000000	658.200000	49450.035857	20.000000
C:\Users\cware\Desktop\Steller18Nov\18NovTrials\Afternoon\M1(2).DSG	11-1-2013	18:32:29	6583.000000	658.300000	49448.965443	20.000000
C:\Users\cware\Desktop\Steller18Nov\18NovTrials\Afternoon\M1(2).DSG	11-1-2013	18:32:29	6584.000000	658.400000	49449.537926	20.000000
C:\Users\cware\Desktop\Steller18Nov\18NovTrials\Afternoon\M1(2).DSG	11-1-2013	18:32:29	6585.000000	658.500000	49450.558372	20.000000
C:\Users\cware\Desktop\Steller18Nov\18NovTrials\Afternoon\M1(2).DSG	11-1-2013	18:32:29	6586.000000	658.600000	49449.537774	20.000000
C:\Users\cware\Desktop\Steller18Nov\18NovTrials\Afternoon\M1(2).DSG	11-1-2013	18:32:29	6587.000000	658.700000	49449.512614	20.000000
C:\Users\cware\Desktop\Steller18Nov\18NovTrials\Afternoon\M1(2).DSG	11-1-2013	18:32:29	6588.000000	658.800000	49448.691406	20.000000
C:\Users\cware\Desktop\Steller18Nov\18NovTrials\Afternoon\M1(2).DSG	11-1-2013	18:32:29	6589.000000	658.900000	49448.068789	20.000000
C:\Users\cware\Desktop\Steller18Nov\18NovTrials\Afternoon\M1(2).DSG	11-1-2013	18:32:29	6590.000000	659.000000	49449.338233	20.000000
C:\Users\cware\Desktop\Steller18Nov\18NovTrials\Afternoon\M1(2).DSG	11-1-2013	18:32:29	6591.000000	659.100000	49449.835982	20.000000
C:\Users\cware\Desktop\Steller18Nov\18NovTrials\Afternoon\M1(2).DSG	11-1-2013	18:32:29	6592.000000	659.200000	49449.537206	20.000000
C:\Users\cware\Desktop\Steller18Nov\18NovTrials\Afternoon\M1(2).DSG	11-1-2013	18:32:29	6593.000000	659.300000	49450.806659	20.000000
C:\Users\cware\Desktop\Steller18Nov\18NovTrials\Afternoon\M1(2).DSG	11-1-2013	18:32:29	6594.000000	659.400000	49449.014332	20.000000
C:\Users\cware\Desktop\Steller18Nov\18NovTrials\Afternoon\M1(2).DSG	11-1-2013	18:32:29	6595.000000	659.500000	49450.308732	20.000000
C:\Users\cware\Desktop\Steller18Nov\18NovTrials\Afternoon\M1(2).DSG	11-1-2013	18:32:29	6596.000000	659.600000	49450.283706	20.000000
C:\Users\cware\Desktop\Steller18Nov\18NovTrials\Afternoon\M1(2).DSG	11-1-2013	18:32:29	6597.000000	659.700000	49449.760823	20.000000
C:\Users\cware\Desktop\Steller18Nov\18NovTrials\Afternoon\M1(2).DSG	11-1-2013	18:32:29	6598.000000	659.800000	49448.765104	20.000000
C:\Users\cware\Desktop\Steller18Nov\18NovTrials\Afternoon\M1(2).DSG	11-1-2013	18:32:29	6599.000000	659.900000	49450.283498	20.000000
C:\Users\cware\Desktop\Steller18Nov\18NovTrials\Afternoon\M1(2).DSG	11-1-2013	18:32:29	6600.000000	660.000000	49449.063641	20.000000
C:\Users\cware\Desktop\Steller18Nov\18NovTrials\Afternoon\M1(2).DSG	11-1-2013	18:32:29	6601.000000	660.100000	49450.656735	20.000000
C:\Users\cware\Desktop\Steller18Nov\18NovTrials\Afternoon\M1(2).DSG	11-1-2013	18:32:29	6602.000000	660.200000	49449.611121	20.000000
C:\Users\cware\Desktop\Steller18Nov\18NovTrials\Afternoon\M1(2).DSG	11-1-2013	18:32:29	6603.000000	660.300000	49449.984397	20.000000
C:\Users\cware\Desktop\Steller18Nov\18NovTrials\Afternoon\M1(2).DSG	11-1-2013	18:32:29	6604.000000	660.400000	49448.963899	20.000000
C:\Users\cware\Desktop\Steller18Nov\18NovTrials\Afternoon\M1(2).DSG	11-1-2013	18:32:29	6605.000000	660.500000	49450.033949	20.000000
C:\Users\cware\Desktop\Steller18Nov\18NovTrials\Afternoon\M1(2).DSG	11-1-2013	18:32:29	6606.000000	660.600000	49449.511253	20.000000
C:\Users\cware\Desktop\Steller18Nov\18NovTrials\Afternoon\M1(2).DSG	11-1-2013	18:32:29	6607.000000	660.700000	49450.482033	20.000000
C:\Users\cware\Desktop\Steller18Nov\18NovTrials\Afternoon\M1(2).DSG	11-1-2013	18:32:29	6608.000000	660.800000	49450.208161	20.000000
C:\Users\cware\Desktop\Steller18Nov\18NovTrials\Afternoon\M1(2).DSG	11-1-2013	18:32:29	6609.000000	660.900000	49451.054430	20.000000
C:\Users\cware\Desktop\Steller18Nov\18NovTrials\Afternoon\M1(2).DSG	11-1-2013	18:32:29	6610.000000	661.000000	49450.108484	20.000000
C:\Users\cware\Desktop\Steller18Nov\18NovTrials\Afternoon\M1(2).DSG	11-1-2013	18:32:29	6611.000000	661.100000	49450.755554	20.000000
C:\Users\cware\Desktop\Steller18Nov\18NovTrials\Afternoon\M1(2).DSG	11-1-2013	18:32:29	6612.000000	661.200000	49448.216636	20.000000
C:\Users\cware\Desktop\Steller18Nov\18NovTrials\Afternoon\M1(2).DSG	11-1-2013	18:32:29	6613.000000	661.300000	49450.058459	20.000000
C:\Users\cware\Desktop\Steller18Nov\18NovTrials\Afternoon\M1(2).DSG	11-1-2013	18:32:29	6614.000000	661.400000	49449.212056	20.000000
C:\Users\cware\Desktop\Steller18Nov\18NovTrials\Afternoon\M1(2).DSG	11-1-2013	18:32:29	6615.000000	661.500000	49450.033255	20.000000
C:\Users\cware\Desktop\Steller18Nov\18NovTrials\Afternoon\M1(2).DSG	11-1-2013	18:32:29	6616.000000	661.600000	49449.236583	20.000000
C:\Users\cware\Desktop\Steller18Nov\18NovTrials\Afternoon\M1(2).DSG	11-1-2013	18:32:29	6617.000000	661.700000	49450.456236	20.000000
C:\Users\cware\Desktop\Steller18Nov\18NovTrials\Afternoon\M1(2).DSG	11-1-2013	18:32:29	6618.000000	661.800000	49450.282054	20.000000
C:\Users\cware\Desktop\Steller18Nov\18NovTrials\Afternoon\M1(2).DSG	11-1-2013	18:32:29	6619.000000	661.900000	49448.738573	20.000000
C:\Users\cware\Desktop\Steller18Nov\18NovTrials\Afternoon\M1(2).DSG	11-1-2013	18:32:29	6620.000000	662.000000	49448.887812	20.000000
C:\Users\cware\Desktop\Steller18Nov\18NovTrials\Afternoon\M1(2).DSG	11-1-2013	18:32:29	6621.000000	662.100000	49450.555488	20.000000
C:\Users\cware\Desktop\Steller18Nov\18NovTrials\Afternoon\M1(2).DSG	11-1-2013	18:32:29	6622.000000	662.200000	49448.365115	20.000000
C:\Users\cware\Desktop\Steller18Nov\18NovTrials\Afternoon\M1(2).DSG	11-1-2013	18:32:29	6623.000000	662.300000	49449.186458	20.000000
C:\Users\cware\Desktop\Steller18Nov\18NovTrials\Afternoon\M1(2).DSG	11-1-2013	18:32:29	6624.000000	662.400000	49449.883158	20.000000
C:\Users\cware\Desktop\Steller18Nov\18NovTrials\Afternoon\M1(2).DSG	11-1-2013	18:32:29	6625.000000	662.500000	49450.281321	20.000000
C:\Users\cware\Desktop\Steller18Nov\18NovTrials\Afternoon\M1(2).DSG	11-1-2013	18:32:29	6626.000000	662.600000	49449.086516	20.000000
C:\Users\cware\Desktop\Steller18Nov\18NovTrials\Afternoon\M1(2).DSG	11-1-2013	18:32:29	6627.000000	662.700000	49448.215244	20.000000
C:\Users\cware\Desktop\Steller18Nov\18NovTrials\Afternoon\M1(2).DSG	11-1-2013	18:32:29	6628.000000	662.800000	49449.783355	20.000000
C:\Users\cware\Desktop\Steller18Nov\18NovTrials\Afternoon\M1(2).DSG	11-1-2013	18:32:29	6629.000000	662.900000	49449.011561	20.000000
C:\Users\cware\Desktop\Steller18Nov\18NovTrials\Afternoon\M1(2).DSG	11-1-2013	18:32:29	6630.000000	663.000000	49448.762554	20.000000
C:\Users\cware\Desktop\Steller18Nov\18NovTrials\Afternoon\M1(2).DSG	11-1-2013	18:32:29	6631.000000	663.100000	49451.027639	20.000000
C:\Users\cware\Desktop\Steller18Nov\18NovTrials\Afternoon\M1(2).DSG	11-1-2013	18:32:29	6632.000000	663.200000	49449.708417	20.000000
C:\Users\cware\Desktop\Steller18Nov\18NovTrials\Afternoon\M1(2).DSG	11-1-2013	18:32:29	6633.000000	663.300000	49450.330657	20.000000
C:\Users\cware\Desktop\Steller18Nov\18NovTrials\Afternoon\M1(2).DSG	11-1-2013	18:32:29	6634.000000	663.400000	49450.031764	20.000000
C:\Users\cware\Desktop\Steller18Nov\18NovTrials\Afternoon\M1(2).DSG	11-1-2013	18:32:29	6635.000000	663.500000	49449.733239	20.000000
C:\Users\cware\Desktop\Steller18Nov\18NovTrials\Afternoon\M1(2).DSG	11-1-2013	18:32:29	6636.000000	663.600000	49448.388809	20.000000
C:\Users\cware\Desktop\Steller18Nov\18NovTrials\Afternoon\M1(2).DSG	11-1-2013	18:32:29	6637.000000	663.700000	49448.015481	20.000000
C:\Users\cware\Desktop\Steller18Nov\18NovTrials\Afternoon\M1(2).DSG	11-1-2013	18:32:29	6638.000000	663.800000	49451.350747	20.000000
C:\Users\cware\Desktop\Steller18Nov\18NovTrials\Afternoon\M1(2).DSG	11-1-2013	18:32:29	6639.000000	663.900000	49449.682958	20.000000
C:\Users\cware\Desktop\Steller18Nov\18NovTrials\Afternoon\M1(2).DSG	11-1-2013	18:32:29	6640.000000	664.000000	49449.160006	20.000000
C:\Users\cware\Desktop\Steller18Nov\18NovTrials\Afternoon\M1(2).DSG	11-1-2013	18:32:29	6641.000000	664.100000	49448.985945	20.000000
C:\Users\cware\Desktop\Steller18Nov\18NovTrials\Afternoon\M1(2).DSG	11-1-2013	18:32:29	6642.000000	664.200000	49450.105834	20.000000
C:\Users\cware\Desktop\Steller18Nov\18NovTrials\Afternoon\M1(2).DSG	11-1-2013	18:32:29	6643.000000	664.300000	49449.433587	20.000000
C:\Users\cware\Desktop\Steller18Nov\18NovTrials\Afternoon\M1(2).DSG	11-1-2013	18:32:29	6644.000000	664.400000	49448.437894	20.000000
C:\Users\cware\Desktop\Steller18Nov\18NovTrials\Afternoon\M1(2).DSG	11-1-2013	18:32:29	6645.000000	664.500000	49449.010451	20.000000
C:\Users\cware\Desktop\Steller18Nov\18NovTrials\Afternoon\M1(2).DSG	11-1-2013	18:32:29	6646.000000	664.600000	49448.861164	20.000000
C:\Users\cware\Desktop\Steller18Nov\18NovTrials\Afternoon\M1(2).DSG	11-1-2013	18:32:29	6647.000000	664.700000	49450.155252	20.000000
C:\Users\cware\Desktop\Steller18Nov\18NovTrials\Afternoon\M1(2).DSG	11-1-2013	18:32:29	6648.000000	664.800000	49449.508070	20.000000
C:\Users\cware\Desktop\Steller18Nov\18NovTrials\Afternoon\M1(2).DSG	11-1-2013	18:32:29	6649.000000	664.900000	49449.259063	20.000000
C:\Users\cware\Desktop\Steller18Nov\18NovTrials\Afternoon\M1(2).DSG	11-1-2013	18:32:29	6650.000000	665.000000	49448.810892	20.000000
C:\Users\cware\Desktop\Steller18Nov\18NovTrials\Afternoon\M1(2).DSG	11-1-2013	18:32:29	6651.000000	665.100000	49450.752336	20.000000
C:\Users\cware\Desktop\Steller18Nov\18NovTrials\Afternoon\M1(2).DSG	11-1-2013	18:32:29	6652.000000	665.200000	49450.055315	20.000000
C:\Users\cware\Desktop\Steller18Nov\18NovTrials\Afternoon\M1(2).DSG	11-1-2013	18:32:29	6653.000000	665.300000	49449.034761	20.000000
C:\Users\cware\Desktop\Steller18Nov\18NovTrials\Afternoon\M1(2).DSG	11-1-2013	18:32:29	6654.000000	665.400000	49449.856073	20.000000
C:\Users\cware\Desktop\Steller18Nov\18NovTrials\Afternoon\M1(2).DSG	11-1-2013	18:32:29	6655.000000	665.500000	49449.183791	20.000000
C:\Users\cware\Desktop\Steller18Nov\18NovTrials\Afternoon\M1(2).DSG	11-1-2013	18:32:29	6656.000000	665.600000	49450.054985	20.000000
C:\Users\cware\Desktop\Steller18Nov\18NovTrials\Afternoon\M1(2).DSG	11-1-2013	18:32:29	6657.000000	665.700000	49449.133996	20.000000
C:\Users\cware\Desktop\Steller18Nov\18NovTrials\Afternoon\M1(2).DSG	11-1-2013	18:32:29	6658.000000	665.800000	49449.457320	20.000000
C:\Users\cware\Desktop\Steller18Nov\18NovTrials\Afternoon\M1(2).DSG	11-1-2013	18:32:29	6659.000000	665.900000	49449.855479	20.000000
C:\Users\cware\Desktop\Steller18Nov\18NovTrials\Afternoon\M1(2).DSG	11-1-2013	18:32:29	6660.000000	666.000000	49449.332795	20.000000
C:\Users\cware\Desktop\Steller18Nov\18NovTrials\Afternoon\M1(2).DSG	11-1-2013	18:32:29	6661.000000	666.100000	49449.457147	20.000000
C:\Users\cware\Desktop\Steller18Nov\18NovTrials\Afternoon\M1(2).DSG	11-1-2013	18:32:29	6662.000000	666.200000	49451.050110	20.000000
C:\Users\cware\Desktop\Steller18Nov\18NovTrials\Afternoon\M1(2).DSG	11-1-2013	18:32:29	6663.000000	666.300000	49448.685331	20.000000
C:\Users\cware\Desktop\Steller18Nov\18NovTrials\Afternoon\M1(2).DSG	11-1-2013	18:32:29	6664.000000	666.400000	49450.203547	20.000000
C:\Users\cware\Desktop\Steller18Nov\18NovTrials\Afternoon\M1(2).DSG	11-1-2013	18:32:29	6665.000000	666.500000	49448.635423	20.000000
C:\Users\cware\Desktop\Steller18Nov\18NovTrials\Afternoon\M1(2).DSG	11-1-2013	18:32:29	6666.000000	666.600000	49449.332331	20.000000
C:\Users\cware\Desktop\Steller18Nov\18NovTrials\Afternoon\M1(2).DSG	11-1-2013	18:32:29	6667.000000	666.700000	49447.564770	20.000000
C:\Users\cware\Desktop\Steller18Nov\18NovTrials\Afternoon\M1(2).DSG	11-1-2013	18:32:29	6668.000000	666.800000	49449.108072	20.000000
C:\Users\cware\Desktop\Steller18Nov\18NovTrials\Afternoon\M1(2).DSG	11-1-2013	18:32:29	6669.000000	666.900000	49449.132938	20.000000
C:\Users\cware\Desktop\Steller18Nov\18NovTrials\Afternoon\M1(2).DSG	11-1-2013	18:32:29	6670.000000	667.000000	49448.610232	20.000000
C:\Users\cware\Desktop\Steller18Nov\18NovTrials\Afternoon\M1(2).DSG	11-1-2013	18:32:29	6671.000000	667.100000	49449.531196	20.000000
C:\Users\cware\Desktop\Steller18Nov\18NovTrials\Afternoon\M1(2).DSG	11-1-2013	18:32:29	6672.000000	667.200000	49450.277683	20.000000
C:\Users\cware\Desktop\Steller18Nov\18NovTrials\Afternoon\M1(2).DSG	11-1-2013	18:32:29	6673.000000	667.300000	49449.954085	20.000000
C:\Users\cware\Desktop\Steller18Nov\18NovTrials\Afternoon\M1(2).DSG	11-1-2013	18:32:29	6674.000000	667.400000	49449.406402	20.000000
C:\Users\cware\Desktop\Steller18Nov\18NovTrials\Afternoon\M1(2).DSG	11-1-2013	18:32:29	6675.000000	667.500000	49449.008213	20.000000
C:\Users\cware\Desktop\Steller18Nov\18NovTrials\Afternoon\M1(2).DSG	11-1-2013	18:32:29	6676.000000	667.600000	49449.679922	20.000000
C:\Users\cware\Desktop\Steller18Nov\18NovTrials\Afternoon\M1(2).DSG	11-1-2013	18:32:29	6677.000000	667.700000	49450.600942	20.000000
C:\Users\cware\Desktop\Steller18Nov\18NovTrials\Afternoon\M1(2).DSG	11-1-2013	18:32:29	6678.000000	667.800000	49449.256617	20.000000
C:\Users\cware\Desktop\Steller18Nov\18NovTrials\Afternoon\M1(2).DSG	11-1-2013	18:32:29	6679.000000	667.900000	49449.530315	20.000000
C:\Users\cware\Desktop\Steller18Nov\18NovTrials\Afternoon\M1(2).DSG	11-1-2013	18:32:29	6680.000000	668.000000	49449.928556	20.000000
C:\Users\cware\Desktop\Steller18Nov\18NovTrials\Afternoon\M1(2).DSG	11-1-2013	18:32:29	6681.000000	668.100000	49449.256448	20.000000
C:\Users\cware\Desktop\Steller18Nov\18NovTrials\Afternoon\M1(2).DSG	11-1-2013	18:32:29	6682.000000	668.200000	49449.032471	20.000000
C:\Users\cware\Desktop\Steller18Nov\18NovTrials\Afternoon\M1(2).DSG	11-1-2013	18:32:29	6683.000000	668.300000	49449.405517	20.000000
C:\Users\cware\Desktop\Steller18Nov\18NovTrials\Afternoon\M1(2).DSG	11-1-2013	18:32:29	6684.000000	668.400000	49448.609044	20.000000
C:\Users\cware\Desktop\Steller18Nov\18NovTrials\Afternoon\M1(2).DSG	11-1-2013	18:32:29	6685.000000	668.500000	49449.803754	20.000000
C:\Users\cware\Desktop\Steller18Nov\18NovTrials\Afternoon\M1(2).DSG	11-1-2013	18:32:29	6686.000000	668.600000	49448.857825	20.000000
C:\Users\cware\Desktop\Steller18Nov\18NovTrials\Afternoon\M1(2).DSG	11-1-2013	18:32:29	6687.000000	668.700000	49450.898613	20.000000
C:\Users\cware\Desktop\Steller18Nov\18NovTrials\Afternoon\M1(2).DSG	11-1-2013	18:32:29	6688.000000	668.800000	49449.330636	20.000000
C:\Users\cware\Desktop\Steller18Nov\18NovTrials\Afternoon\M1(2).DSG	11-1-2013	18:32:29	6689.000000	668.900000	49449.006821	20.000000
C:\Users\cware\Desktop\Steller18Nov\18NovTrials\Afternoon\M1(2).DSG	11-1-2013	18:32:29	6690.000000	669.000000	49448.932243	20.000000
C:\Users\cware\Desktop\Steller18Nov\18NovTrials\Afternoon\M1(2).DSG	11-1-2013	18:32:29	6691.000000	669.100000	49449.678838	20.000000
C:\Users\cware\Desktop\Steller18Nov\18NovTrials\Afternoon\M1(2).DSG	11-1-2013	18:32:29	6692.000000	669.200000	49449.703634	20.000000
C:\Users\cware\Desktop\Steller18Nov\18NovTrials\Afternoon\M1(2).DSG	11-1-2013	18:32:29	6693.000000	669.300000	49450.400417	20.000000
C:\Users\cware\Desktop\Steller18Nov\18NovTrials\Afternoon\M1(2).DSG	11-1-2013	18:32:29	6694.000000	669.400000	49450.375504	20.000000
C:\Users\cware\Desktop\Steller18Nov\18NovTrials\Afternoon\M1(2).DSG	11-1-2013	18:32:29	6695.000000	669.500000	49449.056178	20.000000
C:\Users\cware\Desktop\Steller18Nov\18NovTrials\Afternoon\M1(2).DSG	11-1-2013	18:32:29	6696.000000	669.600000	49449.155604	20.000000
C:\Users\cware\Desktop\Steller18Nov\18NovTrials\Afternoon\M1(2).DSG	11-1-2013	18:32:29	6697.000000	669.700000	49449.678318	20.000000
C:\Users\cware\Desktop\Steller18Nov\18NovTrials\Afternoon\M1(2).DSG	11-1-2013	18:32:29	6698.000000	669.800000	49449.927299	20.000000
C:\Users\cware\Desktop\Steller18Nov\18NovTrials\Afternoon\M1(2).DSG	11-1-2013	18:32:29	6699.000000	669.900000	49450.524560	20.000000
C:\Users\cware\Desktop\Steller18Nov\18NovTrials\Afternoon\M1(2).DSG	11-1-2013	18:32:29	6700.000000	670.000000	49449.902308	20.000000
C:\Users\cware\Desktop\Steller18Nov\18NovTrials\Afternoon\M1(2).DSG	11-1-2013	18:32:29	6701.000000	670.100000	49448.806972	20.000000
C:\Users\cware\Desktop\Steller18Nov\18NovTrials\Afternoon\M1(2).DSG	11-1-2013	18:32:29	6702.000000	670.200000	49448.806742	20.000000
C:\Users\cware\Desktop\Steller18Nov\18NovTrials\Afternoon\M1(2).DSG	11-1-2013	18:32:29	6703.000000	670.300000	49450.300150	20.000000
C:\Users\cware\Desktop\Steller18Nov\18NovTrials\Afternoon\M1(2).DSG	11-1-2013	18:32:29	6704.000000	670.400000	49449.354295	20.000000
C:\Users\cware\Desktop\Steller18Nov\18NovTrials\Afternoon\M1(2).DSG	11-1-2013	18:32:29	6705.000000	670.500000	49450.349793	20.000000
C:\Users\cware\Desktop\Steller18Nov\18NovTrials\Afternoon\M1(2).DSG	11-1-2013	18:32:29	6706.000000	670.600000	49450.250315	20.000000
C:\Users\cware\Desktop\Steller18Nov\18NovTrials\Afternoon\M1(2).DSG	11-1-2013	18:32:29	6707.000000	670.700000	49450.424315	20.000000
C:\Users\cware\Desktop\Steller18Nov\18NovTrials\Afternoon\M1(2).DSG	11-1-2013	18:32:29	6708.000000	670.800000	49450.648231	20.000000
C:\Users\cware\Desktop\Steller18Nov\18NovTrials\Afternoon\M1(2).DSG	11-1-2013	18:32:29	6709.000000	670.900000	49448.358316	20.000000
C:\Users\cware\Desktop\Steller18Nov\18NovTrials\Afternoon\M1(2).DSG	11-1-2013	18:32:29	6710.000000	671.000000	49449.727185	20.000000
C:\Users\cware\Desktop\Steller18Nov\18NovTrials\Afternoon\M1(2).DSG	11-1-2013	18:32:29	6711.000000	671.100000	49449.876376	20.000000
C:\Users\cware\Desktop\Steller18Nov\18NovTrials\Afternoon\M1(2).DSG	11-1-2013	18:32:29	6712.000000	671.200000	49449.453435	20.000000
C:\Users\cware\Desktop\Steller18Nov\18NovTrials\Afternoon\M1(2).DSG	11-1-2013	18:32:29	6713.000000	671.300000	49449.104963	20.000000
C:\Users\cware\Desktop\Steller18Nov\18NovTrials\Afternoon\M1(2).DSG	11-1-2013	18:32:29	6714.000000	671.400000	49450.125305	20.000000
C:\Users\cware\Desktop\Steller18Nov\18NovTrials\Afternoon\M1(2).DSG	11-1-2013	18:32:29	6715.000000	671.500000	49450.822074	20.000000
C:\Users\cware\Desktop\Steller18Nov\18NovTrials\Afternoon\M1(2).DSG	11-1-2013	18:32:29	6716.000000	671.600000	49449.876211	20.000000
C:\Users\cware\Desktop\Steller18Nov\18NovTrials\Afternoon\M1(2).DSG	11-1-2013	18:32:29	6717.000000	671.700000	49449.378315	20.000000
C:\Users\cware\Desktop\Steller18Nov\18NovTrials\Afternoon\M1(2).DSG	11-1-2013	18:32:29	6718.000000	671.800000	49450.174649	20.000000
C:\Users\cware\Desktop\Steller18Nov\18NovTrials\Afternoon\M1(2).DSG	11-1-2013	18:32:29	6719.000000	671.900000	49448.083837	20.000000
C:\Users\cware\Desktop\Steller18Nov\18NovTrials\Afternoon\M1(2).DSG	11-1-2013	18:32:29	6720.000000	672.000000	49450.025207	20.000000
C:\Users\cware\Desktop\Steller18Nov\18NovTrials\Afternoon\M1(2).DSG	11-1-2013	18:32:29	6721.000000	672.100000	49449.278334	20.000000
C:\Users\cware\Desktop\Steller18Nov\18NovTrials\Afternoon\M1(2).DSG	11-1-2013	18:32:29	6722.000000	672.200000	49449.153817	20.000000
C:\Users\cware\Desktop\Steller18Nov\18NovTrials\Afternoon\M1(2).DSG	11-1-2013	18:32:29	6723.000000	672.300000	49451.518384	20.000000
C:\Users\cware\Desktop\Steller18Nov\18NovTrials\Afternoon\M1(2).DSG	11-1-2013	18:32:29	6724.000000	672.400000	49450.472991	20.000000
C:\Users\cware\Desktop\Steller18Nov\18NovTrials\Afternoon\M1(2).DSG	11-1-2013	18:32:29	6725.000000	672.500000	49448.780338	20.000000
C:\Users\cware\Desktop\Steller18Nov\18NovTrials\Afternoon\M1(2).DSG	11-1-2013	18:32:29	6726.000000	672.600000	49450.049447	20.000000
C:\Users\cware\Desktop\Steller18Nov\18NovTrials\Afternoon\M1(2).DSG	11-1-2013	18:32:29	6727.000000	672.700000	49448.705369	20.000000
C:\Users\cware\Desktop\Steller18Nov\18NovTrials\Afternoon\M1(2).DSG	11-1-2013	18:32:29	6728.000000	672.800000	49449.775563	20.000000
C:\Users\cware\Desktop\Steller18Nov\18NovTrials\Afternoon\M1(2).DSG	11-1-2013	18:32:29	6729.000000	672.900000	49449.501669	20.000000
C:\Users\cware\Desktop\Steller18Nov\18NovTrials\Afternoon\M1(2).DSG	11-1-2013	18:32:29	6730.000000	673.000000	49448.555840	20.000000
C:\Users\cware\Desktop\Steller18Nov\18NovTrials\Afternoon\M1(2).DSG	11-1-2013	18:32:29	6731.000000	673.100000	49448.680079	20.000000
C:\Users\cware\Desktop\Steller18Nov\18NovTrials\Afternoon\M1(2).DSG	11-1-2013	18:32:29	6732.000000	673.200000	49448.754796	20.000000
C:\Users\cware\Desktop\Steller18Nov\18NovTrials\Afternoon\M1(2).DSG	11-1-2013	18:32:29	6733.000000	673.300000	49449.800020	20.000000
C:\Users\cware\Desktop\Steller18Nov\18NovTrials\Afternoon\M1(2).DSG	11-1-2013	18:32:29	6734.000000	673.400000	49448.704884	20.000000
C:\Users\cware\Desktop\Steller18Nov\18NovTrials\Afternoon\M1(2).DSG	11-1-2013	18:32:29	6735.000000	673.500000	49448.953704	20.000000
C:\Users\cware\Desktop\Steller18Nov\18NovTrials\Afternoon\M1(2).DSG	11-1-2013	18:32:29	6736.000000	673.600000	49448.953578	20.000000
C:\Users\cware\Desktop\Steller18Nov\18NovTrials\Afternoon\M1(2).DSG	11-1-2013	18:32:29	6737.000000	673.700000	49449.675330	20.000000
C:\Users\cware\Desktop\Steller18Nov\18NovTrials\Afternoon\M1(2).DSG	11-1-2013	18:32:29	6738.000000	673.800000	49450.272639	20.000000
C:\Users\cware\Desktop\Steller18Nov\18NovTrials\Afternoon\M1(2).DSG	11-1-2013	18:32:29	6739.000000	673.900000	49448.654676	20.000000
C:\Users\cware\Desktop\Steller18Nov\18NovTrials\Afternoon\M1(2).DSG	11-1-2013	18:32:29	6740.000000	674.000000	49449.550801	20.000000
C:\Users\cware\Desktop\Steller18Nov\18NovTrials\Afternoon\M1(2).DSG	11-1-2013	18:32:29	6741.000000	674.100000	49448.754111	20.000000
C:\Users\cware\Desktop\Steller18Nov\18NovTrials\Afternoon\M1(2).DSG	11-1-2013	18:32:29	6742.000000	674.200000	49450.197589	20.000000
C:\Users\cware\Desktop\Steller18Nov\18NovTrials\Afternoon\M1(2).DSG	11-1-2013	18:32:29	6743.000000	674.300000	49450.098020	20.000000
C:\Users\cware\Desktop\Steller18Nov\18NovTrials\Afternoon\M1(2).DSG	11-1-2013	18:32:29	6744.000000	674.400000	49448.654117	20.000000
C:\Users\cware\Desktop\Steller18Nov\18NovTrials\Afternoon\M1(2).DSG	11-1-2013	18:32:29	6745.000000	674.500000	49448.255941	20.000000
C:\Users\cware\Desktop\Steller18Nov\18NovTrials\Afternoon\M1(2).DSG	11-1-2013	18:32:29	6746.000000	674.600000	49448.654256	20.000000
C:\Users\cware\Desktop\Steller18Nov\18NovTrials\Afternoon\M1(2).DSG	11-1-2013	18:32:29	6747.000000	674.700000	49449.898574	20.000000
C:\Users\cware\Desktop\Steller18Nov\18NovTrials\Afternoon\M1(2).DSG	11-1-2013	18:32:29	6748.000000	674.800000	49450.595504	20.000000
C:\Users\cware\Desktop\Steller18Nov\18NovTrials\Afternoon\M1(2).DSG	11-1-2013	18:32:29	6749.000000	674.900000	49448.604166	20.000000
C:\Users\cware\Desktop\Steller18Nov\18NovTrials\Afternoon\M1(2).DSG	11-1-2013	18:32:29	6750.000000	675.000000	49450.968685	20.000000
C:\Users\cware\Desktop\Steller18Nov\18NovTrials\Afternoon\M1(2).DSG	11-1-2013	18:32:29	6751.000000	675.100000	49449.599616	20.000000
C:\Users\cware\Desktop\Steller18Nov\18NovTrials\Afternoon\M1(2).DSG	11-1-2013	18:32:29	6752.000000	675.200000	49449.226088	20.000000
C:\Users\cware\Desktop\Steller18Nov\18NovTrials\Afternoon\M1(2).DSG	11-1-2013	18:32:29	6753.000000	675.300000	49448.479454	20.000000
C:\Users\cware\Desktop\Steller18Nov\18NovTrials\Afternoon\M1(2).DSG	11-1-2013	18:32:29	6754.000000	675.400000	49448.852682	20.000000
C:\Users\cware\Desktop\Steller18Nov\18NovTrials\Afternoon\M1(2).DSG	11-1-2013	18:32:29	6755.000000	675.500000	49450.097179	20.000000
C:\Users\cware\Desktop\Steller18Nov\18NovTrials\Afternoon\M1(2).DSG	11-1-2013	18:32:29	6756.000000	675.600000	49449.449961	20.000000
C:\Users\cware\Desktop\Steller18Nov\18NovTrials\Afternoon\M1(2).DSG	11-1-2013	18:32:29	6757.000000	675.700000	49450.221413	20.000000
C:\Users\cware\Desktop\Steller18Nov\18NovTrials\Afternoon\M1(2).DSG	11-1-2013	18:32:29	6758.000000	675.800000	49450.768901	20.000000
C:\Users\cware\Desktop\Steller18Nov\18NovTrials\Afternoon\M1(2).DSG	11-1-2013	18:32:29	6759.000000	675.900000	49449.972185	20.000000
C:\Users\cware\Desktop\Steller18Nov\18NovTrials\Afternoon\M1(2).DSG	11-1-2013	18:32:29	6760.000000	676.000000	49449.549205	20.000000
C:\Users\cware\Desktop\Steller18Nov\18NovTrials\Afternoon\M1(2).DSG	11-1-2013	18:32:29	6761.000000	676.100000	49449.748282	20.000000
C:\Users\cware\Desktop\Steller18Nov\18NovTrials\Afternoon\M1(2).DSG	11-1-2013	18:32:29	6762.000000	676.200000	49448.827136	20.000000
C:\Users\cware\Desktop\Steller18Nov\18NovTrials\Afternoon\M1(2).DSG	11-1-2013	18:32:29	6763.000000	676.300000	49450.295887	20.000000
C:\Users\cware\Desktop\Steller18Nov\18NovTrials\Afternoon\M1(2).DSG	11-1-2013	18:32:29	6764.000000	676.400000	49449.399468	20.000000
C:\Users\cware\Desktop\Steller18Nov\18NovTrials\Afternoon\M1(2).DSG	11-1-2013	18:32:29	6765.000000	676.500000	49448.478587	20.000000
C:\Users\cware\Desktop\Steller18Nov\18NovTrials\Afternoon\M1(2).DSG	11-1-2013	18:32:29	6766.000000	676.600000	49449.349794	20.000000
C:\Users\cware\Desktop\Steller18Nov\18NovTrials\Afternoon\M1(2).DSG	11-1-2013	18:32:29	6767.000000	676.700000	49448.752316	20.000000
C:\Users\cware\Desktop\Steller18Nov\18NovTrials\Afternoon\M1(2).DSG	11-1-2013	18:32:29	6768.000000	676.800000	49449.648327	20.000000
C:\Users\cware\Desktop\Steller18Nov\18NovTrials\Afternoon\M1(2).DSG	11-1-2013	18:32:29	6769.000000	676.900000	49449.424259	20.000000
C:\Users\cware\Desktop\Steller18Nov\18NovTrials\Afternoon\M1(2).DSG	11-1-2013	18:32:29	6770.000000	677.000000	49448.851668	20.000000
C:\Users\cware\Desktop\Steller18Nov\18NovTrials\Afternoon\M1(2).DSG	11-1-2013	18:32:29	6771.000000	677.100000	49448.577787	20.000000
C:\Users\cware\Desktop\Steller18Nov\18NovTrials\Afternoon\M1(2).DSG	11-1-2013	18:32:29	6772.000000	677.200000	49449.697810	20.000000
C:\Users\cware\Desktop\Steller18Nov\18NovTrials\Afternoon\M1(2).DSG	11-1-2013	18:32:29	6773.000000	677.300000	49448.851290	20.000000
C:\Users\cware\Desktop\Steller18Nov\18NovTrials\Afternoon\M1(2).DSG	11-1-2013	18:32:29	6774.000000	677.400000	49449.149954	20.000000
C:\Users\cware\Desktop\Steller18Nov\18NovTrials\Afternoon\M1(2).DSG	11-1-2013	18:32:29	6775.000000	677.500000	49447.905332	20.000000
C:\Users\cware\Desktop\Steller18Nov\18NovTrials\Afternoon\M1(2).DSG	11-1-2013	18:32:29	6776.000000	677.600000	49449.299201	20.000000
C:\Users\cware\Desktop\Steller18Nov\18NovTrials\Afternoon\M1(2).DSG	11-1-2013	18:32:29	6777.000000	677.700000	49450.145378	20.000000
C:\Users\cware\Desktop\Steller18Nov\18NovTrials\Afternoon\M1(2).DSG	11-1-2013	18:32:29	6778.000000	677.800000	49448.651793	20.000000
C:\Users\cware\Desktop\Steller18Nov\18NovTrials\Afternoon\M1(2).DSG	11-1-2013	18:32:29	6779.000000	677.900000	49449.025064	20.000000
C:\Users\cware\Desktop\Steller18Nov\18NovTrials\Afternoon\M1(2).DSG	11-1-2013	18:32:29	6780.000000	678.000000	49449.547848	20.000000
C:\Users\cware\Desktop\Steller18Nov\18NovTrials\Afternoon\M1(2).DSG	11-1-2013	18:32:29	6781.000000	678.100000	49449.248937	20.000000
C:\Users\cware\Desktop\Steller18Nov\18NovTrials\Afternoon\M1(2).DSG	11-1-2013	18:32:29	6782.000000	678.200000	49449.547553	20.000000
C:\Users\cware\Desktop\Steller18Nov\18NovTrials\Afternoon\M1(2).DSG	11-1-2013	18:32:29	6783.000000	678.300000	49449.373302	20.000000
C:\Users\cware\Desktop\Steller18Nov\18NovTrials\Afternoon\M1(2).DSG	11-1-2013	18:32:29	6784.000000	678.400000	49450.294001	20.000000
C:\Users\cware\Desktop\Steller18Nov\18NovTrials\Afternoon\M1(2).DSG	11-1-2013	18:32:29	6785.000000	678.500000	49450.119702	20.000000
C:\Users\cware\Desktop\Steller18Nov\18NovTrials\Afternoon\M1(2).DSG	11-1-2013	18:32:29	6786.000000	678.600000	49448.825428	20.000000
C:\Users\cware\Desktop\Steller18Nov\18NovTrials\Afternoon\M1(2).DSG	11-1-2013	18:32:29	6787.000000	678.700000	49449.198643	20.000000
C:\Users\cware\Desktop\Steller18Nov\18NovTrials\Afternoon\M1(2).DSG	11-1-2013	18:32:29	6788.000000	678.800000	49448.725759	20.000000
C:\Users\cware\Desktop\Steller18Nov\18NovTrials\Afternoon\M1(2).DSG	11-1-2013	18:32:29	6789.000000	678.900000	49450.144511	20.000000
C:\Users\cware\Desktop\Steller18Nov\18NovTrials\Afternoon\M1(2).DSG	11-1-2013	18:32:29	6790.000000	679.000000	49450.293766	20.000000
C:\Users\cware\Desktop\Steller18Nov\18NovTrials\Afternoon\M1(2).DSG	11-1-2013	18:32:29	6791.000000	679.100000	49447.929048	20.000000
C:\Users\cware\Desktop\Steller18Nov\18NovTrials\Afternoon\M1(2).DSG	11-1-2013	18:32:29	6792.000000	679.200000	49449.870383	20.000000
C:\Users\cware\Desktop\Steller18Nov\18NovTrials\Afternoon\M1(2).DSG	11-1-2013	18:32:29	6793.000000	679.300000	49449.297887	20.000000
C:\Users\cware\Desktop\Steller18Nov\18NovTrials\Afternoon\M1(2).DSG	11-1-2013	18:32:29	6794.000000	679.400000	49451.239257	20.000000
C:\Users\cware\Desktop\Steller18Nov\18NovTrials\Afternoon\M1(2).DSG	11-1-2013	18:32:29	6795.000000	679.500000	49449.621220	20.000000
C:\Users\cware\Desktop\Steller18Nov\18NovTrials\Afternoon\M1(2).DSG	11-1-2013	18:32:29	6796.000000	679.600000	49450.094178	20.000000
C:\Users\cware\Desktop\Steller18Nov\18NovTrials\Afternoon\M1(2).DSG	11-1-2013	18:32:29	6797.000000	679.700000	49450.691513	20.000000
C:\Users\cware\Desktop\Steller18Nov\18NovTrials\Afternoon\M1(2).DSG	11-1-2013	18:32:29	6798.000000	679.800000	49449.247602	20.000000
C:\Users\cware\Desktop\Steller18Nov\18NovTrials\Afternoon\M1(2).DSG	11-1-2013	18:32:29	6799.000000	679.900000	49449.620930	20.000000
C:\Users\cware\Desktop\Steller18Nov\18NovTrials\Afternoon\M1(2).DSG	11-1-2013	18:32:29	6800.000000	680.000000	49448.973738	20.000000
C:\Users\cware\Desktop\Steller18Nov\18NovTrials\Afternoon\M1(2).DSG	11-1-2013	18:32:29	6801.000000	680.100000	49450.466990	20.000000
C:\Users\cware\Desktop\Steller18Nov\18NovTrials\Afternoon\M1(2).DSG	11-1-2013	18:32:29	6802.000000	680.200000	49449.073385	20.000000
C:\Users\cware\Desktop\Steller18Nov\18NovTrials\Afternoon\M1(2).DSG	11-1-2013	18:32:29	6803.000000	680.300000	49450.541706	20.000000
C:\Users\cware\Desktop\Steller18Nov\18NovTrials\Afternoon\M1(2).DSG	11-1-2013	18:32:29	6804.000000	680.400000	49449.645495	20.000000
C:\Users\cware\Desktop\Steller18Nov\18NovTrials\Afternoon\M1(2).DSG	11-1-2013	18:32:29	6805.000000	680.500000	49450.790436	20.000000
C:\Users\cware\Desktop\Steller18Nov\18NovTrials\Afternoon\M1(2).DSG	11-1-2013	18:32:29	6806.000000	680.600000	49449.968868	20.000000
C:\Users\cware\Desktop\Steller18Nov\18NovTrials\Afternoon\M1(2).DSG	11-1-2013	18:32:29	6807.000000	680.700000	49450.516499	20.000000
C:\Users\cware\Desktop\Steller18Nov\18NovTrials\Afternoon\M1(2).DSG	11-1-2013	18:32:29	6808.000000	680.800000	49449.396328	20.000000
C:\Users\cware\Desktop\Steller18Nov\18NovTrials\Afternoon\M1(2).DSG	11-1-2013	18:32:29	6809.000000	680.900000	49449.844256	20.000000
C:\Users\cware\Desktop\Steller18Nov\18NovTrials\Afternoon\M1(2).DSG	11-1-2013	18:32:29	6810.000000	681.000000	49449.893908	20.000000
C:\Users\cware\Desktop\Steller18Nov\18NovTrials\Afternoon\M1(2).DSG	11-1-2013	18:32:29	6811.000000	681.100000	49449.321447	20.000000
C:\Users\cware\Desktop\Steller18Nov\18NovTrials\Afternoon\M1(2).DSG	11-1-2013	18:32:29	6812.000000	681.200000	49448.674156	20.000000
C:\Users\cware\Desktop\Steller18Nov\18NovTrials\Afternoon\M1(2).DSG	11-1-2013	18:32:29	6813.000000	681.300000	49448.624408	20.000000
C:\Users\cware\Desktop\Steller18Nov\18NovTrials\Afternoon\M1(2).DSG	11-1-2013	18:32:29	6814.000000	681.400000	49451.088578	20.000000
C:\Users\cware\Desktop\Steller18Nov\18NovTrials\Afternoon\M1(2).DSG	11-1-2013	18:32:29	6815.000000	681.500000	49449.296408	20.000000
C:\Users\cware\Desktop\Steller18Nov\18NovTrials\Afternoon\M1(2).DSG	11-1-2013	18:32:29	6816.000000	681.600000	49449.072349	20.000000
C:\Users\cware\Desktop\Steller18Nov\18NovTrials\Afternoon\M1(2).DSG	11-1-2013	18:32:29	6817.000000	681.700000	49450.441127	20.000000
C:\Users\cware\Desktop\Steller18Nov\18NovTrials\Afternoon\M1(2).DSG	11-1-2013	18:32:29	6818.000000	681.800000	49449.470425	20.000000
C:\Users\cware\Desktop\Steller18Nov\18NovTrials\Afternoon\M1(2).DSG	11-1-2013	18:32:29	6819.000000	681.900000	49448.872999	20.000000
C:\Users\cware\Desktop\Steller18Nov\18NovTrials\Afternoon\M1(2).DSG	11-1-2013	18:32:29	6820.000000	682.000000	49449.370687	20.000000
C:\Users\cware\Desktop\Steller18Nov\18NovTrials\Afternoon\M1(2).DSG	11-1-2013	18:32:29	6821.000000	682.100000	49447.777750	20.000000
C:\Users\cware\Desktop\Steller18Nov\18NovTrials\Afternoon\M1(2).DSG	11-1-2013	18:32:29	6822.000000	682.200000	49450.963563	20.000000
C:\Users\cware\Desktop\Steller18Nov\18NovTrials\Afternoon\M1(2).DSG	11-1-2013	18:32:29	6823.000000	682.300000	49448.723244	20.000000
C:\Users\cware\Desktop\Steller18Nov\18NovTrials\Afternoon\M1(2).DSG	11-1-2013	18:32:29	6824.000000	682.400000	49448.872496	20.000000
C:\Users\cware\Desktop\Steller18Nov\18NovTrials\Afternoon\M1(2).DSG	11-1-2013	18:32:29	6825.000000	682.500000	49449.121407	20.000000
C:\Users\cware\Desktop\Steller18Nov\18NovTrials\Afternoon\M1(2).DSG	11-1-2013	18:32:29	6826.000000	682.600000	49450.515094	20.000000
C:\Users\cware\Desktop\Steller18Nov\18NovTrials\Afternoon\M1(2).DSG	11-1-2013	18:32:29	6827.000000	682.700000	49449.494553	20.000000
C:\Users\cware\Desktop\Steller18Nov\18NovTrials\Afternoon\M1(2).DSG	11-1-2013	18:32:29	6828.000000	682.800000	49449.618922	20.000000
C:\Users\cware\Desktop\Steller18Nov\18NovTrials\Afternoon\M1(2).DSG	11-1-2013	18:32:29	6829.000000	682.900000	49449.668786	20.000000
C:\Users\cware\Desktop\Steller18Nov\18NovTrials\Afternoon\M1(2).DSG	11-1-2013	18:32:29	6830.000000	683.000000	49448.822466	20.000000
C:\Users\cware\Desktop\Steller18Nov\18NovTrials\Afternoon\M1(2).DSG	11-1-2013	18:32:29	6831.000000	683.100000	49450.589568	20.000000
C:\Users\cware\Desktop\Steller18Nov\18NovTrials\Afternoon\M1(2).DSG	11-1-2013	18:32:29	6832.000000	683.200000	49448.871884	20.000000
C:\Users\cware\Desktop\Steller18Nov\18NovTrials\Afternoon\M1(2).DSG	11-1-2013	18:32:29	6833.000000	683.300000	49449.394438	20.000000
C:\Users\cware\Desktop\Steller18Nov\18NovTrials\Afternoon\M1(2).DSG	11-1-2013	18:32:29	6834.000000	683.400000	49449.842595	20.000000
C:\Users\cware\Desktop\Steller18Nov\18NovTrials\Afternoon\M1(2).DSG	11-1-2013	18:32:29	6835.000000	683.500000	49447.975600	20.000000
C:\Users\cware\Desktop\Steller18Nov\18NovTrials\Afternoon\M1(2).DSG	11-1-2013	18:32:29	6836.000000	683.600000	49449.394329	20.000000
C:\Users\cware\Desktop\Steller18Nov\18NovTrials\Afternoon\M1(2).DSG	11-1-2013	18:32:29	6837.000000	683.700000	49447.975482	20.000000
C:\Users\cware\Desktop\Steller18Nov\18NovTrials\Afternoon\M1(2).DSG	11-1-2013	18:32:29	6838.000000	683.800000	49449.120462	20.000000
C:\Users\cware\Desktop\Steller18Nov\18NovTrials\Afternoon\M1(2).DSG	11-1-2013	18:32:29	6839.000000	683.900000	49448.174403	20.000000
C:\Users\cware\Desktop\Steller18Nov\18NovTrials\Afternoon\M1(2).DSG	11-1-2013	18:32:29	6840.000000	684.000000	49450.315002	20.000000
C:\Users\cware\Desktop\Steller18Nov\18NovTrials\Afternoon\M1(2).DSG	11-1-2013	18:32:29	6841.000000	684.100000	49450.215381	20.000000
C:\Users\cware\Desktop\Steller18Nov\18NovTrials\Afternoon\M1(2).DSG	11-1-2013	18:32:29	6842.000000	684.200000	49449.642807	20.000000
C:\Users\cware\Desktop\Steller18Nov\18NovTrials\Afternoon\M1(2).DSG	11-1-2013	18:32:29	6843.000000	684.300000	49450.314711	20.000000
C:\Users\cware\Desktop\Steller18Nov\18NovTrials\Afternoon\M1(2).DSG	11-1-2013	18:32:29	6844.000000	684.400000	49449.941431	20.000000
C:\Users\cware\Desktop\Steller18Nov\18NovTrials\Afternoon\M1(2).DSG	11-1-2013	18:32:29	6845.000000	684.500000	49448.423085	20.000000
C:\Users\cware\Desktop\Steller18Nov\18NovTrials\Afternoon\M1(2).DSG	11-1-2013	18:32:29	6846.000000	684.600000	49450.463876	20.000000
C:\Users\cware\Desktop\Steller18Nov\18NovTrials\Afternoon\M1(2).DSG	11-1-2013	18:32:29	6847.000000	684.700000	49448.696562	20.000000
C:\Users\cware\Desktop\Steller18Nov\18NovTrials\Afternoon\M1(2).DSG	11-1-2013	18:32:29	6848.000000	684.800000	49450.762526	20.000000
C:\Users\cware\Desktop\Steller18Nov\18NovTrials\Afternoon\M1(2).DSG	11-1-2013	18:32:29	6849.000000	684.900000	49449.318801	20.000000
C:\Users\cware\Desktop\Steller18Nov\18NovTrials\Afternoon\M1(2).DSG	11-1-2013	18:32:29	6850.000000	685.000000	49450.090253	20.000000
C:\Users\cware\Desktop\Steller18Nov\18NovTrials\Afternoon\M1(2).DSG	11-1-2013	18:32:29	6851.000000	685.100000	49450.861969	20.000000
C:\Users\cware\Desktop\Steller18Nov\18NovTrials\Afternoon\M1(2).DSG	11-1-2013	18:32:29	6852.000000	685.200000	49449.019817	20.000000
C:\Users\cware\Desktop\Steller18Nov\18NovTrials\Afternoon\M1(2).DSG	11-1-2013	18:32:29	6853.000000	685.300000	49449.791525	20.000000
C:\Users\cware\Desktop\Steller18Nov\18NovTrials\Afternoon\M1(2).DSG	11-1-2013	18:32:29	6854.000000	685.400000	49449.019679	20.000000
C:\Users\cware\Desktop\Steller18Nov\18NovTrials\Afternoon\M1(2).DSG	11-1-2013	18:32:29	6855.000000	685.500000	49450.313931	20.000000
C:\Users\cware\Desktop\Steller18Nov\18NovTrials\Afternoon\M1(2).DSG	11-1-2013	18:32:29	6856.000000	685.600000	49450.413656	20.000000
C:\Users\cware\Desktop\Steller18Nov\18NovTrials\Afternoon\M1(2).DSG	11-1-2013	18:32:29	6857.000000	685.700000	49449.243517	20.000000
C:\Users\cware\Desktop\Steller18Nov\18NovTrials\Afternoon\M1(2).DSG	11-1-2013	18:32:29	6858.000000	685.800000	49450.189302	20.000000
C:\Users\cware\Desktop\Steller18Nov\18NovTrials\Afternoon\M1(2).DSG	11-1-2013	18:32:29	6859.000000	685.900000	49450.064655	20.000000
C:\Users\cware\Desktop\Steller18Nov\18NovTrials\Afternoon\M1(2).DSG	11-1-2013	18:32:29	6860.000000	686.000000	49449.069092	20.000000
C:\Users\cware\Desktop\Steller18Nov\18NovTrials\Afternoon\M1(2).DSG	11-1-2013	18:32:29	6861.000000	686.100000	49448.969476	20.000000
C:\Users\cware\Desktop\Steller18Nov\18NovTrials\Afternoon\M1(2).DSG	11-1-2013	18:32:29	6862.000000	686.200000	49448.819990	20.000000
C:\Users\cware\Desktop\Steller18Nov\18NovTrials\Afternoon\M1(2).DSG	11-1-2013	18:32:29	6863.000000	686.300000	49449.243048	20.000000
C:\Users\cware\Desktop\Steller18Nov\18NovTrials\Afternoon\M1(2).DSG	11-1-2013	18:32:29	6864.000000	686.400000	49447.152167	20.000000
C:\Users\cware\Desktop\Steller18Nov\18NovTrials\Afternoon\M1(2).DSG	11-1-2013	18:32:29	6865.000000	686.500000	49451.358660	20.000000
C:\Users\cware\Desktop\Steller18Nov\18NovTrials\Afternoon\M1(2).DSG	11-1-2013	18:32:29	6866.000000	686.600000	49450.462562	20.000000
C:\Users\cware\Desktop\Steller18Nov\18NovTrials\Afternoon\M1(2).DSG	11-1-2013	18:32:29	6867.000000	686.700000	49449.367339	20.000000
C:\Users\cware\Desktop\Steller18Nov\18NovTrials\Afternoon\M1(2).DSG	11-1-2013	18:32:29	6868.000000	686.800000	49450.363058	20.000000
C:\Users\cware\Desktop\Steller18Nov\18NovTrials\Afternoon\M1(2).DSG	11-1-2013	18:32:29	6869.000000	686.900000	49449.416987	20.000000
C:\Users\cware\Desktop\Steller18Nov\18NovTrials\Afternoon\M1(2).DSG	11-1-2013	18:32:29	6870.000000	687.000000	49450.288086	20.000000
C:\Users\cware\Desktop\Steller18Nov\18NovTrials\Afternoon\M1(2).DSG	11-1-2013	18:32:29	6871.000000	687.100000	49450.288020	20.000000
C:\Users\cware\Desktop\Steller18Nov\18NovTrials\Afternoon\M1(2).DSG	11-1-2013	18:32:29	6872.000000	687.200000	49450.113548	20.000000
C:\Users\cware\Desktop\Steller18Nov\18NovTrials\Afternoon\M1(2).DSG	11-1-2013	18:32:29	6873.000000	687.300000	49449.864637	20.000000
C:\Users\cware\Desktop\Steller18Nov\18NovTrials\Afternoon\M1(2).DSG	11-1-2013	18:32:29	6874.000000	687.400000	49449.043217	20.000000
C:\Users\cware\Desktop\Steller18Nov\18NovTrials\Afternoon\M1(2).DSG	11-1-2013	18:32:29	6875.000000	687.500000	49449.092804	20.000000
C:\Users\cware\Desktop\Steller18Nov\18NovTrials\Afternoon\M1(2).DSG	11-1-2013	18:32:29	6876.000000	687.600000	49450.660936	20.000000
C:\Users\cware\Desktop\Steller18Nov\18NovTrials\Afternoon\M1(2).DSG	11-1-2013	18:32:29	6877.000000	687.700000	49448.619829	20.000000
C:\Users\cware\Desktop\Steller18Nov\18NovTrials\Afternoon\M1(2).DSG	11-1-2013	18:32:29	6878.000000	687.800000	49450.859922	20.000000
C:\Users\cware\Desktop\Steller18Nov\18NovTrials\Afternoon\M1(2).DSG	11-1-2013	18:32:29	6879.000000	687.900000	49448.121872	20.000000
C:\Users\cware\Desktop\Steller18Nov\18NovTrials\Afternoon\M1(2).DSG	11-1-2013	18:32:29	6880.000000	688.000000	49449.515650	20.000000
C:\Users\cware\Desktop\Steller18Nov\18NovTrials\Afternoon\M1(2).DSG	11-1-2013	18:32:29	6881.000000	688.100000	49449.963547	20.000000
C:\Users\cware\Desktop\Steller18Nov\18NovTrials\Afternoon\M1(2).DSG	11-1-2013	18:32:29	6882.000000	688.200000	49451.133391	20.000000
C:\Users\cware\Desktop\Steller18Nov\18NovTrials\Afternoon\M1(2).DSG	11-1-2013	18:32:29	6883.000000	688.300000	49450.087760	20.000000
C:\Users\cware\Desktop\Steller18Nov\18NovTrials\Afternoon\M1(2).DSG	11-1-2013	18:32:29	6884.000000	688.400000	49450.560808	20.000000
C:\Users\cware\Desktop\Steller18Nov\18NovTrials\Afternoon\M1(2).DSG	11-1-2013	18:32:29	6885.000000	688.500000	49449.017480	20.000000
C:\Users\cware\Desktop\Steller18Nov\18NovTrials\Afternoon\M1(2).DSG	11-1-2013	18:32:29	6886.000000	688.600000	49450.286884	20.000000
C:\Users\cware\Desktop\Steller18Nov\18NovTrials\Afternoon\M1(2).DSG	11-1-2013	18:32:29	6887.000000	688.700000	49449.614763	20.000000
C:\Users\cware\Desktop\Steller18Nov\18NovTrials\Afternoon\M1(2).DSG	11-1-2013	18:32:29	6888.000000	688.800000	49449.141710	20.000000
C:\Users\cware\Desktop\Steller18Nov\18NovTrials\Afternoon\M1(2).DSG	11-1-2013	18:32:29	6889.000000	688.900000	49451.232413	20.000000
C:\Users\cware\Desktop\Steller18Nov\18NovTrials\Afternoon\M1(2).DSG	11-1-2013	18:32:29	6890.000000	689.000000	49450.535509	20.000000
C:\Users\cware\Desktop\Steller18Nov\18NovTrials\Afternoon\M1(2).DSG	11-1-2013	18:32:29	6891.000000	689.100000	49450.809334	20.000000
C:\Users\cware\Desktop\Steller18Nov\18NovTrials\Afternoon\M1(2).DSG	11-1-2013	18:32:29	6892.000000	689.200000	49451.281940	20.000000
C:\Users\cware\Desktop\Steller18Nov\18NovTrials\Afternoon\M1(2).DSG	11-1-2013	18:32:29	6893.000000	689.300000	49449.863284	20.000000
C:\Users\cware\Desktop\Steller18Nov\18NovTrials\Afternoon\M1(2).DSG	11-1-2013	18:32:29	6894.000000	689.400000	49448.643497	20.000000
C:\Users\cware\Desktop\Steller18Nov\18NovTrials\Afternoon\M1(2).DSG	11-1-2013	18:32:29	6895.000000	689.500000	49449.962775	20.000000
C:\Users\cware\Desktop\Steller18Nov\18NovTrials\Afternoon\M1(2).DSG	11-1-2013	18:32:29	6896.000000	689.600000	49450.286208	20.000000
C:\Users\cware\Desktop\Steller18Nov\18NovTrials\Afternoon\M1(2).DSG	11-1-2013	18:32:29	6897.000000	689.700000	49450.161657	20.000000
C:\Users\cware\Desktop\Steller18Nov\18NovTrials\Afternoon\M1(2).DSG	11-1-2013	18:32:29	6898.000000	689.800000	49450.012284	20.000000
C:\Users\cware\Desktop\Steller18Nov\18NovTrials\Afternoon\M1(2).DSG	11-1-2013	18:32:29	6899.000000	689.900000	49448.170319	20.000000
C:\Users\cware\Desktop\Steller18Nov\18NovTrials\Afternoon\M1(2).DSG	11-1-2013	18:32:29	6900.000000	690.000000	49449.788238	20.000000
C:\Users\cware\Desktop\Steller18Nov\18NovTrials\Afternoon\M1(2).DSG	11-1-2013	18:32:29	6901.000000	690.100000	49448.867157	20.000000
C:\Users\cware\Desktop\Steller18Nov\18NovTrials\Afternoon\M1(2).DSG	11-1-2013	18:32:29	6902.000000	690.200000	49449.116090	20.000000
C:\Users\cware\Desktop\Steller18Nov\18NovTrials\Afternoon\M1(2).DSG	11-1-2013	18:32:29	6903.000000	690.300000	49448.717733	20.000000
C:\Users\cware\Desktop\Steller18Nov\18NovTrials\Afternoon\M1(2).DSG	11-1-2013	18:32:29	6904.000000	690.400000	49449.389876	20.000000
C:\Users\cware\Desktop\Steller18Nov\18NovTrials\Afternoon\M1(2).DSG	11-1-2013	18:32:29	6905.000000	690.500000	49450.360569	20.000000
C:\Users\cware\Desktop\Steller18Nov\18NovTrials\Afternoon\M1(2).DSG	11-1-2013	18:32:29	6906.000000	690.600000	49450.186240	20.000000
C:\Users\cware\Desktop\Steller18Nov\18NovTrials\Afternoon\M1(2).DSG	11-1-2013	18:32:29	6907.000000	690.700000	49449.713434	20.000000
C:\Users\cware\Desktop\Steller18Nov\18NovTrials\Afternoon\M1(2).DSG	11-1-2013	18:32:29	6908.000000	690.800000	49449.389785	20.000000
C:\Users\cware\Desktop\Steller18Nov\18NovTrials\Afternoon\M1(2).DSG	11-1-2013	18:32:29	6909.000000	690.900000	49449.613688	20.000000
C:\Users\cware\Desktop\Steller18Nov\18NovTrials\Afternoon\M1(2).DSG	11-1-2013	18:32:29	6910.000000	691.000000	49449.862347	20.000000
C:\Users\cware\Desktop\Steller18Nov\18NovTrials\Afternoon\M1(2).DSG	11-1-2013	18:32:29	6911.000000	691.100000	49448.617765	20.000000
C:\Users\cware\Desktop\Steller18Nov\18NovTrials\Afternoon\M1(2).DSG	11-1-2013	18:32:29	6912.000000	691.200000	49449.364542	20.000000
C:\Users\cware\Desktop\Steller18Nov\18NovTrials\Afternoon\M1(2).DSG	11-1-2013	18:32:29	6913.000000	691.300000	49449.140440	20.000000
C:\Users\cware\Desktop\Steller18Nov\18NovTrials\Afternoon\M1(2).DSG	11-1-2013	18:32:29	6914.000000	691.400000	49448.045113	20.000000
C:\Users\cware\Desktop\Steller18Nov\18NovTrials\Afternoon\M1(2).DSG	11-1-2013	18:32:29	6915.000000	691.500000	49448.094852	20.000000
C:\Users\cware\Desktop\Steller18Nov\18NovTrials\Afternoon\M1(2).DSG	11-1-2013	18:32:29	6916.000000	691.600000	49449.563346	20.000000
C:\Users\cware\Desktop\Steller18Nov\18NovTrials\Afternoon\M1(2).DSG	11-1-2013	18:32:29	6917.000000	691.700000	49449.463656	20.000000
C:\Users\cware\Desktop\Steller18Nov\18NovTrials\Afternoon\M1(2).DSG	11-1-2013	18:32:29	6918.000000	691.800000	49450.235237	20.000000
C:\Users\cware\Desktop\Steller18Nov\18NovTrials\Afternoon\M1(2).DSG	11-1-2013	18:32:29	6919.000000	691.900000	49449.090055	20.000000
C:\Users\cware\Desktop\Steller18Nov\18NovTrials\Afternoon\M1(2).DSG	11-1-2013	18:32:29	6920.000000	692.000000	49449.687541	20.000000
C:\Users\cware\Desktop\Steller18Nov\18NovTrials\Afternoon\M1(2).DSG	11-1-2013	18:32:29	6921.000000	692.100000	49450.309620	20.000000
C:\Users\cware\Desktop\Steller18Nov\18NovTrials\Afternoon\M1(2).DSG	11-1-2013	18:32:29	6922.000000	692.200000	49448.890791	20.000000
C:\Users\cware\Desktop\Steller18Nov\18NovTrials\Afternoon\M1(2).DSG	11-1-2013	18:32:29	6923.000000	692.300000	49449.463252	20.000000
C:\Users\cware\Desktop\Steller18Nov\18NovTrials\Afternoon\M1(2).DSG	11-1-2013	18:32:29	6924.000000	692.400000	49449.910915	20.000000
C:\Users\cware\Desktop\Steller18Nov\18NovTrials\Afternoon\M1(2).DSG	11-1-2013	18:32:29	6925.000000	692.500000	49450.408781	20.000000
C:\Users\cware\Desktop\Steller18Nov\18NovTrials\Afternoon\M1(2).DSG	11-1-2013	18:32:29	6926.000000	692.600000	49448.840523	20.000000
C:\Users\cware\Desktop\Steller18Nov\18NovTrials\Afternoon\M1(2).DSG	11-1-2013	18:32:29	6927.000000	692.700000	49448.765919	20.000000
C:\Users\cware\Desktop\Steller18Nov\18NovTrials\Afternoon\M1(2).DSG	11-1-2013	18:32:29	6928.000000	692.800000	49450.582937	20.000000
C:\Users\cware\Desktop\Steller18Nov\18NovTrials\Afternoon\M1(2).DSG	11-1-2013	18:32:29	6929.000000	692.900000	49448.566699	20.000000
C:\Users\cware\Desktop\Steller18Nov\18NovTrials\Afternoon\M1(2).DSG	11-1-2013	18:32:29	6930.000000	693.000000	49447.521059	20.000000
C:\Users\cware\Desktop\Steller18Nov\18NovTrials\Afternoon\M1(2).DSG	11-1-2013	18:32:29	6931.000000	693.100000	49449.587066	20.000000
C:\Users\cware\Desktop\Steller18Nov\18NovTrials\Afternoon\M1(2).DSG	11-1-2013	18:32:29	6932.000000	693.200000	49449.835830	20.000000
C:\Users\cware\Desktop\Steller18Nov\18NovTrials\Afternoon\M1(2).DSG	11-1-2013	18:32:29	6933.000000	693.300000	49449.362881	20.000000
C:\Users\cware\Desktop\Steller18Nov\18NovTrials\Afternoon\M1(2).DSG	11-1-2013	18:32:29	6934.000000	693.400000	49449.462407	20.000000
C:\Users\cware\Desktop\Steller18Nov\18NovTrials\Afternoon\M1(2).DSG	11-1-2013	18:32:29	6935.000000	693.500000	49448.939537	20.000000
C:\Users\cware\Desktop\Steller18Nov\18NovTrials\Afternoon\M1(2).DSG	11-1-2013	18:32:29	6936.000000	693.600000	49449.735997	20.000000
C:\Users\cware\Desktop\Steller18Nov\18NovTrials\Afternoon\M1(2).DSG	11-1-2013	18:32:29	6937.000000	693.700000	49449.959926	20.000000
C:\Users\cware\Desktop\Steller18Nov\18NovTrials\Afternoon\M1(2).DSG	11-1-2013	18:32:29	6938.000000	693.800000	49448.416515	20.000000
C:\Users\cware\Desktop\Steller18Nov\18NovTrials\Afternoon\M1(2).DSG	11-1-2013	18:32:29	6939.000000	693.900000	49450.831037	20.000000
C:\Users\cware\Desktop\Steller18Nov\18NovTrials\Afternoon\M1(2).DSG	11-1-2013	18:32:29	6940.000000	694.000000	49449.511521	20.000000
C:\Users\cware\Desktop\Steller18Nov\18NovTrials\Afternoon\M1(2).DSG	11-1-2013	18:32:29	6941.000000	694.100000	49448.665145	20.000000
C:\Users\cware\Desktop\Steller18Nov\18NovTrials\Afternoon\M1(2).DSG	11-1-2013	18:32:29	6942.000000	694.200000	49450.133713	20.000000
C:\Users\cware\Desktop\Steller18Nov\18NovTrials\Afternoon\M1(2).DSG	11-1-2013	18:32:29	6943.000000	694.300000	49448.416194	20.000000
C:\Users\cware\Desktop\Steller18Nov\18NovTrials\Afternoon\M1(2).DSG	11-1-2013	18:32:29	6944.000000	694.400000	49450.058927	20.000000
C:\Users\cware\Desktop\Steller18Nov\18NovTrials\Afternoon\M1(2).DSG	11-1-2013	18:32:29	6945.000000	694.500000	49448.938674	20.000000
C:\Users\cware\Desktop\Steller18Nov\18NovTrials\Afternoon\M1(2).DSG	11-1-2013	18:32:29	6946.000000	694.600000	49450.904895	20.000000
C:\Users\cware\Desktop\Steller18Nov\18NovTrials\Afternoon\M1(2).DSG	11-1-2013	18:32:29	6947.000000	694.700000	49449.734995	20.000000
C:\Users\cware\Desktop\Steller18Nov\18NovTrials\Afternoon\M1(2).DSG	11-1-2013	18:32:29	6948.000000	694.800000	49449.809746	20.000000
C:\Users\cware\Desktop\Steller18Nov\18NovTrials\Afternoon\M1(2).DSG	11-1-2013	18:32:29	6949.000000	694.900000	49449.933994	20.000000
C:\Users\cware\Desktop\Steller18Nov\18NovTrials\Afternoon\M1(2).DSG	11-1-2013	18:32:29	6950.000000	695.000000	49449.311776	20.000000
C:\Users\cware\Desktop\Steller18Nov\18NovTrials\Afternoon\M1(2).DSG	11-1-2013	18:32:29	6951.000000	695.100000	49450.879792	20.000000
C:\Users\cware\Desktop\Steller18Nov\18NovTrials\Afternoon\M1(2).DSG	11-1-2013	18:32:29	6952.000000	695.200000	49449.286469	20.000000
C:\Users\cware\Desktop\Steller18Nov\18NovTrials\Afternoon\M1(2).DSG	11-1-2013	18:32:29	6953.000000	695.300000	49448.589752	20.000000
C:\Users\cware\Desktop\Steller18Nov\18NovTrials\Afternoon\M1(2).DSG	11-1-2013	18:32:29	6954.000000	695.400000	49448.714099	20.000000
C:\Users\cware\Desktop\Steller18Nov\18NovTrials\Afternoon\M1(2).DSG	11-1-2013	18:32:29	6955.000000	695.500000	49450.207510	20.000000
C:\Users\cware\Desktop\Steller18Nov\18NovTrials\Afternoon\M1(2).DSG	11-1-2013	18:32:29	6956.000000	695.600000	49449.734522	20.000000
C:\Users\cware\Desktop\Steller18Nov\18NovTrials\Afternoon\M1(2).DSG	11-1-2013	18:32:29	6957.000000	695.700000	49448.440049	20.000000
C:\Users\cware\Desktop\Steller18Nov\18NovTrials\Afternoon\M1(2).DSG	11-1-2013	18:32:29	6958.000000	695.800000	49450.505904	20.000000
C:\Users\cware\Desktop\Steller18Nov\18NovTrials\Afternoon\M1(2).DSG	11-1-2013	18:32:29	6959.000000	695.900000	49449.485520	20.000000
C:\Users\cware\Desktop\Steller18Nov\18NovTrials\Afternoon\M1(2).DSG	11-1-2013	18:32:29	6960.000000	696.000000	49450.306658	20.000000
C:\Users\cware\Desktop\Steller18Nov\18NovTrials\Afternoon\M1(2).DSG	11-1-2013	18:32:29	6961.000000	696.100000	49448.962516	20.000000
C:\Users\cware\Desktop\Steller18Nov\18NovTrials\Afternoon\M1(2).DSG	11-1-2013	18:32:29	6962.000000	696.200000	49449.983152	20.000000
C:\Users\cware\Desktop\Steller18Nov\18NovTrials\Afternoon\M1(2).DSG	11-1-2013	18:32:29	6963.000000	696.300000	49450.779442	20.000000
C:\Users\cware\Desktop\Steller18Nov\18NovTrials\Afternoon\M1(2).DSG	11-1-2013	18:32:29	6964.000000	696.400000	49450.256568	20.000000
C:\Users\cware\Desktop\Steller18Nov\18NovTrials\Afternoon\M1(2).DSG	11-1-2013	18:32:29	6965.000000	696.500000	49450.555262	20.000000
C:\Users\cware\Desktop\Steller18Nov\18NovTrials\Afternoon\M1(2).DSG	11-1-2013	18:32:29	6966.000000	696.600000	49450.580227	20.000000
C:\Users\cware\Desktop\Steller18Nov\18NovTrials\Afternoon\M1(2).DSG	11-1-2013	18:32:29	6967.000000	696.700000	49449.410231	20.000000
C:\Users\cware\Desktop\Steller18Nov\18NovTrials\Afternoon\M1(2).DSG	11-1-2013	18:32:29	6968.000000	696.800000	49447.120173	20.000000
C:\Users\cware\Desktop\Steller18Nov\18NovTrials\Afternoon\M1(2).DSG	11-1-2013	18:32:29	6969.000000	696.900000	49449.733659	20.000000
C:\Users\cware\Desktop\Steller18Nov\18NovTrials\Afternoon\M1(2).DSG	11-1-2013	18:32:29	6970.000000	697.000000	49448.663228	20.000000
C:\Users\cware\Desktop\Steller18Nov\18NovTrials\Afternoon\M1(2).DSG	11-1-2013	18:32:29	6971.000000	697.100000	49448.065624	20.000000
C:\Users\cware\Desktop\Steller18Nov\18NovTrials\Afternoon\M1(2).DSG	11-1-2013	18:32:29	6972.000000	697.200000	49449.409619	20.000000
C:\Users\cware\Desktop\Steller18Nov\18NovTrials\Afternoon\M1(2).DSG	11-1-2013	18:32:29	6973.000000	697.300000	49450.081658	20.000000
C:\Users\cware\Desktop\Steller18Nov\18NovTrials\Afternoon\M1(2).DSG	11-1-2013	18:32:29	6974.000000	697.400000	49449.036439	20.000000
C:\Users\cware\Desktop\Steller18Nov\18NovTrials\Afternoon\M1(2).DSG	11-1-2013	18:32:29	6975.000000	697.500000	49449.384438	20.000000
C:\Users\cware\Desktop\Steller18Nov\18NovTrials\Afternoon\M1(2).DSG	11-1-2013	18:32:29	6976.000000	697.600000	49449.483954	20.000000
C:\Users\cware\Desktop\Steller18Nov\18NovTrials\Afternoon\M1(2).DSG	11-1-2013	18:32:29	6977.000000	697.700000	49448.986219	20.000000
C:\Users\cware\Desktop\Steller18Nov\18NovTrials\Afternoon\M1(2).DSG	11-1-2013	18:32:29	6978.000000	697.800000	49449.508772	20.000000
C:\Users\cware\Desktop\Steller18Nov\18NovTrials\Afternoon\M1(2).DSG	11-1-2013	18:32:29	6979.000000	697.900000	49448.239294	20.000000
C:\Users\cware\Desktop\Steller18Nov\18NovTrials\Afternoon\M1(2).DSG	11-1-2013	18:32:29	6980.000000	698.000000	49450.056030	20.000000
C:\Users\cware\Desktop\Steller18Nov\18NovTrials\Afternoon\M1(2).DSG	11-1-2013	18:32:29	6981.000000	698.100000	49450.454231	20.000000
C:\Users\cware\Desktop\Steller18Nov\18NovTrials\Afternoon\M1(2).DSG	11-1-2013	18:32:29	6982.000000	698.200000	49448.388168	20.000000
C:\Users\cware\Desktop\Steller18Nov\18NovTrials\Afternoon\M1(2).DSG	11-1-2013	18:32:29	6983.000000	698.300000	49451.325308	20.000000
C:\Users\cware\Desktop\Steller18Nov\18NovTrials\Afternoon\M1(2).DSG	11-1-2013	18:32:29	6984.000000	698.400000	49450.528822	20.000000
C:\Users\cware\Desktop\Steller18Nov\18NovTrials\Afternoon\M1(2).DSG	11-1-2013	18:32:29	6985.000000	698.500000	49448.711709	20.000000
C:\Users\cware\Desktop\Steller18Nov\18NovTrials\Afternoon\M1(2).DSG	11-1-2013	18:32:29	6986.000000	698.600000	49448.014853	20.000000
C:\Users\cware\Desktop\Steller18Nov\18NovTrials\Afternoon\M1(2).DSG	11-1-2013	18:32:29	6987.000000	698.700000	49449.532809	20.000000
C:\Users\cware\Desktop\Steller18Nov\18NovTrials\Afternoon\M1(2).DSG	11-1-2013	18:32:29	6988.000000	698.800000	49449.756773	20.000000
C:\Users\cware\Desktop\Steller18Nov\18NovTrials\Afternoon\M1(2).DSG	11-1-2013	18:32:29	6989.000000	698.900000	49450.652749	20.000000
C:\Users\cware\Desktop\Steller18Nov\18NovTrials\Afternoon\M1(2).DSG	11-1-2013	18:32:29	6990.000000	699.000000	49448.785724	20.000000
C:\Users\cware\Desktop\Steller18Nov\18NovTrials\Afternoon\M1(2).DSG	11-1-2013	18:32:29	6991.000000	699.100000	49449.184207	20.000000
C:\Users\cware\Desktop\Steller18Nov\18NovTrials\Afternoon\M1(2).DSG	11-1-2013	18:32:29	6992.000000	699.200000	49448.288040	20.000000
C:\Users\cware\Desktop\Steller18Nov\18NovTrials\Afternoon\M1(2).DSG	11-1-2013	18:32:29	6993.000000	699.300000	49450.304377	20.000000
C:\Users\cware\Desktop\Steller18Nov\18NovTrials\Afternoon\M1(2).DSG	11-1-2013	18:32:29	6994.000000	699.400000	49448.586772	20.000000
C:\Users\cware\Desktop\Steller18Nov\18NovTrials\Afternoon\M1(2).DSG	11-1-2013	18:32:29	6995.000000	699.500000	49449.956478	20.000000
C:\Users\cware\Desktop\Steller18Nov\18NovTrials\Afternoon\M1(2).DSG	11-1-2013	18:32:29	6996.000000	699.600000	49451.026771	20.000000
C:\Users\cware\Desktop\Steller18Nov\18NovTrials\Afternoon\M1(2).DSG	11-1-2013	18:32:29	6997.000000	699.700000	49485.675130	20.000000
C:\Users\cware\Desktop\Steller18Nov\18NovTrials\Afternoon\M1(2).DSG	11-1-2013	18:32:29	6998.000000	699.800000	49522.314702	20.000000
C:\Users\cware\Desktop\Steller18Nov\18NovTrials\Afternoon\M1(2).DSG	11-1-2013	18:32:29	6999.000000	699.900000	49499.066284	20.000000
C:\Users\cware\Desktop\Steller18Nov\18NovTrials\Afternoon\M1(2).DSG	11-1-2013	18:32:29	7000.000000	700.000000	49572.320826	20.000000
C:\Users\cware\Desktop\Steller18Nov\18NovTrials\Afternoon\M1(2).DSG	11-1-2013	18:32:29	7001.000000	700.100000	49636.689165	20.000000
C:\Users\cware\Desktop\Steller18Nov\18NovTrials\Afternoon\M1(2).DSG	11-1-2013	18:32:29	7002.000000	700.200000	49679.949780	20.000000
C:\Users\cware\Desktop\Steller18Nov\18NovTrials\Afternoon\M1(2).DSG	11-1-2013	18:32:29	7003.000000	700.300000	49717.784273	20.000000
C:\Users\cware\Desktop\Steller18Nov\18NovTrials\Afternoon\M1(2).DSG	11-1-2013	18:32:29	7004.000000	700.400000	49769.209221	20.000000
C:\Users\cware\Desktop\Steller18Nov\18NovTrials\Afternoon\M1(2).DSG	11-1-2013	18:32:29	7005.000000	700.500000	49805.599984	20.000000
C:\Users\cware\Desktop\Steller18Nov\18NovTrials\Afternoon\M1(2).DSG	11-1-2013	18:32:29	7006.000000	700.600000	49845.824029	20.000000
C:\Users\cware\Desktop\Steller18Nov\18NovTrials\Afternoon\M1(2).DSG	11-1-2013	18:32:29	7007.000000	700.700000	49874.847075	20.000000
C:\Users\cware\Desktop\Steller18Nov\18NovTrials\Afternoon\M1(2).DSG	11-1-2013	18:32:29	7008.000000	700.800000	49894.286836	20.000000
C:\Users\cware\Desktop\Steller18Nov\18NovTrials\Afternoon\M1(2).DSG	11-1-2013	18:32:29	7009.000000	700.900000	49906.433580	20.000000
C:\Users\cware\Desktop\Steller18Nov\18NovTrials\Afternoon\M1(2).DSG	11-1-2013	18:32:29	7010.000000	701.000000	49920.994732	20.000000
C:\Users\cware\Desktop\Steller18Nov\18NovTrials\Afternoon\M1(2).DSG	11-1-2013	18:32:29	7011.000000	701.100000	49929.930633	20.000000
C:\Users\cware\Desktop\Steller18Nov\18NovTrials\Afternoon\M1(2).DSG	11-1-2013	18:32:29	7012.000000	701.200000	49933.987848	20.000000
C:\Users\cware\Desktop\Steller18Nov\18NovTrials\Afternoon\M1(2).DSG	11-1-2013	18:32:29	7013.000000	701.300000	49933.863471	20.000000
C:\Users\cware\Desktop\Steller18Nov\18NovTrials\Afternoon\M1(2).DSG	11-1-2013	18:32:29	7014.000000	701.400000	49924.155581	20.000000
C:\Users\cware\Desktop\Steller18Nov\18NovTrials\Afternoon\M1(2).DSG	11-1-2013	18:32:29	7015.000000	701.500000	49911.037922	20.000000
C:\Users\cware\Desktop\Steller18Nov\18NovTrials\Afternoon\M1(2).DSG	11-1-2013	18:32:29	7016.000000	701.600000	49889.681440	20.000000
C:\Users\cware\Desktop\Steller18Nov\18NovTrials\Afternoon\M1(2).DSG	11-1-2013	18:32:29	7017.000000	701.700000	49868.250113	20.000000
C:\Users\cware\Desktop\Steller18Nov\18NovTrials\Afternoon\M1(2).DSG	11-1-2013	18:32:29	7018.000000	701.800000	49845.350337	20.000000
C:\Users\cware\Desktop\Steller18Nov\18NovTrials\Afternoon\M1(2).DSG	11-1-2013	18:32:29	7019.000000	701.900000	49822.948104	20.000000
C:\Users\cware\Desktop\Steller18Nov\18NovTrials\Afternoon\M1(2).DSG	11-1-2013	18:32:29	7020.000000	702.000000	49793.402214	20.000000
C:\Users\cware\Desktop\Steller18Nov\18NovTrials\Afternoon\M1(2).DSG	11-1-2013	18:32:29	7021.000000	702.100000	49766.918159	20.000000
C:\Users\cware\Desktop\Steller18Nov\18NovTrials\Afternoon\M1(2).DSG	11-1-2013	18:32:29	7022.000000	702.200000	49737.546428	20.000000
C:\Users\cware\Desktop\Steller18Nov\18NovTrials\Afternoon\M1(2).DSG	11-1-2013	18:32:29	7023.000000	702.300000	49721.217801	20.000000
C:\Users\cware\Desktop\Steller18Nov\18NovTrials\Afternoon\M1(2).DSG	11-1-2013	18:32:29	7024.000000	702.400000	49693.588563	20.000000
C:\Users\cware\Desktop\Steller18Nov\18NovTrials\Afternoon\M1(2).DSG	11-1-2013	18:32:29	7025.000000	702.500000	49673.625883	20.000000
C:\Users\cware\Desktop\Steller18Nov\18NovTrials\Afternoon\M1(2).DSG	11-1-2013	18:32:29	7026.000000	702.600000	49652.891613	20.000000
C:\Users\cware\Desktop\Steller18Nov\18NovTrials\Afternoon\M1(2).DSG	11-1-2013	18:32:29	7027.000000	702.700000	49636.015285	20.000000
C:\Users\cware\Desktop\Steller18Nov\18NovTrials\Afternoon\M1(2).DSG	11-1-2013	18:32:29	7028.000000	702.800000	49611.995165	20.000000
C:\Users\cware\Desktop\Steller18Nov\18NovTrials\Afternoon\M1(2).DSG	11-1-2013	18:32:29	7029.000000	702.900000	49575.728884	20.000000
C:\Users\cware\Desktop\Steller18Nov\18NovTrials\Afternoon\M1(2).DSG	11-1-2013	18:32:29	7030.000000	703.000000	49557.184734	20.000000
C:\Users\cware\Desktop\Steller18Nov\18NovTrials\Afternoon\M1(2).DSG	11-1-2013	18:32:29	7031.000000	703.100000	49547.178318	20.000000
C:\Users\cware\Desktop\Steller18Nov\18NovTrials\Afternoon\M1(2).DSG	11-1-2013	18:32:29	7032.000000	703.200000	49529.032657	20.000000
C:\Users\cware\Desktop\Steller18Nov\18NovTrials\Afternoon\M1(2).DSG	11-1-2013	18:32:29	7033.000000	703.300000	49504.887973	20.000000
C:\Users\cware\Desktop\Steller18Nov\18NovTrials\Afternoon\M1(2).DSG	11-1-2013	18:32:29	7034.000000	703.400000	49492.865650	20.000000
C:\Users\cware\Desktop\Steller18Nov\18NovTrials\Afternoon\M1(2).DSG	11-1-2013	18:32:29	7035.000000	703.500000	49467.849981	20.000000
C:\Users\cware\Desktop\Steller18Nov\18NovTrials\Afternoon\M1(2).DSG	11-1-2013	18:32:29	7036.000000	703.600000	49455.752772	20.000000
C:\Users\cware\Desktop\Steller18Nov\18NovTrials\Afternoon\M1(2).DSG	11-1-2013	18:32:29	7037.000000	703.700000	49444.526397	20.000000
C:\Users\cware\Desktop\Steller18Nov\18NovTrials\Afternoon\M1(2).DSG	11-1-2013	18:32:29	7038.000000	703.800000	49442.310718	20.000000
C:\Users\cware\Desktop\Steller18Nov\18NovTrials\Afternoon\M1(2).DSG	11-1-2013	18:32:29	7039.000000	703.900000	49448.483457	20.000000
C:\Users\cware\Desktop\Steller18Nov\18NovTrials\Afternoon\M1(2).DSG	11-1-2013	18:32:29	7040.000000	704.000000	49448.881585	20.000000
C:\Users\cware\Desktop\Steller18Nov\18NovTrials\Afternoon\M1(2).DSG	11-1-2013	18:32:29	7041.000000	704.100000	49451.270959	20.000000
C:\Users\cware\Desktop\Steller18Nov\18NovTrials\Afternoon\M1(2).DSG	11-1-2013	18:32:29	7042.000000	704.200000	49451.021649	20.000000
C:\Users\cware\Desktop\Steller18Nov\18NovTrials\Afternoon\M1(2).DSG	11-1-2013	18:32:29	7043.000000	704.300000	49450.747743	20.000000
C:\Users\cware\Desktop\Steller18Nov\18NovTrials\Afternoon\M1(2).DSG	11-1-2013	18:32:29	7044.000000	704.400000	49451.394929	20.000000
C:\Users\cware\Desktop\Steller18Nov\18NovTrials\Afternoon\M1(2).DSG	11-1-2013	18:32:29	7045.000000	704.500000	49452.216137	20.000000
C:\Users\cware\Desktop\Steller18Nov\18NovTrials\Afternoon\M1(2).DSG	11-1-2013	18:32:29	7046.000000	704.600000	49451.120945	20.000000
C:\Users\cware\Desktop\Steller18Nov\18NovTrials\Afternoon\M1(2).DSG	11-1-2013	18:32:29	7047.000000	704.700000	49451.494026	20.000000
C:\Users\cware\Desktop\Steller18Nov\18NovTrials\Afternoon\M1(2).DSG	11-1-2013	18:32:29	7048.000000	704.800000	49450.996290	20.000000
C:\Users\cware\Desktop\Steller18Nov\18NovTrials\Afternoon\M1(2).DSG	11-1-2013	18:32:29	7049.000000	704.900000	49451.867284	20.000000
C:\Users\cware\Desktop\Steller18Nov\18NovTrials\Afternoon\M1(2).DSG	11-1-2013	18:32:29	7050.000000	705.000000	49450.224565	20.000000
C:\Users\cware\Desktop\Steller18Nov\18NovTrials\Afternoon\M1(2).DSG	11-1-2013	18:32:29	7051.000000	705.100000	49451.668025	20.000000
C:\Users\cware\Desktop\Steller18Nov\18NovTrials\Afternoon\M1(2).DSG	11-1-2013	18:32:29	7052.000000	705.200000	49451.344249	20.000000
C:\Users\cware\Desktop\Steller18Nov\18NovTrials\Afternoon\M1(2).DSG	11-1-2013	18:32:29	7053.000000	705.300000	49451.269455	20.000000
C:\Users\cware\Desktop\Steller18Nov\18NovTrials\Afternoon\M1(2).DSG	11-1-2013	18:32:29	7054.000000	705.400000	49451.070391	20.000000
C:\Users\cware\Desktop\Steller18Nov\18NovTrials\Afternoon\M1(2).DSG	11-1-2013	18:32:29	7055.000000	705.500000	49451.045647	20.000000
C:\Users\cware\Desktop\Steller18Nov\18NovTrials\Afternoon\M1(2).DSG	11-1-2013	18:32:29	7056.000000	705.600000	49454.679760	20.000000
C:\Users\cware\Desktop\Steller18Nov\18NovTrials\Afternoon\M1(2).DSG	11-1-2013	18:32:29	7057.000000	705.700000	49454.355859	20.000000
C:\Users\cware\Desktop\Steller18Nov\18NovTrials\Afternoon\M1(2).DSG	11-1-2013	18:32:29	7058.000000	705.800000	49452.264770	20.000000
C:\Users\cware\Desktop\Steller18Nov\18NovTrials\Afternoon\M1(2).DSG	11-1-2013	18:32:29	7059.000000	705.900000	49451.069866	20.000000
C:\Users\cware\Desktop\Steller18Nov\18NovTrials\Afternoon\M1(2).DSG	11-1-2013	18:32:29	7060.000000	706.000000	49448.057758	20.000000
C:\Users\cware\Desktop\Steller18Nov\18NovTrials\Afternoon\M1(2).DSG	11-1-2013	18:32:29	7061.000000	706.100000	49450.969994	20.000000
C:\Users\cware\Desktop\Steller18Nov\18NovTrials\Afternoon\M1(2).DSG	11-1-2013	18:32:29	7062.000000	706.200000	49450.919934	20.000000
C:\Users\cware\Desktop\Steller18Nov\18NovTrials\Afternoon\M1(2).DSG	11-1-2013	18:32:29	7063.000000	706.300000	49451.965188	20.000000
C:\Users\cware\Desktop\Steller18Nov\18NovTrials\Afternoon\M1(2).DSG	11-1-2013	18:32:29	7064.000000	706.400000	49451.069081	20.000000
C:\Users\cware\Desktop\Steller18Nov\18NovTrials\Afternoon\M1(2).DSG	11-1-2013	18:32:29	7065.000000	706.500000	49450.172788	20.000000
C:\Users\cware\Desktop\Steller18Nov\18NovTrials\Afternoon\M1(2).DSG	11-1-2013	18:32:29	7066.000000	706.600000	49450.272413	20.000000
C:\Users\cware\Desktop\Steller18Nov\18NovTrials\Afternoon\M1(2).DSG	11-1-2013	18:32:29	7067.000000	706.700000	49451.218046	20.000000
C:\Users\cware\Desktop\Steller18Nov\18NovTrials\Afternoon\M1(2).DSG	11-1-2013	18:32:29	7068.000000	706.800000	49450.595720	20.000000
C:\Users\cware\Desktop\Steller18Nov\18NovTrials\Afternoon\M1(2).DSG	11-1-2013	18:32:29	7069.000000	706.900000	49449.475542	20.000000
C:\Users\cware\Desktop\Steller18Nov\18NovTrials\Afternoon\M1(2).DSG	11-1-2013	18:32:29	7070.000000	707.000000	49449.898491	20.000000
C:\Users\cware\Desktop\Steller18Nov\18NovTrials\Afternoon\M1(2).DSG	11-1-2013	18:32:29	7071.000000	707.100000	49449.425387	20.000000
C:\Users\cware\Desktop\Steller18Nov\18NovTrials\Afternoon\M1(2).DSG	11-1-2013	18:32:29	7072.000000	707.200000	49450.122377	20.000000
C:\Users\cware\Desktop\Steller18Nov\18NovTrials\Afternoon\M1(2).DSG	11-1-2013	18:32:29	7073.000000	707.300000	49448.952347	20.000000
C:\Users\cware\Desktop\Steller18Nov\18NovTrials\Afternoon\M1(2).DSG	11-1-2013	18:32:29	7074.000000	707.400000	49449.748672	20.000000
C:\Users\cware\Desktop\Steller18Nov\18NovTrials\Afternoon\M1(2).DSG	11-1-2013	18:32:29	7075.000000	707.500000	49449.922827	20.000000
C:\Users\cware\Desktop\Steller18Nov\18NovTrials\Afternoon\M1(2).DSG	11-1-2013	18:32:29	7076.000000	707.600000	49449.399958	20.000000
C:\Users\cware\Desktop\Steller18Nov\18NovTrials\Afternoon\M1(2).DSG	11-1-2013	18:32:29	7077.000000	707.700000	49450.818821	20.000000
C:\Users\cware\Desktop\Steller18Nov\18NovTrials\Afternoon\M1(2).DSG	11-1-2013	18:32:29	7078.000000	707.800000	49449.524179	20.000000
C:\Users\cware\Desktop\Steller18Nov\18NovTrials\Afternoon\M1(2).DSG	11-1-2013	18:32:29	7079.000000	707.900000	49449.051152	20.000000
C:\Users\cware\Desktop\Steller18Nov\18NovTrials\Afternoon\M1(2).DSG	11-1-2013	18:32:29	7080.000000	708.000000	49450.917865	20.000000
C:\Users\cware\Desktop\Steller18Nov\18NovTrials\Afternoon\M1(2).DSG	11-1-2013	18:32:29	7081.000000	708.100000	49451.141647	20.000000
C:\Users\cware\Desktop\Steller18Nov\18NovTrials\Afternoon\M1(2).DSG	11-1-2013	18:32:29	7082.000000	708.200000	49449.473703	20.000000
C:\Users\cware\Desktop\Steller18Nov\18NovTrials\Afternoon\M1(2).DSG	11-1-2013	18:32:29	7083.000000	708.300000	49450.618643	20.000000
C:\Users\cware\Desktop\Steller18Nov\18NovTrials\Afternoon\M1(2).DSG	11-1-2013	18:32:29	7084.000000	708.400000	49449.199645	20.000000
C:\Users\cware\Desktop\Steller18Nov\18NovTrials\Afternoon\M1(2).DSG	11-1-2013	18:32:29	7085.000000	708.500000	49448.851200	20.000000
C:\Users\cware\Desktop\Steller18Nov\18NovTrials\Afternoon\M1(2).DSG	11-1-2013	18:32:29	7086.000000	708.600000	49448.278261	20.000000
C:\Users\cware\Desktop\Steller18Nov\18NovTrials\Afternoon\M1(2).DSG	11-1-2013	18:32:29	7087.000000	708.700000	49450.169874	20.000000
C:\Users\cware\Desktop\Steller18Nov\18NovTrials\Afternoon\M1(2).DSG	11-1-2013	18:32:29	7088.000000	708.800000	49449.173995	20.000000
C:\Users\cware\Desktop\Steller18Nov\18NovTrials\Afternoon\M1(2).DSG	11-1-2013	18:32:29	7089.000000	708.900000	49450.393712	20.000000
C:\Users\cware\Desktop\Steller18Nov\18NovTrials\Afternoon\M1(2).DSG	11-1-2013	18:32:29	7090.000000	709.000000	49448.053678	20.000000
C:\Users\cware\Desktop\Steller18Nov\18NovTrials\Afternoon\M1(2).DSG	11-1-2013	18:32:29	7091.000000	709.100000	49450.716785	20.000000
C:\Users\cware\Desktop\Steller18Nov\18NovTrials\Afternoon\M1(2).DSG	11-1-2013	18:32:29	7092.000000	709.200000	49449.920143	20.000000
C:\Users\cware\Desktop\Steller18Nov\18NovTrials\Afternoon\M1(2).DSG	11-1-2013	18:32:29	7093.000000	709.300000	49449.198123	20.000000
C:\Users\cware\Desktop\Steller18Nov\18NovTrials\Afternoon\M1(2).DSG	11-1-2013	18:32:29	7094.000000	709.400000	49450.019239	20.000000
C:\Users\cware\Desktop\Steller18Nov\18NovTrials\Afternoon\M1(2).DSG	11-1-2013	18:32:29	7095.000000	709.500000	49450.317894	20.000000
C:\Users\cware\Desktop\Steller18Nov\18NovTrials\Afternoon\M1(2).DSG	11-1-2013	18:32:29	7096.000000	709.600000	49448.476016	20.000000
C:\Users\cware\Desktop\Steller18Nov\18NovTrials\Afternoon\M1(2).DSG	11-1-2013	18:32:29	7097.000000	709.700000	49450.715961	20.000000
C:\Users\cware\Desktop\Steller18Nov\18NovTrials\Afternoon\M1(2).DSG	11-1-2013	18:32:29	7098.000000	709.800000	49454.798148	20.000000
C:\Users\cware\Desktop\Steller18Nov\18NovTrials\Afternoon\M1(2).DSG	11-1-2013	18:32:29	7099.000000	709.900000	49457.187709	20.000000
C:\Users\cware\Desktop\Steller18Nov\18NovTrials\Afternoon\M1(2).DSG	11-1-2013	18:32:29	7100.000000	710.000000	49461.344162	20.000000
C:\Users\cware\Desktop\Steller18Nov\18NovTrials\Afternoon\M1(2).DSG	11-1-2013	18:32:29	7101.000000	710.100000	49463.136262	20.000000
C:\Users\cware\Desktop\Steller18Nov\18NovTrials\Afternoon\M1(2).DSG	11-1-2013	18:32:29	7102.000000	710.200000	49462.638236	20.000000
C:\Users\cware\Desktop\Steller18Nov\18NovTrials\Afternoon\M1(2).DSG	11-1-2013	18:32:29	7103.000000	710.300000	49461.866407	20.000000
C:\Users\cware\Desktop\Steller18Nov\18NovTrials\Afternoon\M1(2).DSG	11-1-2013	18:32:29	7104.000000	710.400000	49455.693270	20.000000
C:\Users\cware\Desktop\Steller18Nov\18NovTrials\Afternoon\M1(2).DSG	11-1-2013	18:32:29	7105.000000	710.500000	49451.088113	20.000000
C:\Users\cware\Desktop\Steller18Nov\18NovTrials\Afternoon\M1(2).DSG	11-1-2013	18:32:29	7106.000000	710.600000	49446.607018	20.000000
C:\Users\cware\Desktop\Steller18Nov\18NovTrials\Afternoon\M1(2).DSG	11-1-2013	18:32:29	7107.000000	710.700000	49448.872079	20.000000
C:\Users\cware\Desktop\Steller18Nov\18NovTrials\Afternoon\M1(2).DSG	11-1-2013	18:32:29	7108.000000	710.800000	49448.772198	20.000000
C:\Users\cware\Desktop\Steller18Nov\18NovTrials\Afternoon\M1(2).DSG	11-1-2013	18:32:29	7109.000000	710.900000	49449.145387	20.000000
C:\Users\cware\Desktop\Steller18Nov\18NovTrials\Afternoon\M1(2).DSG	11-1-2013	18:32:29	7110.000000	711.000000	49448.224329	20.000000
C:\Users\cware\Desktop\Steller18Nov\18NovTrials\Afternoon\M1(2).DSG	11-1-2013	18:32:29	7111.000000	711.100000	49448.622396	20.000000
C:\Users\cware\Desktop\Steller18Nov\18NovTrials\Afternoon\M1(2).DSG	11-1-2013	18:32:29	7112.000000	711.200000	49449.642820	20.000000
C:\Users\cware\Desktop\Steller18Nov\18NovTrials\Afternoon\M1(2).DSG	11-1-2013	18:32:29	7113.000000	711.300000	49448.820992	20.000000
C:\Users\cware\Desktop\Steller18Nov\18NovTrials\Afternoon\M1(2).DSG	11-1-2013	18:32:29	7114.000000	711.400000	49450.463888	20.000000
C:\Users\cware\Desktop\Steller18Nov\18NovTrials\Afternoon\M1(2).DSG	11-1-2013	18:32:29	7115.000000	711.500000	49448.447439	20.000000
C:\Users\cware\Desktop\Steller18Nov\18NovTrials\Afternoon\M1(2).DSG	11-1-2013	18:32:29	7116.000000	711.600000	49449.243751	20.000000
C:\Users\cware\Desktop\Steller18Nov\18NovTrials\Afternoon\M1(2).DSG	11-1-2013	18:32:29	7117.000000	711.700000	49448.944884	20.000000
C:\Users\cware\Desktop\Steller18Nov\18NovTrials\Afternoon\M1(2).DSG	11-1-2013	18:32:29	7118.000000	711.800000	49448.870605	20.000000
C:\Users\cware\Desktop\Steller18Nov\18NovTrials\Afternoon\M1(2).DSG	11-1-2013	18:32:29	7119.000000	711.900000	49451.334410	20.000000
C:\Users\cware\Desktop\Steller18Nov\18NovTrials\Afternoon\M1(2).DSG	11-1-2013	18:32:29	7120.000000	712.000000	49452.130839	20.000000
C:\Users\cware\Desktop\Steller18Nov\18NovTrials\Afternoon\M1(2).DSG	11-1-2013	18:32:29	7121.000000	712.100000	49453.972569	20.000000
C:\Users\cware\Desktop\Steller18Nov\18NovTrials\Afternoon\M1(2).DSG	11-1-2013	18:32:29	7122.000000	712.200000	49456.262387	20.000000
C:\Users\cware\Desktop\Steller18Nov\18NovTrials\Afternoon\M1(2).DSG	11-1-2013	18:32:29	7123.000000	712.300000	49456.635542	20.000000
C:\Users\cware\Desktop\Steller18Nov\18NovTrials\Afternoon\M1(2).DSG	11-1-2013	18:32:29	7124.000000	712.400000	49457.133069	20.000000
C:\Users\cware\Desktop\Steller18Nov\18NovTrials\Afternoon\M1(2).DSG	11-1-2013	18:32:29	7125.000000	712.500000	49457.954407	20.000000
C:\Users\cware\Desktop\Steller18Nov\18NovTrials\Afternoon\M1(2).DSG	11-1-2013	18:32:29	7126.000000	712.600000	49458.775484	20.000000
C:\Users\cware\Desktop\Steller18Nov\18NovTrials\Afternoon\M1(2).DSG	11-1-2013	18:32:29	7127.000000	712.700000	49458.252562	20.000000
C:\Users\cware\Desktop\Steller18Nov\18NovTrials\Afternoon\M1(2).DSG	11-1-2013	18:32:29	7128.000000	712.800000	49455.141116	20.000000
C:\Users\cware\Desktop\Steller18Nov\18NovTrials\Afternoon\M1(2).DSG	11-1-2013	18:32:29	7129.000000	712.900000	49454.667977	20.000000
C:\Users\cware\Desktop\Steller18Nov\18NovTrials\Afternoon\M1(2).DSG	11-1-2013	18:32:29	7130.000000	713.000000	49451.655995	20.000000
C:\Users\cware\Desktop\Steller18Nov\18NovTrials\Afternoon\M1(2).DSG	11-1-2013	18:32:29	7131.000000	713.100000	49450.933801	20.000000
C:\Users\cware\Desktop\Steller18Nov\18NovTrials\Afternoon\M1(2).DSG	11-1-2013	18:32:29	7132.000000	713.200000	49449.389797	20.000000
C:\Users\cware\Desktop\Steller18Nov\18NovTrials\Afternoon\M1(2).DSG	11-1-2013	18:32:29	7133.000000	713.300000	49447.771649	20.000000
C:\Users\cware\Desktop\Steller18Nov\18NovTrials\Afternoon\M1(2).DSG	11-1-2013	18:32:29	7134.000000	713.400000	49449.663231	20.000000
C:\Users\cware\Desktop\Steller18Nov\18NovTrials\Afternoon\M1(2).DSG	11-1-2013	18:32:29	7135.000000	713.500000	49450.310240	20.000000
C:\Users\cware\Desktop\Steller18Nov\18NovTrials\Afternoon\M1(2).DSG	11-1-2013	18:32:29	7136.000000	713.600000	49448.966098	20.000000
C:\Users\cware\Desktop\Steller18Nov\18NovTrials\Afternoon\M1(2).DSG	11-1-2013	18:32:29	7137.000000	713.700000	49448.218978	20.000000
C:\Users\cware\Desktop\Steller18Nov\18NovTrials\Afternoon\M1(2).DSG	11-1-2013	18:32:29	7138.000000	713.800000	49449.363675	20.000000
C:\Users\cware\Desktop\Steller18Nov\18NovTrials\Afternoon\M1(2).DSG	11-1-2013	18:32:29	7139.000000	713.900000	49447.845208	20.000000
C:\Users\cware\Desktop\Steller18Nov\18NovTrials\Afternoon\M1(2).DSG	11-1-2013	18:32:29	7140.000000	714.000000	49448.492186	20.000000
C:\Users\cware\Desktop\Steller18Nov\18NovTrials\Afternoon\M1(2).DSG	11-1-2013	18:32:29	7141.000000	714.100000	49448.715990	20.000000
C:\Users\cware\Desktop\Steller18Nov\18NovTrials\Afternoon\M1(2).DSG	11-1-2013	18:32:29	7142.000000	714.200000	49449.537219	20.000000
C:\Users\cware\Desktop\Steller18Nov\18NovTrials\Afternoon\M1(2).DSG	11-1-2013	18:32:29	7143.000000	714.300000	49447.620607	20.000000
C:\Users\cware\Desktop\Steller18Nov\18NovTrials\Afternoon\M1(2).DSG	11-1-2013	18:32:29	7144.000000	714.400000	49449.910278	20.000000
C:\Users\cware\Desktop\Steller18Nov\18NovTrials\Afternoon\M1(2).DSG	11-1-2013	18:32:29	7145.000000	714.500000	49448.914390	20.000000
C:\Users\cware\Desktop\Steller18Nov\18NovTrials\Afternoon\M1(2).DSG	11-1-2013	18:32:29	7146.000000	714.600000	49447.794212	20.000000
C:\Users\cware\Desktop\Steller18Nov\18NovTrials\Afternoon\M1(2).DSG	11-1-2013	18:32:29	7147.000000	714.700000	49448.615354	20.000000
C:\Users\cware\Desktop\Steller18Nov\18NovTrials\Afternoon\M1(2).DSG	11-1-2013	18:32:29	7148.000000	714.800000	49447.544897	20.000000
C:\Users\cware\Desktop\Steller18Nov\18NovTrials\Afternoon\M1(2).DSG	11-1-2013	18:32:29	7149.000000	714.900000	49448.465656	20.000000
C:\Users\cware\Desktop\Steller18Nov\18NovTrials\Afternoon\M1(2).DSG	11-1-2013	18:32:29	7150.000000	715.000000	49449.834616	20.000000
C:\Users\cware\Desktop\Steller18Nov\18NovTrials\Afternoon\M1(2).DSG	11-1-2013	18:32:29	7151.000000	715.100000	49447.668642	20.000000
C:\Users\cware\Desktop\Steller18Nov\18NovTrials\Afternoon\M1(2).DSG	11-1-2013	18:32:29	7152.000000	715.200000	49447.444674	20.000000
C:\Users\cware\Desktop\Steller18Nov\18NovTrials\Afternoon\M1(2).DSG	11-1-2013	18:32:29	7153.000000	715.300000	49447.444361	20.000000
C:\Users\cware\Desktop\Steller18Nov\18NovTrials\Afternoon\M1(2).DSG	11-1-2013	18:32:29	7154.000000	715.400000	49449.410595	20.000000
C:\Users\cware\Desktop\Steller18Nov\18NovTrials\Afternoon\M1(2).DSG	11-1-2013	18:32:29	7155.000000	715.500000	49448.140888	20.000000
C:\Users\cware\Desktop\Steller18Nov\18NovTrials\Afternoon\M1(2).DSG	11-1-2013	18:32:29	7156.000000	715.600000	49447.692587	20.000000
C:\Users\cware\Desktop\Steller18Nov\18NovTrials\Afternoon\M1(2).DSG	11-1-2013	18:32:29	7157.000000	715.700000	49446.970459	20.000000
C:\Users\cware\Desktop\Steller18Nov\18NovTrials\Afternoon\M1(2).DSG	11-1-2013	18:32:29	7158.000000	715.800000	49449.185343	20.000000
C:\Users\cware\Desktop\Steller18Nov\18NovTrials\Afternoon\M1(2).DSG	11-1-2013	18:32:29	7159.000000	715.900000	49449.483820	20.000000
C:\Users\cware\Desktop\Steller18Nov\18NovTrials\Afternoon\M1(2).DSG	11-1-2013	18:32:29	7160.000000	716.000000	49448.985889	20.000000
C:\Users\cware\Desktop\Steller18Nov\18NovTrials\Afternoon\M1(2).DSG	11-1-2013	18:32:29	7161.000000	716.100000	49447.143734	20.000000
C:\Users\cware\Desktop\Steller18Nov\18NovTrials\Afternoon\M1(2).DSG	11-1-2013	18:32:29	7162.000000	716.200000	49448.164070	20.000000
C:\Users\cware\Desktop\Steller18Nov\18NovTrials\Afternoon\M1(2).DSG	11-1-2013	18:32:29	7163.000000	716.300000	49448.561990	20.000000
C:\Users\cware\Desktop\Steller18Nov\18NovTrials\Afternoon\M1(2).DSG	11-1-2013	18:32:29	7164.000000	716.400000	49449.010282	20.000000
C:\Users\cware\Desktop\Steller18Nov\18NovTrials\Afternoon\M1(2).DSG	11-1-2013	18:32:29	7165.000000	716.500000	49447.989833	20.000000
C:\Users\cware\Desktop\Steller18Nov\18NovTrials\Afternoon\M1(2).DSG	11-1-2013	18:32:29	7166.000000	716.600000	49456.477508	20.000000
C:\Users\cware\Desktop\Steller18Nov\18NovTrials\Afternoon\M1(2).DSG	11-1-2013	18:32:29	7167.000000	716.700000	49459.140510	20.000000
C:\Users\cware\Desktop\Steller18Nov\18NovTrials\Afternoon\M1(2).DSG	11-1-2013	18:32:29	7168.000000	716.800000	49459.912070	20.000000
C:\Users\cware\Desktop\Steller18Nov\18NovTrials\Afternoon\M1(2).DSG	11-1-2013	18:32:29	7169.000000	716.900000	49460.683590	20.000000
C:\Users\cware\Desktop\Steller18Nov\18NovTrials\Afternoon\M1(2).DSG	11-1-2013	18:32:29	7170.000000	717.000000	49460.260142	20.000000
C:\Users\cware\Desktop\Steller18Nov\18NovTrials\Afternoon\M1(2).DSG	11-1-2013	18:32:29	7171.000000	717.100000	49457.994799	20.000000
C:\Users\cware\Desktop\Steller18Nov\18NovTrials\Afternoon\M1(2).DSG	11-1-2013	18:32:29	7172.000000	717.200000	49458.243606	20.000000
C:\Users\cware\Desktop\Steller18Nov\18NovTrials\Afternoon\M1(2).DSG	11-1-2013	18:32:29	7173.000000	717.300000	49460.981455	20.000000
C:\Users\cware\Desktop\Steller18Nov\18NovTrials\Afternoon\M1(2).DSG	11-1-2013	18:32:29	7174.000000	717.400000	49463.370824	20.000000
C:\Users\cware\Desktop\Steller18Nov\18NovTrials\Afternoon\M1(2).DSG	11-1-2013	18:32:29	7175.000000	717.500000	49468.299135	20.000000
C:\Users\cware\Desktop\Steller18Nov\18NovTrials\Afternoon\M1(2).DSG	11-1-2013	18:32:29	7176.000000	717.600000	49470.862842	20.000000
C:\Users\cware\Desktop\Steller18Nov\18NovTrials\Afternoon\M1(2).DSG	11-1-2013	18:32:29	7177.000000	717.700000	49468.323315	20.000000
C:\Users\cware\Desktop\Steller18Nov\18NovTrials\Afternoon\M1(2).DSG	11-1-2013	18:32:29	7178.000000	717.800000	49465.809251	20.000000
C:\Users\cware\Desktop\Steller18Nov\18NovTrials\Afternoon\M1(2).DSG	11-1-2013	18:32:29	7179.000000	717.900000	49465.709570	20.000000
C:\Users\cware\Desktop\Steller18Nov\18NovTrials\Afternoon\M1(2).DSG	11-1-2013	18:32:29	7180.000000	718.000000	49460.781086	20.000000
C:\Users\cware\Desktop\Steller18Nov\18NovTrials\Afternoon\M1(2).DSG	11-1-2013	18:32:29	7181.000000	718.100000	49458.017825	20.000000
C:\Users\cware\Desktop\Steller18Nov\18NovTrials\Afternoon\M1(2).DSG	11-1-2013	18:32:29	7182.000000	718.200000	49455.777477	20.000000
C:\Users\cware\Desktop\Steller18Nov\18NovTrials\Afternoon\M1(2).DSG	11-1-2013	18:32:29	7183.000000	718.300000	49450.400346	20.000000
C:\Users\cware\Desktop\Steller18Nov\18NovTrials\Afternoon\M1(2).DSG	11-1-2013	18:32:29	7184.000000	718.400000	49445.670718	20.000000
C:\Users\cware\Desktop\Steller18Nov\18NovTrials\Afternoon\M1(2).DSG	11-1-2013	18:32:29	7185.000000	718.500000	49448.607700	20.000000
C:\Users\cware\Desktop\Steller18Nov\18NovTrials\Afternoon\M1(2).DSG	11-1-2013	18:32:29	7186.000000	718.600000	49448.856200	20.000000
C:\Users\cware\Desktop\Steller18Nov\18NovTrials\Afternoon\M1(2).DSG	11-1-2013	18:32:29	7187.000000	718.700000	49448.283487	20.000000
C:\Users\cware\Desktop\Steller18Nov\18NovTrials\Afternoon\M1(2).DSG	11-1-2013	18:32:29	7188.000000	718.800000	49448.656633	20.000000
C:\Users\cware\Desktop\Steller18Nov\18NovTrials\Afternoon\M1(2).DSG	11-1-2013	18:32:29	7189.000000	718.900000	49448.681394	20.000000
C:\Users\cware\Desktop\Steller18Nov\18NovTrials\Afternoon\M1(2).DSG	11-1-2013	18:32:29	7190.000000	719.000000	49448.780884	20.000000
C:\Users\cware\Desktop\Steller18Nov\18NovTrials\Afternoon\M1(2).DSG	11-1-2013	18:32:29	7191.000000	719.100000	49449.154047	20.000000
C:\Users\cware\Desktop\Steller18Nov\18NovTrials\Afternoon\M1(2).DSG	11-1-2013	18:32:29	7192.000000	719.200000	49447.884349	20.000000
C:\Users\cware\Desktop\Steller18Nov\18NovTrials\Afternoon\M1(2).DSG	11-1-2013	18:32:29	7193.000000	719.300000	49446.689515	20.000000
C:\Users\cware\Desktop\Steller18Nov\18NovTrials\Afternoon\M1(2).DSG	11-1-2013	18:32:29	7194.000000	719.400000	49448.182379	20.000000
C:\Users\cware\Desktop\Steller18Nov\18NovTrials\Afternoon\M1(2).DSG	11-1-2013	18:32:29	7195.000000	719.500000	49448.630397	20.000000
C:\Users\cware\Desktop\Steller18Nov\18NovTrials\Afternoon\M1(2).DSG	11-1-2013	18:32:29	7196.000000	719.600000	49448.007924	20.000000
C:\Users\cware\Desktop\Steller18Nov\18NovTrials\Afternoon\M1(2).DSG	11-1-2013	18:32:29	7197.000000	719.700000	49447.808696	20.000000
C:\Users\cware\Desktop\Steller18Nov\18NovTrials\Afternoon\M1(2).DSG	11-1-2013	18:32:29	7198.000000	719.800000	49447.708932	20.000000
C:\Users\cware\Desktop\Steller18Nov\18NovTrials\Afternoon\M1(2).DSG	11-1-2013	18:32:29	7199.000000	719.900000	49447.808370	20.000000
C:\Users\cware\Desktop\Steller18Nov\18NovTrials\Afternoon\M1(2).DSG	11-1-2013	18:32:29	7200.000000	720.000000	49448.778734	20.000000
C:\Users\cware\Desktop\Steller18Nov\18NovTrials\Afternoon\M1(2).DSG	11-1-2013	18:32:29	7201.000000	720.100000	49447.160829	20.000000
C:\Users\cware\Desktop\Steller18Nov\18NovTrials\Afternoon\M1(2).DSG	11-1-2013	18:32:29	7202.000000	720.200000	49447.832503	20.000000
C:\Users\cware\Desktop\Steller18Nov\18NovTrials\Afternoon\M1(2).DSG	11-1-2013	18:32:29	7203.000000	720.300000	49447.160408	20.000000
C:\Users\cware\Desktop\Steller18Nov\18NovTrials\Afternoon\M1(2).DSG	11-1-2013	18:32:29	7204.000000	720.400000	49449.151580	20.000000
C:\Users\cware\Desktop\Steller18Nov\18NovTrials\Afternoon\M1(2).DSG	11-1-2013	18:32:29	7205.000000	720.500000	49447.782226	20.000000
C:\Users\cware\Desktop\Steller18Nov\18NovTrials\Afternoon\M1(2).DSG	11-1-2013	18:32:29	7206.000000	720.600000	49447.309143	20.000000
C:\Users\cware\Desktop\Steller18Nov\18NovTrials\Afternoon\M1(2).DSG	11-1-2013	18:32:29	7207.000000	720.700000	49448.130277	20.000000
C:\Users\cware\Desktop\Steller18Nov\18NovTrials\Afternoon\M1(2).DSG	11-1-2013	18:32:29	7208.000000	720.800000	49448.080208	20.000000
C:\Users\cware\Desktop\Steller18Nov\18NovTrials\Afternoon\M1(2).DSG	11-1-2013	18:32:29	7209.000000	720.900000	49448.826851	20.000000
C:\Users\cware\Desktop\Steller18Nov\18NovTrials\Afternoon\M1(2).DSG	11-1-2013	18:32:29	7210.000000	721.000000	49448.229338	20.000000
C:\Users\cware\Desktop\Steller18Nov\18NovTrials\Afternoon\M1(2).DSG	11-1-2013	18:32:29	7211.000000	721.100000	49448.303678	20.000000
C:\Users\cware\Desktop\Steller18Nov\18NovTrials\Afternoon\M1(2).DSG	11-1-2013	18:32:29	7212.000000	721.200000	49448.353447	20.000000
C:\Users\cware\Desktop\Steller18Nov\18NovTrials\Afternoon\M1(2).DSG	11-1-2013	18:32:29	7213.000000	721.300000	49447.681348	20.000000
C:\Users\cware\Desktop\Steller18Nov\18NovTrials\Afternoon\M1(2).DSG	11-1-2013	18:32:29	7214.000000	721.400000	49447.382069	20.000000
C:\Users\cware\Desktop\Steller18Nov\18NovTrials\Afternoon\M1(2).DSG	11-1-2013	18:32:29	7215.000000	721.500000	49447.232592	20.000000
C:\Users\cware\Desktop\Steller18Nov\18NovTrials\Afternoon\M1(2).DSG	11-1-2013	18:32:29	7216.000000	721.600000	49447.879787	20.000000
C:\Users\cware\Desktop\Steller18Nov\18NovTrials\Afternoon\M1(2).DSG	11-1-2013	18:32:29	7217.000000	721.700000	49447.655169	20.000000
C:\Users\cware\Desktop\Steller18Nov\18NovTrials\Afternoon\M1(2).DSG	11-1-2013	18:32:29	7218.000000	721.800000	49447.679999	20.000000
C:\Users\cware\Desktop\Steller18Nov\18NovTrials\Afternoon\M1(2).DSG	11-1-2013	18:32:29	7219.000000	721.900000	49447.978671	20.000000
C:\Users\cware\Desktop\Steller18Nov\18NovTrials\Afternoon\M1(2).DSG	11-1-2013	18:32:29	7220.000000	722.000000	49448.426416	20.000000
C:\Users\cware\Desktop\Steller18Nov\18NovTrials\Afternoon\M1(2).DSG	11-1-2013	18:32:29	7221.000000	722.100000	49448.052733	20.000000
C:\Users\cware\Desktop\Steller18Nov\18NovTrials\Afternoon\M1(2).DSG	11-1-2013	18:32:29	7222.000000	722.200000	49447.206318	20.000000
C:\Users\cware\Desktop\Steller18Nov\18NovTrials\Afternoon\M1(2).DSG	11-1-2013	18:32:29	7223.000000	722.300000	49448.923648	20.000000
C:\Users\cware\Desktop\Steller18Nov\18NovTrials\Afternoon\M1(2).DSG	11-1-2013	18:32:29	7224.000000	722.400000	49448.077021	20.000000
C:\Users\cware\Desktop\Steller18Nov\18NovTrials\Afternoon\M1(2).DSG	11-1-2013	18:32:29	7225.000000	722.500000	49448.176464	20.000000
C:\Users\cware\Desktop\Steller18Nov\18NovTrials\Afternoon\M1(2).DSG	11-1-2013	18:32:29	7226.000000	722.600000	49448.649230	20.000000
C:\Users\cware\Desktop\Steller18Nov\18NovTrials\Afternoon\M1(2).DSG	11-1-2013	18:32:29	7227.000000	722.700000	49448.375437	20.000000
C:\Users\cware\Desktop\Steller18Nov\18NovTrials\Afternoon\M1(2).DSG	11-1-2013	18:32:29	7228.000000	722.800000	49447.528671	20.000000
C:\Users\cware\Desktop\Steller18Nov\18NovTrials\Afternoon\M1(2).DSG	11-1-2013	18:32:29	7229.000000	722.900000	49447.578267	20.000000
C:\Users\cware\Desktop\Steller18Nov\18NovTrials\Afternoon\M1(2).DSG	11-1-2013	18:32:29	7230.000000	723.000000	49447.926491	20.000000
C:\Users\cware\Desktop\Steller18Nov\18NovTrials\Afternoon\M1(2).DSG	11-1-2013	18:32:29	7231.000000	723.100000	49446.233466	20.000000
C:\Users\cware\Desktop\Steller18Nov\18NovTrials\Afternoon\M1(2).DSG	11-1-2013	18:32:29	7232.000000	723.200000	49448.150003	20.000000
C:\Users\cware\Desktop\Steller18Nov\18NovTrials\Afternoon\M1(2).DSG	11-1-2013	18:32:29	7233.000000	723.300000	49447.402854	20.000000
C:\Users\cware\Desktop\Steller18Nov\18NovTrials\Afternoon\M1(2).DSG	11-1-2013	18:32:29	7234.000000	723.400000	49447.925229	20.000000
C:\Users\cware\Desktop\Steller18Nov\18NovTrials\Afternoon\M1(2).DSG	11-1-2013	18:32:29	7235.000000	723.500000	49449.816819	20.000000
C:\Users\cware\Desktop\Steller18Nov\18NovTrials\Afternoon\M1(2).DSG	11-1-2013	18:32:29	7236.000000	723.600000	49447.875308	20.000000
C:\Users\cware\Desktop\Steller18Nov\18NovTrials\Afternoon\M1(2).DSG	11-1-2013	18:32:29	7237.000000	723.700000	49449.069673	20.000000
C:\Users\cware\Desktop\Steller18Nov\18NovTrials\Afternoon\M1(2).DSG	11-1-2013	18:32:29	7238.000000	723.800000	49451.160440	20.000000
C:\Users\cware\Desktop\Steller18Nov\18NovTrials\Afternoon\M1(2).DSG	11-1-2013	18:32:29	7239.000000	723.900000	49446.854326	20.000000
C:\Users\cware\Desktop\Steller18Nov\18NovTrials\Afternoon\M1(2).DSG	11-1-2013	18:32:29	7240.000000	724.000000	49446.405852	20.000000
C:\Users\cware\Desktop\Steller18Nov\18NovTrials\Afternoon\M1(2).DSG	11-1-2013	18:32:29	7241.000000	724.100000	49446.555177	20.000000
C:\Users\cware\Desktop\Steller18Nov\18NovTrials\Afternoon\M1(2).DSG	11-1-2013	18:32:29	7242.000000	724.200000	49447.500727	20.000000
C:\Users\cware\Desktop\Steller18Nov\18NovTrials\Afternoon\M1(2).DSG	11-1-2013	18:32:29	7243.000000	724.300000	49447.425989	20.000000
C:\Users\cware\Desktop\Steller18Nov\18NovTrials\Afternoon\M1(2).DSG	11-1-2013	18:32:29	7244.000000	724.400000	49448.968821	20.000000
C:\Users\cware\Desktop\Steller18Nov\18NovTrials\Afternoon\M1(2).DSG	11-1-2013	18:32:29	7245.000000	724.500000	49450.835580	20.000000
C:\Users\cware\Desktop\Steller18Nov\18NovTrials\Afternoon\M1(2).DSG	11-1-2013	18:32:29	7246.000000	724.600000	49449.615795	20.000000
C:\Users\cware\Desktop\Steller18Nov\18NovTrials\Afternoon\M1(2).DSG	11-1-2013	18:32:29	7247.000000	724.700000	49449.416583	20.000000
C:\Users\cware\Desktop\Steller18Nov\18NovTrials\Afternoon\M1(2).DSG	11-1-2013	18:32:29	7248.000000	724.800000	49450.536219	20.000000
C:\Users\cware\Desktop\Steller18Nov\18NovTrials\Afternoon\M1(2).DSG	11-1-2013	18:32:29	7249.000000	724.900000	49447.623786	20.000000
C:\Users\cware\Desktop\Steller18Nov\18NovTrials\Afternoon\M1(2).DSG	11-1-2013	18:32:29	7250.000000	725.000000	49450.361773	20.000000
C:\Users\cware\Desktop\Steller18Nov\18NovTrials\Afternoon\M1(2).DSG	11-1-2013	18:32:29	7251.000000	725.100000	49450.560447	20.000000
C:\Users\cware\Desktop\Steller18Nov\18NovTrials\Afternoon\M1(2).DSG	11-1-2013	18:32:29	7252.000000	725.200000	49451.829668	20.000000
C:\Users\cware\Desktop\Steller18Nov\18NovTrials\Afternoon\M1(2).DSG	11-1-2013	18:32:29	7253.000000	725.300000	49452.451763	20.000000
C:\Users\cware\Desktop\Steller18Nov\18NovTrials\Afternoon\M1(2).DSG	11-1-2013	18:32:29	7254.000000	725.400000	49456.633270	20.000000
C:\Users\cware\Desktop\Steller18Nov\18NovTrials\Afternoon\M1(2).DSG	11-1-2013	18:32:29	7255.000000	725.500000	49454.766549	20.000000
C:\Users\cware\Desktop\Steller18Nov\18NovTrials\Afternoon\M1(2).DSG	11-1-2013	18:32:29	7256.000000	725.600000	49461.984706	20.000000
C:\Users\cware\Desktop\Steller18Nov\18NovTrials\Afternoon\M1(2).DSG	11-1-2013	18:32:29	7257.000000	725.700000	49470.373065	20.000000
C:\Users\cware\Desktop\Steller18Nov\18NovTrials\Afternoon\M1(2).DSG	11-1-2013	18:32:29	7258.000000	725.800000	49479.906042	20.000000
C:\Users\cware\Desktop\Steller18Nov\18NovTrials\Afternoon\M1(2).DSG	11-1-2013	18:32:29	7259.000000	725.900000	49494.392496	20.000000
C:\Users\cware\Desktop\Steller18Nov\18NovTrials\Afternoon\M1(2).DSG	11-1-2013	18:32:29	7260.000000	726.000000	49510.322869	20.000000
C:\Users\cware\Desktop\Steller18Nov\18NovTrials\Afternoon\M1(2).DSG	11-1-2013	18:32:29	7261.000000	726.100000	49528.443486	20.000000
C:\Users\cware\Desktop\Steller18Nov\18NovTrials\Afternoon\M1(2).DSG	11-1-2013	18:32:29	7262.000000	726.200000	49542.979587	20.000000
C:\Users\cware\Desktop\Steller18Nov\18NovTrials\Afternoon\M1(2).DSG	11-1-2013	18:32:29	7263.000000	726.300000	49555.524626	20.000000
C:\Users\cware\Desktop\Steller18Nov\18NovTrials\Afternoon\M1(2).DSG	11-1-2013	18:32:29	7264.000000	726.400000	49570.384434	20.000000
C:\Users\cware\Desktop\Steller18Nov\18NovTrials\Afternoon\M1(2).DSG	11-1-2013	18:32:29	7265.000000	726.500000	49582.979185	20.000000
C:\Users\cware\Desktop\Steller18Nov\18NovTrials\Afternoon\M1(2).DSG	11-1-2013	18:32:29	7266.000000	726.600000	49596.967952	20.000000
C:\Users\cware\Desktop\Steller18Nov\18NovTrials\Afternoon\M1(2).DSG	11-1-2013	18:32:29	7267.000000	726.700000	49603.016177	20.000000
C:\Users\cware\Desktop\Steller18Nov\18NovTrials\Afternoon\M1(2).DSG	11-1-2013	18:32:29	7268.000000	726.800000	49616.855575	20.000000
C:\Users\cware\Desktop\Steller18Nov\18NovTrials\Afternoon\M1(2).DSG	11-1-2013	18:32:29	7269.000000	726.900000	49624.596257	20.000000
C:\Users\cware\Desktop\Steller18Nov\18NovTrials\Afternoon\M1(2).DSG	11-1-2013	18:32:29	7270.000000	727.000000	49631.963911	20.000000
C:\Users\cware\Desktop\Steller18Nov\18NovTrials\Afternoon\M1(2).DSG	11-1-2013	18:32:29	7271.000000	727.100000	49639.829387	20.000000
C:\Users\cware\Desktop\Steller18Nov\18NovTrials\Afternoon\M1(2).DSG	11-1-2013	18:32:29	7272.000000	727.200000	49644.160108	20.000000
C:\Users\cware\Desktop\Steller18Nov\18NovTrials\Afternoon\M1(2).DSG	11-1-2013	18:32:29	7273.000000	727.300000	49650.731325	20.000000
C:\Users\cware\Desktop\Steller18Nov\18NovTrials\Afternoon\M1(2).DSG	11-1-2013	18:32:29	7274.000000	727.400000	49663.126886	20.000000
C:\Users\cware\Desktop\Steller18Nov\18NovTrials\Afternoon\M1(2).DSG	11-1-2013	18:32:29	7275.000000	727.500000	49676.941083	20.000000
C:\Users\cware\Desktop\Steller18Nov\18NovTrials\Afternoon\M1(2).DSG	11-1-2013	18:32:29	7276.000000	727.600000	49685.901724	20.000000
C:\Users\cware\Desktop\Steller18Nov\18NovTrials\Afternoon\M1(2).DSG	11-1-2013	18:32:29	7277.000000	727.700000	49695.061616	20.000000
C:\Users\cware\Desktop\Steller18Nov\18NovTrials\Afternoon\M1(2).DSG	11-1-2013	18:32:29	7278.000000	727.800000	49705.465827	20.000000
C:\Users\cware\Desktop\Steller18Nov\18NovTrials\Afternoon\M1(2).DSG	11-1-2013	18:32:29	7279.000000	727.900000	49717.538069	20.000000
C:\Users\cware\Desktop\Steller18Nov\18NovTrials\Afternoon\M1(2).DSG	11-1-2013	18:32:29	7280.000000	728.000000	49724.258227	20.000000
C:\Users\cware\Desktop\Steller18Nov\18NovTrials\Afternoon\M1(2).DSG	11-1-2013	18:32:29	7281.000000	728.100000	49734.488336	20.000000
C:\Users\cware\Desktop\Steller18Nov\18NovTrials\Afternoon\M1(2).DSG	11-1-2013	18:32:29	7282.000000	728.200000	49741.631986	20.000000
C:\Users\cware\Desktop\Steller18Nov\18NovTrials\Afternoon\M1(2).DSG	11-1-2013	18:32:29	7283.000000	728.300000	49750.044831	20.000000
C:\Users\cware\Desktop\Steller18Nov\18NovTrials\Afternoon\M1(2).DSG	11-1-2013	18:32:29	7284.000000	728.400000	49756.516269	20.000000
C:\Users\cware\Desktop\Steller18Nov\18NovTrials\Afternoon\M1(2).DSG	11-1-2013	18:32:29	7285.000000	728.500000	49766.721652	20.000000
C:\Users\cware\Desktop\Steller18Nov\18NovTrials\Afternoon\M1(2).DSG	11-1-2013	18:32:29	7286.000000	728.600000	49773.765385	20.000000
C:\Users\cware\Desktop\Steller18Nov\18NovTrials\Afternoon\M1(2).DSG	11-1-2013	18:32:29	7287.000000	728.700000	49780.261757	20.000000
C:\Users\cware\Desktop\Steller18Nov\18NovTrials\Afternoon\M1(2).DSG	11-1-2013	18:32:29	7288.000000	728.800000	49785.862299	20.000000
C:\Users\cware\Desktop\Steller18Nov\18NovTrials\Afternoon\M1(2).DSG	11-1-2013	18:32:29	7289.000000	728.900000	49793.852213	20.000000
C:\Users\cware\Desktop\Steller18Nov\18NovTrials\Afternoon\M1(2).DSG	11-1-2013	18:32:29	7290.000000	729.000000	49804.306271	20.000000
C:\Users\cware\Desktop\Steller18Nov\18NovTrials\Afternoon\M1(2).DSG	11-1-2013	18:32:29	7291.000000	729.100000	49804.629554	20.000000
C:\Users\cware\Desktop\Steller18Nov\18NovTrials\Afternoon\M1(2).DSG	11-1-2013	18:32:29	7292.000000	729.200000	49812.569711	20.000000
C:\Users\cware\Desktop\Steller18Nov\18NovTrials\Afternoon\M1(2).DSG	11-1-2013	18:32:29	7293.000000	729.300000	49820.907924	20.000000
C:\Users\cware\Desktop\Steller18Nov\18NovTrials\Afternoon\M1(2).DSG	11-1-2013	18:32:29	7294.000000	729.400000	49823.620972	20.000000
C:\Users\cware\Desktop\Steller18Nov\18NovTrials\Afternoon\M1(2).DSG	11-1-2013	18:32:29	7295.000000	729.500000	49832.382386	20.000000
C:\Users\cware\Desktop\Steller18Nov\18NovTrials\Afternoon\M1(2).DSG	11-1-2013	18:32:29	7296.000000	729.600000	49842.811448	20.000000
C:\Users\cware\Desktop\Steller18Nov\18NovTrials\Afternoon\M1(2).DSG	11-1-2013	18:32:29	7297.000000	729.700000	49844.504148	20.000000
C:\Users\cware\Desktop\Steller18Nov\18NovTrials\Afternoon\M1(2).DSG	11-1-2013	18:32:29	7298.000000	729.800000	49848.536249	20.000000
C:\Users\cware\Desktop\Steller18Nov\18NovTrials\Afternoon\M1(2).DSG	11-1-2013	18:32:29	7299.000000	729.900000	49854.186398	20.000000
C:\Users\cware\Desktop\Steller18Nov\18NovTrials\Afternoon\M1(2).DSG	11-1-2013	18:32:29	7300.000000	730.000000	49861.130705	20.000000
C:\Users\cware\Desktop\Steller18Nov\18NovTrials\Afternoon\M1(2).DSG	11-1-2013	18:32:29	7301.000000	730.100000	49865.237592	20.000000
C:\Users\cware\Desktop\Steller18Nov\18NovTrials\Afternoon\M1(2).DSG	11-1-2013	18:32:29	7302.000000	730.200000	49872.605184	20.000000
C:\Users\cware\Desktop\Steller18Nov\18NovTrials\Afternoon\M1(2).DSG	11-1-2013	18:32:29	7303.000000	730.300000	49875.019594	20.000000
C:\Users\cware\Desktop\Steller18Nov\18NovTrials\Afternoon\M1(2).DSG	11-1-2013	18:32:29	7304.000000	730.400000	49882.038671	20.000000
C:\Users\cware\Desktop\Steller18Nov\18NovTrials\Afternoon\M1(2).DSG	11-1-2013	18:32:29	7305.000000	730.500000	49886.469046	20.000000
C:\Users\cware\Desktop\Steller18Nov\18NovTrials\Afternoon\M1(2).DSG	11-1-2013	18:32:29	7306.000000	730.600000	49892.144047	20.000000
C:\Users\cware\Desktop\Steller18Nov\18NovTrials\Afternoon\M1(2).DSG	11-1-2013	18:32:29	7307.000000	730.700000	49895.703488	20.000000
C:\Users\cware\Desktop\Steller18Nov\18NovTrials\Afternoon\M1(2).DSG	11-1-2013	18:32:29	7308.000000	730.800000	49901.229168	20.000000
C:\Users\cware\Desktop\Steller18Nov\18NovTrials\Afternoon\M1(2).DSG	11-1-2013	18:32:29	7309.000000	730.900000	49904.464665	20.000000
C:\Users\cware\Desktop\Steller18Nov\18NovTrials\Afternoon\M1(2).DSG	11-1-2013	18:32:29	7310.000000	731.000000	49907.526144	20.000000
C:\Users\cware\Desktop\Steller18Nov\18NovTrials\Afternoon\M1(2).DSG	11-1-2013	18:32:29	7311.000000	731.100000	49913.773609	20.000000
C:\Users\cware\Desktop\Steller18Nov\18NovTrials\Afternoon\M1(2).DSG	11-1-2013	18:32:29	7312.000000	731.200000	49916.362227	20.000000
C:\Users\cware\Desktop\Steller18Nov\18NovTrials\Afternoon\M1(2).DSG	11-1-2013	18:32:29	7313.000000	731.300000	49919.772145	20.000000
C:\Users\cware\Desktop\Steller18Nov\18NovTrials\Afternoon\M1(2).DSG	11-1-2013	18:32:29	7314.000000	731.400000	49919.647629	20.000000
C:\Users\cware\Desktop\Steller18Nov\18NovTrials\Afternoon\M1(2).DSG	11-1-2013	18:32:29	7315.000000	731.500000	49932.964101	20.000000
C:\Users\cware\Desktop\Steller18Nov\18NovTrials\Afternoon\M1(2).DSG	11-1-2013	18:32:29	7316.000000	731.600000	49932.590585	20.000000
C:\Users\cware\Desktop\Steller18Nov\18NovTrials\Afternoon\M1(2).DSG	11-1-2013	18:32:29	7317.000000	731.700000	49920.343901	20.000000
C:\Users\cware\Desktop\Steller18Nov\18NovTrials\Afternoon\M1(2).DSG	11-1-2013	18:32:29	7318.000000	731.800000	49928.259131	20.000000
C:\Users\cware\Desktop\Steller18Nov\18NovTrials\Afternoon\M1(2).DSG	11-1-2013	18:32:29	7319.000000	731.900000	49906.529042	20.000000
C:\Users\cware\Desktop\Steller18Nov\18NovTrials\Afternoon\M1(2).DSG	11-1-2013	18:32:29	7320.000000	732.000000	49868.396038	20.000000
C:\Users\cware\Desktop\Steller18Nov\18NovTrials\Afternoon\M1(2).DSG	11-1-2013	18:32:29	7321.000000	732.100000	49835.091452	20.000000
C:\Users\cware\Desktop\Steller18Nov\18NovTrials\Afternoon\M1(2).DSG	11-1-2013	18:32:29	7322.000000	732.200000	49796.510250	20.000000
C:\Users\cware\Desktop\Steller18Nov\18NovTrials\Afternoon\M1(2).DSG	11-1-2013	18:32:29	7323.000000	732.300000	49768.159034	20.000000
C:\Users\cware\Desktop\Steller18Nov\18NovTrials\Afternoon\M1(2).DSG	11-1-2013	18:32:29	7324.000000	732.400000	49745.184587	20.000000
C:\Users\cware\Desktop\Steller18Nov\18NovTrials\Afternoon\M1(2).DSG	11-1-2013	18:32:29	7325.000000	732.500000	49695.800535	20.000000
C:\Users\cware\Desktop\Steller18Nov\18NovTrials\Afternoon\M1(2).DSG	11-1-2013	18:32:29	7326.000000	732.600000	49674.742441	20.000000
C:\Users\cware\Desktop\Steller18Nov\18NovTrials\Afternoon\M1(2).DSG	11-1-2013	18:32:29	7327.000000	732.700000	49652.912855	20.000000
C:\Users\cware\Desktop\Steller18Nov\18NovTrials\Afternoon\M1(2).DSG	11-1-2013	18:32:29	7328.000000	732.800000	49629.539911	20.000000
C:\Users\cware\Desktop\Steller18Nov\18NovTrials\Afternoon\M1(2).DSG	11-1-2013	18:32:29	7329.000000	732.900000	49602.831835	20.000000
C:\Users\cware\Desktop\Steller18Nov\18NovTrials\Afternoon\M1(2).DSG	11-1-2013	18:32:29	7330.000000	733.000000	49586.951213	20.000000
C:\Users\cware\Desktop\Steller18Nov\18NovTrials\Afternoon\M1(2).DSG	11-1-2013	18:32:29	7331.000000	733.100000	49565.295551	20.000000
C:\Users\cware\Desktop\Steller18Nov\18NovTrials\Afternoon\M1(2).DSG	11-1-2013	18:32:29	7332.000000	733.200000	49556.210300	20.000000
C:\Users\cware\Desktop\Steller18Nov\18NovTrials\Afternoon\M1(2).DSG	11-1-2013	18:32:29	7333.000000	733.300000	49537.292790	20.000000
C:\Users\cware\Desktop\Steller18Nov\18NovTrials\Afternoon\M1(2).DSG	11-1-2013	18:32:29	7334.000000	733.400000	49516.160381	20.000000
C:\Users\cware\Desktop\Steller18Nov\18NovTrials\Afternoon\M1(2).DSG	11-1-2013	18:32:29	7335.000000	733.500000	49505.083542	20.000000
C:\Users\cware\Desktop\Steller18Nov\18NovTrials\Afternoon\M1(2).DSG	11-1-2013	18:32:29	7336.000000	733.600000	49486.863101	20.000000
C:\Users\cware\Desktop\Steller18Nov\18NovTrials\Afternoon\M1(2).DSG	11-1-2013	18:32:29	7337.000000	733.700000	49475.537568	20.000000
C:\Users\cware\Desktop\Steller18Nov\18NovTrials\Afternoon\M1(2).DSG	11-1-2013	18:32:29	7338.000000	733.800000	49467.622059	20.000000
C:\Users\cware\Desktop\Steller18Nov\18NovTrials\Afternoon\M1(2).DSG	11-1-2013	18:32:29	7339.000000	733.900000	49456.843805	20.000000
C:\Users\cware\Desktop\Steller18Nov\18NovTrials\Afternoon\M1(2).DSG	11-1-2013	18:32:29	7340.000000	734.000000	49452.189239	20.000000
C:\Users\cware\Desktop\Steller18Nov\18NovTrials\Afternoon\M1(2).DSG	11-1-2013	18:32:29	7341.000000	734.100000	49448.529706	20.000000
C:\Users\cware\Desktop\Steller18Nov\18NovTrials\Afternoon\M1(2).DSG	11-1-2013	18:32:29	7342.000000	734.200000	49446.239512	20.000000
C:\Users\cware\Desktop\Steller18Nov\18NovTrials\Afternoon\M1(2).DSG	11-1-2013	18:32:29	7343.000000	734.300000	49447.682953	20.000000
C:\Users\cware\Desktop\Steller18Nov\18NovTrials\Afternoon\M1(2).DSG	11-1-2013	18:32:29	7344.000000	734.400000	49447.359399	20.000000
C:\Users\cware\Desktop\Steller18Nov\18NovTrials\Afternoon\M1(2).DSG	11-1-2013	18:32:29	7345.000000	734.500000	49447.682784	20.000000
C:\Users\cware\Desktop\Steller18Nov\18NovTrials\Afternoon\M1(2).DSG	11-1-2013	18:32:29	7346.000000	734.600000	49448.728379	20.000000
C:\Users\cware\Desktop\Steller18Nov\18NovTrials\Afternoon\M1(2).DSG	11-1-2013	18:32:29	7347.000000	734.700000	49447.782513	20.000000
C:\Users\cware\Desktop\Steller18Nov\18NovTrials\Afternoon\M1(2).DSG	11-1-2013	18:32:29	7348.000000	734.800000	49447.135032	20.000000
C:\Users\cware\Desktop\Steller18Nov\18NovTrials\Afternoon\M1(2).DSG	11-1-2013	18:32:29	7349.000000	734.900000	49448.180450	20.000000
C:\Users\cware\Desktop\Steller18Nov\18NovTrials\Afternoon\M1(2).DSG	11-1-2013	18:32:29	7350.000000	735.000000	49447.682437	20.000000
C:\Users\cware\Desktop\Steller18Nov\18NovTrials\Afternoon\M1(2).DSG	11-1-2013	18:32:29	7351.000000	735.100000	49445.940160	20.000000
C:\Users\cware\Desktop\Steller18Nov\18NovTrials\Afternoon\M1(2).DSG	11-1-2013	18:32:29	7352.000000	735.200000	49447.558003	20.000000
C:\Users\cware\Desktop\Steller18Nov\18NovTrials\Afternoon\M1(2).DSG	11-1-2013	18:32:29	7353.000000	735.300000	49448.379258	20.000000
C:\Users\cware\Desktop\Steller18Nov\18NovTrials\Afternoon\M1(2).DSG	11-1-2013	18:32:29	7354.000000	735.400000	49445.939934	20.000000
C:\Users\cware\Desktop\Steller18Nov\18NovTrials\Afternoon\M1(2).DSG	11-1-2013	18:32:29	7355.000000	735.500000	49448.204677	20.000000
C:\Users\cware\Desktop\Steller18Nov\18NovTrials\Afternoon\M1(2).DSG	11-1-2013	18:32:29	7356.000000	735.600000	49447.358488	20.000000
C:\Users\cware\Desktop\Steller18Nov\18NovTrials\Afternoon\M1(2).DSG	11-1-2013	18:32:29	7357.000000	735.700000	49447.831341	20.000000
C:\Users\cware\Desktop\Steller18Nov\18NovTrials\Afternoon\M1(2).DSG	11-1-2013	18:32:29	7358.000000	735.800000	49447.557400	20.000000
C:\Users\cware\Desktop\Steller18Nov\18NovTrials\Afternoon\M1(2).DSG	11-1-2013	18:32:29	7359.000000	735.900000	49446.611539	20.000000
C:\Users\cware\Desktop\Steller18Nov\18NovTrials\Afternoon\M1(2).DSG	11-1-2013	18:32:29	7360.000000	736.000000	49448.179539	20.000000
C:\Users\cware\Desktop\Steller18Nov\18NovTrials\Afternoon\M1(2).DSG	11-1-2013	18:32:29	7361.000000	736.100000	49446.212860	20.000000
C:\Users\cware\Desktop\Steller18Nov\18NovTrials\Afternoon\M1(2).DSG	11-1-2013	18:32:29	7362.000000	736.200000	49448.204070	20.000000
C:\Users\cware\Desktop\Steller18Nov\18NovTrials\Afternoon\M1(2).DSG	11-1-2013	18:32:29	7363.000000	736.300000	49448.154409	20.000000
C:\Users\cware\Desktop\Steller18Nov\18NovTrials\Afternoon\M1(2).DSG	11-1-2013	18:32:29	7364.000000	736.400000	49447.283026	20.000000
C:\Users\cware\Desktop\Steller18Nov\18NovTrials\Afternoon\M1(2).DSG	11-1-2013	18:32:29	7365.000000	736.500000	49447.905308	20.000000
C:\Users\cware\Desktop\Steller18Nov\18NovTrials\Afternoon\M1(2).DSG	11-1-2013	18:32:29	7366.000000	736.600000	49448.552580	20.000000
C:\Users\cware\Desktop\Steller18Nov\18NovTrials\Afternoon\M1(2).DSG	11-1-2013	18:32:29	7367.000000	736.700000	49447.282952	20.000000
C:\Users\cware\Desktop\Steller18Nov\18NovTrials\Afternoon\M1(2).DSG	11-1-2013	18:32:29	7368.000000	736.800000	49446.784796	20.000000
C:\Users\cware\Desktop\Steller18Nov\18NovTrials\Afternoon\M1(2).DSG	11-1-2013	18:32:29	7369.000000	736.900000	49447.605929	20.000000
C:\Users\cware\Desktop\Steller18Nov\18NovTrials\Afternoon\M1(2).DSG	11-1-2013	18:32:29	7370.000000	737.000000	49445.838484	20.000000
C:\Users\cware\Desktop\Steller18Nov\18NovTrials\Afternoon\M1(2).DSG	11-1-2013	18:32:29	7371.000000	737.100000	49447.954119	20.000000
C:\Users\cware\Desktop\Steller18Nov\18NovTrials\Afternoon\M1(2).DSG	11-1-2013	18:32:29	7372.000000	737.200000	49449.198816	20.000000
C:\Users\cware\Desktop\Steller18Nov\18NovTrials\Afternoon\M1(2).DSG	11-1-2013	18:32:29	7373.000000	737.300000	49447.232216	20.000000
C:\Users\cware\Desktop\Steller18Nov\18NovTrials\Afternoon\M1(2).DSG	11-1-2013	18:32:29	7374.000000	737.400000	49447.207255	20.000000
[truncated: 3,377 more rows]
