# Supplementary material for: Averaged Propulsive Body Acceleration (APBA) Can Be Calculated from Biologging Tags That Incorporate Gyroscopes and Accelerometers to Estimate Swimming Speed, Hydrodynamic Drag and Energy Expenditure for Steller Sea Lions
Source: PLoS One. 2016 Jun 10;11(6):e0157326. doi: 10.1371/journal.pone.0157326 (PMC4902303; doi:10.1371/journal.pone.0157326)
Supplement: S5 Data — Same components as S2. (ZIP) [file pone.0157326.s005.zip › YashaNov_18/yasha4_2060_4.csv]

rawAx	rawAy	rawAz	gravX	gravY	gravZ	gyrX	gyrY	gyrZ	estAx	estAy	estAz	odbX	odbY	odbZ	spk
-0.326	0.470	-0.806	-0.299	0.480	-0.825	-0.198	-0.003	-0.079	0.000	0.003	0.029	0.002	0.063	0.037	-0.007
-0.314	0.473	-0.838	-0.298	0.479	-0.826	-0.110	-0.022	-0.061	0.010	0.008	-0.002	0.008	0.060	0.068	-0.003
-0.330	0.446	-0.814	-0.296	0.477	-0.828	-0.117	-0.097	-0.042	-0.007	-0.017	0.023	0.009	0.087	0.044	0.006
-0.287	0.419	-0.822	-0.296	0.475	-0.829	-0.115	0.018	-0.054	0.035	-0.042	0.016	0.033	0.114	0.051	0.000
-0.303	0.377	-0.834	-0.296	0.475	-0.828	0.006	0.036	-0.035	0.019	-0.084	0.005	0.016	0.157	0.063	-0.005
-0.357	0.400	-0.822	-0.296	0.475	-0.829	-0.002	-0.018	-0.034	-0.035	-0.061	0.017	0.040	0.134	0.050	-0.007
-0.341	0.473	-0.849	-0.295	0.475	-0.829	-0.067	0.022	-0.073	-0.019	0.014	-0.010	0.026	0.061	0.077	-0.015
-0.357	0.470	-0.857	-0.294	0.474	-0.830	-0.070	-0.054	-0.078	-0.036	0.011	-0.018	0.043	0.065	0.085	-0.018
-0.330	0.485	-0.845	-0.291	0.471	-0.832	-0.196	-0.097	-0.123	-0.012	0.029	-0.003	0.017	0.050	0.072	-0.011
-0.326	0.470	-0.873	-0.288	0.467	-0.836	-0.282	-0.102	-0.153	-0.012	0.017	-0.028	0.015	0.065	0.099	-0.012
-0.310	0.458	-0.845	-0.285	0.463	-0.839	-0.321	-0.070	-0.186	-0.000	0.010	0.003	0.001	0.077	0.071	-0.011
-0.330	0.450	-0.865	-0.282	0.458	-0.843	-0.358	-0.076	-0.198	-0.023	0.007	-0.014	0.022	0.085	0.090	-0.012
-0.318	0.439	-0.830	-0.279	0.454	-0.846	-0.313	-0.106	-0.193	-0.016	0.000	0.025	0.012	0.097	0.054	-0.013
-0.314	0.470	-0.857	-0.276	0.450	-0.850	-0.310	-0.098	-0.183	-0.016	0.035	-0.000	0.009	0.066	0.082	-0.018
-0.307	0.435	-0.853	-0.274	0.447	-0.852	-0.234	-0.040	-0.165	-0.010	0.004	0.005	0.003	0.101	0.077	-0.020
-0.314	0.439	-0.838	-0.270	0.445	-0.854	-0.165	-0.140	-0.136	-0.021	0.011	0.023	0.012	0.098	0.061	-0.019
-0.314	0.431	-0.853	-0.267	0.443	-0.856	-0.123	-0.103	-0.151	-0.024	0.005	0.008	0.013	0.106	0.076	-0.018
-0.299	0.431	-0.838	-0.265	0.442	-0.857	-0.090	-0.087	-0.136	-0.011	0.006	0.025	0.000	0.106	0.060	-0.020
-0.287	0.431	-0.834	-0.263	0.442	-0.858	-0.056	-0.043	-0.149	-0.001	0.007	0.029	0.011	0.106	0.056	-0.016
-0.299	0.423	-0.845	-0.261	0.442	-0.858	-0.029	-0.065	-0.128	-0.015	0.000	0.017	0.002	0.114	0.067	-0.010
-0.280	0.419	-0.845	-0.258	0.443	-0.859	0.000	-0.068	-0.139	0.002	-0.004	0.017	0.016	0.118	0.066	-0.007
-0.276	0.419	-0.861	-0.257	0.443	-0.859	-0.024	0.005	-0.141	0.004	-0.004	0.001	0.018	0.118	0.082	-0.007
-0.276	0.404	-0.842	-0.256	0.444	-0.859	0.009	0.011	-0.137	0.003	-0.020	0.020	0.017	0.134	0.062	-0.006
-0.283	0.404	-0.853	-0.254	0.444	-0.859	-0.011	-0.060	-0.130	-0.007	-0.020	0.009	0.008	0.134	0.073	-0.007
-0.291	0.385	-0.857	-0.253	0.445	-0.859	-0.014	-0.030	-0.133	-0.016	-0.040	0.005	0.001	0.153	0.076	-0.011
-0.283	0.396	-0.857	-0.251	0.445	-0.860	-0.006	-0.055	-0.130	-0.011	-0.028	0.005	0.005	0.142	0.076	-0.010
-0.283	0.396	-0.857	-0.249	0.445	-0.860	-0.035	-0.033	-0.118	-0.012	-0.028	0.005	0.004	0.142	0.075	-0.011
-0.272	0.423	-0.861	-0.248	0.445	-0.860	-0.003	-0.001	-0.127	-0.002	-0.001	0.001	0.014	0.114	0.079	-0.011
-0.283	0.419	-0.865	-0.247	0.446	-0.860	0.003	-0.018	-0.123	-0.014	-0.005	-0.003	0.001	0.118	0.083	-0.012
-0.287	0.419	-0.857	-0.245	0.446	-0.861	-0.006	-0.053	-0.121	-0.020	-0.005	0.005	0.004	0.119	0.075	-0.012
-0.280	0.423	-0.853	-0.243	0.447	-0.861	0.005	-0.048	-0.116	-0.014	-0.001	0.009	0.002	0.115	0.070	-0.015
-0.276	0.427	-0.861	-0.241	0.448	-0.861	0.018	-0.052	-0.098	-0.011	0.002	0.001	0.005	0.111	0.078	-0.015
-0.280	0.415	-0.853	-0.240	0.449	-0.861	0.054	-0.020	-0.105	-0.017	-0.011	0.008	0.000	0.123	0.069	-0.013
-0.276	0.427	-0.865	-0.238	0.451	-0.860	0.074	-0.064	-0.097	-0.015	-0.000	-0.004	0.003	0.112	0.081	-0.010
-0.272	0.419	-0.865	-0.237	0.453	-0.860	0.100	-0.046	-0.079	-0.012	-0.010	-0.005	0.005	0.120	0.080	-0.010
-0.264	0.427	-0.873	-0.235	0.455	-0.859	0.104	-0.051	-0.083	-0.006	-0.004	-0.013	0.011	0.112	0.088	-0.006
-0.268	0.427	-0.869	-0.234	0.457	-0.858	0.112	-0.052	-0.084	-0.012	-0.006	-0.010	0.006	0.113	0.083	-0.007
-0.257	0.431	-0.869	-0.233	0.459	-0.857	0.086	-0.011	-0.088	-0.001	-0.004	-0.011	0.016	0.109	0.083	-0.007
-0.280	0.419	-0.877	-0.231	0.461	-0.857	0.106	-0.067	-0.062	-0.026	-0.018	-0.019	0.008	0.121	0.091	-0.008
-0.260	0.423	-0.849	-0.229	0.462	-0.856	0.081	-0.085	-0.072	-0.009	-0.016	0.008	0.010	0.118	0.063	-0.008
-0.260	0.419	-0.865	-0.228	0.465	-0.856	0.110	-0.050	-0.080	-0.010	-0.021	-0.008	0.008	0.122	0.078	-0.008
-0.253	0.415	-0.849	-0.226	0.467	-0.855	0.135	-0.059	-0.081	-0.004	-0.028	0.007	0.015	0.127	0.062	-0.006
-0.253	0.439	-0.869	-0.225	0.469	-0.854	0.102	-0.043	-0.065	-0.006	-0.007	-0.014	0.013	0.104	0.082	-0.006
-0.253	0.446	-0.853	-0.224	0.471	-0.853	0.091	0.008	-0.083	-0.006	-0.001	0.001	0.012	0.097	0.066	-0.005
-0.260	0.446	-0.861	-0.223	0.473	-0.852	0.102	-0.052	-0.074	-0.015	-0.003	-0.007	0.004	0.098	0.073	-0.007
-0.249	0.446	-0.861	-0.222	0.475	-0.852	0.093	-0.036	-0.082	-0.005	-0.005	-0.008	0.015	0.099	0.073	-0.011
-0.257	0.435	-0.849	-0.221	0.477	-0.851	0.112	0.000	-0.075	-0.014	-0.018	0.003	0.006	0.111	0.061	-0.014
-0.264	0.446	-0.853	-0.219	0.479	-0.850	0.127	-0.068	-0.069	-0.023	-0.009	-0.002	0.003	0.100	0.065	-0.015
-0.260	0.431	-0.845	-0.218	0.482	-0.849	0.138	-0.064	-0.067	-0.021	-0.027	0.005	0.001	0.116	0.058	-0.015
-0.260	0.442	-0.853	-0.216	0.484	-0.848	0.141	-0.046	-0.059	-0.022	-0.018	-0.004	0.003	0.105	0.065	-0.014
-0.233	0.450	-0.838	-0.215	0.488	-0.846	0.190	-0.094	-0.045	0.003	-0.014	0.011	0.023	0.097	0.049	-0.009
-0.249	0.470	-0.861	-0.213	0.491	-0.845	0.180	-0.052	-0.055	-0.014	0.002	-0.014	0.006	0.078	0.073	-0.005
-0.230	0.466	-0.845	-0.212	0.495	-0.843	0.210	-0.071	-0.042	0.003	-0.005	0.000	0.024	0.082	0.056	-0.002
-0.233	0.481	-0.857	-0.210	0.498	-0.841	0.188	-0.064	-0.051	-0.002	0.007	-0.013	0.019	0.067	0.068	-0.002
-0.233	0.466	-0.842	-0.209	0.501	-0.840	0.192	-0.045	-0.058	-0.004	-0.012	0.001	0.017	0.083	0.051	-0.001
-0.233	0.466	-0.845	-0.207	0.504	-0.838	0.180	-0.056	-0.062	-0.005	-0.015	-0.004	0.015	0.084	0.055	-0.002
-0.233	0.466	-0.845	-0.206	0.507	-0.837	0.165	-0.030	-0.059	-0.006	-0.018	-0.005	0.014	0.084	0.055	-0.007
-0.233	0.489	-0.857	-0.206	0.510	-0.835	0.172	-0.024	-0.043	-0.007	0.002	-0.019	0.012	0.061	0.066	-0.008
-0.253	0.485	-0.849	-0.205	0.514	-0.833	0.203	-0.053	-0.035	-0.028	-0.005	-0.012	0.009	0.066	0.058	-0.007
-0.241	0.489	-0.845	-0.203	0.517	-0.832	0.183	-0.084	-0.018	-0.018	-0.004	-0.010	0.000	0.062	0.053	-0.007
-0.218	0.497	-0.838	-0.202	0.520	-0.830	0.209	-0.077	-0.014	0.004	-0.000	-0.004	0.022	0.055	0.045	-0.008
-0.222	0.497	-0.826	-0.201	0.523	-0.828	0.178	-0.018	-0.029	-0.001	-0.003	0.007	0.016	0.056	0.033	-0.006
-0.233	0.500	-0.845	-0.200	0.527	-0.826	0.199	-0.042	-0.035	-0.014	-0.003	-0.015	0.003	0.053	0.052	-0.006
-0.237	0.493	-0.842	-0.199	0.529	-0.825	0.164	-0.026	-0.049	-0.018	-0.013	-0.012	0.003	0.062	0.048	-0.009
-0.237	0.489	-0.842	-0.198	0.532	-0.823	0.184	-0.054	-0.039	-0.020	-0.020	-0.014	0.004	0.066	0.048	-0.010
-0.222	0.497	-0.822	-0.197	0.535	-0.821	0.172	-0.033	-0.039	-0.005	-0.015	0.005	0.009	0.059	0.028	-0.013
-0.222	0.493	-0.814	-0.196	0.538	-0.819	0.194	-0.043	-0.034	-0.006	-0.023	0.011	0.008	0.064	0.020	-0.011
-0.237	0.500	-0.826	-0.195	0.542	-0.817	0.230	-0.066	-0.032	-0.023	-0.019	-0.003	0.009	0.057	0.032	-0.008
-0.222	0.516	-0.830	-0.194	0.545	-0.815	0.187	-0.048	-0.027	-0.009	-0.006	-0.009	0.005	0.042	0.036	-0.008
-0.214	0.520	-0.826	-0.193	0.549	-0.813	0.229	-0.033	-0.026	-0.002	-0.006	-0.007	0.011	0.039	0.033	-0.004
-0.218	0.520	-0.826	-0.192	0.552	-0.811	0.205	-0.070	-0.031	-0.007	-0.009	-0.009	0.006	0.040	0.033	-0.001
-0.210	0.516	-0.838	-0.191	0.556	-0.809	0.205	-0.032	-0.023	-0.000	-0.017	-0.023	0.012	0.045	0.045	0.002
-0.210	0.508	-0.810	-0.190	0.559	-0.807	0.233	-0.067	-0.018	-0.002	-0.028	0.002	0.011	0.053	0.017	0.002
-0.203	0.524	-0.830	-0.189	0.563	-0.805	0.201	-0.075	-0.017	0.004	-0.016	-0.019	0.017	0.038	0.037	0.003
-0.214	0.516	-0.822	-0.188	0.566	-0.803	0.236	-0.062	0.001	-0.008	-0.027	-0.014	0.005	0.047	0.030	0.000
-0.199	0.531	-0.802	-0.187	0.570	-0.800	0.231	-0.033	-0.032	0.006	-0.015	0.003	0.019	0.032	0.010	-0.000
-0.222	0.527	-0.826	-0.186	0.574	-0.797	0.251	-0.024	-0.008	-0.017	-0.023	-0.023	0.005	0.037	0.034	-0.003
-0.210	0.543	-0.802	-0.185	0.578	-0.795	0.243	-0.081	-0.017	-0.007	-0.011	-0.002	0.005	0.022	0.011	-0.006
-0.214	0.551	-0.818	-0.184	0.581	-0.792	0.232	-0.044	-0.014	-0.011	-0.007	-0.020	0.000	0.015	0.027	-0.006
-0.218	0.543	-0.794	-0.183	0.585	-0.790	0.256	-0.102	0.004	-0.017	-0.018	0.001	0.005	0.024	0.004	-0.006
-0.203	0.558	-0.814	-0.182	0.588	-0.788	0.202	-0.038	-0.012	-0.002	-0.006	-0.021	0.010	0.009	0.024	-0.002
-0.207	0.535	-0.786	-0.181	0.592	-0.785	0.257	-0.093	0.014	-0.007	-0.033	0.004	0.005	0.034	0.003	-0.005
-0.195	0.555	-0.818	-0.180	0.595	-0.783	0.200	-0.049	-0.012	0.003	-0.017	-0.029	0.016	0.015	0.029	-0.002
-0.222	0.527	-0.794	-0.179	0.599	-0.780	0.276	-0.068	-0.001	-0.025	-0.048	-0.009	0.012	0.043	0.006	-0.001
-0.199	0.570	-0.798	-0.178	0.603	-0.777	0.254	-0.084	-0.012	-0.003	-0.009	-0.015	0.010	0.002	0.010	0.003
-0.187	0.578	-0.786	-0.177	0.608	-0.774	0.273	-0.037	-0.011	0.008	-0.006	-0.006	0.021	0.005	0.001	0.001
-0.187	0.578	-0.786	-0.176	0.612	-0.771	0.286	-0.029	-0.014	0.007	-0.010	-0.010	0.020	0.004	0.001	0.005
-0.191	0.585	-0.778	-0.176	0.616	-0.768	0.252	-0.015	-0.014	0.003	-0.006	-0.004	0.015	0.011	0.008	0.003
-0.203	0.597	-0.802	-0.175	0.620	-0.765	0.285	-0.077	-0.010	-0.010	0.001	-0.031	0.002	0.022	0.016	0.001
-0.203	0.597	-0.775	-0.174	0.624	-0.762	0.258	-0.064	-0.007	-0.011	-0.003	-0.006	0.001	0.021	0.011	-0.004
-0.203	0.612	-0.786	-0.173	0.628	-0.759	0.283	-0.093	0.006	-0.012	0.009	-0.021	0.000	0.035	0.001	-0.003
-0.207	0.609	-0.771	-0.171	0.632	-0.756	0.276	-0.121	0.001	-0.018	0.001	-0.009	0.005	0.030	0.014	-0.005
-0.183	0.616	-0.775	-0.170	0.637	-0.752	0.299	-0.100	0.013	0.004	0.004	-0.016	0.017	0.037	0.010	-0.001
-0.195	0.612	-0.763	-0.168	0.640	-0.749	0.245	-0.096	0.013	-0.009	-0.003	-0.007	0.005	0.032	0.021	-0.000
-0.187	0.628	-0.782	-0.167	0.644	-0.747	0.248	-0.081	0.010	-0.002	0.009	-0.029	0.012	0.046	0.000	0.005
-0.187	0.628	-0.771	-0.166	0.647	-0.744	0.218	-0.113	0.010	-0.004	0.006	-0.020	0.011	0.045	0.012	0.003
-0.172	0.636	-0.755	-0.165	0.650	-0.742	0.195	-0.065	0.001	0.010	0.011	-0.006	0.025	0.052	0.027	0.006
-0.183	0.632	-0.755	-0.164	0.653	-0.740	0.199	-0.053	-0.011	-0.002	0.004	-0.009	0.012	0.047	0.027	0.006
-0.176	0.616	-0.759	-0.163	0.655	-0.737	0.180	-0.057	-0.017	0.005	-0.014	-0.015	0.019	0.030	0.022	0.003
-0.183	0.612	-0.771	-0.162	0.658	-0.736	0.151	-0.039	-0.039	-0.004	-0.020	-0.028	0.010	0.025	0.009	0.002
-0.195	0.605	-0.755	-0.161	0.660	-0.734	0.157	-0.083	-0.031	-0.017	-0.030	-0.014	0.002	0.016	0.025	0.001
-0.176	0.620	-0.755	-0.160	0.662	-0.733	0.132	-0.040	-0.026	0.001	-0.016	-0.015	0.016	0.031	0.024	-0.001
-0.187	0.628	-0.751	-0.158	0.664	-0.731	0.155	-0.079	-0.020	-0.012	-0.011	-0.013	0.003	0.037	0.027	-0.004
-0.176	0.667	-0.747	-0.157	0.666	-0.729	0.128	-0.053	-0.035	-0.002	0.026	-0.011	0.014	0.075	0.031	-0.001
-0.176	0.647	-0.719	-0.155	0.668	-0.728	0.136	-0.087	-0.043	-0.004	0.005	0.015	0.013	0.054	0.058	-0.004
-0.172	0.624	-0.739	-0.154	0.670	-0.726	0.124	-0.065	-0.028	-0.001	-0.020	-0.006	0.016	0.029	0.037	-0.003
-0.180	0.628	-0.739	-0.153	0.672	-0.724	0.190	-0.093	-0.001	-0.010	-0.019	-0.008	0.007	0.032	0.037	-0.006
-0.180	0.670	-0.755	-0.152	0.675	-0.722	0.171	-0.096	0.016	-0.012	0.021	-0.026	0.006	0.073	0.020	-0.008
-0.183	0.659	-0.731	-0.150	0.677	-0.720	0.152	-0.103	0.012	-0.017	0.007	-0.004	0.001	0.061	0.043	-0.008
-0.191	0.655	-0.743	-0.149	0.679	-0.719	0.158	-0.133	0.029	-0.026	0.001	-0.017	0.008	0.056	0.031	-0.005
-0.160	0.643	-0.723	-0.147	0.681	-0.717	0.153	-0.154	0.035	0.003	-0.013	0.001	0.022	0.043	0.050	0.001
-0.157	0.640	-0.723	-0.146	0.684	-0.715	0.185	-0.112	0.031	0.006	-0.020	-0.001	0.025	0.038	0.049	0.008
-0.133	0.663	-0.731	-0.145	0.686	-0.713	0.175	-0.078	0.007	0.028	0.001	-0.011	0.047	0.060	0.041	0.015
-0.145	0.655	-0.735	-0.144	0.688	-0.711	0.184	-0.078	0.019	0.015	-0.009	-0.017	0.034	0.052	0.036	0.010
-0.149	0.682	-0.735	-0.143	0.691	-0.709	0.159	-0.088	0.011	0.010	0.015	-0.019	0.029	0.077	0.035	0.004
-0.187	0.682	-0.731	-0.142	0.693	-0.707	0.144	-0.126	0.033	-0.030	0.013	-0.016	0.010	0.076	0.039	0.002
-0.187	0.690	-0.727	-0.141	0.694	-0.706	0.129	-0.150	0.035	-0.031	0.019	-0.014	0.011	0.083	0.042	-0.000
-0.137	0.686	-0.719	-0.140	0.696	-0.705	0.103	-0.088	0.026	0.018	0.014	-0.007	0.038	0.078	0.049	-0.002
-0.157	0.686	-0.747	-0.139	0.696	-0.704	0.077	-0.107	0.035	-0.002	0.013	-0.035	0.018	0.077	0.021	0.002
-0.157	0.694	-0.743	-0.138	0.697	-0.703	0.068	-0.049	0.028	-0.003	0.020	-0.032	0.017	0.083	0.025	0.002
-0.168	0.694	-0.751	-0.138	0.699	-0.702	0.105	-0.048	0.032	-0.015	0.019	-0.041	0.004	0.082	0.016	-0.006
-0.187	0.678	-0.727	-0.138	0.699	-0.701	0.076	-0.069	0.023	-0.035	0.003	-0.018	0.016	0.065	0.039	-0.013
-0.191	0.674	-0.743	-0.137	0.700	-0.701	0.078	-0.098	0.034	-0.039	-0.002	-0.035	0.020	0.060	0.023	-0.014
-0.180	0.670	-0.719	-0.136	0.701	-0.700	0.045	-0.083	0.022	-0.028	-0.007	-0.012	0.010	0.055	0.046	-0.011
-0.157	0.663	-0.727	-0.136	0.701	-0.700	0.043	-0.079	0.024	-0.006	-0.015	-0.020	0.012	0.046	0.037	-0.004
-0.141	0.686	-0.735	-0.136	0.702	-0.699	0.054	-0.030	0.025	0.009	0.008	-0.029	0.027	0.068	0.029	0.001
-0.153	0.667	-0.727	-0.136	0.703	-0.699	0.067	-0.030	0.037	-0.003	-0.012	-0.022	0.014	0.047	0.036	0.004
-0.153	0.655	-0.719	-0.136	0.704	-0.697	0.087	-0.008	0.040	-0.002	-0.025	-0.015	0.014	0.034	0.043	0.003
-0.164	0.651	-0.719	-0.137	0.705	-0.696	0.105	-0.002	0.033	-0.013	-0.030	-0.016	0.001	0.029	0.043	-0.001
-0.168	0.659	-0.727	-0.137	0.706	-0.694	0.137	-0.045	0.057	-0.016	-0.024	-0.026	0.003	0.036	0.034	-0.003
-0.164	0.674	-0.735	-0.137	0.708	-0.693	0.104	-0.034	0.044	-0.012	-0.010	-0.034	0.000	0.050	0.026	-0.003
-0.176	0.674	-0.751	-0.137	0.709	-0.692	0.101	-0.067	0.039	-0.024	-0.011	-0.051	0.013	0.049	0.009	0.001
-0.160	0.686	-0.735	-0.137	0.710	-0.691	0.107	-0.081	0.050	-0.008	-0.001	-0.037	0.002	0.059	0.025	0.007
-0.157	0.690	-0.735	-0.137	0.712	-0.689	0.172	-0.087	0.085	-0.004	0.001	-0.039	0.005	0.062	0.024	0.011
-0.141	0.698	-0.735	-0.137	0.714	-0.686	0.199	-0.067	0.111	0.011	0.006	-0.042	0.019	0.069	0.023	0.020
-0.141	0.694	-0.723	-0.139	0.717	-0.683	0.231	-0.041	0.124	0.013	-0.001	-0.033	0.018	0.064	0.034	0.024
-0.133	0.705	-0.743	-0.140	0.720	-0.680	0.208	-0.014	0.128	0.022	0.009	-0.056	0.025	0.074	0.014	0.029
-0.149	0.725	-0.731	-0.142	0.722	-0.677	0.216	-0.026	0.137	0.008	0.025	-0.047	0.009	0.092	0.025	0.040
-0.137	0.721	-0.735	-0.144	0.725	-0.674	0.239	0.010	0.124	0.021	0.019	-0.055	0.020	0.087	0.020	0.052
-0.103	0.686	-0.735	-0.148	0.727	-0.670	0.218	0.216	0.107	0.060	-0.019	-0.058	0.054	0.051	0.020	0.059
-0.091	0.686	-0.715	-0.154	0.731	-0.665	0.315	0.283	0.134	0.077	-0.023	-0.044	0.064	0.050	0.039	0.061
-0.126	0.755	-0.751	-0.159	0.734	-0.660	0.259	0.296	0.104	0.048	0.044	-0.084	0.029	0.119	0.003	0.050
-0.168	0.759	-0.731	-0.163	0.736	-0.657	0.201	0.232	0.082	0.010	0.045	-0.068	0.014	0.121	0.022	0.026
-0.218	0.740	-0.719	-0.166	0.736	-0.656	-0.007	0.177	0.031	-0.037	0.026	-0.056	0.065	0.101	0.033	-0.002
-0.245	0.709	-0.696	-0.168	0.734	-0.658	-0.119	0.085	0.038	-0.062	-0.003	-0.031	0.092	0.069	0.056	-0.017
-0.245	0.701	-0.680	-0.170	0.732	-0.660	-0.127	0.046	0.054	-0.060	-0.008	-0.013	0.093	0.060	0.071	-0.007
-0.191	0.725	-0.676	-0.171	0.731	-0.660	-0.063	0.042	0.076	-0.005	0.016	-0.009	0.040	0.082	0.075	0.013
-0.107	0.744	-0.684	-0.173	0.731	-0.661	-0.014	0.065	0.062	0.081	0.036	-0.016	0.044	0.101	0.066	0.038
-0.107	0.744	-0.684	-0.174	0.730	-0.661	-0.057	0.107	0.020	0.083	0.036	-0.016	0.043	0.099	0.066	0.067
-0.118	0.698	-0.711	-0.175	0.728	-0.663	-0.136	0.093	-0.027	0.072	-0.008	-0.042	0.031	0.052	0.038	0.089
-0.114	0.678	-0.739	-0.175	0.725	-0.666	-0.233	0.047	-0.054	0.076	-0.024	-0.066	0.034	0.032	0.009	0.098
-0.099	0.678	-0.759	-0.174	0.721	-0.671	-0.303	0.030	-0.073	0.091	-0.020	-0.081	0.049	0.031	0.011	0.109
-0.095	0.690	-0.790	-0.173	0.717	-0.675	-0.273	0.004	-0.070	0.093	-0.005	-0.109	0.052	0.042	0.043	0.120
-0.076	0.698	-0.798	-0.171	0.715	-0.678	-0.220	-0.035	-0.072	0.111	0.006	-0.113	0.070	0.048	0.052	0.129
-0.076	0.690	-0.794	-0.168	0.712	-0.682	-0.184	-0.158	-0.056	0.108	0.001	-0.106	0.070	0.040	0.048	0.137
-0.057	0.674	-0.755	-0.164	0.710	-0.685	-0.138	-0.194	-0.034	0.124	-0.012	-0.064	0.089	0.023	0.009	0.148
-0.037	0.667	-0.767	-0.160	0.709	-0.687	-0.080	-0.235	-0.010	0.139	-0.019	-0.073	0.107	0.015	0.021	0.156
-0.022	0.686	-0.802	-0.158	0.708	-0.688	-0.065	-0.145	-0.024	0.152	0.002	-0.107	0.122	0.033	0.058	0.164
-0.018	0.682	-0.814	-0.155	0.708	-0.689	-0.000	-0.106	-0.040	0.154	-0.001	-0.118	0.125	0.029	0.070	0.168
-0.022	0.725	-0.814	-0.152	0.708	-0.690	-0.023	-0.121	-0.048	0.147	0.042	-0.117	0.121	0.070	0.070	0.165
-0.030	0.732	-0.782	-0.150	0.707	-0.691	-0.032	-0.064	-0.065	0.137	0.050	-0.084	0.112	0.077	0.039	0.156
-0.041	0.748	-0.778	-0.148	0.707	-0.692	-0.051	-0.065	-0.057	0.124	0.066	-0.079	0.100	0.092	0.036	0.140
-0.053	0.732	-0.782	-0.147	0.706	-0.693	-0.059	-0.003	-0.060	0.111	0.052	-0.082	0.088	0.076	0.040	0.128
-0.076	0.698	-0.771	-0.145	0.706	-0.693	0.029	-0.064	-0.022	0.086	0.016	-0.070	0.065	0.040	0.029	0.114
-0.072	0.701	-0.786	-0.144	0.707	-0.693	0.038	-0.051	-0.004	0.089	0.020	-0.086	0.068	0.043	0.045	0.103
-0.083	0.682	-0.751	-0.143	0.708	-0.691	0.100	-0.083	0.008	0.077	-0.001	-0.051	0.056	0.023	0.010	0.093
-0.076	0.694	-0.727	-0.142	0.709	-0.690	0.099	-0.064	0.006	0.083	0.009	-0.028	0.063	0.034	0.013	0.090
-0.087	0.705	-0.735	-0.142	0.710	-0.690	0.077	-0.059	0.016	0.071	0.020	-0.036	0.051	0.045	0.004	0.084
-0.068	0.717	-0.719	-0.141	0.712	-0.688	0.100	-0.028	-0.001	0.089	0.030	-0.021	0.069	0.056	0.020	0.075
-0.083	0.736	-0.727	-0.140	0.712	-0.688	0.023	0.015	-0.045	0.073	0.049	-0.029	0.053	0.074	0.011	0.071
-0.110	0.701	-0.704	-0.139	0.713	-0.687	0.066	-0.072	-0.024	0.045	0.013	-0.006	0.026	0.039	0.034	0.061
-0.095	0.721	-0.731	-0.138	0.713	-0.687	-0.004	-0.031	-0.030	0.059	0.033	-0.034	0.041	0.058	0.006	0.052
-0.126	0.670	-0.700	-0.138	0.714	-0.686	0.087	0.033	-0.049	0.028	-0.019	-0.003	0.010	0.007	0.037	0.036
-0.118	0.717	-0.735	-0.136	0.714	-0.686	-0.010	-0.009	-0.069	0.035	0.027	-0.039	0.017	0.052	0.001	0.028
-0.149	0.678	-0.692	-0.135	0.714	-0.687	-0.020	-0.028	-0.068	0.003	-0.012	0.005	0.014	0.013	0.044	0.013
-0.145	0.698	-0.684	-0.133	0.714	-0.687	0.013	-0.105	-0.053	0.004	0.007	0.013	0.011	0.031	0.052	0.009
-0.160	0.701	-0.715	-0.131	0.714	-0.688	-0.026	-0.049	-0.083	-0.013	0.011	-0.017	0.027	0.035	0.020	0.000
-0.137	0.705	-0.688	-0.130	0.714	-0.688	0.001	-0.051	-0.049	0.009	0.014	0.010	0.004	0.038	0.047	0.000
-0.137	0.705	-0.688	-0.129	0.714	-0.688	0.001	-0.056	-0.039	0.007	0.014	0.010	0.004	0.037	0.046	0.000
-0.137	0.701	-0.680	-0.128	0.714	-0.688	-0.039	0.010	-0.060	0.006	0.010	0.019	0.005	0.033	0.054	-0.001
-0.141	0.713	-0.692	-0.128	0.714	-0.688	-0.017	0.052	-0.072	0.002	0.022	0.007	0.009	0.044	0.042	-0.009
-0.157	0.705	-0.696	-0.127	0.714	-0.689	-0.018	0.057	-0.078	-0.014	0.014	0.003	0.025	0.036	0.037	-0.021
-0.180	0.701	-0.700	-0.126	0.714	-0.688	0.009	-0.000	-0.077	-0.038	0.010	-0.001	0.048	0.031	0.033	-0.028
-0.203	0.698	-0.708	-0.125	0.714	-0.689	0.001	-0.070	-0.034	-0.062	0.005	-0.009	0.072	0.026	0.025	-0.032
-0.168	0.682	-0.668	-0.124	0.715	-0.688	0.023	-0.039	-0.037	-0.028	-0.011	0.031	0.037	0.010	0.064	-0.029
-0.164	0.713	-0.704	-0.124	0.715	-0.688	0.007	-0.030	-0.030	-0.025	0.020	-0.004	0.034	0.041	0.028	-0.024
-0.145	0.690	-0.719	-0.123	0.715	-0.688	0.057	-0.043	-0.027	-0.007	-0.004	-0.020	0.015	0.017	0.012	-0.015
-0.149	0.655	-0.704	-0.121	0.716	-0.687	0.068	-0.076	-0.024	-0.012	-0.040	-0.005	0.019	0.018	0.027	-0.007
-0.141	0.686	-0.688	-0.119	0.716	-0.688	-0.020	-0.097	-0.053	-0.006	-0.009	0.012	0.012	0.013	0.042	-0.010
-0.133	0.705	-0.708	-0.118	0.716	-0.688	-0.011	-0.031	-0.076	-0.000	0.010	-0.008	0.004	0.032	0.022	-0.009
-0.157	0.686	-0.676	-0.115	0.716	-0.689	-0.043	-0.114	-0.070	-0.026	-0.009	0.024	0.028	0.012	0.054	-0.011
-0.130	0.717	-0.715	-0.114	0.715	-0.690	-0.040	-0.048	-0.088	-0.001	0.023	-0.014	0.001	0.043	0.014	-0.010
-0.145	0.686	-0.696	-0.112	0.716	-0.689	0.046	-0.060	-0.049	-0.018	-0.009	0.005	0.017	0.011	0.033	-0.011
-0.126	0.713	-0.684	-0.111	0.716	-0.689	-0.006	-0.024	-0.060	-0.000	0.018	0.017	0.002	0.038	0.045	-0.009
-0.133	0.698	-0.715	-0.110	0.716	-0.690	-0.025	-0.026	-0.050	-0.009	0.003	-0.014	0.006	0.022	0.013	-0.011
-0.141	0.690	-0.700	-0.108	0.715	-0.690	-0.018	-0.082	-0.050	-0.019	-0.004	0.003	0.014	0.014	0.028	-0.007
-0.126	0.698	-0.696	-0.106	0.715	-0.692	-0.082	-0.057	-0.082	-0.005	0.004	0.008	0.001	0.022	0.032	-0.012
-0.122	0.701	-0.715	-0.105	0.713	-0.693	-0.095	0.006	-0.086	-0.003	0.009	-0.010	0.005	0.026	0.012	-0.011
-0.145	0.701	-0.692	-0.103	0.712	-0.694	-0.086	-0.066	-0.072	-0.028	0.011	0.015	0.018	0.025	0.035	-0.010
-0.118	0.713	-0.711	-0.102	0.711	-0.696	-0.086	-0.003	-0.086	-0.002	0.023	-0.004	0.009	0.036	0.015	-0.008
-0.133	0.694	-0.719	-0.101	0.710	-0.697	-0.081	-0.016	-0.070	-0.018	0.005	-0.010	0.007	0.017	0.007	-0.011
-0.110	0.686	-0.708	-0.100	0.709	-0.698	-0.066	-0.006	-0.052	0.004	-0.001	0.002	0.016	0.009	0.019	-0.008
-0.126	0.686	-0.700	-0.099	0.709	-0.698	-0.030	-0.038	-0.046	-0.012	-0.001	0.011	0.000	0.008	0.026	-0.013
-0.122	0.682	-0.692	-0.098	0.709	-0.699	-0.021	-0.008	-0.060	-0.009	-0.004	0.019	0.004	0.004	0.034	-0.014
-0.137	0.674	-0.708	-0.097	0.708	-0.699	-0.020	-0.032	-0.061	-0.026	-0.012	0.004	0.011	0.004	0.018	-0.019
-0.126	0.698	-0.708	-0.095	0.708	-0.700	-0.052	-0.074	-0.059	-0.016	0.012	0.005	0.000	0.019	0.018	-0.015
-0.137	0.678	-0.719	-0.094	0.707	-0.701	-0.059	-0.006	-0.072	-0.028	-0.006	-0.006	0.012	0.000	0.006	-0.011
-0.107	0.690	-0.727	-0.093	0.707	-0.701	-0.024	-0.083	-0.047	0.001	0.006	-0.014	0.019	0.011	0.003	-0.005
-0.107	0.690	-0.727	-0.092	0.706	-0.702	-0.064	-0.028	-0.045	0.000	0.007	-0.013	0.019	0.011	0.003	-0.002
-0.099	0.674	-0.708	-0.091	0.705	-0.704	-0.090	-0.016	-0.036	0.008	-0.007	0.008	0.026	0.005	0.016	-0.001
-0.110	0.659	-0.723	-0.090	0.704	-0.704	-0.036	-0.027	-0.043	-0.005	-0.021	-0.007	0.015	0.021	0.001	-0.000
-0.126	0.655	-0.715	-0.089	0.703	-0.705	-0.052	-0.013	-0.048	-0.021	-0.024	0.002	0.000	0.025	0.008	-0.006
-0.099	0.682	-0.739	-0.089	0.703	-0.706	-0.043	0.019	-0.057	0.006	0.004	-0.021	0.027	0.002	0.016	-0.007
-0.133	0.667	-0.723	-0.087	0.702	-0.706	-0.028	-0.063	-0.043	-0.030	-0.011	-0.005	0.008	0.014	0.000	-0.007
-0.099	0.682	-0.711	-0.087	0.701	-0.708	-0.092	0.023	-0.061	0.004	0.006	0.008	0.027	0.002	0.011	-0.008
-0.107	0.674	-0.723	-0.086	0.700	-0.709	-0.055	-0.009	-0.045	-0.004	-0.001	-0.003	0.019	0.006	0.001	-0.010
-0.122	0.667	-0.711	-0.085	0.699	-0.710	-0.110	-0.016	-0.044	-0.020	-0.007	0.011	0.004	0.014	0.011	-0.007
-0.103	0.678	-0.727	-0.085	0.698	-0.711	-0.088	-0.002	-0.036	-0.002	0.006	-0.003	0.023	0.003	0.005	-0.005
-0.114	0.651	-0.727	-0.084	0.697	-0.712	-0.033	-0.063	-0.015	-0.014	-0.020	-0.002	0.011	0.030	0.006	-0.005
-0.087	0.686	-0.735	-0.084	0.696	-0.713	-0.079	0.023	-0.029	0.013	0.016	-0.009	0.038	0.005	0.014	-0.002
-0.107	0.651	-0.731	-0.082	0.696	-0.713	0.037	-0.090	-0.013	-0.007	-0.019	-0.005	0.019	0.030	0.010	0.000
-0.099	0.670	-0.704	-0.081	0.695	-0.714	-0.063	-0.049	-0.033	-0.001	0.001	0.024	0.027	0.011	0.017	-0.002
-0.095	0.670	-0.755	-0.082	0.695	-0.715	-0.043	0.042	-0.032	0.003	0.002	-0.026	0.031	0.011	0.035	0.000
-0.114	0.640	-0.708	-0.081	0.694	-0.715	-0.028	-0.024	-0.002	-0.016	-0.028	0.022	0.011	0.042	0.012	-0.004
-0.076	0.682	-0.747	-0.082	0.693	-0.717	-0.125	0.076	-0.034	0.023	0.016	-0.016	0.050	0.000	0.027	-0.005
-0.126	0.636	-0.723	-0.082	0.692	-0.717	-0.039	0.033	-0.021	-0.027	-0.029	0.009	0.000	0.047	0.004	-0.008
-0.110	0.667	-0.731	-0.082	0.691	-0.718	-0.073	-0.013	-0.010	-0.012	0.003	0.002	0.015	0.016	0.012	-0.010
-0.114	0.667	-0.759	-0.082	0.690	-0.719	-0.064	0.009	-0.014	-0.016	0.004	-0.025	0.011	0.017	0.040	-0.014
-0.118	0.640	-0.704	-0.082	0.690	-0.719	0.020	-0.032	0.006	-0.020	-0.023	0.030	0.008	0.044	0.015	-0.014
-0.099	0.670	-0.751	-0.081	0.689	-0.720	-0.063	-0.037	-0.014	-0.002	0.009	-0.016	0.027	0.013	0.033	-0.011
-0.126	0.636	-0.735	-0.081	0.689	-0.720	0.011	-0.015	0.011	-0.029	-0.026	0.000	0.000	0.048	0.018	-0.011
-0.087	0.674	-0.723	-0.081	0.688	-0.721	-0.045	-0.021	0.014	0.010	0.013	0.013	0.039	0.010	0.006	-0.009
-0.110	0.636	-0.743	-0.082	0.688	-0.721	-0.031	0.065	0.004	-0.012	-0.025	-0.006	0.016	0.049	0.026	-0.007
-0.110	0.643	-0.723	-0.082	0.688	-0.721	0.012	-0.055	0.031	-0.012	-0.018	0.014	0.016	0.041	0.007	-0.006
-0.095	0.663	-0.759	-0.082	0.687	-0.722	-0.024	0.026	-0.002	0.004	0.002	-0.021	0.031	0.022	0.043	-0.008
-0.114	0.651	-0.719	-0.082	0.688	-0.721	0.020	-0.006	-0.009	-0.016	-0.010	0.018	0.012	0.034	0.004	-0.009
-0.107	0.663	-0.747	-0.082	0.687	-0.722	-0.025	-0.032	0.004	-0.008	0.002	-0.009	0.020	0.023	0.032	-0.006
-0.114	0.643	-0.735	-0.082	0.686	-0.722	-0.045	0.029	-0.000	-0.016	-0.017	0.004	0.013	0.042	0.021	-0.009
-0.091	0.674	-0.719	-0.082	0.686	-0.723	-0.011	-0.046	0.010	0.007	0.014	0.020	0.036	0.011	0.005	-0.007
-0.099	0.651	-0.723	-0.082	0.686	-0.723	-0.038	0.010	-0.006	-0.001	-0.009	0.017	0.029	0.035	0.010	-0.011
-0.099	0.651	-0.723	-0.082	0.686	-0.723	0.005	0.016	-0.000	-0.000	-0.010	0.017	0.029	0.035	0.010	-0.010
-0.122	0.636	-0.731	-0.082	0.686	-0.723	0.049	-0.047	0.010	-0.024	-0.026	0.008	0.006	0.050	0.018	-0.008
-0.107	0.640	-0.723	-0.082	0.686	-0.723	-0.003	0.008	0.009	-0.008	-0.023	0.016	0.022	0.047	0.011	-0.010
-0.095	0.667	-0.763	-0.083	0.687	-0.722	0.048	0.030	0.008	0.004	0.003	-0.024	0.033	0.020	0.051	-0.007
-0.114	0.647	-0.731	-0.083	0.687	-0.722	0.028	-0.010	0.016	-0.015	-0.017	0.008	0.013	0.039	0.020	-0.003
-0.095	0.667	-0.755	-0.084	0.687	-0.722	-0.018	0.050	0.001	0.005	0.003	-0.016	0.032	0.020	0.043	-0.002
-0.107	0.659	-0.739	-0.084	0.687	-0.722	0.024	0.018	0.004	-0.007	-0.005	-0.000	0.021	0.028	0.028	-0.005
-0.110	0.663	-0.747	-0.085	0.686	-0.722	-0.045	0.030	0.002	-0.010	-0.000	-0.007	0.017	0.024	0.036	-0.005
-0.107	0.643	-0.735	-0.085	0.687	-0.722	0.050	-0.014	0.010	-0.007	-0.020	0.004	0.021	0.044	0.024	-0.010
-0.110	0.659	-0.727	-0.085	0.687	-0.722	0.017	0.036	-0.009	-0.010	-0.005	0.011	0.018	0.028	0.017	-0.011
-0.114	0.632	-0.731	-0.085	0.688	-0.721	0.087	0.001	0.018	-0.014	-0.033	0.006	0.014	0.056	0.021	-0.011
-0.110	0.643	-0.723	-0.086	0.688	-0.720	0.019	0.030	0.009	-0.010	-0.022	0.013	0.018	0.045	0.014	-0.010
-0.114	0.651	-0.755	-0.086	0.689	-0.719	0.073	-0.011	0.035	-0.013	-0.015	-0.019	0.015	0.037	0.047	-0.006
-0.099	0.655	-0.723	-0.087	0.690	-0.719	0.028	0.022	0.011	0.003	-0.011	0.012	0.031	0.034	0.016	-0.009
-0.114	0.663	-0.775	-0.088	0.689	-0.719	0.006	0.056	0.002	-0.011	-0.003	-0.038	0.016	0.026	0.068	-0.004
-0.130	0.640	-0.727	-0.088	0.690	-0.719	0.031	-0.034	0.020	-0.026	-0.027	0.009	0.001	0.050	0.021	-0.007
-0.099	0.659	-0.747	-0.088	0.689	-0.719	-0.014	0.032	-0.000	0.006	-0.007	-0.010	0.033	0.031	0.042	-0.005
-0.118	0.632	-0.723	-0.088	0.690	-0.718	0.073	-0.015	0.016	-0.014	-0.035	0.013	0.014	0.058	0.019	-0.009
-0.095	0.659	-0.731	-0.089	0.690	-0.718	0.009	0.038	0.002	0.010	-0.007	0.005	0.038	0.032	0.028	-0.008
-0.130	0.632	-0.751	-0.090	0.691	-0.717	0.051	0.055	0.009	-0.024	-0.035	-0.015	0.004	0.059	0.048	-0.010
-0.130	0.647	-0.735	-0.091	0.692	-0.717	0.043	0.019	0.020	-0.023	-0.019	-0.000	0.005	0.044	0.033	-0.008
-0.110	0.655	-0.739	-0.092	0.692	-0.716	0.036	0.055	0.018	-0.003	-0.012	-0.005	0.025	0.036	0.038	-0.012
-0.122	0.659	-0.743	-0.093	0.692	-0.716	0.034	0.044	0.017	-0.013	-0.008	-0.009	0.014	0.032	0.043	-0.009
-0.122	0.647	-0.735	-0.093	0.693	-0.715	0.071	-0.016	0.024	-0.013	-0.020	-0.002	0.014	0.044	0.036	-0.007
-0.118	0.659	-0.747	-0.093	0.694	-0.714	0.044	0.004	0.024	-0.009	-0.009	-0.015	0.019	0.033	0.048	-0.004
-0.118	0.659	-0.715	-0.093	0.695	-0.713	0.096	-0.030	0.030	-0.008	-0.010	0.016	0.019	0.033	0.017	-0.002
-0.099	0.667	-0.739	-0.094	0.695	-0.713	0.039	0.035	0.020	0.012	-0.003	-0.008	0.039	0.026	0.042	0.004
-0.107	0.640	-0.719	-0.095	0.696	-0.712	0.066	0.064	0.013	0.005	-0.031	0.010	0.032	0.053	0.023	0.001
-0.087	0.659	-0.723	-0.096	0.697	-0.711	0.051	0.030	0.012	0.025	-0.013	0.006	0.052	0.034	0.027	0.001
-0.126	0.643	-0.715	-0.097	0.697	-0.711	0.020	0.031	0.017	-0.013	-0.029	0.013	0.014	0.050	0.020	-0.004
-0.126	0.643	-0.715	-0.097	0.698	-0.709	0.089	0.010	0.031	-0.012	-0.030	0.012	0.014	0.050	0.020	-0.002
-0.122	0.647	-0.715	-0.098	0.699	-0.709	0.062	0.000	0.028	-0.007	-0.027	0.011	0.018	0.047	0.021	-0.007
-0.103	0.670	-0.727	-0.099	0.700	-0.708	0.077	0.060	0.027	0.013	-0.005	-0.002	0.037	0.024	0.033	-0.003
-0.126	0.674	-0.731	-0.100	0.701	-0.706	0.097	-0.006	0.029	-0.009	-0.002	-0.007	0.015	0.020	0.038	0.002
-0.114	0.674	-0.723	-0.100	0.701	-0.706	0.037	0.048	0.017	0.003	-0.003	0.000	0.026	0.021	0.030	0.003
-0.107	0.674	-0.727	-0.102	0.702	-0.705	0.069	0.062	0.021	0.012	-0.003	-0.005	0.034	0.021	0.034	-0.001
-0.126	0.667	-0.723	-0.103	0.703	-0.704	0.035	0.055	0.022	-0.006	-0.011	-0.002	0.015	0.029	0.031	-0.002
-0.130	0.670	-0.723	-0.104	0.703	-0.703	0.043	0.089	0.005	-0.008	-0.008	-0.002	0.011	0.026	0.031	-0.005
-0.141	0.647	-0.731	-0.105	0.704	-0.702	0.085	0.001	0.020	-0.019	-0.032	-0.011	0.000	0.049	0.039	-0.007
-0.126	0.655	-0.700	-0.105	0.705	-0.702	0.050	0.029	0.014	-0.003	-0.025	0.019	0.015	0.042	0.008	-0.009
-0.126	0.659	-0.731	-0.107	0.705	-0.701	0.067	0.071	0.023	-0.002	-0.022	-0.013	0.016	0.038	0.040	-0.006
-0.145	0.667	-0.723	-0.108	0.707	-0.699	0.098	0.023	0.038	-0.020	-0.015	-0.007	0.004	0.031	0.032	-0.005
-0.122	0.686	-0.719	-0.109	0.707	-0.698	0.068	0.061	0.016	0.004	0.003	-0.004	0.019	0.012	0.029	-0.005
-0.141	0.667	-0.723	-0.110	0.709	-0.697	0.124	0.022	0.026	-0.014	-0.018	-0.010	0.000	0.032	0.033	-0.005
-0.130	0.686	-0.696	-0.110	0.710	-0.696	0.066	0.033	0.021	-0.001	0.001	0.017	0.011	0.013	0.006	-0.001
-0.130	0.663	-0.723	-0.111	0.711	-0.694	0.094	0.044	0.021	-0.000	-0.023	-0.012	0.011	0.036	0.034	0.000
-0.130	0.667	-0.708	-0.112	0.712	-0.693	0.086	0.049	0.028	0.001	-0.020	0.002	0.011	0.033	0.018	0.001
-0.130	0.674	-0.739	-0.114	0.712	-0.693	0.036	0.084	0.019	0.003	-0.013	-0.030	0.012	0.026	0.050	0.005
-0.133	0.659	-0.700	-0.115	0.713	-0.691	0.082	0.033	0.028	0.000	-0.029	0.009	0.008	0.042	0.011	0.004
-0.126	0.674	-0.719	-0.116	0.714	-0.691	0.039	0.045	0.033	0.009	-0.014	-0.012	0.016	0.026	0.031	0.004
-0.137	0.667	-0.704	-0.117	0.715	-0.689	0.096	0.064	0.033	-0.001	-0.023	0.003	0.004	0.034	0.016	0.002
-0.133	0.667	-0.700	-0.118	0.716	-0.688	0.113	0.018	0.032	0.004	-0.024	0.005	0.008	0.035	0.012	0.004
-0.141	0.674	-0.715	-0.119	0.717	-0.687	0.085	0.009	0.034	-0.003	-0.017	-0.012	0.000	0.027	0.028	0.003
-0.130	0.690	-0.692	-0.120	0.718	-0.685	0.100	0.046	0.042	0.010	-0.003	0.011	0.012	0.012	0.004	0.003
-0.137	0.678	-0.719	-0.121	0.719	-0.684	0.087	0.038	0.054	0.004	-0.016	-0.018	0.004	0.024	0.032	0.006
-0.149	0.670	-0.715	-0.123	0.720	-0.682	0.097	0.075	0.039	-0.006	-0.024	-0.015	0.007	0.032	0.028	0.005
-0.133	0.690	-0.708	-0.124	0.722	-0.681	0.095	0.050	0.039	0.010	-0.006	-0.009	0.008	0.013	0.020	0.004
-0.149	0.674	-0.704	-0.126	0.723	-0.680	0.100	0.075	0.031	-0.004	-0.023	-0.006	0.007	0.028	0.017	0.001
-0.145	0.678	-0.692	-0.127	0.725	-0.677	0.161	0.020	0.035	0.001	-0.021	0.004	0.003	0.025	0.005	0.000
-0.153	0.682	-0.692	-0.128	0.726	-0.676	0.116	0.049	0.031	-0.005	-0.018	0.002	0.011	0.021	0.005	-0.004
-0.153	0.682	-0.692	-0.130	0.728	-0.673	0.139	0.076	0.036	-0.004	-0.020	0.000	0.011	0.021	0.006	-0.004
-0.160	0.686	-0.700	-0.131	0.729	-0.672	0.123	0.030	0.055	-0.010	-0.018	-0.009	0.018	0.017	0.014	-0.004
-0.157	0.701	-0.692	-0.132	0.730	-0.670	0.097	0.018	0.041	-0.006	-0.003	-0.002	0.014	0.002	0.006	-0.002
-0.153	0.698	-0.692	-0.133	0.732	-0.668	0.123	0.029	0.038	-0.001	-0.009	-0.004	0.010	0.006	0.006	-0.002
-0.153	0.701	-0.696	-0.134	0.733	-0.667	0.114	0.028	0.045	-0.000	-0.006	-0.009	0.010	0.002	0.010	-0.000
-0.157	0.690	-0.684	-0.135	0.735	-0.665	0.132	0.016	0.048	-0.003	-0.019	0.001	0.014	0.014	0.002	0.003
-0.153	0.698	-0.688	-0.136	0.736	-0.663	0.136	0.030	0.047	0.001	-0.013	-0.005	0.010	0.006	0.002	0.004
-0.141	0.698	-0.684	-0.137	0.738	-0.661	0.135	0.047	0.047	0.014	-0.015	-0.003	0.001	0.006	0.001	0.003
-0.149	0.713	-0.676	-0.139	0.739	-0.659	0.113	0.079	0.031	0.008	-0.000	0.003	0.006	0.009	0.009	0.003
-0.164	0.701	-0.684	-0.140	0.740	-0.658	0.082	0.054	0.034	-0.007	-0.013	-0.006	0.021	0.003	0.001	-0.002
-0.172	0.698	-0.708	-0.142	0.741	-0.656	0.103	0.054	0.039	-0.013	-0.018	-0.031	0.029	0.007	0.022	-0.003
-0.187	0.694	-0.680	-0.142	0.742	-0.655	0.109	-0.003	0.048	-0.028	-0.023	-0.004	0.044	0.011	0.005	-0.006
-0.157	0.705	-0.696	-0.143	0.743	-0.653	0.103	0.026	0.038	0.004	-0.012	-0.022	0.013	0.000	0.011	-0.004
-0.172	0.701	-0.668	-0.144	0.745	-0.651	0.140	-0.003	0.047	-0.011	-0.018	0.004	0.029	0.004	0.017	-0.005
-0.157	0.717	-0.676	-0.145	0.746	-0.650	0.114	0.056	0.026	0.006	-0.003	-0.005	0.013	0.012	0.009	-0.001
-0.172	0.717	-0.676	-0.146	0.748	-0.647	0.141	0.017	0.027	-0.009	-0.005	-0.008	0.028	0.012	0.009	0.000
-0.168	0.717	-0.668	-0.147	0.749	-0.646	0.114	0.002	0.034	-0.005	-0.006	-0.001	0.025	0.012	0.017	0.003
-0.153	0.717	-0.680	-0.147	0.750	-0.644	0.095	0.022	0.027	0.011	-0.008	-0.014	0.009	0.011	0.005	0.004
-0.164	0.709	-0.664	-0.148	0.752	-0.643	0.111	0.014	0.031	0.001	-0.016	-0.000	0.021	0.003	0.020	0.004
-0.160	0.713	-0.684	-0.148	0.753	-0.642	0.093	-0.002	0.034	0.005	-0.013	-0.021	0.017	0.007	0.001	0.004
-0.176	0.705	-0.672	-0.149	0.754	-0.640	0.123	-0.010	0.044	-0.010	-0.022	-0.011	0.032	0.001	0.012	0.002
-0.172	0.709	-0.664	-0.149	0.755	-0.638	0.131	-0.016	0.038	-0.006	-0.020	-0.005	0.028	0.003	0.020	0.003
-0.164	0.709	-0.664	-0.150	0.757	-0.636	0.147	0.010	0.043	0.003	-0.021	-0.007	0.020	0.003	0.020	0.001
-0.160	0.713	-0.648	-0.152	0.759	-0.634	0.149	0.035	0.048	0.008	-0.019	0.006	0.016	0.006	0.036	0.004
-0.164	0.732	-0.644	-0.153	0.760	-0.631	0.149	0.039	0.049	0.005	-0.002	0.008	0.020	0.026	0.040	0.007
-0.168	0.748	-0.668	-0.154	0.762	-0.630	0.112	0.043	0.036	0.003	0.013	-0.018	0.023	0.041	0.016	0.010
-0.157	0.748	-0.652	-0.155	0.762	-0.628	0.077	0.034	0.028	0.015	0.012	-0.003	0.012	0.040	0.031	0.007
-0.160	0.736	-0.668	-0.155	0.763	-0.628	0.034	0.042	0.006	0.012	-0.000	-0.020	0.015	0.028	0.015	0.004
-0.183	0.732	-0.656	-0.156	0.763	-0.627	0.050	0.014	0.003	-0.011	-0.005	-0.008	0.038	0.024	0.027	-0.001
-0.191	0.717	-0.652	-0.156	0.763	-0.627	0.013	0.026	0.000	-0.018	-0.020	-0.005	0.046	0.008	0.030	-0.006
-0.191	0.717	-0.652	-0.156	0.764	-0.626	0.069	-0.009	0.004	-0.018	-0.021	-0.005	0.046	0.007	0.030	-0.008
-0.187	0.713	-0.644	-0.156	0.765	-0.625	0.062	-0.019	-0.004	-0.014	-0.026	0.002	0.042	0.003	0.037	-0.006
-0.168	0.736	-0.660	-0.156	0.766	-0.624	0.078	0.022	-0.032	0.005	-0.003	-0.015	0.023	0.026	0.022	-0.003
-0.172	0.732	-0.652	-0.155	0.766	-0.623	0.056	0.008	-0.037	0.001	-0.008	-0.008	0.027	0.021	0.030	-0.002
-0.180	0.755	-0.656	-0.155	0.767	-0.623	0.038	0.023	-0.054	-0.007	0.015	-0.012	0.035	0.044	0.026	0.001
-0.183	0.740	-0.652	-0.154	0.767	-0.622	0.038	0.005	-0.044	-0.012	-0.001	-0.008	0.039	0.028	0.030	-0.002
-0.176	0.744	-0.660	-0.154	0.768	-0.622	0.015	0.026	-0.046	-0.004	0.002	-0.016	0.032	0.032	0.022	-0.003
-0.176	0.725	-0.644	-0.154	0.768	-0.621	0.062	-0.008	-0.029	-0.004	-0.018	-0.001	0.032	0.012	0.038	-0.004
-0.176	0.744	-0.644	-0.153	0.769	-0.620	0.054	0.003	-0.026	-0.005	0.001	-0.002	0.032	0.030	0.038	-0.004
-0.180	0.732	-0.641	-0.153	0.770	-0.619	0.109	-0.004	-0.015	-0.009	-0.012	0.001	0.037	0.018	0.042	-0.005
-0.180	0.748	-0.648	-0.153	0.772	-0.617	0.092	0.000	-0.014	-0.009	0.002	-0.008	0.037	0.033	0.035	-0.004
-0.180	0.736	-0.644	-0.153	0.773	-0.615	0.142	-0.007	-0.006	-0.009	-0.011	-0.006	0.038	0.021	0.039	-0.002
-0.168	0.767	-0.637	-0.153	0.775	-0.614	0.112	0.008	-0.010	0.003	0.018	0.000	0.027	0.051	0.047	-0.000
-0.160	0.759	-0.629	-0.153	0.776	-0.612	0.135	0.038	-0.023	0.011	0.009	0.006	0.020	0.043	0.055	-0.000
-0.176	0.752	-0.644	-0.153	0.778	-0.610	0.129	0.016	-0.024	-0.005	-0.000	-0.011	0.036	0.035	0.039	-0.000
-0.180	0.755	-0.641	-0.153	0.779	-0.608	0.115	0.008	-0.020	-0.009	0.002	-0.009	0.040	0.039	0.043	0.001
-0.180	0.748	-0.641	-0.152	0.781	-0.606	0.115	-0.033	-0.000	-0.009	-0.007	-0.010	0.041	0.031	0.043	0.001
-0.160	0.759	-0.629	-0.152	0.782	-0.605	0.097	-0.004	-0.006	0.010	0.004	0.000	0.022	0.043	0.055	0.000
-0.168	0.763	-0.648	-0.153	0.782	-0.604	0.069	0.029	-0.004	0.002	0.007	-0.020	0.030	0.046	0.035	0.001
-0.176	0.755	-0.621	-0.153	0.784	-0.602	0.104	0.022	0.017	-0.005	-0.002	0.006	0.038	0.038	0.063	0.002
-0.176	0.755	-0.633	-0.154	0.784	-0.601	0.092	-0.007	0.023	-0.004	-0.003	-0.007	0.039	0.038	0.051	0.000
-0.176	0.752	-0.629	-0.154	0.786	-0.599	0.102	-0.021	0.020	-0.004	-0.008	-0.005	0.039	0.034	0.055	-0.002
-0.168	0.755	-0.621	-0.154	0.787	-0.598	0.090	-0.006	0.015	0.004	-0.005	0.002	0.032	0.037	0.063	0.002
-0.180	0.740	-0.637	-0.154	0.788	-0.596	0.121	0.019	0.005	-0.007	-0.022	-0.016	0.044	0.021	0.047	0.004
-0.160	0.752	-0.629	-0.155	0.789	-0.595	0.092	0.033	0.017	0.012	-0.011	-0.009	0.025	0.033	0.054	0.004
-0.176	0.744	-0.641	-0.156	0.790	-0.594	0.093	0.001	0.028	-0.002	-0.020	-0.022	0.040	0.024	0.042	0.003
-0.176	0.767	-0.625	-0.156	0.790	-0.592	0.082	-0.015	0.028	-0.002	0.003	-0.007	0.040	0.047	0.058	0.002
-0.183	0.759	-0.625	-0.156	0.791	-0.591	0.064	-0.002	0.009	-0.010	-0.006	-0.008	0.048	0.039	0.057	-0.001
-0.180	0.759	-0.625	-0.156	0.792	-0.590	0.094	-0.067	0.028	-0.006	-0.007	-0.009	0.044	0.039	0.057	-0.002
-0.176	0.767	-0.613	-0.156	0.793	-0.589	0.075	-0.071	0.053	-0.002	0.001	0.002	0.040	0.046	0.069	0.000
-0.176	0.767	-0.613	-0.156	0.794	-0.588	0.111	-0.022	0.052	-0.002	-0.001	-0.000	0.040	0.046	0.068	0.002
-0.172	0.783	-0.644	-0.157	0.795	-0.586	0.125	-0.004	0.035	0.003	0.014	-0.033	0.036	0.061	0.036	0.001
-0.180	0.775	-0.629	-0.157	0.796	-0.585	0.100	-0.026	0.024	-0.005	0.005	-0.019	0.044	0.052	0.051	0.003
-0.183	0.759	-0.613	-0.157	0.797	-0.583	0.080	-0.026	0.008	-0.009	-0.011	-0.004	0.048	0.036	0.067	0.003
-0.172	0.752	-0.617	-0.157	0.797	-0.583	0.073	-0.051	0.014	0.002	-0.020	-0.009	0.036	0.028	0.062	0.002
-0.176	0.752	-0.613	-0.157	0.798	-0.582	0.037	-0.057	0.025	-0.002	-0.020	-0.005	0.040	0.028	0.066	-0.001
-0.168	0.763	-0.617	-0.156	0.798	-0.582	0.038	-0.046	0.007	0.006	-0.009	-0.010	0.032	0.039	0.062	-0.001
-0.191	0.763	-0.621	-0.156	0.798	-0.582	-0.004	-0.067	0.002	-0.018	-0.008	-0.013	0.055	0.039	0.058	-0.003
-0.183	0.771	-0.625	-0.154	0.798	-0.583	-0.007	-0.093	-0.005	-0.011	-0.000	-0.017	0.048	0.047	0.053	-0.003
-0.183	0.783	-0.629	-0.153	0.797	-0.584	-0.029	-0.089	-0.004	-0.012	0.012	-0.020	0.048	0.058	0.049	-0.002
-0.168	0.786	-0.605	-0.153	0.797	-0.584	-0.025	-0.075	0.005	0.002	0.016	0.005	0.033	0.061	0.073	-0.001
-0.157	0.775	-0.609	-0.152	0.797	-0.584	0.017	-0.048	0.011	0.013	0.004	0.001	0.021	0.050	0.068	-0.002
-0.176	0.771	-0.605	-0.152	0.797	-0.584	0.034	-0.063	0.019	-0.006	0.000	0.004	0.041	0.046	0.072	0.000
-0.176	0.755	-0.597	-0.152	0.797	-0.584	0.014	-0.083	0.028	-0.007	-0.015	0.012	0.041	0.030	0.080	-0.001
-0.164	0.767	-0.617	-0.151	0.797	-0.584	-0.000	-0.050	0.006	0.004	-0.003	-0.007	0.030	0.041	0.060	-0.003
-0.172	0.767	-0.597	-0.150	0.797	-0.585	-0.013	-0.095	-0.013	-0.005	-0.003	0.013	0.038	0.041	0.079	-0.002
-0.168	0.779	-0.633	-0.149	0.797	-0.586	-0.029	-0.070	-0.033	-0.002	0.009	-0.022	0.034	0.052	0.043	-0.000
-0.180	0.779	-0.641	-0.147	0.796	-0.587	-0.049	-0.071	-0.041	-0.015	0.009	-0.029	0.046	0.052	0.035	0.000
-0.172	0.779	-0.637	-0.146	0.796	-0.588	-0.033	-0.087	-0.017	-0.009	0.010	-0.024	0.038	0.052	0.039	0.002
-0.160	0.775	-0.633	-0.145	0.796	-0.588	-0.010	-0.055	-0.005	0.002	0.006	-0.019	0.027	0.047	0.043	0.003
-0.164	0.775	-0.625	-0.145	0.795	-0.588	-0.006	-0.035	0.002	-0.002	0.007	-0.011	0.032	0.047	0.050	0.003
-0.157	0.771	-0.629	-0.145	0.795	-0.589	0.002	-0.021	-0.001	0.006	0.003	-0.015	0.024	0.043	0.046	0.003
-0.164	0.779	-0.609	-0.144	0.795	-0.590	-0.054	-0.052	-0.027	-0.003	0.011	0.006	0.032	0.050	0.066	0.002
-0.160	0.767	-0.617	-0.142	0.793	-0.592	-0.143	-0.091	-0.041	-0.001	0.001	0.000	0.029	0.039	0.057	0.000
-0.160	0.763	-0.629	-0.140	0.791	-0.596	-0.195	-0.090	-0.057	-0.002	-0.000	-0.008	0.029	0.034	0.045	-0.001
-0.164	0.779	-0.637	-0.138	0.789	-0.599	-0.200	-0.101	-0.055	-0.008	0.017	-0.012	0.033	0.049	0.037	0.001
-0.160	0.775	-0.648	-0.137	0.787	-0.602	-0.152	-0.079	-0.039	-0.005	0.015	-0.021	0.030	0.045	0.025	0.000
-0.157	0.775	-0.648	-0.136	0.785	-0.604	-0.114	-0.041	-0.037	-0.002	0.017	-0.019	0.026	0.045	0.024	-0.002
-0.157	0.767	-0.633	-0.135	0.784	-0.606	-0.101	-0.055	-0.026	-0.003	0.010	-0.002	0.027	0.036	0.040	-0.004
-0.168	0.755	-0.641	-0.134	0.783	-0.608	-0.118	-0.048	-0.035	-0.016	0.000	-0.008	0.039	0.024	0.032	-0.004
-0.168	0.755	-0.641	-0.132	0.781	-0.610	-0.155	-0.055	-0.040	-0.017	0.002	-0.005	0.039	0.024	0.031	-0.004
-0.153	0.759	-0.656	-0.130	0.778	-0.614	-0.209	-0.082	-0.074	-0.003	0.009	-0.017	0.024	0.027	0.016	-0.001
-0.149	0.752	-0.656	-0.128	0.775	-0.618	-0.256	-0.061	-0.081	-0.001	0.004	-0.013	0.021	0.019	0.015	0.002
-0.141	0.752	-0.676	-0.127	0.773	-0.622	-0.236	-0.053	-0.074	0.005	0.007	-0.029	0.014	0.019	0.005	0.005
-0.149	0.736	-0.672	-0.125	0.770	-0.625	-0.191	-0.042	-0.061	-0.004	-0.006	-0.022	0.022	0.003	0.001	0.004
-0.149	0.740	-0.680	-0.124	0.768	-0.628	-0.158	-0.065	-0.036	-0.006	-0.000	-0.027	0.022	0.006	0.009	0.002
-0.149	0.740	-0.660	-0.123	0.766	-0.630	-0.140	-0.057	-0.024	-0.007	0.002	-0.005	0.023	0.006	0.010	-0.000
-0.145	0.736	-0.656	-0.122	0.765	-0.633	-0.143	-0.072	-0.021	-0.004	-0.000	0.001	0.019	0.002	0.014	-0.001
-0.137	0.728	-0.656	-0.121	0.763	-0.636	-0.165	-0.048	-0.040	0.003	-0.006	0.004	0.012	0.006	0.013	0.002
-0.141	0.713	-0.668	-0.119	0.760	-0.639	-0.187	-0.061	-0.037	-0.003	-0.019	-0.005	0.017	0.022	0.001	0.004
-0.122	0.725	-0.676	-0.118	0.757	-0.642	-0.215	-0.016	-0.054	0.016	-0.005	-0.009	0.002	0.011	0.007	0.006
-0.133	0.728	-0.684	-0.117	0.755	-0.645	-0.175	-0.042	-0.043	0.003	0.001	-0.014	0.010	0.007	0.015	0.007
-0.133	0.736	-0.684	-0.116	0.753	-0.648	-0.184	-0.043	-0.037	0.002	0.012	-0.011	0.011	0.000	0.015	0.004
-0.133	0.721	-0.684	-0.116	0.751	-0.650	-0.125	-0.018	-0.028	0.001	-0.002	-0.009	0.012	0.016	0.015	-0.001
-0.153	0.701	-0.692	-0.115	0.749	-0.652	-0.124	-0.029	-0.011	-0.018	-0.020	-0.015	0.032	0.035	0.023	-0.002
-0.149	0.686	-0.684	-0.115	0.748	-0.653	-0.072	-0.044	0.018	-0.015	-0.034	-0.005	0.028	0.051	0.016	-0.000
-0.130	0.698	-0.680	-0.114	0.747	-0.655	-0.063	-0.055	0.004	0.004	-0.022	-0.000	0.010	0.040	0.012	0.001
-0.118	0.709	-0.688	-0.114	0.746	-0.656	-0.113	-0.015	-0.012	0.015	-0.008	-0.006	0.001	0.028	0.020	0.002
-0.133	0.709	-0.708	-0.114	0.744	-0.658	-0.108	-0.003	-0.012	-0.001	-0.007	-0.024	0.015	0.029	0.040	0.005
-0.153	0.713	-0.719	-0.114	0.743	-0.660	-0.085	-0.023	0.015	-0.020	-0.002	-0.034	0.035	0.025	0.052	0.004
-0.141	0.713	-0.715	-0.114	0.742	-0.661	-0.080	0.013	0.018	-0.008	-0.001	-0.029	0.024	0.025	0.048	-0.000
-0.145	0.709	-0.715	-0.115	0.741	-0.662	-0.049	0.009	0.010	-0.011	-0.004	-0.028	0.029	0.029	0.048	-0.003
-0.149	0.709	-0.719	-0.114	0.740	-0.663	-0.067	-0.027	-0.003	-0.015	-0.003	-0.031	0.033	0.030	0.052	-0.001
-0.145	0.698	-0.704	-0.114	0.739	-0.664	-0.071	-0.039	0.005	-0.012	-0.013	-0.014	0.030	0.042	0.037	-0.001
-0.133	0.686	-0.696	-0.114	0.738	-0.665	-0.021	-0.050	0.022	-0.001	-0.024	-0.005	0.019	0.053	0.029	0.004
-0.126	0.690	-0.684	-0.113	0.739	-0.664	0.033	-0.058	0.028	0.007	-0.021	0.006	0.012	0.050	0.017	0.012
-0.107	0.698	-0.692	-0.114	0.739	-0.664	0.045	-0.023	0.038	0.026	-0.013	-0.002	0.006	0.042	0.025	0.019
-0.099	0.701	-0.704	-0.115	0.740	-0.662	0.103	0.050	0.053	0.035	-0.011	-0.015	0.013	0.039	0.037	0.022
-0.118	0.709	-0.715	-0.117	0.742	-0.660	0.149	0.058	0.062	0.018	-0.004	-0.029	0.007	0.031	0.049	0.023
-0.137	0.705	-0.731	-0.118	0.743	-0.658	0.129	0.056	0.047	-0.000	-0.010	-0.047	0.027	0.035	0.064	0.024
-0.145	0.674	-0.727	-0.120	0.745	-0.656	0.133	0.053	0.035	-0.006	-0.042	-0.045	0.035	0.066	0.060	0.024
-0.126	0.694	-0.739	-0.121	0.746	-0.655	0.108	0.091	0.031	0.014	-0.024	-0.058	0.017	0.047	0.072	0.023
-0.126	0.694	-0.739	-0.123	0.748	-0.653	0.140	0.082	0.047	0.016	-0.025	-0.060	0.018	0.047	0.072	0.022
-0.130	0.721	-0.711	-0.125	0.750	-0.650	0.181	0.065	0.060	0.014	-0.000	-0.036	0.022	0.020	0.044	0.021
-0.137	0.705	-0.672	-0.127	0.751	-0.648	0.136	0.088	0.063	0.008	-0.017	0.002	0.031	0.036	0.004	0.015
-0.137	0.709	-0.660	-0.130	0.752	-0.646	0.080	0.122	0.075	0.011	-0.014	0.012	0.032	0.032	0.008	0.011
-0.149	0.736	-0.668	-0.133	0.753	-0.645	0.102	0.101	0.104	0.002	0.012	0.002	0.044	0.005	0.000	0.009
-0.137	0.763	-0.676	-0.135	0.754	-0.642	0.139	0.064	0.119	0.016	0.037	-0.008	0.033	0.022	0.008	0.010
-0.137	0.775	-0.656	-0.137	0.756	-0.640	0.133	0.042	0.092	0.018	0.047	0.010	0.034	0.034	0.012	0.015
-0.137	0.759	-0.652	-0.138	0.757	-0.638	0.141	0.005	0.059	0.019	0.030	0.012	0.035	0.018	0.016	0.028
-0.126	0.740	-0.664	-0.139	0.758	-0.637	0.097	-0.002	0.042	0.032	0.009	-0.001	0.024	0.001	0.005	0.044
-0.095	0.744	-0.684	-0.138	0.759	-0.637	0.024	-0.024	0.001	0.062	0.012	-0.020	0.006	0.003	0.015	0.066
-0.068	0.744	-0.723	-0.137	0.759	-0.637	-0.006	-0.010	-0.055	0.088	0.012	-0.059	0.032	0.003	0.054	0.093
-0.053	0.740	-0.759	-0.135	0.758	-0.639	-0.080	-0.019	-0.092	0.101	0.009	-0.093	0.046	0.001	0.089	0.109
-0.041	0.752	-0.802	-0.133	0.756	-0.641	-0.142	-0.028	-0.121	0.111	0.022	-0.134	0.057	0.011	0.132	0.117
-0.064	0.748	-0.767	-0.129	0.754	-0.644	-0.187	-0.111	-0.115	0.085	0.021	-0.095	0.032	0.007	0.096	0.122
-0.060	0.759	-0.755	-0.125	0.751	-0.648	-0.198	-0.194	-0.108	0.086	0.035	-0.079	0.035	0.019	0.084	0.126
-0.037	0.779	-0.759	-0.120	0.749	-0.652	-0.215	-0.214	-0.098	0.104	0.057	-0.079	0.058	0.038	0.088	0.128
-0.007	0.779	-0.755	-0.115	0.747	-0.655	-0.159	-0.223	-0.113	0.130	0.058	-0.071	0.087	0.038	0.083	0.138
0.009	0.775	-0.767	-0.111	0.744	-0.659	-0.212	-0.148	-0.155	0.141	0.057	-0.079	0.102	0.035	0.095	0.151
0.032	0.740	-0.747	-0.106	0.742	-0.662	-0.214	-0.116	-0.195	0.159	0.024	-0.055	0.123	0.000	0.075	0.154
0.040	0.752	-0.751	-0.102	0.739	-0.666	-0.248	-0.041	-0.217	0.162	0.038	-0.054	0.130	0.012	0.078	0.152
0.020	0.755	-0.735	-0.098	0.736	-0.670	-0.229	0.019	-0.230	0.140	0.044	-0.035	0.109	0.016	0.062	0.143
0.001	0.748	-0.767	-0.095	0.734	-0.672	-0.166	0.019	-0.213	0.117	0.038	-0.063	0.089	0.008	0.093	0.131
-0.018	0.698	-0.778	-0.092	0.733	-0.674	-0.101	0.016	-0.179	0.096	-0.012	-0.073	0.069	0.043	0.105	0.120
-0.014	0.678	-0.751	-0.090	0.733	-0.675	-0.033	0.025	-0.157	0.097	-0.031	-0.044	0.072	0.062	0.077	0.110
-0.010	0.698	-0.775	-0.088	0.732	-0.675	-0.030	0.030	-0.168	0.099	-0.012	-0.067	0.075	0.043	0.100	0.103
-0.022	0.701	-0.739	-0.085	0.733	-0.675	0.002	0.006	-0.173	0.085	-0.008	-0.031	0.062	0.039	0.064	0.096
-0.010	0.705	-0.743	-0.083	0.732	-0.676	-0.018	-0.006	-0.141	0.094	-0.004	-0.035	0.073	0.034	0.068	0.093
-0.026	0.698	-0.723	-0.081	0.734	-0.675	0.092	-0.008	-0.096	0.077	-0.013	-0.016	0.056	0.042	0.048	0.087
-0.014	0.701	-0.739	-0.081	0.736	-0.672	0.151	0.062	-0.080	0.088	-0.011	-0.034	0.067	0.038	0.063	0.086
-0.022	0.701	-0.723	-0.081	0.739	-0.669	0.229	0.105	-0.083	0.080	-0.015	-0.021	0.058	0.038	0.047	0.075
-0.022	0.701	-0.723	-0.081	0.742	-0.666	0.223	0.162	-0.133	0.080	-0.018	-0.024	0.056	0.038	0.047	0.060
-0.060	0.771	-0.715	-0.081	0.745	-0.662	0.196	0.212	-0.172	0.041	0.049	-0.020	0.016	0.031	0.038	0.038
-0.099	0.736	-0.692	-0.080	0.747	-0.660	0.139	0.178	-0.199	0.002	0.012	0.002	0.024	0.004	0.014	0.016
-0.122	0.713	-0.692	-0.080	0.748	-0.659	0.041	0.184	-0.196	-0.021	-0.012	0.001	0.048	0.027	0.013	-0.007
-0.122	0.705	-0.676	-0.080	0.749	-0.658	0.058	0.156	-0.154	-0.022	-0.021	0.015	0.050	0.035	0.003	-0.019
-0.130	0.694	-0.668	-0.079	0.749	-0.658	0.032	0.112	-0.151	-0.030	-0.033	0.023	0.059	0.046	0.012	-0.024
-0.107	0.713	-0.656	-0.079	0.750	-0.657	0.034	0.189	-0.161	-0.007	-0.014	0.034	0.037	0.027	0.024	-0.026
-0.118	0.736	-0.668	-0.079	0.751	-0.655	0.088	0.121	-0.140	-0.019	0.008	0.021	0.050	0.003	0.013	-0.027
-0.110	0.748	-0.641	-0.078	0.753	-0.654	0.100	0.112	-0.146	-0.012	0.018	0.046	0.044	0.008	0.041	-0.027
-0.114	0.771	-0.644	-0.077	0.754	-0.652	0.085	0.090	-0.190	-0.017	0.040	0.041	0.050	0.032	0.038	-0.031
-0.130	0.763	-0.664	-0.074	0.755	-0.651	0.063	0.029	-0.195	-0.035	0.031	0.020	0.066	0.025	0.019	-0.030
-0.114	0.755	-0.644	-0.071	0.755	-0.652	-0.016	0.026	-0.235	-0.023	0.023	0.040	0.052	0.017	0.039	-0.031
-0.107	0.752	-0.680	-0.068	0.755	-0.653	-0.082	0.031	-0.250	-0.018	0.020	0.006	0.046	0.014	0.004	-0.030
-0.110	0.725	-0.656	-0.065	0.754	-0.654	-0.093	0.014	-0.226	-0.025	-0.006	0.031	0.051	0.013	0.028	-0.025
-0.103	0.725	-0.668	-0.062	0.752	-0.656	-0.129	0.009	-0.202	-0.020	-0.005	0.022	0.045	0.013	0.017	-0.022
-0.091	0.694	-0.684	-0.059	0.751	-0.657	-0.081	-0.001	-0.180	-0.011	-0.034	0.007	0.035	0.044	0.002	-0.022
-0.091	0.674	-0.668	-0.057	0.750	-0.659	-0.076	-0.010	-0.166	-0.014	-0.053	0.024	0.036	0.063	0.018	-0.018
-0.083	0.705	-0.668	-0.054	0.750	-0.659	-0.009	-0.025	-0.166	-0.009	-0.022	0.024	0.030	0.031	0.018	-0.017
-0.076	0.686	-0.660	-0.052	0.750	-0.659	-0.006	-0.001	-0.170	-0.004	-0.041	0.032	0.023	0.050	0.027	-0.017
-0.076	0.701	-0.648	-0.049	0.751	-0.659	0.020	0.015	-0.180	-0.006	-0.026	0.044	0.024	0.034	0.039	-0.013
-0.064	0.705	-0.644	-0.047	0.751	-0.659	0.024	0.055	-0.181	0.004	-0.022	0.047	0.014	0.030	0.044	-0.013
-0.064	0.728	-0.676	-0.045	0.752	-0.658	0.050	0.047	-0.174	0.002	0.000	0.015	0.015	0.007	0.012	-0.015
-0.080	0.732	-0.696	-0.044	0.752	-0.658	-0.014	0.063	-0.165	-0.015	0.004	-0.004	0.031	0.003	0.007	-0.017
-0.083	0.698	-0.664	-0.042	0.753	-0.657	0.095	0.024	-0.139	-0.021	-0.032	0.026	0.036	0.037	0.025	-0.020
-0.087	0.736	-0.676	-0.041	0.754	-0.656	0.050	0.009	-0.109	-0.026	0.006	0.013	0.041	0.002	0.013	-0.021
-0.083	0.725	-0.668	-0.040	0.755	-0.654	0.141	0.036	-0.102	-0.023	-0.007	0.019	0.038	0.010	0.021	-0.018
-0.064	0.752	-0.672	-0.038	0.757	-0.652	0.109	0.015	-0.114	-0.005	0.018	0.013	0.020	0.018	0.018	-0.012
-0.053	0.736	-0.672	-0.037	0.759	-0.650	0.128	0.036	-0.123	0.005	0.001	0.011	0.009	0.003	0.018	-0.012
-0.041	0.728	-0.656	-0.036	0.760	-0.649	0.127	0.058	-0.141	0.015	-0.009	0.025	0.001	0.004	0.034	-0.012
-0.087	0.705	-0.684	-0.034	0.762	-0.647	0.097	0.007	-0.135	-0.033	-0.033	-0.004	0.046	0.027	0.007	-0.013
-0.087	0.705	-0.684	-0.032	0.762	-0.646	0.071	-0.032	-0.128	-0.035	-0.034	-0.005	0.047	0.026	0.007	-0.016
-0.057	0.732	-0.656	-0.029	0.764	-0.645	0.080	-0.050	-0.112	-0.006	-0.009	0.022	0.017	0.001	0.035	-0.020
-0.060	0.767	-0.672	-0.027	0.765	-0.644	0.106	-0.062	-0.092	-0.012	0.025	0.005	0.022	0.037	0.019	-0.017
-0.049	0.755	-0.633	-0.026	0.767	-0.641	0.147	-0.042	-0.090	-0.002	0.011	0.042	0.011	0.026	0.059	-0.012
-0.049	0.763	-0.644	-0.024	0.768	-0.640	0.117	-0.030	-0.091	-0.004	0.017	0.028	0.012	0.034	0.047	-0.012
-0.033	0.748	-0.633	-0.022	0.770	-0.638	0.135	-0.007	-0.092	0.010	-0.001	0.038	0.003	0.019	0.059	-0.010
-0.053	0.755	-0.656	-0.021	0.771	-0.637	0.040	0.026	-0.102	-0.010	0.006	0.013	0.018	0.027	0.036	-0.009
-0.045	0.767	-0.664	-0.020	0.771	-0.636	0.039	0.033	-0.116	-0.004	0.017	0.005	0.011	0.039	0.028	-0.010
-0.045	0.740	-0.648	-0.018	0.772	-0.636	0.056	-0.009	-0.090	-0.005	-0.010	0.020	0.012	0.013	0.044	-0.013
-0.049	0.755	-0.656	-0.017	0.772	-0.635	0.016	0.040	-0.116	-0.010	0.005	0.012	0.016	0.028	0.036	-0.014
-0.057	0.744	-0.656	-0.015	0.773	-0.634	0.075	-0.046	-0.120	-0.020	-0.008	0.011	0.025	0.017	0.036	-0.013
-0.037	0.763	-0.629	-0.013	0.773	-0.634	0.021	0.001	-0.129	-0.003	0.011	0.038	0.006	0.037	0.063	-0.016
-0.033	0.767	-0.652	-0.011	0.773	-0.634	0.018	0.029	-0.134	-0.000	0.015	0.014	0.003	0.041	0.040	-0.018
-0.045	0.775	-0.637	-0.010	0.773	-0.634	-0.019	0.027	-0.146	-0.013	0.023	0.030	0.016	0.048	0.055	-0.016
-0.049	0.752	-0.648	-0.008	0.773	-0.634	-0.006	0.012	-0.132	-0.019	-0.000	0.018	0.020	0.025	0.043	-0.013
-0.033	0.748	-0.641	-0.006	0.773	-0.635	-0.025	-0.005	-0.124	-0.005	-0.004	0.027	0.006	0.022	0.051	-0.014
-0.026	0.732	-0.660	-0.004	0.773	-0.634	0.048	-0.006	-0.120	0.001	-0.020	0.006	0.001	0.007	0.031	-0.012
-0.030	0.732	-0.644	-0.002	0.774	-0.633	0.047	-0.031	-0.090	-0.005	-0.021	0.021	0.004	0.006	0.047	-0.010
-0.033	0.752	-0.668	-0.001	0.775	-0.632	0.071	-0.019	-0.104	-0.010	-0.002	-0.003	0.008	0.026	0.023	-0.009
-0.030	0.771	-0.641	0.001	0.775	-0.632	0.015	-0.017	-0.107	-0.008	0.017	0.024	0.005	0.045	0.050	-0.011
-0.026	0.767	-0.660	0.003	0.775	-0.632	0.025	0.004	-0.112	-0.006	0.013	0.004	0.002	0.041	0.030	-0.008
-0.022	0.759	-0.637	0.004	0.775	-0.632	0.009	0.009	-0.115	-0.004	0.005	0.027	0.001	0.033	0.053	-0.011
-0.010	0.763	-0.656	0.006	0.775	-0.632	-0.016	0.038	-0.135	0.006	0.009	0.007	0.012	0.036	0.033	-0.013
-0.030	0.752	-0.629	0.008	0.775	-0.632	-0.013	0.021	-0.144	-0.015	-0.002	0.035	0.008	0.024	0.060	-0.017
-0.033	0.763	-0.644	0.011	0.774	-0.633	-0.047	-0.048	-0.150	-0.021	0.010	0.020	0.012	0.035	0.044	-0.019
-0.037	0.763	-0.664	0.013	0.772	-0.635	-0.119	-0.006	-0.180	-0.028	0.011	0.002	0.017	0.035	0.023	-0.020
-0.030	0.755	-0.660	0.016	0.771	-0.636	-0.069	-0.051	-0.161	-0.023	0.005	0.007	0.010	0.026	0.027	-0.020
-0.010	0.748	-0.680	0.019	0.771	-0.637	-0.031	-0.044	-0.121	-0.006	-0.003	-0.013	0.009	0.018	0.006	-0.018
-0.022	0.732	-0.652	0.020	0.771	-0.637	-0.024	0.022	-0.118	-0.019	-0.018	0.015	0.003	0.002	0.033	-0.017
-0.014	0.755	-0.648	0.022	0.770	-0.638	-0.030	-0.019	-0.097	-0.012	0.006	0.019	0.004	0.025	0.037	-0.016
-0.014	0.755	-0.648	0.024	0.769	-0.639	-0.102	-0.029	-0.114	-0.014	0.008	0.021	0.003	0.024	0.036	-0.027
-0.018	0.790	-0.664	0.026	0.768	-0.640	-0.035	-0.031	-0.123	-0.020	0.043	0.005	0.001	0.058	0.020	-0.026
-0.045	0.759	-0.641	0.028	0.767	-0.642	-0.122	-0.048	-0.138	-0.049	0.014	0.031	0.029	0.027	0.043	-0.031
-0.018	0.771	-0.692	0.031	0.766	-0.642	-0.023	-0.055	-0.131	-0.025	0.026	-0.020	0.002	0.038	0.009	-0.029
-0.026	0.748	-0.637	0.033	0.765	-0.644	-0.100	-0.009	-0.143	-0.035	0.004	0.036	0.011	0.014	0.046	-0.034
-0.003	0.767	-0.680	0.035	0.764	-0.644	-0.048	0.043	-0.163	-0.013	0.024	-0.007	0.012	0.033	0.002	-0.025
-0.026	0.713	-0.652	0.037	0.763	-0.645	-0.056	0.012	-0.155	-0.038	-0.029	0.022	0.011	0.021	0.029	-0.026
0.001	0.759	-0.680	0.038	0.762	-0.647	-0.099	0.091	-0.156	-0.012	0.019	-0.004	0.015	0.024	0.001	-0.020
-0.014	0.736	-0.680	0.039	0.761	-0.648	-0.044	0.032	-0.133	-0.029	-0.003	-0.004	0.001	0.001	0.000	-0.018
0.001	0.763	-0.676	0.041	0.759	-0.650	-0.115	0.064	-0.135	-0.015	0.026	0.002	0.014	0.027	0.004	-0.011
0.001	0.752	-0.723	0.042	0.758	-0.651	-0.065	0.049	-0.123	-0.015	0.015	-0.044	0.013	0.015	0.044	-0.005
0.001	0.736	-0.708	0.042	0.758	-0.651	-0.024	0.063	-0.088	-0.015	0.000	-0.027	0.013	0.000	0.029	-0.003
0.017	0.728	-0.739	0.042	0.758	-0.651	0.039	0.100	-0.083	0.001	-0.008	-0.059	0.028	0.009	0.061	-0.001
0.001	0.690	-0.676	0.042	0.759	-0.650	0.079	0.071	-0.079	-0.015	-0.047	0.003	0.012	0.048	0.002	-0.009
0.001	0.740	-0.704	0.041	0.759	-0.650	-0.002	0.171	-0.096	-0.014	0.003	-0.024	0.011	0.003	0.026	-0.015
-0.026	0.748	-0.676	0.041	0.758	-0.650	0.003	0.079	-0.103	-0.041	0.011	0.004	0.016	0.010	0.002	-0.025
-0.026	0.779	-0.696	0.042	0.757	-0.652	-0.076	0.077	-0.135	-0.042	0.043	-0.014	0.017	0.041	0.018	-0.030
-0.030	0.740	-0.715	0.043	0.756	-0.653	-0.081	0.047	-0.132	-0.047	0.006	-0.033	0.021	0.003	0.038	-0.034
-0.026	0.736	-0.688	0.046	0.755	-0.655	-0.098	-0.032	-0.124	-0.045	0.004	-0.004	0.018	0.001	0.010	-0.028
-0.018	0.709	-0.719	0.047	0.753	-0.656	-0.073	-0.004	-0.115	-0.039	-0.022	-0.034	0.011	0.028	0.042	-0.014
0.005	0.698	-0.708	0.049	0.753	-0.656	-0.027	-0.048	-0.098	-0.018	-0.033	-0.022	0.012	0.040	0.031	-0.005
0.047	0.725	-0.735	0.050	0.751	-0.658	-0.082	0.062	-0.108	0.023	-0.005	-0.048	0.054	0.013	0.059	0.003
0.040	0.701	-0.688	0.051	0.750	-0.659	-0.062	0.024	-0.106	0.014	-0.027	0.000	0.047	0.036	0.012	0.004
0.017	0.728	-0.715	0.052	0.749	-0.660	-0.076	0.011	-0.104	-0.010	0.001	-0.026	0.023	0.009	0.041	0.003
0.001	0.740	-0.704	0.055	0.748	-0.661	-0.080	-0.041	-0.111	-0.027	0.014	-0.013	0.008	0.002	0.029	0.001
0.005	0.728	-0.715	0.057	0.747	-0.662	-0.039	-0.055	-0.124	-0.026	0.003	-0.023	0.012	0.009	0.041	0.005
0.040	0.717	-0.755	0.059	0.746	-0.663	-0.044	0.001	-0.126	0.007	-0.008	-0.062	0.047	0.020	0.081	0.013
0.055	0.686	-0.735	0.060	0.746	-0.663	-0.014	0.039	-0.144	0.021	-0.038	-0.042	0.062	0.051	0.062	0.025
0.063	0.690	-0.735	0.061	0.745	-0.664	-0.013	0.123	-0.139	0.028	-0.034	-0.041	0.070	0.047	0.063	0.036
0.063	0.740	-0.731	0.061	0.746	-0.663	0.086	0.119	-0.107	0.028	0.015	-0.038	0.070	0.003	0.059	0.034
0.063	0.740	-0.731	0.060	0.747	-0.662	0.107	0.122	-0.071	0.029	0.014	-0.040	0.071	0.003	0.059	0.026
0.047	0.767	-0.700	0.059	0.749	-0.659	0.161	0.141	-0.045	0.015	0.039	-0.011	0.055	0.031	0.028	0.014
0.032	0.775	-0.672	0.058	0.751	-0.658	0.087	0.172	-0.075	0.000	0.046	0.016	0.040	0.038	0.001	0.001
0.013	0.794	-0.680	0.058	0.751	-0.658	0.026	0.116	-0.138	-0.019	0.065	0.008	0.021	0.057	0.009	-0.009
0.009	0.744	-0.680	0.060	0.750	-0.658	-0.003	0.055	-0.170	-0.025	0.015	0.008	0.017	0.007	0.010	-0.013
0.005	0.713	-0.735	0.062	0.750	-0.659	-0.025	0.010	-0.182	-0.032	-0.015	-0.047	0.013	0.024	0.065	-0.006
0.024	0.713	-0.735	0.065	0.749	-0.660	-0.040	-0.018	-0.162	-0.015	-0.014	-0.046	0.033	0.024	0.066	0.005
0.067	0.725	-0.708	0.067	0.748	-0.660	-0.057	-0.054	-0.121	0.025	-0.001	-0.017	0.075	0.013	0.038	0.017
0.082	0.748	-0.696	0.070	0.746	-0.662	-0.089	-0.044	-0.108	0.038	0.024	-0.004	0.091	0.010	0.027	0.030
0.074	0.763	-0.711	0.072	0.746	-0.662	-0.045	-0.087	-0.090	0.028	0.040	-0.019	0.083	0.025	0.043	0.049
0.109	0.771	-0.688	0.074	0.745	-0.663	-0.071	-0.041	-0.074	0.061	0.049	0.006	0.118	0.033	0.019	0.060
0.136	0.798	-0.735	0.075	0.743	-0.665	-0.072	0.022	-0.097	0.087	0.077	-0.040	0.145	0.060	0.067	0.071
0.132	0.790	-0.727	0.077	0.741	-0.667	-0.191	0.050	-0.129	0.082	0.072	-0.029	0.141	0.052	0.059	0.079
0.124	0.767	-0.767	0.078	0.737	-0.671	-0.258	0.057	-0.153	0.073	0.053	-0.064	0.133	0.028	0.099	0.081
0.113	0.725	-0.759	0.080	0.733	-0.675	-0.262	0.030	-0.156	0.059	0.014	-0.052	0.121	0.015	0.091	0.079
0.105	0.725	-0.775	0.082	0.729	-0.679	-0.240	0.004	-0.127	0.049	0.017	-0.064	0.113	0.015	0.106	0.080
0.136	0.721	-0.755	0.084	0.726	-0.682	-0.207	-0.005	-0.097	0.078	0.017	-0.042	0.144	0.019	0.086	0.075
0.140	0.740	-0.759	0.085	0.723	-0.685	-0.186	0.034	-0.092	0.080	0.039	-0.043	0.147	0.000	0.090	0.072
0.120	0.725	-0.739	0.085	0.721	-0.688	-0.164	0.035	-0.077	0.060	0.026	-0.021	0.128	0.015	0.070	0.067
0.117	0.690	-0.731	0.086	0.720	-0.688	-0.051	0.015	-0.074	0.055	-0.008	-0.012	0.124	0.050	0.062	0.060
0.097	0.678	-0.751	0.086	0.720	-0.689	-0.025	0.036	-0.046	0.036	-0.018	-0.031	0.104	0.061	0.082	0.051
0.101	0.705	-0.767	0.087	0.720	-0.689	0.033	0.020	-0.036	0.039	0.008	-0.047	0.107	0.034	0.098	0.052
0.105	0.694	-0.727	0.087	0.721	-0.688	0.079	0.029	-0.021	0.043	-0.004	-0.008	0.110	0.046	0.059	0.046
0.124	0.732	-0.751	0.086	0.720	-0.688	-0.010	0.100	-0.041	0.063	0.035	-0.031	0.129	0.008	0.082	0.044
0.097	0.705	-0.692	0.085	0.721	-0.688	0.045	0.101	-0.054	0.036	0.007	0.027	0.102	0.035	0.023	0.033
0.093	0.740	-0.731	0.084	0.720	-0.688	-0.029	0.107	-0.031	0.033	0.042	-0.011	0.098	0.001	0.063	0.021
0.063	0.678	-0.696	0.082	0.721	-0.688	0.066	0.197	-0.018	0.005	-0.021	0.024	0.067	0.064	0.027	0.006
0.047	0.690	-0.688	0.080	0.723	-0.686	0.131	0.107	-0.006	-0.009	-0.011	0.030	0.051	0.052	0.019	0.002
0.051	0.698	-0.715	0.078	0.723	-0.686	0.039	0.194	-0.049	-0.004	-0.004	0.002	0.054	0.045	0.047	-0.005
0.055	0.736	-0.719	0.078	0.725	-0.685	0.114	0.100	-0.064	0.000	0.033	-0.003	0.058	0.007	0.051	-0.003
0.055	0.736	-0.719	0.077	0.725	-0.684	0.038	0.160	-0.098	0.001	0.032	-0.004	0.057	0.007	0.051	0.002
0.074	0.728	-0.672	0.075	0.725	-0.684	0.019	0.287	-0.110	0.023	0.024	0.044	0.076	0.015	0.004	-0.004
0.059	0.721	-0.700	0.072	0.725	-0.685	0.007	0.233	-0.065	0.010	0.016	0.017	0.060	0.023	0.032	-0.012
0.036	0.709	-0.652	0.070	0.724	-0.686	-0.077	0.238	-0.057	-0.011	0.006	0.065	0.036	0.035	0.015	-0.024
0.013	0.698	-0.688	0.068	0.723	-0.687	-0.069	0.208	-0.064	-0.032	-0.005	0.031	0.013	0.046	0.021	-0.030
-0.003	0.686	-0.676	0.066	0.722	-0.689	-0.074	0.144	-0.039	-0.045	-0.015	0.044	0.002	0.058	0.009	-0.035
0.024	0.698	-0.684	0.065	0.722	-0.689	-0.011	0.119	-0.052	-0.018	-0.004	0.036	0.025	0.047	0.017	-0.029
0.032	0.694	-0.684	0.065	0.722	-0.689	0.013	0.125	-0.082	-0.010	-0.008	0.036	0.033	0.051	0.017	-0.021
0.055	0.686	-0.688	0.064	0.721	-0.690	-0.038	0.148	-0.088	0.014	-0.015	0.032	0.056	0.058	0.022	-0.012
0.055	0.674	-0.680	0.063	0.721	-0.690	0.031	0.131	-0.099	0.014	-0.026	0.040	0.055	0.070	0.014	-0.010
0.047	0.655	-0.656	0.062	0.721	-0.690	-0.026	0.178	-0.104	0.007	-0.045	0.064	0.047	0.090	0.009	-0.020
0.028	0.643	-0.696	0.061	0.720	-0.691	-0.041	0.224	-0.104	-0.010	-0.056	0.025	0.027	0.102	0.030	-0.031
-0.014	0.612	-0.660	0.060	0.721	-0.691	0.063	0.105	-0.062	-0.052	-0.088	0.060	0.015	0.133	0.005	-0.039
-0.003	0.651	-0.656	0.059	0.722	-0.690	0.087	0.124	-0.055	-0.039	-0.051	0.063	0.004	0.094	0.010	-0.042
0.013	0.667	-0.660	0.058	0.724	-0.687	0.166	0.095	-0.034	-0.023	-0.038	0.056	0.010	0.079	0.006	-0.041
0.024	0.686	-0.652	0.057	0.726	-0.685	0.179	0.085	-0.034	-0.010	-0.021	0.062	0.021	0.060	0.014	-0.033
0.028	0.686	-0.692	0.055	0.729	-0.682	0.194	0.180	-0.038	-0.004	-0.024	0.020	0.024	0.060	0.025	-0.022
0.017	0.651	-0.664	0.054	0.732	-0.679	0.220	0.113	-0.022	-0.014	-0.062	0.044	0.012	0.095	0.003	-0.022
0.036	0.698	-0.676	0.052	0.734	-0.677	0.183	0.179	-0.039	0.007	-0.018	0.030	0.030	0.049	0.009	-0.026
-0.010	0.663	-0.688	0.050	0.738	-0.673	0.299	0.116	-0.013	-0.038	-0.057	0.014	0.017	0.083	0.021	-0.030
0.001	0.698	-0.629	0.050	0.742	-0.669	0.258	0.048	0.000	-0.026	-0.025	0.069	0.006	0.049	0.038	-0.035
0.001	0.705	-0.672	0.048	0.745	-0.665	0.271	0.079	0.009	-0.024	-0.021	0.022	0.007	0.041	0.005	-0.036
-0.010	0.705	-0.625	0.048	0.750	-0.660	0.347	-0.016	0.039	-0.035	-0.026	0.064	0.019	0.042	0.043	-0.028
0.032	0.740	-0.641	0.047	0.754	-0.656	0.279	0.040	0.023	0.008	0.005	0.044	0.023	0.007	0.027	-0.020
0.040	0.698	-0.629	0.046	0.758	-0.650	0.356	0.054	0.033	0.017	-0.042	0.050	0.030	0.050	0.040	-0.015
0.036	0.686	-0.617	0.044	0.763	-0.645	0.394	0.033	0.052	0.014	-0.059	0.056	0.025	0.061	0.052	-0.008
0.020	0.705	-0.656	0.043	0.768	-0.639	0.365	0.015	0.058	-0.000	-0.044	0.011	0.009	0.042	0.012	-0.009
0.017	0.725	-0.609	0.042	0.774	-0.632	0.460	0.057	0.055	-0.002	-0.031	0.052	0.005	0.023	0.060	-0.017
0.013	0.748	-0.621	0.040	0.780	-0.625	0.476	0.078	0.052	-0.004	-0.013	0.032	0.000	0.000	0.048	-0.024
-0.014	0.767	-0.601	0.038	0.786	-0.617	0.479	0.048	0.075	-0.029	0.000	0.045	0.027	0.020	0.068	-0.028
-0.014	0.767	-0.601	0.036	0.793	-0.608	0.566	-0.009	0.087	-0.028	-0.007	0.036	0.027	0.019	0.068	-0.025
0.001	0.771	-0.574	0.034	0.798	-0.601	0.461	0.072	0.059	-0.011	-0.008	0.056	0.012	0.023	0.095	-0.026
0.017	0.806	-0.593	0.033	0.804	-0.594	0.445	0.083	0.044	0.007	0.022	0.029	0.003	0.058	0.076	-0.022
-0.010	0.786	-0.609	0.031	0.808	-0.588	0.373	0.055	0.029	-0.019	-0.002	0.007	0.024	0.038	0.060	-0.018
-0.003	0.783	-0.574	0.030	0.812	-0.583	0.298	0.121	0.011	-0.010	-0.009	0.038	0.016	0.034	0.095	-0.018
-0.014	0.825	-0.613	0.028	0.814	-0.580	0.227	0.097	0.020	-0.020	0.031	-0.005	0.028	0.077	0.056	-0.021
-0.022	0.817	-0.593	0.027	0.817	-0.576	0.214	0.010	0.039	-0.027	0.021	0.012	0.036	0.069	0.075	-0.019
-0.003	0.829	-0.574	0.026	0.818	-0.575	0.108	0.080	0.008	-0.006	0.031	0.030	0.017	0.081	0.095	-0.018
-0.010	0.829	-0.597	0.025	0.819	-0.573	0.103	0.063	0.025	-0.013	0.030	0.005	0.025	0.080	0.071	-0.017
-0.007	0.798	-0.577	0.024	0.820	-0.572	0.081	0.051	0.043	-0.008	-0.002	0.023	0.021	0.049	0.090	-0.016
-0.010	0.837	-0.593	0.022	0.820	-0.571	0.026	0.118	0.021	-0.010	0.037	0.007	0.025	0.088	0.074	-0.016
-0.030	0.794	-0.601	0.021	0.821	-0.571	0.026	0.036	0.042	-0.028	-0.006	-0.001	0.044	0.045	0.066	-0.015
-0.014	0.813	-0.589	0.019	0.820	-0.573	-0.090	0.095	-0.001	-0.012	0.014	0.012	0.028	0.064	0.078	-0.019
-0.018	0.825	-0.625	0.019	0.818	-0.575	-0.136	0.096	-0.027	-0.015	0.028	-0.022	0.032	0.076	0.042	-0.021
-0.033	0.790	-0.585	0.018	0.816	-0.578	-0.163	0.039	-0.025	-0.030	-0.005	0.020	0.047	0.041	0.081	-0.020
-0.033	0.794	-0.617	0.018	0.813	-0.581	-0.210	0.044	-0.021	-0.030	0.001	-0.008	0.047	0.045	0.049	-0.023
-0.026	0.775	-0.613	0.018	0.812	-0.583	-0.109	0.022	0.010	-0.021	-0.016	-0.002	0.039	0.025	0.052	-0.021
-0.022	0.794	-0.574	0.017	0.810	-0.586	-0.169	-0.019	0.014	-0.017	0.005	0.040	0.035	0.044	0.091	-0.020
-0.007	0.786	-0.621	0.016	0.808	-0.589	-0.180	0.062	0.009	0.000	-0.001	-0.004	0.020	0.036	0.043	-0.018
-0.030	0.767	-0.589	0.016	0.806	-0.591	-0.129	-0.015	0.034	-0.022	-0.019	0.031	0.043	0.017	0.074	-0.022
-0.022	0.779	-0.629	0.016	0.804	-0.594	-0.200	0.005	0.014	-0.014	-0.005	-0.006	0.035	0.028	0.034	-0.022
-0.045	0.794	-0.609	0.016	0.802	-0.598	-0.194	-0.031	0.012	-0.038	0.013	0.016	0.058	0.043	0.053	-0.023
-0.030	0.790	-0.609	0.016	0.800	-0.600	-0.165	-0.024	-0.005	-0.023	0.011	0.018	0.042	0.039	0.053	-0.023
-0.026	0.786	-0.668	0.016	0.797	-0.604	-0.207	0.017	-0.029	-0.019	0.009	-0.038	0.038	0.035	0.007	-0.022
-0.033	0.736	-0.617	0.016	0.796	-0.606	-0.117	0.011	-0.015	-0.027	-0.040	0.015	0.045	0.016	0.044	-0.018
-0.022	0.759	-0.656	0.016	0.793	-0.609	-0.192	-0.005	-0.004	-0.015	-0.014	-0.021	0.034	0.007	0.004	-0.016
-0.026	0.744	-0.629	0.016	0.791	-0.611	-0.142	0.002	0.007	-0.019	-0.028	0.009	0.037	0.008	0.031	-0.017
-0.018	0.759	-0.617	0.016	0.790	-0.613	-0.131	-0.068	0.035	-0.011	-0.011	0.023	0.030	0.007	0.042	-0.019
-0.018	0.779	-0.648	0.016	0.787	-0.616	-0.188	-0.021	0.006	-0.011	0.011	-0.006	0.029	0.026	0.010	-0.020
-0.041	0.755	-0.621	0.016	0.786	-0.618	-0.126	-0.065	0.003	-0.035	-0.010	0.024	0.052	0.002	0.037	-0.018
-0.026	0.763	-0.664	0.017	0.784	-0.620	-0.128	-0.087	0.014	-0.020	-0.001	-0.018	0.037	0.010	0.007	-0.017
-0.014	0.759	-0.641	0.017	0.782	-0.623	-0.158	-0.030	-0.003	-0.009	-0.003	0.009	0.025	0.005	0.016	-0.021
-0.014	0.759	-0.641	0.018	0.781	-0.625	-0.096	-0.047	0.022	-0.009	-0.001	0.010	0.024	0.005	0.015	-0.015
-0.033	0.736	-0.641	0.018	0.779	-0.627	-0.151	-0.020	0.009	-0.028	-0.022	0.013	0.043	0.019	0.014	-0.020
-0.022	0.736	-0.676	0.018	0.778	-0.629	-0.090	-0.034	0.021	-0.017	-0.021	-0.021	0.031	0.019	0.022	-0.025
-0.049	0.713	-0.656	0.018	0.776	-0.630	-0.106	-0.098	0.033	-0.044	-0.042	-0.000	0.058	0.042	0.003	-0.028
-0.041	0.744	-0.656	0.018	0.775	-0.632	-0.122	-0.061	0.018	-0.037	-0.010	0.002	0.049	0.012	0.004	-0.028
-0.041	0.728	-0.680	0.019	0.774	-0.633	-0.032	-0.106	0.057	-0.038	-0.024	-0.021	0.049	0.028	0.028	-0.027
-0.030	0.728	-0.644	0.018	0.773	-0.634	-0.050	-0.082	0.073	-0.026	-0.024	0.015	0.037	0.029	0.006	-0.024
-0.018	0.748	-0.692	0.017	0.773	-0.634	-0.001	-0.008	0.064	-0.014	-0.004	-0.032	0.025	0.010	0.042	-0.018
-0.030	0.728	-0.652	0.017	0.773	-0.634	-0.005	-0.038	0.052	-0.025	-0.023	0.007	0.036	0.029	0.003	-0.015
-0.018	0.744	-0.680	0.016	0.773	-0.634	-0.003	0.011	0.043	-0.012	-0.007	-0.020	0.024	0.014	0.031	-0.011
-0.030	0.725	-0.684	0.015	0.774	-0.634	0.046	-0.022	0.069	-0.023	-0.027	-0.024	0.035	0.033	0.036	-0.010
-0.026	0.752	-0.672	0.014	0.774	-0.634	0.010	0.025	0.055	-0.018	-0.000	-0.013	0.031	0.006	0.024	-0.010
-0.018	0.736	-0.704	0.013	0.775	-0.632	0.091	0.003	0.061	-0.009	-0.017	-0.045	0.023	0.022	0.056	-0.013
-0.041	0.717	-0.660	0.012	0.776	-0.630	0.128	-0.043	0.087	-0.032	-0.038	-0.004	0.045	0.041	0.014	-0.023
-0.041	0.732	-0.676	0.010	0.777	-0.629	0.093	0.026	0.071	-0.030	-0.023	-0.021	0.045	0.026	0.030	-0.029
-0.087	0.709	-0.684	0.009	0.779	-0.627	0.126	-0.047	0.090	-0.075	-0.048	-0.030	0.090	0.050	0.039	-0.035
-0.068	0.736	-0.676	0.008	0.780	-0.626	0.114	-0.072	0.111	-0.055	-0.022	-0.024	0.070	0.023	0.031	-0.035
-0.053	0.748	-0.684	0.007	0.781	-0.624	0.131	-0.057	0.118	-0.038	-0.012	-0.034	0.054	0.011	0.040	-0.036
-0.049	0.732	-0.660	0.006	0.784	-0.621	0.214	-0.112	0.155	-0.033	-0.030	-0.014	0.049	0.027	0.016	-0.027
-0.049	0.759	-0.652	0.005	0.787	-0.617	0.248	-0.141	0.161	-0.032	-0.006	-0.010	0.048	0.001	0.009	-0.011
-0.033	0.763	-0.637	0.004	0.790	-0.613	0.239	-0.147	0.130	-0.016	-0.005	0.002	0.032	0.005	0.006	-0.003
0.001	0.798	-0.688	0.003	0.792	-0.610	0.202	-0.006	0.117	0.020	0.027	-0.052	0.004	0.039	0.046	-0.005
-0.041	0.813	-0.743	-0.000	0.795	-0.606	0.267	0.046	0.142	-0.019	0.039	-0.111	0.037	0.055	0.102	-0.008
-0.103	0.806	-0.731	-0.003	0.799	-0.601	0.306	-0.040	0.146	-0.078	0.028	-0.104	0.098	0.047	0.090	-0.015
-0.110	0.783	-0.727	-0.004	0.801	-0.599	0.168	-0.049	0.111	-0.084	0.003	-0.103	0.104	0.024	0.087	-0.026
-0.107	0.732	-0.700	-0.004	0.802	-0.597	0.122	-0.195	0.127	-0.081	-0.049	-0.077	0.100	0.027	0.060	-0.033
-0.076	0.717	-0.700	-0.003	0.803	-0.596	0.125	-0.319	0.154	-0.051	-0.065	-0.079	0.068	0.042	0.061	-0.022
-0.053	0.705	-0.660	-0.001	0.805	-0.593	0.176	-0.391	0.155	-0.030	-0.079	-0.042	0.044	0.054	0.022	-0.002
-0.010	0.744	-0.629	0.001	0.807	-0.591	0.164	-0.372	0.129	0.010	-0.042	-0.013	0.001	0.016	0.009	0.020
0.047	0.775	-0.613	0.003	0.808	-0.589	0.116	-0.284	0.097	0.066	-0.012	0.001	0.058	0.015	0.024	0.027
0.047	0.775	-0.613	0.005	0.809	-0.587	0.114	-0.196	0.042	0.065	-0.014	-0.001	0.059	0.015	0.024	0.027
-0.022	0.810	-0.676	0.007	0.811	-0.585	0.136	-0.190	0.019	-0.007	0.019	-0.066	0.009	0.050	0.040	0.021
-0.053	0.810	-0.672	0.008	0.812	-0.584	0.107	-0.169	0.020	-0.039	0.018	-0.064	0.039	0.050	0.036	0.011
-0.053	0.817	-0.664	0.009	0.813	-0.583	0.051	-0.156	0.039	-0.040	0.025	-0.057	0.038	0.057	0.029	0.004
-0.026	0.798	-0.672	0.010	0.813	-0.583	0.013	-0.175	0.055	-0.014	0.006	-0.066	0.011	0.038	0.037	0.009
0.001	0.790	-0.648	0.011	0.812	-0.584	-0.041	-0.129	0.054	0.012	-0.001	-0.041	0.017	0.030	0.014	0.018
0.017	0.779	-0.656	0.011	0.811	-0.585	-0.081	-0.112	0.048	0.027	-0.011	-0.048	0.033	0.018	0.022	0.027
0.009	0.767	-0.652	0.012	0.809	-0.587	-0.113	-0.101	0.037	0.019	-0.022	-0.042	0.026	0.007	0.019	0.032
0.020	0.752	-0.613	0.012	0.809	-0.588	-0.072	-0.077	0.044	0.030	-0.036	-0.002	0.038	0.008	0.020	0.037
0.032	0.748	-0.593	0.011	0.808	-0.589	-0.022	-0.021	0.090	0.043	-0.039	0.018	0.050	0.012	0.040	0.034
0.043	0.755	-0.605	0.008	0.809	-0.588	0.039	0.071	0.119	0.057	-0.032	0.005	0.063	0.004	0.028	0.028
0.013	0.755	-0.609	0.005	0.810	-0.587	0.092	0.088	0.153	0.030	-0.033	-0.001	0.033	0.004	0.024	0.016
-0.022	0.775	-0.613	0.002	0.810	-0.586	0.039	0.098	0.118	-0.002	-0.014	-0.006	0.001	0.015	0.020	-0.002
-0.068	0.775	-0.641	-0.000	0.810	-0.586	0.008	0.029	0.082	-0.046	-0.014	-0.034	0.047	0.015	0.008	-0.027
-0.099	0.759	-0.641	-0.001	0.810	-0.587	-0.021	-0.071	0.076	-0.076	-0.029	-0.033	0.077	0.000	0.008	-0.043
-0.114	0.744	-0.641	-0.001	0.809	-0.587	-0.008	-0.165	0.108	-0.092	-0.044	-0.034	0.092	0.016	0.008	-0.040
-0.080	0.752	-0.613	-0.001	0.810	-0.586	0.073	-0.225	0.126	-0.057	-0.037	-0.007	0.057	0.008	0.019	-0.024
-0.007	0.783	-0.605	0.000	0.811	-0.585	0.053	-0.177	0.078	0.015	-0.007	-0.001	0.017	0.023	0.027	0.004
0.028	0.783	-0.609	0.002	0.811	-0.585	0.006	-0.145	0.016	0.048	-0.006	-0.005	0.053	0.023	0.023	0.035
0.051	0.779	-0.668	0.004	0.810	-0.587	-0.062	-0.097	-0.056	0.069	-0.009	-0.063	0.076	0.018	0.036	0.064
0.055	0.748	-0.656	0.006	0.809	-0.588	-0.062	-0.067	-0.053	0.071	-0.039	-0.050	0.081	0.013	0.024	0.086
0.051	0.779	-0.711	0.007	0.807	-0.591	-0.172	-0.066	-0.045	0.066	-0.006	-0.102	0.077	0.018	0.079	0.104
0.082	0.813	-0.719	0.010	0.804	-0.595	-0.222	-0.104	-0.062	0.094	0.032	-0.107	0.109	0.052	0.086	0.113
0.101	0.825	-0.723	0.013	0.800	-0.599	-0.272	-0.121	-0.063	0.111	0.047	-0.106	0.128	0.064	0.090	0.119
0.109	0.786	-0.684	0.015	0.798	-0.603	-0.199	-0.124	-0.055	0.116	0.011	-0.064	0.137	0.025	0.050	0.125
0.105	0.744	-0.648	0.017	0.796	-0.605	-0.121	-0.131	0.008	0.111	-0.030	-0.026	0.134	0.017	0.014	0.128
0.120	0.752	-0.648	0.018	0.796	-0.605	-0.047	-0.097	0.045	0.126	-0.022	-0.026	0.150	0.010	0.014	0.128
0.128	0.779	-0.672	0.019	0.796	-0.605	0.021	-0.132	0.040	0.132	0.005	-0.050	0.158	0.017	0.038	0.129
0.120	0.779	-0.688	0.020	0.796	-0.605	0.015	-0.048	0.014	0.124	0.005	-0.066	0.151	0.016	0.054	0.134
0.113	0.806	-0.708	0.020	0.796	-0.604	0.051	-0.067	0.027	0.116	0.032	-0.086	0.144	0.043	0.073	0.131
0.113	0.806	-0.708	0.020	0.796	-0.605	0.007	-0.003	0.006	0.115	0.032	-0.086	0.145	0.043	0.073	0.126
0.093	0.802	-0.680	0.020	0.795	-0.606	-0.078	0.033	0.032	0.097	0.029	-0.057	0.126	0.039	0.045	0.117
0.086	0.794	-0.719	0.019	0.795	-0.606	0.010	-0.006	0.044	0.090	0.021	-0.097	0.119	0.031	0.085	0.111
0.070	0.767	-0.688	0.020	0.795	-0.606	0.021	-0.049	0.032	0.074	-0.006	-0.065	0.105	0.004	0.052	0.105
0.090	0.779	-0.692	0.020	0.795	-0.606	-0.001	-0.040	0.043	0.093	0.006	-0.069	0.124	0.016	0.056	0.100
0.078	0.748	-0.700	0.019	0.796	-0.605	0.056	-0.053	0.071	0.082	-0.026	-0.077	0.113	0.015	0.063	0.096
0.074	0.736	-0.648	0.018	0.796	-0.604	0.071	-0.022	0.091	0.080	-0.038	-0.027	0.109	0.027	0.011	0.091
0.074	0.783	-0.680	0.016	0.798	-0.602	0.138	0.042	0.112	0.082	0.007	-0.060	0.109	0.020	0.042	0.081
0.047	0.786	-0.660	0.014	0.800	-0.599	0.206	0.017	0.125	0.057	0.008	-0.043	0.082	0.024	0.022	0.070
0.043	0.783	-0.629	0.012	0.803	-0.596	0.197	0.050	0.098	0.056	0.002	-0.014	0.078	0.020	0.011	0.056
0.024	0.798	-0.648	0.010	0.805	-0.594	0.163	0.063	0.099	0.039	0.016	-0.037	0.058	0.036	0.008	0.040
-0.014	0.790	-0.644	0.008	0.807	-0.591	0.181	0.007	0.096	0.003	0.006	-0.035	0.019	0.028	0.003	0.031
-0.018	0.763	-0.644	0.007	0.809	-0.588	0.173	-0.097	0.120	-0.000	-0.023	-0.038	0.015	0.002	0.002	0.024
0.001	0.775	-0.625	0.005	0.810	-0.586	0.147	-0.011	0.116	0.021	-0.014	-0.020	0.034	0.014	0.018	0.018
-0.014	0.767	-0.644	0.004	0.813	-0.582	0.232	-0.049	0.123	0.007	-0.024	-0.043	0.019	0.006	0.001	0.022
0.001	0.767	-0.593	0.003	0.815	-0.580	0.163	-0.034	0.085	0.023	-0.026	0.006	0.034	0.007	0.052	0.021
0.005	0.783	-0.613	0.002	0.816	-0.579	0.079	0.029	0.042	0.027	-0.011	-0.015	0.038	0.023	0.033	0.014
-0.010	0.779	-0.593	0.001	0.817	-0.577	0.095	0.041	0.019	0.012	-0.016	0.004	0.022	0.020	0.054	0.011
-0.030	0.786	-0.593	0.001	0.817	-0.576	0.063	-0.015	0.005	-0.008	-0.009	0.003	0.003	0.028	0.055	0.003
-0.018	0.806	-0.605	0.000	0.818	-0.575	0.070	0.053	0.003	0.003	0.010	-0.009	0.015	0.048	0.044	-0.006
-0.033	0.794	-0.562	-0.001	0.820	-0.573	0.139	0.038	0.050	-0.011	-0.004	0.032	0.001	0.037	0.088	-0.013
-0.037	0.802	-0.589	-0.003	0.821	-0.571	0.150	0.017	0.096	-0.014	0.003	0.003	0.004	0.045	0.061	-0.018
-0.053	0.786	-0.577	-0.005	0.823	-0.568	0.163	0.030	0.089	-0.028	-0.015	0.012	0.020	0.030	0.073	-0.024
-0.053	0.798	-0.562	-0.006	0.825	-0.565	0.160	-0.023	0.090	-0.027	-0.005	0.026	0.019	0.042	0.090	-0.022
-0.053	0.783	-0.593	-0.008	0.826	-0.564	0.092	0.003	0.082	-0.025	-0.021	-0.007	0.019	0.027	0.059	-0.023
-0.037	0.771	-0.570	-0.009	0.827	-0.562	0.100	0.026	0.073	-0.009	-0.034	0.015	0.003	0.017	0.083	-0.017
-0.049	0.767	-0.577	-0.011	0.828	-0.561	0.109	0.037	0.077	-0.019	-0.039	0.005	0.014	0.013	0.076	-0.014
-0.033	0.790	-0.593	-0.013	0.829	-0.560	0.064	0.056	0.071	-0.002	-0.016	-0.012	0.002	0.037	0.061	-0.011
-0.060	0.775	-0.593	-0.015	0.829	-0.559	0.053	0.045	0.056	-0.027	-0.032	-0.012	0.025	0.022	0.061	-0.009
-0.041	0.794	-0.585	-0.016	0.830	-0.557	0.099	0.019	0.051	-0.007	-0.014	-0.006	0.005	0.042	0.069	-0.006
-0.041	0.794	-0.585	-0.017	0.830	-0.557	0.044	0.029	0.057	-0.005	-0.014	-0.007	0.005	0.043	0.070	-0.005
-0.041	0.802	-0.566	-0.019	0.831	-0.556	0.073	0.082	0.068	-0.003	-0.007	0.012	0.004	0.051	0.090	-0.005
-0.033	0.798	-0.585	-0.021	0.832	-0.555	0.070	0.034	0.078	0.006	-0.012	-0.009	0.004	0.047	0.071	-0.005
-0.064	0.794	-0.574	-0.023	0.832	-0.554	0.043	0.015	0.084	-0.023	-0.016	0.002	0.026	0.044	0.083	-0.005
-0.049	0.790	-0.589	-0.024	0.832	-0.554	-0.004	0.073	0.045	-0.006	-0.020	-0.013	0.011	0.040	0.067	-0.004
-0.053	0.786	-0.589	-0.026	0.832	-0.554	0.003	0.031	0.058	-0.008	-0.024	-0.013	0.014	0.037	0.068	-0.001
-0.045	0.783	-0.562	-0.026	0.832	-0.554	-0.005	-0.042	0.070	0.001	-0.027	0.014	0.006	0.034	0.096	0.000
-0.030	0.810	-0.593	-0.028	0.832	-0.554	0.031	0.034	0.062	0.018	-0.001	-0.017	0.010	0.062	0.065	-0.004
-0.057	0.786	-0.558	-0.029	0.833	-0.553	0.087	0.041	0.070	-0.008	-0.025	0.017	0.016	0.039	0.101	-0.003
-0.076	0.790	-0.581	-0.031	0.833	-0.552	0.042	0.015	0.077	-0.025	-0.021	-0.008	0.035	0.044	0.078	-0.004
-0.057	0.806	-0.581	-0.032	0.834	-0.551	0.090	-0.039	0.072	-0.005	-0.007	-0.009	0.015	0.060	0.078	-0.008
-0.057	0.783	-0.566	-0.033	0.835	-0.550	0.053	-0.015	0.066	-0.004	-0.030	0.006	0.015	0.037	0.095	-0.008
-0.064	0.806	-0.597	-0.034	0.834	-0.550	-0.006	0.016	0.057	-0.011	-0.007	-0.026	0.022	0.061	0.064	-0.006
-0.072	0.786	-0.581	-0.036	0.835	-0.549	0.047	-0.002	0.091	-0.017	-0.026	-0.011	0.030	0.042	0.080	-0.005
-0.064	0.806	-0.558	-0.037	0.835	-0.550	-0.012	-0.019	0.083	-0.008	-0.007	0.013	0.022	0.062	0.104	-0.006
-0.057	0.817	-0.577	-0.039	0.834	-0.550	-0.030	0.013	0.089	0.002	0.005	-0.006	0.014	0.074	0.085	-0.004
-0.064	0.802	-0.562	-0.040	0.834	-0.550	0.009	-0.034	0.100	-0.005	-0.010	0.010	0.021	0.059	0.101	0.003
-0.053	0.813	-0.574	-0.041	0.833	-0.551	-0.063	-0.039	0.090	0.008	0.002	-0.001	0.010	0.071	0.089	0.008
-0.041	0.802	-0.581	-0.042	0.832	-0.553	-0.082	0.001	0.061	0.021	-0.008	-0.007	0.002	0.060	0.082	0.009
-0.045	0.783	-0.566	-0.044	0.831	-0.555	-0.130	0.042	0.065	0.019	-0.026	0.011	0.001	0.041	0.098	0.011
-0.049	0.783	-0.570	-0.045	0.829	-0.558	-0.182	-0.024	0.065	0.016	-0.024	0.010	0.005	0.042	0.095	0.012
-0.060	0.771	-0.574	-0.046	0.827	-0.561	-0.162	0.003	0.075	0.005	-0.034	0.009	0.016	0.031	0.091	0.007
-0.049	0.763	-0.562	-0.048	0.825	-0.564	-0.166	0.052	0.063	0.019	-0.040	0.023	0.004	0.024	0.104	0.003
-0.076	0.771	-0.605	-0.049	0.822	-0.567	-0.199	0.032	0.062	-0.007	-0.030	-0.017	0.031	0.032	0.061	0.000
-0.091	0.798	-0.625	-0.050	0.819	-0.571	-0.251	0.072	0.030	-0.021	0.001	-0.033	0.046	0.060	0.041	-0.002
-0.072	0.790	-0.593	-0.051	0.816	-0.576	-0.255	0.025	0.031	-0.001	-0.004	0.003	0.027	0.052	0.073	-0.010
-0.087	0.794	-0.617	-0.052	0.813	-0.580	-0.282	-0.010	0.020	-0.016	0.003	-0.016	0.042	0.057	0.050	-0.013
-0.095	0.759	-0.589	-0.052	0.809	-0.585	-0.283	0.016	0.005	-0.023	-0.028	0.016	0.049	0.023	0.078	-0.009
-0.083	0.752	-0.593	-0.052	0.807	-0.589	-0.236	-0.035	0.034	-0.011	-0.033	0.017	0.038	0.016	0.075	-0.009
-0.064	0.759	-0.617	-0.053	0.803	-0.594	-0.314	0.004	0.017	0.008	-0.022	-0.002	0.018	0.024	0.052	-0.013
-0.072	0.763	-0.613	-0.053	0.799	-0.598	-0.278	0.007	0.009	0.001	-0.015	0.007	0.026	0.029	0.056	-0.014
-0.107	0.759	-0.629	-0.052	0.796	-0.603	-0.273	-0.095	0.023	-0.034	-0.015	-0.004	0.060	0.026	0.041	-0.007
-0.107	0.759	-0.629	-0.052	0.793	-0.608	-0.275	-0.035	-0.009	-0.035	-0.012	0.000	0.060	0.027	0.041	-0.009
-0.060	0.752	-0.660	-0.051	0.791	-0.610	-0.143	-0.056	-0.003	0.011	-0.018	-0.029	0.014	0.020	0.010	-0.005
-0.064	0.728	-0.621	-0.050	0.788	-0.613	-0.205	-0.049	-0.015	0.006	-0.039	0.014	0.018	0.002	0.050	0.005
-0.041	0.759	-0.617	-0.050	0.785	-0.617	-0.239	0.042	-0.026	0.029	-0.005	0.021	0.005	0.029	0.054	0.003
-0.057	0.755	-0.648	-0.051	0.782	-0.621	-0.227	0.058	-0.015	0.014	-0.006	-0.007	0.011	0.026	0.023	-0.008
-0.107	0.732	-0.621	-0.051	0.779	-0.625	-0.257	0.035	-0.029	-0.036	-0.026	0.025	0.060	0.003	0.051	-0.013
-0.107	0.744	-0.652	-0.051	0.776	-0.628	-0.220	0.020	-0.026	-0.036	-0.011	-0.004	0.060	0.016	0.020	-0.024
-0.099	0.721	-0.648	-0.051	0.774	-0.632	-0.203	-0.041	0.001	-0.028	-0.032	0.004	0.052	0.007	0.025	-0.028
-0.091	0.728	-0.613	-0.050	0.771	-0.635	-0.232	-0.009	-0.021	-0.021	-0.021	0.043	0.043	0.002	0.061	-0.020
-0.060	0.728	-0.621	-0.051	0.768	-0.638	-0.203	-0.014	0.013	0.010	-0.019	0.038	0.012	0.003	0.054	-0.015
-0.057	0.701	-0.605	-0.051	0.766	-0.641	-0.169	0.010	0.046	0.015	-0.043	0.057	0.008	0.023	0.070	-0.016
-0.064	0.736	-0.629	-0.053	0.763	-0.644	-0.219	0.076	0.020	0.009	-0.006	0.037	0.016	0.013	0.047	-0.014
-0.099	0.725	-0.637	-0.053	0.762	-0.646	-0.109	-0.053	0.022	-0.026	-0.016	0.031	0.050	0.002	0.040	-0.015
-0.080	0.717	-0.617	-0.052	0.760	-0.648	-0.141	-0.071	0.034	-0.007	-0.022	0.053	0.031	0.004	0.060	-0.022
-0.080	0.713	-0.664	-0.053	0.758	-0.650	-0.128	-0.006	0.025	-0.007	-0.024	0.008	0.030	0.007	0.013	-0.021
-0.099	0.670	-0.625	-0.053	0.757	-0.651	-0.035	-0.041	0.055	-0.025	-0.066	0.048	0.049	0.049	0.053	-0.017
-0.053	0.713	-0.621	-0.054	0.756	-0.652	-0.105	0.044	0.041	0.022	-0.022	0.053	0.003	0.006	0.058	-0.018
-0.083	0.701	-0.648	-0.055	0.754	-0.655	-0.147	0.090	-0.001	-0.007	-0.032	0.028	0.033	0.017	0.031	-0.020
-0.091	0.701	-0.629	-0.056	0.751	-0.658	-0.211	0.015	0.003	-0.015	-0.029	0.051	0.040	0.016	0.052	-0.018
-0.087	0.698	-0.664	-0.057	0.748	-0.662	-0.264	0.049	-0.003	-0.010	-0.029	0.019	0.036	0.019	0.017	-0.026
-0.099	0.694	-0.660	-0.057	0.746	-0.664	-0.141	0.033	0.003	-0.021	-0.031	0.025	0.047	0.023	0.022	-0.031
-0.110	0.682	-0.652	-0.058	0.744	-0.666	-0.109	-0.038	0.058	-0.033	-0.042	0.034	0.059	0.033	0.030	-0.035
-0.118	0.694	-0.676	-0.059	0.742	-0.668	-0.124	0.050	0.051	-0.039	-0.028	0.012	0.067	0.021	0.007	-0.033
-0.118	0.682	-0.648	-0.061	0.743	-0.667	0.058	-0.012	0.084	-0.038	-0.041	0.039	0.067	0.032	0.035	-0.030
-0.080	0.705	-0.660	-0.062	0.744	-0.666	0.071	0.009	0.052	0.002	-0.018	0.026	0.028	0.008	0.024	-0.025
-0.095	0.686	-0.672	-0.064	0.744	-0.665	0.058	0.103	0.040	-0.012	-0.038	0.013	0.043	0.027	0.013	-0.019
-0.087	0.709	-0.648	-0.064	0.746	-0.663	0.109	0.030	0.022	-0.003	-0.017	0.035	0.035	0.003	0.037	-0.014
-0.095	0.721	-0.676	-0.064	0.746	-0.662	0.053	-0.017	0.008	-0.011	-0.006	0.007	0.042	0.009	0.010	-0.015
-0.114	0.686	-0.700	-0.065	0.746	-0.662	0.018	0.076	-0.010	-0.029	-0.041	-0.017	0.061	0.025	0.013	-0.013
-0.118	0.717	-0.743	-0.066	0.747	-0.661	0.075	0.072	-0.004	-0.032	-0.011	-0.061	0.064	0.007	0.056	-0.000
-0.118	0.717	-0.743	-0.068	0.748	-0.661	0.046	0.108	0.010	-0.031	-0.011	-0.062	0.064	0.007	0.056	0.015
-0.064	0.678	-0.747	-0.072	0.749	-0.659	0.126	0.264	0.031	0.027	-0.052	-0.068	0.009	0.030	0.060	0.019
-0.060	0.655	-0.771	-0.078	0.752	-0.654	0.255	0.380	0.091	0.037	-0.078	-0.095	0.004	0.053	0.084	0.014
-0.130	0.709	-0.731	-0.085	0.755	-0.651	0.242	0.321	0.124	-0.026	-0.027	-0.060	0.073	0.002	0.044	0.003
-0.157	0.763	-0.696	-0.089	0.758	-0.646	0.249	0.202	0.087	-0.049	0.024	-0.029	0.099	0.056	0.008	-0.014
-0.164	0.748	-0.641	-0.091	0.759	-0.645	0.116	0.111	0.036	-0.054	0.007	0.025	0.105	0.041	0.047	-0.033
-0.145	0.755	-0.641	-0.093	0.759	-0.644	0.012	0.169	0.001	-0.032	0.015	0.024	0.085	0.050	0.047	-0.034
-0.145	0.732	-0.656	-0.096	0.759	-0.643	0.017	0.194	0.037	-0.029	-0.008	0.008	0.084	0.027	0.032	-0.018
-0.126	0.744	-0.652	-0.099	0.759	-0.643	-0.006	0.096	0.068	-0.008	0.004	0.012	0.064	0.039	0.035	-0.001
-0.080	0.771	-0.692	-0.100	0.759	-0.644	-0.023	0.083	0.033	0.040	0.031	-0.027	0.017	0.067	0.004	0.016
-0.099	0.725	-0.688	-0.101	0.759	-0.643	0.020	-0.023	0.039	0.021	-0.015	-0.023	0.036	0.021	0.000	0.037
-0.091	0.725	-0.723	-0.099	0.758	-0.645	-0.060	-0.125	0.031	0.028	-0.014	-0.057	0.027	0.021	0.036	0.062
-0.049	0.694	-0.711	-0.097	0.757	-0.646	-0.047	-0.213	0.019	0.068	-0.045	-0.044	0.016	0.009	0.024	0.080
-0.003	0.690	-0.715	-0.094	0.754	-0.650	-0.192	-0.175	-0.022	0.111	-0.046	-0.045	0.063	0.013	0.028	0.097
-0.007	0.717	-0.782	-0.092	0.751	-0.654	-0.236	-0.079	-0.060	0.105	-0.016	-0.108	0.059	0.014	0.095	0.118
-0.010	0.725	-0.747	-0.088	0.748	-0.658	-0.234	-0.186	-0.075	0.097	-0.005	-0.068	0.056	0.022	0.059	0.136
0.024	0.786	-0.782	-0.085	0.744	-0.662	-0.286	-0.104	-0.099	0.129	0.061	-0.099	0.091	0.084	0.095	0.148
0.047	0.752	-0.775	-0.081	0.743	-0.665	-0.143	-0.139	-0.090	0.148	0.028	-0.089	0.115	0.049	0.087	0.158
0.082	0.736	-0.727	-0.079	0.741	-0.667	-0.153	0.001	-0.091	0.181	0.014	-0.039	0.150	0.034	0.040	0.169
0.070	0.732	-0.771	-0.078	0.738	-0.670	-0.191	0.075	-0.096	0.168	0.013	-0.079	0.139	0.031	0.083	0.164
0.063	0.717	-0.755	-0.076	0.736	-0.673	-0.147	-0.016	-0.095	0.159	-0.000	-0.061	0.132	0.015	0.067	0.157
0.013	0.736	-0.786	-0.075	0.734	-0.675	-0.178	0.051	-0.110	0.107	0.021	-0.090	0.082	0.035	0.098	0.140
0.009	0.725	-0.798	-0.074	0.731	-0.679	-0.226	0.038	-0.107	0.102	0.013	-0.099	0.078	0.023	0.110	0.126
-0.018	0.701	-0.782	-0.073	0.728	-0.682	-0.214	0.073	-0.090	0.075	-0.007	-0.080	0.052	0.000	0.094	0.117
0.001	0.694	-0.790	-0.072	0.725	-0.685	-0.230	0.070	-0.116	0.093	-0.012	-0.084	0.071	0.008	0.102	0.111
0.013	0.705	-0.782	-0.071	0.721	-0.689	-0.242	0.035	-0.122	0.103	0.003	-0.073	0.083	0.004	0.094	0.107
-0.003	0.721	-0.775	-0.069	0.718	-0.693	-0.236	0.052	-0.133	0.086	0.022	-0.061	0.068	0.019	0.086	0.100
0.005	0.725	-0.775	-0.069	0.715	-0.696	-0.229	0.158	-0.173	0.093	0.028	-0.058	0.076	0.023	0.086	0.081
-0.026	0.705	-0.743	-0.068	0.712	-0.699	-0.247	0.128	-0.178	0.062	0.012	-0.023	0.045	0.004	0.055	0.061
-0.072	0.698	-0.735	-0.067	0.709	-0.702	-0.232	0.182	-0.225	0.015	0.008	-0.012	0.001	0.004	0.047	0.035
-0.072	0.698	-0.735	-0.067	0.706	-0.705	-0.201	0.193	-0.206	0.015	0.010	-0.009	0.001	0.004	0.046	0.006
-0.122	0.674	-0.747	-0.066	0.705	-0.706	-0.112	0.100	-0.182	-0.036	-0.011	-0.019	0.051	0.027	0.058	-0.018
-0.126	0.647	-0.719	-0.065	0.704	-0.707	-0.070	0.106	-0.174	-0.041	-0.038	0.009	0.054	0.054	0.031	-0.028
-0.137	0.640	-0.711	-0.064	0.703	-0.708	-0.041	0.062	-0.150	-0.053	-0.045	0.017	0.066	0.062	0.022	-0.033
-0.110	0.655	-0.708	-0.064	0.702	-0.709	-0.108	0.077	-0.110	-0.027	-0.028	0.023	0.039	0.047	0.019	-0.031
-0.091	0.647	-0.727	-0.063	0.700	-0.711	-0.133	0.025	-0.091	-0.008	-0.034	0.005	0.019	0.055	0.038	-0.032
-0.099	0.682	-0.723	-0.063	0.698	-0.713	-0.139	0.043	-0.103	-0.017	0.003	0.011	0.027	0.020	0.034	-0.027
-0.118	0.667	-0.711	-0.062	0.696	-0.716	-0.177	0.038	-0.100	-0.037	-0.010	0.025	0.046	0.036	0.023	-0.030
-0.110	0.674	-0.723	-0.061	0.693	-0.718	-0.187	0.054	-0.109	-0.030	0.000	0.016	0.039	0.028	0.034	-0.033
-0.118	0.659	-0.700	-0.061	0.691	-0.720	-0.150	0.024	-0.086	-0.038	-0.013	0.042	0.046	0.044	0.011	-0.037
-0.091	0.686	-0.711	-0.061	0.689	-0.722	-0.162	0.136	-0.096	-0.010	0.016	0.032	0.021	0.017	0.024	-0.036
-0.114	0.682	-0.708	-0.061	0.687	-0.724	-0.134	0.055	-0.081	-0.034	0.014	0.038	0.045	0.021	0.019	-0.035
-0.107	0.678	-0.715	-0.061	0.685	-0.726	-0.125	0.048	-0.087	-0.026	0.012	0.031	0.037	0.026	0.027	-0.032
-0.107	0.663	-0.743	-0.061	0.683	-0.728	-0.142	0.085	-0.100	-0.026	-0.001	0.006	0.036	0.043	0.054	-0.036
-0.114	0.643	-0.743	-0.061	0.682	-0.729	-0.104	0.094	-0.096	-0.034	-0.019	0.007	0.042	0.065	0.053	-0.037
-0.126	0.612	-0.747	-0.061	0.680	-0.731	-0.142	0.024	-0.078	-0.046	-0.048	0.005	0.052	0.097	0.055	-0.039
-0.130	0.624	-0.759	-0.059	0.677	-0.733	-0.151	-0.046	-0.064	-0.051	-0.034	-0.005	0.057	0.087	0.065	-0.042
-0.122	0.601	-0.735	-0.058	0.676	-0.734	-0.077	-0.020	-0.065	-0.044	-0.056	0.020	0.049	0.111	0.041	-0.041
-0.114	0.616	-0.739	-0.057	0.675	-0.736	-0.068	-0.069	-0.061	-0.038	-0.040	0.017	0.039	0.096	0.045	-0.040
-0.110	0.624	-0.771	-0.056	0.674	-0.736	-0.048	-0.001	-0.061	-0.035	-0.031	-0.013	0.031	0.088	0.076	-0.033
-0.110	0.636	-0.747	-0.055	0.674	-0.737	-0.021	-0.060	-0.049	-0.036	-0.019	0.011	0.027	0.075	0.051	-0.024
-0.076	0.636	-0.731	-0.054	0.674	-0.737	-0.022	-0.004	-0.059	-0.003	-0.019	0.027	0.008	0.075	0.033	-0.021
-0.076	0.651	-0.755	-0.053	0.672	-0.738	-0.084	-0.006	-0.046	-0.003	-0.002	0.004	0.006	0.061	0.053	-0.017
-0.095	0.640	-0.759	-0.052	0.671	-0.739	-0.081	-0.022	-0.059	-0.023	-0.012	0.002	0.015	0.074	0.053	-0.012
-0.087	0.643	-0.775	-0.051	0.669	-0.741	-0.125	-0.019	-0.054	-0.017	-0.007	-0.012	0.009	0.072	0.066	-0.012
-0.076	0.632	-0.751	-0.051	0.668	-0.743	-0.121	0.037	-0.075	-0.005	-0.016	0.013	0.000	0.085	0.039	-0.014
-0.080	0.632	-0.751	-0.050	0.666	-0.744	-0.115	0.021	-0.073	-0.010	-0.015	0.015	0.005	0.087	0.037	-0.014
-0.080	0.620	-0.763	-0.049	0.664	-0.746	-0.096	-0.027	-0.054	-0.011	-0.025	0.004	0.007	0.100	0.046	-0.017
-0.103	0.620	-0.786	-0.048	0.662	-0.748	-0.158	-0.009	-0.064	-0.035	-0.022	-0.017	0.032	0.102	0.068	-0.019
-0.091	0.612	-0.771	-0.048	0.659	-0.750	-0.168	0.022	-0.063	-0.024	-0.028	0.001	0.023	0.110	0.051	-0.025
-0.091	0.612	-0.771	-0.048	0.658	-0.752	-0.104	0.014	-0.069	-0.024	-0.026	0.002	0.027	0.110	0.051	-0.032
-0.103	0.605	-0.751	-0.047	0.656	-0.753	-0.113	-0.010	-0.064	-0.037	-0.032	0.024	0.042	0.117	0.031	-0.029
-0.107	0.624	-0.755	-0.046	0.655	-0.754	-0.068	-0.040	-0.056	-0.042	-0.011	0.021	0.050	0.096	0.035	-0.033
-0.076	0.632	-0.763	-0.045	0.655	-0.755	-0.028	-0.023	-0.059	-0.012	-0.003	0.013	0.024	0.088	0.043	-0.035
-0.107	0.601	-0.771	-0.044	0.654	-0.755	-0.052	-0.031	-0.048	-0.044	-0.033	0.006	0.059	0.117	0.051	-0.032
-0.095	0.612	-0.782	-0.042	0.653	-0.756	-0.045	-0.050	-0.040	-0.033	-0.021	-0.005	0.052	0.105	0.064	-0.025
-0.087	0.612	-0.763	-0.042	0.653	-0.756	0.013	-0.022	-0.025	-0.026	-0.021	0.015	0.049	0.104	0.045	-0.028
-0.068	0.601	-0.771	-0.042	0.653	-0.756	-0.022	0.018	-0.039	-0.007	-0.032	0.007	0.035	0.114	0.055	-0.022
-0.095	0.601	-0.778	-0.041	0.653	-0.756	0.059	-0.029	-0.018	-0.034	-0.033	-0.001	0.067	0.112	0.065	-0.018
-0.072	0.612	-0.775	-0.040	0.654	-0.755	0.065	-0.037	-0.026	-0.012	-0.022	0.002	0.050	0.099	0.063	-0.010
-0.068	0.624	-0.778	-0.039	0.654	-0.755	-0.004	-0.029	-0.054	-0.009	-0.011	-0.002	0.052	0.086	0.070	-0.011
-0.057	0.628	-0.802	-0.039	0.654	-0.756	-0.019	-0.001	-0.062	0.001	-0.006	-0.025	0.045	0.080	0.097	-0.005
-0.068	0.609	-0.759	-0.037	0.653	-0.756	-0.040	-0.021	-0.073	-0.011	-0.025	0.019	0.062	0.097	0.056	-0.004
-0.053	0.601	-0.775	-0.036	0.652	-0.757	-0.055	-0.008	-0.087	0.003	-0.032	0.004	0.051	0.102	0.075	-0.007
-0.060	0.589	-0.771	-0.036	0.652	-0.758	-0.036	0.037	-0.084	-0.005	-0.043	0.008	0.064	0.111	0.075	-0.015
-0.072	0.589	-0.763	-0.036	0.652	-0.757	0.012	0.032	-0.070	-0.017	-0.043	0.016	0.081	0.109	0.070	-0.015
-0.087	0.605	-0.778	-0.036	0.652	-0.758	-0.004	0.056	-0.067	-0.032	-0.027	0.000	0.102	0.091	0.089	-0.021
-0.072	0.616	-0.778	-0.036	0.652	-0.757	0.026	0.042	-0.067	-0.017	-0.016	0.000	0.091	0.077	0.093	-0.021
-0.083	0.605	-0.763	-0.035	0.653	-0.757	0.029	0.012	-0.065	-0.029	-0.028	0.016	0.108	0.086	0.080	-0.021
-0.060	0.609	-0.778	-0.035	0.653	-0.757	0.024	0.086	-0.071	-0.006	-0.024	-0.000	0.089	0.079	0.098	-0.020
-0.080	0.620	-0.782	-0.035	0.653	-0.756	0.041	0.020	-0.064	-0.025	-0.013	-0.005	0.113	0.065	0.106	-0.020
-0.083	0.593	-0.790	-0.034	0.654	-0.756	0.044	-0.031	-0.061	-0.030	-0.041	-0.013	0.122	0.089	0.118	-0.019
-0.076	0.574	-0.782	-0.034	0.655	-0.755	0.093	0.041	-0.065	-0.023	-0.061	-0.006	0.119	0.106	0.114	-0.022
-0.080	0.578	-0.771	-0.034	0.656	-0.754	0.080	0.040	-0.055	-0.027	-0.059	0.005	0.128	0.099	0.106	-0.019
-0.068	0.578	-0.763	-0.033	0.658	-0.752	0.110	-0.003	-0.050	-0.016	-0.060	0.011	0.121	0.096	0.103	-0.017
-0.068	0.628	-0.794	-0.032	0.659	-0.751	0.112	-0.019	-0.069	-0.017	-0.012	-0.022	0.126	0.043	0.138	-0.016
-0.060	0.620	-0.759	-0.031	0.660	-0.751	0.037	0.013	-0.080	-0.010	-0.020	0.013	0.124	0.047	0.107	-0.009
-0.057	0.620	-0.751	-0.031	0.661	-0.749	0.099	0.028	-0.057	-0.006	-0.021	0.020	0.125	0.044	0.104	-0.010
-0.045	0.632	-0.775	-0.031	0.662	-0.748	0.079	0.046	-0.051	0.005	-0.011	-0.005	0.119	0.030	0.132	-0.012
-0.068	0.620	-0.755	-0.031	0.664	-0.747	0.110	0.040	-0.035	-0.018	-0.024	0.014	0.147	0.039	0.117	-0.017
-0.068	0.620	-0.755	-0.031	0.667	-0.744	0.197	-0.026	0.002	-0.018	-0.027	0.011	0.152	0.036	0.121	-0.018
-0.080	0.585	-0.735	-0.032	0.669	-0.742	0.163	0.064	-0.018	-0.029	-0.064	0.029	0.169	0.067	0.106	-0.025
-0.072	0.632	-0.763	-0.033	0.672	-0.740	0.215	0.057	-0.020	-0.020	-0.021	-0.002	0.166	0.018	0.138	-0.025
-0.083	0.605	-0.751	-0.033	0.675	-0.737	0.218	-0.016	-0.014	-0.032	-0.051	0.007	0.182	0.043	0.131	-0.023
-0.072	0.628	-0.755	-0.032	0.679	-0.734	0.231	0.007	-0.040	-0.021	-0.031	0.000	0.175	0.017	0.140	-0.021
-0.057	0.651	-0.739	-0.032	0.682	-0.730	0.250	0.031	-0.037	-0.005	-0.011	0.013	0.165	0.008	0.129	0.000
-0.080	0.663	-0.743	-0.032	0.686	-0.727	0.250	-0.013	-0.015	-0.029	-0.003	0.006	0.194	0.022	0.137	0.000
-0.060	0.655	-0.735	-0.032	0.690	-0.723	0.271	0.001	-0.027	-0.010	-0.015	0.010	0.179	0.016	0.134	0.000
Avg ODBA	1.145
Vec ODBA	0.747
Avg ELBA	0.418
Avg EPBA	0.128
Speed	ODBA	VeDBA	ELBA	EPBA	StrkSpGn	StrSpGn_L	ISI
4.000	1.145	0.747	0.418	0.128	0.412	0.439	3.230
MeanPeak	0.042005
MeanLong	0.044816
MeanISI	3.230000
