# Supplementary material for: Averaged Propulsive Body Acceleration (APBA) Can Be Calculated from Biologging Tags That Incorporate Gyroscopes and Accelerometers to Estimate Swimming Speed, Hydrodynamic Drag and Energy Expenditure for Steller Sea Lions
Source: PLoS One. 2016 Jun 10;11(6):e0157326. doi: 10.1371/journal.pone.0157326 (PMC4902303; doi:10.1371/journal.pone.0157326)
Supplement: S5 Data — Same components as S2. (ZIP) [file pone.0157326.s005.zip › YashaNov_18/yasha4_2376_4.csv]

rawAx	rawAy	rawAz	gravX	gravY	gravZ	gyrX	gyrY	gyrZ	estAx	estAy	estAz	odbX	odbY	odbZ	spk
-0.326	0.388	-1.066	-0.122	0.403	-0.907	0.352	0.003	-0.235	-0.193	0.007	-0.135	0.151	0.001	0.210	-0.077
-0.291	0.419	-1.141	-0.115	0.410	-0.905	0.401	-0.379	-0.086	-0.166	0.031	-0.212	0.114	0.030	0.284	-0.075
-0.226	0.419	-1.039	-0.113	0.415	-0.903	0.257	-0.078	-0.112	-0.102	0.026	-0.112	0.046	0.028	0.182	-0.079
-0.230	0.412	-1.039	-0.108	0.421	-0.901	0.325	-0.246	-0.103	-0.111	0.013	-0.114	0.048	0.018	0.182	-0.071
-0.222	0.385	-1.031	-0.104	0.427	-0.898	0.329	-0.180	-0.112	-0.107	-0.020	-0.108	0.038	0.012	0.174	-0.074
-0.237	0.377	-0.995	-0.100	0.432	-0.896	0.305	-0.191	-0.067	-0.126	-0.033	-0.075	0.052	0.023	0.139	-0.071
-0.237	0.377	-0.995	-0.093	0.438	-0.894	0.340	-0.385	-0.039	-0.133	-0.039	-0.077	0.051	0.026	0.139	-0.062
-0.191	0.520	-1.035	-0.091	0.440	-0.893	0.084	-0.100	-0.105	-0.089	0.102	-0.117	0.003	0.113	0.178	-0.057
-0.133	0.524	-0.952	-0.090	0.440	-0.893	-0.002	0.009	-0.154	-0.033	0.106	-0.034	0.056	0.114	0.095	-0.027
-0.103	0.504	-0.798	-0.096	0.439	-0.894	-0.127	0.458	-0.259	0.004	0.088	0.120	0.088	0.091	0.060	-0.009
0.005	0.520	-0.767	-0.104	0.436	-0.894	-0.173	0.584	-0.264	0.120	0.105	0.152	0.197	0.103	0.092	0.009
-0.049	0.462	-0.715	-0.107	0.440	-0.892	0.142	0.323	-0.290	0.069	0.044	0.201	0.144	0.041	0.144	0.026
0.001	0.481	-0.711	-0.113	0.440	-0.891	-0.040	0.539	-0.329	0.125	0.063	0.204	0.194	0.057	0.148	0.037
0.001	0.504	-0.751	-0.117	0.444	-0.888	0.176	0.328	-0.251	0.128	0.082	0.162	0.195	0.076	0.110	0.036
-0.083	0.493	-0.834	-0.120	0.447	-0.886	0.125	0.344	-0.245	0.048	0.067	0.078	0.112	0.062	0.028	0.042
-0.010	0.477	-0.755	-0.117	0.454	-0.883	0.328	-0.047	-0.211	0.118	0.045	0.154	0.186	0.043	0.107	0.044
-0.060	0.493	-0.790	-0.118	0.457	-0.881	0.163	0.180	-0.232	0.068	0.057	0.116	0.135	0.054	0.072	0.043
-0.033	0.516	-0.822	-0.116	0.462	-0.879	0.252	-0.024	-0.185	0.093	0.075	0.083	0.162	0.074	0.041	0.041
-0.064	0.508	-0.905	-0.118	0.466	-0.877	0.197	0.226	-0.188	0.064	0.063	-0.002	0.131	0.063	0.041	0.041
-0.137	0.547	-0.948	-0.117	0.473	-0.873	0.359	0.032	-0.165	-0.010	0.095	-0.049	0.057	0.099	0.084	0.053
-0.060	0.566	-0.881	-0.118	0.480	-0.870	0.331	0.184	-0.227	0.068	0.108	0.014	0.133	0.115	0.017	0.053
-0.033	0.585	-0.885	-0.115	0.487	-0.866	0.389	-0.046	-0.145	0.092	0.120	0.007	0.158	0.131	0.021	0.051
-0.076	0.589	-0.912	-0.117	0.493	-0.862	0.300	0.192	-0.160	0.052	0.118	-0.024	0.115	0.132	0.049	0.048
-0.087	0.597	-0.944	-0.110	0.502	-0.858	0.551	-0.376	-0.089	0.033	0.116	-0.061	0.101	0.137	0.080	0.044
-0.133	0.632	-0.912	-0.102	0.510	-0.854	0.435	-0.338	-0.135	-0.021	0.143	-0.033	0.053	0.168	0.050	0.033
-0.064	0.609	-0.881	-0.094	0.519	-0.850	0.472	-0.434	-0.068	0.040	0.111	-0.005	0.120	0.143	0.018	0.025
-0.072	0.597	-0.877	-0.091	0.523	-0.847	0.246	-0.087	-0.136	0.029	0.095	-0.004	0.110	0.129	0.015	0.008
-0.107	0.527	-0.936	-0.088	0.528	-0.845	0.270	-0.098	-0.125	-0.008	0.021	-0.066	0.074	0.057	0.074	0.004
-0.157	0.543	-0.932	-0.087	0.534	-0.841	0.327	-0.001	-0.152	-0.060	0.030	-0.065	0.022	0.070	0.070	-0.006
-0.157	0.535	-0.956	-0.085	0.538	-0.839	0.245	-0.053	-0.121	-0.062	0.018	-0.091	0.020	0.060	0.094	-0.016
-0.114	0.524	-0.885	-0.083	0.541	-0.837	0.218	-0.037	-0.127	-0.022	0.003	-0.022	0.061	0.047	0.023	-0.028
-0.126	0.508	-0.893	-0.081	0.546	-0.834	0.288	-0.071	-0.090	-0.035	-0.017	-0.033	0.047	0.029	0.031	-0.032
-0.164	0.497	-0.928	-0.080	0.551	-0.831	0.265	0.007	-0.110	-0.075	-0.033	-0.071	0.007	0.016	0.067	-0.038
-0.164	0.489	-0.912	-0.075	0.556	-0.828	0.306	-0.241	-0.090	-0.080	-0.046	-0.058	0.004	0.005	0.052	-0.043
-0.172	0.500	-0.932	-0.073	0.559	-0.826	0.233	-0.083	-0.076	-0.089	-0.038	-0.080	0.006	0.014	0.073	-0.046
-0.130	0.516	-0.861	-0.073	0.562	-0.824	0.160	0.012	-0.096	-0.048	-0.025	-0.011	0.034	0.028	0.003	-0.032
-0.130	0.516	-0.861	-0.075	0.564	-0.823	0.102	0.273	-0.165	-0.045	-0.027	-0.012	0.032	0.026	0.005	-0.021
-0.037	0.516	-0.798	-0.077	0.567	-0.820	0.180	0.185	-0.136	0.049	-0.030	0.049	0.121	0.024	0.057	-0.007
-0.083	0.543	-0.834	-0.077	0.571	-0.818	0.229	0.052	-0.103	0.002	-0.007	0.010	0.072	0.049	0.020	0.003
-0.057	0.570	-0.810	-0.077	0.574	-0.815	0.201	0.123	-0.122	0.030	0.017	0.032	0.095	0.073	0.042	0.013
-0.053	0.531	-0.771	-0.078	0.578	-0.812	0.230	0.105	-0.098	0.034	-0.026	0.068	0.096	0.032	0.081	0.002
-0.053	0.531	-0.778	-0.077	0.583	-0.809	0.286	0.014	-0.066	0.034	-0.031	0.057	0.093	0.030	0.073	0.003
-0.095	0.520	-0.786	-0.075	0.587	-0.806	0.265	-0.072	-0.068	-0.010	-0.046	0.046	0.049	0.017	0.063	-0.002
-0.064	0.535	-0.790	-0.073	0.592	-0.802	0.344	-0.075	-0.045	0.019	-0.037	0.039	0.078	0.031	0.057	-0.006
-0.087	0.527	-0.818	-0.073	0.597	-0.799	0.269	0.000	-0.059	-0.005	-0.049	0.008	0.053	0.021	0.028	-0.010
-0.107	0.562	-0.845	-0.072	0.601	-0.796	0.273	0.009	-0.050	-0.025	-0.018	-0.023	0.034	0.054	0.002	0.001
-0.068	0.551	-0.763	-0.072	0.605	-0.793	0.272	-0.016	-0.029	0.013	-0.034	0.057	0.073	0.040	0.079	0.002
-0.041	0.547	-0.798	-0.071	0.609	-0.790	0.234	-0.010	-0.031	0.039	-0.042	0.019	0.102	0.034	0.040	-0.000
-0.080	0.593	-0.834	-0.072	0.612	-0.788	0.205	0.097	-0.065	0.002	0.001	-0.020	0.065	0.077	0.001	0.000
-0.095	0.570	-0.794	-0.072	0.615	-0.785	0.224	0.038	-0.027	-0.013	-0.025	0.017	0.053	0.050	0.038	-0.004
-0.118	0.558	-0.865	-0.075	0.619	-0.782	0.213	0.222	-0.051	-0.034	-0.040	-0.057	0.032	0.036	0.036	-0.014
-0.137	0.612	-0.861	-0.077	0.622	-0.780	0.196	0.109	-0.021	-0.051	0.011	-0.055	0.015	0.087	0.035	-0.023
-0.122	0.597	-0.842	-0.079	0.625	-0.777	0.210	0.136	-0.036	-0.034	-0.008	-0.038	0.031	0.069	0.017	-0.027
-0.145	0.574	-0.842	-0.079	0.628	-0.774	0.240	0.007	0.014	-0.057	-0.035	-0.041	0.008	0.043	0.020	-0.024
-0.122	0.582	-0.771	-0.080	0.631	-0.772	0.183	0.063	0.013	-0.032	-0.030	0.028	0.031	0.048	0.049	-0.024
-0.076	0.566	-0.771	-0.082	0.634	-0.769	0.222	0.103	0.015	0.016	-0.048	0.025	0.078	0.030	0.047	-0.013
-0.133	0.566	-0.814	-0.081	0.638	-0.766	0.239	-0.093	0.042	-0.043	-0.052	-0.021	0.021	0.028	0.003	-0.006
-0.057	0.601	-0.802	-0.083	0.641	-0.763	0.259	0.089	-0.014	0.035	-0.021	-0.013	0.098	0.060	0.014	0.011
-0.083	0.597	-0.763	-0.084	0.645	-0.760	0.214	0.043	0.040	0.009	-0.028	0.024	0.070	0.053	0.051	0.012
-0.041	0.609	-0.771	-0.085	0.648	-0.757	0.258	0.078	0.050	0.053	-0.020	0.013	0.112	0.062	0.042	0.018
-0.091	0.643	-0.798	-0.087	0.651	-0.754	0.218	0.075	0.056	0.005	0.011	-0.018	0.061	0.095	0.014	0.009
-0.087	0.612	-0.739	-0.089	0.654	-0.751	0.192	0.096	0.048	0.011	-0.022	0.039	0.064	0.061	0.072	0.003
-0.110	0.601	-0.775	-0.093	0.658	-0.748	0.237	0.172	0.046	-0.009	-0.037	0.000	0.039	0.047	0.034	-0.013
-0.133	0.601	-0.775	-0.094	0.660	-0.745	0.207	0.053	0.065	-0.030	-0.040	-0.003	0.015	0.045	0.032	-0.021
-0.153	0.616	-0.782	-0.097	0.664	-0.742	0.233	0.144	0.057	-0.046	-0.028	-0.014	0.005	0.058	0.024	-0.025
-0.133	0.624	-0.755	-0.099	0.667	-0.738	0.247	0.041	0.061	-0.026	-0.023	0.011	0.013	0.063	0.051	-0.021
-0.133	0.624	-0.755	-0.100	0.670	-0.736	0.212	0.055	0.047	-0.024	-0.026	0.008	0.012	0.060	0.050	-0.019
-0.103	0.636	-0.767	-0.103	0.672	-0.733	0.186	0.099	0.065	0.009	-0.017	-0.007	0.041	0.069	0.036	-0.009
-0.133	0.632	-0.763	-0.106	0.675	-0.731	0.165	0.134	0.057	-0.019	-0.023	-0.005	0.010	0.063	0.038	-0.003
-0.103	0.643	-0.755	-0.107	0.676	-0.729	0.138	0.079	0.034	0.013	-0.014	0.001	0.040	0.073	0.045	0.002
-0.114	0.640	-0.747	-0.111	0.678	-0.726	0.134	0.217	0.029	0.005	-0.019	0.006	0.028	0.066	0.053	-0.002
-0.122	0.632	-0.755	-0.113	0.680	-0.724	0.146	0.083	0.060	-0.000	-0.029	-0.004	0.020	0.056	0.044	-0.008
-0.145	0.643	-0.778	-0.116	0.682	-0.723	0.120	0.131	0.054	-0.021	-0.019	-0.029	0.003	0.065	0.019	-0.006
-0.176	0.640	-0.751	-0.116	0.684	-0.721	0.170	-0.065	0.081	-0.051	-0.025	-0.004	0.034	0.058	0.045	-0.012
-0.099	0.616	-0.731	-0.118	0.686	-0.718	0.174	0.063	0.072	0.028	-0.050	0.014	0.042	0.033	0.063	-0.019
-0.160	0.628	-0.743	-0.120	0.687	-0.716	0.130	0.103	0.079	-0.031	-0.040	-0.000	0.020	0.042	0.051	-0.019
-0.168	0.651	-0.747	-0.122	0.689	-0.714	0.137	-0.018	0.094	-0.038	-0.019	-0.006	0.028	0.063	0.046	-0.010
-0.145	0.624	-0.743	-0.123	0.691	-0.712	0.159	0.015	0.106	-0.013	-0.048	-0.004	0.006	0.033	0.048	-0.012
-0.145	0.655	-0.767	-0.125	0.692	-0.711	0.132	0.026	0.123	-0.011	-0.018	-0.029	0.006	0.062	0.022	-0.005
-0.130	0.678	-0.763	-0.127	0.693	-0.709	0.095	-0.016	0.136	0.006	0.004	-0.027	0.009	0.083	0.023	0.001
-0.133	0.655	-0.731	-0.130	0.694	-0.708	0.085	0.062	0.135	0.005	-0.020	0.004	0.005	0.058	0.053	0.004
-0.153	0.647	-0.763	-0.131	0.694	-0.707	0.067	-0.013	0.111	-0.013	-0.028	-0.029	0.014	0.049	0.020	-0.001
-0.149	0.636	-0.771	-0.133	0.695	-0.707	0.069	0.037	0.110	-0.007	-0.040	-0.038	0.011	0.035	0.011	-0.001
-0.180	0.632	-0.759	-0.135	0.695	-0.706	0.047	-0.038	0.122	-0.036	-0.044	-0.026	0.041	0.029	0.022	0.002
-0.137	0.643	-0.755	-0.136	0.696	-0.705	0.065	0.015	0.088	0.007	-0.033	-0.023	0.002	0.037	0.025	0.002
-0.145	0.647	-0.775	-0.138	0.696	-0.705	0.045	0.044	0.106	0.002	-0.029	-0.043	0.006	0.038	0.004	0.001
-0.157	0.643	-0.747	-0.139	0.695	-0.705	-0.003	-0.052	0.103	-0.009	-0.033	-0.015	0.018	0.032	0.030	0.006
-0.157	0.651	-0.755	-0.141	0.695	-0.705	0.026	0.039	0.102	-0.007	-0.025	-0.024	0.018	0.037	0.020	0.001
-0.149	0.659	-0.735	-0.142	0.695	-0.705	0.024	-0.061	0.117	0.001	-0.017	-0.004	0.011	0.043	0.036	-0.006
-0.176	0.651	-0.767	-0.144	0.696	-0.704	0.084	0.073	0.078	-0.024	-0.025	-0.037	0.039	0.034	0.002	-0.001
-0.176	0.640	-0.735	-0.145	0.696	-0.703	0.024	-0.033	0.093	-0.023	-0.037	-0.005	0.039	0.020	0.030	0.003
-0.137	0.647	-0.731	-0.147	0.696	-0.702	0.062	0.082	0.101	0.018	-0.030	-0.003	0.001	0.026	0.033	0.001
-0.141	0.636	-0.751	-0.149	0.696	-0.702	0.045	0.036	0.108	0.016	-0.041	-0.023	0.004	0.012	0.011	0.004
-0.176	0.632	-0.755	-0.151	0.696	-0.701	0.040	-0.001	0.118	-0.016	-0.045	-0.027	0.038	0.006	0.006	0.016
-0.157	0.643	-0.735	-0.152	0.696	-0.701	0.022	-0.031	0.124	0.004	-0.033	-0.008	0.019	0.015	0.024	0.020
-0.133	0.667	-0.759	-0.154	0.696	-0.701	0.014	0.024	0.113	0.029	-0.010	-0.031	0.005	0.036	0.001	0.016
-0.133	0.667	-0.759	-0.155	0.696	-0.701	0.018	-0.034	0.117	0.030	-0.010	-0.032	0.006	0.033	0.002	0.019
-0.168	0.632	-0.755	-0.157	0.695	-0.702	-0.040	-0.019	0.118	-0.003	-0.043	-0.027	0.029	0.004	0.000	0.017
-0.168	0.612	-0.755	-0.158	0.694	-0.702	0.016	-0.017	0.108	-0.002	-0.062	-0.027	0.029	0.026	0.002	0.009
-0.180	0.624	-0.751	-0.160	0.693	-0.703	-0.046	0.043	0.093	-0.011	-0.050	-0.022	0.041	0.018	0.000	0.006
-0.191	0.640	-0.782	-0.161	0.692	-0.704	-0.054	-0.049	0.115	-0.022	-0.033	-0.053	0.053	0.004	0.035	0.008
-0.157	0.616	-0.763	-0.162	0.691	-0.704	-0.001	-0.063	0.120	0.013	-0.055	-0.033	0.019	0.030	0.018	0.012
-0.157	0.620	-0.735	-0.163	0.691	-0.705	-0.004	-0.032	0.095	0.014	-0.051	-0.005	0.019	0.028	0.006	0.021
-0.145	0.632	-0.735	-0.163	0.691	-0.704	0.029	-0.065	0.088	0.026	-0.039	-0.005	0.008	0.019	0.003	0.025
-0.130	0.643	-0.747	-0.164	0.691	-0.704	0.025	-0.007	0.068	0.042	-0.028	-0.017	0.007	0.010	0.011	0.021
-0.160	0.667	-0.743	-0.165	0.691	-0.704	0.022	0.027	0.047	0.012	-0.005	-0.013	0.024	0.011	0.010	0.017
-0.172	0.655	-0.743	-0.166	0.691	-0.703	0.054	0.006	0.070	0.002	-0.017	-0.014	0.036	0.004	0.013	0.012
-0.180	0.678	-0.727	-0.166	0.691	-0.703	0.029	-0.045	0.068	-0.006	0.006	0.002	0.044	0.017	0.000	0.001
-0.180	0.682	-0.739	-0.167	0.691	-0.703	-0.005	0.013	0.047	-0.005	0.010	-0.010	0.044	0.019	0.015	-0.000
-0.195	0.655	-0.755	-0.167	0.691	-0.704	-0.014	-0.046	0.043	-0.020	-0.016	-0.025	0.059	0.010	0.033	-0.002
-0.180	0.651	-0.767	-0.167	0.690	-0.704	-0.012	-0.020	0.020	-0.005	-0.020	-0.037	0.043	0.016	0.046	0.004
-0.180	0.647	-0.743	-0.167	0.691	-0.704	0.047	-0.017	0.013	-0.005	-0.024	-0.014	0.043	0.022	0.024	0.005
-0.164	0.647	-0.763	-0.167	0.691	-0.703	0.031	-0.020	0.020	0.011	-0.024	-0.033	0.026	0.024	0.046	0.010
-0.187	0.643	-0.775	-0.167	0.692	-0.703	0.064	-0.066	0.029	-0.013	-0.029	-0.046	0.048	0.030	0.059	0.008
-0.168	0.647	-0.759	-0.166	0.691	-0.703	0.013	-0.056	0.031	0.006	-0.025	-0.030	0.029	0.029	0.046	0.008
-0.180	0.647	-0.747	-0.166	0.692	-0.703	0.028	-0.034	0.023	-0.006	-0.025	-0.018	0.040	0.031	0.036	0.008
-0.187	0.659	-0.759	-0.166	0.692	-0.703	0.043	-0.025	0.028	-0.013	-0.014	-0.030	0.047	0.022	0.050	0.007
-0.160	0.640	-0.751	-0.166	0.692	-0.702	0.026	-0.017	0.014	0.014	-0.033	-0.023	0.019	0.043	0.044	0.005
-0.180	0.624	-0.743	-0.165	0.693	-0.702	0.064	-0.081	0.022	-0.006	-0.049	-0.015	0.038	0.060	0.039	0.006
-0.168	0.651	-0.731	-0.165	0.693	-0.701	0.053	-0.016	0.009	0.005	-0.023	-0.004	0.026	0.035	0.030	0.009
-0.172	0.640	-0.739	-0.165	0.694	-0.700	0.083	-0.011	0.030	0.001	-0.036	-0.013	0.030	0.048	0.041	0.007
-0.168	0.651	-0.751	-0.165	0.696	-0.699	0.114	-0.090	0.038	0.005	-0.025	-0.026	0.025	0.038	0.055	0.015
-0.172	0.663	-0.759	-0.164	0.697	-0.698	0.101	-0.065	0.026	0.000	-0.015	-0.035	0.029	0.028	0.066	0.015
-0.137	0.667	-0.739	-0.164	0.698	-0.697	0.095	-0.006	0.014	0.035	-0.012	-0.016	0.006	0.026	0.049	0.017
-0.168	0.643	-0.731	-0.164	0.699	-0.696	0.097	-0.051	0.031	0.004	-0.037	-0.009	0.024	0.051	0.044	0.018
-0.157	0.655	-0.727	-0.164	0.700	-0.695	0.092	-0.041	0.030	0.015	-0.026	-0.006	0.012	0.041	0.042	0.018
-0.157	0.655	-0.727	-0.163	0.702	-0.694	0.114	-0.075	0.008	0.014	-0.027	-0.008	0.012	0.042	0.044	0.012
-0.168	0.674	-0.759	-0.162	0.703	-0.693	0.106	-0.059	0.011	0.002	-0.009	-0.040	0.023	0.025	0.078	0.012
-0.172	0.674	-0.743	-0.161	0.704	-0.691	0.110	-0.060	0.004	-0.003	-0.011	-0.026	0.026	0.027	0.065	0.007
-0.180	0.670	-0.763	-0.161	0.706	-0.690	0.113	-0.047	0.026	-0.011	-0.016	-0.046	0.034	0.033	0.088	0.003
-0.187	0.640	-0.743	-0.161	0.707	-0.689	0.112	-0.093	0.038	-0.019	-0.048	-0.028	0.041	0.066	0.070	0.001
-0.180	0.647	-0.735	-0.160	0.709	-0.687	0.152	-0.061	0.017	-0.012	-0.042	-0.022	0.033	0.060	0.065	0.006
-0.172	0.651	-0.735	-0.159	0.711	-0.686	0.156	-0.149	0.052	-0.005	-0.040	-0.023	0.025	0.058	0.067	0.009
-0.141	0.663	-0.739	-0.158	0.712	-0.684	0.135	-0.066	0.026	0.025	-0.030	-0.029	0.007	0.049	0.073	0.012
-0.157	0.667	-0.743	-0.158	0.714	-0.682	0.150	-0.073	0.047	0.009	-0.028	-0.034	0.008	0.047	0.079	0.013
-0.168	0.651	-0.739	-0.157	0.716	-0.680	0.178	-0.100	0.067	-0.003	-0.046	-0.032	0.019	0.065	0.077	0.013
-0.183	0.663	-0.755	-0.157	0.718	-0.678	0.179	-0.096	0.059	-0.019	-0.036	-0.050	0.034	0.055	0.095	0.004
-0.176	0.674	-0.747	-0.156	0.721	-0.675	0.239	-0.110	0.042	-0.012	-0.028	-0.045	0.025	0.045	0.088	-0.001
-0.191	0.678	-0.743	-0.156	0.723	-0.673	0.204	-0.106	0.060	-0.028	-0.026	-0.044	0.040	0.043	0.086	0.001
-0.176	0.674	-0.723	-0.154	0.726	-0.671	0.207	-0.185	0.044	-0.014	-0.033	-0.026	0.023	0.048	0.068	0.007
-0.157	0.678	-0.731	-0.152	0.727	-0.669	0.139	-0.177	0.046	0.003	-0.030	-0.035	0.003	0.046	0.077	0.009
-0.141	0.682	-0.739	-0.150	0.729	-0.668	0.136	-0.153	0.014	0.017	-0.028	-0.044	0.013	0.043	0.086	0.016
-0.157	0.682	-0.743	-0.149	0.731	-0.666	0.157	-0.174	0.038	-0.001	-0.030	-0.050	0.001	0.045	0.091	0.020
-0.145	0.686	-0.731	-0.147	0.732	-0.665	0.142	-0.179	0.056	0.009	-0.027	-0.039	0.011	0.042	0.080	0.022
-0.145	0.701	-0.723	-0.146	0.734	-0.663	0.155	-0.192	0.072	0.008	-0.014	-0.033	0.012	0.028	0.074	0.018
-0.133	0.686	-0.708	-0.145	0.736	-0.661	0.178	-0.124	0.087	0.019	-0.031	-0.019	0.024	0.044	0.059	0.021
-0.149	0.686	-0.715	-0.145	0.738	-0.659	0.211	-0.134	0.089	0.003	-0.034	-0.030	0.009	0.045	0.068	0.024
-0.133	0.698	-0.715	-0.145	0.741	-0.656	0.229	-0.118	0.101	0.018	-0.025	-0.032	0.026	0.035	0.069	0.027
-0.118	0.709	-0.711	-0.144	0.744	-0.653	0.261	-0.144	0.096	0.032	-0.016	-0.032	0.042	0.023	0.066	0.027
-0.130	0.690	-0.719	-0.143	0.746	-0.650	0.228	-0.174	0.095	0.020	-0.038	-0.042	0.031	0.043	0.075	0.029
-0.137	0.698	-0.715	-0.142	0.749	-0.647	0.230	-0.167	0.097	0.011	-0.033	-0.041	0.024	0.036	0.072	0.031
-0.133	0.694	-0.696	-0.142	0.751	-0.645	0.201	-0.119	0.082	0.015	-0.039	-0.024	0.028	0.040	0.053	0.031
-0.114	0.694	-0.688	-0.142	0.753	-0.642	0.203	-0.162	0.111	0.033	-0.041	-0.018	0.048	0.040	0.046	0.033
-0.114	0.698	-0.700	-0.143	0.755	-0.640	0.198	-0.059	0.125	0.034	-0.039	-0.033	0.048	0.036	0.058	0.032
-0.114	0.709	-0.696	-0.143	0.757	-0.637	0.177	-0.087	0.128	0.035	-0.029	-0.031	0.049	0.024	0.055	0.031
-0.141	0.705	-0.688	-0.145	0.759	-0.635	0.197	-0.077	0.147	0.009	-0.035	-0.025	0.022	0.028	0.047	0.029
-0.141	0.705	-0.688	-0.146	0.761	-0.632	0.190	-0.079	0.135	0.010	-0.037	-0.028	0.023	0.029	0.048	0.028
-0.126	0.709	-0.660	-0.147	0.763	-0.630	0.173	-0.051	0.134	0.027	-0.035	-0.003	0.039	0.025	0.021	0.023
-0.122	0.713	-0.672	-0.149	0.765	-0.627	0.208	-0.062	0.154	0.032	-0.033	-0.017	0.043	0.021	0.033	0.028
-0.141	0.725	-0.672	-0.150	0.766	-0.625	0.156	-0.046	0.151	0.015	-0.023	-0.019	0.025	0.009	0.033	0.029
-0.122	0.709	-0.668	-0.153	0.767	-0.623	0.132	0.032	0.129	0.036	-0.040	-0.017	0.045	0.024	0.029	0.025
-0.149	0.705	-0.692	-0.154	0.768	-0.621	0.146	-0.048	0.128	0.011	-0.045	-0.043	0.018	0.028	0.053	0.020
-0.160	0.701	-0.672	-0.155	0.770	-0.619	0.142	-0.089	0.132	0.000	-0.050	-0.025	0.007	0.032	0.033	0.024
-0.164	0.701	-0.676	-0.156	0.771	-0.617	0.157	-0.076	0.136	-0.002	-0.051	-0.031	0.004	0.032	0.038	0.019
-0.133	0.698	-0.676	-0.158	0.773	-0.614	0.218	-0.056	0.142	0.030	-0.057	-0.034	0.035	0.035	0.038	0.021
-0.153	0.705	-0.652	-0.159	0.775	-0.611	0.227	-0.098	0.157	0.012	-0.051	-0.013	0.016	0.027	0.014	0.029
-0.141	0.728	-0.672	-0.160	0.778	-0.608	0.242	-0.076	0.163	0.024	-0.030	-0.036	0.028	0.004	0.034	0.034
-0.130	0.736	-0.664	-0.162	0.780	-0.604	0.278	-0.042	0.147	0.038	-0.024	-0.033	0.041	0.004	0.027	0.029
-0.145	0.736	-0.668	-0.163	0.783	-0.600	0.270	-0.060	0.139	0.024	-0.027	-0.041	0.026	0.005	0.031	0.030
-0.168	0.740	-0.664	-0.164	0.786	-0.597	0.282	-0.139	0.147	0.001	-0.025	-0.041	0.003	0.009	0.027	0.034
-0.153	0.725	-0.637	-0.165	0.788	-0.593	0.282	-0.154	0.152	0.017	-0.044	-0.017	0.019	0.006	0.000	0.029
-0.122	0.736	-0.641	-0.166	0.791	-0.589	0.284	-0.053	0.142	0.048	-0.035	-0.025	0.051	0.006	0.004	0.027
-0.160	0.721	-0.652	-0.167	0.794	-0.584	0.315	-0.076	0.128	0.010	-0.053	-0.041	0.013	0.010	0.016	0.033
-0.157	0.740	-0.633	-0.168	0.798	-0.579	0.341	-0.130	0.124	0.014	-0.037	-0.027	0.017	0.010	0.003	0.034
-0.130	0.748	-0.625	-0.168	0.801	-0.574	0.340	-0.093	0.117	0.042	-0.033	-0.024	0.044	0.017	0.011	0.029
-0.160	0.759	-0.637	-0.169	0.805	-0.569	0.352	-0.085	0.104	0.012	-0.024	-0.042	0.014	0.029	0.002	0.033
-0.153	0.775	-0.629	-0.169	0.808	-0.564	0.345	-0.153	0.122	0.020	-0.012	-0.040	0.022	0.044	0.006	0.034
-0.149	0.783	-0.633	-0.170	0.811	-0.560	0.302	-0.066	0.097	0.024	-0.007	-0.049	0.027	0.051	0.002	0.036
-0.157	0.763	-0.617	-0.170	0.814	-0.555	0.356	-0.095	0.092	0.017	-0.029	-0.039	0.019	0.032	0.017	0.036
-0.130	0.779	-0.625	-0.171	0.818	-0.550	0.329	-0.110	0.098	0.044	-0.016	-0.052	0.047	0.047	0.009	0.035
-0.160	0.759	-0.601	-0.171	0.821	-0.545	0.336	-0.045	0.083	0.014	-0.038	-0.033	0.017	0.027	0.032	0.037
-0.160	0.767	-0.605	-0.172	0.825	-0.539	0.378	-0.073	0.093	0.015	-0.034	-0.043	0.017	0.035	0.028	0.038
-0.141	0.783	-0.605	-0.173	0.828	-0.534	0.343	-0.042	0.084	0.035	-0.022	-0.049	0.037	0.050	0.027	0.035
-0.153	0.775	-0.585	-0.174	0.831	-0.528	0.382	-0.057	0.077	0.024	-0.033	-0.035	0.025	0.041	0.046	0.037
-0.145	0.783	-0.577	-0.174	0.835	-0.521	0.400	-0.065	0.082	0.032	-0.029	-0.034	0.034	0.049	0.054	0.039
-0.153	0.794	-0.570	-0.175	0.839	-0.515	0.405	-0.048	0.073	0.025	-0.021	-0.032	0.026	0.060	0.061	0.036
-0.153	0.794	-0.570	-0.175	0.843	-0.508	0.434	-0.054	0.065	0.026	-0.025	-0.039	0.027	0.059	0.060	0.037
-0.157	0.810	-0.570	-0.176	0.847	-0.501	0.422	-0.055	0.057	0.022	-0.014	-0.046	0.023	0.074	0.060	0.036
-0.153	0.817	-0.558	-0.176	0.851	-0.494	0.446	-0.049	0.035	0.026	-0.010	-0.042	0.028	0.082	0.071	0.037
-0.157	0.813	-0.554	-0.176	0.856	-0.487	0.469	-0.083	0.055	0.023	-0.018	-0.045	0.024	0.077	0.074	0.038
-0.153	0.817	-0.538	-0.176	0.860	-0.479	0.451	-0.072	0.041	0.026	-0.018	-0.037	0.028	0.081	0.090	0.035
-0.149	0.837	-0.542	-0.176	0.864	-0.472	0.482	-0.079	0.032	0.030	-0.003	-0.048	0.032	0.099	0.085	0.033
-0.168	0.844	-0.518	-0.175	0.868	-0.464	0.485	-0.106	0.046	0.011	-0.000	-0.033	0.014	0.106	0.108	0.033
-0.168	0.868	-0.530	-0.176	0.873	-0.456	0.480	-0.040	0.051	0.011	0.019	-0.052	0.014	0.129	0.096	0.031
-0.164	0.864	-0.530	-0.176	0.877	-0.447	0.499	-0.030	0.051	0.016	0.011	-0.061	0.018	0.124	0.095	0.027
-0.168	0.852	-0.510	-0.177	0.881	-0.439	0.494	-0.078	0.062	0.012	-0.005	-0.049	0.015	0.112	0.114	0.028
-0.176	0.868	-0.507	-0.177	0.885	-0.431	0.478	-0.099	0.052	0.005	0.007	-0.053	0.008	0.126	0.117	0.033
-0.168	0.860	-0.495	-0.177	0.889	-0.424	0.465	-0.101	0.041	0.012	-0.005	-0.049	0.016	0.118	0.128	0.035
-0.137	0.871	-0.479	-0.176	0.892	-0.417	0.411	-0.044	0.019	0.043	0.003	-0.040	0.047	0.128	0.143	0.034
-0.153	0.860	-0.483	-0.176	0.895	-0.410	0.408	-0.061	0.021	0.027	-0.011	-0.051	0.031	0.116	0.138	0.034
-0.168	0.856	-0.471	-0.176	0.898	-0.403	0.408	-0.065	0.009	0.011	-0.018	-0.046	0.016	0.111	0.149	0.036
-0.168	0.864	-0.455	-0.175	0.901	-0.396	0.397	-0.094	0.023	0.011	-0.014	-0.037	0.016	0.118	0.164	0.033
-0.160	0.864	-0.463	-0.175	0.904	-0.389	0.422	-0.071	0.012	0.018	-0.017	-0.052	0.024	0.117	0.156	0.031
-0.149	0.879	-0.447	-0.175	0.908	-0.382	0.427	-0.056	0.015	0.029	-0.005	-0.044	0.036	0.131	0.171	0.033
-0.160	0.895	-0.443	-0.174	0.911	-0.375	0.403	-0.117	0.011	0.017	0.008	-0.046	0.024	0.146	0.174	0.035
-0.153	0.898	-0.428	-0.173	0.914	-0.367	0.444	-0.082	-0.012	0.024	0.008	-0.038	0.032	0.149	0.189	0.039
-0.149	0.910	-0.412	-0.172	0.917	-0.360	0.410	-0.105	-0.000	0.027	0.017	-0.029	0.036	0.160	0.205	0.037
-0.137	0.937	-0.428	-0.172	0.920	-0.354	0.386	-0.024	-0.017	0.038	0.041	-0.052	0.048	0.186	0.188	0.039
-0.153	0.914	-0.400	-0.171	0.922	-0.347	0.379	-0.041	-0.010	0.022	0.015	-0.031	0.033	0.161	0.214	0.036
-0.141	0.945	-0.404	-0.171	0.924	-0.342	0.301	-0.021	-0.004	0.033	0.044	-0.040	0.045	0.191	0.209	0.031
-0.168	0.929	-0.396	-0.171	0.926	-0.337	0.262	-0.048	0.023	0.006	0.027	-0.037	0.018	0.175	0.215	0.023
-0.176	0.945	-0.392	-0.172	0.927	-0.333	0.256	-0.084	0.058	-0.001	0.041	-0.037	0.010	0.189	0.218	0.019
-0.183	0.933	-0.404	-0.173	0.929	-0.328	0.250	-0.036	0.077	-0.007	0.028	-0.053	0.002	0.176	0.205	0.015
-0.180	0.941	-0.376	-0.174	0.930	-0.324	0.266	-0.058	0.109	-0.002	0.035	-0.030	0.006	0.183	0.232	0.015
-0.164	0.941	-0.373	-0.176	0.931	-0.320	0.224	-0.076	0.123	0.015	0.034	-0.030	0.021	0.182	0.235	0.018
-0.164	0.933	-0.357	-0.179	0.931	-0.317	0.178	-0.065	0.165	0.017	0.025	-0.017	0.020	0.174	0.250	0.023
-0.164	0.933	-0.357	-0.182	0.932	-0.315	0.149	-0.066	0.197	0.021	0.025	-0.020	0.019	0.173	0.249	0.032
-0.164	0.918	-0.369	-0.186	0.931	-0.313	0.110	-0.073	0.232	0.025	0.010	-0.033	0.018	0.157	0.237	0.039
-0.145	0.898	-0.373	-0.190	0.931	-0.312	0.098	-0.062	0.257	0.048	-0.008	-0.038	0.036	0.137	0.233	0.046
-0.153	0.883	-0.373	-0.195	0.930	-0.310	0.077	-0.028	0.279	0.045	-0.023	-0.040	0.027	0.120	0.232	0.050
-0.153	0.875	-0.373	-0.200	0.930	-0.309	0.091	-0.051	0.291	0.050	-0.030	-0.041	0.026	0.111	0.232	0.056
-0.168	0.895	-0.361	-0.205	0.929	-0.309	0.047	-0.035	0.288	0.039	-0.009	-0.030	0.009	0.129	0.243	0.061
-0.157	0.925	-0.373	-0.210	0.928	-0.309	0.001	-0.019	0.272	0.056	0.023	-0.041	0.019	0.159	0.231	0.066
-0.153	0.922	-0.388	-0.214	0.926	-0.311	-0.110	-0.036	0.277	0.064	0.021	-0.054	0.023	0.154	0.215	0.067
-0.153	0.922	-0.392	-0.219	0.923	-0.315	-0.199	-0.006	0.284	0.069	0.024	-0.054	0.022	0.153	0.211	0.067
-0.180	0.925	-0.400	-0.225	0.920	-0.320	-0.267	0.009	0.310	0.048	0.031	-0.057	0.005	0.156	0.202	0.065
-0.203	0.945	-0.416	-0.231	0.917	-0.327	-0.326	-0.015	0.320	0.030	0.054	-0.066	0.029	0.174	0.186	0.061
-0.199	0.960	-0.412	-0.236	0.913	-0.334	-0.384	-0.017	0.305	0.040	0.074	-0.055	0.026	0.189	0.189	0.053
-0.203	0.956	-0.416	-0.241	0.908	-0.342	-0.445	0.016	0.277	0.041	0.074	-0.051	0.030	0.184	0.185	0.049
-0.218	0.949	-0.428	-0.245	0.903	-0.352	-0.538	0.005	0.241	0.029	0.072	-0.053	0.046	0.175	0.172	0.047
-0.226	0.925	-0.436	-0.249	0.898	-0.363	-0.611	0.000	0.219	0.025	0.054	-0.049	0.053	0.151	0.164	0.043
-0.230	0.902	-0.447	-0.253	0.892	-0.375	-0.652	0.019	0.190	0.025	0.037	-0.049	0.058	0.127	0.151	0.035
-0.237	0.895	-0.459	-0.256	0.886	-0.387	-0.664	0.020	0.165	0.020	0.035	-0.049	0.065	0.118	0.139	0.033
-0.268	0.925	-0.495	-0.258	0.880	-0.399	-0.694	-0.007	0.142	-0.009	0.072	-0.072	0.096	0.149	0.103	0.029
-0.245	0.910	-0.491	-0.260	0.873	-0.412	-0.721	-0.016	0.117	0.016	0.063	-0.055	0.073	0.133	0.106	0.024
-0.253	0.895	-0.483	-0.261	0.866	-0.426	-0.762	-0.024	0.097	0.010	0.055	-0.034	0.081	0.116	0.113	0.020
-0.257	0.871	-0.487	-0.262	0.859	-0.440	-0.815	-0.056	0.072	0.007	0.039	-0.023	0.085	0.092	0.108	0.021
-0.249	0.860	-0.487	-0.262	0.851	-0.455	-0.864	-0.059	0.040	0.014	0.036	-0.008	0.078	0.080	0.108	0.017
-0.241	0.868	-0.499	-0.262	0.842	-0.471	-0.921	-0.024	0.018	0.022	0.052	-0.004	0.070	0.087	0.095	0.016
-0.249	0.864	-0.518	-0.262	0.833	-0.488	-0.984	-0.018	-0.014	0.014	0.057	-0.007	0.078	0.083	0.075	0.014
-0.253	0.856	-0.546	-0.261	0.823	-0.505	-1.040	-0.002	-0.032	0.009	0.060	-0.017	0.082	0.075	0.047	0.009
-0.257	0.829	-0.538	-0.260	0.812	-0.523	-1.077	-0.014	-0.047	0.004	0.044	0.009	0.086	0.047	0.054	0.000
-0.264	0.817	-0.554	-0.258	0.800	-0.541	-1.104	-0.057	-0.062	-0.005	0.044	0.011	0.094	0.036	0.038	-0.001
-0.272	0.794	-0.558	-0.257	0.789	-0.558	-1.088	-0.052	-0.086	-0.015	0.032	0.025	0.102	0.012	0.034	0.000
-0.233	0.775	-0.566	-0.255	0.777	-0.575	-1.076	-0.043	-0.097	0.021	0.025	0.034	0.063	0.007	0.026	0.003
-0.218	0.752	-0.585	-0.252	0.766	-0.591	-1.010	-0.017	-0.125	0.034	0.013	0.031	0.048	0.031	0.006	0.005
-0.218	0.752	-0.585	-0.250	0.755	-0.606	-0.957	-0.029	-0.131	0.032	0.024	0.046	0.048	0.031	0.006	0.010
-0.230	0.698	-0.601	-0.247	0.745	-0.620	-0.905	-0.058	-0.120	0.018	-0.020	0.044	0.060	0.085	0.010	0.013
-0.226	0.670	-0.617	-0.246	0.735	-0.632	-0.852	-0.018	-0.106	0.020	-0.037	0.041	0.056	0.113	0.026	0.015
-0.214	0.647	-0.656	-0.244	0.725	-0.645	-0.834	0.013	-0.138	0.029	-0.050	0.014	0.045	0.136	0.065	0.013
-0.214	0.651	-0.700	-0.243	0.715	-0.656	-0.799	0.081	-0.144	0.028	-0.036	-0.017	0.045	0.132	0.109	0.010
-0.241	0.636	-0.708	-0.242	0.705	-0.666	-0.737	0.045	-0.100	0.000	-0.042	-0.015	0.073	0.148	0.116	0.008
-0.249	0.620	-0.688	-0.240	0.696	-0.676	-0.680	-0.054	-0.077	-0.010	-0.049	0.015	0.081	0.163	0.097	0.008
-0.226	0.585	-0.668	-0.237	0.688	-0.685	-0.604	-0.120	-0.071	0.011	-0.076	0.045	0.058	0.198	0.077	0.009
-0.195	0.574	-0.680	-0.236	0.681	-0.693	-0.553	-0.050	-0.075	0.040	-0.080	0.041	0.027	0.210	0.089	0.015
-0.183	0.589	-0.704	-0.235	0.674	-0.700	-0.480	-0.019	-0.054	0.050	-0.058	0.024	0.016	0.194	0.112	0.026
-0.191	0.624	-0.719	-0.234	0.669	-0.705	-0.380	-0.011	-0.036	0.042	-0.018	0.014	0.025	0.159	0.128	0.032
-0.180	0.616	-0.708	-0.234	0.665	-0.709	-0.294	0.029	-0.006	0.053	-0.022	0.030	0.013	0.166	0.116	0.034
-0.191	0.597	-0.711	-0.235	0.662	-0.712	-0.213	0.025	0.035	0.042	-0.038	0.029	0.025	0.185	0.119	0.026
-0.199	0.574	-0.731	-0.237	0.660	-0.713	-0.112	0.111	0.050	0.036	-0.059	0.010	0.034	0.208	0.139	0.019
-0.237	0.574	-0.743	-0.239	0.658	-0.714	-0.054	0.057	0.068	-0.002	-0.058	-0.001	0.073	0.208	0.150	0.013
-0.241	0.578	-0.751	-0.240	0.657	-0.714	-0.039	0.033	0.055	-0.004	-0.054	-0.009	0.077	0.204	0.158	0.005
-0.226	0.566	-0.735	-0.240	0.657	-0.715	-0.007	-0.026	0.059	0.011	-0.065	0.007	0.062	0.216	0.142	0.003
-0.237	0.558	-0.708	-0.241	0.657	-0.714	0.053	-0.004	0.092	0.001	-0.073	0.034	0.075	0.223	0.114	0.005
-0.210	0.562	-0.715	-0.243	0.658	-0.713	0.117	0.026	0.114	0.029	-0.070	0.025	0.048	0.219	0.121	0.010
-0.222	0.555	-0.723	-0.245	0.660	-0.710	0.227	0.002	0.141	0.019	-0.080	0.014	0.060	0.226	0.129	0.009
-0.218	0.574	-0.723	-0.248	0.664	-0.706	0.299	0.036	0.162	0.026	-0.064	0.011	0.057	0.206	0.128	0.012
-0.237	0.578	-0.723	-0.250	0.668	-0.701	0.377	-0.015	0.170	0.008	-0.064	0.006	0.077	0.202	0.128	0.008
-0.237	0.585	-0.704	-0.252	0.672	-0.696	0.380	0.003	0.143	0.010	-0.061	0.021	0.077	0.194	0.107	0.005
-0.245	0.570	-0.708	-0.253	0.677	-0.691	0.403	0.001	0.127	0.004	-0.081	0.012	0.086	0.209	0.111	0.003
-0.241	0.574	-0.684	-0.254	0.682	-0.686	0.402	-0.074	0.123	0.009	-0.082	0.031	0.082	0.204	0.086	0.004
-0.237	0.578	-0.692	-0.255	0.687	-0.681	0.403	-0.018	0.104	0.014	-0.083	0.018	0.079	0.200	0.094	0.006
-0.233	0.585	-0.684	-0.256	0.692	-0.675	0.459	-0.017	0.095	0.018	-0.081	0.019	0.076	0.191	0.085	0.006
-0.233	0.605	-0.696	-0.257	0.698	-0.669	0.472	-0.062	0.073	0.018	-0.067	0.001	0.077	0.171	0.096	0.008
-0.245	0.632	-0.668	-0.257	0.704	-0.662	0.487	-0.023	0.050	0.007	-0.046	0.022	0.089	0.144	0.068	0.008
-0.241	0.682	-0.672	-0.257	0.710	-0.656	0.448	-0.023	0.015	0.010	-0.002	0.012	0.086	0.093	0.071	0.003
-0.241	0.682	-0.672	-0.257	0.716	-0.649	0.474	-0.023	0.007	0.010	-0.008	0.006	0.086	0.092	0.070	0.001
-0.260	0.709	-0.664	-0.256	0.721	-0.644	0.403	-0.033	0.004	-0.009	0.014	0.008	0.106	0.064	0.061	0.004
-0.249	0.725	-0.684	-0.255	0.726	-0.638	0.420	-0.090	-0.005	0.001	0.025	-0.017	0.095	0.047	0.080	0.004
-0.237	0.732	-0.660	-0.254	0.732	-0.633	0.403	-0.058	-0.026	0.011	0.027	0.001	0.084	0.039	0.056	0.008
-0.241	0.732	-0.664	-0.252	0.737	-0.627	0.420	-0.078	-0.023	0.006	0.022	-0.008	0.089	0.038	0.058	0.015
-0.230	0.728	-0.680	-0.251	0.743	-0.621	0.450	-0.078	-0.036	0.016	0.012	-0.030	0.078	0.041	0.073	0.017
-0.226	0.717	-0.664	-0.249	0.748	-0.615	0.432	-0.047	-0.046	0.019	-0.005	-0.020	0.075	0.051	0.056	0.017
-0.230	0.728	-0.652	-0.248	0.753	-0.610	0.374	-0.057	-0.064	0.014	0.001	-0.014	0.079	0.039	0.043	0.018
-0.237	0.721	-0.656	-0.246	0.758	-0.605	0.352	-0.050	-0.078	0.004	-0.011	-0.023	0.088	0.046	0.046	0.014
-0.237	0.736	-0.656	-0.244	0.762	-0.600	0.300	-0.008	-0.111	0.003	-0.000	-0.027	0.088	0.029	0.045	0.010
-0.241	0.748	-0.656	-0.242	0.766	-0.596	0.298	-0.040	-0.132	-0.004	0.007	-0.032	0.093	0.017	0.044	0.006
-0.241	0.759	-0.652	-0.239	0.770	-0.592	0.286	-0.025	-0.150	-0.007	0.015	-0.032	0.093	0.004	0.039	0.004
-0.245	0.748	-0.637	-0.236	0.774	-0.588	0.307	-0.068	-0.128	-0.014	-0.001	-0.021	0.098	0.014	0.022	0.004
-0.230	0.752	-0.625	-0.234	0.778	-0.583	0.306	-0.033	-0.123	-0.001	-0.002	-0.014	0.083	0.009	0.009	0.003
-0.226	0.744	-0.625	-0.232	0.782	-0.578	0.331	0.009	-0.119	0.001	-0.013	-0.019	0.080	0.016	0.007	0.005
-0.226	0.752	-0.617	-0.230	0.787	-0.573	0.352	-0.034	-0.129	-0.001	-0.010	-0.016	0.081	0.007	0.002	0.008
-0.214	0.779	-0.621	-0.227	0.791	-0.569	0.286	-0.021	-0.168	0.008	0.013	-0.024	0.070	0.022	0.000	0.009
-0.218	0.794	-0.617	-0.224	0.795	-0.564	0.319	-0.008	-0.162	0.002	0.024	-0.025	0.075	0.039	0.005	0.006
-0.226	0.829	-0.633	-0.221	0.799	-0.559	0.304	-0.069	-0.154	-0.009	0.055	-0.045	0.083	0.075	0.009	-0.001
-0.237	0.813	-0.629	-0.218	0.803	-0.555	0.257	-0.060	-0.163	-0.023	0.036	-0.045	0.095	0.061	0.004	-0.007
-0.253	0.798	-0.601	-0.214	0.806	-0.552	0.268	-0.147	-0.127	-0.042	0.017	-0.021	0.112	0.047	0.025	-0.009
-0.226	0.802	-0.589	-0.211	0.809	-0.548	0.273	-0.106	-0.104	-0.018	0.017	-0.013	0.085	0.052	0.039	-0.006
-0.214	0.806	-0.589	-0.209	0.814	-0.543	0.369	-0.094	-0.054	-0.008	0.017	-0.019	0.075	0.058	0.041	-0.002
-0.187	0.829	-0.585	-0.208	0.818	-0.537	0.353	-0.018	-0.064	0.017	0.036	-0.020	0.048	0.082	0.046	0.009
-0.195	0.837	-0.581	-0.207	0.821	-0.532	0.291	0.036	-0.109	0.008	0.040	-0.021	0.057	0.091	0.052	0.016
-0.195	0.817	-0.593	-0.205	0.824	-0.528	0.258	0.065	-0.133	0.007	0.018	-0.038	0.058	0.074	0.042	0.025
-0.195	0.798	-0.613	-0.203	0.827	-0.524	0.228	0.052	-0.142	0.005	-0.005	-0.061	0.058	0.056	0.024	0.036
-0.180	0.794	-0.617	-0.203	0.830	-0.520	0.202	0.145	-0.119	0.020	-0.011	-0.069	0.044	0.054	0.022	0.038
-0.153	0.798	-0.637	-0.205	0.833	-0.514	0.316	0.349	-0.043	0.050	-0.010	-0.095	0.018	0.059	0.004	0.041
-0.218	0.848	-0.633	-0.210	0.838	-0.504	0.533	0.299	0.100	-0.010	0.036	-0.101	0.084	0.111	0.010	0.023
-0.218	0.848	-0.633	-0.215	0.844	-0.492	0.682	0.237	0.146	-0.005	0.030	-0.113	0.084	0.113	0.012	0.004
-0.280	0.883	-0.507	-0.217	0.848	-0.483	0.527	0.036	0.104	-0.064	0.060	0.004	0.147	0.149	0.140	-0.005
-0.257	0.895	-0.455	-0.217	0.851	-0.478	0.291	-0.018	0.015	-0.041	0.069	0.050	0.124	0.163	0.193	0.004
-0.172	0.895	-0.483	-0.217	0.852	-0.476	0.104	0.110	-0.066	0.044	0.068	0.021	0.040	0.165	0.168	0.008
-0.153	0.879	-0.534	-0.217	0.852	-0.476	-0.045	0.200	-0.076	0.063	0.053	-0.031	0.022	0.151	0.118	0.032
-0.172	0.875	-0.546	-0.217	0.851	-0.479	-0.207	0.132	-0.075	0.043	0.051	-0.039	0.042	0.149	0.109	0.061
-0.157	0.864	-0.526	-0.216	0.848	-0.485	-0.373	0.111	-0.120	0.058	0.043	-0.013	0.028	0.139	0.131	0.081
-0.122	0.829	-0.558	-0.212	0.843	-0.493	-0.510	0.033	-0.222	0.089	0.012	-0.036	0.006	0.106	0.101	0.097
-0.083	0.802	-0.589	-0.208	0.839	-0.503	-0.580	0.060	-0.287	0.123	-0.010	-0.058	0.044	0.081	0.072	0.119
-0.068	0.771	-0.617	-0.201	0.835	-0.513	-0.531	-0.109	-0.308	0.132	-0.037	-0.075	0.059	0.052	0.047	0.151
-0.037	0.779	-0.617	-0.194	0.831	-0.522	-0.481	-0.128	-0.315	0.155	-0.025	-0.066	0.089	0.061	0.049	0.188
0.024	0.794	-0.621	-0.188	0.829	-0.527	-0.278	-0.090	-0.263	0.211	-0.008	-0.065	0.149	0.078	0.047	0.224
0.090	0.829	-0.652	-0.183	0.829	-0.529	-0.105	-0.021	-0.231	0.272	0.027	-0.094	0.214	0.115	0.018	0.260
0.113	0.860	-0.680	-0.179	0.829	-0.530	-0.049	0.035	-0.211	0.291	0.058	-0.120	0.236	0.147	0.008	0.280
0.147	0.875	-0.648	-0.176	0.829	-0.531	-0.039	0.146	-0.209	0.323	0.073	-0.088	0.270	0.164	0.026	0.282
0.082	0.902	-0.656	-0.174	0.828	-0.533	-0.155	0.194	-0.239	0.255	0.101	-0.094	0.204	0.193	0.020	0.252
0.032	0.895	-0.684	-0.171	0.827	-0.535	-0.178	0.219	-0.279	0.202	0.095	-0.119	0.153	0.186	0.005	0.216
-0.064	0.891	-0.688	-0.167	0.826	-0.538	-0.163	0.127	-0.259	0.102	0.092	-0.120	0.056	0.184	0.007	0.179
-0.049	0.891	-0.641	-0.164	0.825	-0.541	-0.186	0.118	-0.256	0.114	0.094	-0.070	0.071	0.186	0.043	0.150
-0.033	0.868	-0.644	-0.161	0.823	-0.544	-0.229	0.133	-0.251	0.126	0.072	-0.070	0.085	0.164	0.041	0.130
-0.045	0.840	-0.633	-0.158	0.822	-0.548	-0.230	0.071	-0.220	0.112	0.047	-0.055	0.073	0.139	0.055	0.116
-0.030	0.844	-0.621	-0.155	0.820	-0.551	-0.219	0.158	-0.245	0.124	0.053	-0.040	0.087	0.145	0.068	0.097
-0.103	0.864	-0.633	-0.153	0.818	-0.554	-0.195	0.184	-0.234	0.050	0.074	-0.049	0.013	0.166	0.058	0.074
-0.126	0.856	-0.633	-0.150	0.816	-0.558	-0.251	0.084	-0.224	0.024	0.068	-0.045	0.011	0.160	0.060	0.050
-0.130	0.852	-0.617	-0.147	0.815	-0.561	-0.222	0.068	-0.250	0.016	0.066	-0.025	0.016	0.158	0.078	0.024
-0.145	0.829	-0.605	-0.143	0.812	-0.565	-0.244	0.007	-0.241	-0.003	0.045	-0.009	0.033	0.136	0.091	0.007
-0.137	0.825	-0.589	-0.139	0.810	-0.570	-0.303	0.042	-0.252	0.001	0.044	0.011	0.026	0.134	0.109	0.001
-0.160	0.802	-0.605	-0.135	0.807	-0.576	-0.330	-0.029	-0.243	-0.026	0.024	0.001	0.050	0.112	0.095	-0.001
-0.122	0.783	-0.609	-0.131	0.803	-0.581	-0.321	-0.018	-0.254	0.008	0.008	0.002	0.013	0.094	0.092	-0.000
-0.110	0.798	-0.613	-0.126	0.800	-0.587	-0.377	-0.002	-0.282	0.015	0.027	0.005	0.003	0.111	0.090	-0.004
-0.110	0.798	-0.613	-0.122	0.795	-0.594	-0.448	0.023	-0.292	0.011	0.032	0.012	0.004	0.112	0.091	-0.004
-0.137	0.802	-0.629	-0.117	0.790	-0.602	-0.478	-0.047	-0.284	-0.021	0.041	0.004	0.032	0.118	0.077	-0.013
-0.126	0.810	-0.605	-0.112	0.785	-0.610	-0.488	-0.037	-0.293	-0.015	0.053	0.035	0.022	0.127	0.102	-0.022
-0.126	0.798	-0.593	-0.108	0.780	-0.617	-0.480	0.034	-0.276	-0.019	0.047	0.054	0.023	0.116	0.115	-0.027
-0.126	0.775	-0.625	-0.104	0.774	-0.625	-0.518	-0.012	-0.251	-0.023	0.029	0.031	0.025	0.094	0.085	-0.031
-0.114	0.748	-0.644	-0.100	0.768	-0.633	-0.497	-0.002	-0.262	-0.015	0.007	0.019	0.015	0.068	0.067	-0.035
-0.130	0.709	-0.641	-0.096	0.762	-0.641	-0.512	-0.005	-0.231	-0.034	-0.025	0.031	0.031	0.031	0.072	-0.040
-0.133	0.725	-0.656	-0.093	0.756	-0.647	-0.444	-0.014	-0.233	-0.041	-0.004	0.022	0.036	0.047	0.057	-0.048
-0.153	0.721	-0.672	-0.088	0.751	-0.654	-0.412	-0.108	-0.212	-0.065	-0.003	0.012	0.057	0.044	0.042	-0.050
-0.153	0.732	-0.668	-0.084	0.747	-0.659	-0.349	-0.146	-0.196	-0.069	0.013	0.022	0.058	0.056	0.047	-0.045
-0.114	0.748	-0.711	-0.079	0.743	-0.665	-0.358	-0.186	-0.189	-0.036	0.033	-0.016	0.021	0.072	0.005	-0.037
-0.095	0.763	-0.708	-0.073	0.739	-0.670	-0.312	-0.178	-0.189	-0.022	0.052	-0.007	0.002	0.088	0.010	-0.024
-0.076	0.728	-0.708	-0.068	0.735	-0.674	-0.265	-0.177	-0.196	-0.008	0.020	-0.003	0.016	0.054	0.011	-0.010
-0.064	0.732	-0.727	-0.063	0.732	-0.678	-0.270	-0.172	-0.204	-0.001	0.028	-0.018	0.026	0.058	0.008	-0.007
-0.068	0.725	-0.723	-0.059	0.728	-0.683	-0.296	-0.072	-0.229	-0.009	0.024	-0.010	0.021	0.050	0.004	-0.004
-0.064	0.694	-0.715	-0.054	0.724	-0.687	-0.281	-0.086	-0.227	-0.010	-0.003	0.003	0.024	0.020	0.004	-0.006
-0.053	0.705	-0.719	-0.050	0.720	-0.692	-0.317	-0.066	-0.239	-0.002	0.012	0.004	0.034	0.031	0.001	-0.011
-0.057	0.709	-0.708	-0.046	0.715	-0.697	-0.364	-0.031	-0.269	-0.011	0.021	0.021	0.029	0.035	0.013	-0.013
-0.053	0.690	-0.711	-0.041	0.710	-0.702	-0.365	-0.035	-0.261	-0.011	0.006	0.023	0.032	0.015	0.010	-0.016
-0.045	0.678	-0.715	-0.037	0.705	-0.708	-0.387	-0.031	-0.274	-0.008	0.000	0.024	0.039	0.003	0.006	-0.018
-0.045	0.659	-0.704	-0.033	0.700	-0.713	-0.384	0.019	-0.276	-0.012	-0.014	0.041	0.038	0.016	0.019	-0.018
-0.026	0.651	-0.700	-0.030	0.695	-0.719	-0.366	-0.032	-0.250	0.002	-0.016	0.049	0.056	0.024	0.023	-0.017
-0.033	0.659	-0.727	-0.027	0.690	-0.723	-0.326	0.071	-0.271	-0.008	-0.004	0.027	0.047	0.016	0.004	-0.020
-0.033	0.678	-0.751	-0.024	0.685	-0.728	-0.334	0.088	-0.267	-0.010	0.021	0.009	0.046	0.003	0.028	-0.018
-0.049	0.667	-0.743	-0.022	0.681	-0.732	-0.310	0.080	-0.257	-0.027	0.013	0.021	0.030	0.009	0.020	-0.017
-0.022	0.667	-0.727	-0.020	0.677	-0.735	-0.248	0.091	-0.240	-0.002	0.017	0.041	0.056	0.009	0.004	-0.021
-0.018	0.670	-0.739	-0.018	0.674	-0.739	-0.268	0.065	-0.223	0.000	0.025	0.033	0.058	0.005	0.015	-0.022
-0.037	0.647	-0.727	-0.017	0.670	-0.742	-0.214	0.153	-0.246	-0.020	0.005	0.047	0.038	0.029	0.003	-0.018
-0.018	0.636	-0.739	-0.016	0.667	-0.745	-0.223	0.112	-0.242	-0.003	-0.003	0.038	0.056	0.041	0.015	-0.021
-0.030	0.643	-0.775	-0.014	0.664	-0.748	-0.215	0.105	-0.260	-0.016	0.008	0.006	0.043	0.033	0.050	-0.023
-0.033	0.628	-0.759	-0.012	0.661	-0.751	-0.220	0.137	-0.265	-0.021	-0.005	0.025	0.038	0.049	0.034	-0.023
-0.033	0.640	-0.782	-0.011	0.657	-0.754	-0.228	0.109	-0.253	-0.023	0.010	0.004	0.037	0.037	0.057	-0.026
-0.037	0.636	-0.775	-0.009	0.654	-0.757	-0.218	0.074	-0.247	-0.029	0.010	0.015	0.032	0.041	0.049	-0.027
-0.030	0.616	-0.767	-0.008	0.651	-0.759	-0.221	0.121	-0.243	-0.023	-0.006	0.026	0.038	0.061	0.041	-0.027
-0.030	0.647	-0.790	-0.006	0.648	-0.762	-0.169	0.128	-0.237	-0.024	0.027	0.005	0.037	0.030	0.064	-0.025
-0.026	0.589	-0.767	-0.005	0.645	-0.764	-0.166	0.078	-0.209	-0.021	-0.028	0.031	0.039	0.089	0.040	-0.019
-0.007	0.593	-0.775	-0.004	0.643	-0.766	-0.155	0.141	-0.222	-0.003	-0.022	0.025	0.057	0.085	0.048	-0.020
-0.003	0.597	-0.794	-0.004	0.641	-0.768	-0.122	0.172	-0.202	0.002	-0.017	0.007	0.060	0.081	0.067	-0.017
-0.041	0.593	-0.806	-0.003	0.638	-0.770	-0.163	0.040	-0.182	-0.038	-0.018	-0.003	0.020	0.085	0.078	-0.014
-0.007	0.597	-0.790	-0.002	0.636	-0.771	-0.117	0.137	-0.201	-0.004	-0.013	0.015	0.054	0.081	0.062	-0.015
-0.014	0.605	-0.798	-0.002	0.634	-0.773	-0.127	0.115	-0.202	-0.012	-0.003	0.009	0.045	0.073	0.070	-0.020
-0.018	0.597	-0.802	-0.001	0.632	-0.775	-0.135	0.134	-0.221	-0.016	-0.009	0.007	0.040	0.080	0.073	-0.020
-0.033	0.582	-0.822	-0.000	0.630	-0.776	-0.104	0.101	-0.197	-0.033	-0.022	-0.012	0.023	0.095	0.093	-0.021
-0.033	0.578	-0.794	0.001	0.629	-0.777	-0.071	0.086	-0.159	-0.033	-0.025	0.017	0.021	0.098	0.065	-0.024
-0.010	0.609	-0.810	0.001	0.627	-0.779	-0.116	0.102	-0.155	-0.010	0.008	0.002	0.043	0.067	0.080	-0.025
-0.033	0.585	-0.810	0.001	0.626	-0.780	-0.059	0.122	-0.146	-0.033	-0.014	0.003	0.019	0.089	0.080	-0.025
-0.018	0.593	-0.798	0.002	0.625	-0.780	-0.057	0.033	-0.124	-0.018	-0.005	0.016	0.033	0.081	0.068	-0.022
-0.026	0.612	-0.814	0.002	0.624	-0.782	-0.086	0.075	-0.144	-0.026	0.015	0.001	0.024	0.062	0.083	-0.023
-0.014	0.605	-0.798	0.003	0.623	-0.782	-0.066	0.064	-0.139	-0.015	0.009	0.018	0.035	0.069	0.067	-0.019
-0.010	0.585	-0.798	0.004	0.622	-0.783	-0.066	0.032	-0.159	-0.013	-0.010	0.019	0.037	0.088	0.067	-0.020
-0.014	0.593	-0.830	0.006	0.620	-0.784	-0.072	0.041	-0.163	-0.018	-0.001	-0.012	0.032	0.080	0.098	-0.016
-0.018	0.578	-0.810	0.006	0.618	-0.786	-0.110	0.082	-0.169	-0.022	-0.014	0.009	0.027	0.095	0.078	-0.016
0.001	0.574	-0.810	0.007	0.616	-0.787	-0.120	0.065	-0.155	-0.004	-0.016	0.011	0.045	0.098	0.077	-0.016
-0.010	0.574	-0.810	0.008	0.615	-0.789	-0.109	0.084	-0.168	-0.016	-0.014	0.012	0.032	0.098	0.077	-0.020
-0.014	0.574	-0.826	0.008	0.613	-0.790	-0.111	0.087	-0.156	-0.020	-0.012	-0.002	0.027	0.097	0.092	-0.020
-0.022	0.558	-0.810	0.009	0.611	-0.792	-0.099	0.063	-0.150	-0.029	-0.026	0.015	0.018	0.113	0.076	-0.025
-0.018	0.574	-0.822	0.010	0.610	-0.792	-0.055	0.044	-0.132	-0.026	-0.009	0.004	0.021	0.097	0.088	-0.028
-0.026	0.562	-0.834	0.010	0.609	-0.793	-0.067	0.063	-0.131	-0.034	-0.019	-0.006	0.012	0.108	0.099	-0.030
-0.026	0.562	-0.822	0.011	0.608	-0.794	-0.039	0.069	-0.124	-0.034	-0.019	0.006	0.011	0.107	0.087	-0.027
-0.018	0.574	-0.814	0.012	0.607	-0.795	-0.051	0.039	-0.120	-0.027	-0.006	0.015	0.018	0.095	0.079	-0.025
-0.007	0.574	-0.818	0.012	0.606	-0.795	-0.032	0.068	-0.134	-0.016	-0.005	0.011	0.028	0.095	0.083	-0.022
-0.003	0.558	-0.818	0.012	0.606	-0.795	-0.001	0.084	-0.121	-0.012	-0.021	0.012	0.031	0.110	0.083	-0.020
0.001	0.570	-0.818	0.012	0.606	-0.795	0.009	0.084	-0.116	-0.009	-0.009	0.012	0.034	0.098	0.083	-0.019
-0.007	0.562	-0.810	0.012	0.607	-0.795	0.046	0.092	-0.104	-0.016	-0.017	0.019	0.025	0.105	0.075	-0.019
-0.014	0.558	-0.814	0.012	0.607	-0.794	0.030	0.047	-0.096	-0.024	-0.021	0.015	0.017	0.109	0.078	-0.021
-0.010	0.566	-0.826	0.012	0.608	-0.794	0.039	0.089	-0.099	-0.020	-0.014	0.004	0.020	0.101	0.090	-0.022
-0.010	0.558	-0.818	0.013	0.608	-0.794	0.024	0.018	-0.087	-0.021	-0.022	0.012	0.019	0.109	0.083	-0.020
0.001	0.566	-0.802	0.013	0.608	-0.794	0.015	0.021	-0.094	-0.010	-0.014	0.028	0.030	0.101	0.067	-0.021
0.005	0.566	-0.814	0.013	0.609	-0.793	0.045	0.066	-0.091	-0.006	-0.015	0.016	0.033	0.101	0.079	-0.021
-0.018	0.570	-0.818	0.014	0.609	-0.793	0.049	0.035	-0.074	-0.029	-0.012	0.011	0.009	0.097	0.083	-0.017
-0.007	0.574	-0.818	0.014	0.610	-0.792	0.040	0.036	-0.078	-0.018	-0.008	0.011	0.019	0.093	0.084	-0.020
0.009	0.555	-0.822	0.013	0.611	-0.792	0.076	0.110	-0.092	-0.002	-0.029	0.007	0.034	0.112	0.088	-0.021
-0.018	0.551	-0.810	0.013	0.612	-0.791	0.066	0.070	-0.074	-0.029	-0.034	0.019	0.006	0.116	0.075	-0.020
-0.003	0.578	-0.818	0.013	0.612	-0.791	0.017	0.090	-0.095	-0.013	-0.007	0.011	0.020	0.089	0.083	-0.021
-0.010	0.547	-0.814	0.013	0.613	-0.790	0.072	0.066	-0.087	-0.021	-0.039	0.015	0.012	0.120	0.079	-0.024
-0.014	0.578	-0.814	0.013	0.613	-0.790	0.045	0.050	-0.080	-0.025	-0.009	0.015	0.008	0.089	0.080	-0.025
-0.007	0.578	-0.822	0.012	0.614	-0.789	0.074	0.076	-0.072	-0.017	-0.010	0.006	0.015	0.089	0.088	-0.024
-0.018	0.578	-0.794	0.013	0.616	-0.788	0.108	0.005	-0.067	-0.029	-0.012	0.033	0.003	0.090	0.061	-0.023
0.001	0.593	-0.818	0.013	0.617	-0.787	0.078	0.042	-0.086	-0.010	0.003	0.009	0.022	0.075	0.085	-0.024
-0.007	0.562	-0.822	0.014	0.618	-0.786	0.096	0.046	-0.094	-0.018	-0.030	0.005	0.014	0.107	0.090	-0.025
-0.026	0.585	-0.818	0.014	0.620	-0.785	0.095	0.044	-0.096	-0.037	-0.008	0.008	0.005	0.084	0.087	-0.024
-0.010	0.582	-0.830	0.014	0.620	-0.784	0.050	0.060	-0.084	-0.022	-0.012	-0.004	0.011	0.089	0.100	-0.026
-0.014	0.570	-0.798	0.015	0.622	-0.783	0.106	-0.017	-0.058	-0.027	-0.026	0.027	0.009	0.102	0.070	-0.026
-0.003	0.605	-0.806	0.016	0.623	-0.782	0.100	-0.006	-0.060	-0.016	0.008	0.018	0.021	0.068	0.080	-0.024
-0.003	0.593	-0.810	0.016	0.625	-0.781	0.077	0.039	-0.065	-0.017	-0.005	0.013	0.023	0.080	0.085	-0.019
-0.007	0.601	-0.806	0.017	0.626	-0.779	0.123	0.015	-0.082	-0.021	0.001	0.016	0.020	0.073	0.083	-0.014
0.017	0.605	-0.830	0.017	0.627	-0.779	0.052	0.043	-0.096	0.001	0.004	-0.008	0.044	0.069	0.108	-0.012
0.009	0.585	-0.814	0.018	0.628	-0.778	0.069	0.053	-0.083	-0.007	-0.017	0.007	0.036	0.089	0.094	-0.010
0.009	0.585	-0.814	0.019	0.629	-0.777	0.068	-0.040	-0.077	-0.008	-0.018	0.007	0.037	0.089	0.096	-0.007
0.013	0.597	-0.798	0.019	0.630	-0.777	0.058	0.040	-0.067	-0.005	-0.007	0.022	0.041	0.078	0.082	-0.014
0.013	0.605	-0.802	0.019	0.631	-0.775	0.104	0.030	-0.045	-0.005	-0.001	0.017	0.041	0.071	0.088	-0.016
-0.007	0.601	-0.798	0.019	0.633	-0.774	0.099	0.043	-0.056	-0.024	-0.006	0.020	0.022	0.076	0.085	-0.020
0.005	0.609	-0.798	0.019	0.634	-0.773	0.093	0.102	-0.074	-0.012	0.000	0.019	0.033	0.069	0.087	-0.025
-0.014	0.589	-0.810	0.019	0.635	-0.772	0.074	0.045	-0.071	-0.032	-0.020	0.006	0.014	0.089	0.101	-0.028
-0.010	0.589	-0.790	0.019	0.635	-0.772	0.041	0.073	-0.095	-0.028	-0.020	0.026	0.018	0.090	0.083	-0.032
-0.007	0.597	-0.806	0.019	0.636	-0.771	0.073	0.047	-0.109	-0.025	-0.014	0.009	0.021	0.083	0.100	-0.031
-0.026	0.578	-0.786	0.021	0.637	-0.771	0.044	-0.011	-0.111	-0.045	-0.033	0.028	0.001	0.103	0.082	-0.032
0.017	0.601	-0.790	0.022	0.637	-0.770	0.046	0.035	-0.100	-0.004	-0.011	0.024	0.043	0.080	0.088	-0.029
-0.010	0.593	-0.794	0.022	0.639	-0.769	0.086	0.031	-0.083	-0.031	-0.020	0.019	0.016	0.089	0.093	-0.029
0.005	0.616	-0.790	0.022	0.639	-0.769	0.061	0.043	-0.087	-0.016	0.003	0.022	0.031	0.067	0.091	-0.025
-0.003	0.620	-0.802	0.023	0.641	-0.767	0.092	0.037	-0.083	-0.025	0.005	0.009	0.023	0.064	0.104	-0.024
0.001	0.601	-0.782	0.023	0.642	-0.767	0.080	0.043	-0.066	-0.021	-0.015	0.027	0.026	0.084	0.086	-0.022
0.013	0.624	-0.806	0.023	0.642	-0.766	0.046	0.050	-0.072	-0.010	0.007	0.003	0.037	0.062	0.112	-0.021
0.005	0.609	-0.786	0.024	0.643	-0.765	0.078	0.003	-0.072	-0.019	-0.009	0.022	0.029	0.079	0.093	-0.017
0.017	0.616	-0.786	0.025	0.644	-0.765	0.049	0.014	-0.079	-0.008	-0.002	0.021	0.040	0.072	0.095	-0.020
0.017	0.601	-0.806	0.024	0.645	-0.764	0.063	0.087	-0.082	-0.008	-0.018	0.001	0.040	0.088	0.116	-0.021
-0.010	0.609	-0.767	0.025	0.646	-0.763	0.080	0.026	-0.058	-0.035	-0.011	0.039	0.012	0.082	0.079	-0.024
0.005	0.636	-0.818	0.024	0.646	-0.763	0.041	0.077	-0.076	-0.020	0.015	-0.013	0.027	0.056	0.132	-0.024
-0.007	0.601	-0.771	0.024	0.648	-0.762	0.076	0.058	-0.061	-0.031	-0.020	0.033	0.015	0.092	0.086	-0.029
0.009	0.636	-0.798	0.024	0.648	-0.761	0.032	0.058	-0.061	-0.015	0.014	0.005	0.030	0.059	0.116	-0.024
-0.003	0.605	-0.786	0.024	0.649	-0.760	0.104	0.042	-0.051	-0.026	-0.018	0.015	0.018	0.091	0.106	-0.024
0.005	0.628	-0.786	0.024	0.650	-0.759	0.070	0.001	-0.034	-0.018	0.004	0.014	0.025	0.069	0.108	-0.021
0.009	0.601	-0.794	0.024	0.652	-0.758	0.095	0.054	-0.043	-0.013	-0.024	0.005	0.029	0.098	0.118	-0.020
0.001	0.605	-0.771	0.024	0.653	-0.757	0.094	0.035	-0.038	-0.020	-0.022	0.027	0.021	0.096	0.097	-0.021
0.013	0.609	-0.798	0.024	0.653	-0.757	0.041	0.047	-0.059	-0.008	-0.019	-0.002	0.033	0.093	0.127	-0.018
-0.010	0.593	-0.778	0.024	0.654	-0.756	0.070	0.043	-0.072	-0.030	-0.035	0.017	0.010	0.111	0.109	-0.021
0.013	0.616	-0.782	0.024	0.655	-0.755	0.064	0.029	-0.062	-0.007	-0.012	0.012	0.033	0.089	0.116	-0.020
-0.003	0.640	-0.778	0.025	0.656	-0.755	0.050	0.034	-0.049	-0.022	0.010	0.015	0.018	0.068	0.114	-0.025
-0.003	0.640	-0.778	0.025	0.657	-0.754	0.077	0.007	-0.035	-0.022	0.009	0.014	0.019	0.069	0.116	-0.019
-0.014	0.616	-0.794	0.025	0.658	-0.753	0.071	-0.013	-0.034	-0.034	-0.015	-0.003	0.008	0.094	0.133	-0.022
0.017	0.612	-0.782	0.025	0.659	-0.752	0.085	0.069	-0.047	-0.003	-0.020	0.008	0.039	0.100	0.124	-0.021
-0.003	0.624	-0.786	0.025	0.660	-0.751	0.073	0.036	-0.063	-0.022	-0.009	0.003	0.020	0.090	0.130	-0.021
0.001	0.620	-0.775	0.026	0.660	-0.751	0.047	0.030	-0.072	-0.018	-0.014	0.015	0.025	0.095	0.120	-0.021
-0.007	0.620	-0.775	0.026	0.661	-0.750	0.050	0.044	-0.057	-0.026	-0.014	0.014	0.017	0.096	0.122	-0.021
-0.003	0.616	-0.771	0.026	0.662	-0.749	0.045	0.000	-0.039	-0.023	-0.019	0.018	0.022	0.102	0.120	-0.019
0.017	0.628	-0.782	0.026	0.663	-0.749	0.081	0.038	-0.046	-0.004	-0.008	0.005	0.042	0.091	0.134	-0.018
0.005	0.628	-0.786	0.027	0.663	-0.748	0.065	-0.008	-0.042	-0.016	-0.009	-0.000	0.031	0.092	0.140	-0.015
0.009	0.643	-0.782	0.028	0.664	-0.747	0.030	-0.013	-0.069	-0.013	0.006	0.003	0.035	0.078	0.137	-0.011
0.009	0.640	-0.782	0.029	0.663	-0.748	-0.033	-0.030	-0.075	-0.015	0.003	0.004	0.036	0.083	0.139	-0.012
0.017	0.597	-0.782	0.031	0.662	-0.748	-0.034	-0.050	-0.064	-0.009	-0.039	0.005	0.045	0.127	0.141	-0.010
0.020	0.585	-0.782	0.032	0.662	-0.749	-0.023	-0.015	-0.059	-0.006	-0.050	0.005	0.049	0.139	0.142	-0.011
0.028	0.585	-0.763	0.032	0.662	-0.749	0.032	0.018	-0.058	0.001	-0.050	0.025	0.057	0.141	0.124	-0.011
0.020	0.609	-0.755	0.033	0.663	-0.748	0.047	-0.012	-0.035	-0.007	-0.028	0.032	0.050	0.119	0.118	-0.013
0.020	0.624	-0.763	0.033	0.664	-0.747	0.070	0.001	-0.033	-0.008	-0.013	0.023	0.051	0.104	0.127	-0.015
0.017	0.632	-0.767	0.033	0.665	-0.746	0.072	0.022	-0.033	-0.011	-0.006	0.019	0.048	0.097	0.133	-0.019
0.017	0.636	-0.763	0.034	0.666	-0.745	0.102	0.006	-0.049	-0.012	-0.004	0.022	0.048	0.094	0.130	-0.025
0.001	0.620	-0.775	0.034	0.667	-0.744	0.072	-0.006	-0.037	-0.028	-0.020	0.009	0.033	0.111	0.143	-0.029
-0.014	0.609	-0.763	0.035	0.669	-0.743	0.123	-0.042	-0.032	-0.044	-0.034	0.019	0.019	0.123	0.133	-0.032
0.005	0.616	-0.755	0.036	0.671	-0.741	0.136	-0.059	-0.020	-0.026	-0.028	0.025	0.039	0.117	0.126	-0.034
0.001	0.620	-0.751	0.036	0.674	-0.738	0.213	-0.033	-0.005	-0.030	-0.027	0.027	0.035	0.114	0.123	-0.030
0.013	0.636	-0.755	0.038	0.677	-0.735	0.242	-0.085	0.010	-0.020	-0.015	0.020	0.048	0.099	0.128	-0.022
0.028	0.628	-0.759	0.037	0.680	-0.732	0.220	0.013	-0.003	-0.004	-0.026	0.013	0.064	0.107	0.133	-0.016
0.036	0.609	-0.731	0.037	0.684	-0.729	0.257	-0.005	0.010	0.004	-0.049	0.037	0.072	0.127	0.106	-0.018
0.028	0.616	-0.767	0.038	0.687	-0.726	0.203	-0.028	0.011	-0.005	-0.043	-0.001	0.065	0.120	0.142	-0.018
-0.007	0.605	-0.731	0.038	0.690	-0.723	0.264	-0.048	0.020	-0.039	-0.059	0.031	0.031	0.132	0.108	-0.025
0.013	0.643	-0.747	0.038	0.694	-0.719	0.259	-0.085	0.036	-0.021	-0.023	0.012	0.050	0.094	0.124	-0.026
-0.003	0.640	-0.727	0.038	0.699	-0.714	0.344	-0.038	0.055	-0.036	-0.032	0.027	0.035	0.099	0.105	-0.027
0.028	0.647	-0.723	0.038	0.704	-0.709	0.383	-0.044	0.085	-0.004	-0.030	0.026	0.066	0.092	0.102	-0.020
0.028	0.647	-0.723	0.036	0.710	-0.703	0.418	-0.001	0.085	-0.003	-0.036	0.020	0.067	0.092	0.103	-0.018
0.024	0.655	-0.708	0.035	0.716	-0.698	0.409	0.023	0.079	-0.005	-0.034	0.030	0.064	0.085	0.088	-0.015
0.017	0.670	-0.727	0.034	0.721	-0.692	0.404	-0.011	0.066	-0.012	-0.024	0.005	0.056	0.070	0.108	-0.019
0.001	0.667	-0.727	0.034	0.727	-0.686	0.434	-0.041	0.062	-0.027	-0.034	-0.001	0.042	0.074	0.109	-0.020
-0.007	0.663	-0.711	0.033	0.733	-0.679	0.454	-0.042	0.053	-0.035	-0.044	0.008	0.035	0.078	0.094	-0.019
0.013	0.667	-0.708	0.033	0.740	-0.672	0.491	-0.030	0.075	-0.015	-0.046	0.005	0.054	0.075	0.091	-0.019
0.020	0.670	-0.692	0.031	0.747	-0.664	0.544	0.005	0.104	-0.006	-0.049	0.012	0.063	0.071	0.076	-0.019
0.017	0.694	-0.680	0.029	0.754	-0.656	0.571	0.024	0.113	-0.008	-0.033	0.016	0.059	0.049	0.064	-0.018
0.001	0.686	-0.668	0.027	0.762	-0.647	0.614	-0.002	0.116	-0.021	-0.049	0.019	0.045	0.057	0.053	-0.020
-0.007	0.705	-0.664	0.025	0.770	-0.637	0.604	-0.019	0.142	-0.027	-0.037	0.014	0.038	0.038	0.050	-0.021
-0.007	0.721	-0.672	0.023	0.779	-0.627	0.675	-0.049	0.165	-0.025	-0.030	-0.004	0.038	0.023	0.059	-0.022
-0.003	0.721	-0.664	0.021	0.787	-0.617	0.671	-0.046	0.156	-0.019	-0.039	-0.006	0.043	0.023	0.051	-0.021
-0.007	0.732	-0.656	0.019	0.795	-0.606	0.709	0.003	0.152	-0.021	-0.036	-0.009	0.039	0.012	0.044	-0.021
-0.010	0.732	-0.633	0.016	0.804	-0.595	0.703	0.007	0.146	-0.022	-0.044	0.004	0.036	0.012	0.021	-0.026
-0.030	0.736	-0.641	0.013	0.812	-0.583	0.743	0.028	0.148	-0.039	-0.049	-0.016	0.018	0.009	0.030	-0.027
-0.037	0.736	-0.601	0.011	0.821	-0.570	0.779	-0.045	0.169	-0.044	-0.058	0.011	0.011	0.009	0.009	-0.031
-0.022	0.771	-0.601	0.008	0.830	-0.557	0.813	-0.028	0.179	-0.026	-0.032	-0.002	0.026	0.025	0.008	-0.028
-0.030	0.786	-0.570	0.005	0.839	-0.544	0.821	-0.064	0.191	-0.032	-0.026	0.015	0.019	0.040	0.039	-0.025
-0.010	0.794	-0.577	0.003	0.848	-0.530	0.805	-0.016	0.181	-0.010	-0.026	-0.006	0.039	0.047	0.031	-0.018
-0.026	0.783	-0.570	-0.001	0.856	-0.516	0.813	0.008	0.173	-0.022	-0.046	-0.012	0.024	0.035	0.038	-0.015
-0.030	0.783	-0.581	-0.004	0.864	-0.503	0.801	0.054	0.160	-0.023	-0.054	-0.037	0.021	0.035	0.026	-0.009
-0.033	0.790	-0.566	-0.008	0.872	-0.489	0.825	0.079	0.181	-0.023	-0.055	-0.035	0.018	0.042	0.041	-0.008
-0.033	0.821	-0.558	-0.013	0.880	-0.474	0.854	0.081	0.213	-0.018	-0.032	-0.042	0.018	0.072	0.048	-0.006
-0.041	0.860	-0.542	-0.018	0.888	-0.459	0.898	0.049	0.258	-0.021	-0.001	-0.042	0.011	0.110	0.063	-0.005
-0.049	0.898	-0.534	-0.023	0.896	-0.443	0.900	0.046	0.289	-0.023	0.029	-0.050	0.004	0.148	0.070	-0.004
-0.053	0.918	-0.510	-0.029	0.904	-0.427	0.901	0.023	0.314	-0.021	0.041	-0.043	0.001	0.167	0.093	-0.004
-0.060	0.922	-0.510	-0.035	0.911	-0.410	0.916	0.008	0.325	-0.022	0.038	-0.059	0.006	0.170	0.093	0.003
-0.072	0.895	-0.499	-0.042	0.919	-0.393	0.953	0.011	0.339	-0.027	0.004	-0.064	0.017	0.142	0.104	0.012
-0.045	0.898	-0.483	-0.049	0.926	-0.375	0.998	0.073	0.363	0.007	0.000	-0.066	0.010	0.145	0.119	0.025
-0.033	0.902	-0.455	-0.057	0.933	-0.356	1.013	0.090	0.391	0.026	-0.003	-0.057	0.022	0.148	0.146	0.029
-0.033	0.902	-0.455	-0.065	0.939	-0.338	0.976	0.095	0.402	0.035	-0.009	-0.075	0.023	0.148	0.145	0.030
-0.068	0.968	-0.400	-0.073	0.944	-0.321	0.931	0.082	0.417	0.009	0.051	-0.037	0.011	0.213	0.199	0.027
-0.103	0.972	-0.392	-0.082	0.949	-0.305	0.854	0.045	0.444	-0.017	0.051	-0.045	0.045	0.216	0.207	0.021
-0.095	0.991	-0.384	-0.091	0.953	-0.290	0.804	0.073	0.442	-0.001	0.066	-0.052	0.036	0.235	0.214	0.013
-0.107	0.995	-0.365	-0.100	0.956	-0.274	0.807	0.094	0.446	-0.003	0.067	-0.048	0.047	0.238	0.233	0.011
-0.107	0.999	-0.337	-0.108	0.960	-0.259	0.808	0.064	0.439	0.006	0.067	-0.036	0.047	0.241	0.260	0.015
-0.122	0.999	-0.317	-0.117	0.963	-0.245	0.742	-0.013	0.422	-0.001	0.064	-0.030	0.061	0.240	0.279	0.018
-0.126	1.003	-0.325	-0.123	0.965	-0.232	0.700	-0.046	0.373	0.002	0.066	-0.051	0.065	0.243	0.270	0.023
-0.122	0.991	-0.321	-0.130	0.967	-0.220	0.625	-0.048	0.331	0.012	0.053	-0.059	0.060	0.231	0.273	0.029
-0.126	0.972	-0.325	-0.135	0.968	-0.210	0.541	-0.093	0.311	0.014	0.032	-0.073	0.063	0.211	0.268	0.040
-0.114	0.980	-0.313	-0.140	0.969	-0.201	0.466	-0.061	0.278	0.030	0.039	-0.070	0.051	0.218	0.279	0.051
-0.103	0.980	-0.298	-0.145	0.970	-0.194	0.413	-0.104	0.248	0.046	0.038	-0.061	0.039	0.217	0.294	0.061
-0.099	1.003	-0.306	-0.148	0.971	-0.188	0.326	-0.085	0.181	0.053	0.061	-0.075	0.034	0.240	0.286	0.072
-0.091	0.995	-0.290	-0.150	0.972	-0.183	0.305	-0.094	0.136	0.063	0.052	-0.064	0.026	0.231	0.301	0.082
-0.080	1.010	-0.282	-0.152	0.972	-0.178	0.258	-0.078	0.132	0.076	0.067	-0.061	0.014	0.246	0.308	0.089
-0.064	1.003	-0.266	-0.153	0.973	-0.174	0.243	-0.053	0.112	0.093	0.059	-0.050	0.001	0.237	0.323	0.093
-0.072	1.014	-0.262	-0.154	0.973	-0.172	0.149	-0.056	0.071	0.087	0.070	-0.048	0.006	0.248	0.327	0.100
-0.068	0.972	-0.254	-0.154	0.973	-0.171	0.078	-0.072	0.013	0.090	0.028	-0.041	0.001	0.204	0.334	0.108
-0.053	0.980	-0.266	-0.153	0.973	-0.170	0.030	-0.067	-0.043	0.104	0.035	-0.053	0.015	0.211	0.321	0.115
-0.041	0.949	-0.282	-0.151	0.974	-0.169	0.086	-0.084	-0.070	0.114	0.004	-0.070	0.028	0.179	0.304	0.123
-0.037	0.949	-0.313	-0.149	0.974	-0.168	0.110	-0.117	-0.061	0.116	0.003	-0.103	0.033	0.178	0.272	0.132
-0.037	0.945	-0.298	-0.148	0.975	-0.165	0.192	-0.180	0.005	0.115	-0.001	-0.090	0.033	0.173	0.286	0.130
-0.033	0.995	-0.298	-0.147	0.975	-0.164	0.130	-0.170	0.010	0.118	0.048	-0.092	0.038	0.222	0.286	0.130
-0.053	1.014	-0.250	-0.146	0.976	-0.162	0.106	-0.109	-0.032	0.098	0.067	-0.046	0.019	0.240	0.332	0.133
-0.026	1.049	-0.258	-0.144	0.976	-0.163	-0.005	-0.077	-0.091	0.122	0.102	-0.053	0.047	0.274	0.323	0.129
-0.018	1.007	-0.317	-0.140	0.976	-0.166	-0.130	-0.022	-0.169	0.126	0.059	-0.109	0.055	0.231	0.263	0.125
-0.053	0.960	-0.325	-0.136	0.976	-0.170	-0.202	-0.099	-0.178	0.087	0.013	-0.113	0.021	0.183	0.254	0.126
-0.045	0.949	-0.317	-0.131	0.976	-0.176	-0.226	-0.156	-0.183	0.091	0.002	-0.099	0.028	0.171	0.261	0.123
-0.037	0.964	-0.290	-0.127	0.975	-0.180	-0.212	-0.122	-0.178	0.094	0.018	-0.067	0.036	0.185	0.288	0.114
-0.026	0.999	-0.290	-0.124	0.975	-0.184	-0.163	-0.126	-0.135	0.103	0.053	-0.063	0.048	0.219	0.287	0.114
-0.026	0.999	-0.290	-0.121	0.974	-0.189	-0.239	-0.005	-0.109	0.100	0.053	-0.058	0.048	0.218	0.286	0.113
-0.022	1.018	-0.309	-0.120	0.974	-0.194	-0.240	-0.032	-0.065	0.102	0.073	-0.073	0.051	0.237	0.266	0.108
-0.022	1.007	-0.294	-0.119	0.973	-0.200	-0.270	-0.077	-0.026	0.101	0.063	-0.051	0.051	0.224	0.281	0.102
-0.045	1.026	-0.290	-0.118	0.972	-0.204	-0.198	-0.095	-0.006	0.078	0.083	-0.043	0.028	0.243	0.284	0.096
-0.037	1.022	-0.258	-0.118	0.971	-0.208	-0.180	-0.048	0.038	0.086	0.080	-0.008	0.036	0.238	0.315	0.077
-0.026	1.053	-0.235	-0.119	0.971	-0.210	-0.096	0.084	0.038	0.098	0.111	0.017	0.048	0.267	0.338	0.057
-0.095	1.049	-0.239	-0.120	0.970	-0.211	-0.069	0.062	0.061	0.030	0.108	0.015	0.021	0.262	0.333	0.043
-0.126	1.049	-0.282	-0.122	0.969	-0.214	-0.163	0.041	0.088	0.001	0.109	-0.026	0.052	0.261	0.289	0.025
-0.122	1.061	-0.290	-0.124	0.968	-0.218	-0.187	0.037	0.096	0.007	0.121	-0.030	0.048	0.271	0.280	0.005
-0.153	1.034	-0.306	-0.126	0.967	-0.223	-0.246	-0.034	0.119	-0.022	0.096	-0.041	0.079	0.243	0.264	0.004
-0.168	1.022	-0.313	-0.128	0.965	-0.230	-0.342	-0.132	0.124	-0.035	0.086	-0.041	0.094	0.230	0.255	0.003
-0.122	1.003	-0.309	-0.130	0.962	-0.240	-0.503	-0.073	0.093	0.012	0.069	-0.027	0.048	0.210	0.258	0.001
-0.137	0.980	-0.306	-0.131	0.959	-0.253	-0.628	-0.124	0.086	-0.002	0.049	-0.011	0.063	0.185	0.261	-0.003
-0.114	0.983	-0.278	-0.131	0.955	-0.267	-0.738	-0.064	0.026	0.021	0.057	0.031	0.039	0.188	0.287	0.004
-0.160	0.976	-0.313	-0.130	0.950	-0.284	-0.848	-0.181	0.023	-0.025	0.054	0.012	0.085	0.179	0.251	-0.002
-0.107	0.960	-0.317	-0.129	0.945	-0.302	-0.951	-0.078	-0.039	0.027	0.044	0.026	0.031	0.162	0.246	-0.009
-0.137	0.925	-0.341	-0.128	0.938	-0.322	-1.045	-0.053	-0.045	-0.004	0.016	0.023	0.061	0.126	0.221	-0.018
-0.164	0.898	-0.373	-0.127	0.931	-0.343	-1.151	-0.009	-0.062	-0.032	-0.004	0.013	0.087	0.098	0.188	-0.029
-0.157	0.875	-0.373	-0.126	0.922	-0.366	-1.194	-0.051	-0.025	-0.025	-0.019	0.035	0.079	0.074	0.187	-0.043
-0.195	0.864	-0.373	-0.126	0.913	-0.388	-1.216	-0.114	0.011	-0.064	-0.021	0.058	0.117	0.061	0.185	-0.056
-0.172	0.879	-0.396	-0.125	0.903	-0.410	-1.173	-0.142	0.039	-0.042	0.004	0.056	0.093	0.075	0.161	-0.056
-0.195	0.871	-0.416	-0.126	0.894	-0.431	-1.140	-0.103	0.070	-0.064	0.006	0.057	0.116	0.066	0.140	-0.057
-0.141	0.883	-0.432	-0.126	0.884	-0.450	-1.105	-0.100	0.054	-0.010	0.027	0.061	0.061	0.077	0.123	-0.049
-0.153	0.883	-0.443	-0.126	0.874	-0.470	-1.084	-0.128	0.069	-0.021	0.037	0.068	0.072	0.075	0.110	-0.043
-0.149	0.864	-0.467	-0.126	0.864	-0.487	-0.981	-0.166	0.089	-0.018	0.028	0.062	0.067	0.055	0.085	-0.037
-0.141	0.833	-0.491	-0.126	0.855	-0.503	-0.897	-0.200	0.123	-0.010	0.006	0.054	0.059	0.023	0.060	-0.040
-0.160	0.810	-0.491	-0.126	0.846	-0.518	-0.823	-0.256	0.130	-0.029	-0.008	0.069	0.078	0.002	0.059	-0.039
-0.153	0.790	-0.499	-0.126	0.838	-0.531	-0.775	-0.208	0.108	-0.022	-0.019	0.074	0.069	0.022	0.050	-0.036
-0.137	0.775	-0.503	-0.125	0.830	-0.544	-0.738	-0.162	0.081	-0.007	-0.027	0.083	0.053	0.038	0.045	-0.037
-0.145	0.810	-0.562	-0.124	0.822	-0.556	-0.717	-0.197	0.047	-0.016	0.016	0.036	0.061	0.005	0.016	-0.031
-0.145	0.810	-0.562	-0.123	0.813	-0.568	-0.730	-0.082	0.008	-0.016	0.025	0.049	0.060	0.006	0.017	-0.028
-0.137	0.794	-0.597	-0.123	0.805	-0.580	-0.728	-0.071	-0.003	-0.010	0.017	0.025	0.052	0.022	0.053	-0.027
-0.153	0.767	-0.621	-0.121	0.797	-0.592	-0.716	-0.085	-0.021	-0.026	-0.001	0.013	0.067	0.050	0.078	-0.028
-0.149	0.694	-0.617	-0.120	0.788	-0.603	-0.683	-0.105	-0.011	-0.024	-0.066	0.029	0.062	0.125	0.075	-0.025
-0.145	0.690	-0.625	-0.119	0.780	-0.614	-0.674	-0.069	-0.020	-0.021	-0.062	0.031	0.058	0.130	0.084	-0.020
-0.130	0.682	-0.637	-0.118	0.772	-0.625	-0.645	-0.094	-0.017	-0.007	-0.062	0.030	0.042	0.139	0.096	-0.012
-0.103	0.725	-0.637	-0.116	0.763	-0.635	-0.689	-0.027	-0.055	0.019	-0.011	0.041	0.015	0.097	0.097	-0.010
-0.091	0.732	-0.648	-0.116	0.755	-0.645	-0.642	0.065	-0.082	0.030	0.005	0.039	0.003	0.091	0.110	-0.004
-0.126	0.713	-0.644	-0.115	0.748	-0.654	-0.604	-0.011	-0.067	-0.006	-0.006	0.052	0.037	0.111	0.107	-0.006
-0.107	0.721	-0.664	-0.114	0.740	-0.663	-0.616	0.079	-0.103	0.013	0.009	0.041	0.017	0.104	0.127	-0.011
-0.133	0.682	-0.676	-0.113	0.733	-0.671	-0.530	0.027	-0.098	-0.015	-0.022	0.037	0.044	0.144	0.140	-0.015
-0.114	0.674	-0.656	-0.112	0.726	-0.678	-0.482	0.038	-0.092	0.003	-0.024	0.064	0.024	0.152	0.121	-0.016
-0.107	0.670	-0.676	-0.113	0.720	-0.684	-0.456	0.114	-0.086	0.011	-0.022	0.050	0.016	0.157	0.141	-0.022
-0.130	0.663	-0.680	-0.113	0.715	-0.690	-0.374	0.058	-0.064	-0.012	-0.024	0.052	0.039	0.166	0.146	-0.026
-0.126	0.663	-0.668	-0.113	0.711	-0.694	-0.339	0.092	-0.063	-0.008	-0.020	0.068	0.034	0.167	0.135	-0.029
-0.149	0.659	-0.680	-0.114	0.707	-0.698	-0.290	0.090	-0.045	-0.030	-0.020	0.061	0.057	0.171	0.147	-0.036
-0.133	0.647	-0.684	-0.114	0.704	-0.701	-0.192	0.064	-0.050	-0.015	-0.028	0.059	0.041	0.184	0.152	-0.035
-0.137	0.670	-0.684	-0.114	0.702	-0.703	-0.167	0.033	-0.064	-0.019	-0.003	0.062	0.045	0.161	0.152	-0.041
-0.122	0.651	-0.688	-0.114	0.700	-0.705	-0.161	0.076	-0.085	-0.004	-0.020	0.060	0.029	0.181	0.156	-0.041
-0.157	0.636	-0.668	-0.113	0.698	-0.707	-0.097	0.014	-0.058	-0.039	-0.034	0.081	0.064	0.197	0.137	-0.044
-0.145	0.632	-0.692	-0.112	0.697	-0.708	-0.093	-0.028	-0.045	-0.028	-0.037	0.059	0.052	0.202	0.161	-0.040
-0.145	0.624	-0.688	-0.111	0.698	-0.708	0.042	-0.050	-0.037	-0.029	-0.045	0.062	0.052	0.210	0.157	-0.040
-0.110	0.659	-0.676	-0.110	0.699	-0.706	0.108	-0.032	-0.035	0.004	-0.012	0.073	0.017	0.175	0.146	-0.040
-0.118	0.647	-0.692	-0.110	0.701	-0.705	0.109	0.017	-0.049	-0.004	-0.025	0.056	0.024	0.187	0.162	-0.040
-0.164	0.612	-0.688	-0.110	0.703	-0.703	0.122	0.003	-0.046	-0.050	-0.062	0.058	0.070	0.222	0.158	-0.033
-0.141	0.651	-0.680	-0.109	0.705	-0.701	0.159	-0.006	-0.008	-0.027	-0.025	0.064	0.047	0.184	0.150	-0.034
-0.110	0.655	-0.700	-0.110	0.707	-0.699	0.160	0.054	-0.039	0.004	-0.024	0.042	0.017	0.180	0.169	-0.037
-0.126	0.628	-0.688	-0.109	0.710	-0.696	0.214	-0.003	-0.028	-0.012	-0.054	0.050	0.032	0.207	0.157	-0.030
-0.133	0.667	-0.688	-0.109	0.713	-0.693	0.237	-0.046	0.003	-0.020	-0.019	0.047	0.040	0.168	0.157	-0.026
-0.126	0.678	-0.680	-0.109	0.717	-0.689	0.281	-0.001	0.002	-0.012	-0.011	0.051	0.032	0.156	0.149	-0.028
-0.126	0.678	-0.680	-0.108	0.722	-0.684	0.348	-0.037	-0.007	-0.013	-0.016	0.046	0.032	0.156	0.148	-0.024
-0.126	0.682	-0.692	-0.107	0.727	-0.679	0.364	-0.099	-0.008	-0.014	-0.017	0.030	0.032	0.152	0.160	-0.015
-0.107	0.678	-0.680	-0.107	0.731	-0.674	0.290	0.049	-0.044	0.005	-0.024	0.037	0.013	0.156	0.148	-0.015
-0.095	0.705	-0.704	-0.107	0.734	-0.670	0.274	0.082	-0.046	0.017	-0.001	0.009	0.002	0.128	0.171	-0.014
-0.137	0.682	-0.688	-0.106	0.737	-0.667	0.233	-0.055	-0.027	-0.026	-0.027	0.022	0.044	0.150	0.154	-0.011
-0.118	0.701	-0.668	-0.106	0.739	-0.665	0.158	0.010	-0.050	-0.008	-0.010	0.039	0.025	0.130	0.134	-0.019
-0.118	0.705	-0.704	-0.106	0.742	-0.662	0.212	0.010	-0.025	-0.008	-0.009	0.001	0.025	0.125	0.169	-0.027
-0.149	0.709	-0.668	-0.105	0.745	-0.659	0.198	-0.011	-0.006	-0.039	-0.008	0.033	0.056	0.120	0.132	-0.022
-0.130	0.736	-0.672	-0.105	0.747	-0.656	0.184	0.017	-0.036	-0.019	0.017	0.027	0.037	0.092	0.135	-0.029
-0.114	0.744	-0.680	-0.105	0.751	-0.652	0.263	0.023	-0.051	-0.005	0.021	0.015	0.022	0.084	0.142	-0.033
-0.160	0.705	-0.668	-0.104	0.754	-0.649	0.264	-0.045	-0.039	-0.052	-0.021	0.023	0.068	0.121	0.129	-0.029
-0.133	0.728	-0.680	-0.103	0.757	-0.646	0.182	0.022	-0.086	-0.026	-0.000	0.008	0.042	0.097	0.140	-0.032
-0.137	0.709	-0.684	-0.102	0.759	-0.643	0.173	-0.016	-0.070	-0.031	-0.022	0.002	0.046	0.115	0.143	-0.037
-0.153	0.713	-0.688	-0.101	0.761	-0.641	0.169	-0.016	-0.066	-0.047	-0.020	-0.004	0.062	0.109	0.145	-0.031
-0.141	0.721	-0.692	-0.099	0.764	-0.638	0.208	-0.080	-0.059	-0.037	-0.015	-0.011	0.051	0.100	0.148	-0.032
-0.122	0.725	-0.648	-0.097	0.766	-0.635	0.228	-0.076	-0.038	-0.019	-0.014	0.029	0.032	0.095	0.103	-0.033
-0.126	0.740	-0.648	-0.097	0.770	-0.631	0.251	-0.031	-0.017	-0.024	-0.002	0.025	0.037	0.078	0.101	-0.031
-0.130	0.736	-0.648	-0.096	0.774	-0.626	0.341	-0.097	0.005	-0.029	-0.010	0.020	0.041	0.080	0.099	-0.029
-0.122	0.767	-0.629	-0.095	0.778	-0.621	0.348	-0.082	0.008	-0.022	0.017	0.035	0.034	0.047	0.077	-0.031
-0.122	0.763	-0.644	-0.095	0.782	-0.616	0.297	-0.008	0.008	-0.022	0.009	0.014	0.034	0.050	0.091	-0.026
-0.133	0.732	-0.637	-0.095	0.786	-0.611	0.345	-0.006	0.013	-0.033	-0.026	0.017	0.046	0.079	0.082	-0.021
-0.107	0.748	-0.652	-0.096	0.789	-0.607	0.261	0.036	-0.005	-0.005	-0.014	-0.003	0.020	0.063	0.096	-0.014
-0.118	0.740	-0.660	-0.097	0.792	-0.603	0.237	0.100	-0.015	-0.016	-0.024	-0.015	0.032	0.069	0.102	-0.004
-0.114	0.732	-0.680	-0.098	0.795	-0.599	0.278	0.100	0.009	-0.011	-0.035	-0.039	0.028	0.075	0.119	0.020
-0.091	0.736	-0.680	-0.101	0.799	-0.593	0.352	0.163	0.030	0.015	-0.035	-0.044	0.006	0.069	0.117	0.032
-0.045	0.759	-0.684	-0.106	0.804	-0.585	0.452	0.387	0.072	0.067	-0.017	-0.056	0.040	0.044	0.119	0.035
-0.080	0.810	-0.692	-0.113	0.810	-0.575	0.579	0.406	0.123	0.038	0.027	-0.074	0.005	0.008	0.125	0.022
-0.141	0.833	-0.668	-0.118	0.817	-0.565	0.624	0.263	0.141	-0.018	0.044	-0.061	0.056	0.032	0.099	-0.003
-0.207	0.802	-0.633	-0.122	0.822	-0.557	0.475	0.181	0.116	-0.079	0.008	-0.034	0.122	0.003	0.062	-0.038
-0.230	0.767	-0.570	-0.125	0.825	-0.551	0.358	0.052	0.101	-0.099	-0.031	0.023	0.145	0.031	0.003	-0.051
-0.230	0.767	-0.570	-0.127	0.828	-0.546	0.275	0.021	0.085	-0.097	-0.033	0.019	0.145	0.029	0.005	-0.050
-0.141	0.821	-0.589	-0.129	0.830	-0.542	0.260	0.067	0.067	-0.007	0.018	-0.005	0.057	0.026	0.012	-0.032
-0.133	0.848	-0.613	-0.130	0.833	-0.537	0.307	0.045	0.083	0.002	0.042	-0.034	0.049	0.055	0.034	-0.005
-0.122	0.856	-0.617	-0.132	0.836	-0.532	0.274	0.045	0.041	0.015	0.047	-0.043	0.038	0.064	0.036	0.022
-0.110	0.848	-0.593	-0.131	0.838	-0.530	0.170	-0.010	0.006	0.027	0.038	-0.022	0.026	0.058	0.010	0.043
-0.107	0.825	-0.613	-0.129	0.838	-0.530	0.053	-0.157	-0.043	0.028	0.014	-0.042	0.022	0.037	0.028	0.063
-0.037	0.802	-0.621	-0.126	0.838	-0.531	-0.062	-0.113	-0.113	0.094	-0.009	-0.048	0.047	0.015	0.034	0.081
-0.026	0.779	-0.637	-0.122	0.837	-0.533	-0.071	-0.140	-0.121	0.102	-0.031	-0.062	0.059	0.007	0.048	0.104
-0.007	0.783	-0.609	-0.118	0.836	-0.535	-0.106	-0.126	-0.145	0.117	-0.027	-0.032	0.078	0.002	0.018	0.122
0.020	0.810	-0.629	-0.114	0.836	-0.536	-0.030	-0.040	-0.155	0.140	0.001	-0.051	0.105	0.027	0.036	0.128
0.005	0.798	-0.621	-0.111	0.837	-0.535	0.070	-0.078	-0.131	0.122	-0.012	-0.044	0.090	0.017	0.026	0.129
0.013	0.813	-0.629	-0.107	0.838	-0.535	0.030	-0.047	-0.157	0.126	0.003	-0.052	0.097	0.034	0.032	0.131
-0.010	0.798	-0.660	-0.104	0.839	-0.534	0.115	-0.079	-0.130	0.100	-0.014	-0.085	0.074	0.020	0.062	0.126
0.001	0.794	-0.656	-0.102	0.841	-0.531	0.181	-0.002	-0.110	0.109	-0.020	-0.084	0.086	0.018	0.056	0.123
-0.007	0.821	-0.660	-0.100	0.844	-0.527	0.262	-0.008	-0.074	0.100	0.005	-0.092	0.078	0.046	0.057	0.115
-0.018	0.848	-0.652	-0.099	0.847	-0.523	0.258	-0.008	-0.045	0.087	0.029	-0.088	0.067	0.074	0.047	0.108
-0.026	0.868	-0.633	-0.098	0.849	-0.519	0.245	-0.021	-0.064	0.078	0.046	-0.072	0.059	0.095	0.025	0.101
-0.030	0.856	-0.605	-0.096	0.851	-0.516	0.219	-0.019	-0.067	0.073	0.032	-0.048	0.055	0.084	0.004	0.095
-0.014	0.852	-0.601	-0.095	0.853	-0.513	0.178	0.025	-0.082	0.087	0.026	-0.047	0.070	0.082	0.009	0.089
-0.022	0.856	-0.601	-0.094	0.855	-0.510	0.198	0.031	-0.067	0.078	0.028	-0.051	0.062	0.087	0.011	0.082
-0.026	0.864	-0.593	-0.093	0.857	-0.506	0.183	0.067	-0.078	0.073	0.034	-0.046	0.058	0.095	0.020	0.072
-0.049	0.871	-0.581	-0.092	0.859	-0.503	0.187	0.011	-0.066	0.049	0.040	-0.037	0.034	0.104	0.034	0.059
-0.060	0.898	-0.550	-0.091	0.861	-0.500	0.210	0.082	-0.091	0.037	0.064	-0.009	0.023	0.132	0.067	0.043
-0.072	0.879	-0.558	-0.090	0.863	-0.497	0.177	0.101	-0.089	0.025	0.043	-0.020	0.011	0.114	0.061	0.027
-0.095	0.868	-0.562	-0.089	0.865	-0.493	0.190	0.011	-0.083	0.000	0.030	-0.027	0.013	0.103	0.059	0.012
-0.103	0.868	-0.562	-0.088	0.866	-0.492	0.110	0.004	-0.073	-0.009	0.029	-0.029	0.022	0.104	0.061	0.001
-0.122	0.868	-0.554	-0.087	0.867	-0.490	0.098	0.033	-0.068	-0.029	0.028	-0.023	0.042	0.105	0.070	-0.008
-0.110	0.856	-0.526	-0.086	0.869	-0.488	0.130	-0.018	-0.063	-0.018	0.015	0.002	0.032	0.093	0.099	-0.009
-0.107	0.852	-0.530	-0.084	0.870	-0.487	0.091	-0.032	-0.077	-0.016	0.010	-0.003	0.029	0.090	0.097	-0.010
-0.087	0.856	-0.526	-0.082	0.870	-0.486	0.050	0.009	-0.104	0.002	0.013	0.000	0.011	0.094	0.102	-0.008
-0.087	0.856	-0.526	-0.081	0.871	-0.485	0.040	0.050	-0.133	-0.000	0.013	-0.001	0.012	0.095	0.103	-0.008
-0.099	0.856	-0.526	-0.078	0.870	-0.486	-0.040	0.007	-0.134	-0.014	0.013	0.000	0.025	0.095	0.105	-0.013
-0.095	0.848	-0.518	-0.076	0.870	-0.487	-0.083	-0.012	-0.146	-0.012	0.006	0.009	0.022	0.088	0.114	-0.021
-0.122	0.852	-0.530	-0.073	0.869	-0.489	-0.079	-0.005	-0.139	-0.042	0.010	-0.001	0.050	0.092	0.103	-0.031
-0.118	0.856	-0.522	-0.072	0.868	-0.491	-0.130	0.065	-0.126	-0.039	0.015	0.009	0.047	0.096	0.112	-0.035
-0.126	0.856	-0.518	-0.070	0.867	-0.493	-0.088	-0.088	-0.094	-0.049	0.016	0.015	0.056	0.096	0.116	-0.038
-0.110	0.837	-0.530	-0.068	0.866	-0.495	-0.089	-0.042	-0.085	-0.035	-0.003	0.005	0.041	0.077	0.105	-0.035
-0.107	0.856	-0.538	-0.066	0.865	-0.497	-0.109	-0.012	-0.083	-0.033	0.018	-0.001	0.038	0.096	0.098	-0.032
-0.103	0.833	-0.550	-0.065	0.864	-0.499	-0.106	-0.047	-0.056	-0.030	-0.004	-0.011	0.035	0.072	0.087	-0.026
-0.103	0.848	-0.558	-0.063	0.863	-0.501	-0.150	-0.038	-0.080	-0.032	0.013	-0.016	0.036	0.087	0.079	-0.025
-0.083	0.837	-0.538	-0.061	0.861	-0.504	-0.145	-0.078	-0.084	-0.015	0.003	0.006	0.017	0.076	0.099	-0.023
-0.095	0.810	-0.534	-0.059	0.860	-0.507	-0.167	-0.066	-0.075	-0.028	-0.023	0.013	0.029	0.048	0.103	-0.022
-0.095	0.840	-0.570	-0.058	0.858	-0.511	-0.191	0.006	-0.081	-0.029	0.010	-0.019	0.029	0.079	0.067	-0.020
-0.091	0.837	-0.570	-0.056	0.856	-0.513	-0.149	-0.059	-0.075	-0.027	0.008	-0.016	0.026	0.074	0.067	-0.021
-0.076	0.840	-0.558	-0.055	0.854	-0.517	-0.207	0.013	-0.089	-0.013	0.014	-0.000	0.011	0.077	0.078	-0.019
-0.095	0.852	-0.585	-0.053	0.853	-0.520	-0.158	-0.052	-0.073	-0.034	0.027	-0.025	0.030	0.088	0.050	-0.021
-0.076	0.825	-0.550	-0.052	0.851	-0.523	-0.146	0.005	-0.076	-0.016	0.001	0.013	0.011	0.060	0.085	-0.021
-0.099	0.852	-0.577	-0.051	0.849	-0.525	-0.159	-0.035	-0.072	-0.040	0.030	-0.012	0.034	0.086	0.057	-0.023
-0.080	0.829	-0.570	-0.049	0.848	-0.528	-0.120	-0.037	-0.099	-0.023	0.008	-0.002	0.015	0.062	0.064	-0.023
-0.076	0.837	-0.570	-0.047	0.847	-0.530	-0.103	-0.088	-0.082	-0.021	0.017	0.000	0.011	0.069	0.063	-0.023
-0.083	0.844	-0.593	-0.045	0.845	-0.532	-0.157	-0.056	-0.083	-0.031	0.026	-0.021	0.019	0.076	0.039	-0.021
-0.076	0.829	-0.581	-0.043	0.844	-0.534	-0.116	-0.066	-0.076	-0.025	0.012	-0.007	0.012	0.060	0.050	-0.020
-0.072	0.837	-0.566	-0.041	0.842	-0.537	-0.163	-0.072	-0.077	-0.023	0.022	0.012	0.008	0.066	0.065	-0.021
-0.053	0.829	-0.562	-0.039	0.841	-0.540	-0.168	-0.054	-0.066	-0.005	0.016	0.019	0.011	0.058	0.068	-0.022
-0.076	0.840	-0.589	-0.038	0.838	-0.544	-0.202	-0.061	-0.066	-0.030	0.030	-0.005	0.012	0.068	0.040	-0.019
-0.064	0.821	-0.566	-0.036	0.836	-0.547	-0.199	-0.009	-0.090	-0.020	0.012	0.022	0.000	0.048	0.063	-0.014
-0.049	0.825	-0.585	-0.034	0.834	-0.551	-0.229	-0.024	-0.080	-0.006	0.019	0.006	0.015	0.051	0.043	-0.013
-0.037	0.837	-0.597	-0.032	0.831	-0.555	-0.234	-0.046	-0.096	0.003	0.033	-0.002	0.026	0.062	0.030	-0.009
-0.049	0.821	-0.597	-0.030	0.828	-0.560	-0.259	-0.062	-0.091	-0.011	0.021	0.003	0.014	0.045	0.029	-0.006
-0.041	0.817	-0.605	-0.028	0.825	-0.564	-0.268	-0.039	-0.105	-0.005	0.020	-0.001	0.022	0.040	0.021	-0.013
-0.041	0.817	-0.605	-0.026	0.822	-0.569	-0.262	-0.042	-0.087	-0.007	0.023	0.004	0.021	0.039	0.020	-0.015
-0.068	0.783	-0.585	-0.024	0.819	-0.573	-0.259	-0.080	-0.082	-0.036	-0.009	0.028	0.006	0.003	0.039	-0.017
-0.037	0.806	-0.609	-0.023	0.816	-0.577	-0.249	-0.002	-0.096	-0.007	0.017	0.008	0.025	0.026	0.015	-0.019
-0.041	0.806	-0.605	-0.020	0.813	-0.581	-0.252	-0.087	-0.106	-0.014	0.020	0.017	0.020	0.024	0.018	-0.019
-0.041	0.798	-0.625	-0.017	0.810	-0.586	-0.268	-0.082	-0.117	-0.017	0.015	0.001	0.020	0.016	0.003	-0.014
-0.030	0.790	-0.625	-0.015	0.807	-0.591	-0.306	0.025	-0.142	-0.007	0.011	0.006	0.031	0.007	0.003	-0.015
-0.030	0.767	-0.605	-0.013	0.803	-0.596	-0.337	-0.000	-0.150	-0.010	-0.008	0.032	0.031	0.017	0.016	-0.014
-0.026	0.771	-0.625	-0.010	0.798	-0.603	-0.421	0.015	-0.181	-0.008	0.001	0.019	0.035	0.014	0.004	-0.013
-0.026	0.748	-0.648	-0.007	0.792	-0.610	-0.454	-0.019	-0.182	-0.011	-0.017	0.002	0.035	0.038	0.029	-0.015
-0.014	0.736	-0.633	-0.004	0.787	-0.617	-0.430	-0.031	-0.182	-0.003	-0.023	0.025	0.046	0.050	0.013	-0.011
-0.026	0.752	-0.652	-0.001	0.781	-0.624	-0.444	-0.037	-0.171	-0.018	-0.002	0.013	0.034	0.036	0.034	-0.012
0.001	0.752	-0.656	0.002	0.776	-0.631	-0.422	0.043	-0.194	0.007	0.003	0.015	0.061	0.036	0.038	-0.012
-0.007	0.755	-0.629	0.004	0.771	-0.637	-0.404	0.030	-0.188	-0.003	0.012	0.049	0.053	0.033	0.011	-0.015
0.005	0.759	-0.633	0.006	0.765	-0.644	-0.436	0.074	-0.193	0.006	0.022	0.052	0.064	0.030	0.016	-0.020
-0.014	0.748	-0.660	0.008	0.759	-0.651	-0.434	0.085	-0.202	-0.015	0.016	0.031	0.044	0.042	0.044	-0.029
-0.033	0.728	-0.652	0.009	0.754	-0.657	-0.415	0.084	-0.163	-0.035	0.002	0.045	0.025	0.062	0.037	-0.029
-0.030	0.694	-0.664	0.011	0.749	-0.663	-0.371	0.028	-0.135	-0.033	-0.027	0.039	0.028	0.098	0.050	-0.036
-0.003	0.701	-0.668	0.012	0.745	-0.667	-0.314	0.088	-0.131	-0.007	-0.015	0.040	0.054	0.090	0.054	-0.035
-0.026	0.709	-0.660	0.012	0.741	-0.671	-0.253	0.060	-0.111	-0.030	-0.004	0.051	0.031	0.083	0.047	-0.032
0.005	0.713	-0.652	0.013	0.738	-0.675	-0.234	0.095	-0.125	-0.000	0.003	0.063	0.061	0.079	0.039	-0.031
-0.010	0.701	-0.672	0.013	0.735	-0.678	-0.211	0.120	-0.119	-0.016	-0.006	0.046	0.045	0.091	0.060	-0.037
-0.014	0.690	-0.656	0.014	0.733	-0.680	-0.157	0.054	-0.092	-0.020	-0.015	0.064	0.041	0.103	0.044	-0.034
-0.022	0.694	-0.656	0.014	0.731	-0.682	-0.118	0.004	-0.057	-0.028	-0.010	0.066	0.033	0.100	0.045	-0.040
-0.010	0.698	-0.672	0.015	0.730	-0.683	-0.052	0.018	-0.053	-0.017	-0.005	0.051	0.044	0.096	0.061	-0.033
-0.030	0.682	-0.668	0.015	0.731	-0.682	0.035	0.043	-0.050	-0.036	-0.021	0.054	0.024	0.112	0.058	-0.029
0.032	0.694	-0.676	0.015	0.731	-0.682	0.027	0.055	-0.041	0.026	-0.010	0.046	0.085	0.100	0.066	-0.025
0.001	0.682	-0.672	0.013	0.731	-0.682	0.013	0.162	-0.071	-0.004	-0.021	0.050	0.055	0.112	0.062	-0.024
-0.007	0.678	-0.672	0.013	0.731	-0.682	-0.023	0.068	-0.071	-0.012	-0.025	0.050	0.047	0.116	0.063	-0.019
-0.014	0.694	-0.688	0.013	0.730	-0.684	-0.074	0.104	-0.094	-0.019	-0.008	0.036	0.039	0.101	0.079	-0.027
-0.007	0.694	-0.680	0.013	0.728	-0.685	-0.096	0.103	-0.103	-0.011	-0.007	0.045	0.046	0.101	0.071	-0.028
-0.010	0.690	-0.676	0.013	0.727	-0.686	-0.088	0.144	-0.099	-0.014	-0.009	0.050	0.042	0.105	0.067	-0.032
-0.007	0.701	-0.676	0.012	0.726	-0.687	-0.074	0.103	-0.072	-0.010	0.003	0.051	0.046	0.093	0.068	-0.035
-0.030	0.705	-0.680	0.011	0.726	-0.688	-0.036	0.112	-0.057	-0.032	0.008	0.048	0.023	0.089	0.072	-0.036
-0.030	0.674	-0.672	0.011	0.726	-0.688	0.009	0.054	-0.033	-0.032	-0.023	0.056	0.022	0.120	0.065	-0.037
-0.014	0.674	-0.684	0.011	0.726	-0.688	0.026	0.064	-0.044	-0.016	-0.023	0.044	0.038	0.120	0.077	-0.040
-0.022	0.667	-0.692	0.010	0.726	-0.687	0.026	0.072	-0.050	-0.023	-0.031	0.035	0.030	0.128	0.085	-0.037
-0.030	0.667	-0.688	0.010	0.726	-0.688	-0.014	0.071	-0.038	-0.030	-0.031	0.040	0.022	0.128	0.082	-0.037
-0.022	0.663	-0.684	0.009	0.727	-0.687	0.050	0.092	-0.025	-0.022	-0.035	0.043	0.030	0.131	0.078	-0.035
-0.030	0.670	-0.672	0.008	0.727	-0.686	0.068	0.056	-0.021	-0.029	-0.028	0.054	0.022	0.123	0.067	-0.031
-0.010	0.682	-0.692	0.007	0.728	-0.685	0.067	0.088	-0.028	-0.009	-0.018	0.033	0.040	0.112	0.086	-0.028
-0.003	0.686	-0.684	0.007	0.730	-0.684	0.115	0.098	-0.043	-0.000	-0.015	0.039	0.047	0.108	0.078	-0.031
-0.030	0.674	-0.700	0.006	0.732	-0.681	0.198	0.082	-0.025	-0.026	-0.029	0.021	0.020	0.119	0.094	-0.028
-0.049	0.690	-0.696	0.005	0.735	-0.678	0.189	0.050	-0.002	-0.045	-0.016	0.022	0.000	0.103	0.090	-0.031
-0.033	0.686	-0.704	0.004	0.737	-0.675	0.199	0.036	0.018	-0.028	-0.023	0.011	0.016	0.107	0.098	-0.037
-0.033	0.674	-0.688	0.003	0.740	-0.672	0.233	0.058	0.030	-0.027	-0.037	0.024	0.016	0.118	0.082	-0.036
-0.049	0.670	-0.696	0.001	0.744	-0.668	0.289	0.032	0.062	-0.041	-0.045	0.012	0.000	0.122	0.090	-0.034
-0.033	0.674	-0.680	-0.001	0.749	-0.663	0.351	0.068	0.074	-0.023	-0.045	0.023	0.016	0.118	0.074	-0.034
-0.041	0.682	-0.668	-0.002	0.754	-0.656	0.437	-0.019	0.116	-0.029	-0.043	0.028	0.009	0.110	0.063	-0.030
-0.037	0.709	-0.668	-0.004	0.759	-0.651	0.394	0.042	0.093	-0.023	-0.021	0.022	0.013	0.083	0.063	-0.023
-0.037	0.698	-0.704	-0.006	0.765	-0.645	0.412	0.079	0.052	-0.021	-0.038	-0.019	0.014	0.094	0.099	-0.014
-0.030	0.698	-0.692	-0.008	0.769	-0.639	0.396	0.078	0.067	-0.012	-0.043	-0.014	0.022	0.094	0.087	-0.005
-0.022	0.694	-0.711	-0.013	0.774	-0.633	0.410	0.273	0.081	0.001	-0.052	-0.039	0.030	0.098	0.107	0.007
-0.030	0.690	-0.696	-0.018	0.780	-0.625	0.489	0.272	0.117	-0.002	-0.061	-0.031	0.023	0.102	0.091	0.012
-0.014	0.736	-0.692	-0.025	0.787	-0.616	0.596	0.367	0.147	0.021	-0.022	-0.036	0.039	0.055	0.088	0.007
-0.057	0.783	-0.719	-0.032	0.795	-0.606	0.608	0.349	0.178	-0.014	0.017	-0.073	0.003	0.009	0.116	-0.008
-0.095	0.810	-0.676	-0.039	0.801	-0.597	0.575	0.251	0.198	-0.046	0.037	-0.039	0.040	0.019	0.073	-0.015
-0.126	0.813	-0.648	-0.043	0.806	-0.590	0.447	0.102	0.169	-0.073	0.036	-0.019	0.071	0.023	0.046	-0.025
-0.072	0.794	-0.585	-0.047	0.810	-0.584	0.334	0.184	0.118	-0.015	0.013	0.039	0.016	0.004	0.017	-0.022
-0.072	0.794	-0.585	-0.051	0.814	-0.579	0.316	0.250	0.082	-0.011	0.009	0.033	0.016	0.004	0.017	-0.014
-0.049	0.813	-0.652	-0.055	0.817	-0.575	0.267	0.225	0.054	0.016	0.026	-0.038	0.008	0.024	0.050	-0.002
-0.064	0.813	-0.641	-0.057	0.819	-0.571	0.233	0.162	0.025	0.003	0.023	-0.030	0.007	0.024	0.038	0.004
-0.083	0.821	-0.637	-0.058	0.821	-0.569	0.138	-0.004	0.042	-0.016	0.030	-0.028	0.026	0.032	0.034	0.018
-0.076	0.790	-0.652	-0.057	0.821	-0.568	0.075	-0.102	0.044	-0.008	-0.002	-0.045	0.018	0.002	0.050	0.035
-0.037	0.759	-0.668	-0.056	0.822	-0.567	0.088	-0.190	0.033	0.029	-0.034	-0.062	0.021	0.029	0.066	0.057
0.032	0.748	-0.672	-0.055	0.823	-0.565	0.144	-0.111	0.019	0.097	-0.047	-0.068	0.090	0.040	0.070	0.082
0.051	0.798	-0.652	-0.054	0.824	-0.564	0.077	-0.036	-0.005	0.115	0.003	-0.049	0.110	0.010	0.050	0.102
0.059	0.856	-0.633	-0.052	0.825	-0.563	0.060	-0.050	-0.041	0.122	0.060	-0.030	0.118	0.068	0.030	0.123
0.043	0.837	-0.641	-0.050	0.825	-0.563	0.027	-0.068	-0.057	0.104	0.040	-0.038	0.102	0.049	0.038	0.134
0.074	0.794	-0.688	-0.048	0.825	-0.563	0.014	-0.042	-0.053	0.133	-0.002	-0.085	0.133	0.006	0.085	0.144
0.093	0.775	-0.688	-0.047	0.826	-0.561	0.105	-0.005	-0.043	0.151	-0.023	-0.087	0.153	0.013	0.085	0.150
0.097	0.794	-0.676	-0.047	0.828	-0.559	0.184	0.103	-0.032	0.155	-0.005	-0.078	0.157	0.007	0.073	0.153
0.074	0.794	-0.688	-0.048	0.831	-0.554	0.270	0.108	0.008	0.133	-0.008	-0.094	0.134	0.007	0.085	0.144
0.047	0.825	-0.656	-0.048	0.834	-0.550	0.280	0.033	-0.004	0.106	0.020	-0.067	0.107	0.038	0.053	0.127
0.043	0.852	-0.633	-0.048	0.836	-0.546	0.240	0.084	-0.059	0.102	0.044	-0.047	0.104	0.065	0.030	0.106
0.005	0.810	-0.648	-0.048	0.839	-0.542	0.241	0.042	-0.046	0.063	-0.001	-0.066	0.065	0.023	0.045	0.094
-0.010	0.794	-0.648	-0.047	0.842	-0.537	0.326	-0.020	-0.007	0.048	-0.020	-0.071	0.050	0.007	0.045	0.089
0.020	0.802	-0.625	-0.047	0.845	-0.532	0.308	0.026	0.002	0.078	-0.015	-0.053	0.081	0.015	0.021	0.077
0.032	0.844	-0.605	-0.048	0.848	-0.527	0.306	0.074	0.041	0.091	0.024	-0.038	0.093	0.057	0.002	0.070
-0.014	0.840	-0.585	-0.050	0.852	-0.522	0.313	0.072	0.065	0.047	0.017	-0.024	0.047	0.053	0.018	0.066
-0.026	0.844	-0.593	-0.052	0.855	-0.517	0.303	0.115	0.056	0.038	0.018	-0.037	0.036	0.057	0.010	0.048
-0.030	0.864	-0.589	-0.053	0.858	-0.511	0.336	0.063	0.026	0.035	0.034	-0.038	0.032	0.077	0.014	0.028
-0.076	0.875	-0.577	-0.054	0.860	-0.507	0.253	0.072	-0.004	-0.011	0.043	-0.031	0.014	0.088	0.026	0.017
-0.087	0.868	-0.597	-0.054	0.863	-0.503	0.250	0.019	-0.014	-0.022	0.033	-0.055	0.025	0.080	0.006	0.006
-0.080	0.871	-0.562	-0.053	0.865	-0.499	0.226	-0.061	-0.022	-0.015	0.035	-0.023	0.017	0.084	0.042	-0.005
-0.080	0.860	-0.558	-0.054	0.867	-0.496	0.187	0.075	-0.019	-0.015	0.021	-0.022	0.016	0.073	0.046	-0.002
-0.068	0.837	-0.510	-0.054	0.868	-0.493	0.156	0.096	-0.020	-0.003	-0.003	0.022	0.004	0.050	0.092	-0.004
-0.053	0.875	-0.534	-0.054	0.869	-0.491	0.110	0.044	-0.019	0.013	0.034	-0.003	0.011	0.088	0.069	-0.006
-0.076	0.864	-0.522	-0.053	0.870	-0.490	0.057	0.011	-0.079	-0.011	0.022	0.008	0.012	0.077	0.080	-0.010
-0.076	0.864	-0.522	-0.052	0.870	-0.490	0.040	0.080	-0.112	-0.012	0.022	0.007	0.011	0.077	0.080	-0.011
-0.103	0.875	-0.562	-0.051	0.871	-0.490	0.009	0.028	-0.084	-0.040	0.033	-0.032	0.038	0.088	0.040	-0.022
-0.080	0.875	-0.534	-0.051	0.871	-0.489	0.008	0.167	-0.124	-0.017	0.033	-0.005	0.015	0.088	0.067	-0.026
-0.110	0.868	-0.538	-0.050	0.871	-0.489	0.013	0.059	-0.100	-0.049	0.026	-0.009	0.045	0.080	0.063	-0.035
-0.087	0.848	-0.507	-0.049	0.871	-0.489	-0.011	0.111	-0.103	-0.027	0.006	0.023	0.021	0.061	0.094	-0.046
-0.118	0.840	-0.507	-0.048	0.870	-0.490	-0.052	0.031	-0.085	-0.058	-0.001	0.024	0.052	0.053	0.093	-0.051
-0.149	0.852	-0.546	-0.046	0.869	-0.492	-0.110	-0.090	-0.067	-0.091	0.012	-0.014	0.082	0.064	0.053	-0.049
-0.103	0.840	-0.538	-0.045	0.868	-0.495	-0.132	-0.009	-0.086	-0.046	0.001	-0.003	0.035	0.052	0.061	-0.051
-0.095	0.848	-0.558	-0.043	0.867	-0.497	-0.133	-0.028	-0.084	-0.040	0.011	-0.021	0.027	0.060	0.040	-0.045
-0.103	0.852	-0.542	-0.041	0.865	-0.500	-0.157	-0.089	-0.077	-0.050	0.016	-0.002	0.034	0.064	0.055	-0.034
-0.072	0.856	-0.514	-0.040	0.864	-0.503	-0.138	-0.046	-0.082	-0.021	0.021	0.028	0.003	0.067	0.082	-0.032
-0.080	0.848	-0.554	-0.039	0.862	-0.505	-0.108	0.007	-0.060	-0.029	0.015	-0.009	0.010	0.059	0.042	-0.034
-0.080	0.856	-0.530	-0.038	0.862	-0.506	-0.083	0.023	-0.044	-0.030	0.023	0.016	0.010	0.066	0.065	-0.026
-0.091	0.852	-0.546	-0.038	0.861	-0.508	-0.089	-0.070	-0.010	-0.042	0.020	0.002	0.022	0.061	0.049	-0.025
-0.053	0.856	-0.534	-0.037	0.860	-0.508	-0.038	-0.017	-0.031	-0.004	0.025	0.014	0.017	0.065	0.060	-0.024
-0.068	0.856	-0.538	-0.036	0.859	-0.510	-0.086	-0.013	-0.034	-0.020	0.026	0.012	0.002	0.064	0.055	-0.026
-0.068	0.829	-0.550	-0.036	0.859	-0.511	-0.076	0.029	-0.053	-0.021	-0.001	0.002	0.002	0.036	0.043	-0.027
-0.095	0.840	-0.574	-0.034	0.858	-0.513	-0.086	-0.058	-0.058	-0.049	0.012	-0.020	0.024	0.047	0.018	-0.034
-0.087	0.802	-0.538	-0.034	0.857	-0.514	-0.063	-0.037	-0.036	-0.042	-0.026	0.016	0.016	0.008	0.053	-0.033
-0.095	0.798	-0.562	-0.033	0.856	-0.516	-0.055	-0.110	-0.002	-0.051	-0.029	-0.006	0.024	0.003	0.028	-0.038
-0.072	0.821	-0.574	-0.032	0.855	-0.517	-0.074	-0.092	0.013	-0.028	-0.005	-0.016	0.001	0.026	0.015	-0.037
-0.095	0.833	-0.574	-0.031	0.854	-0.519	-0.088	-0.092	-0.011	-0.052	0.008	-0.015	0.023	0.036	0.014	-0.033
-0.083	0.848	-0.577	-0.030	0.853	-0.522	-0.168	-0.105	-0.021	-0.042	0.025	-0.016	0.012	0.051	0.009	-0.025
-0.057	0.833	-0.550	-0.028	0.851	-0.525	-0.160	-0.103	-0.040	-0.017	0.011	0.015	0.016	0.034	0.035	-0.023
-0.045	0.813	-0.566	-0.027	0.849	-0.528	-0.161	-0.085	-0.039	-0.007	-0.006	0.002	0.028	0.014	0.019	-0.018
-0.045	0.817	-0.554	-0.026	0.847	-0.531	-0.197	-0.063	0.003	-0.008	-0.000	0.017	0.028	0.017	0.029	-0.008
-0.041	0.821	-0.546	-0.025	0.845	-0.535	-0.215	-0.042	-0.014	-0.005	0.006	0.029	0.033	0.020	0.036	-0.008
-0.014	0.848	-0.558	-0.024	0.842	-0.539	-0.251	-0.046	-0.021	0.021	0.036	0.022	0.060	0.045	0.023	-0.006
-0.037	0.817	-0.530	-0.024	0.839	-0.543	-0.246	-0.033	-0.010	-0.002	0.008	0.053	0.037	0.013	0.049	-0.003
-0.022	0.790	-0.562	-0.024	0.837	-0.547	-0.237	0.007	-0.001	0.013	-0.017	0.026	0.054	0.015	0.016	-0.003
-0.022	0.790	-0.562	-0.025	0.834	-0.551	-0.211	0.127	-0.032	0.014	-0.014	0.030	0.054	0.017	0.015	-0.010
-0.041	0.783	-0.570	-0.026	0.832	-0.555	-0.227	0.140	-0.039	-0.004	-0.020	0.026	0.036	0.026	0.005	-0.006
-0.049	0.794	-0.566	-0.027	0.829	-0.559	-0.288	0.174	-0.063	-0.011	-0.005	0.034	0.029	0.015	0.008	-0.009
-0.030	0.806	-0.581	-0.027	0.825	-0.564	-0.274	0.145	-0.086	0.008	0.010	0.023	0.049	0.005	0.009	-0.017
-0.041	0.794	-0.570	-0.027	0.822	-0.569	-0.302	0.134	-0.086	-0.003	0.002	0.040	0.038	0.018	0.001	-0.021
-0.064	0.779	-0.581	-0.028	0.818	-0.574	-0.326	0.142	-0.068	-0.025	-0.010	0.033	0.016	0.034	0.012	-0.026
-0.060	0.755	-0.577	-0.029	0.815	-0.578	-0.253	0.145	-0.050	-0.020	-0.030	0.041	0.020	0.059	0.010	-0.038
-0.080	0.771	-0.585	-0.031	0.813	-0.582	-0.239	0.197	-0.027	-0.037	-0.012	0.037	0.002	0.045	0.019	-0.048
-0.103	0.763	-0.597	-0.033	0.811	-0.585	-0.151	0.125	0.012	-0.058	-0.018	0.028	0.021	0.054	0.033	-0.049
-0.099	0.763	-0.574	-0.034	0.809	-0.586	-0.108	0.088	0.013	-0.052	-0.017	0.053	0.016	0.055	0.011	-0.047
-0.076	0.767	-0.589	-0.035	0.808	-0.588	-0.097	0.120	-0.009	-0.028	-0.011	0.039	0.008	0.052	0.028	-0.044
-0.060	0.771	-0.589	-0.037	0.807	-0.589	-0.079	0.133	-0.015	-0.011	-0.007	0.040	0.024	0.049	0.029	-0.042
-0.072	0.755	-0.589	-0.039	0.806	-0.590	-0.080	0.163	-0.018	-0.020	-0.021	0.041	0.013	0.066	0.031	-0.036
-0.099	0.759	-0.601	-0.040	0.805	-0.592	-0.076	0.095	0.002	-0.046	-0.016	0.030	0.013	0.063	0.044	-0.036
-0.076	0.752	-0.585	-0.041	0.805	-0.592	-0.015	0.128	-0.002	-0.021	-0.024	0.046	0.011	0.072	0.029	-0.036
-0.080	0.752	-0.589	-0.043	0.805	-0.592	0.005	0.051	0.036	-0.023	-0.023	0.042	0.008	0.073	0.034	-0.036
-0.080	0.744	-0.609	-0.045	0.805	-0.591	0.018	0.117	0.038	-0.021	-0.031	0.022	0.008	0.082	0.055	-0.030
-0.083	0.755	-0.597	-0.047	0.805	-0.591	0.038	0.081	0.057	-0.023	-0.020	0.033	0.005	0.072	0.045	-0.027
-0.068	0.767	-0.581	-0.049	0.806	-0.590	0.039	0.108	0.055	-0.005	-0.009	0.048	0.022	0.061	0.030	-0.028
-0.076	0.755	-0.593	-0.052	0.807	-0.589	0.092	0.132	0.064	-0.010	-0.021	0.035	0.015	0.074	0.043	-0.027
-0.099	0.755	-0.589	-0.054	0.808	-0.587	0.108	0.084	0.068	-0.031	-0.022	0.037	0.008	0.075	0.040	-0.026
-0.072	0.763	-0.577	-0.057	0.809	-0.585	0.112	0.111	0.072	-0.002	-0.016	0.047	0.020	0.067	0.029	-0.026
-0.099	0.767	-0.613	-0.059	0.810	-0.583	0.102	0.104	0.064	-0.026	-0.013	0.010	0.006	0.064	0.066	-0.025
-0.091	0.767	-0.593	-0.061	0.811	-0.581	0.117	0.091	0.068	-0.016	-0.014	0.028	0.002	0.065	0.047	-0.019
-0.087	0.767	-0.605	-0.063	0.813	-0.579	0.113	0.116	0.054	-0.010	-0.015	0.014	0.006	0.066	0.060	-0.023
-0.087	0.771	-0.601	-0.066	0.814	-0.577	0.120	0.137	0.041	-0.007	-0.013	0.016	0.007	0.063	0.057	-0.023
-0.110	0.767	-0.589	-0.068	0.815	-0.576	0.103	0.085	0.040	-0.029	-0.017	0.026	0.016	0.068	0.046	-0.022
-0.107	0.775	-0.593	-0.069	0.816	-0.574	0.109	0.088	0.013	-0.023	-0.011	0.021	0.011	0.061	0.051	-0.024
-0.103	0.763	-0.601	-0.071	0.817	-0.572	0.101	0.124	0.024	-0.018	-0.023	0.011	0.007	0.073	0.059	-0.026
-0.107	0.767	-0.593	-0.073	0.819	-0.570	0.149	0.087	0.044	-0.020	-0.021	0.017	0.010	0.069	0.052	-0.025
-0.107	0.767	-0.593	-0.075	0.820	-0.567	0.146	0.093	0.055	-0.018	-0.023	0.014	0.010	0.070	0.052	-0.024
-0.122	0.779	-0.597	-0.077	0.822	-0.564	0.195	0.071	0.085	-0.031	-0.013	0.007	0.025	0.059	0.057	-0.023
-0.110	0.783	-0.570	-0.079	0.824	-0.561	0.206	0.116	0.065	-0.017	-0.011	0.031	0.014	0.055	0.030	-0.025
-0.107	0.794	-0.589	-0.081	0.826	-0.558	0.181	0.115	0.030	-0.011	-0.002	0.009	0.009	0.044	0.051	-0.026
-0.133	0.802	-0.593	-0.083	0.828	-0.555	0.193	0.059	0.038	-0.037	0.004	0.001	0.036	0.037	0.055	-0.025
-0.122	0.779	-0.574	-0.084	0.830	-0.552	0.174	0.095	0.033	-0.023	-0.021	0.018	0.023	0.060	0.036	-0.027
-0.126	0.794	-0.589	-0.086	0.832	-0.548	0.200	0.047	0.040	-0.026	-0.007	-0.001	0.027	0.045	0.052	-0.027
-0.137	0.783	-0.574	-0.087	0.834	-0.545	0.229	0.023	0.061	-0.036	-0.021	0.011	0.038	0.056	0.037	-0.024
-0.110	0.798	-0.566	-0.089	0.836	-0.541	0.197	0.091	0.051	-0.007	-0.008	0.016	0.011	0.040	0.029	-0.025
-0.130	0.798	-0.581	-0.091	0.838	-0.538	0.169	0.042	0.051	-0.025	-0.009	-0.003	0.030	0.040	0.045	-0.023
-0.137	0.802	-0.574	-0.092	0.839	-0.536	0.163	0.040	0.040	-0.031	-0.007	0.002	0.038	0.036	0.037	-0.019
-0.126	0.798	-0.581	-0.093	0.841	-0.533	0.151	0.017	0.046	-0.019	-0.012	-0.008	0.026	0.040	0.045	-0.020
-0.126	0.806	-0.574	-0.094	0.843	-0.530	0.195	0.055	0.030	-0.018	-0.006	-0.003	0.025	0.031	0.038	-0.022
-0.126	0.802	-0.554	-0.096	0.844	-0.527	0.182	0.062	0.044	-0.016	-0.012	0.013	0.025	0.035	0.018	-0.022
-0.149	0.810	-0.577	-0.097	0.846	-0.524	0.202	0.042	0.055	-0.038	-0.006	-0.014	0.048	0.027	0.042	-0.022
-0.141	0.798	-0.542	-0.098	0.848	-0.520	0.220	0.009	0.052	-0.029	-0.020	0.018	0.040	0.038	0.007	-0.024
-0.126	0.821	-0.550	-0.100	0.850	-0.517	0.169	0.041	0.059	-0.012	0.002	0.007	0.023	0.015	0.015	-0.024
-0.145	0.833	-0.570	-0.100	0.852	-0.514	0.198	-0.006	0.038	-0.030	0.012	-0.016	0.042	0.003	0.035	-0.017
-0.141	0.848	-0.554	-0.101	0.854	-0.511	0.209	-0.015	0.027	-0.026	0.025	-0.003	0.037	0.013	0.019	-0.013
-0.114	0.844	-0.570	-0.101	0.856	-0.508	0.181	0.006	0.028	0.001	0.020	-0.022	0.009	0.010	0.035	-0.017
-0.137	0.837	-0.558	-0.101	0.857	-0.504	0.195	-0.033	0.010	-0.022	0.010	-0.013	0.031	0.003	0.024	-0.017
-0.149	0.833	-0.534	-0.101	0.859	-0.503	0.122	-0.019	-0.013	-0.034	0.005	0.008	0.042	0.001	0.000	-0.020
-0.141	0.817	-0.550	-0.101	0.860	-0.501	0.107	-0.009	-0.023	-0.026	-0.011	-0.009	0.033	0.016	0.016	-0.024
-0.160	0.829	-0.550	-0.100	0.861	-0.498	0.176	-0.093	0.007	-0.046	-0.001	-0.012	0.051	0.004	0.016	-0.025
-0.130	0.848	-0.550	-0.099	0.863	-0.496	0.153	-0.077	-0.002	-0.016	0.016	-0.014	0.019	0.016	0.016	-0.022
-0.141	0.852	-0.546	-0.099	0.864	-0.493	0.155	-0.012	0.005	-0.027	0.019	-0.013	0.030	0.020	0.012	-0.018
-0.145	0.825	-0.554	-0.100	0.866	-0.490	0.208	-0.046	0.048	-0.031	-0.010	-0.024	0.033	0.006	0.020	-0.021
-0.122	0.860	-0.550	-0.101	0.868	-0.487	0.205	-0.030	0.067	-0.007	0.023	-0.023	0.009	0.029	0.016	-0.026
-0.180	0.840	-0.526	-0.102	0.870	-0.483	0.230	0.002	0.056	-0.063	0.002	-0.004	0.066	0.010	0.007	-0.028
-0.160	0.840	-0.538	-0.103	0.871	-0.480	0.160	0.025	0.039	-0.043	0.000	-0.018	0.046	0.011	0.004	-0.027
-0.160	0.840	-0.538	-0.104	0.872	-0.478	0.111	0.036	0.014	-0.042	-0.001	-0.020	0.045	0.012	0.004	-0.029
-0.157	0.840	-0.585	-0.104	0.873	-0.477	0.070	-0.017	0.001	-0.038	-0.001	-0.068	0.041	0.013	0.051	-0.020
-0.149	0.825	-0.566	-0.104	0.873	-0.476	0.079	0.061	-0.008	-0.030	-0.017	-0.050	0.033	0.002	0.031	-0.020
-0.149	0.833	-0.558	-0.105	0.874	-0.474	0.108	0.103	-0.007	-0.029	-0.010	-0.044	0.032	0.007	0.022	-0.021
-0.168	0.837	-0.542	-0.107	0.875	-0.472	0.155	0.070	0.020	-0.047	-0.008	-0.031	0.051	0.011	0.006	-0.025
-0.176	0.829	-0.550	-0.108	0.877	-0.468	0.233	0.039	0.045	-0.053	-0.017	-0.042	0.058	0.004	0.013	-0.030
-0.176	0.837	-0.546	-0.110	0.879	-0.463	0.261	0.071	0.065	-0.051	-0.012	-0.043	0.058	0.013	0.009	-0.033
-0.168	0.825	-0.507	-0.112	0.882	-0.458	0.312	0.019	0.093	-0.042	-0.026	-0.009	0.051	0.002	0.032	-0.022
-0.157	0.821	-0.491	-0.114	0.884	-0.453	0.292	0.029	0.100	-0.028	-0.032	0.002	0.039	0.001	0.048	-0.012
-0.122	0.844	-0.522	-0.117	0.887	-0.448	0.296	0.071	0.107	0.009	-0.011	-0.035	0.004	0.022	0.018	-0.005
-0.137	0.837	-0.526	-0.120	0.890	-0.441	0.391	0.058	0.149	-0.003	-0.022	-0.046	0.019	0.014	0.014	0.007
-0.141	0.852	-0.495	-0.124	0.893	-0.433	0.449	0.084	0.165	-0.003	-0.010	-0.022	0.022	0.030	0.046	0.014
-0.130	0.883	-0.507	-0.128	0.897	-0.424	0.492	0.140	0.159	0.012	0.017	-0.043	0.010	0.062	0.035	0.010
-0.157	0.868	-0.499	-0.132	0.900	-0.416	0.454	0.071	0.183	-0.010	-0.001	-0.043	0.036	0.047	0.043	0.007
-0.153	0.875	-0.467	-0.135	0.903	-0.409	0.392	0.034	0.170	-0.003	0.004	-0.019	0.032	0.055	0.075	0.003
-0.160	0.871	-0.447	-0.138	0.905	-0.403	0.335	0.034	0.124	-0.008	-0.002	-0.005	0.040	0.051	0.095	0.001
-0.172	0.856	-0.443	-0.140	0.907	-0.396	0.367	-0.033	0.129	-0.018	-0.020	-0.007	0.052	0.036	0.100	0.007
-0.149	0.868	-0.463	-0.142	0.910	-0.390	0.372	-0.061	0.145	0.008	-0.011	-0.033	0.029	0.048	0.081	0.012
-0.145	0.875	-0.479	-0.144	0.912	-0.383	0.403	-0.027	0.138	0.014	-0.006	-0.056	0.025	0.057	0.066	0.022
-0.145	0.883	-0.459	-0.146	0.915	-0.375	0.433	-0.046	0.133	0.016	-0.001	-0.044	0.026	0.065	0.086	0.035
-0.133	0.906	-0.467	-0.147	0.918	-0.368	0.438	-0.076	0.091	0.029	0.019	-0.059	0.015	0.089	0.079	0.046
-0.126	0.918	-0.455	-0.147	0.920	-0.362	0.339	-0.122	0.027	0.036	0.029	-0.053	0.007	0.101	0.091	0.056
-0.107	0.918	-0.459	-0.146	0.923	-0.357	0.307	-0.113	-0.022	0.054	0.026	-0.062	0.011	0.101	0.088	0.064
-0.095	0.933	-0.463	-0.144	0.924	-0.354	0.220	-0.074	-0.047	0.064	0.040	-0.070	0.022	0.117	0.085	0.075
-0.107	0.918	-0.459	-0.143	0.926	-0.350	0.241	-0.103	-0.035	0.051	0.023	-0.069	0.010	0.101	0.090	0.082
-0.080	0.937	-0.483	-0.141	0.927	-0.347	0.206	-0.059	-0.054	0.076	0.041	-0.096	0.037	0.121	0.067	0.082
-0.080	0.914	-0.443	-0.139	0.929	-0.343	0.203	-0.150	-0.061	0.074	0.016	-0.060	0.036	0.098	0.107	0.081
-0.099	0.914	-0.443	-0.136	0.930	-0.341	0.160	-0.130	-0.065	0.052	0.015	-0.062	0.017	0.099	0.108	0.088
-0.087	0.918	-0.440	-0.135	0.931	-0.339	0.139	-0.060	-0.042	0.062	0.018	-0.060	0.028	0.102	0.112	0.087
-0.060	0.929	-0.443	-0.134	0.932	-0.335	0.222	-0.103	-0.020	0.088	0.028	-0.068	0.054	0.114	0.109	0.086
-0.057	0.937	-0.416	-0.133	0.934	-0.333	0.178	-0.087	-0.006	0.091	0.034	-0.043	0.058	0.121	0.137	0.090
-0.072	0.937	-0.412	-0.132	0.935	-0.329	0.212	-0.002	-0.018	0.075	0.033	-0.043	0.043	0.121	0.141	0.089
-0.076	0.956	-0.436	-0.132	0.936	-0.325	0.212	-0.040	-0.002	0.071	0.051	-0.070	0.039	0.141	0.118	0.085
-0.091	0.953	-0.420	-0.131	0.937	-0.323	0.144	-0.030	-0.015	0.055	0.046	-0.056	0.024	0.137	0.134	0.075
-0.080	0.949	-0.432	-0.131	0.939	-0.320	0.189	0.038	-0.034	0.066	0.041	-0.071	0.036	0.133	0.122	0.065
-0.110	0.945	-0.404	-0.131	0.939	-0.317	0.153	-0.008	0.010	0.035	0.036	-0.046	0.005	0.129	0.150	0.057
-0.122	0.953	-0.392	-0.131	0.940	-0.315	0.117	0.014	0.015	0.024	0.043	-0.037	0.006	0.137	0.162	0.047
-0.110	0.968	-0.400	-0.131	0.941	-0.313	0.092	0.041	0.002	0.035	0.058	-0.046	0.006	0.153	0.155	0.031
-0.137	0.983	-0.392	-0.131	0.941	-0.312	0.098	0.047	-0.013	0.009	0.073	-0.040	0.020	0.168	0.163	0.023
-0.157	0.968	-0.388	-0.132	0.941	-0.311	0.038	0.035	0.003	-0.010	0.057	-0.037	0.039	0.152	0.167	0.015
-0.149	0.976	-0.384	-0.132	0.941	-0.311	-0.019	0.002	-0.007	-0.003	0.065	-0.032	0.031	0.160	0.171	0.000
-0.160	0.964	-0.376	-0.132	0.941	-0.312	-0.004	0.012	-0.005	-0.014	0.054	-0.024	0.042	0.148	0.179	-0.007
-0.176	0.960	-0.357	-0.132	0.941	-0.313	-0.056	-0.080	0.017	-0.030	0.050	-0.003	0.057	0.144	0.199	-0.007
-0.172	0.949	-0.376	-0.132	0.940	-0.315	-0.090	-0.082	0.022	-0.026	0.040	-0.020	0.053	0.132	0.179	-0.011
-0.141	0.937	-0.357	-0.131	0.939	-0.318	-0.124	-0.082	-0.002	0.004	0.029	0.002	0.021	0.121	0.199	-0.009
-0.153	0.937	-0.349	-0.130	0.938	-0.322	-0.196	-0.040	-0.032	-0.008	0.030	0.014	0.033	0.120	0.206	-0.005
-0.133	0.949	-0.365	-0.128	0.936	-0.327	-0.265	-0.041	-0.079	0.010	0.043	0.003	0.013	0.132	0.191	-0.004
-0.153	0.941	-0.380	-0.127	0.934	-0.333	-0.352	0.002	-0.106	-0.012	0.037	-0.006	0.032	0.124	0.175	-0.005
-0.149	0.941	-0.376	-0.125	0.932	-0.342	-0.436	-0.019	-0.094	-0.010	0.040	0.006	0.028	0.123	0.178	-0.010
-0.137	0.918	-0.388	-0.124	0.928	-0.350	-0.457	-0.031	-0.058	0.000	0.020	0.003	0.016	0.100	0.167	-0.020
-0.180	0.918	-0.400	-0.123	0.925	-0.359	-0.468	-0.010	-0.031	-0.042	0.023	0.000	0.059	0.100	0.155	-0.026
-0.176	0.922	-0.400	-0.123	0.922	-0.368	-0.455	-0.038	0.006	-0.039	0.031	0.009	0.055	0.104	0.155	-0.029
-0.172	0.925	-0.392	-0.123	0.918	-0.376	-0.459	-0.039	0.011	-0.035	0.038	0.025	0.051	0.107	0.163	-0.036
-0.160	0.925	-0.412	-0.123	0.915	-0.385	-0.479	-0.042	0.008	-0.023	0.042	0.015	0.039	0.107	0.143	-0.034
-0.160	0.925	-0.404	-0.122	0.911	-0.394	-0.473	-0.053	-0.019	-0.024	0.045	0.032	0.039	0.107	0.151	-0.036
-0.168	0.914	-0.440	-0.121	0.907	-0.404	-0.535	-0.073	-0.055	-0.033	0.038	0.006	0.047	0.095	0.115	-0.037
-0.172	0.891	-0.424	-0.119	0.902	-0.414	-0.552	-0.055	-0.067	-0.039	0.019	0.032	0.050	0.071	0.131	-0.042
-0.176	0.887	-0.447	-0.118	0.898	-0.424	-0.545	-0.019	-0.054	-0.044	0.019	0.018	0.054	0.067	0.107	-0.043
-0.176	0.887	-0.447	-0.117	0.893	-0.434	-0.547	-0.066	-0.035	-0.045	0.024	0.028	0.054	0.067	0.108	-0.044
-0.168	0.852	-0.479	-0.116	0.888	-0.445	-0.575	-0.081	-0.046	-0.039	-0.006	0.008	0.046	0.032	0.076	-0.044
-0.164	0.825	-0.483	-0.115	0.883	-0.454	-0.528	-0.069	-0.045	-0.036	-0.028	0.013	0.042	0.005	0.072	-0.045
-0.168	0.810	-0.483	-0.114	0.879	-0.462	-0.448	-0.099	-0.012	-0.041	-0.039	0.022	0.046	0.011	0.073	-0.039
-0.168	0.829	-0.475	-0.113	0.875	-0.471	-0.447	-0.087	-0.013	-0.042	-0.016	0.038	0.046	0.008	0.081	-0.035
-0.141	0.844	-0.499	-0.112	0.872	-0.477	-0.348	-0.105	-0.022	-0.016	0.003	0.021	0.020	0.024	0.057	-0.029
-0.130	0.840	-0.487	-0.111	0.868	-0.484	-0.391	-0.076	-0.015	-0.006	0.003	0.039	0.008	0.020	0.069	-0.028
-0.130	0.856	-0.522	-0.109	0.864	-0.491	-0.407	-0.079	-0.037	-0.007	0.022	0.011	0.008	0.035	0.034	-0.026
-0.164	0.840	-0.542	-0.107	0.860	-0.500	-0.452	-0.180	-0.022	-0.044	0.011	-0.000	0.043	0.020	0.014	-0.027
-0.153	0.813	-0.534	-0.106	0.854	-0.510	-0.592	-0.126	-0.035	-0.034	-0.010	0.018	0.032	0.007	0.022	-0.025
-0.145	0.779	-0.554	-0.104	0.848	-0.521	-0.584	-0.154	-0.039	-0.028	-0.039	0.009	0.024	0.042	0.003	-0.020
-0.118	0.767	-0.554	-0.101	0.841	-0.531	-0.588	-0.122	-0.057	-0.003	-0.044	0.019	0.002	0.054	0.003	-0.006
-0.083	0.786	-0.558	-0.100	0.835	-0.541	-0.588	-0.066	-0.066	0.029	-0.019	0.026	0.037	0.034	0.001	0.002
-0.068	0.813	-0.554	-0.098	0.830	-0.549	-0.502	-0.025	-0.071	0.043	0.014	0.038	0.052	0.007	0.004	0.003
-0.095	0.821	-0.562	-0.098	0.825	-0.557	-0.469	0.078	-0.069	0.016	0.027	0.038	0.025	0.001	0.004	0.002
-0.126	0.810	-0.574	-0.098	0.819	-0.565	-0.478	0.043	-0.034	-0.015	0.020	0.034	0.006	0.010	0.016	-0.013
-0.114	0.779	-0.593	-0.098	0.814	-0.572	-0.464	0.067	-0.048	-0.003	-0.005	0.021	0.005	0.041	0.035	-0.024
-0.160	0.744	-0.581	-0.098	0.808	-0.580	-0.498	0.115	-0.064	-0.049	-0.035	0.041	0.042	0.076	0.023	-0.027
-0.126	0.759	-0.585	-0.098	0.803	-0.588	-0.495	0.038	-0.034	-0.015	-0.014	0.045	0.008	0.060	0.027	-0.030
-0.103	0.763	-0.585	-0.099	0.797	-0.596	-0.504	0.088	-0.042	0.008	-0.004	0.054	0.015	0.056	0.026	-0.035
-0.133	0.736	-0.589	-0.099	0.791	-0.604	-0.461	0.020	-0.023	-0.022	-0.026	0.057	0.016	0.082	0.030	-0.032
-0.130	0.752	-0.589	-0.099	0.787	-0.610	-0.386	0.002	0.008	-0.018	-0.005	0.063	0.013	0.066	0.030	-0.040
-0.141	0.759	-0.605	-0.099	0.783	-0.615	-0.320	-0.015	0.031	-0.029	0.006	0.053	0.025	0.058	0.045	-0.048
-0.160	0.752	-0.589	-0.100	0.780	-0.618	-0.213	-0.030	0.060	-0.047	0.001	0.071	0.044	0.066	0.028	-0.046
-0.141	0.736	-0.589	-0.101	0.777	-0.621	-0.183	-0.012	0.055	-0.027	-0.012	0.074	0.025	0.081	0.028	-0.047
-0.126	0.721	-0.597	-0.102	0.775	-0.623	-0.160	-0.004	0.043	-0.010	-0.026	0.069	0.010	0.097	0.035	-0.043
-0.141	0.713	-0.613	-0.102	0.774	-0.625	-0.088	-0.028	0.047	-0.025	-0.032	0.054	0.026	0.104	0.051	-0.037
-0.122	0.717	-0.609	-0.103	0.773	-0.626	-0.059	-0.008	0.049	-0.004	-0.027	0.059	0.007	0.100	0.046	-0.033
-0.141	0.713	-0.609	-0.104	0.773	-0.626	-0.018	0.002	0.060	-0.022	-0.030	0.060	0.026	0.104	0.046	-0.032
-0.126	0.721	-0.601	-0.105	0.772	-0.627	-0.016	-0.020	0.061	-0.005	-0.022	0.069	0.011	0.096	0.038	-0.027
-0.126	0.721	-0.601	-0.105	0.772	-0.627	-0.012	-0.097	0.061	-0.005	-0.022	0.069	0.011	0.095	0.037	-0.024
-0.126	0.721	-0.644	-0.105	0.771	-0.628	-0.039	-0.084	0.064	-0.005	-0.022	0.027	0.011	0.094	0.080	-0.021
-0.126	0.721	-0.648	-0.105	0.771	-0.628	-0.032	-0.024	0.059	-0.005	-0.022	0.024	0.012	0.093	0.083	-0.019
-0.133	0.728	-0.644	-0.105	0.770	-0.629	-0.048	-0.038	0.040	-0.012	-0.014	0.029	0.021	0.085	0.079	-0.021
-0.130	0.709	-0.641	-0.105	0.769	-0.631	-0.081	-0.061	0.026	-0.008	-0.032	0.035	0.018	0.104	0.074	-0.025
-0.149	0.713	-0.648	-0.104	0.767	-0.633	-0.109	-0.109	0.028	-0.028	-0.027	0.030	0.038	0.100	0.082	-0.032
-0.145	0.717	-0.644	-0.103	0.766	-0.635	-0.112	-0.092	0.006	-0.026	-0.022	0.036	0.035	0.095	0.077	-0.037
-0.157	0.717	-0.641	-0.102	0.765	-0.636	-0.072	-0.108	0.002	-0.038	-0.021	0.041	0.047	0.094	0.073	-0.036
-0.153	0.713	-0.648	-0.101	0.764	-0.637	-0.008	-0.106	0.016	-0.036	-0.025	0.034	0.044	0.097	0.080	-0.034
-0.110	0.721	-0.625	-0.100	0.765	-0.637	0.012	-0.064	-0.033	0.005	-0.018	0.057	0.002	0.089	0.056	-0.032
-0.133	0.705	-0.656	-0.099	0.764	-0.637	-0.026	-0.080	-0.018	-0.019	-0.033	0.027	0.026	0.103	0.087	-0.032
-0.137	0.698	-0.676	-0.098	0.764	-0.638	-0.020	-0.055	-0.011	-0.024	-0.041	0.008	0.030	0.110	0.106	-0.034
-0.160	0.690	-0.660	-0.098	0.765	-0.637	0.091	-0.075	0.017	-0.047	-0.049	0.022	0.054	0.117	0.089	-0.040
-0.160	0.686	-0.648	-0.098	0.767	-0.634	0.199	-0.035	0.019	-0.047	-0.056	0.031	0.054	0.121	0.077	-0.043
-0.157	0.701	-0.664	-0.099	0.770	-0.630	0.251	0.003	0.042	-0.042	-0.043	0.012	0.051	0.105	0.092	-0.041
-0.164	0.678	-0.676	-0.099	0.774	-0.625	0.345	-0.064	0.061	-0.050	-0.071	-0.005	0.060	0.127	0.103	-0.031
-0.141	0.725	-0.696	-0.099	0.778	-0.621	0.323	-0.047	0.040	-0.027	-0.028	-0.029	0.037	0.080	0.121	-0.014
-0.130	0.705	-0.700	-0.100	0.782	-0.615	0.349	0.030	0.026	-0.014	-0.051	-0.038	0.026	0.099	0.125	0.007
-0.095	0.690	-0.696	-0.102	0.787	-0.609	0.413	0.138	0.051	0.023	-0.072	-0.041	0.008	0.115	0.120	0.023
-0.080	0.709	-0.704	-0.108	0.793	-0.600	0.523	0.328	0.103	0.044	-0.058	-0.057	0.023	0.095	0.127	0.026
-0.103	0.775	-0.676	-0.114	0.799	-0.591	0.557	0.321	0.121	0.026	0.001	-0.039	0.001	0.029	0.099	0.014
-0.153	0.844	-0.680	-0.118	0.803	-0.584	0.393	0.311	0.058	-0.019	0.066	-0.050	0.051	0.042	0.102	-0.011
-0.203	0.802	-0.633	-0.120	0.806	-0.580	0.237	0.120	0.035	-0.067	0.021	-0.007	0.102	0.000	0.053	-0.036
-0.226	0.767	-0.597	-0.121	0.806	-0.579	0.077	-0.019	0.054	-0.089	-0.015	0.028	0.125	0.034	0.017	-0.049
-0.207	0.744	-0.625	-0.123	0.806	-0.578	0.035	0.035	0.067	-0.069	-0.038	-0.000	0.107	0.057	0.044	-0.042
-0.172	0.763	-0.625	-0.125	0.808	-0.576	0.147	0.058	0.076	-0.032	-0.020	-0.003	0.073	0.037	0.042	-0.023
-0.110	0.813	-0.633	-0.126	0.809	-0.574	0.145	0.030	0.045	0.031	0.028	-0.013	0.013	0.014	0.049	0.003
-0.110	0.837	-0.637	-0.126	0.810	-0.573	0.046	-0.017	-0.020	0.030	0.051	-0.017	0.014	0.038	0.051	0.034
-0.103	0.806	-0.652	-0.123	0.809	-0.575	-0.076	-0.121	-0.080	0.035	0.021	-0.031	0.008	0.008	0.066	0.057
-0.053	0.705	-0.672	-0.119	0.807	-0.578	-0.173	-0.161	-0.129	0.081	-0.078	-0.048	0.041	0.092	0.084	0.077
-0.053	0.705	-0.672	-0.115	0.806	-0.581	-0.097	-0.184	-0.102	0.077	-0.077	-0.045	0.040	0.091	0.083	0.099
0.001	0.732	-0.676	-0.112	0.805	-0.582	-0.067	-0.103	-0.085	0.128	-0.049	-0.048	0.093	0.063	0.086	0.116
0.017	0.763	-0.672	-0.109	0.806	-0.582	0.050	-0.088	-0.117	0.140	-0.019	-0.044	0.108	0.031	0.080	0.126
-0.007	0.771	-0.692	-0.105	0.807	-0.582	0.035	-0.129	-0.130	0.113	-0.012	-0.064	0.084	0.023	0.099	0.144
0.013	0.779	-0.704	-0.100	0.807	-0.582	0.046	-0.150	-0.139	0.128	-0.005	-0.076	0.103	0.014	0.109	0.151
0.051	0.794	-0.704	-0.097	0.808	-0.581	0.091	-0.100	-0.116	0.163	0.010	-0.077	0.140	0.002	0.108	0.146
0.047	0.794	-0.700	-0.095	0.810	-0.578	0.158	-0.000	-0.088	0.157	0.008	-0.075	0.136	0.003	0.103	0.142
-0.007	0.786	-0.692	-0.094	0.812	-0.576	0.154	0.011	-0.060	0.102	-0.002	-0.070	0.082	0.004	0.094	0.134
-0.018	0.783	-0.692	-0.093	0.814	-0.574	0.180	-0.006	-0.041	0.090	-0.008	-0.072	0.070	0.007	0.093	0.120
-0.010	0.775	-0.652	-0.092	0.816	-0.570	0.217	0.037	-0.044	0.097	-0.018	-0.036	0.078	0.014	0.052	0.107
-0.018	0.806	-0.676	-0.092	0.819	-0.566	0.244	0.026	-0.036	0.089	0.010	-0.064	0.070	0.018	0.075	0.100
-0.007	0.840	-0.652	-0.091	0.821	-0.564	0.174	0.062	-0.077	0.099	0.043	-0.043	0.081	0.053	0.050	0.087
-0.030	0.844	-0.648	-0.091	0.822	-0.562	0.121	0.136	-0.100	0.076	0.045	-0.041	0.058	0.058	0.045	0.074
-0.072	0.833	-0.641	-0.090	0.824	-0.560	0.089	0.120	-0.115	0.033	0.032	-0.035	0.016	0.047	0.036	0.057
-0.076	0.802	-0.629	-0.090	0.825	-0.558	0.109	0.103	-0.090	0.029	-0.000	-0.025	0.012	0.017	0.023	0.033
-0.095	0.821	-0.629	-0.090	0.826	-0.556	0.128	0.164	-0.061	0.010	0.017	-0.027	0.008	0.037	0.022	0.011
-0.137	0.825	-0.652	-0.091	0.828	-0.554	0.119	0.105	-0.076	-0.032	0.020	-0.053	0.050	0.042	0.045	-0.004
-0.145	0.837	-0.617	-0.090	0.830	-0.551	0.177	0.083	-0.075	-0.040	0.029	-0.020	0.058	0.054	0.009	-0.015
-0.145	0.829	-0.605	-0.089	0.831	-0.549	0.164	-0.021	-0.070	-0.041	0.019	-0.011	0.058	0.047	0.004	-0.018
-0.126	0.821	-0.601	-0.087	0.834	-0.545	0.200	-0.024	-0.091	-0.023	0.009	-0.010	0.039	0.040	0.009	-0.020
-0.099	0.833	-0.585	-0.087	0.835	-0.543	0.123	0.064	-0.098	0.003	0.019	0.003	0.013	0.052	0.026	-0.013
-0.122	0.817	-0.585	-0.085	0.836	-0.542	0.107	0.038	-0.098	-0.021	0.003	0.001	0.036	0.038	0.027	-0.010
-0.091	0.829	-0.574	-0.084	0.837	-0.540	0.091	0.076	-0.123	0.008	0.013	0.011	0.006	0.050	0.040	-0.015
-0.122	0.829	-0.597	-0.083	0.838	-0.540	0.027	0.004	-0.096	-0.024	0.012	-0.013	0.037	0.051	0.017	-0.022
-0.141	0.817	-0.581	-0.081	0.838	-0.540	0.010	-0.028	-0.074	-0.044	0.000	0.003	0.057	0.040	0.034	-0.024
-0.133	0.802	-0.581	-0.080	0.838	-0.540	0.019	-0.034	-0.057	-0.038	-0.015	0.002	0.050	0.026	0.035	-0.037
-0.122	0.844	-0.562	-0.079	0.838	-0.539	0.020	-0.021	-0.061	-0.027	0.027	0.021	0.038	0.069	0.056	-0.043
-0.149	0.833	-0.562	-0.077	0.839	-0.539	0.005	-0.089	-0.080	-0.056	0.015	0.021	0.065	0.058	0.057	-0.045
-0.133	0.837	-0.558	-0.075	0.839	-0.540	-0.005	-0.109	-0.074	-0.043	0.019	0.025	0.050	0.063	0.062	-0.049
-0.137	0.825	-0.558	-0.073	0.838	-0.540	-0.037	-0.050	-0.102	-0.048	0.008	0.026	0.054	0.052	0.063	-0.044
-0.137	0.825	-0.558	-0.071	0.837	-0.542	-0.090	-0.039	-0.107	-0.050	0.009	0.028	0.055	0.052	0.064	-0.036
-0.087	0.806	-0.577	-0.069	0.836	-0.544	-0.141	-0.009	-0.115	-0.002	-0.009	0.010	0.005	0.034	0.046	-0.033
-0.107	0.790	-0.597	-0.066	0.835	-0.546	-0.101	-0.115	-0.116	-0.024	-0.023	-0.008	0.025	0.019	0.027	-0.024
-0.110	0.783	-0.585	-0.063	0.833	-0.549	-0.158	-0.055	-0.117	-0.030	-0.030	0.007	0.029	0.011	0.040	-0.016
-0.083	0.786	-0.581	-0.061	0.832	-0.552	-0.140	-0.036	-0.132	-0.005	-0.024	0.013	0.003	0.016	0.045	-0.023
-0.095	0.779	-0.593	-0.059	0.830	-0.554	-0.145	-0.054	-0.102	-0.019	-0.030	0.003	0.015	0.009	0.034	-0.020
-0.107	0.802	-0.581	-0.056	0.829	-0.557	-0.152	-0.055	-0.105	-0.032	-0.005	0.018	0.027	0.033	0.047	-0.020
-0.080	0.821	-0.605	-0.055	0.827	-0.560	-0.168	0.069	-0.123	-0.006	0.016	-0.003	0.000	0.053	0.024	-0.020
-0.103	0.825	-0.589	-0.053	0.825	-0.563	-0.177	-0.039	-0.103	-0.031	0.022	0.015	0.024	0.057	0.040	-0.021
-0.076	0.825	-0.601	-0.051	0.822	-0.567	-0.237	0.052	-0.165	-0.006	0.024	0.007	0.003	0.057	0.029	-0.023
-0.095	0.821	-0.629	-0.049	0.820	-0.571	-0.234	0.022	-0.170	-0.028	0.023	-0.017	0.017	0.054	0.003	-0.028
-0.110	0.794	-0.605	-0.045	0.817	-0.575	-0.227	-0.095	-0.144	-0.046	-0.001	0.010	0.033	0.027	0.027	-0.026
-0.095	0.783	-0.613	-0.043	0.814	-0.579	-0.276	-0.034	-0.140	-0.033	-0.010	0.007	0.018	0.016	0.020	-0.031
-0.091	0.790	-0.637	-0.041	0.811	-0.584	-0.275	-0.023	-0.110	-0.031	0.001	-0.012	0.015	0.024	0.004	-0.024
-0.087	0.763	-0.621	-0.038	0.808	-0.588	-0.268	-0.069	-0.119	-0.029	-0.023	0.008	0.012	0.003	0.013	-0.015
-0.033	0.771	-0.605	-0.037	0.804	-0.593	-0.270	0.007	-0.121	0.023	-0.012	0.028	0.042	0.005	0.029	-0.012
-0.049	0.779	-0.629	-0.035	0.801	-0.597	-0.263	0.029	-0.124	0.006	-0.001	0.009	0.026	0.013	0.006	-0.007
-0.068	0.767	-0.625	-0.033	0.799	-0.601	-0.212	0.017	-0.118	-0.014	-0.010	0.016	0.007	0.002	0.011	-0.007
-0.060	0.775	-0.656	-0.032	0.796	-0.604	-0.209	0.046	-0.141	-0.008	-0.000	-0.012	0.014	0.011	0.020	-0.016
-0.080	0.779	-0.652	-0.030	0.793	-0.608	-0.264	0.023	-0.151	-0.029	0.007	-0.004	0.006	0.015	0.016	-0.020
-0.076	0.779	-0.629	-0.027	0.790	-0.613	-0.269	-0.014	-0.150	-0.027	0.010	0.023	0.002	0.015	0.008	-0.025
-0.057	0.767	-0.633	-0.025	0.786	-0.617	-0.294	0.011	-0.163	-0.010	0.002	0.024	0.017	0.004	0.005	-0.030
-0.087	0.736	-0.644	-0.023	0.783	-0.622	-0.300	0.033	-0.154	-0.043	-0.025	0.017	0.014	0.027	0.007	-0.028
-0.064	0.736	-0.637	-0.023	0.779	-0.626	-0.278	0.095	-0.122	-0.020	-0.022	0.029	0.010	0.026	0.002	-0.026
-0.049	0.732	-0.633	-0.021	0.776	-0.630	-0.223	-0.005	-0.092	-0.006	-0.023	0.036	0.025	0.030	0.006	-0.025
-0.057	0.755	-0.652	-0.020	0.774	-0.633	-0.195	0.043	-0.117	-0.015	0.003	0.020	0.018	0.006	0.013	-0.017
-0.041	0.752	-0.629	-0.019	0.771	-0.636	-0.195	0.041	-0.105	-0.000	0.001	0.046	0.033	0.009	0.011	-0.013
-0.033	0.744	-0.656	-0.018	0.769	-0.639	-0.197	0.023	-0.109	0.006	-0.004	0.021	0.041	0.017	0.016	-0.017
-0.033	0.728	-0.637	-0.017	0.767	-0.642	-0.173	0.053	-0.116	0.005	-0.017	0.044	0.041	0.032	0.004	-0.021
-0.060	0.740	-0.633	-0.015	0.765	-0.644	-0.150	-0.076	-0.078	-0.024	-0.003	0.050	0.014	0.020	0.009	-0.004
-0.060	0.740	-0.633	-0.014	0.765	-0.644	0.014	-0.073	0.013	-0.024	-0.003	0.049	0.014	0.019	0.009	-0.008
0.047	0.698	-0.652	-0.017	0.767	-0.642	0.153	0.292	-0.018	0.087	-0.048	0.027	0.122	0.061	0.010	-0.011
-0.080	0.728	-0.711	-0.020	0.768	-0.640	0.112	0.236	-0.057	-0.038	-0.018	-0.034	0.005	0.030	0.069	-0.006
-0.083	0.767	-0.711	-0.020	0.771	-0.637	0.206	0.098	-0.073	-0.041	0.019	-0.037	0.010	0.009	0.068	-0.009
-0.057	0.794	-0.668	-0.020	0.772	-0.635	0.120	0.095	-0.099	-0.015	0.045	0.004	0.017	0.036	0.024	-0.037
-0.083	0.806	-0.637	-0.018	0.771	-0.637	-0.103	0.097	-0.175	-0.043	0.058	0.037	0.010	0.048	0.008	-0.046
-0.099	0.779	-0.641	-0.016	0.768	-0.640	-0.207	-0.020	-0.185	-0.061	0.033	0.036	0.026	0.022	0.004	-0.058
-0.095	0.767	-0.637	-0.012	0.765	-0.644	-0.252	-0.077	-0.196	-0.061	0.025	0.044	0.022	0.010	0.009	-0.073
-0.099	0.755	-0.625	-0.007	0.762	-0.648	-0.281	-0.117	-0.229	-0.069	0.017	0.060	0.026	0.001	0.021	-0.084
-0.107	0.717	-0.637	-0.002	0.757	-0.653	-0.315	-0.132	-0.234	-0.081	-0.017	0.053	0.033	0.039	0.010	-0.083
-0.126	0.721	-0.668	0.004	0.754	-0.657	-0.285	-0.229	-0.209	-0.106	-0.009	0.026	0.053	0.035	0.021	-0.070
-0.064	0.690	-0.656	0.010	0.751	-0.660	-0.216	-0.288	-0.187	-0.050	-0.037	0.041	0.009	0.066	0.009	-0.047
-0.003	0.701	-0.656	0.015	0.749	-0.663	-0.152	-0.190	-0.156	0.007	-0.024	0.044	0.070	0.054	0.009	-0.026
0.040	0.713	-0.668	0.018	0.748	-0.663	-0.031	-0.092	-0.116	0.046	-0.012	0.032	0.113	0.042	0.020	-0.004
0.024	0.709	-0.668	0.020	0.748	-0.663	0.007	-0.051	-0.082	0.028	-0.017	0.032	0.097	0.045	0.020	0.007
0.020	0.717	-0.648	0.020	0.748	-0.663	-0.014	0.024	-0.072	0.023	-0.009	0.052	0.094	0.037	0.000	0.006
0.005	0.709	-0.652	0.021	0.748	-0.663	0.028	0.043	-0.097	0.007	-0.017	0.047	0.078	0.044	0.004	-0.001
-0.003	0.682	-0.664	0.021	0.749	-0.662	0.075	0.094	-0.048	-0.000	-0.045	0.034	0.070	0.071	0.015	-0.008
0.009	0.674	-0.652	0.020	0.751	-0.660	0.150	0.087	-0.007	0.012	-0.054	0.044	0.082	0.079	0.003	-0.014
-0.014	0.701	-0.664	0.018	0.754	-0.657	0.217	0.051	0.048	-0.009	-0.030	0.029	0.059	0.051	0.014	-0.023
-0.022	0.705	-0.648	0.016	0.756	-0.654	0.209	0.125	0.057	-0.014	-0.029	0.042	0.051	0.047	0.002	-0.028
-0.053	0.670	-0.641	0.013	0.759	-0.651	0.168	0.117	0.067	-0.042	-0.066	0.048	0.021	0.081	0.010	-0.029
-0.057	0.694	-0.688	0.010	0.760	-0.650	0.127	0.103	0.094	-0.042	-0.044	-0.001	0.017	0.058	0.036	-0.015
-0.041	0.713	-0.723	0.005	0.763	-0.647	0.211	0.222	0.117	-0.022	-0.028	-0.039	0.032	0.038	0.071	0.005
0.017	0.709	-0.727	-0.001	0.766	-0.643	0.291	0.298	0.161	0.042	-0.035	-0.048	0.090	0.042	0.074	0.019
0.017	0.705	-0.759	-0.008	0.769	-0.639	0.252	0.426	0.121	0.049	-0.042	-0.083	0.090	0.045	0.105	0.016
-0.041	0.755	-0.723	-0.014	0.772	-0.636	0.225	0.351	0.047	-0.004	0.005	-0.051	0.032	0.005	0.069	0.002
-0.107	0.802	-0.700	-0.016	0.773	-0.634	0.095	0.176	-0.045	-0.067	0.050	-0.029	0.033	0.052	0.045	-0.014
-0.107	0.798	-0.625	-0.016	0.773	-0.634	-0.015	0.103	-0.088	-0.067	0.047	0.046	0.033	0.048	0.031	-0.028
-0.060	0.728	-0.656	-0.015	0.773	-0.634	0.023	0.015	-0.083	-0.022	-0.023	0.014	0.014	0.021	0.001	-0.025
-0.045	0.670	-0.688	-0.014	0.773	-0.634	-0.013	0.001	-0.042	-0.008	-0.080	-0.017	0.030	0.078	0.032	-0.006
-0.026	0.674	-0.731	-0.015	0.772	-0.635	-0.028	0.123	-0.030	0.013	-0.076	-0.060	0.049	0.073	0.075	0.014
-0.018	0.728	-0.735	-0.016	0.772	-0.636	-0.024	0.050	-0.030	0.021	-0.021	-0.063	0.057	0.018	0.079	0.030
-0.018	0.748	-0.700	-0.014	0.770	-0.638	-0.108	-0.027	-0.046	0.020	0.000	-0.025	0.056	0.001	0.043	0.046
0.009	0.759	-0.708	-0.013	0.768	-0.640	-0.162	-0.067	-0.021	0.045	0.014	-0.031	0.083	0.013	0.050	0.059
0.028	0.717	-0.735	-0.013	0.766	-0.642	-0.124	-0.046	0.036	0.065	-0.027	-0.056	0.102	0.029	0.077	0.078
0.051	0.701	-0.739	-0.013	0.766	-0.643	-0.041	-0.089	0.052	0.087	-0.041	-0.059	0.125	0.044	0.080	0.097
0.090	0.725	-0.731	-0.012	0.765	-0.643	0.005	-0.027	0.003	0.125	-0.018	-0.051	0.164	0.019	0.072	0.110
0.078	0.705	-0.727	-0.011	0.766	-0.642	0.086	-0.065	-0.000	0.112	-0.039	-0.048	0.152	0.037	0.067	0.116
0.086	0.725	-0.704	-0.011	0.768	-0.641	0.121	0.046	-0.029	0.120	-0.021	-0.027	0.160	0.017	0.042	0.118
0.067	0.709	-0.727	-0.011	0.770	-0.638	0.210	0.063	0.006	0.101	-0.039	-0.053	0.141	0.032	0.066	0.107
0.063	0.717	-0.719	-0.012	0.774	-0.633	0.286	0.075	-0.017	0.098	-0.035	-0.049	0.137	0.024	0.057	0.096
0.028	0.755	-0.735	-0.011	0.777	-0.629	0.272	0.026	-0.039	0.062	0.001	-0.069	0.103	0.015	0.072	0.084
0.013	0.709	-0.727	-0.011	0.780	-0.626	0.269	0.050	-0.036	0.047	-0.049	-0.065	0.087	0.030	0.063	0.074
0.009	0.721	-0.708	-0.012	0.783	-0.622	0.241	0.056	0.007	0.044	-0.040	-0.048	0.084	0.018	0.043	0.061
0.013	0.759	-0.704	-0.013	0.786	-0.618	0.248	0.073	0.027	0.049	-0.004	-0.048	0.088	0.021	0.039	0.051
-0.003	0.767	-0.684	-0.015	0.789	-0.614	0.281	0.105	0.029	0.035	0.001	-0.033	0.072	0.029	0.018	0.043
-0.026	0.771	-0.692	-0.017	0.793	-0.609	0.313	0.115	0.053	0.015	0.001	-0.045	0.050	0.034	0.026	0.032
-0.026	0.763	-0.680	-0.019	0.796	-0.604	0.321	0.037	0.051	0.016	-0.010	-0.038	0.050	0.026	0.013	0.019
-0.060	0.771	-0.676	-0.020	0.801	-0.599	0.372	0.061	0.041	-0.017	-0.007	-0.040	0.015	0.035	0.009	0.010
-0.057	0.786	-0.656	-0.022	0.805	-0.593	0.359	0.055	0.041	-0.012	0.005	-0.026	0.019	0.051	0.011	0.009
-0.057	0.802	-0.648	-0.022	0.809	-0.588	0.340	0.004	0.036	-0.012	0.016	-0.023	0.020	0.067	0.020	0.005
-0.026	0.802	-0.633	-0.024	0.813	-0.582	0.333	0.072	0.061	0.021	0.012	-0.013	0.051	0.068	0.036	0.003
-0.049	0.802	-0.641	-0.026	0.816	-0.578	0.274	0.021	0.067	-0.001	0.009	-0.025	0.028	0.068	0.029	0.005
-0.068	0.798	-0.629	-0.027	0.818	-0.574	0.229	0.030	0.050	-0.019	0.002	-0.017	0.009	0.065	0.041	0.006
-0.045	0.790	-0.613	-0.028	0.821	-0.571	0.216	0.026	0.036	0.005	-0.008	-0.004	0.032	0.058	0.058	-0.003
-0.049	0.783	-0.621	-0.028	0.822	-0.569	0.131	-0.031	0.054	0.002	-0.017	-0.014	0.028	0.051	0.050	-0.009
-0.076	0.802	-0.605	-0.029	0.823	-0.567	0.131	-0.038	0.052	-0.025	0.001	-0.000	0.001	0.071	0.067	-0.012
-0.076	0.802	-0.605	-0.029	0.824	-0.565	0.104	-0.023	0.024	-0.025	-0.000	-0.002	0.001	0.072	0.067	-0.011
-0.076	0.798	-0.593	-0.030	0.825	-0.565	0.049	0.029	0.014	-0.024	-0.005	0.009	0.001	0.068	0.080	-0.020
-0.045	0.825	-0.613	-0.030	0.826	-0.563	0.100	0.020	-0.009	0.007	0.021	-0.012	0.032	0.096	0.061	-0.025
-0.091	0.794	-0.589	-0.030	0.826	-0.562	0.054	-0.007	0.011	-0.039	-0.011	0.011	0.014	0.066	0.085	-0.023
-0.099	0.786	-0.581	-0.032	0.827	-0.562	0.019	0.084	0.008	-0.046	-0.019	0.019	0.022	0.059	0.093	-0.021
-0.060	0.786	-0.577	-0.033	0.827	-0.561	0.074	0.050	0.030	-0.006	-0.020	0.022	0.017	0.059	0.098	-0.023
-0.064	0.798	-0.585	-0.034	0.828	-0.560	0.058	0.055	0.038	-0.009	-0.009	0.013	0.013	0.071	0.090	-0.021
-0.057	0.825	-0.597	-0.036	0.828	-0.559	0.033	0.105	0.030	0.001	0.018	0.000	0.020	0.099	0.079	-0.017
-0.099	0.794	-0.605	-0.037	0.829	-0.558	0.091	0.012	0.055	-0.040	-0.014	-0.009	0.022	0.069	0.072	-0.020
-0.087	0.798	-0.585	-0.039	0.829	-0.558	-0.027	0.068	0.046	-0.027	-0.010	0.011	0.011	0.073	0.092	-0.029
-0.095	0.798	-0.613	-0.040	0.829	-0.558	0.035	0.059	0.013	-0.034	-0.011	-0.017	0.018	0.074	0.065	-0.035
-0.110	0.790	-0.558	-0.040	0.829	-0.558	-0.021	0.007	0.019	-0.048	-0.018	0.038	0.034	0.066	0.121	-0.034
-0.095	0.802	-0.601	-0.041	0.828	-0.559	-0.061	0.014	0.018	-0.033	-0.006	-0.004	0.018	0.078	0.078	-0.030
-0.095	0.798	-0.597	-0.041	0.827	-0.560	-0.025	-0.062	0.034	-0.033	-0.009	0.001	0.018	0.075	0.083	-0.022
-0.064	0.813	-0.581	-0.041	0.827	-0.561	-0.037	-0.055	0.038	-0.002	0.007	0.017	0.013	0.091	0.099	-0.012
-0.053	0.829	-0.609	-0.041	0.826	-0.561	-0.030	-0.064	0.055	0.010	0.023	-0.010	0.025	0.106	0.072	-0.006
-0.068	0.817	-0.593	-0.041	0.826	-0.563	-0.061	-0.047	0.034	-0.005	0.012	0.007	0.009	0.095	0.088	-0.003
-0.064	0.802	-0.605	-0.042	0.825	-0.564	-0.086	0.017	0.045	-0.000	-0.002	-0.004	0.013	0.080	0.077	-0.005
-0.076	0.786	-0.589	-0.043	0.824	-0.565	-0.056	-0.081	0.066	-0.012	-0.017	0.013	0.002	0.065	0.093	-0.011
-0.080	0.779	-0.589	-0.044	0.822	-0.567	-0.117	-0.005	0.067	-0.014	-0.023	0.015	0.002	0.057	0.093	-0.012
-0.076	0.775	-0.581	-0.045	0.821	-0.569	-0.109	-0.033	0.064	-0.010	-0.026	0.024	0.002	0.054	0.102	-0.016
-0.080	0.802	-0.609	-0.045	0.819	-0.572	-0.178	0.006	0.041	-0.013	0.003	-0.000	0.002	0.081	0.075	-0.013
-0.080	0.786	-0.593	-0.046	0.816	-0.576	-0.212	0.021	0.023	-0.012	-0.010	0.019	0.002	0.066	0.091	-0.010
-0.064	0.798	-0.609	-0.047	0.813	-0.580	-0.278	0.021	0.024	0.004	0.005	0.007	0.013	0.079	0.075	-0.004
-0.072	0.775	-0.609	-0.047	0.810	-0.585	-0.281	0.005	0.016	-0.003	-0.015	0.012	0.006	0.056	0.076	0.001
-0.045	0.794	-0.601	-0.048	0.806	-0.590	-0.304	0.078	0.008	0.025	0.008	0.025	0.033	0.075	0.084	0.004
-0.049	0.783	-0.609	-0.049	0.802	-0.595	-0.308	0.101	-0.004	0.022	0.000	0.022	0.029	0.064	0.076	0.002
-0.064	0.771	-0.605	-0.051	0.798	-0.600	-0.343	0.094	0.010	0.008	-0.007	0.031	0.014	0.052	0.081	0.004
-0.076	0.759	-0.625	-0.052	0.793	-0.607	-0.448	0.095	0.004	-0.002	-0.013	0.018	0.003	0.041	0.062	0.002
-0.064	0.721	-0.629	-0.054	0.788	-0.614	-0.399	0.160	0.014	0.012	-0.047	0.020	0.014	0.003	0.058	-0.002
-0.064	0.721	-0.629	-0.056	0.783	-0.619	-0.364	0.160	0.003	0.014	-0.042	0.026	0.014	0.003	0.058	-0.007
-0.083	0.721	-0.648	-0.059	0.778	-0.625	-0.385	0.213	-0.022	-0.003	-0.037	0.012	0.005	0.004	0.039	-0.011
-0.107	0.725	-0.644	-0.061	0.773	-0.631	-0.415	0.178	-0.014	-0.024	-0.028	0.023	0.028	0.008	0.043	-0.016
-0.107	0.717	-0.652	-0.063	0.766	-0.639	-0.528	0.182	-0.013	-0.021	-0.029	0.023	0.028	0.001	0.036	-0.026
-0.099	0.725	-0.656	-0.065	0.759	-0.647	-0.538	0.212	-0.028	-0.011	-0.014	0.027	0.020	0.009	0.032	-0.035
-0.137	0.725	-0.680	-0.067	0.753	-0.655	-0.507	0.087	0.026	-0.048	-0.008	0.011	0.058	0.009	0.009	-0.037
-0.133	0.717	-0.664	-0.069	0.747	-0.662	-0.452	0.074	0.046	-0.042	-0.009	0.033	0.054	0.002	0.025	-0.039
-0.122	0.713	-0.664	-0.071	0.742	-0.667	-0.343	0.049	0.058	-0.029	-0.009	0.038	0.043	0.002	0.026	-0.045
-0.126	0.694	-0.668	-0.073	0.738	-0.671	-0.291	0.045	0.074	-0.031	-0.024	0.039	0.046	0.020	0.022	-0.042
-0.133	0.694	-0.676	-0.074	0.734	-0.675	-0.257	0.055	0.060	-0.036	-0.020	0.035	0.054	0.020	0.015	-0.038
-0.122	0.667	-0.676	-0.076	0.731	-0.678	-0.208	0.038	0.040	-0.023	-0.045	0.038	0.042	0.047	0.015	-0.039
-0.126	0.674	-0.704	-0.077	0.728	-0.681	-0.229	0.035	0.016	-0.026	-0.034	0.014	0.046	0.038	0.012	-0.036
-0.137	0.655	-0.692	-0.077	0.725	-0.685	-0.241	0.003	0.040	-0.037	-0.050	0.029	0.057	0.057	0.000	-0.032
-0.114	0.651	-0.684	-0.078	0.721	-0.689	-0.265	-0.022	0.059	-0.013	-0.050	0.041	0.033	0.061	0.008	-0.028
-0.118	0.651	-0.692	-0.079	0.718	-0.692	-0.211	-0.011	0.053	-0.016	-0.047	0.036	0.037	0.060	0.001	-0.024
-0.107	0.674	-0.696	-0.080	0.715	-0.695	-0.182	0.022	0.075	-0.003	-0.021	0.034	0.026	0.037	0.003	-0.018
-0.099	0.670	-0.692	-0.081	0.713	-0.697	-0.131	-0.011	0.083	0.005	-0.023	0.040	0.018	0.040	0.001	-0.015
-0.103	0.651	-0.688	-0.083	0.712	-0.697	-0.059	0.018	0.091	0.003	-0.041	0.045	0.022	0.058	0.005	-0.014
-0.099	0.674	-0.680	-0.085	0.711	-0.699	-0.077	0.010	0.101	0.008	-0.017	0.054	0.018	0.034	0.014	-0.012
-0.122	0.655	-0.700	-0.087	0.709	-0.700	-0.088	0.062	0.070	-0.013	-0.035	0.036	0.041	0.053	0.005	-0.012
-0.107	0.651	-0.708	-0.088	0.708	-0.701	-0.075	0.031	0.071	0.004	-0.037	0.029	0.026	0.056	0.013	-0.011
-0.110	0.643	-0.711	-0.090	0.706	-0.702	-0.110	0.062	0.057	0.002	-0.043	0.026	0.030	0.064	0.016	-0.011
-0.110	0.640	-0.711	-0.092	0.705	-0.704	-0.091	0.078	0.054	0.003	-0.046	0.027	0.030	0.067	0.016	-0.015
-0.118	0.643	-0.708	-0.093	0.703	-0.705	-0.115	0.018	0.071	-0.003	-0.040	0.033	0.037	0.063	0.012	-0.022
-0.157	0.647	-0.731	-0.094	0.701	-0.707	-0.094	0.004	0.084	-0.040	-0.034	0.010	0.075	0.059	0.035	-0.024
-0.153	0.651	-0.711	-0.096	0.700	-0.708	-0.088	-0.014	0.087	-0.035	-0.029	0.031	0.071	0.055	0.015	-0.027
-0.130	0.647	-0.727	-0.097	0.698	-0.709	-0.090	0.047	0.047	-0.011	-0.031	0.017	0.048	0.059	0.030	-0.032
-0.133	0.647	-0.708	-0.098	0.697	-0.710	-0.044	0.025	0.018	-0.013	-0.030	0.037	0.051	0.058	0.010	-0.029
-0.145	0.647	-0.704	-0.098	0.697	-0.711	-0.052	-0.003	0.033	-0.024	-0.029	0.042	0.062	0.058	0.006	-0.026
-0.137	0.643	-0.708	-0.099	0.696	-0.711	-0.003	0.007	0.037	-0.015	-0.033	0.038	0.054	0.062	0.010	-0.029
-0.137	0.643	-0.708	-0.100	0.696	-0.711	0.018	-0.038	0.060	-0.015	-0.033	0.038	0.054	0.062	0.009	-0.030
-0.157	0.636	-0.739	-0.100	0.696	-0.711	-0.009	-0.028	0.083	-0.034	-0.040	0.006	0.072	0.069	0.040	-0.028
-0.157	0.640	-0.747	-0.102	0.695	-0.711	-0.018	-0.003	0.067	-0.033	-0.036	-0.002	0.072	0.065	0.048	-0.029
-0.157	0.636	-0.767	-0.103	0.695	-0.712	-0.035	0.038	0.057	-0.031	-0.039	-0.021	0.072	0.069	0.067	-0.027
-0.172	0.620	-0.771	-0.105	0.694	-0.713	-0.047	0.033	0.099	-0.045	-0.054	-0.025	0.087	0.084	0.071	-0.022
-0.160	0.640	-0.778	-0.107	0.693	-0.713	-0.024	0.076	0.079	-0.031	-0.034	-0.033	0.075	0.064	0.079	-0.013
-0.164	0.632	-0.810	-0.109	0.692	-0.713	0.006	0.036	0.080	-0.033	-0.041	-0.064	0.079	0.072	0.110	0.002
-0.137	0.624	-0.802	-0.111	0.692	-0.713	0.003	0.083	0.049	-0.004	-0.048	-0.056	0.051	0.079	0.103	0.016
-0.110	0.628	-0.826	-0.115	0.693	-0.712	0.057	0.244	0.037	0.028	-0.045	-0.081	0.024	0.075	0.126	0.020
-0.130	0.640	-0.826	-0.120	0.694	-0.710	0.100	0.267	0.052	0.013	-0.034	-0.083	0.043	0.063	0.126	0.011
-0.168	0.667	-0.798	-0.124	0.695	-0.708	0.101	0.256	0.018	-0.021	-0.008	-0.057	0.082	0.035	0.098	-0.007
-0.210	0.655	-0.759	-0.125	0.695	-0.708	0.022	0.088	0.002	-0.062	-0.020	-0.018	0.124	0.046	0.058	-0.027
-0.210	0.640	-0.692	-0.125	0.694	-0.709	-0.044	0.013	-0.015	-0.062	-0.034	0.049	0.124	0.062	0.009	-0.041
-0.191	0.636	-0.704	-0.126	0.693	-0.709	-0.059	0.015	0.010	-0.042	-0.037	0.038	0.104	0.066	0.003	-0.034
-0.168	0.620	-0.711	-0.127	0.693	-0.709	0.020	0.010	0.087	-0.018	-0.052	0.030	0.080	0.081	0.011	-0.016
-0.118	0.682	-0.739	-0.130	0.694	-0.708	0.074	0.103	0.094	0.035	0.009	0.001	0.030	0.019	0.039	0.004
-0.118	0.705	-0.755	-0.132	0.696	-0.706	0.128	0.088	0.081	0.037	0.030	-0.017	0.030	0.005	0.054	0.012
-0.133	0.686	-0.751	-0.133	0.696	-0.706	0.042	0.008	0.024	0.022	0.011	-0.013	0.044	0.014	0.050	0.018
-0.172	0.651	-0.767	-0.131	0.695	-0.707	-0.100	-0.131	-0.025	-0.018	-0.023	-0.027	0.082	0.049	0.066	0.024
-0.168	0.589	-0.802	-0.127	0.693	-0.710	-0.131	-0.192	-0.072	-0.018	-0.082	-0.060	0.077	0.110	0.102	0.042
-0.103	0.574	-0.810	-0.123	0.691	-0.712	-0.118	-0.182	-0.084	0.043	-0.096	-0.065	0.011	0.126	0.110	0.059
-0.033	0.597	-0.826	-0.120	0.689	-0.715	-0.138	-0.083	-0.135	0.109	-0.071	-0.079	0.059	0.103	0.126	0.082
-0.030	0.609	-0.775	-0.116	0.688	-0.716	-0.058	-0.146	-0.145	0.109	-0.058	-0.026	0.064	0.092	0.075	0.097
-0.041	0.632	-0.814	-0.111	0.688	-0.717	-0.024	-0.179	-0.118	0.093	-0.035	-0.064	0.053	0.069	0.114	0.109
-0.072	0.578	-0.822	-0.108	0.689	-0.716	0.110	-0.179	-0.057	0.058	-0.090	-0.073	0.023	0.123	0.122	0.114
-0.018	0.616	-0.818	-0.106	0.692	-0.714	0.182	-0.124	-0.021	0.110	-0.054	-0.071	0.077	0.084	0.119	0.121
0.009	0.663	-0.830	-0.103	0.694	-0.713	0.180	-0.143	-0.006	0.134	-0.010	-0.085	0.105	0.038	0.131	0.129
0.009	0.705	-0.806	-0.103	0.697	-0.710	0.201	0.058	-0.058	0.133	0.029	-0.064	0.106	0.005	0.108	0.132
0.009	0.705	-0.806	-0.102	0.699	-0.708	0.163	0.018	-0.042	0.132	0.027	-0.066	0.106	0.005	0.108	0.127
-0.037	0.682	-0.794	-0.101	0.702	-0.705	0.177	-0.005	-0.038	0.085	0.001	-0.057	0.061	0.019	0.096	0.112
-0.037	0.682	-0.794	-0.100	0.705	-0.703	0.217	-0.023	-0.025	0.084	-0.002	-0.059	0.061	0.019	0.097	0.099
-0.053	0.678	-0.775	-0.100	0.708	-0.699	0.229	0.029	-0.040	0.068	-0.009	-0.042	0.046	0.023	0.077	0.083
-0.049	0.670	-0.771	-0.100	0.711	-0.697	0.208	0.030	-0.052	0.072	-0.019	-0.041	0.050	0.031	0.073	0.071
-0.068	0.678	-0.775	-0.099	0.714	-0.694	0.220	0.034	-0.044	0.052	-0.015	-0.048	0.031	0.023	0.077	0.055
-0.099	0.686	-0.771	-0.099	0.716	-0.691	0.209	0.017	-0.055	0.021	-0.010	-0.047	0.000	0.015	0.073	0.044
-0.110	0.709	-0.755	-0.098	0.719	-0.688	0.185	0.022	-0.058	0.009	0.011	-0.034	0.011	0.008	0.057	0.027
-0.110	0.725	-0.763	-0.099	0.722	-0.685	0.225	0.067	-0.040	0.009	0.023	-0.045	0.012	0.024	0.065	0.013
-0.133	0.686	-0.735	-0.099	0.725	-0.682	0.235	0.016	-0.014	-0.014	-0.019	-0.021	0.035	0.015	0.037	0.005
-0.133	0.694	-0.739	-0.098	0.728	-0.678	0.246	-0.007	-0.018	-0.014	-0.015	-0.028	0.035	0.007	0.041	-0.000
-0.145	0.694	-0.751	-0.097	0.731	-0.675	0.218	-0.078	-0.013	-0.027	-0.018	-0.043	0.047	0.007	0.052	-0.001
-0.122	0.690	-0.708	-0.096	0.734	-0.673	0.189	-0.067	-0.020	-0.005	-0.024	-0.002	0.024	0.011	0.009	0.002
-0.103	0.701	-0.727	-0.095	0.736	-0.671	0.147	-0.020	-0.044	0.013	-0.014	-0.024	0.006	0.000	0.028	-0.002
-0.122	0.694	-0.739	-0.095	0.738	-0.668	0.194	-0.042	-0.027	-0.007	-0.025	-0.039	0.025	0.007	0.040	0.001
-0.133	0.678	-0.688	-0.094	0.740	-0.667	0.123	-0.040	-0.023	-0.019	-0.042	0.011	0.037	0.023	0.012	0.002
-0.107	0.701	-0.696	-0.093	0.741	-0.665	0.144	-0.048	-0.022	0.007	-0.021	0.001	0.011	0.000	0.004	-0.006
-0.114	0.698	-0.692	-0.093	0.743	-0.663	0.136	0.016	-0.033	-0.001	-0.026	0.003	0.018	0.004	0.009	-0.012
-0.126	0.717	-0.680	-0.092	0.744	-0.661	0.102	-0.054	-0.026	-0.014	-0.008	0.013	0.030	0.015	0.021	-0.010
-0.130	0.721	-0.672	-0.091	0.746	-0.660	0.080	-0.048	-0.010	-0.018	-0.006	0.020	0.034	0.019	0.029	-0.016
-0.126	0.721	-0.692	-0.090	0.747	-0.659	0.106	-0.076	-0.023	-0.015	-0.007	-0.001	0.030	0.019	0.009	-0.017
-0.130	0.717	-0.672	-0.089	0.748	-0.658	0.090	-0.033	-0.007	-0.019	-0.013	0.017	0.034	0.014	0.029	-0.017
-0.118	0.740	-0.688	-0.089	0.749	-0.657	0.074	-0.045	0.004	-0.008	0.010	0.001	0.023	0.037	0.013	-0.016
-0.133	0.732	-0.696	-0.089	0.750	-0.655	0.123	0.001	-0.011	-0.023	0.000	-0.009	0.038	0.029	0.005	-0.019
-0.130	0.740	-0.684	-0.088	0.752	-0.653	0.111	-0.064	-0.008	-0.020	0.007	0.001	0.034	0.036	0.017	-0.020
-0.141	0.732	-0.696	-0.087	0.754	-0.651	0.148	-0.096	-0.008	-0.033	-0.003	-0.012	0.046	0.028	0.005	-0.023
-0.141	0.725	-0.688	-0.086	0.756	-0.649	0.171	-0.034	-0.014	-0.033	-0.013	-0.007	0.045	0.021	0.012	-0.020
-0.137	0.728	-0.692	-0.085	0.757	-0.648	0.121	-0.089	-0.032	-0.031	-0.011	-0.012	0.041	0.025	0.008	-0.019
-0.114	0.736	-0.696	-0.083	0.758	-0.647	0.046	-0.091	-0.058	-0.009	-0.004	-0.017	0.018	0.032	0.004	-0.012
-0.122	0.725	-0.688	-0.082	0.758	-0.647	-0.017	-0.021	-0.079	-0.018	-0.015	-0.008	0.025	0.020	0.011	-0.007
-0.091	0.725	-0.684	-0.080	0.757	-0.648	-0.049	-0.036	-0.063	0.011	-0.015	-0.003	0.006	0.020	0.015	-0.004
-0.107	0.744	-0.680	-0.078	0.756	-0.650	-0.126	-0.055	-0.087	-0.006	0.006	0.002	0.009	0.039	0.018	-0.010
-0.107	0.744	-0.680	-0.076	0.755	-0.652	-0.078	-0.125	-0.073	-0.009	0.007	0.004	0.009	0.038	0.018	-0.007
-0.122	0.713	-0.660	-0.073	0.753	-0.654	-0.140	-0.094	-0.069	-0.027	-0.022	0.025	0.024	0.007	0.037	-0.009
-0.091	0.732	-0.696	-0.073	0.751	-0.656	-0.112	0.010	-0.063	0.003	-0.001	-0.008	0.007	0.026	0.002	-0.010
-0.095	0.701	-0.692	-0.072	0.750	-0.657	-0.078	-0.017	-0.040	-0.002	-0.031	-0.003	0.004	0.005	0.005	-0.009
-0.099	0.717	-0.680	-0.070	0.748	-0.660	-0.139	-0.050	-0.058	-0.007	-0.013	0.011	0.000	0.010	0.017	-0.004
-0.095	0.744	-0.692	-0.069	0.746	-0.663	-0.196	-0.002	-0.080	-0.005	0.017	0.002	0.005	0.037	0.005	-0.007
-0.087	0.721	-0.668	-0.067	0.743	-0.665	-0.187	-0.053	-0.081	0.001	-0.003	0.029	0.013	0.014	0.028	-0.007
-0.107	0.732	-0.719	-0.066	0.740	-0.670	-0.283	-0.047	-0.095	-0.020	0.012	-0.018	0.006	0.025	0.024	-0.009
-0.095	0.713	-0.739	-0.064	0.736	-0.674	-0.286	-0.030	-0.074	-0.010	-0.003	-0.033	0.006	0.005	0.044	-0.008
-0.107	0.682	-0.711	-0.063	0.732	-0.679	-0.287	-0.079	-0.049	-0.023	-0.030	-0.001	0.005	0.026	0.016	-0.007
-0.087	0.705	-0.731	-0.061	0.728	-0.683	-0.312	-0.028	-0.058	-0.004	-0.002	-0.016	0.015	0.003	0.036	-0.005
-0.087	0.682	-0.711	-0.060	0.724	-0.687	-0.226	-0.053	-0.053	-0.006	-0.022	0.007	0.015	0.027	0.017	-0.004
-0.072	0.674	-0.692	-0.059	0.721	-0.690	-0.221	-0.030	-0.041	0.009	-0.027	0.031	0.031	0.035	0.003	-0.005
-0.068	0.674	-0.711	-0.059	0.718	-0.693	-0.213	0.050	-0.063	0.012	-0.024	0.014	0.035	0.035	0.017	-0.004
-0.095	0.690	-0.708	-0.058	0.716	-0.696	-0.184	0.016	-0.049	-0.015	-0.006	0.020	0.008	0.020	0.014	-0.006
-0.076	0.690	-0.727	-0.058	0.713	-0.699	-0.217	0.012	-0.042	0.003	-0.003	0.004	0.027	0.021	0.034	-0.010
-0.095	0.663	-0.735	-0.058	0.710	-0.702	-0.224	0.034	-0.050	-0.016	-0.027	-0.001	0.008	0.048	0.042	-0.012
-0.103	0.643	-0.739	-0.057	0.706	-0.705	-0.216	0.007	-0.064	-0.025	-0.044	-0.002	0.000	0.068	0.046	-0.010
-0.068	0.659	-0.711	-0.056	0.704	-0.708	-0.206	-0.008	-0.053	0.009	-0.026	0.029	0.035	0.053	0.019	-0.013
-0.083	0.651	-0.731	-0.056	0.701	-0.711	-0.153	-0.003	-0.070	-0.008	-0.031	0.011	0.019	0.061	0.039	-0.013
-0.083	0.640	-0.719	-0.055	0.699	-0.712	-0.125	0.013	-0.036	-0.008	-0.041	0.025	0.019	0.073	0.027	-0.015
-0.083	0.643	-0.727	-0.055	0.698	-0.714	-0.113	-0.030	-0.029	-0.009	-0.035	0.019	0.019	0.069	0.035	-0.022
-0.099	0.647	-0.719	-0.053	0.696	-0.716	-0.108	-0.056	-0.029	-0.026	-0.030	0.028	0.003	0.066	0.028	-0.024
-0.107	0.651	-0.739	-0.053	0.694	-0.718	-0.115	-0.034	-0.002	-0.034	-0.024	0.010	0.005	0.062	0.048	-0.024
-0.083	0.636	-0.719	-0.053	0.693	-0.719	-0.064	-0.047	0.017	-0.011	-0.039	0.031	0.018	0.078	0.028	-0.022
-0.083	0.636	-0.735	-0.053	0.693	-0.719	-0.012	-0.039	0.027	-0.012	-0.038	0.015	0.018	0.078	0.044	-0.016
-0.076	0.651	-0.739	-0.053	0.693	-0.719	0.024	-0.014	0.029	-0.004	-0.023	0.011	0.026	0.063	0.048	-0.010
-0.064	0.643	-0.723	-0.053	0.694	-0.718	0.059	-0.006	0.025	0.008	-0.032	0.026	0.037	0.071	0.033	-0.010
-0.068	0.643	-0.727	-0.054	0.695	-0.717	0.050	0.015	0.032	0.005	-0.032	0.021	0.034	0.071	0.037	-0.012
-0.091	0.640	-0.719	-0.054	0.695	-0.717	0.030	0.017	0.008	-0.017	-0.037	0.029	0.010	0.076	0.029	-0.017
-0.091	0.640	-0.719	-0.054	0.696	-0.716	0.061	-0.005	-0.001	-0.017	-0.037	0.028	0.011	0.076	0.029	-0.022
-0.110	0.636	-0.751	-0.054	0.696	-0.716	0.062	-0.085	0.038	-0.037	-0.042	-0.005	0.009	0.080	0.061	-0.020
-0.095	0.647	-0.731	-0.054	0.697	-0.715	0.016	-0.034	0.035	-0.021	-0.031	0.015	0.007	0.069	0.042	-0.018
-0.064	0.670	-0.747	-0.054	0.698	-0.714	0.148	-0.044	0.042	0.010	-0.010	-0.003	0.037	0.046	0.058	-0.009
-0.083	0.640	-0.708	-0.054	0.700	-0.712	0.118	-0.097	0.097	-0.010	-0.042	0.035	0.018	0.077	0.019	-0.002
-0.049	0.678	-0.731	-0.055	0.701	-0.711	0.114	0.003	0.080	0.026	-0.005	0.009	0.052	0.038	0.042	0.000
-0.068	0.659	-0.727	-0.056	0.704	-0.708	0.179	-0.029	0.075	0.008	-0.026	0.011	0.033	0.058	0.039	-0.005
-0.083	0.659	-0.711	-0.057	0.705	-0.707	0.085	0.016	0.035	-0.006	-0.028	0.025	0.017	0.058	0.023	-0.002
-0.095	0.686	-0.739	-0.057	0.706	-0.706	0.076	-0.012	0.008	-0.018	-0.001	-0.004	0.006	0.031	0.051	-0.003
-0.083	0.655	-0.735	-0.056	0.707	-0.705	0.077	-0.028	-0.005	-0.006	-0.033	-0.001	0.017	0.063	0.048	-0.002
-0.057	0.651	-0.727	-0.056	0.707	-0.705	0.026	0.019	-0.024	0.021	-0.037	0.007	0.044	0.067	0.040	-0.006
-0.080	0.647	-0.767	-0.056	0.707	-0.705	0.029	0.015	-0.031	-0.003	-0.042	-0.033	0.020	0.071	0.080	-0.006
-0.110	0.643	-0.723	-0.056	0.708	-0.704	0.029	0.003	0.001	-0.033	-0.046	0.010	0.011	0.075	0.037	-0.011
-0.095	0.651	-0.735	-0.056	0.708	-0.704	0.026	-0.026	0.011	-0.018	-0.038	-0.003	0.005	0.068	0.049	-0.016
-0.099	0.632	-0.696	-0.056	0.709	-0.703	0.101	-0.056	0.036	-0.022	-0.059	0.035	0.000	0.088	0.010	-0.018
-0.083	0.647	-0.719	-0.056	0.710	-0.702	0.095	-0.042	0.046	-0.006	-0.045	0.011	0.015	0.072	0.034	-0.016
-0.076	0.651	-0.719	-0.057	0.712	-0.699	0.169	-0.015	0.047	0.002	-0.043	0.008	0.023	0.069	0.035	-0.012
-0.099	0.663	-0.708	-0.057	0.715	-0.697	0.200	-0.076	0.077	-0.021	-0.034	0.017	0.001	0.058	0.024	-0.009
-0.076	0.678	-0.739	-0.058	0.717	-0.694	0.186	-0.010	0.058	0.003	-0.021	-0.017	0.022	0.043	0.056	-0.009
-0.099	0.640	-0.708	-0.058	0.722	-0.690	0.313	-0.063	0.051	-0.020	-0.063	0.010	0.001	0.082	0.025	-0.015
-0.091	0.674	-0.731	-0.058	0.725	-0.687	0.234	-0.021	0.054	-0.012	-0.032	-0.017	0.007	0.047	0.049	-0.014
-0.118	0.651	-0.711	-0.059	0.729	-0.682	0.339	-0.028	0.082	-0.037	-0.059	-0.002	0.021	0.070	0.030	-0.014
-0.103	0.690	-0.704	-0.060	0.733	-0.677	0.344	-0.073	0.096	-0.021	-0.025	0.001	0.006	0.032	0.022	-0.017
-0.080	0.686	-0.723	-0.061	0.737	-0.673	0.282	-0.011	0.053	0.002	-0.032	-0.023	0.017	0.037	0.042	-0.013
-0.122	0.670	-0.704	-0.061	0.741	-0.669	0.306	-0.049	0.063	-0.040	-0.051	-0.007	0.026	0.052	0.023	-0.008
-0.083	0.698	-0.735	-0.061	0.744	-0.665	0.270	-0.034	0.051	-0.001	-0.028	-0.043	0.012	0.026	0.055	-0.000
-0.103	0.651	-0.719	-0.063	0.748	-0.661	0.285	0.059	0.032	-0.019	-0.077	-0.031	0.007	0.072	0.039	0.002
-0.083	0.663	-0.727	-0.065	0.751	-0.657	0.300	0.071	0.059	0.002	-0.069	-0.043	0.012	0.061	0.048	0.013
-0.083	0.663	-0.727	-0.068	0.755	-0.652	0.307	0.149	0.076	0.006	-0.073	-0.048	0.012	0.061	0.048	0.006
-0.099	0.717	-0.747	-0.071	0.760	-0.646	0.434	0.087	0.125	-0.007	-0.024	-0.074	0.004	0.008	0.069	0.010
-0.118	0.725	-0.672	-0.074	0.765	-0.640	0.360	0.080	0.135	-0.023	-0.021	-0.005	0.023	0.001	0.006	0.008
-0.095	0.771	-0.684	-0.077	0.770	-0.633	0.467	0.079	0.152	0.004	0.020	-0.023	0.001	0.045	0.007	0.013
-0.103	0.744	-0.676	-0.081	0.776	-0.625	0.504	0.029	0.185	-0.001	-0.013	-0.023	0.007	0.017	0.000	0.019
-0.068	0.752	-0.672	-0.086	0.782	-0.617	0.527	0.212	0.181	0.039	-0.011	-0.028	0.028	0.024	0.003	0.023
-0.087	0.763	-0.715	-0.091	0.790	-0.607	0.643	0.155	0.202	0.025	-0.007	-0.081	0.009	0.035	0.041	0.025
-0.126	0.740	-0.656	-0.096	0.795	-0.599	0.490	0.161	0.179	-0.009	-0.036	-0.030	0.029	0.011	0.017	0.018
-0.118	0.763	-0.672	-0.100	0.800	-0.591	0.466	0.166	0.142	0.003	-0.018	-0.053	0.020	0.034	0.001	0.010
-0.157	0.736	-0.621	-0.104	0.804	-0.585	0.365	0.101	0.113	-0.032	-0.049	-0.008	0.058	0.007	0.051	0.005
-0.130	0.759	-0.633	-0.106	0.807	-0.581	0.268	0.121	0.083	-0.002	-0.028	-0.024	0.031	0.029	0.039	0.006
-0.122	0.783	-0.652	-0.109	0.811	-0.575	0.342	0.067	0.105	0.008	-0.009	-0.049	0.023	0.052	0.018	0.012
-0.126	0.794	-0.597	-0.111	0.814	-0.570	0.312	0.002	0.136	0.006	-0.000	0.001	0.027	0.063	0.073	0.023
-0.091	0.844	-0.633	-0.113	0.817	-0.565	0.320	0.048	0.085	0.042	0.047	-0.040	0.008	0.113	0.037	0.039
-0.110	0.806	-0.617	-0.114	0.820	-0.560	0.307	-0.026	0.056	0.023	0.005	-0.029	0.011	0.073	0.052	0.057
-0.068	0.802	-0.664	-0.113	0.822	-0.558	0.141	-0.019	-0.029	0.064	-0.001	-0.078	0.032	0.069	0.004	0.078
-0.045	0.736	-0.684	-0.111	0.824	-0.556	0.175	-0.060	-0.040	0.086	-0.068	-0.100	0.055	0.002	0.017	0.093
-0.033	0.752	-0.648	-0.109	0.824	-0.556	0.042	-0.047	-0.077	0.095	-0.053	-0.065	0.066	0.017	0.018	0.106
-0.026	0.790	-0.684	-0.107	0.825	-0.555	0.080	-0.026	-0.109	0.100	-0.016	-0.101	0.074	0.056	0.018	0.117
-0.033	0.790	-0.629	-0.104	0.826	-0.554	0.099	-0.125	-0.087	0.089	-0.017	-0.047	0.066	0.055	0.037	0.123
0.001	0.798	-0.672	-0.101	0.827	-0.553	0.057	-0.052	-0.111	0.120	-0.010	-0.091	0.100	0.062	0.007	0.134
0.013	0.783	-0.648	-0.099	0.829	-0.550	0.230	-0.046	-0.069	0.130	-0.028	-0.071	0.111	0.046	0.016	0.137
0.024	0.833	-0.668	-0.098	0.832	-0.547	0.197	0.018	-0.044	0.140	0.020	-0.093	0.122	0.096	0.004	0.146
0.005	0.829	-0.664	-0.098	0.834	-0.543	0.213	0.062	-0.034	0.121	0.014	-0.093	0.103	0.091	0.001	0.143
0.017	0.829	-0.633	-0.097	0.836	-0.539	0.246	-0.014	-0.030	0.131	0.011	-0.065	0.115	0.091	0.030	0.137
-0.018	0.837	-0.676	-0.096	0.838	-0.537	0.184	0.027	-0.047	0.096	0.017	-0.111	0.080	0.098	0.014	0.122
-0.026	0.806	-0.656	-0.095	0.840	-0.534	0.162	-0.030	-0.035	0.087	-0.015	-0.094	0.072	0.066	0.005	0.115
-0.049	0.825	-0.648	-0.094	0.842	-0.531	0.196	0.034	-0.074	0.063	0.002	-0.089	0.049	0.085	0.012	0.104
-0.022	0.844	-0.633	-0.093	0.844	-0.528	0.191	-0.015	-0.042	0.089	0.019	-0.076	0.076	0.104	0.027	0.097
-0.033	0.844	-0.601	-0.093	0.846	-0.525	0.171	0.049	-0.040	0.077	0.017	-0.048	0.064	0.103	0.058	0.085
-0.033	0.844	-0.601	-0.093	0.848	-0.522	0.212	0.086	-0.026	0.078	0.015	-0.051	0.064	0.102	0.058	0.073
-0.076	0.868	-0.609	-0.094	0.850	-0.518	0.221	0.103	-0.015	0.036	0.036	-0.063	0.021	0.125	0.049	0.056
-0.095	0.860	-0.574	-0.095	0.852	-0.515	0.146	0.143	-0.029	0.018	0.027	-0.031	0.002	0.117	0.084	0.040
-0.107	0.875	-0.597	-0.095	0.853	-0.512	0.169	0.105	-0.027	0.007	0.041	-0.057	0.010	0.132	0.060	0.023
-0.122	0.868	-0.574	-0.096	0.855	-0.510	0.152	0.037	-0.009	-0.008	0.031	-0.036	0.026	0.123	0.083	0.010
-0.122	0.852	-0.566	-0.097	0.857	-0.507	0.189	0.104	0.004	-0.007	0.014	-0.032	0.027	0.107	0.090	0.001
-0.122	0.833	-0.514	-0.098	0.858	-0.503	0.177	0.111	0.012	-0.006	-0.007	0.016	0.028	0.087	0.141	-0.007
-0.137	0.825	-0.534	-0.099	0.861	-0.500	0.218	0.060	0.016	-0.020	-0.017	-0.007	0.044	0.079	0.121	-0.015
-0.133	0.840	-0.510	-0.100	0.862	-0.496	0.184	0.090	0.003	-0.015	-0.003	0.013	0.041	0.094	0.144	-0.017
-0.153	0.868	-0.510	-0.101	0.863	-0.495	0.101	0.041	0.011	-0.034	0.023	0.011	0.061	0.120	0.144	-0.017
-0.126	0.875	-0.518	-0.101	0.864	-0.493	0.091	0.045	-0.004	-0.006	0.030	0.001	0.034	0.128	0.136	-0.013
-0.133	0.840	-0.534	-0.102	0.864	-0.492	0.033	0.005	0.000	-0.014	-0.005	-0.015	0.043	0.092	0.119	-0.009
-0.122	0.871	-0.538	-0.102	0.864	-0.493	-0.056	0.064	0.000	-0.002	0.026	-0.018	0.032	0.122	0.115	-0.002
-0.133	0.844	-0.546	-0.103	0.863	-0.495	-0.064	0.056	0.030	-0.012	-0.000	-0.025	0.044	0.095	0.107	-0.006
-0.126	0.840	-0.534	-0.104	0.862	-0.495	-0.051	0.060	0.023	-0.003	-0.004	-0.012	0.037	0.090	0.118	-0.010
-0.149	0.837	-0.522	-0.105	0.862	-0.497	-0.067	0.010	0.043	-0.026	-0.007	0.001	0.060	0.086	0.129	-0.018
-0.160	0.837	-0.542	-0.106	0.861	-0.498	-0.086	0.014	0.028	-0.036	-0.006	-0.018	0.072	0.085	0.109	-0.021
-0.168	0.837	-0.546	-0.107	0.858	-0.502	-0.211	-0.040	0.032	-0.044	-0.004	-0.018	0.080	0.085	0.105	-0.029
-0.149	0.833	-0.542	-0.107	0.856	-0.506	-0.254	0.001	0.013	-0.024	-0.005	-0.009	0.061	0.080	0.108	-0.030
-0.176	0.825	-0.566	-0.107	0.852	-0.513	-0.342	-0.022	-0.022	-0.052	-0.009	-0.027	0.089	0.072	0.084	-0.032
-0.168	0.829	-0.577	-0.106	0.848	-0.519	-0.398	-0.036	-0.036	-0.045	-0.001	-0.032	0.081	0.075	0.071	-0.033
-0.176	0.798	-0.581	-0.105	0.843	-0.527	-0.439	-0.036	-0.019	-0.053	-0.027	-0.028	0.089	0.043	0.066	-0.034
-0.164	0.779	-0.566	-0.104	0.839	-0.534	-0.407	-0.158	0.007	-0.043	-0.042	-0.005	0.077	0.023	0.081	-0.030
-0.153	0.806	-0.589	-0.102	0.834	-0.542	-0.447	-0.120	-0.020	-0.033	-0.010	-0.021	0.066	0.049	0.056	-0.022
-0.145	0.810	-0.585	-0.102	0.829	-0.549	-0.406	-0.094	0.003	-0.026	-0.002	-0.010	0.058	0.052	0.059	-0.015
-0.114	0.833	-0.601	-0.100	0.825	-0.557	-0.422	-0.093	-0.013	0.003	0.026	-0.019	0.027	0.074	0.043	-0.010
-0.122	0.821	-0.593	-0.098	0.820	-0.564	-0.430	-0.096	-0.059	-0.007	0.019	-0.004	0.035	0.061	0.049	-0.007
-0.126	0.813	-0.605	-0.096	0.814	-0.572	-0.493	-0.104	-0.076	-0.013	0.017	-0.008	0.039	0.053	0.036	-0.002
-0.118	0.802	-0.601	-0.093	0.809	-0.581	-0.490	-0.125	-0.091	-0.008	0.011	0.004	0.032	0.040	0.039	-0.004
-0.107	0.759	-0.629	-0.090	0.803	-0.590	-0.547	-0.124	-0.100	0.000	-0.025	-0.015	0.020	0.004	0.010	-0.006
-0.107	0.759	-0.629	-0.087	0.796	-0.599	-0.550	-0.085	-0.106	-0.002	-0.019	-0.006	0.020	0.005	0.009	-0.000
-0.126	0.763	-0.648	-0.085	0.791	-0.606	-0.447	-0.136	-0.067	-0.024	-0.009	-0.018	0.040	0.003	0.012	0.004
-0.076	0.752	-0.625	-0.083	0.785	-0.613	-0.436	-0.054	-0.057	0.024	-0.016	0.012	0.009	0.017	0.011	0.003
-0.080	0.728	-0.625	-0.082	0.781	-0.619	-0.332	-0.024	-0.078	0.019	-0.035	0.017	0.003	0.042	0.011	0.009
-0.095	0.740	-0.648	-0.080	0.777	-0.625	-0.396	-0.063	-0.067	0.002	-0.018	-0.000	0.012	0.032	0.012	0.012
-0.060	0.736	-0.641	-0.079	0.772	-0.631	-0.378	0.044	-0.081	0.036	-0.018	0.013	0.024	0.036	0.005	0.004
-0.095	0.713	-0.652	-0.079	0.768	-0.636	-0.334	0.031	-0.056	0.001	-0.037	0.006	0.010	0.061	0.019	-0.004
-0.110	0.717	-0.648	-0.079	0.764	-0.641	-0.320	0.053	-0.043	-0.015	-0.029	0.015	0.024	0.059	0.016	-0.008
-0.122	0.717	-0.644	-0.079	0.760	-0.645	-0.269	0.000	-0.016	-0.026	-0.025	0.023	0.034	0.060	0.013	-0.015
-0.103	0.717	-0.644	-0.079	0.757	-0.649	-0.237	0.018	-0.017	-0.007	-0.022	0.026	0.015	0.061	0.015	-0.018
-0.091	0.732	-0.641	-0.079	0.754	-0.652	-0.256	0.054	-0.023	0.005	-0.003	0.033	0.002	0.047	0.013	-0.019
-0.114	0.713	-0.664	-0.080	0.751	-0.655	-0.204	0.039	-0.017	-0.018	-0.020	0.013	0.022	0.066	0.036	-0.018
-0.114	0.690	-0.664	-0.080	0.749	-0.658	-0.133	-0.016	0.024	-0.018	-0.041	0.014	0.020	0.088	0.036	-0.018
-0.114	0.701	-0.644	-0.080	0.747	-0.660	-0.127	-0.013	0.029	-0.017	-0.028	0.036	0.020	0.076	0.015	-0.019
-0.103	0.705	-0.652	-0.080	0.746	-0.661	-0.101	-0.028	0.027	-0.006	-0.023	0.029	0.009	0.074	0.022	-0.020
-0.099	0.698	-0.660	-0.081	0.745	-0.662	-0.059	-0.002	0.017	-0.001	-0.030	0.022	0.007	0.085	0.029	-0.017
-0.118	0.694	-0.652	-0.081	0.744	-0.663	-0.083	-0.013	0.006	-0.020	-0.033	0.031	0.029	0.092	0.020	-0.015
-0.103	0.682	-0.688	-0.080	0.743	-0.664	-0.037	-0.032	-0.013	-0.006	-0.044	-0.004	0.015	0.107	0.056	-0.011
-0.107	0.682	-0.656	-0.080	0.743	-0.664	0.000	-0.035	0.017	-0.010	-0.044	0.028	0.021	0.111	0.024	-0.013
-0.091	0.705	-0.676	-0.081	0.743	-0.664	0.022	0.046	-0.004	0.006	-0.021	0.008	0.008	0.090	0.044	-0.009
-0.103	0.701	-0.648	-0.081	0.744	-0.663	0.047	0.016	0.001	-0.005	-0.025	0.035	0.022	0.095	0.017	-0.010
-0.095	0.690	-0.637	-0.081	0.744	-0.663	0.030	0.018	0.002	0.003	-0.037	0.046	0.018	0.108	0.006	-0.013
-0.103	0.713	-0.676	-0.081	0.744	-0.663	0.002	-0.010	-0.022	-0.005	-0.014	0.006	0.029	0.086	0.047	-0.014
-0.130	0.690	-0.664	-0.081	0.745	-0.663	0.023	0.044	-0.013	-0.031	-0.038	0.018	0.060	0.110	0.037	-0.012
-0.091	0.701	-0.660	-0.082	0.745	-0.662	0.018	0.023	-0.000	0.008	-0.027	0.022	0.026	0.099	0.035	-0.017
-0.110	0.701	-0.692	-0.081	0.745	-0.662	0.047	-0.021	-0.013	-0.012	-0.027	-0.010	0.050	0.100	0.068	-0.012
-0.130	0.717	-0.664	-0.082	0.746	-0.660	0.088	0.051	-0.023	-0.031	-0.013	0.016	0.073	0.085	0.042	-0.007
-0.076	0.717	-0.664	-0.082	0.748	-0.659	0.121	0.001	-0.014	0.023	-0.015	0.015	0.023	0.085	0.044	-0.003
-0.110	0.694	-0.684	-0.081	0.749	-0.658	0.055	0.012	-0.046	-0.012	-0.038	-0.006	0.061	0.108	0.066	0.001
-0.080	0.694	-0.676	-0.081	0.750	-0.657	0.089	0.038	-0.055	0.019	-0.039	0.001	0.035	0.108	0.061	0.007
-0.080	0.694	-0.676	-0.080	0.751	-0.656	0.064	0.001	-0.044	0.018	-0.040	-0.000	0.039	0.108	0.064	0.004
-0.107	0.705	-0.676	-0.080	0.752	-0.654	0.103	0.022	-0.051	-0.009	-0.030	-0.002	0.071	0.096	0.067	0.000
-0.095	0.713	-0.672	-0.080	0.754	-0.653	0.124	0.003	-0.027	0.002	-0.024	0.001	0.064	0.088	0.067	-0.002
-0.126	0.721	-0.672	-0.079	0.755	-0.651	0.128	0.007	-0.024	-0.029	-0.018	-0.001	0.100	0.080	0.070	-0.007
-0.095	0.736	-0.680	-0.079	0.757	-0.648	0.145	0.035	-0.053	0.001	-0.004	-0.011	0.074	0.064	0.081	-0.006
-0.103	0.709	-0.668	-0.079	0.759	-0.647	0.117	0.015	-0.040	-0.007	-0.033	-0.001	0.087	0.090	0.073	-0.011
-0.107	0.705	-0.680	-0.079	0.760	-0.645	0.124	0.027	-0.049	-0.011	-0.038	-0.014	0.096	0.094	0.088	-0.007
-0.122	0.713	-0.672	-0.078	0.762	-0.643	0.124	-0.003	-0.055	-0.028	-0.032	-0.008	0.116	0.086	0.084	-0.015
-0.091	0.725	-0.644	-0.077	0.764	-0.641	0.151	0.043	-0.083	0.002	-0.022	0.017	0.091	0.074	0.059	-0.016
-0.126	0.721	-0.641	-0.076	0.766	-0.638	0.204	-0.013	-0.058	-0.034	-0.028	0.019	0.130	0.077	0.059	-0.013
-0.099	0.721	-0.656	-0.076	0.769	-0.634	0.251	0.004	-0.020	-0.008	-0.032	-0.001	0.108	0.076	0.078	-0.009
-0.087	0.759	-0.660	-0.076	0.773	-0.629	0.307	0.064	-0.042	0.004	0.003	-0.009	0.101	0.036	0.086	-0.017
-0.110	0.767	-0.692	-0.076	0.777	-0.625	0.315	0.051	-0.035	-0.020	0.007	-0.046	0.130	0.027	0.121	-0.012
-0.153	0.752	-0.688	-0.076	0.781	-0.620	0.336	-0.030	-0.009	-0.062	-0.012	-0.046	0.177	0.040	0.121	-0.016
-0.114	0.728	-0.656	-0.076	0.785	-0.614	0.331	0.040	-0.042	-0.024	-0.040	-0.020	0.144	0.062	0.093	-0.021
-0.130	0.717	-0.660	-0.076	0.789	-0.609	0.328	-0.005	-0.040	-0.040	-0.055	-0.029	0.164	0.072	0.101	-0.021
-0.114	0.740	-0.648	-0.074	0.793	-0.604	0.336	-0.072	-0.031	-0.026	-0.036	-0.022	0.153	0.047	0.093	-0.013
-0.095	0.744	-0.641	-0.072	0.798	-0.599	0.368	-0.101	-0.049	-0.009	-0.036	-0.020	0.139	0.042	0.089	-0.009
-0.103	0.763	-0.660	-0.071	0.802	-0.593	0.357	-0.068	-0.060	-0.019	-0.021	-0.045	0.152	0.020	0.112	-0.002
-0.087	0.767	-0.625	-0.070	0.806	-0.587	0.392	-0.053	-0.038	-0.004	-0.022	-0.016	0.142	0.015	0.080	0.000
-0.087	0.794	-0.652	-0.068	0.810	-0.582	0.342	-0.065	-0.030	-0.006	0.001	-0.049	0.146	0.014	0.111	0.002
-0.114	0.794	-0.668	-0.067	0.814	-0.577	0.337	-0.009	-0.062	-0.033	-0.003	-0.070	0.178	0.016	0.131	0.003
-0.091	0.806	-0.644	-0.066	0.818	-0.572	0.300	-0.066	-0.038	-0.012	0.006	-0.051	0.160	0.029	0.110	0.005
-0.099	0.806	-0.652	-0.066	0.820	-0.568	0.241	0.015	-0.040	-0.020	0.003	-0.063	0.172	0.031	0.122	0.003
-0.087	0.794	-0.644	-0.066	0.823	-0.565	0.239	0.050	-0.039	-0.008	-0.011	-0.059	0.165	0.022	0.117	0.008
-0.099	0.806	-0.629	-0.065	0.826	-0.561	0.255	-0.012	-0.022	-0.020	-0.002	-0.047	0.182	0.035	0.106	0.006
-0.087	0.817	-0.656	-0.065	0.828	-0.557	0.194	0.054	-0.064	-0.008	0.007	-0.078	0.175	0.049	0.138	0.004
-0.099	0.810	-0.625	-0.064	0.830	-0.554	0.206	0.006	-0.082	-0.021	-0.003	-0.050	0.191	0.042	0.110	0.006
-0.110	0.813	-0.641	-0.063	0.832	-0.552	0.168	-0.032	-0.055	-0.033	-0.000	-0.068	0.207	0.048	0.130	0.011
-0.064	0.783	-0.601	-0.062	0.834	-0.548	0.209	0.010	-0.025	0.013	-0.034	-0.032	0.166	0.019	0.095	0.026
-0.064	0.783	-0.601	-0.063	0.837	-0.544	0.291	0.088	0.008	0.014	-0.037	-0.037	0.171	0.021	0.100	0.035
-0.014	0.798	-0.644	-0.066	0.841	-0.537	0.397	0.222	0.033	0.067	-0.025	-0.087	0.125	0.038	0.148	0.040
-0.064	0.825	-0.629	-0.069	0.845	-0.531	0.366	0.182	0.061	0.020	-0.002	-0.078	0.179	0.067	0.136	0.033
-0.087	0.871	-0.605	-0.071	0.849	-0.524	0.412	0.172	0.028	-0.001	0.041	-0.061	0.206	0.115	0.117	0.022
-0.122	0.837	-0.585	-0.073	0.853	-0.518	0.356	0.157	0.002	-0.034	0.002	-0.048	0.244	0.083	0.101	0.003
-0.133	0.821	-0.570	-0.074	0.855	-0.514	0.222	0.127	-0.025	-0.044	-0.015	-0.036	0.260	0.069	0.090	-0.011
-0.110	0.806	-0.574	-0.075	0.857	-0.511	0.186	0.094	-0.037	-0.021	-0.033	-0.043	0.241	0.056	0.099	-0.013
-0.122	0.783	-0.538	-0.075	0.858	-0.509	0.123	-0.003	-0.000	-0.032	-0.057	-0.009	0.257	0.035	0.068	-0.009
-0.091	0.840	-0.566	-0.075	0.859	-0.507	0.124	0.048	-0.017	-0.001	-0.000	-0.039	0.231	0.095	0.100	-0.001
-0.099	0.829	-0.566	-0.075	0.860	-0.504	0.156	-0.040	0.014	-0.009	-0.013	-0.041	0.244	0.086	0.104	0.008
-0.091	0.864	-0.558	-0.075	0.861	-0.502	0.107	-0.032	0.001	-0.002	0.021	-0.035	0.241	0.123	0.100	0.022
-0.064	0.856	-0.574	-0.074	0.863	-0.501	0.127	-0.068	-0.015	0.024	0.012	-0.053	0.218	0.119	0.119	0.039
-0.060	0.848	-0.566	-0.072	0.864	-0.499	0.119	-0.119	-0.012	0.027	0.003	-0.047	0.219	0.114	0.114	0.058
-0.003	0.848	-0.585	-0.070	0.864	-0.499	0.032	-0.049	-0.073	0.083	0.003	-0.067	0.165	0.117	0.136	0.076
-0.007	0.840	-0.609	-0.068	0.864	-0.499	-0.000	-0.066	-0.116	0.076	-0.005	-0.090	0.173	0.113	0.163	0.091
0.009	0.852	-0.581	-0.064	0.863	-0.501	-0.099	-0.093	-0.119	0.088	0.007	-0.060	0.162	0.128	0.138	0.105
0.020	0.852	-0.605	-0.062	0.862	-0.502	-0.069	-0.012	-0.125	0.097	0.008	-0.082	0.156	0.131	0.164	0.109
0.024	0.837	-0.577	-0.060	0.863	-0.503	0.016	-0.079	-0.070	0.099	-0.008	-0.055	0.156	0.120	0.139	0.112
0.020	0.852	-0.625	-0.058	0.862	-0.503	-0.009	-0.009	-0.098	0.093	0.008	-0.102	0.165	0.139	0.188	0.112
0.024	0.833	-0.601	-0.055	0.863	-0.503	0.042	-0.046	-0.102	0.094	-0.012	-0.078	0.166	0.124	0.167	0.112
0.017	0.852	-0.597	-0.053	0.863	-0.502	0.045	-0.026	-0.088	0.084	0.007	-0.075	0.178	0.147	0.165	0.110
0.020	0.852	-0.621	-0.052	0.863	-0.502	0.035	0.043	-0.083	0.087	0.007	-0.099	0.179	0.152	0.191	0.110
0.020	0.871	-0.589	-0.051	0.864	-0.500	0.082	0.055	-0.079	0.086	0.026	-0.069	0.184	0.175	0.162	0.102
0.032	0.868	-0.609	-0.050	0.865	-0.500	0.054	0.044	-0.074	0.096	0.021	-0.089	0.177	0.176	0.184	0.096
-0.007	0.837	-0.585	-0.049	0.865	-0.499	0.065	0.066	-0.057	0.058	-0.010	-0.066	0.221	0.150	0.162	0.088
-0.010	0.817	-0.577	-0.049	0.867	-0.496	0.192	0.035	-0.007	0.054	-0.032	-0.061	0.230	0.135	0.156	0.082
-0.014	0.829	-0.593	-0.050	0.869	-0.492	0.221	0.078	0.016	0.051	-0.022	-0.081	0.239	0.151	0.173	0.068
-0.010	0.840	-0.574	-0.052	0.871	-0.488	0.238	0.148	0.020	0.056	-0.013	-0.065	0.240	0.167	0.154	0.059
-0.041	0.871	-0.570	-0.053	0.874	-0.483	0.280	0.068	0.026	0.027	0.016	-0.066	0.275	0.202	0.151	0.045
-0.057	0.902	-0.554	-0.054	0.876	-0.479	0.232	0.111	-0.006	0.012	0.044	-0.054	0.295	0.238	0.136	0.031
-0.091	0.879	-0.554	-0.055	0.878	-0.475	0.227	0.083	0.002	-0.021	0.019	-0.058	0.334	0.219	0.137	0.020
-0.076	0.864	-0.518	-0.056	0.880	-0.472	0.212	0.009	0.029	-0.005	0.002	-0.026	0.324	0.207	0.103	0.011
-0.068	0.883	-0.534	-0.056	0.882	-0.467	0.272	0.012	0.026	0.003	0.018	-0.046	0.321	0.230	0.120	0.006
-0.087	0.879	-0.538	-0.057	0.884	-0.463	0.228	-0.002	0.036	-0.016	0.012	-0.054	0.345	0.231	0.125	0.011
-0.072	0.840	-0.491	-0.057	0.886	-0.460	0.197	-0.019	0.017	-0.000	-0.028	-0.010	0.334	0.196	0.079	0.010
-0.057	0.875	-0.510	-0.057	0.887	-0.457	0.135	0.049	-0.018	0.015	0.005	-0.032	0.324	0.236	0.101	0.010
-0.080	0.898	-0.499	-0.057	0.888	-0.456	0.070	0.051	-0.027	-0.008	0.028	-0.021	0.352	0.263	0.090	0.011
-0.060	0.879	-0.499	-0.057	0.888	-0.456	0.005	0.040	-0.015	0.012	0.008	-0.021	0.338	0.248	0.092	0.006
-0.072	0.910	-0.503	-0.058	0.887	-0.459	-0.143	0.066	-0.008	0.001	0.040	-0.023	0.354	0.284	0.097	-0.017
-0.099	0.910	-0.491	-0.058	0.885	-0.461	-0.131	-0.090	0.076	-0.025	0.042	-0.008	0.386	0.288	0.087	0.008
-0.157	0.902	-0.424	-0.062	0.886	-0.459	0.151	-0.434	0.429	-0.079	0.033	0.057	0.449	0.285	0.022	0.076
0.074	0.910	-0.412	-0.066	0.893	-0.445	0.760	0.013	0.205	0.155	0.034	0.055	0.223	0.298	0.012	0.162
0.251	1.130	-0.609	-0.067	0.900	-0.431	0.761	0.523	-0.126	0.333	0.247	-0.156	0.051	0.523	0.212	0.167
0.274	1.045	-0.814	-0.059	0.896	-0.440	-0.527	0.785	-0.752	0.349	0.166	-0.352	0.034	0.442	0.419	0.153
-0.157	0.925	-0.767	-0.050	0.881	-0.470	-1.691	0.959	-1.046	-0.092	0.061	-0.275	0.470	0.327	0.375	0.061
-0.276	0.783	-0.652	-0.039	0.863	-0.504	-2.010	1.253	-1.363	-0.222	-0.064	-0.126	0.594	0.189	0.263	-0.088
-0.307	0.887	-0.286	-0.025	0.844	-0.536	-1.917	1.029	-1.489	-0.267	0.059	0.272	0.630	0.298	0.101	-0.230
-0.387	0.972	-0.416	-0.012	0.829	-0.559	-1.394	0.341	-1.096	-0.361	0.159	0.165	0.715	0.389	0.031	-0.276
-0.291	0.964	-0.570	0.008	0.821	-0.571	-0.783	-0.377	-0.996	-0.284	0.160	0.024	0.623	0.387	0.187	-0.336
-0.160	0.871	-0.436	0.036	0.816	-0.577	-0.396	-0.813	-1.184	-0.182	0.072	0.164	0.499	0.298	0.055	-0.384
-0.372	0.798	-0.396	0.074	0.813	-0.577	-0.126	-1.363	-1.406	-0.431	0.001	0.203	0.715	0.230	0.017	-0.401
-0.553	0.659	-0.672	0.118	0.812	-0.572	0.145	-1.799	-1.568	-0.656	-0.136	-0.078	0.899	0.095	0.294	0.000
-0.476	0.435	-0.893	0.161	0.813	-0.559	0.536	-1.928	-1.450	-0.622	-0.362	-0.311	0.825	0.124	0.514	0.000
-0.207	0.570	-1.003	0.201	0.820	-0.536	1.107	-1.859	-1.264	-0.393	-0.234	-0.445	0.559	0.016	0.624	0.000
Avg ODBA	1.991
Vec ODBA	1.290
Avg ELBA	0.601
Avg EPBA	0.170
Speed	ODBA	VeDBA	ELBA	EPBA	StrkSpGn	StrSpGn_L	ISI
4.000	1.991	1.290	0.601	0.170	0.295	0.312	2.256
MeanPeak	0.030132
MeanLong	0.031827
MeanISI	2.256000
