# Supplementary material for: Averaged Propulsive Body Acceleration (APBA) Can Be Calculated from Biologging Tags That Incorporate Gyroscopes and Accelerometers to Estimate Swimming Speed, Hydrodynamic Drag and Energy Expenditure for Steller Sea Lions
Source: PLoS One. 2016 Jun 10;11(6):e0157326. doi: 10.1371/journal.pone.0157326 (PMC4902303; doi:10.1371/journal.pone.0157326)
Supplement: S5 Data — Same components as S2. (ZIP) [file pone.0157326.s005.zip › YashaNov_18/yasha4_3010_4.csv]

rawAx	rawAy	rawAz	gravX	gravY	gravZ	gyrX	gyrY	gyrZ	estAx	estAy	estAz	odbX	odbY	odbZ	spk
-0.326	0.531	-0.790	-0.326	0.581	-0.746	0.230	-0.136	-0.096	-0.015	-0.028	-0.022	0.110	0.005	0.046	-0.013
-0.326	0.535	-0.778	-0.323	0.585	-0.744	0.198	-0.134	-0.111	-0.019	-0.028	-0.012	0.108	0.005	0.036	-0.010
-0.341	0.520	-0.775	-0.319	0.589	-0.743	0.262	-0.209	-0.076	-0.038	-0.047	-0.009	0.122	0.025	0.034	-0.012
-0.299	0.558	-0.782	-0.315	0.593	-0.741	0.248	-0.165	-0.071	0.001	-0.013	-0.019	0.078	0.009	0.045	-0.015
-0.330	0.574	-0.798	-0.313	0.597	-0.739	0.263	-0.124	-0.092	-0.033	-0.002	-0.037	0.107	0.020	0.063	-0.018
-0.326	0.578	-0.782	-0.310	0.602	-0.736	0.271	-0.123	-0.097	-0.032	-0.002	-0.023	0.102	0.020	0.049	-0.014
-0.322	0.555	-0.771	-0.306	0.606	-0.734	0.266	-0.157	-0.104	-0.032	-0.030	-0.014	0.097	0.008	0.040	-0.020
-0.310	0.524	-0.771	-0.303	0.610	-0.732	0.254	-0.116	-0.143	-0.023	-0.065	-0.016	0.084	0.043	0.042	-0.021
-0.318	0.562	-0.786	-0.299	0.614	-0.730	0.229	-0.133	-0.148	-0.035	-0.031	-0.033	0.090	0.009	0.060	-0.016
-0.310	0.578	-0.767	-0.295	0.619	-0.728	0.274	-0.159	-0.139	-0.031	-0.020	-0.016	0.081	0.001	0.043	-0.014
-0.276	0.605	-0.767	-0.292	0.624	-0.725	0.298	-0.142	-0.101	0.000	0.002	-0.019	0.046	0.024	0.045	-0.014
-0.295	0.628	-0.751	-0.288	0.629	-0.722	0.308	-0.158	-0.068	-0.022	0.020	-0.006	0.064	0.042	0.032	-0.010
-0.291	0.670	-0.755	-0.285	0.633	-0.719	0.291	-0.158	-0.062	-0.021	0.058	-0.012	0.059	0.080	0.039	-0.003
-0.276	0.682	-0.767	-0.282	0.637	-0.718	0.214	-0.170	-0.041	-0.009	0.067	-0.025	0.043	0.087	0.053	-0.005
-0.264	0.643	-0.767	-0.280	0.640	-0.716	0.210	-0.160	-0.028	0.000	0.025	-0.027	0.031	0.044	0.056	-0.006
-0.272	0.659	-0.759	-0.276	0.643	-0.714	0.223	-0.244	-0.024	-0.011	0.037	-0.020	0.038	0.055	0.050	-0.005
-0.291	0.651	-0.771	-0.272	0.646	-0.713	0.220	-0.220	-0.058	-0.034	0.026	-0.033	0.056	0.043	0.064	-0.009
-0.272	0.609	-0.751	-0.268	0.650	-0.711	0.245	-0.207	-0.050	-0.019	-0.021	-0.015	0.035	0.004	0.047	-0.015
-0.276	0.597	-0.759	-0.265	0.654	-0.709	0.277	-0.218	-0.043	-0.026	-0.036	-0.025	0.038	0.020	0.057	-0.019
-0.276	0.582	-0.755	-0.260	0.657	-0.708	0.200	-0.267	-0.046	-0.031	-0.054	-0.022	0.037	0.039	0.055	-0.016
-0.276	0.582	-0.755	-0.256	0.659	-0.707	0.177	-0.316	-0.032	-0.036	-0.057	-0.023	0.037	0.044	0.058	-0.016
-0.260	0.593	-0.782	-0.251	0.662	-0.706	0.215	-0.288	-0.010	-0.025	-0.048	-0.051	0.022	0.037	0.088	-0.011
-0.257	0.585	-0.759	-0.248	0.665	-0.704	0.211	-0.234	0.010	-0.024	-0.059	-0.029	0.018	0.049	0.067	-0.003
-0.237	0.628	-0.775	-0.245	0.667	-0.704	0.179	-0.274	0.030	-0.008	-0.018	-0.045	0.000	0.011	0.085	0.007
-0.214	0.632	-0.763	-0.241	0.669	-0.703	0.175	-0.310	0.043	0.011	-0.016	-0.034	0.024	0.011	0.075	0.013
-0.199	0.601	-0.731	-0.238	0.671	-0.702	0.134	-0.227	0.040	0.024	-0.049	-0.003	0.039	0.046	0.046	0.021
-0.191	0.616	-0.723	-0.237	0.673	-0.701	0.161	-0.160	0.072	0.030	-0.035	0.004	0.047	0.035	0.041	0.023
-0.195	0.605	-0.739	-0.235	0.675	-0.699	0.237	-0.247	0.133	0.024	-0.049	-0.013	0.043	0.051	0.059	0.019
-0.195	0.609	-0.715	-0.235	0.678	-0.697	0.218	-0.145	0.129	0.024	-0.048	0.008	0.042	0.051	0.038	0.012
-0.218	0.624	-0.727	-0.235	0.680	-0.695	0.230	-0.110	0.114	0.001	-0.035	-0.006	0.018	0.040	0.052	0.003
-0.241	0.597	-0.735	-0.234	0.683	-0.692	0.231	-0.181	0.112	-0.024	-0.064	-0.016	0.006	0.071	0.062	-0.007
-0.237	0.605	-0.723	-0.233	0.685	-0.690	0.199	-0.096	0.049	-0.020	-0.059	-0.006	0.003	0.067	0.053	-0.015
-0.241	0.589	-0.719	-0.231	0.687	-0.688	0.216	-0.174	0.055	-0.026	-0.077	-0.004	0.007	0.086	0.051	-0.015
-0.233	0.566	-0.708	-0.230	0.690	-0.686	0.232	-0.174	0.055	-0.020	-0.102	0.005	0.001	0.113	0.042	-0.016
-0.222	0.593	-0.735	-0.229	0.693	-0.683	0.274	-0.101	0.044	-0.009	-0.079	-0.025	0.010	0.089	0.072	-0.014
-0.230	0.605	-0.696	-0.228	0.698	-0.679	0.383	-0.157	0.052	-0.018	-0.072	0.009	0.001	0.081	0.035	-0.008
-0.214	0.636	-0.692	-0.225	0.703	-0.674	0.406	-0.202	0.031	-0.005	-0.046	0.009	0.015	0.053	0.033	-0.007
-0.195	0.667	-0.680	-0.223	0.710	-0.668	0.465	-0.131	-0.009	0.012	-0.021	0.015	0.033	0.025	0.024	-0.008
-0.210	0.690	-0.664	-0.222	0.716	-0.662	0.489	-0.158	0.019	-0.005	-0.004	0.024	0.016	0.005	0.010	-0.006
-0.203	0.721	-0.668	-0.221	0.722	-0.655	0.480	-0.087	0.024	0.002	0.021	0.013	0.022	0.023	0.017	-0.000
-0.210	0.725	-0.656	-0.220	0.729	-0.648	0.555	-0.138	0.045	-0.007	0.018	0.017	0.013	0.024	0.007	-0.004
-0.180	0.763	-0.664	-0.219	0.736	-0.640	0.544	-0.087	0.018	0.022	0.049	0.002	0.042	0.059	0.017	-0.005
-0.214	0.748	-0.664	-0.217	0.743	-0.633	0.539	-0.107	0.008	-0.014	0.027	-0.006	0.006	0.041	0.018	-0.004
-0.218	0.759	-0.648	-0.215	0.750	-0.625	0.574	-0.180	0.000	-0.020	0.031	0.002	0.001	0.050	0.005	-0.002
-0.214	0.767	-0.696	-0.212	0.757	-0.618	0.517	-0.151	-0.046	-0.019	0.033	-0.052	0.003	0.055	0.054	0.001
-0.199	0.755	-0.656	-0.210	0.763	-0.611	0.517	-0.149	-0.037	-0.006	0.015	-0.020	0.017	0.041	0.016	0.003
-0.168	0.771	-0.656	-0.208	0.769	-0.604	0.492	-0.092	-0.038	0.023	0.024	-0.027	0.046	0.054	0.018	0.006
-0.191	0.759	-0.629	-0.206	0.774	-0.598	0.396	-0.099	-0.058	-0.002	0.008	-0.005	0.021	0.041	0.008	0.002
-0.191	0.759	-0.629	-0.204	0.780	-0.592	0.434	-0.109	-0.055	-0.004	0.002	-0.012	0.019	0.039	0.007	-0.005
-0.214	0.779	-0.633	-0.201	0.785	-0.586	0.419	-0.147	-0.046	-0.029	0.017	-0.022	0.006	0.056	0.001	-0.012
-0.222	0.779	-0.605	-0.199	0.789	-0.581	0.400	-0.187	-0.034	-0.039	0.012	0.000	0.015	0.054	0.027	-0.016
-0.195	0.817	-0.621	-0.196	0.794	-0.575	0.423	-0.200	-0.003	-0.015	0.046	-0.022	0.010	0.090	0.010	-0.015
-0.207	0.794	-0.613	-0.194	0.798	-0.570	0.392	-0.234	0.037	-0.028	0.018	-0.019	0.004	0.065	0.016	-0.009
-0.172	0.794	-0.593	-0.193	0.803	-0.564	0.408	-0.145	0.039	0.006	0.014	-0.006	0.029	0.063	0.034	0.002
-0.172	0.790	-0.593	-0.192	0.807	-0.558	0.417	-0.141	0.048	0.005	0.006	-0.012	0.027	0.057	0.033	0.006
-0.164	0.794	-0.597	-0.192	0.812	-0.551	0.431	-0.070	0.025	0.013	0.005	-0.022	0.033	0.059	0.027	0.012
-0.176	0.786	-0.605	-0.192	0.817	-0.544	0.441	-0.031	0.034	0.002	-0.007	-0.037	0.019	0.050	0.018	0.009
-0.183	0.794	-0.609	-0.192	0.821	-0.537	0.442	-0.048	0.023	-0.006	-0.004	-0.048	0.009	0.056	0.012	0.009
-0.203	0.798	-0.593	-0.192	0.825	-0.531	0.398	0.033	0.013	-0.024	-0.004	-0.039	0.012	0.058	0.026	0.009
-0.191	0.817	-0.617	-0.194	0.829	-0.525	0.377	0.091	0.007	-0.012	0.011	-0.069	0.002	0.076	0.001	0.019
-0.180	0.798	-0.585	-0.195	0.834	-0.517	0.461	0.057	0.055	0.002	-0.013	-0.045	0.008	0.055	0.031	0.029
-0.141	0.833	-0.597	-0.199	0.838	-0.508	0.514	0.250	0.072	0.044	0.017	-0.066	0.044	0.088	0.018	0.047
-0.157	0.887	-0.617	-0.203	0.844	-0.497	0.565	0.295	0.109	0.033	0.066	-0.096	0.026	0.141	0.003	0.054
-0.149	0.902	-0.621	-0.208	0.849	-0.486	0.594	0.327	0.108	0.046	0.076	-0.111	0.031	0.154	0.008	0.050
-0.191	0.902	-0.625	-0.212	0.853	-0.476	0.518	0.321	0.089	0.008	0.072	-0.125	0.013	0.153	0.013	0.025
-0.233	0.844	-0.562	-0.216	0.856	-0.469	0.357	0.335	0.046	-0.030	0.011	-0.070	0.057	0.093	0.049	-0.000
-0.287	0.806	-0.526	-0.219	0.858	-0.464	0.236	0.184	0.024	-0.082	-0.030	-0.039	0.113	0.053	0.083	-0.020
-0.280	0.810	-0.495	-0.220	0.860	-0.461	0.152	0.135	0.010	-0.072	-0.027	-0.010	0.107	0.055	0.113	-0.033
-0.245	0.856	-0.518	-0.221	0.860	-0.459	0.119	0.061	0.020	-0.037	0.019	-0.036	0.074	0.100	0.089	-0.027
-0.237	0.883	-0.526	-0.222	0.861	-0.457	0.098	-0.002	0.015	-0.029	0.045	-0.045	0.068	0.126	0.079	-0.005
-0.210	0.910	-0.562	-0.221	0.861	-0.457	0.020	-0.053	-0.002	-0.003	0.072	-0.081	0.042	0.151	0.042	0.026
-0.180	0.910	-0.550	-0.219	0.861	-0.459	-0.056	-0.052	-0.079	0.026	0.072	-0.067	0.013	0.149	0.052	0.054
-0.130	0.902	-0.554	-0.216	0.861	-0.461	-0.110	-0.107	-0.110	0.073	0.065	-0.069	0.037	0.140	0.047	0.088
-0.099	0.856	-0.570	-0.212	0.860	-0.464	-0.133	-0.087	-0.169	0.099	0.019	-0.081	0.067	0.093	0.030	0.116
-0.057	0.825	-0.601	-0.206	0.859	-0.468	-0.164	-0.116	-0.216	0.136	-0.011	-0.109	0.108	0.061	0.003	0.139
-0.049	0.802	-0.601	-0.200	0.858	-0.473	-0.208	-0.216	-0.204	0.138	-0.033	-0.104	0.115	0.036	0.005	0.159
-0.037	0.794	-0.593	-0.195	0.857	-0.477	-0.188	-0.244	-0.173	0.143	-0.039	-0.092	0.125	0.027	0.001	0.171
-0.014	0.771	-0.625	-0.189	0.856	-0.481	-0.134	-0.295	-0.122	0.161	-0.062	-0.119	0.147	0.002	0.032	0.178
-0.014	0.771	-0.625	-0.184	0.856	-0.484	-0.053	-0.305	-0.113	0.155	-0.061	-0.116	0.146	0.001	0.033	0.182
0.017	0.794	-0.601	-0.179	0.856	-0.485	-0.004	-0.288	-0.096	0.181	-0.038	-0.091	0.176	0.023	0.011	0.191
-0.003	0.806	-0.609	-0.174	0.857	-0.485	0.116	-0.350	-0.035	0.157	-0.028	-0.099	0.155	0.033	0.020	0.188
0.032	0.829	-0.613	-0.171	0.859	-0.483	0.191	-0.237	-0.017	0.189	-0.006	-0.105	0.188	0.054	0.024	0.183
-0.003	0.829	-0.609	-0.169	0.861	-0.480	0.253	-0.226	0.007	0.151	-0.009	-0.104	0.152	0.053	0.021	0.176
-0.018	0.825	-0.601	-0.167	0.864	-0.476	0.297	-0.240	0.044	0.134	-0.015	-0.100	0.136	0.047	0.015	0.171
-0.007	0.848	-0.585	-0.166	0.866	-0.472	0.284	-0.125	0.035	0.144	0.005	-0.089	0.146	0.068	0.001	0.154
-0.022	0.871	-0.593	-0.165	0.869	-0.466	0.358	-0.117	0.072	0.129	0.026	-0.102	0.130	0.089	0.010	0.143
-0.041	0.860	-0.562	-0.165	0.872	-0.461	0.344	-0.149	0.079	0.109	0.011	-0.076	0.109	0.076	0.020	0.134
-0.041	0.875	-0.538	-0.165	0.875	-0.455	0.362	-0.072	0.070	0.109	0.024	-0.058	0.108	0.090	0.042	0.121
-0.060	0.910	-0.562	-0.165	0.878	-0.450	0.353	-0.119	0.081	0.090	0.055	-0.087	0.087	0.122	0.017	0.106
-0.064	0.879	-0.518	-0.165	0.881	-0.443	0.383	-0.029	0.051	0.086	0.021	-0.050	0.082	0.089	0.059	0.086
-0.087	0.891	-0.514	-0.166	0.884	-0.437	0.349	-0.044	0.040	0.063	0.030	-0.052	0.057	0.099	0.062	0.068
-0.133	0.875	-0.491	-0.166	0.887	-0.431	0.388	-0.021	0.067	0.018	0.011	-0.035	0.009	0.082	0.084	0.049
-0.137	0.918	-0.491	-0.167	0.890	-0.425	0.361	-0.065	0.049	0.014	0.051	-0.041	0.003	0.123	0.083	0.031
-0.145	0.906	-0.483	-0.167	0.893	-0.418	0.361	-0.041	0.067	0.007	0.037	-0.039	0.006	0.109	0.090	0.021
-0.157	0.914	-0.463	-0.168	0.895	-0.413	0.341	-0.119	0.067	-0.004	0.042	-0.025	0.020	0.115	0.109	0.014
-0.141	0.922	-0.479	-0.168	0.898	-0.407	0.323	-0.034	0.058	0.012	0.047	-0.046	0.006	0.122	0.092	0.007
-0.183	0.910	-0.483	-0.168	0.900	-0.402	0.312	-0.075	0.041	-0.030	0.033	-0.055	0.051	0.109	0.087	0.006
-0.168	0.914	-0.440	-0.169	0.902	-0.397	0.310	-0.035	0.028	-0.014	0.035	-0.017	0.038	0.111	0.129	0.005
-0.145	0.902	-0.436	-0.168	0.904	-0.392	0.283	-0.065	0.012	0.008	0.021	-0.018	0.017	0.098	0.132	0.001
-0.149	0.871	-0.412	-0.167	0.907	-0.387	0.311	-0.133	0.013	0.004	-0.012	0.000	0.023	0.066	0.155	0.004
-0.153	0.879	-0.424	-0.167	0.909	-0.382	0.270	-0.099	0.003	-0.001	-0.006	-0.016	0.029	0.072	0.141	0.012
-0.141	0.891	-0.392	-0.165	0.911	-0.377	0.299	-0.108	-0.029	0.009	0.003	0.011	0.019	0.081	0.172	0.009
-0.118	0.910	-0.408	-0.164	0.913	-0.373	0.267	-0.126	-0.025	0.031	0.020	-0.009	0.002	0.099	0.155	0.009
-0.145	0.906	-0.388	-0.162	0.915	-0.369	0.245	-0.055	-0.059	0.002	0.014	0.006	0.027	0.093	0.173	0.008
-0.145	0.949	-0.400	-0.161	0.917	-0.366	0.195	-0.068	-0.041	0.001	0.055	-0.009	0.029	0.134	0.160	0.003
-0.149	0.945	-0.404	-0.159	0.918	-0.363	0.144	-0.100	-0.067	-0.005	0.050	-0.015	0.034	0.128	0.154	-0.009
-0.172	0.914	-0.408	-0.157	0.919	-0.362	0.103	-0.043	-0.087	-0.030	0.018	-0.021	0.059	0.095	0.148	-0.009
-0.180	0.929	-0.400	-0.155	0.920	-0.360	0.086	-0.077	-0.074	-0.039	0.033	-0.014	0.068	0.109	0.155	-0.013
-0.141	0.918	-0.404	-0.153	0.921	-0.359	0.087	-0.063	-0.083	-0.003	0.020	-0.019	0.031	0.095	0.149	-0.015
-0.164	0.937	-0.400	-0.151	0.921	-0.358	0.072	-0.040	-0.087	-0.028	0.039	-0.016	0.055	0.113	0.151	-0.013
-0.149	0.937	-0.392	-0.149	0.922	-0.357	0.053	-0.075	-0.090	-0.014	0.038	-0.009	0.041	0.111	0.157	-0.010
-0.145	0.925	-0.404	-0.146	0.922	-0.357	0.023	-0.131	-0.115	-0.014	0.026	-0.021	0.038	0.098	0.144	-0.015
-0.160	0.895	-0.412	-0.143	0.923	-0.358	-0.012	-0.076	-0.113	-0.031	-0.005	-0.028	0.055	0.065	0.134	-0.016
-0.160	0.895	-0.420	-0.140	0.923	-0.359	-0.021	-0.103	-0.123	-0.034	-0.005	-0.035	0.056	0.064	0.124	-0.013
-0.157	0.879	-0.408	-0.137	0.923	-0.360	-0.034	-0.140	-0.117	-0.034	-0.020	-0.022	0.053	0.048	0.134	-0.015
-0.122	0.918	-0.400	-0.134	0.923	-0.361	-0.031	-0.083	-0.135	-0.002	0.018	-0.013	0.020	0.085	0.140	-0.017
-0.137	0.914	-0.404	-0.131	0.923	-0.362	-0.014	-0.105	-0.107	-0.020	0.014	-0.017	0.036	0.079	0.134	-0.016
-0.157	0.956	-0.412	-0.128	0.923	-0.362	-0.013	-0.130	-0.115	-0.042	0.057	-0.024	0.057	0.120	0.124	-0.014
-0.133	0.941	-0.408	-0.125	0.924	-0.362	0.031	-0.149	-0.121	-0.022	0.041	-0.020	0.035	0.103	0.126	-0.016
-0.130	0.937	-0.404	-0.122	0.924	-0.362	0.052	-0.142	-0.118	-0.022	0.036	-0.017	0.031	0.097	0.127	-0.009
-0.110	0.937	-0.384	-0.119	0.925	-0.362	0.023	-0.159	-0.105	-0.006	0.036	0.003	0.013	0.095	0.145	0.000
-0.076	0.956	-0.384	-0.116	0.925	-0.362	0.009	-0.114	-0.104	0.026	0.055	0.003	0.021	0.113	0.142	0.005
-0.083	0.933	-0.380	-0.114	0.926	-0.361	0.061	-0.060	-0.100	0.016	0.031	0.006	0.012	0.088	0.144	0.011
-0.087	0.953	-0.384	-0.111	0.926	-0.361	0.017	-0.081	-0.087	0.010	0.050	0.002	0.008	0.105	0.138	0.011
-0.083	0.964	-0.400	-0.109	0.926	-0.361	0.001	-0.062	-0.109	0.011	0.061	-0.013	0.011	0.115	0.119	0.007
-0.095	0.956	-0.388	-0.106	0.926	-0.361	-0.018	-0.024	-0.115	-0.003	0.053	-0.001	0.001	0.105	0.129	0.008
-0.099	0.949	-0.408	-0.104	0.926	-0.362	-0.022	-0.041	-0.113	-0.009	0.046	-0.020	0.005	0.096	0.107	0.004
-0.072	0.956	-0.408	-0.102	0.926	-0.363	-0.058	-0.022	-0.105	0.016	0.053	-0.019	0.021	0.101	0.105	-0.003
-0.107	0.933	-0.404	-0.100	0.925	-0.366	-0.116	-0.042	-0.099	-0.021	0.031	-0.013	0.014	0.076	0.107	-0.005
-0.099	0.933	-0.376	-0.097	0.925	-0.368	-0.105	-0.096	-0.094	-0.015	0.032	0.017	0.007	0.074	0.132	-0.011
-0.095	0.945	-0.396	-0.095	0.924	-0.370	-0.125	-0.024	-0.091	-0.013	0.044	-0.000	0.004	0.084	0.110	-0.022
-0.110	0.933	-0.396	-0.093	0.924	-0.372	-0.088	-0.043	-0.087	-0.031	0.033	0.002	0.020	0.071	0.108	-0.022
-0.122	0.956	-0.416	-0.091	0.923	-0.374	-0.083	-0.112	-0.085	-0.045	0.057	-0.016	0.032	0.092	0.086	-0.021
-0.099	0.953	-0.420	-0.089	0.922	-0.376	-0.131	-0.077	-0.087	-0.024	0.054	-0.018	0.010	0.086	0.080	-0.016
-0.083	0.941	-0.404	-0.087	0.921	-0.379	-0.161	-0.064	-0.107	-0.011	0.043	0.001	0.005	0.072	0.094	-0.008
-0.060	0.910	-0.420	-0.084	0.920	-0.383	-0.187	-0.018	-0.126	0.010	0.013	-0.011	0.027	0.040	0.076	-0.005
-0.060	0.910	-0.420	-0.081	0.918	-0.387	-0.211	-0.027	-0.150	0.007	0.015	-0.007	0.026	0.038	0.073	-0.006
-0.087	0.891	-0.412	-0.078	0.917	-0.391	-0.213	-0.029	-0.140	-0.023	-0.003	0.005	0.002	0.017	0.079	-0.006
-0.083	0.902	-0.420	-0.076	0.915	-0.396	-0.240	-0.047	-0.122	-0.021	0.010	0.002	0.002	0.027	0.069	-0.009
-0.064	0.918	-0.408	-0.073	0.913	-0.400	-0.244	-0.018	-0.108	-0.004	0.027	0.018	0.020	0.041	0.079	-0.011
-0.060	0.929	-0.440	-0.071	0.912	-0.405	-0.255	-0.081	-0.108	-0.003	0.041	-0.009	0.023	0.051	0.045	-0.007
-0.060	0.925	-0.443	-0.067	0.909	-0.411	-0.299	-0.101	-0.138	-0.006	0.039	-0.007	0.023	0.046	0.040	-0.010
-0.057	0.925	-0.451	-0.065	0.907	-0.417	-0.326	-0.018	-0.149	-0.005	0.042	-0.009	0.026	0.045	0.030	-0.010
-0.087	0.910	-0.455	-0.061	0.904	-0.423	-0.360	-0.134	-0.132	-0.040	0.029	-0.006	0.006	0.029	0.024	-0.012
-0.060	0.906	-0.475	-0.058	0.901	-0.430	-0.356	-0.103	-0.125	-0.016	0.029	-0.019	0.020	0.024	0.002	-0.009
-0.053	0.875	-0.451	-0.055	0.897	-0.438	-0.430	-0.127	-0.117	-0.011	0.001	0.012	0.027	0.008	0.024	-0.003
-0.026	0.875	-0.483	-0.052	0.894	-0.445	-0.398	-0.088	-0.132	0.013	0.005	-0.012	0.053	0.010	0.010	0.008
-0.010	0.879	-0.483	-0.048	0.890	-0.453	-0.420	-0.032	-0.154	0.025	0.012	-0.004	0.068	0.007	0.011	0.010
-0.018	0.864	-0.510	-0.046	0.886	-0.461	-0.457	-0.014	-0.147	0.015	0.001	-0.023	0.060	0.023	0.041	0.013
-0.026	0.856	-0.499	-0.043	0.882	-0.469	-0.437	-0.051	-0.125	0.004	-0.003	-0.004	0.051	0.032	0.031	0.007
-0.026	0.856	-0.495	-0.040	0.878	-0.477	-0.417	-0.002	-0.148	0.001	0.001	0.008	0.050	0.033	0.028	-0.006
-0.033	0.868	-0.499	-0.037	0.874	-0.484	-0.425	-0.006	-0.159	-0.009	0.017	0.012	0.042	0.023	0.034	-0.013
-0.068	0.856	-0.526	-0.034	0.870	-0.492	-0.430	-0.089	-0.143	-0.047	0.010	-0.008	0.006	0.035	0.063	-0.015
-0.026	0.844	-0.507	-0.031	0.866	-0.499	-0.428	-0.002	-0.159	-0.008	0.002	0.019	0.048	0.048	0.045	-0.015
-0.022	0.860	-0.534	-0.029	0.862	-0.507	-0.436	0.010	-0.157	-0.006	0.022	-0.001	0.051	0.033	0.074	-0.015
-0.018	0.852	-0.546	-0.026	0.857	-0.515	-0.468	0.019	-0.143	-0.005	0.019	-0.005	0.054	0.042	0.087	-0.011
-0.018	0.848	-0.530	-0.024	0.852	-0.522	-0.440	-0.007	-0.135	-0.007	0.020	0.019	0.053	0.046	0.073	-0.011
-0.022	0.837	-0.530	-0.022	0.848	-0.530	-0.441	-0.039	-0.108	-0.013	0.013	0.026	0.049	0.059	0.075	-0.016
-0.010	0.821	-0.526	-0.020	0.843	-0.537	-0.427	0.034	-0.095	-0.003	0.002	0.037	0.059	0.075	0.072	-0.021
-0.026	0.806	-0.530	-0.019	0.839	-0.543	-0.351	0.039	-0.087	-0.019	-0.010	0.040	0.043	0.091	0.077	-0.023
-0.022	0.802	-0.546	-0.018	0.836	-0.548	-0.310	0.003	-0.067	-0.016	-0.010	0.029	0.046	0.096	0.094	-0.026
-0.018	0.794	-0.546	-0.018	0.833	-0.552	-0.247	0.051	-0.054	-0.013	-0.015	0.033	0.049	0.105	0.096	-0.028
-0.030	0.786	-0.538	-0.017	0.831	-0.556	-0.213	-0.006	-0.035	-0.025	-0.021	0.045	0.037	0.113	0.089	-0.029
-0.018	0.802	-0.550	-0.017	0.829	-0.559	-0.197	-0.012	-0.001	-0.014	-0.003	0.036	0.048	0.097	0.102	-0.030
-0.026	0.783	-0.538	-0.018	0.827	-0.562	-0.147	0.039	0.007	-0.021	-0.021	0.051	0.040	0.117	0.092	-0.032
-0.030	0.771	-0.570	-0.018	0.826	-0.564	-0.107	-0.012	0.044	-0.024	-0.031	0.021	0.035	0.129	0.124	-0.025
-0.030	0.771	-0.570	-0.019	0.825	-0.565	-0.090	-0.010	0.031	-0.024	-0.030	0.023	0.033	0.130	0.125	-0.022
-0.010	0.771	-0.585	-0.019	0.824	-0.567	-0.089	0.027	0.007	-0.004	-0.029	0.009	0.051	0.130	0.142	-0.018
-0.010	0.767	-0.577	-0.019	0.822	-0.569	-0.112	-0.003	0.014	-0.004	-0.031	0.019	0.050	0.134	0.134	-0.015
-0.014	0.759	-0.581	-0.020	0.821	-0.570	-0.086	0.001	0.021	-0.008	-0.038	0.016	0.045	0.142	0.139	-0.014
-0.014	0.752	-0.574	-0.020	0.820	-0.572	-0.085	-0.002	0.039	-0.007	-0.045	0.026	0.045	0.150	0.132	-0.018
-0.026	0.755	-0.574	-0.022	0.820	-0.572	0.004	0.069	0.040	-0.017	-0.041	0.026	0.032	0.146	0.133	-0.024
-0.033	0.763	-0.589	-0.023	0.822	-0.570	0.130	-0.003	0.073	-0.024	-0.035	0.008	0.024	0.139	0.149	-0.029
-0.049	0.740	-0.574	-0.024	0.824	-0.566	0.205	-0.035	0.098	-0.038	-0.060	0.021	0.008	0.162	0.134	-0.036
-0.053	0.752	-0.589	-0.027	0.826	-0.563	0.225	0.046	0.108	-0.040	-0.051	0.001	0.004	0.151	0.151	-0.040
-0.064	0.744	-0.566	-0.030	0.830	-0.558	0.324	0.031	0.163	-0.048	-0.062	0.020	0.008	0.159	0.128	-0.035
-0.064	0.763	-0.570	-0.034	0.834	-0.551	0.379	0.070	0.186	-0.044	-0.047	0.009	0.008	0.140	0.133	-0.027
-0.033	0.783	-0.589	-0.038	0.838	-0.545	0.421	0.121	0.162	-0.009	-0.032	-0.017	0.023	0.122	0.153	-0.014
-0.041	0.771	-0.597	-0.042	0.842	-0.538	0.415	0.116	0.172	-0.013	-0.048	-0.032	0.015	0.134	0.162	0.010
-0.026	0.771	-0.617	-0.047	0.847	-0.529	0.517	0.166	0.214	0.008	-0.053	-0.060	0.031	0.134	0.182	0.029
-0.003	0.763	-0.644	-0.055	0.853	-0.518	0.632	0.360	0.245	0.039	-0.067	-0.099	0.054	0.143	0.211	0.032
-0.049	0.755	-0.684	-0.064	0.860	-0.506	0.696	0.466	0.255	0.002	-0.081	-0.150	0.008	0.151	0.251	0.022
-0.083	0.802	-0.629	-0.073	0.867	-0.493	0.743	0.446	0.259	-0.024	-0.041	-0.108	0.026	0.104	0.196	0.007
-0.137	0.864	-0.550	-0.079	0.873	-0.481	0.702	0.207	0.220	-0.072	0.014	-0.042	0.080	0.043	0.118	-0.019
-0.133	0.887	-0.526	-0.083	0.878	-0.471	0.558	0.111	0.156	-0.064	0.032	-0.028	0.076	0.019	0.095	-0.033
-0.126	0.852	-0.467	-0.086	0.882	-0.463	0.492	0.026	0.137	-0.053	-0.007	0.023	0.069	0.054	0.036	-0.027
-0.095	0.840	-0.479	-0.089	0.886	-0.456	0.389	0.087	0.134	-0.020	-0.022	0.004	0.038	0.066	0.048	-0.009
-0.049	0.895	-0.518	-0.092	0.888	-0.450	0.309	0.193	0.093	0.030	0.030	-0.041	0.008	0.011	0.088	0.012
-0.064	0.949	-0.542	-0.095	0.890	-0.445	0.254	0.125	0.089	0.017	0.082	-0.069	0.008	0.043	0.112	0.036
-0.060	0.983	-0.585	-0.095	0.891	-0.444	0.115	-0.079	0.034	0.021	0.116	-0.115	0.004	0.078	0.155	0.058
-0.045	0.956	-0.566	-0.093	0.891	-0.444	0.033	-0.148	-0.019	0.034	0.088	-0.095	0.011	0.051	0.135	0.078
-0.014	0.887	-0.570	-0.091	0.891	-0.445	-0.033	-0.119	-0.054	0.063	0.019	-0.098	0.041	0.018	0.139	0.099
0.040	0.860	-0.577	-0.088	0.891	-0.446	-0.060	-0.149	-0.064	0.114	-0.008	-0.104	0.094	0.044	0.146	0.122
0.047	0.840	-0.577	-0.085	0.890	-0.447	-0.020	-0.156	-0.076	0.119	-0.027	-0.103	0.101	0.063	0.146	0.143
0.082	0.844	-0.574	-0.081	0.891	-0.448	0.032	-0.216	-0.075	0.150	-0.023	-0.099	0.135	0.058	0.141	0.157
0.086	0.817	-0.570	-0.077	0.891	-0.448	0.045	-0.216	-0.093	0.150	-0.051	-0.095	0.138	0.085	0.137	0.162
0.070	0.806	-0.597	-0.073	0.892	-0.446	0.134	-0.299	-0.033	0.131	-0.063	-0.124	0.122	0.096	0.164	0.170
0.086	0.806	-0.566	-0.070	0.894	-0.442	0.261	-0.251	-0.011	0.143	-0.065	-0.097	0.136	0.095	0.132	0.169
0.113	0.829	-0.546	-0.068	0.898	-0.436	0.401	-0.236	0.017	0.168	-0.046	-0.084	0.163	0.071	0.112	0.167
0.090	0.856	-0.550	-0.067	0.901	-0.428	0.479	-0.174	0.048	0.144	-0.022	-0.096	0.139	0.044	0.115	0.162
0.090	0.898	-0.526	-0.066	0.905	-0.420	0.441	-0.085	0.048	0.144	0.016	-0.080	0.138	0.001	0.090	0.156
0.055	0.933	-0.550	-0.066	0.908	-0.413	0.435	-0.160	0.052	0.109	0.048	-0.111	0.103	0.035	0.113	0.143
0.063	0.918	-0.522	-0.065	0.912	-0.406	0.388	-0.077	0.012	0.116	0.029	-0.090	0.110	0.020	0.085	0.132
0.043	0.902	-0.507	-0.065	0.915	-0.399	0.392	-0.045	0.038	0.097	0.011	-0.081	0.090	0.005	0.068	0.116
0.043	0.902	-0.479	-0.065	0.918	-0.391	0.443	-0.052	0.057	0.097	0.008	-0.061	0.090	0.006	0.039	0.103
0.017	0.925	-0.451	-0.066	0.921	-0.383	0.460	-0.014	0.042	0.071	0.027	-0.042	0.062	0.030	0.011	0.085
0.017	0.929	-0.428	-0.066	0.924	-0.376	0.416	0.024	0.046	0.072	0.028	-0.026	0.061	0.035	0.014	0.070
-0.022	0.941	-0.443	-0.067	0.928	-0.367	0.457	0.003	0.048	0.034	0.036	-0.050	0.022	0.047	0.001	0.057
-0.030	0.953	-0.432	-0.068	0.931	-0.360	0.412	-0.015	0.071	0.027	0.045	-0.045	0.014	0.060	0.012	0.043
-0.030	0.960	-0.436	-0.070	0.933	-0.352	0.414	0.084	0.057	0.029	0.050	-0.057	0.013	0.068	0.009	0.032
-0.076	0.953	-0.440	-0.071	0.936	-0.345	0.412	-0.051	0.093	-0.016	0.040	-0.068	0.033	0.062	0.006	0.029
-0.053	0.945	-0.396	-0.073	0.939	-0.337	0.405	-0.075	0.110	0.009	0.029	-0.032	0.011	0.055	0.051	0.023
-0.045	0.945	-0.396	-0.074	0.941	-0.331	0.368	0.016	0.065	0.018	0.027	-0.039	0.004	0.056	0.052	0.022
-0.057	0.918	-0.373	-0.075	0.943	-0.324	0.366	0.031	0.053	0.008	-0.002	-0.022	0.016	0.029	0.076	0.020
-0.041	0.898	-0.384	-0.077	0.945	-0.317	0.396	0.048	0.076	0.025	-0.024	-0.041	0.001	0.011	0.065	0.018
-0.068	0.922	-0.345	-0.078	0.948	-0.309	0.419	0.056	0.076	-0.001	-0.003	-0.010	0.028	0.035	0.106	0.013
-0.057	0.960	-0.313	-0.080	0.950	-0.301	0.433	-0.060	0.092	0.012	0.033	0.014	0.017	0.075	0.139	0.009
-0.072	0.972	-0.337	-0.081	0.953	-0.292	0.434	0.006	0.052	-0.002	0.042	-0.018	0.033	0.088	0.116	-0.006
-0.076	0.960	-0.313	-0.082	0.955	-0.284	0.433	0.054	0.039	-0.005	0.028	-0.003	0.037	0.077	0.141	-0.009
-0.114	0.953	-0.294	-0.082	0.957	-0.277	0.361	-0.019	0.039	-0.043	0.018	0.010	0.076	0.071	0.162	-0.012
-0.087	0.960	-0.306	-0.083	0.960	-0.269	0.426	0.047	0.010	-0.015	0.024	-0.010	0.049	0.079	0.151	-0.017
-0.099	0.972	-0.333	-0.083	0.961	-0.263	0.367	-0.094	0.048	-0.026	0.033	-0.044	0.061	0.092	0.125	-0.026
-0.107	0.972	-0.317	-0.083	0.963	-0.256	0.325	-0.019	0.000	-0.034	0.032	-0.034	0.069	0.093	0.141	-0.027
-0.122	0.956	-0.270	-0.084	0.964	-0.252	0.234	-0.008	0.010	-0.049	0.015	0.009	0.084	0.079	0.190	-0.022
-0.122	0.956	-0.270	-0.084	0.965	-0.247	0.238	0.014	-0.014	-0.049	0.014	0.004	0.084	0.080	0.191	-0.021
-0.068	1.010	-0.298	-0.083	0.967	-0.242	0.280	0.004	-0.029	0.004	0.067	-0.029	0.030	0.135	0.165	-0.020
-0.087	1.034	-0.294	-0.083	0.968	-0.237	0.262	0.010	-0.020	-0.015	0.088	-0.030	0.050	0.159	0.170	-0.011
-0.107	1.014	-0.313	-0.081	0.969	-0.232	0.297	-0.057	-0.050	-0.036	0.068	-0.055	0.069	0.141	0.151	-0.003
-0.087	1.010	-0.290	-0.080	0.970	-0.228	0.211	0.017	-0.077	-0.018	0.063	-0.035	0.050	0.138	0.176	-0.011
-0.083	0.995	-0.270	-0.078	0.971	-0.225	0.156	0.002	-0.078	-0.015	0.046	-0.019	0.046	0.124	0.197	-0.019
-0.114	0.991	-0.309	-0.077	0.972	-0.223	0.134	-0.054	-0.093	-0.048	0.042	-0.060	0.077	0.121	0.159	-0.020
-0.118	0.968	-0.266	-0.074	0.972	-0.222	0.057	-0.076	-0.102	-0.054	0.018	-0.018	0.081	0.098	0.203	-0.016
-0.087	0.964	-0.262	-0.072	0.973	-0.221	0.033	-0.077	-0.119	-0.026	0.014	-0.014	0.050	0.095	0.208	-0.015
-0.053	0.980	-0.278	-0.069	0.973	-0.221	0.003	-0.063	-0.117	0.006	0.029	-0.030	0.016	0.112	0.194	-0.010
-0.068	0.976	-0.270	-0.066	0.973	-0.221	0.032	-0.097	-0.121	-0.012	0.025	-0.022	0.031	0.108	0.203	-0.002
-0.057	0.980	-0.258	-0.064	0.973	-0.221	0.016	-0.060	-0.112	-0.003	0.029	-0.010	0.019	0.113	0.215	0.002
-0.060	0.983	-0.258	-0.062	0.973	-0.221	0.001	-0.040	-0.097	-0.009	0.033	-0.010	0.023	0.117	0.216	-0.008
-0.053	0.980	-0.250	-0.060	0.973	-0.221	0.013	-0.074	-0.082	-0.003	0.029	-0.003	0.015	0.113	0.225	-0.011
-0.080	0.987	-0.242	-0.059	0.973	-0.221	-0.003	-0.043	-0.062	-0.031	0.036	0.005	0.041	0.121	0.233	-0.014
-0.072	0.995	-0.262	-0.057	0.973	-0.222	-0.005	-0.120	-0.050	-0.025	0.044	-0.014	0.033	0.129	0.214	-0.016
-0.072	0.991	-0.270	-0.056	0.973	-0.222	-0.020	-0.092	-0.060	-0.026	0.040	-0.021	0.033	0.126	0.207	-0.015
-0.064	0.987	-0.262	-0.054	0.973	-0.223	-0.030	-0.111	-0.065	-0.020	0.036	-0.012	0.025	0.122	0.215	-0.011
-0.041	0.999	-0.266	-0.052	0.973	-0.224	-0.048	-0.028	-0.080	0.001	0.048	-0.015	0.001	0.134	0.211	-0.006
-0.060	0.980	-0.274	-0.050	0.973	-0.226	-0.115	-0.093	-0.063	-0.019	0.029	-0.021	0.021	0.115	0.204	-0.002
-0.041	0.995	-0.282	-0.049	0.972	-0.228	-0.073	-0.032	-0.091	-0.002	0.045	-0.027	0.001	0.131	0.196	0.001
-0.033	0.991	-0.258	-0.047	0.972	-0.230	-0.094	-0.049	-0.082	0.004	0.041	-0.001	0.006	0.127	0.221	0.000
-0.041	0.995	-0.266	-0.045	0.972	-0.232	-0.090	-0.068	-0.076	-0.006	0.046	-0.007	0.002	0.131	0.213	0.001
-0.041	0.999	-0.294	-0.043	0.971	-0.235	-0.139	-0.037	-0.085	-0.007	0.050	-0.032	0.002	0.135	0.186	-0.003
-0.041	0.980	-0.274	-0.041	0.970	-0.238	-0.168	-0.003	-0.092	-0.009	0.031	-0.009	0.001	0.115	0.206	-0.005
-0.041	0.987	-0.262	-0.039	0.969	-0.242	-0.200	-0.067	-0.090	-0.011	0.040	0.007	0.001	0.123	0.217	-0.005
-0.041	0.995	-0.282	-0.038	0.968	-0.246	-0.208	0.003	-0.080	-0.013	0.048	-0.009	0.002	0.130	0.198	-0.007
-0.037	0.987	-0.298	-0.036	0.967	-0.250	-0.208	-0.011	-0.071	-0.010	0.041	-0.020	0.002	0.122	0.182	-0.005
-0.033	0.980	-0.290	-0.035	0.966	-0.255	-0.208	-0.024	-0.063	-0.008	0.035	-0.008	0.006	0.114	0.190	-0.002
-0.018	0.976	-0.282	-0.033	0.965	-0.259	-0.220	-0.024	-0.065	0.006	0.032	0.004	0.021	0.110	0.198	-0.000
-0.018	0.976	-0.282	-0.032	0.964	-0.263	-0.234	-0.048	-0.071	0.005	0.033	0.009	0.021	0.110	0.198	-0.001
-0.030	0.972	-0.317	-0.030	0.963	-0.268	-0.234	-0.087	-0.056	-0.008	0.030	-0.022	0.009	0.106	0.162	0.003
-0.030	0.968	-0.306	-0.029	0.962	-0.273	-0.260	-0.002	-0.063	-0.010	0.028	-0.005	0.009	0.101	0.174	0.001
-0.007	0.980	-0.317	-0.027	0.960	-0.279	-0.303	-0.011	-0.078	0.012	0.041	-0.011	0.032	0.112	0.162	-0.001
-0.030	0.968	-0.337	-0.026	0.958	-0.285	-0.272	-0.083	-0.062	-0.013	0.031	-0.025	0.009	0.100	0.142	-0.006
-0.030	0.960	-0.329	-0.024	0.957	-0.291	-0.307	-0.047	-0.071	-0.014	0.025	-0.011	0.009	0.092	0.149	-0.002
-0.041	0.964	-0.333	-0.022	0.955	-0.297	-0.347	-0.059	-0.075	-0.028	0.031	-0.008	0.002	0.095	0.145	-0.008
-0.003	0.960	-0.341	-0.021	0.952	-0.304	-0.371	0.051	-0.075	0.010	0.029	-0.009	0.036	0.091	0.136	-0.011
-0.030	0.933	-0.333	-0.020	0.950	-0.311	-0.348	0.012	-0.054	-0.018	0.004	0.006	0.009	0.063	0.144	-0.013
-0.030	0.945	-0.341	-0.020	0.948	-0.318	-0.372	0.034	-0.051	-0.019	0.018	0.005	0.010	0.074	0.135	-0.012
-0.030	0.949	-0.357	-0.018	0.945	-0.325	-0.368	-0.086	-0.037	-0.020	0.024	-0.004	0.010	0.076	0.119	-0.020
-0.030	0.933	-0.361	-0.017	0.943	-0.332	-0.352	-0.011	-0.043	-0.021	0.011	-0.001	0.011	0.060	0.114	-0.018
-0.037	0.937	-0.369	-0.017	0.941	-0.339	-0.377	-0.074	-0.016	-0.029	0.018	-0.002	0.003	0.063	0.106	-0.018
-0.022	0.933	-0.380	-0.016	0.938	-0.347	-0.400	-0.066	-0.030	-0.015	0.017	-0.006	0.019	0.058	0.093	-0.020
-0.022	0.929	-0.373	-0.015	0.935	-0.354	-0.391	-0.041	-0.037	-0.015	0.016	0.010	0.020	0.053	0.100	-0.020
-0.037	0.937	-0.396	-0.014	0.932	-0.361	-0.378	-0.039	-0.033	-0.032	0.026	-0.007	0.005	0.060	0.075	-0.015
-0.022	0.929	-0.396	-0.013	0.929	-0.369	-0.400	-0.027	-0.049	-0.017	0.021	0.001	0.021	0.052	0.074	-0.015
-0.007	0.925	-0.404	-0.012	0.926	-0.377	-0.408	-0.022	-0.034	-0.003	0.021	0.000	0.036	0.047	0.066	-0.015
-0.018	0.922	-0.424	-0.011	0.923	-0.385	-0.434	0.003	-0.046	-0.015	0.020	-0.011	0.025	0.042	0.045	-0.012
-0.022	0.906	-0.416	-0.010	0.920	-0.392	-0.415	-0.063	-0.029	-0.020	0.008	0.004	0.021	0.026	0.052	-0.013
-0.010	0.902	-0.416	-0.010	0.917	-0.400	-0.395	-0.039	-0.025	-0.009	0.008	0.012	0.033	0.021	0.051	-0.020
-0.022	0.902	-0.428	-0.009	0.913	-0.407	-0.402	-0.050	-0.004	-0.021	0.011	0.007	0.022	0.020	0.038	-0.018
-0.045	0.898	-0.455	-0.009	0.910	-0.414	-0.375	-0.011	-0.003	-0.044	0.010	-0.013	0.001	0.015	0.009	-0.014
-0.003	0.902	-0.451	-0.009	0.907	-0.421	-0.377	-0.038	0.002	-0.002	0.017	-0.002	0.042	0.018	0.012	-0.014
0.001	0.898	-0.451	-0.009	0.904	-0.428	-0.371	0.019	-0.018	0.002	0.017	0.005	0.046	0.014	0.011	-0.013
-0.010	0.895	-0.455	-0.008	0.900	-0.436	-0.423	0.064	-0.057	-0.010	0.017	0.008	0.035	0.009	0.006	-0.010
-0.010	0.887	-0.459	-0.007	0.896	-0.443	-0.420	-0.016	-0.049	-0.011	0.013	0.012	0.036	0.001	0.001	-0.015
-0.018	0.864	-0.467	-0.006	0.892	-0.451	-0.453	-0.021	-0.054	-0.020	-0.007	0.013	0.028	0.023	0.008	-0.018
-0.018	0.864	-0.467	-0.005	0.888	-0.459	-0.442	0.016	-0.049	-0.020	-0.002	0.021	0.028	0.024	0.009	-0.019
-0.014	0.852	-0.495	-0.005	0.884	-0.467	-0.444	-0.003	-0.002	-0.017	-0.010	0.001	0.032	0.036	0.037	-0.021
-0.010	0.840	-0.479	-0.005	0.880	-0.475	-0.451	0.008	0.001	-0.013	-0.017	0.025	0.036	0.048	0.022	-0.023
-0.022	0.840	-0.510	-0.005	0.876	-0.482	-0.400	-0.014	0.013	-0.024	-0.013	0.001	0.024	0.048	0.054	-0.023
-0.030	0.840	-0.507	-0.006	0.872	-0.489	-0.379	-0.021	0.031	-0.031	-0.009	0.011	0.016	0.048	0.050	-0.022
-0.022	0.844	-0.518	-0.006	0.869	-0.495	-0.349	-0.069	0.029	-0.024	-0.002	0.006	0.024	0.045	0.063	-0.018
-0.010	0.837	-0.526	-0.006	0.865	-0.501	-0.333	-0.036	0.024	-0.012	-0.006	0.004	0.036	0.052	0.071	-0.017
0.001	0.837	-0.534	-0.006	0.862	-0.507	-0.359	-0.002	0.023	-0.000	-0.002	0.003	0.047	0.052	0.080	-0.010
-0.018	0.825	-0.558	-0.006	0.857	-0.514	-0.401	-0.068	0.020	-0.020	-0.010	-0.014	0.028	0.063	0.104	-0.007
0.001	0.806	-0.558	-0.006	0.853	-0.522	-0.434	-0.024	0.002	-0.001	-0.024	-0.006	0.048	0.083	0.105	-0.005
-0.007	0.798	-0.554	-0.006	0.848	-0.530	-0.439	-0.019	0.010	-0.008	-0.027	0.006	0.041	0.091	0.102	-0.009
0.001	0.790	-0.558	-0.006	0.844	-0.537	-0.402	0.023	-0.001	-0.001	-0.031	0.009	0.049	0.099	0.106	-0.012
-0.018	0.771	-0.566	-0.006	0.840	-0.543	-0.381	0.035	0.008	-0.019	-0.046	0.008	0.031	0.119	0.115	-0.010
-0.018	0.786	-0.558	-0.006	0.835	-0.550	-0.383	-0.034	0.008	-0.020	-0.026	0.023	0.031	0.104	0.108	-0.009
0.024	0.798	-0.550	-0.006	0.831	-0.556	-0.408	0.026	-0.035	0.022	-0.010	0.037	0.074	0.093	0.101	-0.013
0.005	0.783	-0.574	-0.006	0.826	-0.563	-0.410	0.030	-0.024	0.003	-0.021	0.021	0.056	0.109	0.125	-0.012
-0.014	0.775	-0.581	-0.006	0.822	-0.570	-0.397	0.053	-0.005	-0.016	-0.024	0.020	0.037	0.117	0.133	-0.010
-0.010	0.790	-0.589	-0.007	0.817	-0.576	-0.362	0.053	0.010	-0.011	-0.004	0.018	0.042	0.102	0.142	-0.014
-0.010	0.775	-0.597	-0.008	0.814	-0.581	-0.324	0.061	0.008	-0.010	-0.016	0.016	0.043	0.117	0.150	-0.017
0.001	0.783	-0.574	-0.009	0.810	-0.587	-0.332	0.038	0.016	0.002	-0.005	0.045	0.055	0.109	0.127	-0.020
-0.010	0.779	-0.589	-0.010	0.806	-0.592	-0.326	0.117	0.003	-0.008	-0.005	0.035	0.044	0.113	0.143	-0.024
-0.026	0.759	-0.589	-0.012	0.802	-0.597	-0.303	0.155	0.001	-0.022	-0.021	0.040	0.029	0.132	0.143	-0.026
-0.030	0.767	-0.589	-0.013	0.799	-0.601	-0.260	0.072	0.029	-0.024	-0.010	0.045	0.026	0.124	0.143	-0.033
-0.018	0.755	-0.597	-0.015	0.796	-0.605	-0.261	0.091	0.010	-0.011	-0.019	0.041	0.038	0.136	0.151	-0.036
-0.041	0.744	-0.589	-0.016	0.793	-0.609	-0.244	0.098	0.004	-0.033	-0.027	0.053	0.015	0.147	0.142	-0.038
-0.037	0.752	-0.605	-0.018	0.790	-0.613	-0.221	0.110	0.023	-0.027	-0.017	0.041	0.019	0.139	0.158	-0.037
-0.041	0.725	-0.609	-0.019	0.787	-0.616	-0.216	0.100	0.035	-0.029	-0.041	0.041	0.015	0.166	0.162	-0.038
-0.030	0.740	-0.601	-0.022	0.786	-0.618	-0.141	0.150	0.055	-0.015	-0.024	0.051	0.027	0.150	0.153	-0.038
-0.030	0.744	-0.593	-0.025	0.784	-0.620	-0.097	0.134	0.060	-0.012	-0.019	0.061	0.027	0.145	0.145	-0.039
-0.057	0.740	-0.617	-0.027	0.784	-0.621	-0.056	0.055	0.074	-0.037	-0.023	0.038	0.000	0.149	0.168	-0.036
-0.057	0.740	-0.617	-0.028	0.783	-0.621	-0.009	0.003	0.094	-0.036	-0.022	0.038	0.000	0.148	0.168	-0.033
-0.037	0.748	-0.617	-0.030	0.783	-0.621	0.001	0.054	0.073	-0.015	-0.015	0.039	0.019	0.140	0.167	-0.030
-0.026	0.744	-0.621	-0.033	0.783	-0.621	0.015	0.070	0.092	-0.001	-0.019	0.035	0.031	0.144	0.170	-0.026
-0.037	0.721	-0.633	-0.035	0.784	-0.620	0.044	0.055	0.087	-0.010	-0.042	0.022	0.019	0.167	0.181	-0.022
-0.053	0.694	-0.625	-0.037	0.784	-0.620	0.024	0.076	0.089	-0.023	-0.070	0.030	0.003	0.193	0.172	-0.028
-0.049	0.701	-0.625	-0.039	0.784	-0.620	-0.007	0.099	0.070	-0.017	-0.062	0.030	0.007	0.185	0.171	-0.031
-0.080	0.698	-0.625	-0.041	0.783	-0.620	-0.008	0.031	0.076	-0.046	-0.065	0.030	0.024	0.188	0.170	-0.033
-0.060	0.701	-0.637	-0.043	0.784	-0.619	0.070	0.037	0.073	-0.024	-0.062	0.018	0.005	0.183	0.180	-0.030
-0.057	0.717	-0.617	-0.044	0.786	-0.617	0.128	0.020	0.093	-0.019	-0.048	0.035	0.002	0.167	0.159	-0.030
-0.045	0.736	-0.613	-0.047	0.788	-0.614	0.203	0.069	0.100	-0.005	-0.031	0.036	0.010	0.147	0.154	-0.028
-0.060	0.740	-0.617	-0.049	0.791	-0.610	0.237	0.067	0.099	-0.017	-0.030	0.028	0.006	0.143	0.157	-0.031
-0.083	0.736	-0.625	-0.052	0.794	-0.606	0.283	0.091	0.100	-0.037	-0.037	0.016	0.030	0.146	0.163	-0.036
-0.091	0.752	-0.621	-0.055	0.797	-0.601	0.287	0.070	0.111	-0.042	-0.025	0.015	0.038	0.130	0.158	-0.042
-0.110	0.748	-0.633	-0.057	0.801	-0.596	0.348	0.029	0.130	-0.059	-0.033	-0.002	0.057	0.132	0.168	-0.042
-0.099	0.732	-0.609	-0.060	0.805	-0.590	0.394	0.066	0.132	-0.044	-0.053	0.016	0.046	0.147	0.143	-0.037
-0.087	0.736	-0.617	-0.064	0.810	-0.584	0.371	0.089	0.126	-0.029	-0.053	0.002	0.035	0.142	0.149	-0.031
-0.087	0.732	-0.648	-0.066	0.814	-0.577	0.409	0.048	0.130	-0.027	-0.061	-0.036	0.035	0.145	0.179	-0.024
-0.095	0.740	-0.644	-0.069	0.818	-0.571	0.390	0.100	0.100	-0.031	-0.058	-0.039	0.043	0.136	0.174	-0.013
-0.103	0.752	-0.648	-0.072	0.822	-0.565	0.390	0.105	0.089	-0.036	-0.050	-0.049	0.051	0.123	0.176	-0.005
-0.080	0.775	-0.637	-0.076	0.827	-0.557	0.486	0.177	0.106	-0.009	-0.032	-0.045	0.029	0.099	0.162	0.004
-0.080	0.779	-0.641	-0.080	0.833	-0.547	0.574	0.158	0.150	-0.005	-0.034	-0.058	0.029	0.094	0.165	0.012
-0.072	0.790	-0.644	-0.085	0.840	-0.536	0.638	0.255	0.169	0.008	-0.029	-0.073	0.022	0.082	0.167	0.015
-0.080	0.817	-0.617	-0.091	0.846	-0.526	0.621	0.170	0.194	0.006	-0.008	-0.056	0.029	0.053	0.137	0.013
-0.110	0.844	-0.597	-0.096	0.851	-0.516	0.580	0.223	0.160	-0.020	0.013	-0.046	0.060	0.025	0.116	0.002
-0.110	0.840	-0.577	-0.100	0.857	-0.505	0.617	0.171	0.179	-0.015	0.003	-0.037	0.060	0.028	0.094	-0.011
-0.157	0.825	-0.558	-0.105	0.863	-0.494	0.618	0.134	0.182	-0.056	-0.018	-0.028	0.107	0.042	0.073	-0.021
-0.153	0.821	-0.554	-0.109	0.868	-0.485	0.542	0.110	0.182	-0.048	-0.026	-0.034	0.103	0.044	0.067	-0.024
-0.141	0.844	-0.530	-0.113	0.872	-0.477	0.453	0.048	0.190	-0.033	-0.007	-0.018	0.092	0.020	0.041	-0.023
-0.141	0.844	-0.530	-0.117	0.875	-0.469	0.464	0.034	0.174	-0.029	-0.011	-0.026	0.092	0.019	0.039	-0.013
-0.118	0.887	-0.518	-0.119	0.879	-0.461	0.473	-0.024	0.161	-0.004	0.028	-0.022	0.069	0.025	0.026	0.002
-0.118	0.875	-0.522	-0.121	0.883	-0.454	0.437	-0.111	0.151	-0.002	0.013	-0.033	0.069	0.015	0.028	0.024
-0.095	0.864	-0.542	-0.121	0.886	-0.447	0.410	-0.161	0.107	0.022	-0.002	-0.059	0.046	0.004	0.046	0.051
-0.045	0.848	-0.542	-0.121	0.889	-0.441	0.376	-0.141	0.074	0.071	-0.020	-0.065	0.003	0.010	0.044	0.073
-0.018	0.852	-0.550	-0.120	0.892	-0.435	0.342	-0.081	0.003	0.097	-0.019	-0.078	0.030	0.005	0.050	0.092
-0.022	0.860	-0.542	-0.119	0.895	-0.431	0.281	-0.024	-0.038	0.092	-0.014	-0.075	0.026	0.003	0.039	0.099
-0.026	0.879	-0.534	-0.118	0.897	-0.426	0.263	0.004	-0.056	0.087	0.003	-0.072	0.023	0.023	0.030	0.102
-0.053	0.887	-0.534	-0.115	0.899	-0.422	0.265	-0.156	-0.036	0.058	0.009	-0.076	0.005	0.032	0.028	0.104
-0.026	0.906	-0.526	-0.113	0.901	-0.418	0.249	-0.161	-0.026	0.083	0.026	-0.072	0.022	0.052	0.018	0.102
-0.003	0.914	-0.534	-0.111	0.903	-0.414	0.265	-0.128	-0.028	0.104	0.031	-0.084	0.046	0.061	0.024	0.106
-0.014	0.918	-0.510	-0.109	0.906	-0.409	0.318	-0.180	-0.029	0.090	0.032	-0.065	0.035	0.066	0.002	0.117
0.001	0.910	-0.522	-0.107	0.908	-0.404	0.316	-0.194	-0.002	0.104	0.022	-0.082	0.051	0.060	0.008	0.118
0.017	0.906	-0.503	-0.106	0.911	-0.399	0.311	-0.089	-0.013	0.118	0.016	-0.067	0.066	0.057	0.014	0.115
-0.010	0.914	-0.510	-0.105	0.913	-0.395	0.253	-0.085	-0.020	0.090	0.022	-0.079	0.040	0.067	0.008	0.111
-0.007	0.929	-0.499	-0.103	0.915	-0.391	0.227	-0.071	-0.026	0.093	0.035	-0.071	0.044	0.084	0.022	0.107
-0.030	0.941	-0.491	-0.102	0.916	-0.388	0.202	-0.082	-0.029	0.068	0.045	-0.066	0.022	0.097	0.032	0.100
-0.010	0.941	-0.487	-0.100	0.918	-0.385	0.192	-0.072	-0.048	0.086	0.044	-0.065	0.042	0.098	0.038	0.100
0.001	0.918	-0.447	-0.099	0.919	-0.381	0.233	-0.046	-0.024	0.096	0.019	-0.030	0.054	0.075	0.080	0.091
0.009	0.941	-0.455	-0.098	0.921	-0.376	0.258	-0.035	-0.007	0.103	0.040	-0.042	0.061	0.098	0.073	0.087
-0.045	0.937	-0.455	-0.098	0.923	-0.372	0.248	0.033	-0.001	0.050	0.034	-0.046	0.007	0.095	0.075	0.073
-0.037	0.937	-0.436	-0.099	0.925	-0.366	0.309	0.082	-0.006	0.058	0.032	-0.032	0.013	0.095	0.096	0.059
-0.076	0.941	-0.440	-0.099	0.927	-0.361	0.266	0.026	0.027	0.020	0.034	-0.041	0.026	0.098	0.094	0.039
-0.083	0.964	-0.447	-0.100	0.929	-0.357	0.251	0.096	0.020	0.013	0.056	-0.053	0.035	0.122	0.088	0.029
-0.095	0.972	-0.416	-0.101	0.931	-0.352	0.264	0.063	0.020	0.002	0.062	-0.027	0.048	0.130	0.121	0.020
-0.107	0.972	-0.447	-0.101	0.932	-0.348	0.210	0.028	-0.029	-0.010	0.061	-0.062	0.062	0.130	0.090	0.012
-0.091	0.964	-0.412	-0.100	0.933	-0.345	0.159	0.037	-0.067	0.005	0.052	-0.030	0.048	0.123	0.127	0.005
-0.114	0.953	-0.412	-0.098	0.934	-0.344	0.067	-0.024	-0.075	-0.020	0.040	-0.031	0.073	0.111	0.128	-0.003
-0.103	0.941	-0.392	-0.097	0.934	-0.344	0.026	0.025	-0.082	-0.010	0.028	-0.011	0.064	0.100	0.148	-0.011
-0.122	0.922	-0.384	-0.095	0.934	-0.344	0.015	-0.074	-0.087	-0.031	0.009	-0.003	0.085	0.081	0.156	-0.012
-0.122	0.922	-0.384	-0.093	0.934	-0.344	-0.020	-0.066	-0.072	-0.032	0.009	-0.003	0.088	0.081	0.156	-0.010
-0.072	0.937	-0.369	-0.092	0.934	-0.344	0.018	-0.001	-0.070	0.016	0.024	0.013	0.040	0.096	0.172	-0.012
-0.083	0.956	-0.373	-0.091	0.935	-0.344	-0.005	0.060	-0.068	0.004	0.043	0.009	0.054	0.116	0.168	-0.007
-0.107	0.972	-0.396	-0.090	0.934	-0.345	-0.044	0.029	-0.074	-0.020	0.059	-0.014	0.079	0.132	0.145	-0.006
-0.091	0.964	-0.388	-0.088	0.934	-0.345	-0.026	0.035	-0.100	-0.007	0.051	-0.005	0.065	0.125	0.153	-0.016
-0.107	0.929	-0.376	-0.087	0.934	-0.347	-0.069	0.024	-0.089	-0.024	0.017	0.008	0.083	0.091	0.166	-0.023
-0.122	0.902	-0.384	-0.085	0.933	-0.349	-0.099	0.042	-0.096	-0.041	-0.010	0.002	0.100	0.064	0.158	-0.027
-0.118	0.910	-0.400	-0.084	0.933	-0.351	-0.126	0.040	-0.106	-0.038	-0.001	-0.011	0.098	0.072	0.143	-0.035
-0.118	0.910	-0.388	-0.082	0.932	-0.354	-0.124	-0.003	-0.112	-0.040	0.000	0.003	0.099	0.073	0.156	-0.041
-0.126	0.918	-0.408	-0.080	0.931	-0.356	-0.105	0.031	-0.113	-0.050	0.009	-0.015	0.109	0.081	0.136	-0.038
-0.141	0.918	-0.408	-0.078	0.930	-0.358	-0.137	-0.052	-0.088	-0.067	0.010	-0.012	0.126	0.082	0.137	-0.037
-0.103	0.933	-0.412	-0.076	0.930	-0.360	-0.092	-0.042	-0.096	-0.030	0.026	-0.014	0.089	0.098	0.133	-0.035
-0.103	0.922	-0.408	-0.074	0.929	-0.363	-0.125	0.029	-0.102	-0.032	0.015	-0.007	0.091	0.087	0.137	-0.031
-0.099	0.937	-0.412	-0.072	0.928	-0.365	-0.137	-0.001	-0.116	-0.030	0.031	-0.008	0.088	0.103	0.134	-0.027
-0.095	0.914	-0.416	-0.070	0.927	-0.369	-0.171	0.011	-0.106	-0.028	0.009	-0.009	0.086	0.081	0.130	-0.027
-0.107	0.922	-0.416	-0.068	0.926	-0.372	-0.151	-0.047	-0.104	-0.041	0.017	-0.006	0.099	0.089	0.131	-0.027
-0.087	0.925	-0.408	-0.066	0.925	-0.374	-0.105	-0.076	-0.083	-0.024	0.022	0.004	0.082	0.094	0.140	-0.027
-0.095	0.922	-0.420	-0.064	0.924	-0.377	-0.142	-0.130	-0.074	-0.034	0.019	-0.004	0.091	0.091	0.128	-0.022
-0.083	0.914	-0.420	-0.062	0.923	-0.379	-0.125	-0.050	-0.071	-0.024	0.012	-0.002	0.081	0.084	0.129	-0.020
-0.057	0.914	-0.416	-0.061	0.922	-0.381	-0.110	-0.027	-0.065	0.002	0.013	0.004	0.055	0.085	0.133	-0.019
-0.087	0.910	-0.432	-0.060	0.922	-0.384	-0.123	-0.007	-0.074	-0.030	0.010	-0.009	0.087	0.082	0.118	-0.017
-0.083	0.925	-0.443	-0.058	0.921	-0.386	-0.122	-0.064	-0.079	-0.028	0.027	-0.018	0.084	0.098	0.106	-0.018
-0.076	0.929	-0.432	-0.056	0.919	-0.389	-0.155	0.011	-0.087	-0.022	0.032	-0.003	0.078	0.103	0.118	-0.021
-0.083	0.925	-0.436	-0.055	0.918	-0.393	-0.195	-0.033	-0.086	-0.031	0.029	-0.003	0.087	0.100	0.115	-0.017
-0.053	0.918	-0.408	-0.053	0.916	-0.397	-0.207	-0.034	-0.091	-0.002	0.023	0.029	0.057	0.093	0.143	-0.019
-0.049	0.922	-0.424	-0.051	0.915	-0.401	-0.236	-0.031	-0.076	-0.000	0.028	0.018	0.054	0.098	0.128	-0.016
-0.076	0.906	-0.440	-0.049	0.913	-0.405	-0.226	-0.026	-0.085	-0.029	0.015	0.006	0.082	0.083	0.113	-0.017
-0.045	0.914	-0.432	-0.048	0.911	-0.410	-0.236	-0.031	-0.081	0.000	0.024	0.019	0.052	0.091	0.122	-0.018
-0.072	0.906	-0.440	-0.046	0.909	-0.414	-0.227	-0.059	-0.075	-0.028	0.018	0.015	0.080	0.084	0.115	-0.022
-0.064	0.887	-0.459	-0.044	0.907	-0.419	-0.252	-0.021	-0.076	-0.022	0.001	0.001	0.073	0.065	0.096	-0.022
-0.064	0.887	-0.459	-0.043	0.905	-0.424	-0.282	-0.016	-0.070	-0.023	0.003	0.006	0.074	0.067	0.096	-0.024
-0.076	0.906	-0.487	-0.042	0.903	-0.429	-0.246	-0.083	-0.039	-0.036	0.025	-0.017	0.087	0.087	0.069	-0.022
-0.057	0.910	-0.467	-0.040	0.900	-0.433	-0.255	-0.082	-0.052	-0.018	0.031	0.008	0.068	0.092	0.090	-0.021
-0.057	0.902	-0.475	-0.039	0.898	-0.438	-0.265	-0.044	-0.057	-0.020	0.025	0.005	0.069	0.085	0.083	-0.020
-0.049	0.898	-0.475	-0.037	0.896	-0.443	-0.283	-0.090	-0.057	-0.014	0.024	0.011	0.062	0.082	0.084	-0.020
-0.049	0.898	-0.487	-0.035	0.893	-0.450	-0.340	-0.014	-0.085	-0.015	0.027	0.005	0.063	0.083	0.073	-0.020
-0.060	0.871	-0.491	-0.034	0.889	-0.456	-0.355	-0.025	-0.079	-0.028	0.003	0.008	0.075	0.057	0.069	-0.022
-0.049	0.871	-0.499	-0.032	0.886	-0.462	-0.333	-0.036	-0.085	-0.018	0.006	0.006	0.065	0.058	0.062	-0.024
-0.057	0.864	-0.491	-0.030	0.883	-0.468	-0.349	0.007	-0.093	-0.028	0.001	0.020	0.073	0.051	0.071	-0.029
-0.053	0.860	-0.510	-0.028	0.880	-0.474	-0.290	-0.051	-0.090	-0.026	0.000	0.006	0.070	0.048	0.052	-0.030
-0.060	0.852	-0.503	-0.027	0.877	-0.479	-0.309	-0.038	-0.066	-0.035	-0.005	0.019	0.078	0.041	0.061	-0.030
-0.057	0.864	-0.514	-0.026	0.875	-0.484	-0.265	-0.013	-0.054	-0.032	0.009	0.012	0.075	0.053	0.050	-0.030
-0.037	0.856	-0.514	-0.025	0.872	-0.488	-0.257	-0.008	-0.051	-0.014	0.004	0.017	0.056	0.047	0.051	-0.029
-0.057	0.864	-0.530	-0.024	0.869	-0.494	-0.301	0.000	-0.043	-0.033	0.015	0.007	0.076	0.055	0.036	-0.025
-0.045	0.852	-0.538	-0.023	0.866	-0.499	-0.296	-0.067	-0.043	-0.023	0.006	0.004	0.065	0.045	0.029	-0.021
-0.030	0.860	-0.526	-0.021	0.863	-0.505	-0.318	-0.067	-0.058	-0.009	0.017	0.022	0.050	0.054	0.042	-0.022
-0.033	0.840	-0.554	-0.019	0.859	-0.511	-0.357	-0.063	-0.080	-0.015	0.001	0.001	0.054	0.035	0.015	-0.020
-0.033	0.817	-0.538	-0.018	0.856	-0.516	-0.300	-0.084	-0.065	-0.017	-0.019	0.022	0.055	0.013	0.032	-0.018
-0.030	0.813	-0.534	-0.016	0.853	-0.522	-0.317	-0.030	-0.049	-0.014	-0.019	0.031	0.052	0.010	0.036	-0.020
-0.030	0.810	-0.566	-0.016	0.850	-0.527	-0.289	0.040	-0.056	-0.014	-0.020	0.005	0.052	0.007	0.006	-0.020
-0.030	0.817	-0.546	-0.015	0.847	-0.532	-0.280	-0.002	-0.034	-0.015	-0.009	0.030	0.053	0.016	0.026	-0.018
-0.026	0.817	-0.570	-0.015	0.843	-0.537	-0.315	0.030	-0.040	-0.011	-0.006	0.012	0.049	0.017	0.003	-0.020
-0.018	0.825	-0.554	-0.014	0.840	-0.542	-0.292	-0.014	-0.041	-0.004	0.005	0.032	0.042	0.026	0.020	-0.022
-0.045	0.817	-0.577	-0.014	0.837	-0.547	-0.307	0.036	-0.073	-0.032	0.000	0.014	0.069	0.019	0.002	-0.021
-0.026	0.802	-0.566	-0.013	0.834	-0.552	-0.278	0.001	-0.051	-0.014	-0.012	0.031	0.051	0.005	0.010	-0.022
-0.026	0.810	-0.581	-0.012	0.831	-0.557	-0.282	0.019	-0.034	-0.014	-0.001	0.020	0.051	0.014	0.005	-0.022
-0.030	0.794	-0.597	-0.013	0.827	-0.562	-0.294	0.041	-0.023	-0.017	-0.013	0.009	0.056	0.000	0.019	-0.018
-0.030	0.817	-0.621	-0.012	0.824	-0.566	-0.265	-0.001	-0.023	-0.018	0.013	-0.010	0.056	0.024	0.042	-0.019
-0.030	0.817	-0.621	-0.012	0.821	-0.571	-0.313	0.002	-0.030	-0.018	0.016	-0.004	0.056	0.025	0.041	-0.015
-0.033	0.783	-0.593	-0.011	0.817	-0.577	-0.349	0.018	-0.051	-0.023	-0.014	0.029	0.061	0.009	0.013	-0.018
-0.010	0.775	-0.633	-0.010	0.813	-0.582	-0.304	-0.053	-0.038	-0.001	-0.019	-0.005	0.038	0.015	0.051	-0.019
-0.033	0.763	-0.601	-0.009	0.809	-0.587	-0.311	-0.006	-0.039	-0.024	-0.026	0.032	0.062	0.026	0.019	-0.020
-0.026	0.775	-0.625	-0.009	0.806	-0.592	-0.264	0.032	-0.043	-0.017	-0.012	0.012	0.054	0.013	0.042	-0.020
-0.026	0.763	-0.637	-0.009	0.803	-0.596	-0.273	0.028	-0.044	-0.017	-0.020	0.005	0.055	0.023	0.053	-0.027
-0.037	0.740	-0.629	-0.008	0.799	-0.601	-0.288	-0.001	-0.050	-0.029	-0.040	0.018	0.066	0.045	0.044	-0.031
-0.033	0.752	-0.625	-0.008	0.796	-0.605	-0.259	0.012	-0.049	-0.026	-0.025	0.026	0.063	0.032	0.039	-0.034
-0.053	0.740	-0.629	-0.007	0.793	-0.609	-0.240	-0.087	-0.002	-0.046	-0.033	0.026	0.083	0.042	0.042	-0.031
-0.033	0.717	-0.629	-0.006	0.791	-0.611	-0.122	-0.071	0.041	-0.027	-0.055	0.028	0.064	0.064	0.041	-0.029
-0.007	0.698	-0.648	-0.008	0.791	-0.612	-0.037	0.073	0.014	0.001	-0.074	0.009	0.038	0.081	0.059	-0.028
-0.026	0.740	-0.633	-0.008	0.790	-0.613	-0.041	0.082	-0.015	-0.017	-0.031	0.026	0.057	0.037	0.042	-0.022
-0.026	0.767	-0.625	-0.009	0.790	-0.614	-0.040	0.080	-0.041	-0.017	-0.003	0.034	0.058	0.009	0.033	-0.020
-0.030	0.775	-0.652	-0.008	0.789	-0.615	-0.086	0.006	-0.037	-0.021	0.006	0.008	0.062	0.000	0.060	-0.016
-0.022	0.725	-0.621	-0.008	0.789	-0.615	0.018	-0.034	0.035	-0.013	-0.045	0.039	0.055	0.048	0.027	0.005
0.013	0.701	-0.644	-0.010	0.791	-0.612	0.201	0.053	0.087	0.023	-0.070	0.013	0.020	0.070	0.049	0.018
0.074	0.767	-0.652	-0.013	0.795	-0.607	0.309	0.179	0.031	0.087	-0.008	0.000	0.041	0.003	0.056	0.008
0.009	0.856	-0.700	-0.014	0.799	-0.602	0.334	0.136	-0.050	0.023	0.077	-0.052	0.024	0.087	0.102	-0.006
-0.114	0.864	-0.711	-0.012	0.800	-0.599	0.151	0.067	-0.150	-0.102	0.083	-0.066	0.147	0.096	0.113	-0.000
-0.107	0.833	-0.629	-0.010	0.800	-0.600	-0.047	0.038	-0.167	-0.096	0.053	0.017	0.139	0.067	0.029	-0.022
0.059	0.806	-0.593	-0.009	0.798	-0.602	-0.131	0.106	-0.183	0.068	0.027	0.055	0.026	0.041	0.007	-0.053
-0.041	0.771	-0.660	-0.006	0.795	-0.607	-0.265	0.284	-0.361	-0.034	-0.004	-0.008	0.073	0.008	0.059	-0.062
-0.149	0.771	-0.708	-0.003	0.791	-0.611	-0.292	0.349	-0.485	-0.145	-0.001	-0.050	0.181	0.009	0.105	-0.063
-0.145	0.779	-0.723	0.003	0.786	-0.619	-0.456	0.208	-0.587	-0.147	0.013	-0.059	0.176	0.018	0.120	-0.086
-0.114	0.717	-0.719	0.011	0.779	-0.626	-0.465	0.213	-0.694	-0.124	-0.043	-0.047	0.145	0.042	0.115	-0.100
-0.057	0.663	-0.676	0.020	0.775	-0.631	-0.311	0.204	-0.771	-0.076	-0.092	0.001	0.087	0.095	0.070	-0.117
-0.099	0.628	-0.735	0.031	0.773	-0.634	-0.144	0.027	-0.764	-0.129	-0.125	-0.055	0.129	0.128	0.128	-0.145
-0.207	0.593	-0.767	0.045	0.775	-0.631	0.235	-0.316	-0.711	-0.251	-0.161	-0.090	0.236	0.162	0.159	-0.159
-0.260	0.678	-0.790	0.063	0.779	-0.624	0.406	-0.655	-0.702	-0.323	-0.080	-0.120	0.289	0.075	0.181	-0.182
-0.114	0.848	-0.708	0.086	0.785	-0.613	0.620	-1.026	-0.684	-0.200	0.083	-0.049	0.143	0.096	0.097	-0.166
-0.114	0.848	-0.708	0.110	0.794	-0.598	0.820	-1.113	-0.667	-0.223	0.075	-0.064	0.142	0.097	0.095	-0.124
0.093	0.929	-0.660	0.132	0.804	-0.580	0.977	-1.106	-0.588	-0.037	0.146	-0.035	0.066	0.179	0.046	-0.067
0.136	0.960	-0.676	0.152	0.814	-0.560	1.046	-1.049	-0.543	-0.016	0.166	-0.071	0.109	0.211	0.061	-0.027
0.167	0.980	-0.684	0.173	0.823	-0.540	1.001	-1.016	-0.570	-0.005	0.177	-0.098	0.140	0.232	0.067	0.020
0.186	0.956	-0.692	0.194	0.831	-0.521	0.939	-1.063	-0.593	-0.007	0.146	-0.125	0.160	0.210	0.074	0.043
0.232	0.937	-0.652	0.214	0.837	-0.503	0.837	-1.003	-0.614	0.019	0.120	-0.103	0.207	0.192	0.033	0.058
0.301	0.887	-0.609	0.233	0.841	-0.488	0.684	-0.841	-0.619	0.069	0.066	-0.075	0.276	0.143	0.011	0.067
0.320	0.852	-0.585	0.249	0.843	-0.476	0.524	-0.674	-0.572	0.072	0.030	-0.063	0.296	0.109	0.036	0.078
0.324	0.848	-0.554	0.265	0.844	-0.467	0.362	-0.711	-0.526	0.060	0.025	-0.041	0.300	0.107	0.069	0.089
0.367	0.864	-0.534	0.280	0.843	-0.460	0.210	-0.673	-0.503	0.088	0.041	-0.029	0.343	0.123	0.090	0.096
0.409	0.891	-0.503	0.293	0.841	-0.456	0.068	-0.513	-0.465	0.117	0.071	-0.001	0.386	0.151	0.123	0.107
0.451	0.918	-0.459	0.303	0.838	-0.454	-0.027	-0.321	-0.407	0.150	0.100	0.041	0.428	0.179	0.167	0.115
0.490	0.941	-0.432	0.311	0.834	-0.456	-0.174	-0.111	-0.377	0.181	0.127	0.070	0.466	0.203	0.196	0.107
0.467	0.895	-0.408	0.316	0.829	-0.461	-0.324	0.002	-0.327	0.152	0.086	0.099	0.443	0.157	0.222	0.097
0.409	0.856	-0.420	0.321	0.823	-0.470	-0.531	0.003	-0.240	0.091	0.054	0.096	0.385	0.120	0.211	0.072
0.401	0.813	-0.475	0.321	0.816	-0.481	-0.615	0.239	-0.165	0.082	0.018	0.052	0.377	0.079	0.158	0.045
0.328	0.783	-0.507	0.320	0.809	-0.493	-0.640	0.236	-0.065	0.011	-0.006	0.032	0.304	0.049	0.127	0.028
0.317	0.798	-0.574	0.318	0.802	-0.506	-0.695	0.203	-0.011	0.001	0.017	-0.022	0.292	0.065	0.062	0.020
0.328	0.810	-0.589	0.316	0.794	-0.520	-0.780	0.216	0.017	0.015	0.036	-0.024	0.303	0.078	0.047	0.009
0.328	0.810	-0.566	0.314	0.786	-0.533	-0.797	0.049	0.057	0.017	0.044	0.013	0.302	0.078	0.072	0.011
0.320	0.806	-0.577	0.313	0.777	-0.547	-0.863	0.042	0.036	0.010	0.050	0.015	0.294	0.075	0.062	0.008
0.340	0.767	-0.542	0.311	0.769	-0.558	-0.705	0.086	0.058	0.031	0.018	0.061	0.313	0.037	0.099	0.004
0.332	0.740	-0.522	0.309	0.763	-0.568	-0.599	0.117	0.086	0.026	-0.002	0.091	0.305	0.011	0.120	0.001
0.336	0.732	-0.534	0.305	0.758	-0.577	-0.510	0.223	0.124	0.034	-0.005	0.088	0.308	0.004	0.109	-0.005
0.324	0.709	-0.538	0.299	0.754	-0.585	-0.441	0.221	0.179	0.028	-0.024	0.092	0.296	0.019	0.106	-0.009
0.290	0.686	-0.570	0.294	0.750	-0.593	-0.447	0.209	0.228	-0.001	-0.043	0.069	0.262	0.042	0.075	-0.007
0.290	0.674	-0.593	0.286	0.746	-0.602	-0.471	0.311	0.236	0.006	-0.051	0.054	0.262	0.053	0.053	-0.004
0.297	0.674	-0.613	0.279	0.741	-0.610	-0.467	0.282	0.288	0.022	-0.046	0.043	0.269	0.052	0.034	-0.002
0.297	0.663	-0.637	0.271	0.737	-0.619	-0.471	0.362	0.261	0.030	-0.054	0.029	0.269	0.064	0.011	0.005
0.282	0.674	-0.625	0.262	0.732	-0.629	-0.468	0.443	0.222	0.023	-0.037	0.050	0.254	0.052	0.023	0.000
0.282	0.674	-0.625	0.254	0.727	-0.638	-0.486	0.383	0.186	0.030	-0.032	0.059	0.255	0.052	0.024	-0.006
0.232	0.670	-0.625	0.247	0.721	-0.647	-0.535	0.367	0.154	-0.013	-0.030	0.069	0.205	0.055	0.025	-0.014
0.243	0.651	-0.613	0.241	0.714	-0.657	-0.580	0.331	0.174	0.006	-0.042	0.091	0.217	0.074	0.037	-0.020
0.243	0.632	-0.617	0.233	0.707	-0.668	-0.596	0.388	0.189	0.013	-0.054	0.097	0.218	0.093	0.033	-0.028
0.224	0.628	-0.633	0.225	0.700	-0.677	-0.565	0.369	0.204	0.002	-0.052	0.091	0.199	0.097	0.018	-0.026
0.213	0.624	-0.644	0.217	0.693	-0.687	-0.562	0.375	0.207	-0.002	-0.049	0.089	0.188	0.100	0.006	-0.025
0.205	0.647	-0.672	0.210	0.686	-0.696	-0.572	0.327	0.221	-0.002	-0.019	0.071	0.181	0.077	0.021	-0.026
0.193	0.663	-0.704	0.202	0.680	-0.704	-0.487	0.326	0.201	-0.006	0.003	0.047	0.170	0.062	0.052	-0.022
0.178	0.659	-0.723	0.196	0.675	-0.712	-0.455	0.297	0.181	-0.015	0.005	0.035	0.155	0.065	0.072	-0.017
0.190	0.670	-0.743	0.190	0.669	-0.718	-0.431	0.240	0.154	0.002	0.022	0.022	0.167	0.054	0.092	-0.015
0.186	0.643	-0.731	0.185	0.663	-0.725	-0.453	0.236	0.139	0.004	0.001	0.041	0.164	0.081	0.080	-0.014
0.186	0.624	-0.719	0.180	0.656	-0.733	-0.540	0.226	0.134	0.009	-0.011	0.061	0.164	0.100	0.068	-0.015
0.186	0.566	-0.700	0.174	0.649	-0.741	-0.499	0.274	0.161	0.015	-0.062	0.088	0.165	0.158	0.049	-0.017
0.159	0.547	-0.715	0.167	0.643	-0.747	-0.416	0.300	0.205	-0.005	-0.076	0.079	0.139	0.177	0.065	-0.018
0.151	0.578	-0.759	0.159	0.638	-0.753	-0.373	0.329	0.207	-0.005	-0.040	0.041	0.132	0.146	0.108	-0.020
0.151	0.578	-0.751	0.151	0.634	-0.758	-0.305	0.353	0.211	0.003	-0.036	0.054	0.133	0.146	0.101	-0.021
0.136	0.624	-0.763	0.144	0.630	-0.764	-0.338	0.309	0.197	-0.005	0.014	0.047	0.118	0.100	0.113	-0.017
0.128	0.593	-0.775	0.137	0.624	-0.769	-0.384	0.330	0.138	-0.006	-0.011	0.041	0.111	0.131	0.126	-0.016
0.140	0.570	-0.751	0.131	0.619	-0.775	-0.366	0.313	0.112	0.012	-0.029	0.070	0.123	0.154	0.102	-0.024
0.124	0.562	-0.778	0.124	0.612	-0.781	-0.422	0.343	0.105	0.003	-0.030	0.049	0.109	0.162	0.131	-0.028
0.078	0.551	-0.775	0.117	0.606	-0.786	-0.386	0.340	0.122	-0.036	-0.036	0.059	0.064	0.174	0.127	-0.030
0.086	0.558	-0.767	0.111	0.601	-0.792	-0.363	0.308	0.137	-0.022	-0.023	0.072	0.072	0.167	0.120	-0.036
0.093	0.570	-0.782	0.104	0.596	-0.796	-0.341	0.323	0.110	-0.007	-0.006	0.061	0.081	0.156	0.136	-0.042
0.070	0.547	-0.782	0.098	0.591	-0.801	-0.300	0.286	0.104	-0.025	-0.025	0.065	0.058	0.179	0.137	-0.040
0.067	0.543	-0.798	0.094	0.587	-0.804	-0.292	0.180	0.126	-0.024	-0.024	0.053	0.055	0.183	0.153	-0.037
0.063	0.527	-0.782	0.089	0.583	-0.807	-0.219	0.211	0.100	-0.023	-0.036	0.072	0.052	0.199	0.139	-0.042
0.070	0.547	-0.794	0.084	0.580	-0.810	-0.189	0.240	0.096	-0.010	-0.014	0.062	0.061	0.180	0.151	-0.042
0.047	0.535	-0.794	0.080	0.578	-0.812	-0.141	0.209	0.109	-0.029	-0.023	0.065	0.039	0.192	0.152	-0.042
0.047	0.535	-0.794	0.076	0.577	-0.814	-0.095	0.182	0.088	-0.024	-0.022	0.066	0.040	0.193	0.153	-0.037
0.051	0.527	-0.786	0.071	0.574	-0.815	-0.136	0.216	0.078	-0.016	-0.027	0.076	0.044	0.201	0.146	-0.037
0.067	0.508	-0.790	0.066	0.573	-0.817	-0.070	0.233	0.091	0.004	-0.045	0.073	0.060	0.221	0.151	-0.033
0.051	0.504	-0.794	0.062	0.573	-0.817	-0.034	0.184	0.122	-0.007	-0.049	0.070	0.046	0.225	0.156	-0.028
0.047	0.504	-0.798	0.057	0.573	-0.818	-0.014	0.199	0.118	-0.006	-0.049	0.066	0.043	0.226	0.160	-0.024
0.047	0.524	-0.806	0.053	0.573	-0.818	0.018	0.200	0.105	-0.001	-0.030	0.058	0.044	0.207	0.169	-0.028
0.040	0.516	-0.818	0.048	0.574	-0.818	0.043	0.214	0.099	-0.004	-0.038	0.046	0.037	0.215	0.182	-0.032
0.009	0.493	-0.826	0.044	0.574	-0.818	0.037	0.185	0.098	-0.031	-0.062	0.038	0.007	0.239	0.191	-0.034
-0.003	0.504	-0.814	0.040	0.575	-0.817	0.037	0.137	0.087	-0.039	-0.051	0.050	0.004	0.228	0.180	-0.037
0.017	0.497	-0.798	0.036	0.576	-0.817	0.084	0.193	0.072	-0.016	-0.060	0.065	0.016	0.237	0.165	-0.042
0.013	0.497	-0.802	0.032	0.578	-0.816	0.104	0.219	0.085	-0.015	-0.062	0.060	0.013	0.237	0.170	-0.042
-0.014	0.500	-0.822	0.028	0.580	-0.814	0.151	0.167	0.098	-0.038	-0.060	0.039	0.013	0.234	0.191	-0.039
-0.003	0.512	-0.806	0.023	0.583	-0.812	0.182	0.196	0.099	-0.022	-0.052	0.053	0.000	0.223	0.176	-0.038
-0.010	0.527	-0.810	0.019	0.586	-0.810	0.178	0.162	0.104	-0.025	-0.039	0.047	0.007	0.208	0.181	-0.035
-0.007	0.535	-0.810	0.016	0.589	-0.808	0.219	0.139	0.119	-0.018	-0.035	0.044	0.002	0.201	0.182	-0.031
0.005	0.531	-0.798	0.012	0.592	-0.805	0.216	0.122	0.118	-0.003	-0.042	0.054	0.010	0.205	0.171	-0.028
-0.007	0.520	-0.798	0.008	0.596	-0.803	0.220	0.167	0.131	-0.010	-0.057	0.051	0.001	0.217	0.172	-0.027
-0.014	0.535	-0.810	0.004	0.600	-0.800	0.242	0.152	0.113	-0.014	-0.046	0.037	0.007	0.202	0.185	-0.028
-0.022	0.543	-0.798	-0.000	0.603	-0.798	0.232	0.196	0.106	-0.017	-0.042	0.046	0.014	0.195	0.174	-0.030
-0.030	0.527	-0.794	-0.004	0.606	-0.795	0.194	0.157	0.101	-0.021	-0.060	0.048	0.021	0.211	0.171	-0.030
-0.030	0.539	-0.790	-0.008	0.610	-0.793	0.234	0.183	0.104	-0.016	-0.052	0.049	0.021	0.200	0.168	-0.031
-0.037	0.539	-0.806	-0.011	0.614	-0.789	0.263	0.109	0.104	-0.021	-0.056	0.030	0.027	0.201	0.184	-0.032
-0.030	0.535	-0.775	-0.014	0.618	-0.786	0.288	0.131	0.081	-0.010	-0.064	0.058	0.019	0.205	0.154	-0.033
-0.041	0.535	-0.775	-0.018	0.622	-0.783	0.276	0.174	0.073	-0.018	-0.068	0.055	0.030	0.206	0.155	-0.034
-0.049	0.551	-0.767	-0.022	0.627	-0.779	0.309	0.202	0.069	-0.022	-0.058	0.059	0.037	0.191	0.148	-0.034
-0.053	0.574	-0.775	-0.025	0.632	-0.775	0.325	0.111	0.090	-0.022	-0.039	0.047	0.040	0.168	0.156	-0.032
-0.049	0.593	-0.775	-0.028	0.637	-0.771	0.330	0.130	0.090	-0.015	-0.025	0.043	0.035	0.149	0.157	-0.029
-0.045	0.589	-0.767	-0.031	0.642	-0.766	0.345	0.112	0.087	-0.008	-0.034	0.046	0.030	0.153	0.149	-0.026
-0.045	0.593	-0.775	-0.034	0.647	-0.761	0.368	0.097	0.103	-0.006	-0.035	0.033	0.029	0.150	0.158	-0.022
-0.053	0.570	-0.759	-0.038	0.653	-0.757	0.375	0.145	0.110	-0.010	-0.064	0.044	0.035	0.172	0.143	-0.024
-0.053	0.570	-0.759	-0.041	0.659	-0.751	0.445	0.127	0.110	-0.006	-0.070	0.038	0.035	0.172	0.144	-0.025
-0.076	0.597	-0.743	-0.044	0.665	-0.746	0.392	0.117	0.100	-0.026	-0.049	0.049	0.057	0.144	0.128	-0.027
-0.064	0.605	-0.735	-0.048	0.670	-0.741	0.378	0.127	0.108	-0.011	-0.047	0.052	0.044	0.136	0.120	-0.028
-0.076	0.605	-0.759	-0.051	0.676	-0.735	0.413	0.088	0.141	-0.019	-0.052	0.023	0.055	0.136	0.145	-0.029
-0.072	0.616	-0.723	-0.055	0.682	-0.729	0.413	0.131	0.126	-0.012	-0.047	0.052	0.052	0.124	0.110	-0.029
-0.076	0.624	-0.727	-0.058	0.689	-0.723	0.472	0.121	0.123	-0.012	-0.045	0.042	0.055	0.116	0.115	-0.033
-0.095	0.651	-0.723	-0.062	0.695	-0.716	0.494	0.101	0.169	-0.027	-0.025	0.039	0.074	0.090	0.111	-0.036
-0.110	0.651	-0.711	-0.066	0.702	-0.709	0.500	0.052	0.186	-0.039	-0.032	0.044	0.089	0.091	0.100	-0.039
-0.110	0.667	-0.727	-0.069	0.708	-0.702	0.464	0.064	0.164	-0.036	-0.023	0.022	0.089	0.076	0.118	-0.038
-0.126	0.655	-0.751	-0.074	0.714	-0.696	0.463	0.149	0.177	-0.046	-0.040	-0.009	0.104	0.089	0.143	-0.032
-0.114	0.659	-0.751	-0.080	0.720	-0.689	0.467	0.210	0.199	-0.029	-0.042	-0.016	0.093	0.086	0.144	-0.024
-0.114	0.686	-0.767	-0.086	0.727	-0.682	0.490	0.271	0.216	-0.022	-0.021	-0.039	0.092	0.059	0.161	-0.015
-0.130	0.740	-0.771	-0.093	0.732	-0.675	0.447	0.235	0.218	-0.031	0.027	-0.050	0.107	0.005	0.166	-0.005
-0.118	0.759	-0.763	-0.099	0.739	-0.667	0.527	0.246	0.210	-0.013	0.040	-0.050	0.094	0.015	0.159	0.001
-0.122	0.694	-0.759	-0.107	0.746	-0.658	0.579	0.296	0.218	-0.009	-0.033	-0.055	0.096	0.050	0.156	-0.002
-0.126	0.632	-0.735	-0.114	0.752	-0.649	0.576	0.340	0.218	-0.005	-0.101	-0.040	0.098	0.112	0.133	-0.009
-0.164	0.667	-0.715	-0.121	0.758	-0.640	0.514	0.310	0.185	-0.037	-0.072	-0.029	0.135	0.076	0.115	-0.021
-0.176	0.701	-0.664	-0.127	0.764	-0.633	0.467	0.251	0.162	-0.042	-0.043	0.014	0.145	0.041	0.064	-0.030
-0.183	0.709	-0.629	-0.132	0.769	-0.626	0.438	0.221	0.154	-0.045	-0.040	0.043	0.150	0.033	0.029	-0.039
-0.180	0.736	-0.652	-0.137	0.774	-0.619	0.431	0.205	0.144	-0.036	-0.018	0.012	0.144	0.006	0.053	-0.039
-0.180	0.744	-0.644	-0.142	0.778	-0.612	0.414	0.149	0.167	-0.031	-0.015	0.013	0.142	0.002	0.045	-0.033
-0.183	0.763	-0.664	-0.146	0.783	-0.605	0.425	0.078	0.170	-0.031	0.000	-0.013	0.144	0.021	0.065	-0.017
-0.180	0.767	-0.668	-0.148	0.787	-0.599	0.424	0.006	0.152	-0.025	-0.000	-0.024	0.137	0.025	0.069	0.001
-0.145	0.771	-0.676	-0.149	0.791	-0.594	0.339	-0.068	0.122	0.011	-0.000	-0.037	0.100	0.029	0.077	0.030
-0.110	0.752	-0.676	-0.149	0.793	-0.590	0.246	-0.093	0.076	0.045	-0.022	-0.040	0.062	0.010	0.077	0.061
-0.053	0.732	-0.680	-0.149	0.795	-0.588	0.152	-0.087	0.051	0.103	-0.042	-0.046	0.001	0.009	0.081	0.091
-0.026	0.721	-0.676	-0.148	0.796	-0.587	0.143	-0.051	0.024	0.129	-0.055	-0.044	0.028	0.021	0.076	0.113
-0.026	0.717	-0.676	-0.148	0.799	-0.583	0.233	-0.040	0.032	0.129	-0.062	-0.047	0.031	0.025	0.076	0.130
-0.022	0.732	-0.660	-0.147	0.802	-0.579	0.294	-0.087	0.031	0.132	-0.049	-0.036	0.037	0.011	0.061	0.134
-0.018	0.752	-0.660	-0.146	0.806	-0.574	0.371	-0.093	0.047	0.136	-0.034	-0.041	0.043	0.008	0.061	0.135
-0.030	0.755	-0.656	-0.145	0.811	-0.567	0.438	-0.109	0.056	0.123	-0.035	-0.044	0.034	0.011	0.058	0.140
-0.026	0.767	-0.680	-0.145	0.816	-0.560	0.483	-0.096	0.053	0.127	-0.029	-0.075	0.041	0.022	0.083	0.142
-0.014	0.783	-0.680	-0.145	0.821	-0.552	0.498	-0.036	0.077	0.139	-0.018	-0.082	0.055	0.037	0.084	0.142
-0.018	0.786	-0.648	-0.146	0.826	-0.544	0.514	0.037	0.064	0.137	-0.020	-0.059	0.053	0.040	0.053	0.139
-0.033	0.810	-0.656	-0.147	0.831	-0.536	0.502	0.020	0.057	0.122	-0.002	-0.075	0.041	0.063	0.061	0.132
-0.053	0.802	-0.633	-0.148	0.836	-0.528	0.474	0.038	0.035	0.104	-0.014	-0.059	0.024	0.054	0.038	0.119
-0.053	0.825	-0.601	-0.148	0.841	-0.520	0.484	0.033	0.019	0.104	0.004	-0.036	0.027	0.076	0.007	0.105
-0.076	0.829	-0.605	-0.149	0.846	-0.512	0.463	0.060	0.022	0.082	0.003	-0.047	0.006	0.079	0.012	0.092
-0.095	0.837	-0.593	-0.150	0.850	-0.504	0.499	-0.002	0.069	0.064	0.006	-0.044	0.010	0.085	0.001	0.080
-0.091	0.837	-0.570	-0.152	0.855	-0.495	0.522	0.028	0.096	0.069	0.001	-0.029	0.004	0.084	0.021	0.063
-0.110	0.856	-0.554	-0.154	0.860	-0.486	0.559	0.101	0.100	0.053	0.016	-0.023	0.021	0.102	0.035	0.050
-0.157	0.840	-0.562	-0.156	0.865	-0.476	0.562	0.018	0.110	0.008	-0.005	-0.040	0.064	0.085	0.026	0.036
-0.149	0.871	-0.546	-0.158	0.870	-0.466	0.571	0.034	0.053	0.017	0.021	-0.034	0.054	0.115	0.040	0.023
-0.176	0.860	-0.538	-0.159	0.875	-0.457	0.531	0.027	0.039	-0.008	0.005	-0.035	0.079	0.102	0.047	0.014
-0.168	0.868	-0.518	-0.159	0.880	-0.448	0.533	0.030	0.026	-0.000	0.008	-0.025	0.069	0.108	0.065	0.010
-0.172	0.860	-0.518	-0.160	0.884	-0.439	0.503	-0.013	0.033	-0.003	-0.004	-0.033	0.071	0.099	0.064	0.006
-0.176	0.875	-0.495	-0.161	0.888	-0.431	0.483	0.049	0.036	-0.006	0.007	-0.018	0.072	0.112	0.087	0.009
-0.168	0.875	-0.487	-0.161	0.892	-0.422	0.489	-0.046	0.052	0.002	0.003	-0.019	0.063	0.111	0.093	0.008
-0.149	0.906	-0.463	-0.162	0.896	-0.414	0.471	-0.022	0.045	0.022	0.031	-0.003	0.041	0.140	0.115	0.001
-0.168	0.879	-0.447	-0.163	0.899	-0.406	0.443	-0.016	0.051	0.003	0.000	0.005	0.058	0.112	0.129	0.001
-0.203	0.891	-0.447	-0.163	0.903	-0.398	0.465	-0.040	0.048	-0.030	0.008	-0.003	0.091	0.122	0.127	0.002
-0.180	0.902	-0.451	-0.164	0.906	-0.391	0.419	-0.015	0.046	-0.007	0.017	-0.015	0.066	0.133	0.122	-0.005
-0.160	0.883	-0.436	-0.165	0.908	-0.385	0.338	0.035	0.016	0.013	-0.005	-0.005	0.045	0.112	0.135	-0.005
-0.191	0.891	-0.440	-0.166	0.911	-0.378	0.355	0.074	0.011	-0.017	-0.000	-0.015	0.074	0.118	0.130	-0.004
-0.176	0.898	-0.412	-0.167	0.913	-0.371	0.375	0.051	0.039	-0.000	0.005	0.005	0.056	0.124	0.156	-0.013
-0.199	0.898	-0.404	-0.168	0.916	-0.364	0.405	0.002	0.048	-0.022	0.002	0.006	0.077	0.122	0.162	-0.025
-0.230	0.937	-0.416	-0.169	0.919	-0.357	0.379	0.030	0.044	-0.052	0.038	-0.013	0.106	0.159	0.148	-0.032
-0.226	0.895	-0.384	-0.170	0.921	-0.351	0.337	0.007	0.043	-0.047	-0.006	0.013	0.101	0.115	0.177	-0.036
-0.226	0.895	-0.384	-0.171	0.923	-0.345	0.328	-0.014	0.030	-0.046	-0.008	0.007	0.099	0.113	0.175	-0.037
-0.207	0.898	-0.392	-0.170	0.925	-0.341	0.258	-0.077	0.020	-0.027	-0.006	-0.005	0.078	0.115	0.166	-0.032
-0.218	0.910	-0.408	-0.170	0.926	-0.337	0.205	-0.058	0.012	-0.038	0.004	-0.025	0.088	0.125	0.148	-0.030
-0.203	0.929	-0.384	-0.170	0.927	-0.335	0.147	0.046	-0.018	-0.023	0.023	-0.004	0.071	0.142	0.170	-0.031
-0.222	0.929	-0.388	-0.170	0.928	-0.333	0.123	0.001	-0.014	-0.042	0.022	-0.010	0.089	0.141	0.164	-0.032
-0.241	0.937	-0.404	-0.170	0.928	-0.331	0.079	-0.016	-0.017	-0.062	0.029	-0.027	0.107	0.147	0.146	-0.035
-0.210	0.925	-0.376	-0.170	0.929	-0.330	0.077	0.001	-0.019	-0.031	0.017	-0.001	0.075	0.133	0.172	-0.035
-0.222	0.898	-0.365	-0.170	0.929	-0.329	0.094	-0.056	0.029	-0.042	-0.011	0.010	0.085	0.104	0.182	-0.036
-0.203	0.922	-0.369	-0.171	0.930	-0.327	0.118	-0.043	0.050	-0.022	0.012	0.004	0.065	0.126	0.176	-0.032
-0.210	0.914	-0.337	-0.172	0.930	-0.325	0.126	-0.080	0.069	-0.029	0.004	0.033	0.071	0.116	0.206	-0.032
-0.207	0.933	-0.353	-0.172	0.931	-0.323	0.101	-0.072	0.047	-0.025	0.023	0.016	0.066	0.134	0.188	-0.029
-0.214	0.933	-0.361	-0.173	0.931	-0.322	0.088	-0.038	0.036	-0.032	0.022	0.007	0.073	0.132	0.178	-0.029
-0.210	0.960	-0.365	-0.173	0.931	-0.321	0.040	-0.061	0.019	-0.028	0.049	0.002	0.068	0.157	0.173	-0.023
-0.207	0.953	-0.369	-0.173	0.931	-0.323	-0.045	-0.116	0.040	-0.024	0.042	-0.000	0.063	0.148	0.167	-0.024
-0.195	0.949	-0.380	-0.173	0.930	-0.324	-0.040	-0.072	0.023	-0.012	0.039	-0.011	0.050	0.142	0.153	-0.019
-0.218	0.925	-0.369	-0.173	0.929	-0.326	-0.078	-0.108	0.048	-0.035	0.016	0.003	0.072	0.117	0.164	-0.020
-0.195	0.933	-0.384	-0.174	0.929	-0.328	-0.098	-0.101	0.044	-0.011	0.025	-0.011	0.048	0.123	0.146	-0.019
-0.214	0.910	-0.373	-0.174	0.928	-0.330	-0.106	-0.093	0.041	-0.030	0.002	0.004	0.066	0.098	0.156	-0.019
-0.199	0.902	-0.361	-0.174	0.927	-0.333	-0.130	-0.153	0.062	-0.015	-0.004	0.018	0.049	0.089	0.167	-0.015
-0.187	0.925	-0.369	-0.174	0.925	-0.338	-0.218	-0.106	0.050	-0.003	0.021	0.015	0.037	0.110	0.157	-0.016
-0.191	0.941	-0.373	-0.174	0.923	-0.343	-0.243	-0.083	0.018	-0.007	0.038	0.016	0.040	0.124	0.152	-0.011
-0.191	0.949	-0.376	-0.174	0.921	-0.348	-0.280	-0.101	0.022	-0.007	0.048	0.018	0.039	0.130	0.146	-0.013
-0.195	0.937	-0.416	-0.173	0.919	-0.355	-0.346	-0.092	-0.008	-0.011	0.039	-0.015	0.042	0.116	0.105	-0.019
-0.218	0.906	-0.428	-0.172	0.916	-0.362	-0.373	-0.091	-0.007	-0.035	0.011	-0.020	0.064	0.084	0.092	-0.020
-0.226	0.879	-0.416	-0.171	0.913	-0.371	-0.416	-0.152	-0.002	-0.044	-0.013	0.000	0.071	0.055	0.102	-0.020
-0.191	0.891	-0.404	-0.170	0.910	-0.379	-0.443	-0.108	-0.018	-0.010	0.002	0.021	0.036	0.065	0.113	-0.023
-0.183	0.902	-0.412	-0.169	0.906	-0.388	-0.487	-0.035	-0.047	-0.004	0.017	0.022	0.028	0.075	0.103	-0.022
-0.191	0.898	-0.420	-0.168	0.902	-0.398	-0.527	-0.080	-0.051	-0.013	0.017	0.024	0.034	0.070	0.094	-0.020
-0.195	0.883	-0.436	-0.166	0.898	-0.408	-0.509	-0.092	-0.059	-0.018	0.006	0.018	0.038	0.053	0.077	-0.023
-0.203	0.868	-0.451	-0.165	0.894	-0.417	-0.521	-0.079	-0.042	-0.027	-0.005	0.012	0.045	0.036	0.060	-0.022
-0.203	0.868	-0.451	-0.164	0.890	-0.426	-0.496	-0.058	-0.035	-0.028	-0.001	0.021	0.044	0.035	0.059	-0.026
-0.172	0.887	-0.463	-0.163	0.885	-0.435	-0.496	-0.033	-0.042	0.002	0.022	0.018	0.013	0.053	0.046	-0.029
-0.207	0.864	-0.463	-0.161	0.881	-0.445	-0.514	-0.127	-0.025	-0.034	0.004	0.027	0.047	0.029	0.045	-0.029
-0.199	0.825	-0.459	-0.160	0.876	-0.455	-0.526	-0.107	-0.042	-0.028	-0.030	0.041	0.038	0.011	0.048	-0.030
-0.183	0.817	-0.463	-0.159	0.872	-0.464	-0.515	-0.078	-0.029	-0.014	-0.033	0.046	0.022	0.020	0.043	-0.034
-0.191	0.837	-0.463	-0.158	0.867	-0.473	-0.511	-0.060	-0.015	-0.022	-0.009	0.056	0.029	0.002	0.042	-0.032
-0.164	0.844	-0.443	-0.158	0.862	-0.482	-0.524	0.049	-0.055	0.004	0.003	0.084	0.002	0.004	0.061	-0.026
-0.183	0.844	-0.499	-0.157	0.857	-0.490	-0.486	-0.024	-0.044	-0.016	0.008	0.037	0.021	0.003	0.004	-0.026
-0.172	0.821	-0.526	-0.156	0.854	-0.497	-0.379	0.028	-0.060	-0.005	-0.012	0.016	0.009	0.021	0.024	-0.031
-0.199	0.786	-0.542	-0.156	0.851	-0.501	-0.250	0.067	-0.064	-0.032	-0.044	0.005	0.035	0.056	0.041	-0.037
-0.230	0.775	-0.542	-0.155	0.849	-0.504	-0.199	0.014	-0.066	-0.063	-0.054	0.008	0.066	0.069	0.042	-0.041
-0.230	0.752	-0.562	-0.154	0.849	-0.506	-0.052	0.019	-0.065	-0.064	-0.076	-0.011	0.065	0.093	0.062	-0.048
-0.222	0.736	-0.558	-0.154	0.849	-0.505	0.050	0.026	-0.036	-0.056	-0.092	-0.007	0.057	0.110	0.059	-0.045
-0.218	0.744	-0.562	-0.154	0.851	-0.502	0.164	-0.049	0.024	-0.052	-0.086	-0.014	0.053	0.103	0.064	-0.028
-0.187	0.744	-0.558	-0.155	0.853	-0.498	0.294	-0.032	0.077	-0.020	-0.088	-0.014	0.022	0.104	0.061	-0.010
-0.149	0.759	-0.550	-0.157	0.856	-0.493	0.321	0.020	0.110	0.020	-0.075	-0.012	0.017	0.089	0.053	0.012
-0.141	0.744	-0.550	-0.161	0.859	-0.486	0.393	0.129	0.140	0.032	-0.094	-0.019	0.025	0.106	0.054	0.031
-0.133	0.755	-0.581	-0.168	0.863	-0.476	0.513	0.341	0.186	0.046	-0.087	-0.060	0.033	0.095	0.086	0.037
-0.153	0.783	-0.570	-0.174	0.868	-0.465	0.621	0.339	0.200	0.033	-0.064	-0.060	0.014	0.068	0.075	0.031
-0.176	0.833	-0.507	-0.180	0.873	-0.453	0.613	0.271	0.184	0.016	-0.019	-0.008	0.009	0.019	0.013	0.018
-0.195	0.848	-0.459	-0.184	0.878	-0.442	0.586	0.182	0.171	0.001	-0.008	0.028	0.028	0.004	0.034	0.001
-0.222	0.868	-0.451	-0.189	0.881	-0.433	0.480	0.150	0.165	-0.021	0.008	0.027	0.055	0.014	0.041	-0.014
-0.230	0.860	-0.471	-0.193	0.884	-0.426	0.387	0.152	0.149	-0.025	-0.003	0.000	0.063	0.006	0.021	-0.022
-0.241	0.856	-0.483	-0.196	0.886	-0.421	0.284	0.035	0.153	-0.033	-0.008	-0.016	0.074	0.002	0.008	-0.023
-0.253	0.848	-0.503	-0.198	0.887	-0.418	0.201	0.012	0.118	-0.042	-0.017	-0.040	0.086	0.007	0.013	-0.014
-0.241	0.840	-0.503	-0.199	0.888	-0.415	0.197	-0.058	0.065	-0.030	-0.026	-0.043	0.074	0.014	0.014	0.002
-0.218	0.844	-0.526	-0.199	0.889	-0.412	0.178	-0.071	0.051	-0.007	-0.023	-0.069	0.051	0.011	0.038	0.019
-0.157	0.837	-0.483	-0.199	0.891	-0.409	0.217	-0.119	0.034	0.054	-0.032	-0.028	0.011	0.020	0.005	0.048
-0.157	0.837	-0.483	-0.198	0.892	-0.407	0.146	-0.153	0.012	0.053	-0.033	-0.030	0.010	0.020	0.004	0.071
-0.091	0.871	-0.475	-0.197	0.893	-0.406	0.116	-0.031	-0.041	0.118	0.000	-0.024	0.076	0.014	0.011	0.093
-0.122	0.868	-0.526	-0.195	0.894	-0.404	0.128	-0.100	-0.043	0.085	-0.005	-0.077	0.045	0.009	0.040	0.109
-0.095	0.860	-0.530	-0.193	0.895	-0.403	0.098	-0.076	-0.070	0.110	-0.013	-0.082	0.071	0.001	0.045	0.119
-0.083	0.844	-0.534	-0.191	0.896	-0.401	0.148	-0.027	-0.065	0.120	-0.030	-0.088	0.082	0.015	0.049	0.115
-0.103	0.833	-0.491	-0.190	0.897	-0.398	0.152	-0.006	-0.050	0.099	-0.043	-0.047	0.063	0.026	0.006	0.111
-0.107	0.864	-0.475	-0.189	0.899	-0.395	0.201	-0.041	-0.029	0.094	-0.014	-0.034	0.059	0.004	0.009	0.103
-0.130	0.871	-0.479	-0.188	0.901	-0.391	0.259	-0.034	-0.027	0.071	-0.008	-0.042	0.035	0.012	0.005	0.090
-0.114	0.875	-0.467	-0.187	0.903	-0.386	0.251	0.060	-0.035	0.086	-0.006	-0.035	0.051	0.015	0.016	0.078
-0.141	0.902	-0.483	-0.187	0.905	-0.381	0.278	0.068	-0.016	0.059	0.019	-0.056	0.024	0.042	0.000	0.073
-0.164	0.906	-0.467	-0.187	0.908	-0.376	0.322	-0.015	-0.005	0.035	0.020	-0.046	0.002	0.045	0.015	0.074
-0.133	0.906	-0.455	-0.187	0.910	-0.370	0.331	0.043	-0.022	0.066	0.018	-0.040	0.033	0.044	0.026	0.069
-0.133	0.918	-0.475	-0.187	0.913	-0.364	0.345	0.022	-0.004	0.066	0.027	-0.065	0.034	0.055	0.006	0.066
-0.145	0.929	-0.451	-0.187	0.915	-0.358	0.312	-0.016	0.015	0.054	0.036	-0.047	0.022	0.067	0.029	0.066
-0.145	0.929	-0.428	-0.187	0.917	-0.353	0.315	0.055	0.021	0.055	0.034	-0.029	0.023	0.066	0.052	0.056
-0.157	0.929	-0.404	-0.188	0.919	-0.347	0.297	0.047	0.028	0.044	0.032	-0.011	0.012	0.066	0.075	0.047
-0.172	0.914	-0.392	-0.189	0.920	-0.342	0.271	0.030	0.021	0.030	0.015	-0.004	0.003	0.050	0.085	0.037
-0.172	0.918	-0.404	-0.189	0.922	-0.338	0.229	0.056	0.007	0.030	0.017	-0.020	0.003	0.054	0.073	0.026
-0.195	0.922	-0.416	-0.190	0.923	-0.334	0.185	0.082	0.003	0.008	0.020	-0.036	0.025	0.057	0.060	0.012
-0.210	0.910	-0.404	-0.190	0.925	-0.330	0.216	0.124	-0.033	-0.007	0.007	-0.028	0.040	0.045	0.071	0.003
-0.237	0.906	-0.400	-0.190	0.926	-0.326	0.214	0.048	-0.034	-0.034	0.001	-0.028	0.067	0.041	0.074	-0.004
-0.233	0.906	-0.396	-0.189	0.927	-0.323	0.189	0.027	-0.047	-0.031	0.000	-0.028	0.063	0.040	0.078	-0.013
-0.214	0.914	-0.396	-0.189	0.929	-0.320	0.184	0.032	-0.040	-0.012	0.007	-0.031	0.043	0.048	0.077	-0.014
-0.230	0.933	-0.369	-0.188	0.930	-0.317	0.133	0.034	-0.045	-0.028	0.025	-0.006	0.058	0.067	0.104	-0.010
-0.203	0.925	-0.361	-0.188	0.930	-0.315	0.125	0.017	-0.029	-0.002	0.016	-0.000	0.031	0.059	0.112	-0.006
-0.199	0.945	-0.345	-0.187	0.931	-0.314	0.095	-0.097	-0.016	0.001	0.035	0.014	0.028	0.078	0.127	-0.003
-0.195	0.945	-0.349	-0.186	0.931	-0.313	0.044	-0.042	-0.035	0.004	0.035	0.010	0.024	0.078	0.123	-0.002
-0.180	0.960	-0.353	-0.185	0.932	-0.312	0.055	-0.034	-0.035	0.019	0.050	0.005	0.009	0.093	0.118	-0.004
-0.218	0.956	-0.349	-0.184	0.932	-0.312	0.011	-0.037	-0.055	-0.021	0.046	0.009	0.048	0.089	0.122	-0.006
-0.214	0.968	-0.376	-0.183	0.932	-0.312	0.014	0.013	-0.080	-0.018	0.057	-0.019	0.045	0.100	0.094	-0.010
-0.214	0.968	-0.376	-0.181	0.932	-0.313	-0.038	0.027	-0.086	-0.020	0.057	-0.018	0.045	0.100	0.094	-0.018
-0.218	0.960	-0.365	-0.180	0.932	-0.314	-0.088	0.014	-0.098	-0.025	0.050	-0.005	0.050	0.092	0.106	-0.019
-0.218	0.933	-0.365	-0.178	0.932	-0.316	-0.098	0.049	-0.110	-0.027	0.023	-0.003	0.050	0.065	0.105	-0.021
-0.214	0.918	-0.353	-0.176	0.931	-0.319	-0.134	0.051	-0.119	-0.024	0.008	0.011	0.047	0.049	0.117	-0.025
-0.210	0.914	-0.369	-0.174	0.931	-0.321	-0.117	0.034	-0.116	-0.022	0.005	-0.002	0.044	0.045	0.101	-0.024
-0.222	0.922	-0.365	-0.173	0.930	-0.324	-0.153	0.012	-0.105	-0.036	0.013	0.004	0.056	0.053	0.105	-0.024
-0.195	0.910	-0.349	-0.171	0.930	-0.326	-0.117	0.022	-0.082	-0.010	0.002	0.022	0.030	0.041	0.121	-0.028
-0.210	0.914	-0.373	-0.171	0.929	-0.327	-0.078	0.048	-0.045	-0.025	0.006	0.000	0.046	0.045	0.097	-0.032
-0.230	0.910	-0.353	-0.171	0.929	-0.328	-0.043	-0.010	-0.019	-0.045	0.002	0.021	0.065	0.041	0.117	-0.031
-0.218	0.918	-0.361	-0.170	0.929	-0.329	-0.044	-0.040	-0.019	-0.034	0.011	0.014	0.054	0.048	0.109	-0.037
-0.210	0.933	-0.357	-0.169	0.929	-0.329	0.007	-0.052	-0.028	-0.027	0.026	0.018	0.047	0.064	0.113	-0.039
-0.222	0.937	-0.349	-0.169	0.929	-0.330	-0.037	-0.073	-0.028	-0.039	0.030	0.027	0.059	0.067	0.120	-0.034
-0.218	0.933	-0.373	-0.168	0.928	-0.332	-0.092	-0.049	-0.045	-0.036	0.027	0.005	0.056	0.063	0.097	-0.030
-0.210	0.949	-0.384	-0.166	0.927	-0.335	-0.124	-0.090	-0.059	-0.030	0.043	-0.004	0.049	0.078	0.084	-0.028
-0.191	0.956	-0.373	-0.164	0.926	-0.340	-0.230	-0.084	-0.066	-0.012	0.052	0.012	0.030	0.086	0.096	-0.018
-0.203	0.960	-0.404	-0.162	0.924	-0.345	-0.294	-0.081	-0.092	-0.026	0.057	-0.013	0.042	0.089	0.064	-0.010
-0.168	0.933	-0.396	-0.159	0.922	-0.352	-0.331	-0.114	-0.102	0.006	0.032	0.001	0.008	0.062	0.071	-0.006
-0.164	0.902	-0.396	-0.157	0.920	-0.359	-0.355	-0.086	-0.092	0.008	0.004	0.008	0.004	0.030	0.071	-0.003
-0.172	0.902	-0.404	-0.155	0.918	-0.366	-0.360	-0.072	-0.098	-0.002	0.006	0.007	0.012	0.030	0.063	-0.001
-0.164	0.898	-0.404	-0.153	0.915	-0.373	-0.367	-0.053	-0.093	0.003	0.005	0.014	0.005	0.026	0.062	-0.008
-0.176	0.906	-0.420	-0.151	0.913	-0.380	-0.358	-0.028	-0.094	-0.010	0.015	0.005	0.017	0.033	0.046	-0.012
-0.191	0.898	-0.428	-0.150	0.910	-0.387	-0.419	0.030	-0.099	-0.027	0.010	0.005	0.033	0.025	0.038	-0.013
-0.172	0.902	-0.412	-0.148	0.907	-0.395	-0.418	-0.003	-0.110	-0.009	0.017	0.028	0.014	0.029	0.054	-0.019
-0.160	0.906	-0.424	-0.145	0.903	-0.403	-0.468	-0.014	-0.114	0.000	0.024	0.025	0.003	0.033	0.042	-0.020
-0.183	0.902	-0.436	-0.143	0.900	-0.413	-0.500	-0.033	-0.106	-0.025	0.024	0.022	0.026	0.029	0.030	-0.021
-0.168	0.887	-0.447	-0.142	0.896	-0.422	-0.522	0.046	-0.127	-0.011	0.013	0.020	0.011	0.014	0.018	-0.019
-0.180	0.871	-0.451	-0.140	0.892	-0.430	-0.473	0.013	-0.109	-0.025	0.001	0.024	0.023	0.001	0.013	-0.023
-0.160	0.879	-0.471	-0.138	0.888	-0.439	-0.478	0.009	-0.091	-0.007	0.013	0.013	0.005	0.006	0.006	-0.021
-0.172	0.868	-0.463	-0.137	0.884	-0.447	-0.480	0.055	-0.094	-0.019	0.005	0.030	0.017	0.005	0.001	-0.022
-0.164	0.860	-0.483	-0.136	0.880	-0.455	-0.448	-0.006	-0.089	-0.013	0.002	0.018	0.010	0.013	0.019	-0.025
-0.164	0.852	-0.475	-0.135	0.876	-0.463	-0.428	0.048	-0.091	-0.014	-0.002	0.033	0.010	0.021	0.011	-0.029
-0.183	0.856	-0.487	-0.133	0.872	-0.471	-0.446	0.011	-0.097	-0.035	0.005	0.029	0.030	0.017	0.023	-0.031
-0.176	0.848	-0.507	-0.131	0.868	-0.478	-0.432	-0.040	-0.093	-0.029	0.002	0.017	0.022	0.025	0.043	-0.033
-0.183	0.840	-0.514	-0.130	0.864	-0.486	-0.426	-0.050	-0.078	-0.038	-0.002	0.017	0.030	0.033	0.051	-0.030
-0.157	0.829	-0.503	-0.128	0.861	-0.493	-0.386	-0.017	-0.078	-0.013	-0.010	0.035	0.004	0.044	0.039	-0.026
-0.149	0.840	-0.526	-0.127	0.858	-0.498	-0.325	0.011	-0.080	-0.006	0.005	0.017	0.003	0.033	0.063	-0.022
-0.153	0.829	-0.514	-0.126	0.855	-0.504	-0.319	0.016	-0.075	-0.011	-0.004	0.035	0.002	0.045	0.052	-0.018
-0.137	0.825	-0.514	-0.125	0.852	-0.509	-0.308	0.051	-0.072	0.004	-0.005	0.040	0.013	0.049	0.052	-0.017
-0.160	0.821	-0.542	-0.124	0.849	-0.514	-0.273	-0.016	-0.084	-0.021	-0.006	0.017	0.010	0.053	0.080	-0.020
-0.153	0.825	-0.546	-0.123	0.846	-0.519	-0.291	0.006	-0.090	-0.014	0.001	0.018	0.003	0.049	0.084	-0.020
-0.153	0.806	-0.546	-0.122	0.843	-0.524	-0.318	0.005	-0.066	-0.015	-0.015	0.023	0.003	0.069	0.084	-0.024
-0.157	0.802	-0.558	-0.120	0.841	-0.528	-0.231	-0.020	-0.071	-0.020	-0.017	0.016	0.008	0.073	0.097	-0.022
-0.157	0.786	-0.546	-0.119	0.838	-0.532	-0.225	0.017	-0.066	-0.021	-0.030	0.031	0.008	0.088	0.085	-0.022
-0.145	0.790	-0.562	-0.118	0.836	-0.535	-0.196	0.017	-0.090	-0.011	-0.024	0.019	0.003	0.084	0.101	-0.022
-0.145	0.783	-0.570	-0.117	0.834	-0.539	-0.195	0.043	-0.105	-0.012	-0.030	0.014	0.002	0.092	0.110	-0.024
-0.149	0.786	-0.566	-0.116	0.833	-0.541	-0.165	0.038	-0.114	-0.017	-0.024	0.021	0.002	0.089	0.106	-0.025
-0.164	0.798	-0.577	-0.114	0.831	-0.544	-0.138	-0.012	-0.115	-0.034	-0.011	0.012	0.017	0.078	0.118	-0.026
-0.160	0.810	-0.585	-0.112	0.829	-0.547	-0.190	-0.011	-0.103	-0.032	0.002	0.007	0.014	0.066	0.126	-0.025
-0.149	0.798	-0.585	-0.110	0.828	-0.550	-0.137	-0.051	-0.090	-0.023	-0.008	0.009	0.003	0.078	0.127	-0.022
-0.130	0.798	-0.574	-0.109	0.827	-0.552	-0.147	-0.016	-0.087	-0.005	-0.006	0.024	0.016	0.078	0.115	-0.018
-0.126	0.767	-0.585	-0.108	0.825	-0.555	-0.143	0.069	-0.100	-0.002	-0.036	0.014	0.020	0.109	0.128	-0.012
-0.130	0.755	-0.577	-0.107	0.825	-0.556	-0.061	0.048	-0.114	-0.007	-0.047	0.023	0.015	0.121	0.121	-0.010
-0.122	0.771	-0.597	-0.105	0.824	-0.557	-0.061	0.058	-0.111	-0.000	-0.031	0.005	0.022	0.106	0.141	-0.015
-0.137	0.771	-0.601	-0.104	0.824	-0.558	-0.051	0.055	-0.130	-0.017	-0.030	0.002	0.006	0.107	0.145	-0.022
-0.153	0.790	-0.581	-0.103	0.823	-0.558	-0.031	0.040	-0.097	-0.033	-0.010	0.022	0.010	0.088	0.126	-0.024
-0.168	0.798	-0.617	-0.102	0.823	-0.558	-0.018	0.031	-0.107	-0.050	-0.003	-0.013	0.026	0.081	0.162	-0.025
-0.137	0.810	-0.597	-0.101	0.823	-0.558	-0.002	0.045	-0.102	-0.020	0.009	0.006	0.005	0.069	0.143	-0.023
-0.122	0.779	-0.593	-0.100	0.824	-0.558	0.051	0.029	-0.086	-0.006	-0.023	0.010	0.020	0.101	0.140	-0.021
-0.122	0.779	-0.593	-0.099	0.825	-0.556	0.123	0.065	-0.071	-0.006	-0.024	0.008	0.020	0.101	0.140	-0.018
-0.141	0.779	-0.593	-0.099	0.827	-0.553	0.132	0.061	-0.076	-0.026	-0.025	0.005	0.000	0.102	0.141	-0.019
-0.149	0.786	-0.609	-0.098	0.829	-0.551	0.144	0.012	-0.088	-0.035	-0.019	-0.013	0.008	0.094	0.157	-0.023
-0.137	0.786	-0.589	-0.096	0.830	-0.549	0.127	0.021	-0.103	-0.024	-0.021	0.005	0.004	0.095	0.138	-0.023
-0.145	0.798	-0.597	-0.095	0.832	-0.547	0.126	0.011	-0.092	-0.033	-0.011	-0.005	0.004	0.083	0.146	-0.017
-0.122	0.806	-0.589	-0.094	0.833	-0.545	0.113	0.070	-0.087	-0.011	-0.004	0.001	0.018	0.075	0.138	-0.014
-0.107	0.810	-0.593	-0.094	0.834	-0.543	0.138	0.110	-0.084	0.005	-0.002	-0.005	0.033	0.071	0.142	-0.008
-0.122	0.802	-0.585	-0.094	0.836	-0.540	0.155	0.105	-0.084	-0.011	-0.011	0.000	0.017	0.079	0.135	-0.005
-0.110	0.806	-0.589	-0.094	0.838	-0.537	0.175	0.162	-0.104	0.001	-0.009	-0.007	0.028	0.075	0.139	-0.005
-0.130	0.786	-0.593	-0.094	0.840	-0.534	0.196	0.154	-0.103	-0.018	-0.031	-0.014	0.008	0.094	0.143	-0.012
-0.130	0.810	-0.585	-0.094	0.842	-0.531	0.140	0.203	-0.131	-0.018	-0.009	-0.009	0.007	0.071	0.136	-0.016
-0.145	0.810	-0.585	-0.094	0.843	-0.529	0.137	0.154	-0.138	-0.034	-0.010	-0.012	0.008	0.071	0.136	-0.020
-0.149	0.810	-0.585	-0.093	0.845	-0.527	0.111	0.127	-0.143	-0.039	-0.012	-0.013	0.012	0.072	0.136	-0.021
-0.126	0.810	-0.574	-0.092	0.846	-0.525	0.129	0.144	-0.141	-0.017	-0.013	-0.004	0.011	0.073	0.125	-0.022
-0.133	0.798	-0.585	-0.091	0.848	-0.522	0.146	0.143	-0.140	-0.025	-0.026	-0.018	0.003	0.085	0.137	-0.013
-0.126	0.813	-0.562	-0.090	0.850	-0.519	0.160	0.088	-0.127	-0.018	-0.013	0.003	0.011	0.070	0.114	-0.004
-0.099	0.825	-0.577	-0.090	0.852	-0.516	0.196	0.152	-0.115	0.008	-0.003	-0.017	0.039	0.059	0.131	0.001
-0.095	0.825	-0.574	-0.090	0.855	-0.511	0.254	0.177	-0.087	0.012	-0.006	-0.017	0.043	0.059	0.128	-0.001
-0.107	0.833	-0.574	-0.091	0.857	-0.507	0.261	0.219	-0.077	0.002	-0.001	-0.022	0.032	0.052	0.129	-0.003
-0.137	0.806	-0.550	-0.092	0.860	-0.501	0.309	0.227	-0.073	-0.028	-0.031	-0.004	0.001	0.080	0.106	-0.010
-0.149	0.829	-0.562	-0.093	0.864	-0.495	0.330	0.203	-0.098	-0.039	-0.011	-0.021	0.010	0.057	0.118	-0.013
-0.141	0.829	-0.550	-0.093	0.867	-0.490	0.329	0.180	-0.104	-0.031	-0.014	-0.015	0.003	0.058	0.107	-0.013
-0.122	0.837	-0.562	-0.093	0.870	-0.484	0.290	0.223	-0.113	-0.011	-0.009	-0.032	0.016	0.050	0.120	-0.006
-0.107	0.848	-0.550	-0.093	0.872	-0.480	0.232	0.193	-0.104	0.004	-0.000	-0.025	0.031	0.039	0.109	0.002
-0.118	0.852	-0.562	-0.093	0.875	-0.476	0.250	0.208	-0.109	-0.007	0.001	-0.041	0.019	0.035	0.121	0.009
-0.103	0.833	-0.534	-0.094	0.877	-0.470	0.286	0.237	-0.087	0.009	-0.021	-0.019	0.033	0.055	0.094	0.009
-0.107	0.821	-0.522	-0.096	0.880	-0.464	0.323	0.239	-0.049	0.007	-0.035	-0.013	0.029	0.067	0.083	0.008
-0.110	0.825	-0.495	-0.098	0.884	-0.457	0.405	0.272	-0.005	0.005	-0.035	0.007	0.024	0.063	0.055	0.005
-0.114	0.848	-0.507	-0.100	0.888	-0.449	0.412	0.243	0.008	0.004	-0.016	-0.012	0.019	0.040	0.067	0.002
-0.130	0.887	-0.491	-0.103	0.891	-0.442	0.414	0.228	0.002	-0.009	0.019	-0.003	0.003	0.001	0.052	0.002
-0.130	0.887	-0.491	-0.105	0.895	-0.434	0.403	0.230	-0.005	-0.007	0.016	-0.010	0.002	0.001	0.052	0.002
-0.114	0.914	-0.471	-0.107	0.898	-0.427	0.392	0.278	-0.012	0.011	0.040	0.002	0.016	0.026	0.033	-0.002
-0.122	0.898	-0.455	-0.109	0.901	-0.419	0.377	0.265	-0.022	0.005	0.022	0.010	0.007	0.010	0.017	-0.003
-0.137	0.891	-0.455	-0.110	0.904	-0.412	0.367	0.184	-0.038	-0.009	0.011	0.003	0.010	0.002	0.018	-0.003
-0.145	0.860	-0.451	-0.110	0.907	-0.406	0.355	0.116	-0.039	-0.016	-0.023	0.001	0.018	0.029	0.014	-0.006
-0.141	0.875	-0.479	-0.110	0.910	-0.400	0.339	0.099	-0.036	-0.012	-0.011	-0.033	0.016	0.014	0.042	-0.003
-0.149	0.891	-0.475	-0.110	0.912	-0.394	0.295	0.068	-0.042	-0.019	0.002	-0.034	0.024	0.001	0.038	0.004
-0.122	0.910	-0.463	-0.109	0.915	-0.389	0.295	0.023	-0.064	0.007	0.019	-0.027	0.002	0.020	0.027	0.014
-0.114	0.918	-0.475	-0.107	0.917	-0.385	0.260	-0.011	-0.083	0.013	0.024	-0.042	0.009	0.028	0.039	0.026
-0.103	0.925	-0.475	-0.106	0.919	-0.380	0.260	0.005	-0.106	0.022	0.029	-0.046	0.019	0.035	0.039	0.042
-0.072	0.906	-0.463	-0.103	0.921	-0.376	0.256	-0.003	-0.111	0.051	0.007	-0.039	0.049	0.015	0.028	0.055
-0.060	0.922	-0.471	-0.101	0.923	-0.371	0.278	0.008	-0.103	0.061	0.020	-0.051	0.060	0.031	0.036	0.068
-0.049	0.902	-0.455	-0.100	0.926	-0.365	0.313	0.020	-0.086	0.071	-0.002	-0.040	0.071	0.011	0.021	0.076
-0.037	0.922	-0.455	-0.098	0.928	-0.360	0.284	0.076	-0.095	0.081	0.015	-0.045	0.082	0.030	0.022	0.082
-0.041	0.922	-0.436	-0.097	0.930	-0.355	0.268	0.075	-0.096	0.076	0.012	-0.030	0.078	0.030	0.003	0.081
-0.037	0.922	-0.440	-0.096	0.932	-0.350	0.269	0.177	-0.130	0.079	0.010	-0.039	0.082	0.030	0.008	0.079
-0.057	0.918	-0.443	-0.095	0.934	-0.345	0.256	0.148	-0.098	0.059	0.004	-0.048	0.062	0.025	0.012	0.071
-0.057	0.922	-0.440	-0.094	0.936	-0.339	0.316	0.172	-0.101	0.058	0.005	-0.050	0.062	0.029	0.009	0.067
-0.064	0.929	-0.404	-0.093	0.938	-0.333	0.356	0.118	-0.102	0.049	0.010	-0.021	0.054	0.036	0.025	0.055
-0.068	0.945	-0.424	-0.092	0.941	-0.325	0.385	0.169	-0.104	0.044	0.023	-0.048	0.049	0.051	0.004	0.045
-0.091	0.933	-0.396	-0.091	0.944	-0.317	0.423	0.164	-0.081	0.021	0.008	-0.028	0.026	0.038	0.031	0.033
-0.103	0.933	-0.384	-0.091	0.946	-0.310	0.375	0.138	-0.055	0.009	0.006	-0.023	0.014	0.038	0.042	0.022
-0.114	0.918	-0.392	-0.091	0.949	-0.303	0.398	0.182	-0.054	-0.002	-0.012	-0.038	0.002	0.022	0.033	0.012
-0.110	0.937	-0.337	-0.092	0.951	-0.294	0.445	0.124	-0.015	0.002	0.005	0.008	0.006	0.041	0.088	0.002
-0.118	0.964	-0.361	-0.092	0.954	-0.287	0.375	0.175	-0.031	-0.005	0.029	-0.022	0.002	0.068	0.063	-0.005
-0.133	0.968	-0.321	-0.093	0.956	-0.279	0.392	0.107	0.007	-0.020	0.031	0.009	0.018	0.072	0.102	-0.011
-0.133	1.003	-0.321	-0.094	0.957	-0.273	0.326	0.091	0.027	-0.018	0.064	0.003	0.018	0.106	0.101	-0.013
-0.133	1.022	-0.317	-0.096	0.959	-0.268	0.259	0.156	0.019	-0.017	0.082	0.002	0.018	0.126	0.104	-0.019
-0.133	1.022	-0.317	-0.096	0.960	-0.263	0.236	0.059	0.022	-0.016	0.080	-0.003	0.018	0.125	0.103	-0.016
-0.137	1.007	-0.298	-0.096	0.960	-0.262	0.073	0.136	-0.073	-0.021	0.064	0.015	0.022	0.109	0.122	-0.016
-0.126	1.026	-0.321	-0.093	0.961	-0.261	0.005	0.074	-0.152	-0.012	0.083	-0.008	0.011	0.128	0.098	-0.017
-0.114	0.953	-0.270	-0.091	0.960	-0.265	-0.214	0.103	-0.174	-0.003	0.011	0.047	0.001	0.055	0.148	-0.019
-0.122	0.953	-0.302	-0.088	0.959	-0.271	-0.283	0.127	-0.176	-0.013	0.012	0.021	0.007	0.055	0.116	-0.025
-0.126	0.918	-0.306	-0.086	0.957	-0.276	-0.261	0.112	-0.140	-0.019	-0.022	0.022	0.011	0.020	0.111	-0.030
-0.160	0.933	-0.321	-0.084	0.956	-0.282	-0.332	0.055	-0.151	-0.056	-0.005	0.013	0.046	0.035	0.094	-0.035
-0.130	0.941	-0.329	-0.081	0.954	-0.288	-0.298	0.031	-0.148	-0.028	0.005	0.010	0.015	0.043	0.086	-0.037
-0.141	0.929	-0.317	-0.079	0.952	-0.295	-0.361	0.025	-0.125	-0.041	-0.005	0.029	0.026	0.031	0.097	-0.035
-0.118	0.949	-0.329	-0.077	0.950	-0.302	-0.373	-0.049	-0.128	-0.021	0.016	0.025	0.004	0.050	0.085	-0.027
-0.099	0.941	-0.321	-0.074	0.949	-0.308	-0.304	-0.068	-0.121	-0.004	0.010	0.038	0.015	0.041	0.092	-0.024
-0.091	0.953	-0.325	-0.072	0.947	-0.314	-0.328	0.014	-0.125	0.001	0.023	0.041	0.023	0.053	0.087	-0.022
-0.087	0.925	-0.321	-0.070	0.945	-0.318	-0.239	0.035	-0.101	0.003	-0.003	0.049	0.027	0.026	0.091	-0.024
-0.118	0.929	-0.333	-0.069	0.944	-0.322	-0.201	0.007	-0.058	-0.028	0.002	0.041	0.004	0.029	0.078	-0.029
-0.114	0.949	-0.341	-0.069	0.943	-0.326	-0.184	-0.005	-0.041	-0.025	0.023	0.037	0.001	0.048	0.070	-0.032
-0.122	0.933	-0.345	-0.068	0.942	-0.329	-0.182	-0.046	-0.016	-0.033	0.009	0.036	0.009	0.032	0.065	-0.034
-0.110	0.960	-0.357	-0.068	0.940	-0.334	-0.220	-0.036	-0.000	-0.022	0.037	0.029	0.002	0.059	0.053	-0.030
-0.103	0.925	-0.365	-0.068	0.939	-0.337	-0.165	-0.032	-0.005	-0.014	0.003	0.024	0.010	0.024	0.044	-0.022
-0.095	0.933	-0.341	-0.068	0.938	-0.341	-0.219	-0.064	0.020	-0.006	0.012	0.052	0.017	0.032	0.067	-0.017
-0.072	0.925	-0.361	-0.068	0.936	-0.345	-0.232	0.005	0.015	0.017	0.006	0.037	0.040	0.023	0.047	-0.014
-0.083	0.933	-0.333	-0.069	0.935	-0.349	-0.205	-0.003	0.027	0.006	0.015	0.068	0.028	0.031	0.074	-0.019
-0.091	0.956	-0.365	-0.069	0.933	-0.354	-0.250	-0.023	0.031	-0.001	0.040	0.041	0.020	0.054	0.042	-0.020
-0.122	0.918	-0.369	-0.069	0.931	-0.358	-0.223	-0.042	0.012	-0.032	0.003	0.041	0.011	0.015	0.037	-0.025
-0.103	0.925	-0.361	-0.070	0.929	-0.363	-0.249	-0.077	0.041	-0.012	0.012	0.054	0.009	0.022	0.045	-0.028
-0.099	0.906	-0.376	-0.070	0.927	-0.368	-0.255	-0.053	0.044	-0.008	-0.005	0.043	0.012	0.003	0.028	-0.027
-0.107	0.910	-0.369	-0.071	0.926	-0.372	-0.218	-0.025	0.059	-0.014	-0.000	0.055	0.004	0.006	0.036	-0.022
-0.080	0.898	-0.365	-0.072	0.924	-0.376	-0.228	-0.024	0.065	0.014	-0.010	0.063	0.031	0.006	0.039	-0.023
-0.091	0.891	-0.357	-0.074	0.922	-0.380	-0.214	0.028	0.062	0.004	-0.016	0.074	0.019	0.014	0.047	-0.026
-0.110	0.910	-0.369	-0.075	0.921	-0.383	-0.163	-0.027	0.070	-0.014	0.005	0.066	0.000	0.005	0.034	-0.027
-0.122	0.898	-0.400	-0.075	0.919	-0.386	-0.151	-0.073	0.052	-0.025	-0.006	0.037	0.012	0.007	0.002	-0.029
-0.122	0.898	-0.400	-0.076	0.918	-0.389	-0.157	-0.066	0.034	-0.025	-0.005	0.040	0.012	0.007	0.002	-0.029
-0.107	0.883	-0.412	-0.076	0.917	-0.392	-0.137	-0.073	0.050	-0.009	-0.019	0.031	0.003	0.023	0.011	-0.026
-0.103	0.875	-0.392	-0.077	0.916	-0.394	-0.137	-0.051	0.054	-0.004	-0.026	0.053	0.007	0.030	0.008	-0.021
-0.103	0.879	-0.404	-0.077	0.915	-0.396	-0.094	-0.051	0.050	-0.003	-0.021	0.043	0.007	0.027	0.004	-0.019
-0.103	0.860	-0.420	-0.078	0.914	-0.398	-0.071	-0.069	0.050	-0.003	-0.040	0.029	0.007	0.046	0.020	-0.017
-0.110	0.868	-0.408	-0.078	0.913	-0.400	-0.106	-0.080	0.031	-0.011	-0.031	0.042	0.001	0.039	0.009	-0.017
-0.110	0.856	-0.451	-0.077	0.913	-0.402	-0.077	-0.104	0.002	-0.011	-0.042	0.001	0.001	0.051	0.053	-0.014
-0.114	0.829	-0.432	-0.076	0.912	-0.404	-0.104	-0.098	-0.005	-0.015	-0.069	0.022	0.005	0.079	0.033	-0.012
-0.099	0.829	-0.447	-0.076	0.911	-0.405	-0.082	-0.043	-0.000	0.000	-0.068	0.008	0.010	0.079	0.050	-0.009
-0.095	0.829	-0.440	-0.076	0.911	-0.406	-0.019	-0.051	0.009	0.004	-0.068	0.017	0.014	0.079	0.042	-0.009
-0.103	0.844	-0.432	-0.076	0.911	-0.406	0.031	-0.077	0.017	-0.003	-0.053	0.024	0.006	0.064	0.035	-0.007
-0.103	0.856	-0.436	-0.075	0.911	-0.405	0.070	-0.073	-0.008	-0.004	-0.042	0.019	0.006	0.052	0.039	-0.011
-0.103	0.848	-0.440	-0.074	0.912	-0.402	0.145	-0.034	-0.027	-0.004	-0.051	0.012	0.006	0.060	0.044	-0.015
-0.122	0.848	-0.440	-0.074	0.914	-0.399	0.211	-0.120	0.017	-0.024	-0.052	0.009	0.013	0.061	0.044	-0.015
-0.118	0.868	-0.436	-0.073	0.916	-0.395	0.249	-0.151	0.039	-0.020	-0.035	0.008	0.010	0.042	0.041	-0.019
-0.114	0.868	-0.451	-0.074	0.918	-0.390	0.287	-0.083	0.043	-0.016	-0.037	-0.013	0.006	0.042	0.057	-0.018
-0.130	0.837	-0.424	-0.074	0.921	-0.383	0.376	-0.119	0.076	-0.030	-0.071	0.008	0.021	0.073	0.030	-0.016
-0.114	0.860	-0.451	-0.075	0.923	-0.377	0.352	-0.098	0.084	-0.014	-0.050	-0.026	0.006	0.050	0.058	-0.012
-0.122	0.840	-0.436	-0.077	0.926	-0.370	0.396	-0.097	0.099	-0.020	-0.072	-0.017	0.013	0.069	0.043	-0.007
-0.110	0.848	-0.420	-0.078	0.928	-0.363	0.388	-0.059	0.075	-0.007	-0.067	-0.009	0.002	0.061	0.027	0.000
-0.107	0.848	-0.455	-0.079	0.931	-0.356	0.396	0.035	0.046	-0.002	-0.069	-0.051	0.002	0.062	0.063	0.007
-0.126	0.825	-0.463	-0.081	0.934	-0.347	0.511	0.028	0.075	-0.019	-0.096	-0.068	0.017	0.085	0.072	0.013
-0.103	0.848	-0.447	-0.083	0.938	-0.337	0.569	0.063	0.117	0.007	-0.076	-0.063	0.006	0.062	0.056	0.019
-0.110	0.875	-0.420	-0.088	0.942	-0.322	0.757	0.169	0.214	0.005	-0.053	-0.050	0.002	0.035	0.029	0.026
-0.110	0.949	-0.400	-0.095	0.947	-0.305	0.899	0.100	0.312	0.011	0.016	-0.047	0.002	0.038	0.009	0.030
-0.110	0.999	-0.436	-0.103	0.952	-0.289	0.875	0.180	0.354	0.019	0.062	-0.099	0.002	0.089	0.045	0.028
-0.133	0.987	-0.380	-0.110	0.956	-0.272	0.859	0.133	0.348	0.004	0.046	-0.061	0.025	0.077	0.010	0.020
-0.157	0.968	-0.388	-0.116	0.959	-0.260	0.687	0.055	0.282	-0.013	0.024	-0.082	0.049	0.057	0.002	0.011
-0.191	0.945	-0.369	-0.120	0.961	-0.250	0.510	0.101	0.174	-0.044	-0.001	-0.072	0.083	0.034	0.021	-0.000
-0.180	0.960	-0.321	-0.123	0.962	-0.243	0.373	0.070	0.117	-0.030	0.014	-0.032	0.071	0.049	0.068	-0.000
-0.168	0.960	-0.302	-0.126	0.964	-0.236	0.346	-0.009	0.148	-0.015	0.013	-0.019	0.059	0.048	0.087	0.007
-0.149	1.010	-0.329	-0.129	0.965	-0.229	0.419	-0.043	0.157	0.007	0.062	-0.054	0.040	0.098	0.059	0.025
-0.118	0.999	-0.317	-0.130	0.967	-0.221	0.429	-0.081	0.115	0.039	0.049	-0.051	0.009	0.086	0.070	0.047
-0.107	0.995	-0.329	-0.131	0.968	-0.216	0.305	-0.154	0.055	0.051	0.044	-0.068	0.002	0.082	0.058	0.073
-0.083	0.968	-0.341	-0.130	0.968	-0.213	0.181	-0.235	-0.003	0.074	0.016	-0.082	0.026	0.054	0.045	0.102
-0.045	0.945	-0.329	-0.127	0.968	-0.215	-0.034	-0.219	-0.087	0.110	-0.007	-0.068	0.064	0.031	0.057	0.128
-0.007	0.949	-0.361	-0.123	0.968	-0.218	-0.122	-0.148	-0.139	0.145	-0.003	-0.096	0.103	0.034	0.025	0.150
0.024	0.953	-0.349	-0.119	0.968	-0.221	-0.144	-0.111	-0.139	0.172	0.001	-0.081	0.134	0.038	0.036	0.156
0.032	0.983	-0.321	-0.115	0.968	-0.225	-0.155	-0.061	-0.178	0.176	0.032	-0.050	0.141	0.069	0.064	0.157
-0.026	0.960	-0.341	-0.111	0.968	-0.227	-0.062	-0.183	-0.153	0.114	0.009	-0.068	0.083	0.045	0.044	0.158
-0.022	0.933	-0.333	-0.108	0.968	-0.226	0.074	-0.239	-0.102	0.114	-0.019	-0.061	0.087	0.018	0.051	0.159
0.020	0.914	-0.369	-0.106	0.969	-0.224	0.163	-0.173	-0.063	0.154	-0.039	-0.099	0.128	0.002	0.016	0.157
0.040	0.922	-0.353	-0.104	0.970	-0.219	0.302	-0.179	-0.040	0.171	-0.032	-0.089	0.147	0.006	0.031	0.170
0.028	0.937	-0.333	-0.101	0.972	-0.214	0.298	-0.144	-0.074	0.157	-0.018	-0.074	0.135	0.021	0.051	0.175
0.055	0.968	-0.325	-0.099	0.973	-0.209	0.244	-0.016	-0.078	0.182	0.012	-0.071	0.161	0.052	0.059	0.172
0.013	0.953	-0.329	-0.098	0.974	-0.204	0.307	-0.095	-0.033	0.139	-0.005	-0.080	0.118	0.037	0.055	0.162
0.009	0.983	-0.341	-0.097	0.975	-0.198	0.335	-0.041	-0.021	0.134	0.025	-0.098	0.114	0.068	0.044	0.152
-0.010	0.968	-0.333	-0.096	0.977	-0.190	0.423	-0.091	-0.005	0.114	0.008	-0.098	0.094	0.052	0.051	0.136
-0.026	0.991	-0.317	-0.096	0.978	-0.183	0.397	-0.016	0.018	0.099	0.030	-0.090	0.078	0.075	0.067	0.129
-0.037	0.999	-0.306	-0.097	0.980	-0.175	0.417	-0.072	0.064	0.089	0.036	-0.085	0.066	0.083	0.079	0.120
-0.018	1.003	-0.270	-0.098	0.981	-0.168	0.393	-0.055	0.083	0.109	0.039	-0.057	0.085	0.087	0.114	0.108
-0.030	1.022	-0.266	-0.100	0.982	-0.162	0.326	-0.026	0.087	0.099	0.057	-0.059	0.073	0.106	0.118	0.098
-0.057	1.022	-0.231	-0.100	0.983	-0.155	0.339	-0.030	0.060	0.073	0.056	-0.030	0.046	0.106	0.153	0.084
-0.064	1.014	-0.239	-0.101	0.983	-0.152	0.196	0.043	0.035	0.066	0.048	-0.042	0.038	0.098	0.145	0.062
-0.110	1.014	-0.246	-0.102	0.984	-0.148	0.223	-0.019	0.027	0.020	0.048	-0.054	0.008	0.097	0.137	0.032
-0.145	1.018	-0.262	-0.103	0.984	-0.144	0.176	-0.033	0.045	-0.014	0.051	-0.073	0.042	0.101	0.121	0.015
-0.199	0.983	-0.254	-0.103	0.984	-0.142	0.128	-0.065	0.034	-0.067	0.016	-0.067	0.096	0.066	0.128	-0.001
-0.141	0.995	-0.187	-0.104	0.985	-0.141	0.091	-0.060	0.054	-0.009	0.028	-0.002	0.037	0.077	0.195	-0.005
-0.141	0.995	-0.187	-0.105	0.985	-0.139	0.081	-0.022	0.038	-0.008	0.028	-0.003	0.037	0.077	0.194	-0.007
-0.114	1.018	-0.175	-0.106	0.985	-0.139	0.033	-0.001	0.041	0.020	0.051	0.008	0.010	0.100	0.206	0.004
-0.122	1.034	-0.164	-0.107	0.984	-0.140	-0.039	-0.005	0.047	0.013	0.067	0.021	0.017	0.115	0.217	0.000
-0.110	1.026	-0.168	-0.108	0.984	-0.141	-0.066	-0.008	0.042	0.025	0.060	0.019	0.006	0.107	0.213	-0.002
-0.160	1.041	-0.175	-0.108	0.984	-0.144	-0.125	-0.055	0.001	-0.025	0.076	0.013	0.055	0.122	0.205	-0.008
-0.149	1.018	-0.175	-0.107	0.983	-0.147	-0.177	-0.013	-0.014	-0.014	0.053	0.017	0.044	0.099	0.204	-0.018
-0.149	1.007	-0.187	-0.107	0.983	-0.152	-0.239	0.060	-0.050	-0.015	0.042	0.010	0.044	0.087	0.192	-0.032
-0.176	0.983	-0.191	-0.106	0.982	-0.158	-0.299	0.074	-0.068	-0.043	0.020	0.012	0.071	0.064	0.188	-0.037
-0.187	0.987	-0.211	-0.105	0.981	-0.165	-0.346	0.038	-0.067	-0.055	0.025	-0.001	0.082	0.067	0.168	-0.039
-0.183	0.964	-0.203	-0.104	0.980	-0.172	-0.379	-0.060	-0.063	-0.053	0.003	0.015	0.078	0.044	0.176	-0.046
-0.149	0.991	-0.191	-0.102	0.978	-0.181	-0.436	-0.029	-0.085	-0.020	0.031	0.036	0.044	0.072	0.187	-0.044
-0.176	0.991	-0.219	-0.101	0.977	-0.190	-0.482	0.002	-0.073	-0.048	0.033	0.018	0.070	0.072	0.160	-0.038
-0.160	0.987	-0.235	-0.099	0.975	-0.201	-0.507	-0.097	-0.076	-0.035	0.030	0.012	0.055	0.068	0.144	-0.031
-0.145	0.976	-0.254	-0.097	0.972	-0.212	-0.558	-0.027	-0.089	-0.021	0.021	0.004	0.039	0.057	0.125	-0.034
-0.126	0.964	-0.235	-0.096	0.970	-0.223	-0.578	0.019	-0.108	-0.004	0.011	0.035	0.020	0.046	0.144	-0.034
-0.153	0.964	-0.235	-0.093	0.968	-0.235	-0.622	-0.027	-0.113	-0.033	0.014	0.047	0.047	0.046	0.145	-0.036
-0.160	0.929	-0.250	-0.091	0.965	-0.246	-0.551	-0.135	-0.076	-0.043	-0.019	0.042	0.055	0.011	0.129	-0.041
-0.149	0.937	-0.258	-0.090	0.963	-0.255	-0.490	-0.064	-0.048	-0.032	-0.009	0.044	0.043	0.019	0.121	-0.048
-0.160	0.933	-0.294	-0.090	0.960	-0.264	-0.460	-0.036	-0.040	-0.045	-0.011	0.017	0.055	0.015	0.086	-0.048
-0.157	0.929	-0.286	-0.089	0.958	-0.273	-0.461	-0.055	-0.026	-0.042	-0.012	0.034	0.051	0.011	0.094	-0.043
-0.160	0.972	-0.321	-0.088	0.955	-0.283	-0.500	-0.034	-0.038	-0.046	0.033	0.008	0.055	0.053	0.059	-0.041
-0.137	0.956	-0.317	-0.087	0.952	-0.293	-0.524	-0.042	-0.053	-0.025	0.021	0.022	0.032	0.038	0.063	-0.040
-0.141	0.941	-0.329	-0.086	0.949	-0.303	-0.506	-0.042	-0.063	-0.030	0.008	0.019	0.036	0.022	0.051	-0.036
-0.145	0.925	-0.329	-0.084	0.946	-0.314	-0.539	-0.104	-0.064	-0.035	-0.004	0.030	0.039	0.007	0.051	-0.033
-0.126	0.914	-0.329	-0.083	0.942	-0.324	-0.541	-0.034	-0.085	-0.018	-0.012	0.040	0.020	0.005	0.052	-0.032
-0.137	0.898	-0.373	-0.081	0.939	-0.334	-0.546	-0.092	-0.079	-0.031	-0.024	0.007	0.032	0.020	0.008	-0.027
-0.118	0.925	-0.365	-0.079	0.935	-0.345	-0.556	-0.093	-0.089	-0.015	0.006	0.025	0.013	0.007	0.016	-0.020
-0.107	0.906	-0.380	-0.077	0.931	-0.356	-0.581	-0.001	-0.110	-0.005	-0.009	0.020	0.001	0.012	0.001	-0.013
-0.091	0.914	-0.376	-0.075	0.927	-0.367	-0.572	-0.019	-0.092	0.008	0.003	0.034	0.014	0.004	0.005	-0.012
-0.080	0.895	-0.384	-0.073	0.923	-0.377	-0.567	0.025	-0.086	0.019	-0.012	0.037	0.026	0.024	0.003	-0.014
-0.114	0.898	-0.388	-0.072	0.919	-0.387	-0.531	0.060	-0.091	-0.017	-0.005	0.042	0.009	0.020	0.007	-0.018
-0.114	0.910	-0.400	-0.072	0.916	-0.395	-0.455	0.082	-0.065	-0.018	0.010	0.038	0.009	0.008	0.018	-0.022
-0.114	0.906	-0.408	-0.071	0.912	-0.403	-0.460	0.056	-0.058	-0.018	0.010	0.038	0.008	0.012	0.026	-0.030
-0.103	0.875	-0.404	-0.071	0.909	-0.411	-0.428	0.040	-0.064	-0.008	-0.017	0.050	0.003	0.042	0.022	-0.032
-0.118	0.871	-0.420	-0.070	0.905	-0.419	-0.427	0.063	-0.065	-0.023	-0.018	0.041	0.012	0.046	0.037	-0.031
-0.126	0.875	-0.428	-0.069	0.902	-0.427	-0.428	0.031	-0.078	-0.032	-0.010	0.041	0.020	0.042	0.045	-0.030
-0.110	0.871	-0.451	-0.069	0.898	-0.435	-0.476	0.068	-0.064	-0.017	-0.010	0.025	0.005	0.046	0.068	-0.033
-0.107	0.868	-0.455	-0.068	0.894	-0.442	-0.403	0.076	-0.061	-0.014	-0.010	0.028	0.001	0.050	0.072	-0.032
-0.126	0.844	-0.463	-0.068	0.891	-0.448	-0.321	-0.015	-0.012	-0.033	-0.031	0.026	0.020	0.073	0.080	-0.030
-0.118	0.848	-0.463	-0.069	0.889	-0.453	-0.272	0.051	0.001	-0.025	-0.024	0.030	0.013	0.069	0.079	-0.035
-0.114	0.852	-0.467	-0.070	0.887	-0.457	-0.215	0.028	0.030	-0.020	-0.018	0.030	0.009	0.065	0.083	-0.037
-0.130	0.833	-0.443	-0.070	0.885	-0.459	-0.143	-0.002	0.013	-0.035	-0.036	0.055	0.025	0.084	0.059	-0.035
-0.114	0.860	-0.451	-0.071	0.884	-0.463	-0.182	0.076	-0.010	-0.019	-0.007	0.050	0.009	0.057	0.066	-0.035
-0.110	0.844	-0.463	-0.071	0.882	-0.465	-0.133	0.007	0.012	-0.015	-0.021	0.040	0.006	0.073	0.078	-0.034
-0.130	0.848	-0.491	-0.072	0.881	-0.467	-0.094	0.019	0.023	-0.034	-0.017	0.014	0.025	0.069	0.105	-0.030
-0.114	0.837	-0.491	-0.073	0.881	-0.468	-0.066	0.019	0.024	-0.017	-0.027	0.015	0.010	0.080	0.105	-0.029
-0.133	0.833	-0.507	-0.073	0.880	-0.469	-0.036	-0.035	0.027	-0.036	-0.031	-0.000	0.029	0.084	0.120	-0.025
-0.114	0.840	-0.475	-0.074	0.880	-0.469	-0.024	-0.006	0.031	-0.016	-0.022	0.032	0.010	0.076	0.089	-0.023
-0.103	0.840	-0.495	-0.074	0.880	-0.469	0.001	0.033	0.004	-0.004	-0.022	0.012	0.001	0.076	0.108	-0.024
-0.126	0.848	-0.507	-0.075	0.879	-0.470	-0.043	0.035	-0.004	-0.027	-0.014	0.001	0.022	0.069	0.120	-0.018
-0.114	0.821	-0.467	-0.075	0.879	-0.471	-0.039	-0.017	0.032	-0.015	-0.040	0.041	0.011	0.096	0.080	-0.015
-0.103	0.829	-0.499	-0.076	0.879	-0.471	-0.002	0.023	0.022	-0.002	-0.032	0.009	0.001	0.088	0.111	-0.021
-0.114	0.848	-0.510	-0.076	0.879	-0.471	-0.011	0.006	0.008	-0.014	-0.012	-0.002	0.011	0.069	0.123	-0.017
-0.133	0.848	-0.499	-0.076	0.879	-0.471	0.017	-0.045	-0.020	-0.033	-0.012	0.010	0.030	0.069	0.111	-0.018
-0.110	0.856	-0.514	-0.075	0.879	-0.471	-0.008	-0.032	-0.020	-0.011	-0.004	-0.006	0.007	0.061	0.126	-0.023
-0.130	0.821	-0.503	-0.075	0.878	-0.472	-0.039	-0.008	-0.024	-0.030	-0.039	0.007	0.027	0.096	0.114	-0.027
-0.122	0.825	-0.483	-0.074	0.878	-0.472	0.001	-0.051	-0.009	-0.023	-0.035	0.026	0.019	0.092	0.094	-0.028
-0.137	0.829	-0.510	-0.074	0.879	-0.472	0.040	-0.034	-0.016	-0.039	-0.031	-0.002	0.035	0.088	0.121	-0.030
-0.137	0.829	-0.510	-0.074	0.879	-0.472	0.030	-0.019	-0.018	-0.039	-0.031	-0.002	0.035	0.088	0.121	-0.028
-0.114	0.821	-0.499	-0.073	0.879	-0.470	0.082	0.001	-0.036	-0.017	-0.040	0.008	0.013	0.095	0.109	-0.029
-0.114	0.817	-0.495	-0.072	0.880	-0.469	0.097	-0.030	-0.033	-0.018	-0.045	0.011	0.013	0.099	0.105	-0.030
-0.133	0.833	-0.495	-0.073	0.881	-0.467	0.105	0.041	-0.018	-0.037	-0.030	0.009	0.032	0.084	0.104	-0.029
-0.141	0.829	-0.503	-0.073	0.883	-0.463	0.209	-0.038	0.020	-0.044	-0.036	-0.002	0.040	0.087	0.112	-0.028
-0.130	0.833	-0.495	-0.074	0.885	-0.459	0.255	0.007	0.035	-0.032	-0.034	0.001	0.028	0.083	0.104	-0.024
-0.126	0.840	-0.518	-0.075	0.888	-0.454	0.306	0.051	0.022	-0.027	-0.029	-0.027	0.025	0.076	0.127	-0.013
-0.110	0.825	-0.518	-0.076	0.891	-0.448	0.304	0.111	0.001	-0.010	-0.046	-0.033	0.009	0.091	0.127	-0.001
-0.103	0.825	-0.534	-0.077	0.893	-0.444	0.270	0.135	0.001	-0.001	-0.049	-0.053	0.002	0.090	0.142	0.012
-0.103	0.810	-0.542	-0.079	0.895	-0.439	0.262	0.194	-0.014	0.001	-0.066	-0.066	0.002	0.105	0.149	0.015
-0.095	0.825	-0.534	-0.081	0.897	-0.434	0.307	0.283	0.013	0.012	-0.053	-0.063	0.005	0.089	0.141	0.016
-0.133	0.829	-0.534	-0.085	0.901	-0.425	0.451	0.282	0.083	-0.023	-0.053	-0.072	0.033	0.084	0.140	0.006
-0.133	0.914	-0.518	-0.090	0.905	-0.416	0.499	0.305	0.090	-0.018	0.028	-0.065	0.034	0.002	0.123	-0.005
-0.176	0.922	-0.499	-0.093	0.909	-0.406	0.521	0.188	0.085	-0.057	0.032	-0.055	0.076	0.010	0.103	-0.017
-0.157	0.953	-0.440	-0.095	0.912	-0.398	0.454	0.133	0.060	-0.035	0.059	-0.004	0.058	0.042	0.042	-0.026
-0.160	0.937	-0.447	-0.097	0.915	-0.392	0.335	0.125	0.041	-0.037	0.041	-0.018	0.062	0.027	0.049	-0.027
-0.172	0.891	-0.420	-0.099	0.917	-0.386	0.291	0.017	0.063	-0.047	-0.007	0.005	0.074	0.018	0.020	-0.021
-0.130	0.895	-0.440	-0.100	0.919	-0.382	0.231	0.064	0.045	-0.003	-0.005	-0.019	0.031	0.014	0.039	-0.010
-0.137	0.895	-0.436	-0.101	0.920	-0.379	0.192	0.038	0.038	-0.009	-0.006	-0.018	0.039	0.014	0.034	-0.000
-0.126	0.910	-0.467	-0.102	0.921	-0.377	0.104	0.002	0.045	0.003	0.009	-0.051	0.027	0.002	0.065	0.014
-0.130	0.895	-0.487	-0.103	0.921	-0.375	0.104	0.010	0.007	-0.001	-0.007	-0.072	0.030	0.013	0.085	0.025
-0.118	0.891	-0.463	-0.102	0.922	-0.374	0.099	-0.110	0.004	0.010	-0.012	-0.050	0.018	0.016	0.060	0.039
-0.080	0.895	-0.467	-0.100	0.922	-0.374	0.033	-0.089	-0.039	0.047	-0.008	-0.054	0.021	0.012	0.063	0.056
-0.064	0.879	-0.447	-0.099	0.922	-0.374	0.030	-0.056	-0.070	0.060	-0.024	-0.034	0.037	0.027	0.043	0.073
-0.026	0.906	-0.451	-0.097	0.923	-0.373	0.085	-0.079	-0.053	0.097	0.003	-0.039	0.076	0.000	0.046	0.093
-0.018	0.933	-0.451	-0.095	0.924	-0.371	0.116	0.027	-0.078	0.103	0.029	-0.041	0.084	0.028	0.045	0.105
0.005	0.937	-0.443	-0.093	0.925	-0.369	0.115	-0.023	-0.096	0.124	0.032	-0.034	0.107	0.032	0.036	0.118
-0.007	0.933	-0.471	-0.090	0.926	-0.367	0.115	0.028	-0.142	0.109	0.027	-0.064	0.095	0.028	0.063	0.119
-0.003	0.891	-0.499	-0.088	0.927	-0.365	0.106	-0.005	-0.135	0.110	-0.017	-0.093	0.099	0.014	0.090	0.120
-0.018	0.868	-0.475	-0.086	0.928	-0.362	0.191	-0.025	-0.087	0.093	-0.041	-0.072	0.084	0.036	0.065	0.114
-0.018	0.868	-0.475	-0.084	0.930	-0.358	0.234	-0.028	-0.059	0.091	-0.043	-0.076	0.084	0.036	0.064	0.109
-0.030	0.891	-0.467	-0.084	0.932	-0.352	0.353	-0.004	-0.015	0.079	-0.023	-0.074	0.072	0.012	0.055	0.101
-0.033	0.918	-0.471	-0.084	0.935	-0.344	0.437	-0.059	0.032	0.075	0.002	-0.086	0.068	0.015	0.058	0.100
-0.041	0.906	-0.463	-0.084	0.938	-0.336	0.475	-0.063	0.039	0.068	-0.013	-0.086	0.060	0.004	0.049	0.098
-0.026	0.922	-0.443	-0.085	0.941	-0.328	0.433	0.068	0.026	0.084	-0.001	-0.074	0.075	0.020	0.028	0.094
-0.030	0.933	-0.440	-0.086	0.943	-0.320	0.416	0.126	0.030	0.081	0.008	-0.078	0.071	0.032	0.023	0.088
-0.049	0.953	-0.420	-0.087	0.946	-0.313	0.408	0.069	0.047	0.063	0.025	-0.066	0.052	0.052	0.002	0.081
-0.060	0.960	-0.400	-0.088	0.948	-0.306	0.348	0.098	0.017	0.053	0.031	-0.053	0.040	0.060	0.019	0.065
-0.068	0.968	-0.384	-0.088	0.950	-0.299	0.389	0.081	0.004	0.046	0.036	-0.044	0.032	0.068	0.035	0.048
-0.107	0.980	-0.384	-0.089	0.952	-0.292	0.349	0.007	0.007	0.007	0.046	-0.051	0.007	0.080	0.036	0.033
-0.114	0.999	-0.373	-0.089	0.954	-0.286	0.335	0.076	-0.017	-0.000	0.063	-0.045	0.016	0.099	0.049	0.019
-0.122	0.983	-0.357	-0.089	0.956	-0.281	0.272	0.039	-0.013	-0.008	0.046	-0.034	0.024	0.084	0.066	0.009
-0.137	0.987	-0.369	-0.089	0.957	-0.277	0.244	-0.020	0.004	-0.023	0.049	-0.051	0.039	0.088	0.055	0.005
-0.114	0.964	-0.325	-0.089	0.958	-0.272	0.231	-0.008	0.007	0.000	0.025	-0.011	0.016	0.065	0.100	0.004
-0.118	0.980	-0.337	-0.089	0.959	-0.270	0.158	-0.052	0.025	-0.003	0.040	-0.026	0.020	0.081	0.089	0.003
-0.110	0.991	-0.321	-0.089	0.959	-0.267	0.110	0.052	-0.038	0.004	0.051	-0.012	0.013	0.093	0.106	0.006
-0.126	0.980	-0.337	-0.088	0.960	-0.267	0.038	-0.047	-0.033	-0.012	0.039	-0.028	0.028	0.082	0.091	0.004
-0.099	0.980	-0.309	-0.087	0.960	-0.268	-0.039	0.070	-0.084	0.014	0.039	-0.000	0.002	0.082	0.120	0.001
-0.114	0.960	-0.309	-0.085	0.959	-0.269	-0.077	0.053	-0.092	-0.003	0.020	0.001	0.017	0.063	0.121	-0.002
-0.118	0.980	-0.302	-0.084	0.959	-0.271	-0.068	0.007	-0.103	-0.008	0.039	0.011	0.022	0.082	0.130	-0.007
-0.114	0.980	-0.317	-0.082	0.959	-0.273	-0.114	0.015	-0.099	-0.006	0.040	-0.003	0.018	0.083	0.115	-0.021
-0.137	0.960	-0.309	-0.081	0.958	-0.274	-0.071	0.008	-0.064	-0.030	0.021	0.007	0.041	0.064	0.123	-0.029
-0.160	0.960	-0.306	-0.080	0.958	-0.277	-0.117	-0.004	-0.053	-0.054	0.021	0.013	0.065	0.064	0.128	-0.036
-0.153	0.953	-0.317	-0.079	0.957	-0.279	-0.090	-0.020	-0.060	-0.047	0.014	0.003	0.057	0.056	0.117	-0.046
-0.160	0.956	-0.337	-0.078	0.956	-0.281	-0.140	-0.049	-0.049	-0.056	0.019	-0.014	0.065	0.061	0.098	-0.046
-0.164	0.953	-0.325	-0.077	0.956	-0.284	-0.134	0.002	-0.088	-0.061	0.015	0.001	0.069	0.057	0.111	-0.038
-0.130	0.956	-0.329	-0.075	0.955	-0.287	-0.147	-0.008	-0.100	-0.028	0.020	-0.000	0.034	0.061	0.107	-0.034
-0.118	0.945	-0.333	-0.073	0.954	-0.291	-0.200	-0.037	-0.112	-0.019	0.009	-0.000	0.022	0.049	0.104	-0.029
-0.118	0.945	-0.333	-0.070	0.953	-0.295	-0.199	0.001	-0.128	-0.021	0.011	0.004	0.023	0.049	0.105	-0.020
-0.114	0.945	-0.325	-0.068	0.952	-0.300	-0.256	0.017	-0.112	-0.019	0.012	0.017	0.019	0.050	0.113	-0.021
-0.110	0.945	-0.353	-0.067	0.950	-0.304	-0.211	0.030	-0.079	-0.017	0.013	-0.007	0.015	0.050	0.086	-0.023
-0.130	0.941	-0.353	-0.066	0.949	-0.307	-0.147	-0.049	-0.035	-0.037	0.010	-0.004	0.035	0.046	0.087	-0.022
-0.118	0.941	-0.345	-0.066	0.948	-0.311	-0.195	0.022	-0.043	-0.025	0.011	0.008	0.024	0.046	0.095	-0.026
-0.110	0.964	-0.357	-0.065	0.947	-0.313	-0.140	0.028	-0.046	-0.018	0.035	-0.001	0.016	0.069	0.084	-0.032
-0.133	0.933	-0.349	-0.064	0.946	-0.317	-0.185	-0.025	-0.054	-0.042	0.006	0.011	0.039	0.039	0.092	-0.029
-0.137	0.953	-0.376	-0.063	0.944	-0.322	-0.277	-0.040	-0.082	-0.048	0.027	-0.011	0.043	0.058	0.065	-0.028
-0.118	0.937	-0.388	-0.061	0.943	-0.328	-0.254	-0.078	-0.099	-0.031	0.013	-0.018	0.024	0.043	0.054	-0.031
-0.099	0.925	-0.353	-0.059	0.941	-0.333	-0.258	-0.067	-0.083	-0.013	0.003	0.022	0.005	0.031	0.090	-0.025
-0.114	0.910	-0.369	-0.057	0.940	-0.337	-0.246	-0.091	-0.056	-0.030	-0.011	0.012	0.020	0.016	0.074	-0.025
-0.095	0.941	-0.376	-0.056	0.938	-0.341	-0.199	-0.070	-0.071	-0.012	0.021	0.008	0.001	0.047	0.067	-0.026
-0.110	0.910	-0.357	-0.055	0.937	-0.344	-0.159	-0.053	-0.040	-0.029	-0.009	0.030	0.016	0.016	0.087	-0.022
-0.107	0.918	-0.380	-0.054	0.936	-0.348	-0.192	-0.079	-0.020	-0.026	0.000	0.011	0.012	0.024	0.064	-0.026
-0.083	0.922	-0.404	-0.053	0.934	-0.352	-0.214	-0.032	-0.034	-0.003	0.005	-0.009	0.011	0.028	0.041	-0.031
-0.133	0.914	-0.396	-0.052	0.933	-0.357	-0.236	-0.050	-0.033	-0.054	-0.001	0.004	0.039	0.021	0.049	-0.028
-0.118	0.898	-0.392	-0.051	0.931	-0.362	-0.287	-0.114	-0.018	-0.040	-0.014	0.013	0.024	0.005	0.053	-0.030
-0.103	0.929	-0.416	-0.050	0.929	-0.368	-0.275	-0.133	-0.047	-0.026	0.019	-0.005	0.008	0.036	0.030	-0.033
-0.110	0.895	-0.404	-0.048	0.926	-0.373	-0.288	-0.085	-0.069	-0.035	-0.014	0.012	0.016	0.002	0.042	-0.023
-0.080	0.891	-0.396	-0.047	0.924	-0.380	-0.331	-0.086	-0.038	-0.006	-0.015	0.027	0.015	0.002	0.050	-0.021
-0.072	0.891	-0.424	-0.046	0.921	-0.386	-0.328	-0.066	-0.038	0.001	-0.013	0.005	0.022	0.002	0.023	-0.020
-0.103	0.887	-0.428	-0.044	0.919	-0.392	-0.324	-0.110	-0.064	-0.032	-0.014	0.008	0.009	0.006	0.019	-0.012
-0.087	0.933	-0.447	-0.042	0.916	-0.399	-0.354	-0.090	-0.061	-0.018	0.035	-0.005	0.007	0.041	0.000	-0.012
-0.060	0.898	-0.432	-0.040	0.913	-0.406	-0.385	-0.110	-0.060	0.007	0.003	0.018	0.033	0.006	0.016	-0.013
-0.076	0.887	-0.455	-0.038	0.910	-0.413	-0.376	-0.093	-0.079	-0.011	-0.005	0.001	0.018	0.006	0.007	-0.008
-0.064	0.871	-0.440	-0.036	0.907	-0.420	-0.394	-0.044	-0.101	-0.001	-0.018	0.024	0.029	0.021	0.009	-0.008
-0.064	0.864	-0.455	-0.034	0.904	-0.427	-0.371	-0.029	-0.092	-0.003	-0.022	0.015	0.029	0.029	0.006	-0.009
-0.072	0.864	-0.475	-0.033	0.900	-0.434	-0.373	-0.008	-0.090	-0.012	-0.019	0.002	0.021	0.028	0.026	-0.012
-0.057	0.871	-0.463	-0.031	0.897	-0.441	-0.361	-0.002	-0.073	0.002	-0.008	0.021	0.037	0.020	0.013	-0.016
-0.083	0.856	-0.479	-0.031	0.894	-0.446	-0.307	-0.003	-0.045	-0.026	-0.021	0.011	0.009	0.036	0.029	-0.022
-0.083	0.856	-0.479	-0.030	0.892	-0.451	-0.238	-0.023	-0.034	-0.026	-0.019	0.015	0.009	0.036	0.029	-0.026
-0.080	0.844	-0.455	-0.030	0.890	-0.454	-0.207	0.036	-0.022	-0.022	-0.028	0.042	0.013	0.047	0.004	-0.032
-0.087	0.864	-0.483	-0.030	0.889	-0.457	-0.164	0.007	-0.021	-0.030	-0.008	0.018	0.005	0.027	0.032	-0.032
-0.091	0.864	-0.491	-0.030	0.887	-0.460	-0.168	0.006	-0.020	-0.034	-0.006	0.013	0.001	0.027	0.039	-0.033
-0.080	0.875	-0.495	-0.030	0.885	-0.464	-0.185	0.032	-0.038	-0.023	0.007	0.012	0.013	0.015	0.043	-0.034
-0.099	0.852	-0.518	-0.029	0.884	-0.467	-0.163	-0.031	-0.025	-0.043	-0.014	-0.008	0.007	0.038	0.066	-0.030
-0.087	0.825	-0.483	-0.029	0.882	-0.470	-0.196	-0.031	-0.023	-0.031	-0.040	0.031	0.004	0.065	0.030	-0.025
-0.060	0.837	-0.487	-0.028	0.880	-0.473	-0.166	-0.048	-0.010	-0.005	-0.026	0.030	0.031	0.053	0.034	-0.024
-0.060	0.825	-0.507	-0.028	0.879	-0.475	-0.086	-0.044	0.019	-0.005	-0.037	0.012	0.031	0.064	0.053	-0.021
-0.072	0.829	-0.499	-0.028	0.879	-0.476	-0.047	-0.014	0.024	-0.016	-0.033	0.021	0.019	0.060	0.044	-0.017
-0.068	0.840	-0.491	-0.029	0.879	-0.477	-0.037	-0.050	0.024	-0.012	-0.021	0.029	0.023	0.048	0.036	-0.015
-0.064	0.840	-0.487	-0.029	0.878	-0.477	-0.024	-0.043	0.046	-0.008	-0.020	0.034	0.027	0.048	0.032	-0.013
-0.053	0.852	-0.491	-0.030	0.878	-0.478	-0.034	-0.044	0.053	0.004	-0.008	0.031	0.038	0.036	0.035	-0.011
-0.045	0.837	-0.491	-0.030	0.878	-0.479	-0.027	-0.015	0.051	0.013	-0.024	0.031	0.045	0.051	0.035	-0.012
-0.064	0.833	-0.510	-0.031	0.877	-0.480	-0.073	-0.027	0.044	-0.006	-0.027	0.013	0.026	0.054	0.054	-0.017
-0.080	0.829	-0.510	-0.032	0.876	-0.481	-0.057	0.007	0.023	-0.021	-0.030	0.014	0.010	0.058	0.053	-0.026
-0.110	0.810	-0.522	-0.032	0.876	-0.482	-0.017	-0.025	0.024	-0.051	-0.049	0.002	0.021	0.077	0.065	-0.033
-0.110	0.825	-0.510	-0.033	0.876	-0.482	0.012	-0.025	0.040	-0.050	-0.033	0.014	0.021	0.061	0.052	-0.040
-0.083	0.833	-0.491	-0.033	0.877	-0.480	0.084	-0.043	0.047	-0.023	-0.026	0.032	0.006	0.053	0.032	-0.039
-0.099	0.829	-0.495	-0.034	0.877	-0.478	0.111	-0.058	0.082	-0.037	-0.031	0.026	0.010	0.056	0.036	-0.030
-0.083	0.833	-0.514	-0.035	0.879	-0.476	0.163	-0.039	0.076	-0.021	-0.029	0.004	0.006	0.052	0.055	-0.022
-0.064	0.821	-0.507	-0.036	0.881	-0.473	0.184	-0.046	0.065	-0.001	-0.042	0.009	0.025	0.063	0.047	-0.021
-0.083	0.833	-0.530	-0.038	0.882	-0.469	0.202	-0.002	0.068	-0.019	-0.032	-0.018	0.005	0.052	0.070	-0.019
-0.107	0.817	-0.542	-0.039	0.884	-0.467	0.160	0.053	0.052	-0.040	-0.049	-0.033	0.018	0.067	0.082	-0.020
-0.118	0.821	-0.538	-0.041	0.885	-0.464	0.154	0.014	0.061	-0.050	-0.046	-0.031	0.029	0.062	0.077	-0.013
-0.107	0.844	-0.534	-0.042	0.886	-0.462	0.145	0.001	0.049	-0.038	-0.024	-0.030	0.018	0.038	0.073	0.001
-0.053	0.829	-0.542	-0.045	0.887	-0.459	0.174	0.208	0.050	0.019	-0.041	-0.041	0.035	0.052	0.080	0.019
-0.045	0.806	-0.581	-0.050	0.890	-0.452	0.360	0.392	0.113	0.032	-0.067	-0.087	0.043	0.074	0.119	0.010
-0.045	0.806	-0.581	-0.056	0.894	-0.445	0.447	0.330	0.154	0.038	-0.071	-0.095	0.043	0.074	0.118	0.003
-0.176	0.895	-0.479	-0.061	0.898	-0.437	0.440	0.232	0.150	-0.088	0.014	-0.001	0.088	0.016	0.015	-0.014
-0.157	0.914	-0.459	-0.064	0.901	-0.429	0.433	0.075	0.149	-0.065	0.030	0.011	0.069	0.036	0.006	-0.026
-0.137	0.887	-0.428	-0.067	0.904	-0.423	0.336	0.107	0.083	-0.043	0.000	0.036	0.050	0.009	0.038	-0.035
-0.099	0.868	-0.455	-0.069	0.906	-0.417	0.297	0.103	0.052	-0.002	-0.021	0.003	0.012	0.009	0.011	-0.013
-0.083	0.883	-0.487	-0.071	0.908	-0.413	0.213	0.146	0.027	0.015	-0.008	-0.032	0.003	0.007	0.020	0.003
-0.087	0.902	-0.507	-0.072	0.909	-0.410	0.158	0.124	-0.001	0.012	0.011	-0.055	0.000	0.027	0.039	0.020
-0.107	0.879	-0.507	-0.072	0.909	-0.410	0.037	0.010	-0.001	-0.006	-0.013	-0.055	0.019	0.004	0.038	0.037
-0.087	0.868	-0.518	-0.072	0.909	-0.411	-0.051	-0.068	0.005	0.013	-0.024	-0.066	0.000	0.007	0.049	0.056
-0.030	0.837	-0.518	-0.071	0.908	-0.412	-0.030	-0.097	0.048	0.070	-0.054	-0.065	0.058	0.037	0.048	0.076
-0.003	0.848	-0.530	-0.072	0.908	-0.412	0.058	-0.101	0.069	0.098	-0.043	-0.078	0.086	0.025	0.059	0.101
0.020	0.864	-0.514	-0.071	0.910	-0.409	0.169	-0.166	0.047	0.120	-0.029	-0.065	0.109	0.009	0.043	0.125
0.032	0.879	-0.507	-0.069	0.911	-0.408	0.130	-0.157	-0.014	0.130	-0.014	-0.059	0.122	0.006	0.034	0.139
0.040	0.852	-0.526	-0.067	0.912	-0.405	0.145	-0.071	-0.042	0.136	-0.042	-0.081	0.130	0.021	0.054	0.147
0.040	0.868	-0.530	-0.066	0.913	-0.402	0.198	-0.100	-0.024	0.135	-0.028	-0.088	0.131	0.005	0.057	0.151
0.040	0.902	-0.538	-0.065	0.915	-0.398	0.240	-0.038	-0.022	0.134	0.005	-0.100	0.132	0.030	0.065	0.147
0.047	0.891	-0.510	-0.064	0.917	-0.393	0.321	-0.008	-0.017	0.141	-0.009	-0.078	0.140	0.019	0.037	0.142
0.001	0.891	-0.518	-0.064	0.920	-0.387	0.343	0.040	-0.022	0.094	-0.012	-0.092	0.094	0.019	0.044	0.131
0.009	0.910	-0.514	-0.064	0.923	-0.381	0.356	0.073	0.002	0.102	0.005	-0.094	0.102	0.039	0.040	0.121
-0.014	0.914	-0.491	-0.064	0.925	-0.374	0.391	0.044	0.007	0.079	0.006	-0.078	0.079	0.043	0.015	0.108
-0.010	0.933	-0.491	-0.065	0.928	-0.368	0.332	0.055	0.027	0.084	0.023	-0.084	0.083	0.063	0.015	0.105
-0.018	0.929	-0.463	-0.066	0.930	-0.362	0.337	-0.007	0.032	0.077	0.017	-0.062	0.075	0.060	0.014	0.091
-0.010	0.956	-0.463	-0.067	0.932	-0.356	0.324	0.081	0.053	0.086	0.042	-0.068	0.083	0.088	0.015	0.086
-0.049	0.953	-0.432	-0.069	0.934	-0.349	0.339	0.128	0.038	0.049	0.036	-0.043	0.044	0.084	0.047	0.075
-0.037	0.964	-0.432	-0.070	0.937	-0.344	0.318	0.080	0.042	0.062	0.046	-0.049	0.055	0.097	0.048	0.059
-0.068	0.980	-0.440	-0.071	0.938	-0.339	0.266	0.090	0.021	0.032	0.059	-0.062	0.024	0.113	0.042	0.041
-0.107	0.949	-0.420	-0.072	0.940	-0.334	0.247	0.095	0.024	-0.005	0.027	-0.047	0.016	0.083	0.062	0.030
-0.107	0.976	-0.408	-0.072	0.941	-0.330	0.238	0.013	0.020	-0.005	0.053	-0.039	0.016	0.111	0.076	0.019
-0.107	0.949	-0.396	-0.073	0.942	-0.326	0.188	0.017	0.016	-0.004	0.025	-0.031	0.017	0.084	0.089	0.012
-0.099	0.972	-0.400	-0.073	0.943	-0.323	0.177	0.034	0.011	0.004	0.047	-0.038	0.010	0.108	0.086	0.013
-0.099	0.972	-0.400	-0.074	0.944	-0.322	0.087	0.043	0.006	0.004	0.046	-0.040	0.010	0.109	0.087	0.017
-0.095	0.960	-0.380	-0.074	0.944	-0.321	0.059	-0.043	0.001	0.008	0.034	-0.021	0.007	0.098	0.108	0.014
-0.072	0.949	-0.357	-0.074	0.945	-0.320	0.048	0.059	0.001	0.031	0.023	0.002	0.016	0.087	0.133	0.011
-0.110	0.941	-0.357	-0.074	0.944	-0.321	-0.058	0.108	-0.029	-0.007	0.015	0.003	0.022	0.079	0.134	0.005
-0.107	0.941	-0.373	-0.074	0.943	-0.324	-0.142	0.091	-0.047	-0.003	0.016	-0.011	0.019	0.080	0.119	-0.006
-0.122	0.929	-0.376	-0.074	0.942	-0.327	-0.173	0.128	-0.045	-0.018	0.006	-0.011	0.035	0.069	0.116	-0.021
-0.145	0.933	-0.373	-0.074	0.941	-0.330	-0.169	0.067	-0.062	-0.042	0.011	-0.004	0.058	0.073	0.122	-0.028
-0.157	0.922	-0.373	-0.073	0.940	-0.333	-0.176	0.007	-0.064	-0.054	0.000	-0.001	0.070	0.061	0.123	-0.036
-0.141	0.937	-0.361	-0.072	0.939	-0.337	-0.184	0.002	-0.046	-0.040	0.017	0.014	0.055	0.077	0.135	-0.043
-0.141	0.953	-0.373	-0.072	0.938	-0.340	-0.162	0.025	-0.054	-0.040	0.034	0.006	0.055	0.093	0.124	-0.041
-0.157	0.941	-0.396	-0.071	0.936	-0.344	-0.202	-0.044	-0.033	-0.057	0.023	-0.014	0.070	0.082	0.101	-0.032
-0.126	0.949	-0.384	-0.070	0.935	-0.348	-0.225	-0.056	-0.031	-0.027	0.033	0.002	0.040	0.090	0.114	-0.029
-0.099	0.918	-0.376	-0.070	0.933	-0.353	-0.266	0.059	-0.054	-0.000	0.004	0.015	0.013	0.059	0.122	-0.024
-0.122	0.906	-0.380	-0.069	0.931	-0.359	-0.308	0.046	-0.041	-0.023	-0.006	0.017	0.036	0.047	0.119	-0.017
-0.110	0.922	-0.392	-0.069	0.928	-0.365	-0.339	0.028	-0.050	-0.013	0.012	0.011	0.024	0.063	0.107	-0.017
-0.110	0.925	-0.416	-0.068	0.926	-0.373	-0.376	0.022	-0.058	-0.013	0.019	-0.005	0.024	0.067	0.084	-0.020
-0.122	0.914	-0.412	-0.067	0.923	-0.380	-0.380	-0.033	-0.061	-0.026	0.010	0.006	0.035	0.056	0.089	-0.020
-0.122	0.902	-0.436	-0.066	0.920	-0.387	-0.398	0.030	-0.059	-0.027	0.002	-0.011	0.035	0.044	0.066	-0.024
-0.122	0.895	-0.428	-0.065	0.917	-0.395	-0.398	0.027	-0.065	-0.028	-0.003	0.005	0.035	0.037	0.074	-0.030
-0.130	0.887	-0.432	-0.065	0.914	-0.402	-0.379	0.008	-0.040	-0.036	-0.008	0.008	0.043	0.029	0.070	-0.028
-0.130	0.883	-0.432	-0.064	0.911	-0.408	-0.354	-0.044	-0.030	-0.037	-0.008	0.014	0.043	0.026	0.071	-0.033
-0.107	0.891	-0.440	-0.064	0.908	-0.414	-0.331	0.040	-0.049	-0.014	0.002	0.012	0.020	0.034	0.063	-0.035
-0.130	0.879	-0.424	-0.063	0.906	-0.420	-0.293	-0.035	-0.019	-0.037	-0.007	0.033	0.042	0.022	0.079	-0.032
-0.141	0.895	-0.483	-0.062	0.903	-0.425	-0.283	-0.092	-0.025	-0.050	0.011	-0.020	0.053	0.038	0.020	-0.026
-0.110	0.910	-0.463	-0.061	0.900	-0.431	-0.308	-0.092	-0.028	-0.020	0.029	0.005	0.022	0.053	0.040	-0.026
-0.091	0.891	-0.455	-0.060	0.898	-0.436	-0.308	-0.082	-0.030	-0.002	0.012	0.019	0.003	0.034	0.049	-0.022
-0.103	0.879	-0.475	-0.059	0.895	-0.442	-0.321	-0.066	-0.023	-0.015	0.004	0.005	0.014	0.023	0.029	-0.021
-0.110	0.852	-0.463	-0.058	0.892	-0.448	-0.338	-0.056	-0.026	-0.023	-0.020	0.023	0.022	0.004	0.041	-0.019
-0.110	0.852	-0.463	-0.058	0.889	-0.455	-0.342	-0.076	-0.006	-0.024	-0.017	0.029	0.022	0.004	0.041	-0.025
-0.095	0.860	-0.487	-0.057	0.885	-0.461	-0.359	-0.060	-0.031	-0.009	-0.006	0.012	0.006	0.004	0.018	-0.025
-0.114	0.852	-0.483	-0.056	0.882	-0.468	-0.396	-0.027	-0.032	-0.029	-0.010	0.023	0.025	0.004	0.022	-0.019
-0.099	0.852	-0.507	-0.055	0.879	-0.474	-0.337	-0.079	-0.005	-0.015	-0.007	0.006	0.009	0.004	0.001	-0.013
-0.076	0.837	-0.503	-0.055	0.875	-0.481	-0.347	-0.043	-0.018	0.008	-0.019	0.016	0.014	0.019	0.003	-0.017
-0.083	0.833	-0.510	-0.054	0.872	-0.486	-0.315	-0.020	-0.031	-0.000	-0.020	0.014	0.007	0.023	0.005	-0.010
-0.114	0.852	-0.522	-0.053	0.869	-0.493	-0.353	-0.016	-0.067	-0.032	0.003	0.008	0.024	0.003	0.016	-0.009
-0.076	0.856	-0.534	-0.052	0.865	-0.500	-0.405	0.019	-0.093	0.005	0.011	0.003	0.015	0.001	0.028	-0.019
-0.095	0.837	-0.550	-0.050	0.860	-0.507	-0.432	0.028	-0.106	-0.016	-0.004	-0.005	0.004	0.019	0.044	-0.024
-0.126	0.817	-0.546	-0.049	0.856	-0.515	-0.431	-0.011	-0.090	-0.048	-0.019	0.007	0.034	0.038	0.040	-0.019
-0.103	0.833	-0.546	-0.047	0.851	-0.523	-0.450	0.006	-0.083	-0.026	0.001	0.015	0.011	0.022	0.040	-0.022
-0.083	0.810	-0.562	-0.046	0.847	-0.530	-0.435	-0.012	-0.086	-0.009	-0.018	0.006	0.009	0.046	0.055	-0.019
-0.076	0.817	-0.550	-0.045	0.842	-0.537	-0.408	0.055	-0.091	-0.002	-0.006	0.025	0.017	0.038	0.043	-0.011
-0.057	0.806	-0.546	-0.044	0.838	-0.544	-0.394	0.044	-0.103	0.016	-0.013	0.036	0.036	0.050	0.039	-0.012
-0.072	0.798	-0.566	-0.043	0.834	-0.550	-0.384	0.063	-0.092	-0.000	-0.016	0.023	0.021	0.057	0.059	-0.020
-0.099	0.786	-0.570	-0.042	0.830	-0.556	-0.358	0.033	-0.078	-0.028	-0.024	0.025	0.006	0.069	0.063	-0.022
-0.114	0.779	-0.577	-0.042	0.826	-0.562	-0.339	-0.023	-0.050	-0.045	-0.028	0.023	0.021	0.077	0.070	-0.029
-0.083	0.790	-0.589	-0.041	0.823	-0.566	-0.276	0.021	-0.056	-0.015	-0.013	0.016	0.010	0.065	0.082	-0.033
-0.087	0.783	-0.554	-0.041	0.820	-0.571	-0.260	0.039	-0.050	-0.019	-0.018	0.056	0.006	0.072	0.046	-0.029
-0.083	0.771	-0.574	-0.041	0.817	-0.575	-0.256	0.055	-0.046	-0.015	-0.027	0.040	0.010	0.084	0.066	-0.025
-0.068	0.783	-0.585	-0.041	0.815	-0.578	-0.203	0.057	-0.056	-0.000	-0.013	0.032	0.025	0.073	0.078	-0.022
-0.091	0.775	-0.593	-0.041	0.813	-0.581	-0.204	0.070	-0.050	-0.023	-0.019	0.027	0.003	0.080	0.085	-0.023
-0.064	0.771	-0.597	-0.040	0.810	-0.585	-0.213	0.050	-0.067	0.003	-0.020	0.027	0.030	0.084	0.089	-0.025
-0.095	0.767	-0.589	-0.040	0.808	-0.587	-0.153	0.027	-0.048	-0.028	-0.022	0.037	0.000	0.088	0.081	-0.028
-0.103	0.763	-0.613	-0.040	0.806	-0.590	-0.161	0.008	-0.030	-0.036	-0.024	0.016	0.008	0.092	0.104	-0.024
-0.083	0.755	-0.605	-0.041	0.805	-0.592	-0.122	0.088	-0.035	-0.016	-0.031	0.026	0.012	0.099	0.096	-0.028
-0.064	0.744	-0.577	-0.041	0.804	-0.593	-0.056	0.070	-0.035	0.003	-0.041	0.055	0.031	0.111	0.068	-0.026
-0.083	0.763	-0.609	-0.041	0.803	-0.594	-0.067	0.019	-0.038	-0.016	-0.021	0.024	0.012	0.091	0.099	-0.024
-0.083	0.763	-0.585	-0.041	0.803	-0.595	-0.059	0.023	-0.024	-0.016	-0.021	0.049	0.012	0.091	0.075	-0.024
-0.083	0.752	-0.597	-0.041	0.802	-0.595	-0.007	0.084	-0.017	-0.016	-0.032	0.037	0.013	0.102	0.087	-0.028
-0.083	0.752	-0.597	-0.043	0.803	-0.595	0.024	0.063	0.012	-0.014	-0.032	0.037	0.013	0.102	0.087	-0.028
-0.095	0.748	-0.601	-0.044	0.803	-0.594	0.050	0.031	0.027	-0.025	-0.037	0.032	0.001	0.106	0.091	-0.028
-0.087	0.740	-0.609	-0.044	0.804	-0.593	0.072	0.025	0.034	-0.016	-0.045	0.023	0.009	0.113	0.098	-0.029
-0.095	0.740	-0.605	-0.045	0.805	-0.592	0.107	-0.003	0.045	-0.023	-0.047	0.025	0.002	0.113	0.094	0.000
-0.103	0.763	-0.609	-0.046	0.807	-0.589	0.143	0.009	0.032	-0.030	-0.025	0.019	0.006	0.090	0.097	0.000
-0.076	0.767	-0.597	-0.047	0.808	-0.587	0.116	0.042	0.022	-0.002	-0.022	0.029	0.021	0.086	0.085	0.000
Avg ODBA	2.016
Vec ODBA	1.319
Avg ELBA	0.594
Avg EPBA	0.165
Speed	ODBA	VeDBA	ELBA	EPBA	StrkSpGn	StrSpGn_L	ISI
4.000	2.016	1.319	0.594	0.165	0.376	0.356	2.233
MeanPeak	0.038355
MeanLong	0.036366
MeanISI	2.233334
