# Supplementary material for: Averaged Propulsive Body Acceleration (APBA) Can Be Calculated from Biologging Tags That Incorporate Gyroscopes and Accelerometers to Estimate Swimming Speed, Hydrodynamic Drag and Energy Expenditure for Steller Sea Lions
Source: PLoS One. 2016 Jun 10;11(6):e0157326. doi: 10.1371/journal.pone.0157326 (PMC4902303; doi:10.1371/journal.pone.0157326)
Supplement: S5 Data — Same components as S2. (ZIP) [file pone.0157326.s005.zip › YashaNov_25/M10_INER_25_11_13.csv]

FileName	FileDate	FileTime	Sample	Time from Start (s)	AccelIntX	AccelIntY	AccelIntZ	MagX	MagY	MagZ	GyroX	GyroY	GyroZ
C:\Users\cware\Desktop\Steller25Nov\TagTesting25Nov2013\M10.DSG	11-1-2013	15:7:31	215068.000000	4301.360000	0.160156	-0.683594	-0.640625	0.306422	0.389908	0.596330	19.577026	-43.136597	-7.629395
C:\Users\cware\Desktop\Steller25Nov\TagTesting25Nov2013\M10.DSG	11-1-2013	15:7:31	215069.000000	4301.380000	-0.214844	-0.750000	-0.769531	0.308257	0.395413	0.593578	19.714355	-13.900757	-2.609253
C:\Users\cware\Desktop\Steller25Nov\TagTesting25Nov2013\M10.DSG	11-1-2013	15:7:31	215070.000000	4301.400000	0.011719	-0.695313	-0.671875	0.311009	0.400000	0.590826	15.487671	-71.731567	-10.818481
C:\Users\cware\Desktop\Steller25Nov\TagTesting25Nov2013\M10.DSG	11-1-2013	15:7:31	215071.000000	4301.420000	0.023438	-0.621094	-0.730469	0.320183	0.402752	0.588073	14.312744	-7.736206	-1.617432
C:\Users\cware\Desktop\Steller25Nov\TagTesting25Nov2013\M10.DSG	11-1-2013	15:7:31	215072.000000	4301.440000	-0.121094	-0.617188	-0.742188	0.324771	0.407339	0.583486	18.478394	-22.628784	-3.952026
C:\Users\cware\Desktop\Steller25Nov\TagTesting25Nov2013\M10.DSG	11-1-2013	15:7:31	215073.000000	4301.460000	-0.089844	-0.722656	-0.707031	0.326606	0.412844	0.581651	29.220581	-28.274536	-5.264282
C:\Users\cware\Desktop\Steller25Nov\TagTesting25Nov2013\M10.DSG	11-1-2013	15:7:31	215074.000000	4301.480000	-0.089844	-0.726563	-0.710938	0.332110	0.422018	0.574312	28.640747	-15.625000	-2.731323
C:\Users\cware\Desktop\Steller25Nov\TagTesting25Nov2013\M10.DSG	11-1-2013	15:7:31	215075.000000	4301.500000	-0.082031	-0.722656	-0.703125	0.333945	0.425688	0.571560	22.491455	-38.146973	-5.249023
C:\Users\cware\Desktop\Steller25Nov\TagTesting25Nov2013\M10.DSG	11-1-2013	15:7:31	215076.000000	4301.520000	-0.113281	-0.765625	-0.750000	0.339450	0.433945	0.565138	20.690918	-32.104492	-5.218506
C:\Users\cware\Desktop\Steller25Nov\TagTesting25Nov2013\M10.DSG	11-1-2013	15:7:31	215077.000000	4301.540000	-0.128906	-0.757813	-0.828125	0.342202	0.437615	0.563303	25.543213	-27.664185	-8.590698
C:\Users\cware\Desktop\Steller25Nov\TagTesting25Nov2013\M10.DSG	11-1-2013	15:7:31	215078.000000	4301.560000	-0.128906	-0.757813	-0.828125	0.346789	0.444954	0.555963	32.669067	-38.116455	-8.331299
C:\Users\cware\Desktop\Steller25Nov\TagTesting25Nov2013\M10.DSG	11-1-2013	15:7:31	215079.000000	4301.580000	-0.140625	-0.800781	-0.902344	0.355046	0.448624	0.552294	48.171997	-58.822632	-14.389038
C:\Users\cware\Desktop\Steller25Nov\TagTesting25Nov2013\M10.DSG	11-1-2013	15:7:31	215080.000000	4301.600000	-0.269531	-0.867188	-1.000000	0.360550	0.455046	0.546789	59.387207	-31.906128	-24.139404
C:\Users\cware\Desktop\Steller25Nov\TagTesting25Nov2013\M10.DSG	11-1-2013	15:7:31	215081.000000	4301.620000	-0.203125	-0.941406	-0.976563	0.371560	0.466972	0.534862	55.847168	-34.774780	-33.798218
C:\Users\cware\Desktop\Steller25Nov\TagTesting25Nov2013\M10.DSG	11-1-2013	15:7:31	215082.000000	4301.640000	-0.460938	-0.867188	-0.894531	0.376147	0.472477	0.528440	59.219360	-12.619019	-24.154663
C:\Users\cware\Desktop\Steller25Nov\TagTesting25Nov2013\M10.DSG	11-1-2013	15:7:31	215083.000000	4301.660000	-0.554688	-0.832031	-0.656250	0.377982	0.486239	0.520183	39.245605	34.408569	-12.130737
C:\Users\cware\Desktop\Steller25Nov\TagTesting25Nov2013\M10.DSG	11-1-2013	15:7:31	215084.000000	4301.680000	-0.207031	-0.894531	-0.714844	0.374312	0.488991	0.518349	24.536133	-5.371094	-17.379761
C:\Users\cware\Desktop\Steller25Nov\TagTesting25Nov2013\M10.DSG	11-1-2013	15:7:31	215085.000000	4301.700000	-0.203125	-1.015625	-0.949219	0.377064	0.495413	0.512844	29.724121	-4.150391	-19.805908
C:\Users\cware\Desktop\Steller25Nov\TagTesting25Nov2013\M10.DSG	11-1-2013	15:7:31	215086.000000	4301.720000	-0.156250	-0.968750	-0.945313	0.377982	0.497248	0.509174	26.489258	17.333984	-11.505127
C:\Users\cware\Desktop\Steller25Nov\TagTesting25Nov2013\M10.DSG	11-1-2013	15:7:31	215087.000000	4301.740000	-0.027344	-0.906250	-0.875000	0.373394	0.503670	0.506422	13.015747	40.725708	-7.141113
C:\Users\cware\Desktop\Steller25Nov\TagTesting25Nov2013\M10.DSG	11-1-2013	15:7:31	215088.000000	4301.760000	0.164063	-0.976563	-0.812500	0.367890	0.505505	0.508257	-8.316040	43.167114	-3.402710
C:\Users\cware\Desktop\Steller25Nov\TagTesting25Nov2013\M10.DSG	11-1-2013	15:7:31	215089.000000	4301.780000	0.347656	-1.058594	-0.949219	0.362385	0.502752	0.511009	-21.270752	30.181885	-6.744385
C:\Users\cware\Desktop\Steller25Nov\TagTesting25Nov2013\M10.DSG	11-1-2013	15:7:31	215090.000000	4301.800000	0.304688	-1.046875	-1.031250	0.359633	0.499083	0.513761	-29.174805	78.033447	5.813599
C:\Users\cware\Desktop\Steller25Nov\TagTesting25Nov2013\M10.DSG	11-1-2013	15:7:31	215091.000000	4301.820000	0.472656	-1.003906	-1.105469	0.343119	0.495413	0.524771	-29.876709	56.304932	8.346558
C:\Users\cware\Desktop\Steller25Nov\TagTesting25Nov2013\M10.DSG	11-1-2013	15:7:31	215092.000000	4301.840000	0.660156	-0.906250	-1.136719	0.337615	0.491743	0.527523	-33.370972	37.261963	10.757446
C:\Users\cware\Desktop\Steller25Nov\TagTesting25Nov2013\M10.DSG	11-1-2013	15:7:31	215093.000000	4301.860000	0.628906	-0.863281	-1.179688	0.327523	0.487156	0.533945	-16.983032	37.033081	15.991211
C:\Users\cware\Desktop\Steller25Nov\TagTesting25Nov2013\M10.DSG	11-1-2013	15:7:31	215094.000000	4301.880000	0.605469	-0.937500	-1.011719	0.322018	0.488073	0.536697	0.564575	22.628784	20.614624
C:\Users\cware\Desktop\Steller25Nov\TagTesting25Nov2013\M10.DSG	11-1-2013	15:7:31	215095.000000	4301.900000	0.566406	-0.945313	-1.082031	0.315596	0.488991	0.537615	-16.784668	53.207397	10.482788
C:\Users\cware\Desktop\Steller25Nov\TagTesting25Nov2013\M10.DSG	11-1-2013	15:7:31	215096.000000	4301.920000	0.292969	-0.917969	-1.140625	0.308257	0.487156	0.539450	-17.150879	20.263672	7.766724
C:\Users\cware\Desktop\Steller25Nov\TagTesting25Nov2013\M10.DSG	11-1-2013	15:7:31	215097.000000	4301.940000	0.414063	-0.906250	-0.957031	0.306422	0.486239	0.539450	4.714966	22.232056	-4.745483
C:\Users\cware\Desktop\Steller25Nov\TagTesting25Nov2013\M10.DSG	11-1-2013	15:7:31	215098.000000	4301.960000	0.242188	-0.871094	-0.828125	0.302752	0.487156	0.541284	-3.280640	-2.395630	-7.583618
C:\Users\cware\Desktop\Steller25Nov\TagTesting25Nov2013\M10.DSG	11-1-2013	15:7:31	215099.000000	4301.980000	0.285156	-0.863281	-0.878906	0.301835	0.486239	0.541284	-8.026123	35.827637	-0.427246
C:\Users\cware\Desktop\Steller25Nov\TagTesting25Nov2013\M10.DSG	11-1-2013	15:7:31	215100.000000	4302.000000	0.050781	-0.875000	-0.718750	0.298165	0.487156	0.542202	1.052856	23.284912	-7.858276
C:\Users\cware\Desktop\Steller25Nov\TagTesting25Nov2013\M10.DSG	11-1-2013	15:7:31	215101.000000	4302.020000	0.070313	-0.859375	-0.707031	0.293578	0.486239	0.542202	7.675171	30.288696	7.553101
C:\Users\cware\Desktop\Steller25Nov\TagTesting25Nov2013\M10.DSG	11-1-2013	15:7:31	215102.000000	4302.040000	0.105469	-0.839844	-0.714844	0.291743	0.488073	0.541284	6.835938	-14.587402	2.273560
C:\Users\cware\Desktop\Steller25Nov\TagTesting25Nov2013\M10.DSG	11-1-2013	15:7:31	215103.000000	4302.060000	0.082031	-0.941406	-0.785156	0.290826	0.488991	0.542202	-12.084961	-14.648438	2.243042
C:\Users\cware\Desktop\Steller25Nov\TagTesting25Nov2013\M10.DSG	11-1-2013	15:7:31	215104.000000	4302.080000	0.082031	-0.941406	-0.785156	0.293578	0.489908	0.541284	7.461548	-23.941040	5.920410
C:\Users\cware\Desktop\Steller25Nov\TagTesting25Nov2013\M10.DSG	11-1-2013	15:7:31	215105.000000	4302.100000	-0.277344	-0.925781	-0.839844	0.294495	0.489908	0.539450	-6.179810	7.659912	5.844116
C:\Users\cware\Desktop\Steller25Nov\TagTesting25Nov2013\M10.DSG	11-1-2013	15:7:31	215106.000000	4302.120000	-0.121094	-0.832031	-0.765625	0.293578	0.490826	0.538532	-1.632690	-32.089233	0.106812
C:\Users\cware\Desktop\Steller25Nov\TagTesting25Nov2013\M10.DSG	11-1-2013	15:7:31	215107.000000	4302.140000	-0.082031	-0.906250	-0.710938	0.296330	0.490826	0.539450	-12.619019	14.129639	2.838135
C:\Users\cware\Desktop\Steller25Nov\TagTesting25Nov2013\M10.DSG	11-1-2013	15:7:31	215108.000000	4302.160000	-0.164063	-0.828125	-0.777344	0.288991	0.490826	0.540367	-6.164551	46.417236	9.902954
C:\Users\cware\Desktop\Steller25Nov\TagTesting25Nov2013\M10.DSG	11-1-2013	15:7:31	215109.000000	4302.180000	0.058594	-0.765625	-0.710938	0.282569	0.488991	0.544037	-18.859863	31.845093	9.628296
C:\Users\cware\Desktop\Steller25Nov\TagTesting25Nov2013\M10.DSG	11-1-2013	15:7:31	215110.000000	4302.200000	-0.046875	-0.839844	-0.855469	0.276147	0.488991	0.544037	0.534058	31.967163	9.658813
C:\Users\cware\Desktop\Steller25Nov\TagTesting25Nov2013\M10.DSG	11-1-2013	15:7:31	215111.000000	4302.220000	0.105469	-0.812500	-0.648438	0.273394	0.488073	0.544954	-4.562378	10.635376	7.781982
C:\Users\cware\Desktop\Steller25Nov\TagTesting25Nov2013\M10.DSG	11-1-2013	15:7:31	215112.000000	4302.240000	0.007813	-0.824219	-0.652344	0.271560	0.490826	0.544954	-1.480103	4.135132	14.892578
C:\Users\cware\Desktop\Steller25Nov\TagTesting25Nov2013\M10.DSG	11-1-2013	15:7:31	215113.000000	4302.260000	0.058594	-0.812500	-0.730469	0.266972	0.489908	0.544954	-4.669189	4.806519	4.669189
C:\Users\cware\Desktop\Steller25Nov\TagTesting25Nov2013\M10.DSG	11-1-2013	15:7:31	215114.000000	4302.280000	-0.039063	-0.933594	-0.675781	0.262385	0.490826	0.544954	-16.113281	28.533936	9.368896
C:\Users\cware\Desktop\Steller25Nov\TagTesting25Nov2013\M10.DSG	11-1-2013	15:7:31	215115.000000	4302.300000	0.054688	-0.855469	-0.699219	0.260550	0.489908	0.545872	-0.885010	-7.568359	12.435913
C:\Users\cware\Desktop\Steller25Nov\TagTesting25Nov2013\M10.DSG	11-1-2013	15:7:31	215116.000000	4302.320000	-0.097656	-0.824219	-0.812500	0.255046	0.490826	0.545872	-4.516602	44.479370	10.635376
C:\Users\cware\Desktop\Steller25Nov\TagTesting25Nov2013\M10.DSG	11-1-2013	15:7:31	215117.000000	4302.340000	0.210938	-0.855469	-0.667969	0.251376	0.490826	0.545872	-15.258789	-0.793457	-0.366211
C:\Users\cware\Desktop\Steller25Nov\TagTesting25Nov2013\M10.DSG	11-1-2013	15:7:31	215118.000000	4302.360000	-0.058594	-0.847656	-0.785156	0.252294	0.489908	0.545872	-14.892578	25.299072	4.089355
C:\Users\cware\Desktop\Steller25Nov\TagTesting25Nov2013\M10.DSG	11-1-2013	15:7:31	215119.000000	4302.380000	0.035156	-0.851563	-0.660156	0.248624	0.488991	0.546789	-3.662109	-22.247314	1.770020
C:\Users\cware\Desktop\Steller25Nov\TagTesting25Nov2013\M10.DSG	11-1-2013	15:7:31	215120.000000	4302.400000	0.085938	-0.906250	-0.828125	0.249541	0.488991	0.546789	-3.112793	22.125244	5.096436
C:\Users\cware\Desktop\Steller25Nov\TagTesting25Nov2013\M10.DSG	11-1-2013	15:7:31	215121.000000	4302.420000	-0.007813	-0.855469	-0.855469	0.245872	0.488991	0.548624	-18.264771	21.789551	11.230469
C:\Users\cware\Desktop\Steller25Nov\TagTesting25Nov2013\M10.DSG	11-1-2013	15:7:31	215122.000000	4302.440000	-0.117188	-0.890625	-0.675781	0.242202	0.487156	0.548624	-6.835938	-11.016846	2.014160
C:\Users\cware\Desktop\Steller25Nov\TagTesting25Nov2013\M10.DSG	11-1-2013	15:7:31	215123.000000	4302.460000	0.093750	-0.910156	-0.722656	0.238532	0.485321	0.551376	-11.428833	3.692627	0.183105
C:\Users\cware\Desktop\Steller25Nov\TagTesting25Nov2013\M10.DSG	11-1-2013	15:7:31	215124.000000	4302.480000	0.003906	-0.789063	-0.816406	0.235780	0.486239	0.550459	-11.047363	4.348755	5.584717
C:\Users\cware\Desktop\Steller25Nov\TagTesting25Nov2013\M10.DSG	11-1-2013	15:7:31	215125.000000	4302.500000	0.109375	-0.863281	-0.683594	0.233028	0.485321	0.551376	-2.746582	-18.630981	-4.013062
C:\Users\cware\Desktop\Steller25Nov\TagTesting25Nov2013\M10.DSG	11-1-2013	15:7:31	215126.000000	4302.520000	0.046875	-0.878906	-0.671875	0.233945	0.484404	0.552294	-11.978149	27.267456	1.419067
C:\Users\cware\Desktop\Steller25Nov\TagTesting25Nov2013\M10.DSG	11-1-2013	15:7:31	215127.000000	4302.540000	0.109375	-0.894531	-0.851563	0.230275	0.483486	0.554128	-4.241943	7.019043	10.131836
C:\Users\cware\Desktop\Steller25Nov\TagTesting25Nov2013\M10.DSG	11-1-2013	15:7:31	215128.000000	4302.560000	0.070313	-0.847656	-0.738281	0.227523	0.483486	0.552294	-5.920410	-3.509521	1.190186
C:\Users\cware\Desktop\Steller25Nov\TagTesting25Nov2013\M10.DSG	11-1-2013	15:7:31	215129.000000	4302.580000	0.011719	-0.820313	-0.859375	0.227523	0.482569	0.554128	-11.474609	21.957397	3.051758
C:\Users\cware\Desktop\Steller25Nov\TagTesting25Nov2013\M10.DSG	11-1-2013	15:7:31	215130.000000	4302.600000	0.011719	-0.820313	-0.859375	0.222936	0.481651	0.555046	-1.220703	-6.607056	2.471924
C:\Users\cware\Desktop\Steller25Nov\TagTesting25Nov2013\M10.DSG	11-1-2013	15:7:31	215131.000000	4302.620000	0.058594	-0.878906	-0.671875	0.217431	0.481651	0.554128	-8.514404	0.686646	0.839233
C:\Users\cware\Desktop\Steller25Nov\TagTesting25Nov2013\M10.DSG	11-1-2013	15:7:31	215132.000000	4302.640000	-0.042969	-0.875000	-0.925781	0.222018	0.480734	0.554128	-21.255493	33.493042	2.182007
C:\Users\cware\Desktop\Steller25Nov\TagTesting25Nov2013\M10.DSG	11-1-2013	15:7:31	215133.000000	4302.660000	0.058594	-0.875000	-0.871094	0.218349	0.479817	0.555046	-7.064819	13.000488	0.610352
C:\Users\cware\Desktop\Steller25Nov\TagTesting25Nov2013\M10.DSG	11-1-2013	15:7:31	215134.000000	4302.680000	0.160156	-0.875000	-0.722656	0.214679	0.478899	0.557798	-10.971069	-10.391235	-1.113892
C:\Users\cware\Desktop\Steller25Nov\TagTesting25Nov2013\M10.DSG	11-1-2013	15:7:31	215135.000000	4302.700000	0.128906	-0.906250	-0.738281	0.214679	0.476147	0.558716	-17.684937	1.296997	5.218506
C:\Users\cware\Desktop\Steller25Nov\TagTesting25Nov2013\M10.DSG	11-1-2013	15:7:31	215136.000000	4302.720000	0.160156	-0.781250	-0.890625	0.214679	0.476147	0.557798	-13.473511	2.319336	0.411987
C:\Users\cware\Desktop\Steller25Nov\TagTesting25Nov2013\M10.DSG	11-1-2013	15:7:31	215137.000000	4302.740000	0.195313	-0.808594	-0.695313	0.211927	0.474312	0.558716	-10.864258	-16.189575	-4.058838
C:\Users\cware\Desktop\Steller25Nov\TagTesting25Nov2013\M10.DSG	11-1-2013	15:7:31	215138.000000	4302.760000	0.109375	-0.886719	-0.753906	0.211927	0.473394	0.560550	-23.651123	-4.898071	-4.379272
C:\Users\cware\Desktop\Steller25Nov\TagTesting25Nov2013\M10.DSG	11-1-2013	15:7:31	215139.000000	4302.780000	0.042969	-0.937500	-0.722656	0.207339	0.470642	0.561468	-7.659912	-3.677368	5.126953
C:\Users\cware\Desktop\Steller25Nov\TagTesting25Nov2013\M10.DSG	11-1-2013	15:7:31	215140.000000	4302.800000	0.128906	-0.824219	-0.851563	0.206422	0.469725	0.561468	-3.311157	-28.213501	-0.030518
C:\Users\cware\Desktop\Steller25Nov\TagTesting25Nov2013\M10.DSG	11-1-2013	15:7:31	215141.000000	4302.820000	0.050781	-0.839844	-0.847656	0.210092	0.467890	0.564220	-17.471313	20.370483	3.890991
C:\Users\cware\Desktop\Steller25Nov\TagTesting25Nov2013\M10.DSG	11-1-2013	15:7:31	215142.000000	4302.840000	0.058594	-0.808594	-0.781250	0.204587	0.467890	0.564220	-10.574341	0.869751	6.820679
C:\Users\cware\Desktop\Steller25Nov\TagTesting25Nov2013\M10.DSG	11-1-2013	15:7:31	215143.000000	4302.860000	0.183594	-0.808594	-0.820313	0.202752	0.466055	0.565138	-14.587402	-19.973755	-5.035400
C:\Users\cware\Desktop\Steller25Nov\TagTesting25Nov2013\M10.DSG	11-1-2013	15:7:31	215144.000000	4302.880000	-0.046875	-0.832031	-0.789063	0.200917	0.464220	0.565138	-20.919800	27.084351	3.204346
C:\Users\cware\Desktop\Steller25Nov\TagTesting25Nov2013\M10.DSG	11-1-2013	15:7:31	215145.000000	4302.900000	0.378906	-0.839844	-0.660156	0.199083	0.462385	0.566972	-9.094238	-1.434326	2.990723
C:\Users\cware\Desktop\Steller25Nov\TagTesting25Nov2013\M10.DSG	11-1-2013	15:7:31	215146.000000	4302.920000	0.226563	-0.886719	-0.742188	0.202752	0.461468	0.567890	-9.185791	-7.400513	1.983643
C:\Users\cware\Desktop\Steller25Nov\TagTesting25Nov2013\M10.DSG	11-1-2013	15:7:31	215147.000000	4302.940000	0.019531	-0.832031	-0.882813	0.200917	0.460550	0.568807	-28.839111	-5.187988	0.900269
C:\Users\cware\Desktop\Steller25Nov\TagTesting25Nov2013\M10.DSG	11-1-2013	15:7:31	215148.000000	4302.960000	0.128906	-0.773438	-0.839844	0.199083	0.457798	0.571560	-21.209717	28.961182	4.257202
C:\Users\cware\Desktop\Steller25Nov\TagTesting25Nov2013\M10.DSG	11-1-2013	15:7:31	215149.000000	4302.980000	0.207031	-0.816406	-0.683594	0.196330	0.455046	0.572477	-11.840820	-45.822144	-1.724243
C:\Users\cware\Desktop\Steller25Nov\TagTesting25Nov2013\M10.DSG	11-1-2013	15:7:31	215150.000000	4303.000000	0.183594	-0.820313	-0.812500	0.196330	0.453211	0.571560	-16.693115	60.928345	4.959106
C:\Users\cware\Desktop\Steller25Nov\TagTesting25Nov2013\M10.DSG	11-1-2013	15:7:31	215151.000000	4303.020000	0.191406	-0.781250	-0.835938	0.194495	0.451376	0.572477	-27.557373	-10.543823	-2.288818
C:\Users\cware\Desktop\Steller25Nov\TagTesting25Nov2013\M10.DSG	11-1-2013	15:7:31	215152.000000	4303.040000	0.062500	-0.812500	-0.972656	0.196330	0.447706	0.576147	-14.465332	16.983032	7.156372
C:\Users\cware\Desktop\Steller25Nov\TagTesting25Nov2013\M10.DSG	11-1-2013	15:7:31	215153.000000	4303.060000	0.066406	-0.804688	-0.792969	0.194495	0.447706	0.577064	-9.582520	-19.546509	0.946045
C:\Users\cware\Desktop\Steller25Nov\TagTesting25Nov2013\M10.DSG	11-1-2013	15:7:31	215154.000000	4303.080000	0.199219	-0.835938	-0.730469	0.194495	0.445872	0.577064	-20.843506	1.663208	-0.274658
C:\Users\cware\Desktop\Steller25Nov\TagTesting25Nov2013\M10.DSG	11-1-2013	15:7:31	215155.000000	4303.100000	0.148438	-0.773438	-0.882813	0.192661	0.443119	0.578899	-28.549194	9.063721	4.714966
C:\Users\cware\Desktop\Steller25Nov\TagTesting25Nov2013\M10.DSG	11-1-2013	15:7:31	215156.000000	4303.120000	0.148438	-0.773438	-0.882813	0.191743	0.438532	0.580734	-16.738892	-26.016235	7.095337
C:\Users\cware\Desktop\Steller25Nov\TagTesting25Nov2013\M10.DSG	11-1-2013	15:7:31	215157.000000	4303.140000	0.148438	-0.812500	-0.769531	0.191743	0.437615	0.582569	-15.716553	23.742676	7.324219
C:\Users\cware\Desktop\Steller25Nov\TagTesting25Nov2013\M10.DSG	11-1-2013	15:7:31	215158.000000	4303.160000	0.132813	-0.851563	-0.824219	0.186239	0.434862	0.582569	-22.201538	-8.529663	-2.777100
C:\Users\cware\Desktop\Steller25Nov\TagTesting25Nov2013\M10.DSG	11-1-2013	15:7:31	215159.000000	4303.180000	0.179688	-0.773438	-0.769531	0.189908	0.432110	0.584404	-24.963379	29.312134	5.355835
C:\Users\cware\Desktop\Steller25Nov\TagTesting25Nov2013\M10.DSG	11-1-2013	15:7:31	215160.000000	4303.200000	0.257813	-0.777344	-0.847656	0.187156	0.429358	0.585321	-23.880005	-7.751465	1.937866
C:\Users\cware\Desktop\Steller25Nov\TagTesting25Nov2013\M10.DSG	11-1-2013	15:7:31	215161.000000	4303.220000	0.066406	-0.804688	-0.898438	0.188991	0.425688	0.588991	-12.756348	33.950806	8.834839
C:\Users\cware\Desktop\Steller25Nov\TagTesting25Nov2013\M10.DSG	11-1-2013	15:7:31	215162.000000	4303.240000	0.292969	-0.777344	-0.714844	0.183486	0.422936	0.588991	-20.767212	-8.560181	1.998901
C:\Users\cware\Desktop\Steller25Nov\TagTesting25Nov2013\M10.DSG	11-1-2013	15:7:31	215163.000000	4303.260000	0.160156	-0.800781	-0.804688	0.182569	0.420183	0.590826	-38.070679	13.305664	3.372192
C:\Users\cware\Desktop\Steller25Nov\TagTesting25Nov2013\M10.DSG	11-1-2013	15:7:31	215164.000000	4303.280000	0.222656	-0.789063	-0.796875	0.182569	0.417431	0.591743	-26.199341	8.377075	5.447388
C:\Users\cware\Desktop\Steller25Nov\TagTesting25Nov2013\M10.DSG	11-1-2013	15:7:31	215165.000000	4303.300000	0.183594	-0.781250	-0.843750	0.179817	0.413761	0.593578	-9.094238	-0.366211	8.682251
C:\Users\cware\Desktop\Steller25Nov\TagTesting25Nov2013\M10.DSG	11-1-2013	15:7:31	215166.000000	4303.320000	0.238281	-0.730469	-0.882813	0.178899	0.411927	0.593578	-13.153076	-9.735107	6.347656
C:\Users\cware\Desktop\Steller25Nov\TagTesting25Nov2013\M10.DSG	11-1-2013	15:7:31	215167.000000	4303.340000	0.171875	-0.699219	-0.929688	0.178899	0.408257	0.596330	-34.545898	-14.175415	-2.273560
C:\Users\cware\Desktop\Steller25Nov\TagTesting25Nov2013\M10.DSG	11-1-2013	15:7:31	215168.000000	4303.360000	0.156250	-0.738281	-0.843750	0.178899	0.405505	0.598165	-38.497925	17.807007	4.379272
C:\Users\cware\Desktop\Steller25Nov\TagTesting25Nov2013\M10.DSG	11-1-2013	15:7:31	215169.000000	4303.380000	0.195313	-0.796875	-0.792969	0.174312	0.400000	0.599083	-23.391724	8.895874	11.428833
C:\Users\cware\Desktop\Steller25Nov\TagTesting25Nov2013\M10.DSG	11-1-2013	15:7:31	215170.000000	4303.400000	0.285156	-0.789063	-0.808594	0.173394	0.399083	0.600917	-13.504028	-2.716064	13.656616
C:\Users\cware\Desktop\Steller25Nov\TagTesting25Nov2013\M10.DSG	11-1-2013	15:7:31	215171.000000	4303.420000	0.292969	-0.757813	-0.890625	0.173394	0.393578	0.601835	-12.863159	5.035400	7.217407
C:\Users\cware\Desktop\Steller25Nov\TagTesting25Nov2013\M10.DSG	11-1-2013	15:7:31	215172.000000	4303.440000	0.195313	-0.699219	-1.000000	0.171560	0.391743	0.603670	-19.836426	10.345459	3.448486
C:\Users\cware\Desktop\Steller25Nov\TagTesting25Nov2013\M10.DSG	11-1-2013	15:7:31	215173.000000	4303.460000	0.250000	-0.691406	-0.960938	0.169725	0.388073	0.605505	-27.069092	4.943848	3.402710
C:\Users\cware\Desktop\Steller25Nov\TagTesting25Nov2013\M10.DSG	11-1-2013	15:7:31	215174.000000	4303.480000	0.125000	-0.734375	-0.871094	0.169725	0.386239	0.606422	-26.916504	-6.927490	8.132935
C:\Users\cware\Desktop\Steller25Nov\TagTesting25Nov2013\M10.DSG	11-1-2013	15:7:31	215175.000000	4303.500000	0.304688	-0.722656	-0.832031	0.166972	0.379817	0.606422	-15.304565	23.132324	7.980347
C:\Users\cware\Desktop\Steller25Nov\TagTesting25Nov2013\M10.DSG	11-1-2013	15:7:31	215176.000000	4303.520000	0.226563	-0.750000	-0.902344	0.166055	0.378899	0.608257	-13.412476	-17.425537	2.441406
C:\Users\cware\Desktop\Steller25Nov\TagTesting25Nov2013\M10.DSG	11-1-2013	15:7:31	215177.000000	4303.540000	0.136719	-0.750000	-0.953125	0.165138	0.375229	0.610092	-32.272339	-1.495361	1.327515
C:\Users\cware\Desktop\Steller25Nov\TagTesting25Nov2013\M10.DSG	11-1-2013	15:7:31	215178.000000	4303.560000	0.289063	-0.683594	-0.957031	0.166972	0.373394	0.610092	-35.949707	19.653320	1.693726
C:\Users\cware\Desktop\Steller25Nov\TagTesting25Nov2013\M10.DSG	11-1-2013	15:7:31	215179.000000	4303.580000	0.105469	-0.652344	-1.015625	0.163303	0.366055	0.613761	-30.532837	12.237549	5.920410
C:\Users\cware\Desktop\Steller25Nov\TagTesting25Nov2013\M10.DSG	11-1-2013	15:7:31	215180.000000	4303.600000	0.214844	-0.636719	-0.988281	0.161468	0.365138	0.612844	-28.991699	-5.828857	3.967285
C:\Users\cware\Desktop\Steller25Nov\TagTesting25Nov2013\M10.DSG	11-1-2013	15:7:31	215181.000000	4303.620000	0.273438	-0.683594	-0.921875	0.160550	0.362385	0.614679	-13.290405	-2.380371	9.765625
C:\Users\cware\Desktop\Steller25Nov\TagTesting25Nov2013\M10.DSG	11-1-2013	15:7:31	215182.000000	4303.640000	0.273438	-0.683594	-0.921875	0.157798	0.356881	0.616514	-11.901855	0.854492	8.300781
C:\Users\cware\Desktop\Steller25Nov\TagTesting25Nov2013\M10.DSG	11-1-2013	15:7:31	215183.000000	4303.660000	0.234375	-0.671875	-0.910156	0.156881	0.354128	0.617431	-12.741089	1.785278	4.272461
C:\Users\cware\Desktop\Steller25Nov\TagTesting25Nov2013\M10.DSG	11-1-2013	15:7:31	215184.000000	4303.680000	0.269531	-0.714844	-0.863281	0.155046	0.351376	0.617431	-19.973755	-7.476807	1.419067
C:\Users\cware\Desktop\Steller25Nov\TagTesting25Nov2013\M10.DSG	11-1-2013	15:7:31	215185.000000	4303.700000	0.265625	-0.722656	-0.929688	0.155046	0.348624	0.619266	-29.678345	13.961792	4.226685
C:\Users\cware\Desktop\Steller25Nov\TagTesting25Nov2013\M10.DSG	11-1-2013	15:7:31	215186.000000	4303.720000	0.296875	-0.707031	-0.953125	0.153211	0.344954	0.621101	-31.646729	0.122070	3.631592
C:\Users\cware\Desktop\Steller25Nov\TagTesting25Nov2013\M10.DSG	11-1-2013	15:7:31	215187.000000	4303.740000	0.246094	-0.648438	-0.988281	0.152294	0.342202	0.619266	-19.699097	-17.852783	6.256104
C:\Users\cware\Desktop\Steller25Nov\TagTesting25Nov2013\M10.DSG	11-1-2013	15:7:31	215188.000000	4303.760000	0.113281	-0.652344	-1.027344	0.150459	0.337615	0.621101	-24.810791	42.892456	12.695313
C:\Users\cware\Desktop\Steller25Nov\TagTesting25Nov2013\M10.DSG	11-1-2013	15:7:31	215189.000000	4303.780000	0.335938	-0.617188	-1.007813	0.149541	0.334862	0.623853	-8.865356	-14.999390	5.172729
C:\Users\cware\Desktop\Steller25Nov\TagTesting25Nov2013\M10.DSG	11-1-2013	15:7:31	215190.000000	4303.800000	0.187500	-0.593750	-1.054688	0.146789	0.331193	0.623853	-9.979248	4.226685	6.988525
C:\Users\cware\Desktop\Steller25Nov\TagTesting25Nov2013\M10.DSG	11-1-2013	15:7:31	215191.000000	4303.820000	0.316406	-0.582031	-0.972656	0.144037	0.328440	0.624771	-18.829346	-19.302368	2.471924
C:\Users\cware\Desktop\Steller25Nov\TagTesting25Nov2013\M10.DSG	11-1-2013	15:7:31	215192.000000	4303.840000	0.234375	-0.558594	-0.992188	0.145872	0.324771	0.625688	-21.392822	22.140503	-0.076294
C:\Users\cware\Desktop\Steller25Nov\TagTesting25Nov2013\M10.DSG	11-1-2013	15:7:31	215193.000000	4303.860000	0.312500	-0.570313	-0.960938	0.143119	0.322936	0.626606	-25.177002	3.540039	2.426147
C:\Users\cware\Desktop\Steller25Nov\TagTesting25Nov2013\M10.DSG	11-1-2013	15:7:31	215194.000000	4303.880000	0.265625	-0.578125	-0.968750	0.143119	0.318349	0.626606	-28.442383	-2.395630	0.488281
C:\Users\cware\Desktop\Steller25Nov\TagTesting25Nov2013\M10.DSG	11-1-2013	15:7:31	215195.000000	4303.900000	0.246094	-0.574219	-0.960938	0.142202	0.315596	0.626606	-18.753052	-4.928589	4.821777
C:\Users\cware\Desktop\Steller25Nov\TagTesting25Nov2013\M10.DSG	11-1-2013	15:7:31	215196.000000	4303.920000	0.285156	-0.625000	-0.996094	0.142202	0.314679	0.628440	-20.843506	19.012451	5.249023
C:\Users\cware\Desktop\Steller25Nov\TagTesting25Nov2013\M10.DSG	11-1-2013	15:7:31	215197.000000	4303.940000	0.332031	-0.582031	-0.953125	0.139450	0.310092	0.629358	-22.048950	11.230469	2.014160
C:\Users\cware\Desktop\Steller25Nov\TagTesting25Nov2013\M10.DSG	11-1-2013	15:7:31	215198.000000	4303.960000	0.304688	-0.601563	-0.980469	0.137615	0.307339	0.630275	-15.487671	0.869751	2.380371
C:\Users\cware\Desktop\Steller25Nov\TagTesting25Nov2013\M10.DSG	11-1-2013	15:7:31	215199.000000	4303.980000	0.281250	-0.601563	-1.031250	0.134862	0.302752	0.630275	-19.760132	11.001587	1.708984
C:\Users\cware\Desktop\Steller25Nov\TagTesting25Nov2013\M10.DSG	11-1-2013	15:7:31	215200.000000	4304.000000	0.304688	-0.597656	-1.003906	0.132110	0.300917	0.631193	-21.392822	-16.433716	0.320435
C:\Users\cware\Desktop\Steller25Nov\TagTesting25Nov2013\M10.DSG	11-1-2013	15:7:31	215201.000000	4304.020000	0.246094	-0.550781	-1.003906	0.132110	0.297248	0.630275	-18.386841	12.222290	5.523682
C:\Users\cware\Desktop\Steller25Nov\TagTesting25Nov2013\M10.DSG	11-1-2013	15:7:31	215202.000000	4304.040000	0.265625	-0.558594	-1.007813	0.130275	0.294495	0.632110	-16.921997	0.900269	2.059937
C:\Users\cware\Desktop\Steller25Nov\TagTesting25Nov2013\M10.DSG	11-1-2013	15:7:31	215203.000000	4304.060000	0.398438	-0.566406	-0.960938	0.130275	0.292661	0.633028	-21.301270	3.616333	0.228882
C:\Users\cware\Desktop\Steller25Nov\TagTesting25Nov2013\M10.DSG	11-1-2013	15:7:31	215204.000000	4304.080000	0.230469	-0.562500	-1.023438	0.128440	0.289908	0.632110	-21.423340	8.789063	-1.251221
C:\Users\cware\Desktop\Steller25Nov\TagTesting25Nov2013\M10.DSG	11-1-2013	15:7:31	215205.000000	4304.100000	0.265625	-0.550781	-1.035156	0.123853	0.286239	0.633028	-19.546509	-10.086060	-0.411987
C:\Users\cware\Desktop\Steller25Nov\TagTesting25Nov2013\M10.DSG	11-1-2013	15:7:31	215206.000000	4304.120000	0.343750	-0.523438	-0.996094	0.124771	0.285321	0.633945	-20.156860	33.325195	4.608154
C:\Users\cware\Desktop\Steller25Nov\TagTesting25Nov2013\M10.DSG	11-1-2013	15:7:31	215207.000000	4304.140000	0.335938	-0.542969	-0.996094	0.122018	0.279817	0.633945	-19.195557	-11.962891	-2.883911
C:\Users\cware\Desktop\Steller25Nov\TagTesting25Nov2013\M10.DSG	11-1-2013	15:7:31	215208.000000	4304.160000	0.335938	-0.542969	-0.996094	0.120183	0.277982	0.634862	-17.471313	17.120361	5.187988
C:\Users\cware\Desktop\Steller25Nov\TagTesting25Nov2013\M10.DSG	11-1-2013	15:7:31	215209.000000	4304.180000	0.324219	-0.519531	-1.007813	0.116514	0.274312	0.633945	-18.737793	9.826660	1.342773
C:\Users\cware\Desktop\Steller25Nov\TagTesting25Nov2013\M10.DSG	11-1-2013	15:7:31	215210.000000	4304.200000	0.398438	-0.507813	-0.996094	0.113761	0.271560	0.634862	-17.608643	-10.925293	0.915527
C:\Users\cware\Desktop\Steller25Nov\TagTesting25Nov2013\M10.DSG	11-1-2013	15:7:31	215211.000000	4304.220000	0.265625	-0.523438	-1.003906	0.114679	0.267890	0.634862	-19.317627	28.686523	4.470825
C:\Users\cware\Desktop\Steller25Nov\TagTesting25Nov2013\M10.DSG	11-1-2013	15:7:31	215212.000000	4304.240000	0.421875	-0.503906	-0.992188	0.109174	0.266972	0.636697	-19.348145	-3.723145	0.915527
C:\Users\cware\Desktop\Steller25Nov\TagTesting25Nov2013\M10.DSG	11-1-2013	15:7:31	215213.000000	4304.260000	0.296875	-0.468750	-1.023438	0.109174	0.262385	0.634862	-14.785767	15.716553	3.417969
C:\Users\cware\Desktop\Steller25Nov\TagTesting25Nov2013\M10.DSG	11-1-2013	15:7:31	215214.000000	4304.280000	0.398438	-0.492188	-0.960938	0.107339	0.259633	0.634862	-18.600464	-0.320435	0.930786
C:\Users\cware\Desktop\Steller25Nov\TagTesting25Nov2013\M10.DSG	11-1-2013	15:7:31	215215.000000	4304.300000	0.328125	-0.492188	-1.019531	0.103670	0.255963	0.635780	-21.347046	28.121948	3.875732
C:\Users\cware\Desktop\Steller25Nov\TagTesting25Nov2013\M10.DSG	11-1-2013	15:7:31	215216.000000	4304.320000	0.414063	-0.488281	-1.000000	0.100917	0.254128	0.635780	-17.425537	-1.052856	1.724243
C:\Users\cware\Desktop\Steller25Nov\TagTesting25Nov2013\M10.DSG	11-1-2013	15:7:31	215217.000000	4304.340000	0.351563	-0.500000	-1.023438	0.101835	0.249541	0.635780	-22.674561	24.902344	3.814697
C:\Users\cware\Desktop\Steller25Nov\TagTesting25Nov2013\M10.DSG	11-1-2013	15:7:31	215218.000000	4304.360000	0.355469	-0.511719	-1.050781	0.096330	0.248624	0.634862	-21.606445	16.540527	1.083374
C:\Users\cware\Desktop\Steller25Nov\TagTesting25Nov2013\M10.DSG	11-1-2013	15:7:31	215219.000000	4304.380000	0.417969	-0.500000	-0.960938	0.094495	0.245872	0.635780	-15.914917	12.863159	2.624512
C:\Users\cware\Desktop\Steller25Nov\TagTesting25Nov2013\M10.DSG	11-1-2013	15:7:31	215220.000000	4304.400000	0.359375	-0.492188	-0.996094	0.089908	0.243119	0.634862	-11.947632	2.899170	3.112793
C:\Users\cware\Desktop\Steller25Nov\TagTesting25Nov2013\M10.DSG	11-1-2013	15:7:31	215221.000000	4304.420000	0.417969	-0.492188	-0.980469	0.090826	0.243119	0.635780	-12.054443	-6.515503	3.463745
C:\Users\cware\Desktop\Steller25Nov\TagTesting25Nov2013\M10.DSG	11-1-2013	15:7:31	215222.000000	4304.440000	0.324219	-0.488281	-0.960938	0.088991	0.239450	0.635780	-12.191772	30.624390	7.934570
C:\Users\cware\Desktop\Steller25Nov\TagTesting25Nov2013\M10.DSG	11-1-2013	15:7:31	215223.000000	4304.460000	0.429688	-0.484375	-0.988281	0.085321	0.237615	0.634862	-13.504028	9.216309	7.049561
C:\Users\cware\Desktop\Steller25Nov\TagTesting25Nov2013\M10.DSG	11-1-2013	15:7:31	215224.000000	4304.480000	0.394531	-0.484375	-1.023438	0.084404	0.234862	0.634862	-10.375977	6.027222	9.918213
C:\Users\cware\Desktop\Steller25Nov\TagTesting25Nov2013\M10.DSG	11-1-2013	15:7:31	215225.000000	4304.500000	0.429688	-0.472656	-0.996094	0.082569	0.233945	0.634862	-9.292603	23.254395	8.407593
C:\Users\cware\Desktop\Steller25Nov\TagTesting25Nov2013\M10.DSG	11-1-2013	15:7:31	215226.000000	4304.520000	0.363281	-0.476563	-0.984375	0.076147	0.229358	0.633945	-9.063721	-11.337280	1.647949
C:\Users\cware\Desktop\Steller25Nov\TagTesting25Nov2013\M10.DSG	11-1-2013	15:7:31	215227.000000	4304.540000	0.511719	-0.480469	-0.949219	0.077982	0.229358	0.633945	-7.293701	24.017334	6.805420
C:\Users\cware\Desktop\Steller25Nov\TagTesting25Nov2013\M10.DSG	11-1-2013	15:7:31	215228.000000	4304.560000	0.375000	-0.503906	-0.972656	0.072477	0.226606	0.633028	-7.965088	11.764526	6.973267
C:\Users\cware\Desktop\Steller25Nov\TagTesting25Nov2013\M10.DSG	11-1-2013	15:7:31	215229.000000	4304.580000	0.449219	-0.464844	-0.960938	0.072477	0.225688	0.633945	-6.515503	4.989624	7.888794
C:\Users\cware\Desktop\Steller25Nov\TagTesting25Nov2013\M10.DSG	11-1-2013	15:7:31	215230.000000	4304.600000	0.394531	-0.480469	-0.976563	0.071560	0.224771	0.633028	-11.260986	2.914429	7.553101
C:\Users\cware\Desktop\Steller25Nov\TagTesting25Nov2013\M10.DSG	11-1-2013	15:7:31	215231.000000	4304.620000	0.335938	-0.515625	-1.011719	0.069725	0.222018	0.633028	-15.014648	2.975464	8.300781
C:\Users\cware\Desktop\Steller25Nov\TagTesting25Nov2013\M10.DSG	11-1-2013	15:7:31	215232.000000	4304.640000	0.394531	-0.507813	-0.996094	0.069725	0.219266	0.633028	-13.122559	6.011963	11.001587
C:\Users\cware\Desktop\Steller25Nov\TagTesting25Nov2013\M10.DSG	11-1-2013	15:7:31	215233.000000	4304.660000	0.375000	-0.425781	-1.023438	0.066972	0.216514	0.632110	-12.435913	8.132935	9.521484
C:\Users\cware\Desktop\Steller25Nov\TagTesting25Nov2013\M10.DSG	11-1-2013	15:7:31	215234.000000	4304.680000	0.375000	-0.425781	-1.023438	0.065138	0.214679	0.632110	-13.580322	18.951416	10.986328
C:\Users\cware\Desktop\Steller25Nov\TagTesting25Nov2013\M10.DSG	11-1-2013	15:7:31	215235.000000	4304.700000	0.453125	-0.433594	-0.929688	0.058716	0.210092	0.630275	-12.313843	8.377075	9.887695
C:\Users\cware\Desktop\Steller25Nov\TagTesting25Nov2013\M10.DSG	11-1-2013	15:7:31	215236.000000	4304.720000	0.464844	-0.429688	-0.960938	0.056881	0.210092	0.631193	-11.077881	6.866455	6.637573
C:\Users\cware\Desktop\Steller25Nov\TagTesting25Nov2013\M10.DSG	11-1-2013	15:7:31	215237.000000	4304.740000	0.406250	-0.425781	-0.984375	0.057798	0.206422	0.632110	-12.512207	28.015137	8.682251
C:\Users\cware\Desktop\Steller25Nov\TagTesting25Nov2013\M10.DSG	11-1-2013	15:7:31	215238.000000	4304.760000	0.503906	-0.429688	-0.957031	0.054128	0.203670	0.631193	-4.898071	0.518799	11.306763
C:\Users\cware\Desktop\Steller25Nov\TagTesting25Nov2013\M10.DSG	11-1-2013	15:7:31	215239.000000	4304.780000	0.429688	-0.417969	-1.003906	0.052294	0.201835	0.630275	-11.093140	7.843018	11.032104
C:\Users\cware\Desktop\Steller25Nov\TagTesting25Nov2013\M10.DSG	11-1-2013	15:7:31	215240.000000	4304.800000	0.480469	-0.394531	-0.917969	0.050459	0.200000	0.628440	-12.817383	2.212524	12.039185
C:\Users\cware\Desktop\Steller25Nov\TagTesting25Nov2013\M10.DSG	11-1-2013	15:7:31	215241.000000	4304.820000	0.437500	-0.445313	-0.980469	0.048624	0.196330	0.630275	-8.926392	-6.774902	14.434814
C:\Users\cware\Desktop\Steller25Nov\TagTesting25Nov2013\M10.DSG	11-1-2013	15:7:31	215242.000000	4304.840000	0.425781	-0.398438	-0.976563	0.049541	0.194495	0.629358	-3.372192	14.755249	20.324707
C:\Users\cware\Desktop\Steller25Nov\TagTesting25Nov2013\M10.DSG	11-1-2013	15:7:31	215243.000000	4304.860000	0.500000	-0.378906	-0.949219	0.044037	0.194495	0.629358	-1.037598	-9.338379	14.251709
C:\Users\cware\Desktop\Steller25Nov\TagTesting25Nov2013\M10.DSG	11-1-2013	15:7:31	215244.000000	4304.880000	0.500000	-0.394531	-0.925781	0.046789	0.194495	0.629358	-8.071899	-2.853394	13.702393
C:\Users\cware\Desktop\Steller25Nov\TagTesting25Nov2013\M10.DSG	11-1-2013	15:7:31	215245.000000	4304.900000	0.488281	-0.410156	-0.902344	0.045872	0.190826	0.628440	-6.958008	2.639771	13.381958
C:\Users\cware\Desktop\Steller25Nov\TagTesting25Nov2013\M10.DSG	11-1-2013	15:7:31	215246.000000	4304.920000	0.472656	-0.414063	-0.953125	0.044037	0.188991	0.628440	-11.322021	5.081177	13.458252
C:\Users\cware\Desktop\Steller25Nov\TagTesting25Nov2013\M10.DSG	11-1-2013	15:7:31	215247.000000	4304.940000	0.539063	-0.371094	-0.953125	0.042202	0.186239	0.626606	-10.223389	-0.961304	8.331299
C:\Users\cware\Desktop\Steller25Nov\TagTesting25Nov2013\M10.DSG	11-1-2013	15:7:31	215248.000000	4304.960000	0.496094	-0.398438	-0.996094	0.044037	0.185321	0.628440	-10.437012	-17.791748	9.536743
C:\Users\cware\Desktop\Steller25Nov\TagTesting25Nov2013\M10.DSG	11-1-2013	15:7:31	215249.000000	4304.980000	0.488281	-0.382813	-0.957031	0.044037	0.183486	0.629358	-2.975464	0.091553	10.696411
C:\Users\cware\Desktop\Steller25Nov\TagTesting25Nov2013\M10.DSG	11-1-2013	15:7:31	215250.000000	4305.000000	0.597656	-0.304688	-0.886719	0.045872	0.182569	0.628440	-2.471924	-50.949097	3.097534
C:\Users\cware\Desktop\Steller25Nov\TagTesting25Nov2013\M10.DSG	11-1-2013	15:7:31	215251.000000	4305.020000	0.484375	-0.347656	-0.867188	0.055963	0.183486	0.631193	0.717163	-26.550293	3.829956
C:\Users\cware\Desktop\Steller25Nov\TagTesting25Nov2013\M10.DSG	11-1-2013	15:7:31	215252.000000	4305.040000	0.496094	-0.378906	-0.820313	0.056881	0.184404	0.633028	-4.394531	-37.750244	4.806519
C:\Users\cware\Desktop\Steller25Nov\TagTesting25Nov2013\M10.DSG	11-1-2013	15:7:31	215253.000000	4305.060000	0.472656	-0.394531	-0.812500	0.066055	0.182569	0.634862	-14.175415	-43.380737	3.677368
C:\Users\cware\Desktop\Steller25Nov\TagTesting25Nov2013\M10.DSG	11-1-2013	15:7:31	215254.000000	4305.080000	0.527344	-0.351563	-0.796875	0.069725	0.181651	0.634862	-13.458252	-50.125122	5.645752
C:\Users\cware\Desktop\Steller25Nov\TagTesting25Nov2013\M10.DSG	11-1-2013	15:7:31	215255.000000	4305.100000	0.359375	-0.343750	-0.808594	0.079817	0.179817	0.639450	-13.549805	-46.371460	11.093140
C:\Users\cware\Desktop\Steller25Nov\TagTesting25Nov2013\M10.DSG	11-1-2013	15:7:31	215256.000000	4305.120000	0.523438	-0.332031	-0.769531	0.087156	0.177982	0.640367	-15.441895	-55.404663	12.100220
C:\Users\cware\Desktop\Steller25Nov\TagTesting25Nov2013\M10.DSG	11-1-2013	15:7:31	215257.000000	4305.140000	0.402344	-0.339844	-0.875000	0.093578	0.177064	0.641284	-14.617920	-71.914673	11.001587
C:\Users\cware\Desktop\Steller25Nov\TagTesting25Nov2013\M10.DSG	11-1-2013	15:7:31	215258.000000	4305.160000	0.421875	-0.355469	-0.839844	0.108257	0.173394	0.644037	-18.203735	-75.988770	12.542725
C:\Users\cware\Desktop\Steller25Nov\TagTesting25Nov2013\M10.DSG	11-1-2013	15:7:31	215259.000000	4305.180000	0.308594	-0.378906	-0.882813	0.116514	0.172477	0.646789	-15.106201	-47.882080	16.891479
C:\Users\cware\Desktop\Steller25Nov\TagTesting25Nov2013\M10.DSG	11-1-2013	15:7:31	215260.000000	4305.200000	0.308594	-0.378906	-0.882813	0.130275	0.168807	0.648624	-9.048462	-61.309814	15.991211
C:\Users\cware\Desktop\Steller25Nov\TagTesting25Nov2013\M10.DSG	11-1-2013	15:7:31	215261.000000	4305.220000	0.304688	-0.363281	-0.953125	0.137615	0.168807	0.648624	-16.448975	-48.797607	13.565063
C:\Users\cware\Desktop\Steller25Nov\TagTesting25Nov2013\M10.DSG	11-1-2013	15:7:31	215262.000000	4305.240000	0.218750	-0.347656	-0.996094	0.150459	0.165138	0.649541	-18.768311	-54.229736	10.910034
C:\Users\cware\Desktop\Steller25Nov\TagTesting25Nov2013\M10.DSG	11-1-2013	15:7:31	215263.000000	4305.260000	0.265625	-0.382813	-0.957031	0.154128	0.163303	0.651376	-23.223877	-29.510498	8.361816
C:\Users\cware\Desktop\Steller25Nov\TagTesting25Nov2013\M10.DSG	11-1-2013	15:7:31	215264.000000	4305.280000	0.261719	-0.421875	-0.996094	0.161468	0.157798	0.651376	-30.380249	-20.996094	5.477905
C:\Users\cware\Desktop\Steller25Nov\TagTesting25Nov2013\M10.DSG	11-1-2013	15:7:31	215265.000000	4305.300000	0.296875	-0.347656	-0.941406	0.163303	0.154128	0.653211	-20.675659	-19.561768	9.002686
C:\Users\cware\Desktop\Steller25Nov\TagTesting25Nov2013\M10.DSG	11-1-2013	15:7:31	215266.000000	4305.320000	0.324219	-0.363281	-0.996094	0.168807	0.150459	0.647706	-20.996094	-22.537231	6.561279
C:\Users\cware\Desktop\Steller25Nov\TagTesting25Nov2013\M10.DSG	11-1-2013	15:7:31	215267.000000	4305.340000	0.250000	-0.312500	-0.992188	0.172477	0.147706	0.653211	-17.623901	-23.391724	3.707886
C:\Users\cware\Desktop\Steller25Nov\TagTesting25Nov2013\M10.DSG	11-1-2013	15:7:31	215268.000000	4305.360000	0.234375	-0.300781	-0.988281	0.178899	0.144954	0.654128	-17.730713	-21.530151	-0.091553
C:\Users\cware\Desktop\Steller25Nov\TagTesting25Nov2013\M10.DSG	11-1-2013	15:7:31	215269.000000	4305.380000	0.203125	-0.289063	-0.933594	0.180734	0.142202	0.652294	-18.157959	-20.339966	1.602173
C:\Users\cware\Desktop\Steller25Nov\TagTesting25Nov2013\M10.DSG	11-1-2013	15:7:31	215270.000000	4305.400000	0.156250	-0.269531	-0.980469	0.183486	0.137615	0.652294	-24.353027	-24.795532	3.463745
C:\Users\cware\Desktop\Steller25Nov\TagTesting25Nov2013\M10.DSG	11-1-2013	15:7:31	215271.000000	4305.420000	0.089844	-0.257813	-1.074219	0.188073	0.134862	0.652294	-22.903442	-9.597778	7.476807
C:\Users\cware\Desktop\Steller25Nov\TagTesting25Nov2013\M10.DSG	11-1-2013	15:7:31	215272.000000	4305.440000	0.117188	-0.214844	-1.085938	0.188991	0.132110	0.653211	-21.667480	-10.574341	9.384155
C:\Users\cware\Desktop\Steller25Nov\TagTesting25Nov2013\M10.DSG	11-1-2013	15:7:31	215273.000000	4305.460000	0.175781	-0.148438	-1.058594	0.189908	0.129358	0.653211	-18.585205	-11.962891	9.674072
C:\Users\cware\Desktop\Steller25Nov\TagTesting25Nov2013\M10.DSG	11-1-2013	15:7:31	215274.000000	4305.480000	0.207031	-0.152344	-1.054688	0.191743	0.125688	0.653211	-14.572144	-13.671875	8.544922
C:\Users\cware\Desktop\Steller25Nov\TagTesting25Nov2013\M10.DSG	11-1-2013	15:7:31	215275.000000	4305.500000	0.187500	-0.179688	-1.093750	0.194495	0.123853	0.654128	-7.995605	-11.535645	6.042480
C:\Users\cware\Desktop\Steller25Nov\TagTesting25Nov2013\M10.DSG	11-1-2013	15:7:31	215276.000000	4305.520000	0.195313	-0.226563	-1.101563	0.196330	0.123853	0.653211	-5.294800	-15.213013	2.075195
C:\Users\cware\Desktop\Steller25Nov\TagTesting25Nov2013\M10.DSG	11-1-2013	15:7:31	215277.000000	4305.540000	0.132813	-0.265625	-1.152344	0.200000	0.123853	0.653211	-0.106812	2.655029	-2.151489
C:\Users\cware\Desktop\Steller25Nov\TagTesting25Nov2013\M10.DSG	11-1-2013	15:7:31	215278.000000	4305.560000	0.128906	-0.289063	-1.164063	0.199083	0.123853	0.654128	2.014160	2.517700	-5.035400
C:\Users\cware\Desktop\Steller25Nov\TagTesting25Nov2013\M10.DSG	11-1-2013	15:7:31	215279.000000	4305.580000	0.183594	-0.277344	-1.152344	0.196330	0.127523	0.652294	4.257202	0.259399	-6.912231
C:\Users\cware\Desktop\Steller25Nov\TagTesting25Nov2013\M10.DSG	11-1-2013	15:7:31	215280.000000	4305.600000	0.160156	-0.265625	-1.175781	0.197248	0.128440	0.653211	6.423950	1.861572	-7.629395
C:\Users\cware\Desktop\Steller25Nov\TagTesting25Nov2013\M10.DSG	11-1-2013	15:7:31	215281.000000	4305.620000	0.171875	-0.281250	-1.160156	0.195413	0.132110	0.654128	5.661011	4.486084	-1.876831
C:\Users\cware\Desktop\Steller25Nov\TagTesting25Nov2013\M10.DSG	11-1-2013	15:7:31	215282.000000	4305.640000	0.191406	-0.285156	-1.152344	0.195413	0.133945	0.654128	0.427246	10.055542	1.098633
C:\Users\cware\Desktop\Steller25Nov\TagTesting25Nov2013\M10.DSG	11-1-2013	15:7:31	215283.000000	4305.660000	0.222656	-0.312500	-1.105469	0.192661	0.133028	0.653211	-6.866455	4.852295	1.037598
C:\Users\cware\Desktop\Steller25Nov\TagTesting25Nov2013\M10.DSG	11-1-2013	15:7:31	215284.000000	4305.680000	0.242188	-0.308594	-1.085938	0.191743	0.133028	0.654128	-13.137817	11.016846	1.007080
C:\Users\cware\Desktop\Steller25Nov\TagTesting25Nov2013\M10.DSG	11-1-2013	15:7:31	215285.000000	4305.700000	0.300781	-0.253906	-1.085938	0.188991	0.130275	0.654128	-16.448975	3.204346	-1.937866
C:\Users\cware\Desktop\Steller25Nov\TagTesting25Nov2013\M10.DSG	11-1-2013	15:7:31	215286.000000	4305.720000	0.300781	-0.253906	-1.085938	0.188073	0.128440	0.653211	-15.701294	4.577637	-1.342773
C:\Users\cware\Desktop\Steller25Nov\TagTesting25Nov2013\M10.DSG	11-1-2013	15:7:31	215287.000000	4305.740000	0.304688	-0.234375	-1.132813	0.187156	0.125688	0.654128	-14.221191	1.831055	-0.183105
C:\Users\cware\Desktop\Steller25Nov\TagTesting25Nov2013\M10.DSG	11-1-2013	15:7:31	215288.000000	4305.760000	0.304688	-0.250000	-1.132813	0.186239	0.125688	0.653211	-12.176514	-0.457764	-0.549316
C:\Users\cware\Desktop\Steller25Nov\TagTesting25Nov2013\M10.DSG	11-1-2013	15:7:31	215289.000000	4305.780000	0.328125	-0.292969	-1.164063	0.187156	0.124771	0.654128	-10.086060	-14.678955	0.473022
C:\Users\cware\Desktop\Steller25Nov\TagTesting25Nov2013\M10.DSG	11-1-2013	15:7:31	215290.000000	4305.800000	0.289063	-0.308594	-1.164063	0.189908	0.122936	0.655046	-11.260986	-10.147095	3.555298
C:\Users\cware\Desktop\Steller25Nov\TagTesting25Nov2013\M10.DSG	11-1-2013	15:7:31	215291.000000	4305.820000	0.281250	-0.289063	-1.156250	0.191743	0.122018	0.654128	-10.177612	-5.599976	1.708984
C:\Users\cware\Desktop\Steller25Nov\TagTesting25Nov2013\M10.DSG	11-1-2013	15:7:31	215292.000000	4305.840000	0.312500	-0.273438	-1.132813	0.192661	0.121101	0.653211	-13.504028	-5.828857	-0.686646
C:\Users\cware\Desktop\Steller25Nov\TagTesting25Nov2013\M10.DSG	11-1-2013	15:7:31	215293.000000	4305.860000	0.359375	-0.292969	-1.105469	0.192661	0.117431	0.654128	-19.088745	-9.765625	-0.320435
C:\Users\cware\Desktop\Steller25Nov\TagTesting25Nov2013\M10.DSG	11-1-2013	15:7:31	215294.000000	4305.880000	0.398438	-0.304688	-1.128906	0.194495	0.116514	0.653211	-22.735596	-9.368896	2.929688
C:\Users\cware\Desktop\Steller25Nov\TagTesting25Nov2013\M10.DSG	11-1-2013	15:7:31	215295.000000	4305.900000	0.472656	-0.332031	-1.132813	0.195413	0.111927	0.653211	-26.123047	-13.916016	4.119873
C:\Users\cware\Desktop\Steller25Nov\TagTesting25Nov2013\M10.DSG	11-1-2013	15:7:31	215296.000000	4305.920000	0.480469	-0.335938	-1.187500	0.199083	0.107339	0.652294	-29.815674	-10.742188	5.340576
C:\Users\cware\Desktop\Steller25Nov\TagTesting25Nov2013\M10.DSG	11-1-2013	15:7:31	215297.000000	4305.940000	0.492188	-0.363281	-1.210938	0.200917	0.104587	0.651376	-30.548096	-14.099121	10.009766
C:\Users\cware\Desktop\Steller25Nov\TagTesting25Nov2013\M10.DSG	11-1-2013	15:7:31	215298.000000	4305.960000	0.429688	-0.378906	-1.250000	0.204587	0.097248	0.650459	-29.953003	-15.335083	15.884399
C:\Users\cware\Desktop\Steller25Nov\TagTesting25Nov2013\M10.DSG	11-1-2013	15:7:31	215299.000000	4305.980000	0.394531	-0.332031	-1.242188	0.205505	0.094495	0.649541	-21.133423	-5.111694	22.491455
C:\Users\cware\Desktop\Steller25Nov\TagTesting25Nov2013\M10.DSG	11-1-2013	15:7:31	215300.000000	4306.000000	0.394531	-0.238281	-1.210938	0.206422	0.089908	0.650459	-11.810303	-4.043579	25.268555
C:\Users\cware\Desktop\Steller25Nov\TagTesting25Nov2013\M10.DSG	11-1-2013	15:7:31	215301.000000	4306.020000	0.406250	-0.156250	-1.175781	0.207339	0.090826	0.649541	-7.522583	-7.019043	22.186279
C:\Users\cware\Desktop\Steller25Nov\TagTesting25Nov2013\M10.DSG	11-1-2013	15:7:31	215302.000000	4306.040000	0.300781	-0.128906	-1.167969	0.209174	0.089908	0.648624	-5.584717	-2.151489	18.081665
C:\Users\cware\Desktop\Steller25Nov\TagTesting25Nov2013\M10.DSG	11-1-2013	15:7:31	215303.000000	4306.060000	0.296875	-0.136719	-1.195313	0.210092	0.091743	0.648624	-7.125854	2.258301	15.625000
C:\Users\cware\Desktop\Steller25Nov\TagTesting25Nov2013\M10.DSG	11-1-2013	15:7:31	215304.000000	4306.080000	0.296875	-0.160156	-1.144531	0.209174	0.090826	0.649541	-8.010864	2.822876	17.456055
C:\Users\cware\Desktop\Steller25Nov\TagTesting25Nov2013\M10.DSG	11-1-2013	15:7:31	215305.000000	4306.100000	0.335938	-0.175781	-1.085938	0.209174	0.089908	0.648624	-19.454956	-10.009766	21.987915
C:\Users\cware\Desktop\Steller25Nov\TagTesting25Nov2013\M10.DSG	11-1-2013	15:7:31	215306.000000	4306.120000	0.316406	-0.175781	-1.078125	0.210092	0.085321	0.648624	-24.047852	9.262085	26.168823
C:\Users\cware\Desktop\Steller25Nov\TagTesting25Nov2013\M10.DSG	11-1-2013	15:7:31	215307.000000	4306.140000	0.265625	-0.171875	-1.058594	0.210092	0.083486	0.647706	-21.255493	2.548218	21.377563
C:\Users\cware\Desktop\Steller25Nov\TagTesting25Nov2013\M10.DSG	11-1-2013	15:7:31	215308.000000	4306.160000	0.261719	-0.128906	-1.031250	0.211009	0.078899	0.646789	-19.073486	7.949829	14.160156
C:\Users\cware\Desktop\Steller25Nov\TagTesting25Nov2013\M10.DSG	11-1-2013	15:7:31	215309.000000	4306.180000	0.390625	-0.117188	-1.000000	0.209174	0.077064	0.646789	-19.210815	-7.171631	7.019043
C:\Users\cware\Desktop\Steller25Nov\TagTesting25Nov2013\M10.DSG	11-1-2013	15:7:31	215310.000000	4306.200000	0.421875	-0.101563	-0.953125	0.210092	0.075229	0.646789	-16.662598	-23.010254	4.730225
C:\Users\cware\Desktop\Steller25Nov\TagTesting25Nov2013\M10.DSG	11-1-2013	15:7:31	215311.000000	4306.220000	0.253906	-0.097656	-1.039063	0.215596	0.073394	0.646789	-16.494751	-19.363403	7.186890
C:\Users\cware\Desktop\Steller25Nov\TagTesting25Nov2013\M10.DSG	11-1-2013	15:7:31	215312.000000	4306.240000	0.253906	-0.097656	-1.039063	0.217431	0.071560	0.644954	-20.156860	-11.657715	10.147095
C:\Users\cware\Desktop\Steller25Nov\TagTesting25Nov2013\M10.DSG	11-1-2013	15:7:31	215313.000000	4306.260000	0.269531	-0.078125	-1.132813	0.221101	0.068807	0.644954	-14.175415	-0.183105	13.381958
C:\Users\cware\Desktop\Steller25Nov\TagTesting25Nov2013\M10.DSG	11-1-2013	15:7:31	215314.000000	4306.280000	0.316406	-0.035156	-1.054688	0.221101	0.065138	0.645872	-1.968384	-15.167236	11.184692
C:\Users\cware\Desktop\Steller25Nov\TagTesting25Nov2013\M10.DSG	11-1-2013	15:7:31	215315.000000	4306.300000	0.292969	-0.054688	-1.035156	0.223853	0.068807	0.645872	11.611938	-19.592285	9.414673
C:\Users\cware\Desktop\Steller25Nov\TagTesting25Nov2013\M10.DSG	11-1-2013	15:7:31	215316.000000	4306.320000	0.230469	-0.101563	-1.082031	0.227523	0.070642	0.645872	19.165039	-21.697998	6.546021
C:\Users\cware\Desktop\Steller25Nov\TagTesting25Nov2013\M10.DSG	11-1-2013	15:7:31	215317.000000	4306.340000	0.230469	-0.175781	-1.101563	0.233028	0.078899	0.645872	25.360107	-19.195557	6.118774
C:\Users\cware\Desktop\Steller25Nov\TagTesting25Nov2013\M10.DSG	11-1-2013	15:7:31	215318.000000	4306.360000	0.261719	-0.207031	-1.066406	0.236697	0.083486	0.646789	22.552490	-27.618408	5.050659
C:\Users\cware\Desktop\Steller25Nov\TagTesting25Nov2013\M10.DSG	11-1-2013	15:7:31	215319.000000	4306.380000	0.296875	-0.164063	-1.039063	0.243119	0.089908	0.646789	13.366699	-31.112671	3.997803
C:\Users\cware\Desktop\Steller25Nov\TagTesting25Nov2013\M10.DSG	11-1-2013	15:7:31	215320.000000	4306.400000	0.292969	-0.128906	-1.042969	0.246789	0.092661	0.646789	9.201050	-35.934448	-0.579834
C:\Users\cware\Desktop\Steller25Nov\TagTesting25Nov2013\M10.DSG	11-1-2013	15:7:31	215321.000000	4306.420000	0.300781	-0.062500	-0.941406	0.255963	0.097248	0.645872	7.202148	-38.467407	-8.361816
C:\Users\cware\Desktop\Steller25Nov\TagTesting25Nov2013\M10.DSG	11-1-2013	15:7:31	215322.000000	4306.440000	0.328125	0.003906	-0.898438	0.261468	0.099083	0.646789	11.734009	-50.750732	-11.871338
C:\Users\cware\Desktop\Steller25Nov\TagTesting25Nov2013\M10.DSG	11-1-2013	15:7:31	215323.000000	4306.460000	0.285156	-0.019531	-0.921875	0.274312	0.104587	0.644954	19.790649	-57.312012	-9.002686
C:\Users\cware\Desktop\Steller25Nov\TagTesting25Nov2013\M10.DSG	11-1-2013	15:7:31	215324.000000	4306.480000	0.261719	-0.082031	-0.941406	0.281651	0.109174	0.644954	23.757935	-58.288574	-7.247925
C:\Users\cware\Desktop\Steller25Nov\TagTesting25Nov2013\M10.DSG	11-1-2013	15:7:31	215325.000000	4306.500000	0.324219	-0.136719	-0.933594	0.297248	0.117431	0.642202	29.388428	-71.166992	-11.688232
C:\Users\cware\Desktop\Steller25Nov\TagTesting25Nov2013\M10.DSG	11-1-2013	15:7:31	215326.000000	4306.520000	0.308594	-0.171875	-0.894531	0.305505	0.122018	0.640367	28.335571	-79.925537	-18.981934
C:\Users\cware\Desktop\Steller25Nov\TagTesting25Nov2013\M10.DSG	11-1-2013	15:7:31	215327.000000	4306.540000	0.273438	-0.128906	-0.875000	0.325688	0.130275	0.636697	27.755737	-87.493896	-24.291992
C:\Users\cware\Desktop\Steller25Nov\TagTesting25Nov2013\M10.DSG	11-1-2013	15:7:31	215328.000000	4306.560000	0.167969	-0.101563	-0.906250	0.337615	0.135780	0.633945	27.221680	-83.923340	-24.383545
C:\Users\cware\Desktop\Steller25Nov\TagTesting25Nov2013\M10.DSG	11-1-2013	15:7:31	215329.000000	4306.580000	0.085938	-0.085938	-0.917969	0.357798	0.142202	0.626606	24.429321	-82.000732	-25.878906
C:\Users\cware\Desktop\Steller25Nov\TagTesting25Nov2013\M10.DSG	11-1-2013	15:7:31	215330.000000	4306.600000	-0.046875	-0.167969	-0.933594	0.366972	0.146789	0.624771	23.696899	-62.500000	-21.453857
C:\Users\cware\Desktop\Steller25Nov\TagTesting25Nov2013\M10.DSG	11-1-2013	15:7:31	215331.000000	4306.620000	-0.089844	-0.187500	-0.914063	0.381651	0.151376	0.621101	24.475098	-67.901611	-21.774292
C:\Users\cware\Desktop\Steller25Nov\TagTesting25Nov2013\M10.DSG	11-1-2013	15:7:31	215332.000000	4306.640000	-0.078125	-0.218750	-0.855469	0.388991	0.155963	0.617431	24.276733	-32.501221	-14.678955
C:\Users\cware\Desktop\Steller25Nov\TagTesting25Nov2013\M10.DSG	11-1-2013	15:7:31	215333.000000	4306.660000	-0.105469	-0.242188	-0.847656	0.392661	0.158716	0.616514	3.616333	-20.187378	-14.953613
C:\Users\cware\Desktop\Steller25Nov\TagTesting25Nov2013\M10.DSG	11-1-2013	15:7:31	215334.000000	4306.680000	-0.187500	-0.218750	-0.847656	0.394495	0.158716	0.616514	2.227783	46.295166	-15.914917
C:\Users\cware\Desktop\Steller25Nov\TagTesting25Nov2013\M10.DSG	11-1-2013	15:7:31	215335.000000	4306.700000	-0.132813	-0.144531	-1.023438	0.388991	0.159633	0.619266	-11.596680	-42.098999	-38.635254
C:\Users\cware\Desktop\Steller25Nov\TagTesting25Nov2013\M10.DSG	11-1-2013	15:7:31	215336.000000	4306.720000	0.359375	-0.105469	-0.605469	0.405505	0.153211	0.612844	-16.983032	-155.807495	-54.931641
C:\Users\cware\Desktop\Steller25Nov\TagTesting25Nov2013\M10.DSG	11-1-2013	15:7:31	215337.000000	4306.740000	-0.273438	-0.250000	-0.921875	0.423853	0.150459	0.603670	-7.934570	-135.482788	-36.300659
C:\Users\cware\Desktop\Steller25Nov\TagTesting25Nov2013\M10.DSG	11-1-2013	15:7:31	215338.000000	4306.760000	-0.273438	-0.250000	-0.921875	0.451376	0.147706	0.589908	-6.820679	-69.808960	-23.330688
C:\Users\cware\Desktop\Steller25Nov\TagTesting25Nov2013\M10.DSG	11-1-2013	15:7:31	215339.000000	4306.780000	-0.234375	-0.199219	-0.847656	0.459633	0.146789	0.586239	-15.274048	-86.013794	-26.794434
C:\Users\cware\Desktop\Steller25Nov\TagTesting25Nov2013\M10.DSG	11-1-2013	15:7:31	215340.000000	4306.800000	-0.214844	-0.214844	-0.847656	0.479817	0.141284	0.574312	-15.777588	-104.003906	-29.174805
C:\Users\cware\Desktop\Steller25Nov\TagTesting25Nov2013\M10.DSG	11-1-2013	15:7:31	215341.000000	4306.820000	-0.339844	-0.257813	-0.957031	0.489908	0.139450	0.566972	-12.695313	-84.060669	-24.368286
C:\Users\cware\Desktop\Steller25Nov\TagTesting25Nov2013\M10.DSG	11-1-2013	15:7:31	215342.000000	4306.840000	-0.355469	-0.261719	-0.933594	0.508257	0.136697	0.555046	-14.251709	-86.593628	-22.659302
C:\Users\cware\Desktop\Steller25Nov\TagTesting25Nov2013\M10.DSG	11-1-2013	15:7:31	215343.000000	4306.860000	-0.281250	-0.218750	-0.781250	0.518349	0.133028	0.547706	-15.975952	-84.777832	-22.232056
C:\Users\cware\Desktop\Steller25Nov\TagTesting25Nov2013\M10.DSG	11-1-2013	15:7:31	215344.000000	4306.880000	-0.382813	-0.195313	-0.992188	0.535780	0.130275	0.533945	-4.409790	-88.485718	-17.761230
C:\Users\cware\Desktop\Steller25Nov\TagTesting25Nov2013\M10.DSG	11-1-2013	15:7:31	215345.000000	4306.900000	-0.515625	-0.167969	-0.867188	0.544037	0.130275	0.528440	-5.325317	-79.483032	-8.987427
C:\Users\cware\Desktop\Steller25Nov\TagTesting25Nov2013\M10.DSG	11-1-2013	15:7:31	215346.000000	4306.920000	-0.550781	-0.195313	-0.953125	0.551376	0.130275	0.516514	0.350952	-58.792114	-7.507324
C:\Users\cware\Desktop\Steller25Nov\TagTesting25Nov2013\M10.DSG	11-1-2013	15:7:31	215347.000000	4306.940000	-0.558594	-0.183594	-0.937500	0.564220	0.132110	0.511009	-1.266479	-48.828125	-6.713867
C:\Users\cware\Desktop\Steller25Nov\TagTesting25Nov2013\M10.DSG	11-1-2013	15:7:31	215348.000000	4306.960000	-0.542969	-0.136719	-0.906250	0.567890	0.131193	0.505505	-4.623413	-41.122437	-7.568359
C:\Users\cware\Desktop\Steller25Nov\TagTesting25Nov2013\M10.DSG	11-1-2013	15:7:31	215349.000000	4306.980000	-0.515625	-0.222656	-0.917969	0.576147	0.132110	0.497248	-1.724243	-45.272827	-10.406494
C:\Users\cware\Desktop\Steller25Nov\TagTesting25Nov2013\M10.DSG	11-1-2013	15:7:31	215350.000000	4307.000000	-0.605469	-0.277344	-1.097656	0.582569	0.131193	0.494495	1.785278	-43.334961	-13.351440
C:\Users\cware\Desktop\Steller25Nov\TagTesting25Nov2013\M10.DSG	11-1-2013	15:7:31	215351.000000	4307.020000	-0.535156	-0.320313	-1.250000	0.590826	0.131193	0.485321	14.572144	-35.232544	-12.817383
C:\Users\cware\Desktop\Steller25Nov\TagTesting25Nov2013\M10.DSG	11-1-2013	15:7:31	215352.000000	4307.040000	-0.660156	-0.316406	-1.316406	0.592661	0.133028	0.482569	25.329590	-35.308838	-13.366699
C:\Users\cware\Desktop\Steller25Nov\TagTesting25Nov2013\M10.DSG	11-1-2013	15:7:31	215353.000000	4307.060000	-0.718750	-0.308594	-1.398438	0.597248	0.137615	0.477064	30.166626	-31.082153	-10.559082
C:\Users\cware\Desktop\Steller25Nov\TagTesting25Nov2013\M10.DSG	11-1-2013	15:7:31	215354.000000	4307.080000	-0.800781	-0.359375	-1.437500	0.600000	0.142202	0.474312	25.131226	-12.023926	-2.624512
C:\Users\cware\Desktop\Steller25Nov\TagTesting25Nov2013\M10.DSG	11-1-2013	15:7:31	215355.000000	4307.100000	-0.863281	-0.378906	-1.246094	0.600000	0.147706	0.474312	-5.416870	39.489746	6.561279
C:\Users\cware\Desktop\Steller25Nov\TagTesting25Nov2013\M10.DSG	11-1-2013	15:7:31	215356.000000	4307.120000	-0.929688	-0.355469	-1.000000	0.596330	0.145872	0.478899	-25.527954	52.703857	7.446289
C:\Users\cware\Desktop\Steller25Nov\TagTesting25Nov2013\M10.DSG	11-1-2013	15:7:31	215357.000000	4307.140000	-0.738281	-0.214844	-0.957031	0.587156	0.144954	0.488991	-17.913818	29.174805	-1.754761
C:\Users\cware\Desktop\Steller25Nov\TagTesting25Nov2013\M10.DSG	11-1-2013	15:7:31	215358.000000	4307.160000	-0.542969	-0.226563	-1.222656	0.583486	0.144037	0.492661	-5.279541	25.527954	-4.699707
C:\Users\cware\Desktop\Steller25Nov\TagTesting25Nov2013\M10.DSG	11-1-2013	15:7:31	215359.000000	4307.180000	-0.468750	-0.332031	-1.320313	0.577982	0.144037	0.498165	-18.524170	54.580688	1.556396
C:\Users\cware\Desktop\Steller25Nov\TagTesting25Nov2013\M10.DSG	11-1-2013	15:7:31	215360.000000	4307.200000	-0.363281	-0.347656	-1.261719	0.571560	0.141284	0.504587	-33.828735	54.168701	1.983643
C:\Users\cware\Desktop\Steller25Nov\TagTesting25Nov2013\M10.DSG	11-1-2013	15:7:31	215361.000000	4307.220000	-0.066406	-0.230469	-1.304688	0.561468	0.136697	0.514679	-42.480469	65.429688	-1.281738
C:\Users\cware\Desktop\Steller25Nov\TagTesting25Nov2013\M10.DSG	11-1-2013	15:7:31	215362.000000	4307.240000	0.054688	-0.160156	-1.386719	0.554128	0.131193	0.519266	-42.556763	58.181763	-7.537842
C:\Users\cware\Desktop\Steller25Nov\TagTesting25Nov2013\M10.DSG	11-1-2013	15:7:31	215363.000000	4307.260000	0.296875	-0.328125	-1.500000	0.539450	0.122936	0.530275	-31.448364	63.323975	-13.031006
C:\Users\cware\Desktop\Steller25Nov\TagTesting25Nov2013\M10.DSG	11-1-2013	15:7:31	215364.000000	4307.280000	0.296875	-0.328125	-1.500000	0.532110	0.118349	0.535780	-24.887085	82.168579	-9.536743
C:\Users\cware\Desktop\Steller25Nov\TagTesting25Nov2013\M10.DSG	11-1-2013	15:7:31	215365.000000	4307.300000	0.613281	-0.437500	-1.582031	0.515596	0.113761	0.548624	-21.499634	75.454712	-0.106812
C:\Users\cware\Desktop\Steller25Nov\TagTesting25Nov2013\M10.DSG	11-1-2013	15:7:31	215366.000000	4307.320000	0.640625	-0.332031	-1.511719	0.511009	0.111927	0.552294	-15.243530	61.676025	6.835938
C:\Users\cware\Desktop\Steller25Nov\TagTesting25Nov2013\M10.DSG	11-1-2013	15:7:31	215367.000000	4307.340000	0.597656	-0.304688	-1.531250	0.502752	0.111009	0.559633	-13.854980	12.008667	7.720947
C:\Users\cware\Desktop\Steller25Nov\TagTesting25Nov2013\M10.DSG	11-1-2013	15:7:31	215368.000000	4307.360000	0.191406	-0.300781	-1.546875	0.498165	0.112844	0.560550	4.043579	40.100098	19.012451
C:\Users\cware\Desktop\Steller25Nov\TagTesting25Nov2013\M10.DSG	11-1-2013	15:7:31	215369.000000	4307.380000	0.140625	-0.257813	-1.585938	0.485321	0.116514	0.570642	4.745483	66.879272	15.914917
C:\Users\cware\Desktop\Steller25Nov\TagTesting25Nov2013\M10.DSG	11-1-2013	15:7:31	215370.000000	4307.400000	0.074219	-0.257813	-1.457031	0.477982	0.118349	0.575229	12.176514	61.767578	4.257202
C:\Users\cware\Desktop\Steller25Nov\TagTesting25Nov2013\M10.DSG	11-1-2013	15:7:31	215371.000000	4307.420000	-0.046875	-0.292969	-1.187500	0.470642	0.120183	0.579817	-10.269165	92.468262	-0.122070
C:\Users\cware\Desktop\Steller25Nov\TagTesting25Nov2013\M10.DSG	11-1-2013	15:7:31	215372.000000	4307.440000	0.078125	-0.218750	-1.183594	0.455046	0.122936	0.588991	0.701904	57.296753	3.112793
C:\Users\cware\Desktop\Steller25Nov\TagTesting25Nov2013\M10.DSG	11-1-2013	15:7:31	215373.000000	4307.460000	-0.171875	-0.097656	-1.199219	0.448624	0.125688	0.591743	18.005371	86.822510	2.136230
C:\Users\cware\Desktop\Steller25Nov\TagTesting25Nov2013\M10.DSG	11-1-2013	15:7:31	215374.000000	4307.480000	0.039063	-0.105469	-1.105469	0.433945	0.130275	0.600917	19.348145	59.753418	-0.961304
C:\Users\cware\Desktop\Steller25Nov\TagTesting25Nov2013\M10.DSG	11-1-2013	15:7:31	215375.000000	4307.500000	0.132813	-0.234375	-0.847656	0.424771	0.132110	0.604587	15.274048	24.139404	13.183594
C:\Users\cware\Desktop\Steller25Nov\TagTesting25Nov2013\M10.DSG	11-1-2013	15:7:31	215376.000000	4307.520000	-0.035156	-0.207031	-1.007813	0.416514	0.139450	0.609174	26.184082	39.169312	15.441895
C:\Users\cware\Desktop\Steller25Nov\TagTesting25Nov2013\M10.DSG	11-1-2013	15:7:31	215377.000000	4307.540000	0.101563	-0.183594	-1.054688	0.415596	0.143119	0.608257	11.688232	-6.423950	4.196167
C:\Users\cware\Desktop\Steller25Nov\TagTesting25Nov2013\M10.DSG	11-1-2013	15:7:31	215378.000000	4307.560000	-0.195313	-0.242188	-1.152344	0.415596	0.155046	0.609174	31.295776	6.958008	11.993408
C:\Users\cware\Desktop\Steller25Nov\TagTesting25Nov2013\M10.DSG	11-1-2013	15:7:31	215379.000000	4307.580000	-0.085938	-0.367188	-1.113281	0.419266	0.161468	0.608257	47.241211	-1.770020	14.709473
C:\Users\cware\Desktop\Steller25Nov\TagTesting25Nov2013\M10.DSG	11-1-2013	15:7:31	215380.000000	4307.600000	-0.363281	-0.273438	-1.226563	0.418349	0.175229	0.609174	31.646729	7.171631	3.387451
C:\Users\cware\Desktop\Steller25Nov\TagTesting25Nov2013\M10.DSG	11-1-2013	15:7:31	215381.000000	4307.620000	-0.222656	-0.257813	-1.117188	0.416514	0.179817	0.609174	21.743774	21.392822	15.472412
C:\Users\cware\Desktop\Steller25Nov\TagTesting25Nov2013\M10.DSG	11-1-2013	15:7:31	215382.000000	4307.640000	-0.164063	-0.332031	-1.078125	0.408257	0.188991	0.612844	34.255981	30.914307	11.688232
C:\Users\cware\Desktop\Steller25Nov\TagTesting25Nov2013\M10.DSG	11-1-2013	15:7:31	215383.000000	4307.660000	-0.019531	-0.332031	-1.039063	0.406422	0.193578	0.612844	20.050049	48.080444	8.239746
C:\Users\cware\Desktop\Steller25Nov\TagTesting25Nov2013\M10.DSG	11-1-2013	15:7:31	215384.000000	4307.680000	-0.039063	-0.261719	-1.097656	0.401835	0.202752	0.615596	27.374268	27.496338	10.833740
C:\Users\cware\Desktop\Steller25Nov\TagTesting25Nov2013\M10.DSG	11-1-2013	15:7:31	215385.000000	4307.700000	-0.003906	-0.343750	-0.992188	0.395413	0.209174	0.615596	26.351929	13.977051	2.685547
C:\Users\cware\Desktop\Steller25Nov\TagTesting25Nov2013\M10.DSG	11-1-2013	15:7:31	215386.000000	4307.720000	-0.230469	-0.359375	-1.121094	0.394495	0.211927	0.617431	21.530151	23.223877	2.487183
C:\Users\cware\Desktop\Steller25Nov\TagTesting25Nov2013\M10.DSG	11-1-2013	15:7:31	215387.000000	4307.740000	-0.015625	-0.375000	-0.957031	0.388073	0.222018	0.619266	25.558472	16.906738	6.469727
C:\Users\cware\Desktop\Steller25Nov\TagTesting25Nov2013\M10.DSG	11-1-2013	15:7:31	215388.000000	4307.760000	-0.023438	-0.394531	-1.054688	0.385321	0.225688	0.618349	14.923096	23.315430	1.846313
C:\Users\cware\Desktop\Steller25Nov\TagTesting25Nov2013\M10.DSG	11-1-2013	15:7:31	215389.000000	4307.780000	-0.128906	-0.371094	-1.054688	0.379817	0.233028	0.619266	19.577026	-8.972168	2.624512
C:\Users\cware\Desktop\Steller25Nov\TagTesting25Nov2013\M10.DSG	11-1-2013	15:7:31	215390.000000	4307.800000	-0.054688	-0.394531	-1.175781	0.379817	0.235780	0.619266	26.809692	39.169312	-1.831055
C:\Users\cware\Desktop\Steller25Nov\TagTesting25Nov2013\M10.DSG	11-1-2013	15:7:31	215391.000000	4307.820000	-0.128906	-0.375000	-1.078125	0.373394	0.242202	0.620183	13.214111	33.782959	-7.476807
C:\Users\cware\Desktop\Steller25Nov\TagTesting25Nov2013\M10.DSG	11-1-2013	15:7:31	215392.000000	4307.840000	0.066406	-0.355469	-1.054688	0.368807	0.246789	0.620183	23.040771	15.441895	4.379272
C:\Users\cware\Desktop\Steller25Nov\TagTesting25Nov2013\M10.DSG	11-1-2013	15:7:31	215393.000000	4307.860000	-0.046875	-0.398438	-1.046875	0.365138	0.252294	0.621101	3.799438	16.784668	-8.453369
C:\Users\cware\Desktop\Steller25Nov\TagTesting25Nov2013\M10.DSG	11-1-2013	15:7:31	215394.000000	4307.880000	-0.042969	-0.453125	-1.125000	0.361468	0.255046	0.622018	1.220703	32.348633	-4.531860
C:\Users\cware\Desktop\Steller25Nov\TagTesting25Nov2013\M10.DSG	11-1-2013	15:7:31	215395.000000	4307.900000	0.050781	-0.472656	-1.085938	0.358716	0.255963	0.622018	14.678955	-12.695313	-5.126953
C:\Users\cware\Desktop\Steller25Nov\TagTesting25Nov2013\M10.DSG	11-1-2013	15:7:31	215396.000000	4307.920000	-0.011719	-0.457031	-0.921875	0.358716	0.257798	0.622018	3.280640	17.684937	-0.854492
C:\Users\cware\Desktop\Steller25Nov\TagTesting25Nov2013\M10.DSG	11-1-2013	15:7:31	215397.000000	4307.940000	-0.011719	-0.500000	-1.125000	0.352294	0.263303	0.623853	10.055542	22.857666	-1.159668
C:\Users\cware\Desktop\Steller25Nov\TagTesting25Nov2013\M10.DSG	11-1-2013	15:7:31	215398.000000	4307.960000	-0.035156	-0.429688	-1.128906	0.351376	0.266055	0.624771	22.308350	15.075684	-3.417969
C:\Users\cware\Desktop\Steller25Nov\TagTesting25Nov2013\M10.DSG	11-1-2013	15:7:31	215399.000000	4307.980000	0.089844	-0.523438	-0.941406	0.346789	0.270642	0.622936	12.756348	5.661011	-9.963989
C:\Users\cware\Desktop\Steller25Nov\TagTesting25Nov2013\M10.DSG	11-1-2013	15:7:31	215400.000000	4308.000000	0.050781	-0.539063	-0.976563	0.347706	0.273394	0.623853	1.495361	18.020630	-1.007080
C:\Users\cware\Desktop\Steller25Nov\TagTesting25Nov2013\M10.DSG	11-1-2013	15:7:31	215401.000000	4308.020000	0.187500	-0.476563	-0.992188	0.345872	0.276147	0.622018	6.393433	-34.667969	-5.554199
C:\Users\cware\Desktop\Steller25Nov\TagTesting25Nov2013\M10.DSG	11-1-2013	15:7:31	215402.000000	4308.040000	-0.042969	-0.402344	-1.113281	0.350459	0.277064	0.621101	-4.791260	3.799438	-4.470825
C:\Users\cware\Desktop\Steller25Nov\TagTesting25Nov2013\M10.DSG	11-1-2013	15:7:31	215403.000000	4308.060000	0.117188	-0.425781	-0.925781	0.351376	0.277982	0.620183	1.617432	-33.508301	-4.043579
C:\Users\cware\Desktop\Steller25Nov\TagTesting25Nov2013\M10.DSG	11-1-2013	15:7:31	215404.000000	4308.080000	-0.054688	-0.515625	-1.019531	0.352294	0.277064	0.621101	-2.319336	-14.816284	-7.141113
C:\Users\cware\Desktop\Steller25Nov\TagTesting25Nov2013\M10.DSG	11-1-2013	15:7:31	215405.000000	4308.100000	0.062500	-0.492188	-0.933594	0.357798	0.277064	0.618349	-10.879517	-18.081665	-0.488281
C:\Users\cware\Desktop\Steller25Nov\TagTesting25Nov2013\M10.DSG	11-1-2013	15:7:31	215406.000000	4308.120000	0.070313	-0.539063	-0.824219	0.362385	0.277064	0.617431	-9.750366	-28.961182	-4.074097
C:\Users\cware\Desktop\Steller25Nov\TagTesting25Nov2013\M10.DSG	11-1-2013	15:7:31	215407.000000	4308.140000	0.003906	-0.488281	-0.925781	0.367890	0.274312	0.616514	-19.958496	-27.145386	-5.676270
C:\Users\cware\Desktop\Steller25Nov\TagTesting25Nov2013\M10.DSG	11-1-2013	15:7:31	215408.000000	4308.160000	-0.015625	-0.480469	-0.871094	0.370642	0.274312	0.615596	-15.396118	-61.141968	-3.341675
C:\Users\cware\Desktop\Steller25Nov\TagTesting25Nov2013\M10.DSG	11-1-2013	15:7:31	215409.000000	4308.180000	-0.113281	-0.562500	-0.921875	0.377064	0.271560	0.612844	-30.181885	-51.940918	-1.861572
C:\Users\cware\Desktop\Steller25Nov\TagTesting25Nov2013\M10.DSG	11-1-2013	15:7:31	215410.000000	4308.200000	-0.031250	-0.472656	-0.839844	0.388073	0.267890	0.611009	-37.765503	-41.687012	0.045776
C:\Users\cware\Desktop\Steller25Nov\TagTesting25Nov2013\M10.DSG	11-1-2013	15:7:31	215411.000000	4308.220000	-0.054688	-0.425781	-0.789063	0.394495	0.264220	0.609174	-23.803711	-59.036255	-0.488281
C:\Users\cware\Desktop\Steller25Nov\TagTesting25Nov2013\M10.DSG	11-1-2013	15:7:31	215412.000000	4308.240000	-0.027344	-0.507813	-0.832031	0.405505	0.259633	0.605505	-33.645630	-47.729492	-2.365112
C:\Users\cware\Desktop\Steller25Nov\TagTesting25Nov2013\M10.DSG	11-1-2013	15:7:31	215413.000000	4308.260000	-0.152344	-0.441406	-0.894531	0.412844	0.255963	0.601835	-27.099609	-47.897339	0.717163
C:\Users\cware\Desktop\Steller25Nov\TagTesting25Nov2013\M10.DSG	11-1-2013	15:7:31	215414.000000	4308.280000	-0.269531	-0.453125	-0.835938	0.422936	0.250459	0.598165	-17.303467	-68.801880	-3.524780
C:\Users\cware\Desktop\Steller25Nov\TagTesting25Nov2013\M10.DSG	11-1-2013	15:7:31	215415.000000	4308.300000	-0.082031	-0.460938	-0.734375	0.430275	0.248624	0.595413	-31.982422	-33.966064	-1.052856
C:\Users\cware\Desktop\Steller25Nov\TagTesting25Nov2013\M10.DSG	11-1-2013	15:7:31	215416.000000	4308.320000	-0.292969	-0.355469	-1.011719	0.437615	0.244037	0.592661	-28.091431	-30.792236	4.699707
C:\Users\cware\Desktop\Steller25Nov\TagTesting25Nov2013\M10.DSG	11-1-2013	15:7:31	215417.000000	4308.340000	-0.121094	-0.363281	-0.820313	0.441284	0.243119	0.591743	-17.562866	-43.914795	-3.921509
C:\Users\cware\Desktop\Steller25Nov\TagTesting25Nov2013\M10.DSG	11-1-2013	15:7:31	215418.000000	4308.360000	-0.140625	-0.312500	-0.804688	0.447706	0.237615	0.587156	-19.897461	-34.591675	-6.530762
C:\Users\cware\Desktop\Steller25Nov\TagTesting25Nov2013\M10.DSG	11-1-2013	15:7:31	215419.000000	4308.380000	-0.218750	-0.320313	-0.847656	0.452294	0.238532	0.586239	-8.193970	-31.173706	-2.609253
C:\Users\cware\Desktop\Steller25Nov\TagTesting25Nov2013\M10.DSG	11-1-2013	15:7:31	215420.000000	4308.400000	-0.316406	-0.292969	-0.953125	0.460550	0.237615	0.582569	-4.150391	-34.027100	-4.592896
C:\Users\cware\Desktop\Steller25Nov\TagTesting25Nov2013\M10.DSG	11-1-2013	15:7:31	215421.000000	4308.420000	-0.265625	-0.351563	-0.875000	0.463303	0.236697	0.579817	-3.311157	-34.179688	-9.780884
C:\Users\cware\Desktop\Steller25Nov\TagTesting25Nov2013\M10.DSG	11-1-2013	15:7:31	215422.000000	4308.440000	-0.363281	-0.285156	-0.902344	0.468807	0.237615	0.576147	1.724243	-8.117676	-2.929688
C:\Users\cware\Desktop\Steller25Nov\TagTesting25Nov2013\M10.DSG	11-1-2013	15:7:31	215423.000000	4308.460000	-0.285156	-0.289063	-0.988281	0.474312	0.239450	0.572477	8.148193	-37.551880	-12.329102
C:\Users\cware\Desktop\Steller25Nov\TagTesting25Nov2013\M10.DSG	11-1-2013	15:7:31	215424.000000	4308.480000	-0.382813	-0.296875	-0.925781	0.478899	0.241284	0.571560	14.053345	-17.700195	-9.048462
C:\Users\cware\Desktop\Steller25Nov\TagTesting25Nov2013\M10.DSG	11-1-2013	15:7:31	215425.000000	4308.500000	-0.234375	-0.332031	-0.859375	0.482569	0.245872	0.567890	21.957397	-33.813477	-9.368896
C:\Users\cware\Desktop\Steller25Nov\TagTesting25Nov2013\M10.DSG	11-1-2013	15:7:31	215426.000000	4308.520000	-0.332031	-0.355469	-1.003906	0.485321	0.246789	0.564220	26.351929	-44.082642	-13.412476
C:\Users\cware\Desktop\Steller25Nov\TagTesting25Nov2013\M10.DSG	11-1-2013	15:7:31	215427.000000	4308.540000	-0.246094	-0.445313	-1.117188	0.494495	0.255963	0.557798	33.966064	-46.737671	-22.613525
C:\Users\cware\Desktop\Steller25Nov\TagTesting25Nov2013\M10.DSG	11-1-2013	15:7:31	215428.000000	4308.560000	-0.425781	-0.453125	-1.195313	0.500000	0.259633	0.553211	44.448853	-25.146484	-17.929077
C:\Users\cware\Desktop\Steller25Nov\TagTesting25Nov2013\M10.DSG	11-1-2013	15:7:31	215429.000000	4308.580000	-0.453125	-0.464844	-1.171875	0.507339	0.272477	0.544954	46.066284	-31.753540	-23.330688
C:\Users\cware\Desktop\Steller25Nov\TagTesting25Nov2013\M10.DSG	11-1-2013	15:7:31	215430.000000	4308.600000	-0.523438	-0.554688	-1.257813	0.511009	0.278899	0.540367	42.800903	-27.877808	-28.091431
C:\Users\cware\Desktop\Steller25Nov\TagTesting25Nov2013\M10.DSG	11-1-2013	15:7:31	215431.000000	4308.620000	-0.632813	-0.640625	-1.269531	0.518349	0.287156	0.534862	22.369385	10.162354	-6.515503
C:\Users\cware\Desktop\Steller25Nov\TagTesting25Nov2013\M10.DSG	11-1-2013	15:7:31	215432.000000	4308.640000	-0.777344	-0.550781	-0.925781	0.514679	0.287156	0.535780	-1.937866	18.600464	0.335693
C:\Users\cware\Desktop\Steller25Nov\TagTesting25Nov2013\M10.DSG	11-1-2013	15:7:31	215433.000000	4308.660000	-0.500000	-0.535156	-0.941406	0.510092	0.288073	0.539450	-9.887695	18.325806	-15.304565
C:\Users\cware\Desktop\Steller25Nov\TagTesting25Nov2013\M10.DSG	11-1-2013	15:7:31	215434.000000	4308.680000	-0.285156	-0.589844	-1.281250	0.509174	0.286239	0.539450	8.575439	9.033203	-16.784668
C:\Users\cware\Desktop\Steller25Nov\TagTesting25Nov2013\M10.DSG	11-1-2013	15:7:31	215435.000000	4308.700000	-0.250000	-0.656250	-1.234375	0.504587	0.287156	0.541284	-3.036499	49.285889	-4.165649
C:\Users\cware\Desktop\Steller25Nov\TagTesting25Nov2013\M10.DSG	11-1-2013	15:7:31	215436.000000	4308.720000	-0.218750	-0.566406	-1.125000	0.498165	0.287156	0.545872	-13.275146	47.531128	-1.480103
C:\Users\cware\Desktop\Steller25Nov\TagTesting25Nov2013\M10.DSG	11-1-2013	15:7:31	215437.000000	4308.740000	0.257813	-0.542969	-1.152344	0.487156	0.283486	0.553211	-28.305054	24.246216	-3.036499
C:\Users\cware\Desktop\Steller25Nov\TagTesting25Nov2013\M10.DSG	11-1-2013	15:7:31	215438.000000	4308.760000	0.230469	-0.480469	-1.242188	0.484404	0.279817	0.557798	-34.515381	69.702148	6.881714
C:\Users\cware\Desktop\Steller25Nov\TagTesting25Nov2013\M10.DSG	11-1-2013	15:7:31	215439.000000	4308.780000	0.300781	-0.562500	-1.378906	0.468807	0.274312	0.567890	-35.049438	64.285278	4.013062
C:\Users\cware\Desktop\Steller25Nov\TagTesting25Nov2013\M10.DSG	11-1-2013	15:7:31	215440.000000	4308.800000	0.496094	-0.597656	-1.484375	0.462385	0.272477	0.573394	-20.095825	74.035645	8.117676
C:\Users\cware\Desktop\Steller25Nov\TagTesting25Nov2013\M10.DSG	11-1-2013	15:7:31	215441.000000	4308.820000	0.578125	-0.597656	-1.480469	0.446789	0.272477	0.582569	-7.751465	42.449951	12.390137
C:\Users\cware\Desktop\Steller25Nov\TagTesting25Nov2013\M10.DSG	11-1-2013	15:7:31	215442.000000	4308.840000	0.703125	-0.640625	-1.460938	0.442202	0.272477	0.584404	-3.814697	72.509766	20.141602
C:\Users\cware\Desktop\Steller25Nov\TagTesting25Nov2013\M10.DSG	11-1-2013	15:7:31	215443.000000	4308.860000	0.445313	-0.601563	-1.437500	0.431193	0.273394	0.590826	-3.784180	28.991699	8.163452
C:\Users\cware\Desktop\Steller25Nov\TagTesting25Nov2013\M10.DSG	11-1-2013	15:7:31	215444.000000	4308.880000	0.484375	-0.546875	-1.332031	0.425688	0.273394	0.592661	-4.837036	26.641846	-5.432129
C:\Users\cware\Desktop\Steller25Nov\TagTesting25Nov2013\M10.DSG	11-1-2013	15:7:31	215445.000000	4308.900000	0.261719	-0.519531	-1.367188	0.422018	0.274312	0.594495	-9.963989	4.928589	-11.215210
C:\Users\cware\Desktop\Steller25Nov\TagTesting25Nov2013\M10.DSG	11-1-2013	15:7:31	215446.000000	4308.920000	0.093750	-0.468750	-1.277344	0.420183	0.271560	0.594495	2.227783	35.781860	-4.562378
C:\Users\cware\Desktop\Steller25Nov\TagTesting25Nov2013\M10.DSG	11-1-2013	15:7:31	215447.000000	4308.940000	0.167969	-0.425781	-1.003906	0.415596	0.272477	0.598165	-6.072998	30.136108	-12.008667
C:\Users\cware\Desktop\Steller25Nov\TagTesting25Nov2013\M10.DSG	11-1-2013	15:7:31	215448.000000	4308.960000	0.101563	-0.500000	-0.921875	0.410092	0.274312	0.599083	0.473022	28.625488	-0.305176
C:\Users\cware\Desktop\Steller25Nov\TagTesting25Nov2013\M10.DSG	11-1-2013	15:7:31	215449.000000	4308.980000	0.160156	-0.488281	-1.011719	0.407339	0.274312	0.600000	-10.330200	-14.358521	-0.946045
C:\Users\cware\Desktop\Steller25Nov\TagTesting25Nov2013\M10.DSG	11-1-2013	15:7:31	215450.000000	4309.000000	-0.152344	-0.535156	-1.089844	0.408257	0.275229	0.600000	0.045776	18.829346	11.932373
C:\Users\cware\Desktop\Steller25Nov\TagTesting25Nov2013\M10.DSG	11-1-2013	15:7:31	215451.000000	4309.020000	0.089844	-0.492188	-0.972656	0.405505	0.277064	0.600917	-5.813599	-7.614136	5.905151
C:\Users\cware\Desktop\Steller25Nov\TagTesting25Nov2013\M10.DSG	11-1-2013	15:7:31	215452.000000	4309.040000	0.015625	-0.515625	-1.054688	0.408257	0.278899	0.600000	7.629395	-44.082642	8.270264
C:\Users\cware\Desktop\Steller25Nov\TagTesting25Nov2013\M10.DSG	11-1-2013	15:7:31	215453.000000	4309.060000	-0.218750	-0.476563	-1.109375	0.411927	0.281651	0.596330	15.274048	6.408691	6.027222
C:\Users\cware\Desktop\Steller25Nov\TagTesting25Nov2013\M10.DSG	11-1-2013	15:7:31	215454.000000	4309.080000	-0.207031	-0.531250	-1.238281	0.408257	0.286239	0.595413	13.397217	18.066406	5.432129
C:\Users\cware\Desktop\Steller25Nov\TagTesting25Nov2013\M10.DSG	11-1-2013	15:7:31	215455.000000	4309.100000	-0.183594	-0.359375	-0.960938	0.409174	0.288073	0.597248	4.379272	13.198853	4.623413
C:\Users\cware\Desktop\Steller25Nov\TagTesting25Nov2013\M10.DSG	11-1-2013	15:7:31	215456.000000	4309.120000	-0.085938	-0.421875	-1.011719	0.403670	0.288991	0.598165	-5.966187	25.863647	0.656128
C:\Users\cware\Desktop\Steller25Nov\TagTesting25Nov2013\M10.DSG	11-1-2013	15:7:31	215457.000000	4309.140000	-0.109375	-0.437500	-0.980469	0.403670	0.289908	0.599083	12.435913	16.540527	6.973267
C:\Users\cware\Desktop\Steller25Nov\TagTesting25Nov2013\M10.DSG	11-1-2013	15:7:31	215458.000000	4309.160000	-0.015625	-0.507813	-1.121094	0.400000	0.295413	0.599083	16.159058	22.735596	10.086060
C:\Users\cware\Desktop\Steller25Nov\TagTesting25Nov2013\M10.DSG	11-1-2013	15:7:31	215459.000000	4309.180000	-0.191406	-0.511719	-0.996094	0.394495	0.297248	0.600917	14.144897	11.154175	0.381470
C:\Users\cware\Desktop\Steller25Nov\TagTesting25Nov2013\M10.DSG	11-1-2013	15:7:31	215460.000000	4309.200000	-0.171875	-0.519531	-0.953125	0.389908	0.303670	0.600917	12.664795	23.529053	7.247925
C:\Users\cware\Desktop\Steller25Nov\TagTesting25Nov2013\M10.DSG	11-1-2013	15:7:31	215461.000000	4309.220000	0.003906	-0.542969	-0.976563	0.389908	0.306422	0.600000	12.924194	-1.937866	4.150391
C:\Users\cware\Desktop\Steller25Nov\TagTesting25Nov2013\M10.DSG	11-1-2013	15:7:31	215462.000000	4309.240000	-0.144531	-0.558594	-1.105469	0.387156	0.310092	0.599083	8.010864	10.971069	8.255005
C:\Users\cware\Desktop\Steller25Nov\TagTesting25Nov2013\M10.DSG	11-1-2013	15:7:31	215463.000000	4309.260000	-0.050781	-0.496094	-1.031250	0.383486	0.313761	0.600917	12.786865	4.364014	3.051758
C:\Users\cware\Desktop\Steller25Nov\TagTesting25Nov2013\M10.DSG	11-1-2013	15:7:31	215464.000000	4309.280000	-0.125000	-0.558594	-0.996094	0.383486	0.314679	0.600000	3.494263	19.699097	-1.525879
C:\Users\cware\Desktop\Steller25Nov\TagTesting25Nov2013\M10.DSG	11-1-2013	15:7:31	215465.000000	4309.300000	-0.019531	-0.539063	-1.074219	0.381651	0.319266	0.599083	11.032104	-9.506226	2.029419
C:\Users\cware\Desktop\Steller25Nov\TagTesting25Nov2013\M10.DSG	11-1-2013	15:7:31	215466.000000	4309.320000	-0.082031	-0.578125	-0.933594	0.380734	0.320183	0.599083	3.021240	23.239136	2.639771
C:\Users\cware\Desktop\Steller25Nov\TagTesting25Nov2013\M10.DSG	11-1-2013	15:7:31	215467.000000	4309.340000	-0.078125	-0.542969	-1.058594	0.376147	0.322018	0.600917	-0.167847	30.166626	-0.396729
C:\Users\cware\Desktop\Steller25Nov\TagTesting25Nov2013\M10.DSG	11-1-2013	15:7:31	215468.000000	4309.360000	-0.125000	-0.550781	-1.000000	0.372477	0.322936	0.601835	2.807617	11.230469	3.082275
C:\Users\cware\Desktop\Steller25Nov\TagTesting25Nov2013\M10.DSG	11-1-2013	15:7:31	215469.000000	4309.380000	0.058594	-0.476563	-1.003906	0.369725	0.324771	0.602752	2.304077	-4.119873	-2.304077
C:\Users\cware\Desktop\Steller25Nov\TagTesting25Nov2013\M10.DSG	11-1-2013	15:7:31	215470.000000	4309.400000	-0.054688	-0.539063	-0.988281	0.369725	0.325688	0.601835	7.385254	12.268066	0.427246
C:\Users\cware\Desktop\Steller25Nov\TagTesting25Nov2013\M10.DSG	11-1-2013	15:7:31	215471.000000	4309.420000	0.015625	-0.578125	-1.042969	0.366972	0.327523	0.600917	-6.332397	7.080078	0.350952
C:\Users\cware\Desktop\Steller25Nov\TagTesting25Nov2013\M10.DSG	11-1-2013	15:7:31	215472.000000	4309.440000	-0.136719	-0.476563	-1.070313	0.367890	0.328440	0.601835	0.091553	16.799927	-1.464844
C:\Users\cware\Desktop\Steller25Nov\TagTesting25Nov2013\M10.DSG	11-1-2013	15:7:31	215473.000000	4309.460000	-0.019531	-0.574219	-1.007813	0.361468	0.328440	0.603670	-0.366211	34.164429	6.088257
C:\Users\cware\Desktop\Steller25Nov\TagTesting25Nov2013\M10.DSG	11-1-2013	15:7:31	215474.000000	4309.480000	-0.019531	-0.476563	-1.101563	0.360550	0.330275	0.603670	10.620117	-1.846313	2.166748
C:\Users\cware\Desktop\Steller25Nov\TagTesting25Nov2013\M10.DSG	11-1-2013	15:7:31	215475.000000	4309.500000	-0.003906	-0.488281	-0.968750	0.357798	0.332110	0.602752	-4.547119	-14.328003	-7.553101
C:\Users\cware\Desktop\Steller25Nov\TagTesting25Nov2013\M10.DSG	11-1-2013	15:7:31	215476.000000	4309.520000	-0.093750	-0.578125	-0.980469	0.360550	0.331193	0.602752	-1.602173	-0.076294	-0.305176
C:\Users\cware\Desktop\Steller25Nov\TagTesting25Nov2013\M10.DSG	11-1-2013	15:7:31	215477.000000	4309.540000	0.097656	-0.519531	-0.925781	0.359633	0.334862	0.601835	-2.593994	-25.344849	-3.662109
C:\Users\cware\Desktop\Steller25Nov\TagTesting25Nov2013\M10.DSG	11-1-2013	15:7:31	215478.000000	4309.560000	-0.187500	-0.574219	-1.085938	0.360550	0.334862	0.601835	-7.843018	17.868042	-2.868652
C:\Users\cware\Desktop\Steller25Nov\TagTesting25Nov2013\M10.DSG	11-1-2013	15:7:31	215479.000000	4309.580000	0.035156	-0.558594	-0.890625	0.357798	0.334862	0.603670	4.470825	-20.401001	-5.386353
C:\Users\cware\Desktop\Steller25Nov\TagTesting25Nov2013\M10.DSG	11-1-2013	15:7:31	215480.000000	4309.600000	-0.121094	-0.546875	-1.066406	0.358716	0.334862	0.602752	-1.678467	30.212402	-12.527466
C:\Users\cware\Desktop\Steller25Nov\TagTesting25Nov2013\M10.DSG	11-1-2013	15:7:31	215481.000000	4309.620000	0.054688	-0.593750	-0.972656	0.354128	0.336697	0.603670	2.334595	11.535645	-9.750366
C:\Users\cware\Desktop\Steller25Nov\TagTesting25Nov2013\M10.DSG	11-1-2013	15:7:31	215482.000000	4309.640000	0.042969	-0.593750	-0.960938	0.353211	0.336697	0.604587	14.312744	-7.247925	-4.959106
C:\Users\cware\Desktop\Steller25Nov\TagTesting25Nov2013\M10.DSG	11-1-2013	15:7:31	215483.000000	4309.660000	-0.003906	-0.628906	-1.113281	0.353211	0.338532	0.601835	-15.838623	16.342163	-5.401611
C:\Users\cware\Desktop\Steller25Nov\TagTesting25Nov2013\M10.DSG	11-1-2013	15:7:31	215484.000000	4309.680000	0.074219	-0.617188	-0.851563	0.354128	0.339450	0.600917	-10.971069	-7.843018	-2.807617
C:\Users\cware\Desktop\Steller25Nov\TagTesting25Nov2013\M10.DSG	11-1-2013	15:7:31	215485.000000	4309.700000	-0.023438	-0.578125	-0.914063	0.354128	0.337615	0.601835	-19.119263	-3.738403	-2.761841
C:\Users\cware\Desktop\Steller25Nov\TagTesting25Nov2013\M10.DSG	11-1-2013	15:7:31	215486.000000	4309.720000	0.042969	-0.585938	-1.007813	0.354128	0.336697	0.601835	-19.027710	-16.723633	-2.792358
C:\Users\cware\Desktop\Steller25Nov\TagTesting25Nov2013\M10.DSG	11-1-2013	15:7:31	215487.000000	4309.740000	-0.023438	-0.652344	-0.953125	0.357798	0.336697	0.601835	-11.703491	-12.908936	-5.111694
C:\Users\cware\Desktop\Steller25Nov\TagTesting25Nov2013\M10.DSG	11-1-2013	15:7:31	215488.000000	4309.760000	-0.058594	-0.496094	-0.953125	0.357798	0.332110	0.602752	-16.189575	-21.438599	-5.020142
C:\Users\cware\Desktop\Steller25Nov\TagTesting25Nov2013\M10.DSG	11-1-2013	15:7:31	215489.000000	4309.780000	-0.007813	-0.507813	-0.960938	0.359633	0.331193	0.603670	-18.859863	-3.845215	-1.724243
C:\Users\cware\Desktop\Steller25Nov\TagTesting25Nov2013\M10.DSG	11-1-2013	15:7:31	215490.000000	4309.800000	0.058594	-0.523438	-0.867188	0.358716	0.326606	0.603670	-21.102905	-18.768311	-7.614136
C:\Users\cware\Desktop\Steller25Nov\TagTesting25Nov2013\M10.DSG	11-1-2013	15:7:31	215491.000000	4309.820000	-0.066406	-0.621094	-0.933594	0.362385	0.322936	0.605505	-34.255981	3.646851	-0.671387
C:\Users\cware\Desktop\Steller25Nov\TagTesting25Nov2013\M10.DSG	11-1-2013	15:7:31	215492.000000	4309.840000	-0.019531	-0.535156	-0.941406	0.361468	0.319266	0.605505	-27.481079	-38.375854	4.653931
C:\Users\cware\Desktop\Steller25Nov\TagTesting25Nov2013\M10.DSG	11-1-2013	15:7:31	215493.000000	4309.860000	0.140625	-0.609375	-0.878906	0.366055	0.316514	0.605505	-33.294678	-12.954712	-1.495361
C:\Users\cware\Desktop\Steller25Nov\TagTesting25Nov2013\M10.DSG	11-1-2013	15:7:31	215494.000000	4309.880000	0.019531	-0.550781	-0.898438	0.368807	0.310092	0.606422	-36.163330	-12.481689	0.000000
C:\Users\cware\Desktop\Steller25Nov\TagTesting25Nov2013\M10.DSG	11-1-2013	15:7:31	215495.000000	4309.900000	-0.031250	-0.531250	-0.914063	0.369725	0.307339	0.607339	-32.684326	-22.262573	-0.061035
C:\Users\cware\Desktop\Steller25Nov\TagTesting25Nov2013\M10.DSG	11-1-2013	15:7:31	215496.000000	4309.920000	-0.019531	-0.511719	-0.972656	0.374312	0.300917	0.606422	-30.364990	-21.774292	2.838135
C:\Users\cware\Desktop\Steller25Nov\TagTesting25Nov2013\M10.DSG	11-1-2013	15:7:31	215497.000000	4309.940000	-0.093750	-0.460938	-0.839844	0.377982	0.298165	0.606422	-25.863647	-26.275635	1.617432
C:\Users\cware\Desktop\Steller25Nov\TagTesting25Nov2013\M10.DSG	11-1-2013	15:7:31	215498.000000	4309.960000	0.011719	-0.417969	-0.878906	0.382569	0.291743	0.605505	-25.726318	-42.404175	-1.083374
C:\Users\cware\Desktop\Steller25Nov\TagTesting25Nov2013\M10.DSG	11-1-2013	15:7:31	215499.000000	4309.980000	-0.144531	-0.484375	-0.957031	0.386239	0.289908	0.604587	-32.348633	-9.979248	5.569458
C:\Users\cware\Desktop\Steller25Nov\TagTesting25Nov2013\M10.DSG	11-1-2013	15:7:31	215500.000000	4310.000000	-0.027344	-0.371094	-0.945313	0.387156	0.283486	0.605505	-22.506714	-42.114258	-0.701904
C:\Users\cware\Desktop\Steller25Nov\TagTesting25Nov2013\M10.DSG	11-1-2013	15:7:31	215501.000000	4310.020000	-0.085938	-0.375000	-0.828125	0.392661	0.281651	0.604587	-23.468018	-23.208618	-0.289917
C:\Users\cware\Desktop\Steller25Nov\TagTesting25Nov2013\M10.DSG	11-1-2013	15:7:31	215502.000000	4310.040000	-0.066406	-0.406250	-0.914063	0.395413	0.278899	0.605505	-23.666382	-16.784668	-0.701904
C:\Users\cware\Desktop\Steller25Nov\TagTesting25Nov2013\M10.DSG	11-1-2013	15:7:31	215503.000000	4310.060000	-0.132813	-0.378906	-0.949219	0.400000	0.277064	0.601835	-1.861572	-23.422241	3.219604
C:\Users\cware\Desktop\Steller25Nov\TagTesting25Nov2013\M10.DSG	11-1-2013	15:7:31	215504.000000	4310.080000	-0.156250	-0.378906	-0.933594	0.402752	0.277064	0.601835	-5.050659	-28.961182	-4.440308
C:\Users\cware\Desktop\Steller25Nov\TagTesting25Nov2013\M10.DSG	11-1-2013	15:7:31	215505.000000	4310.100000	-0.089844	-0.394531	-0.800781	0.410092	0.277982	0.599083	-4.440308	-38.635254	-1.327515
C:\Users\cware\Desktop\Steller25Nov\TagTesting25Nov2013\M10.DSG	11-1-2013	15:7:31	215506.000000	4310.120000	-0.304688	-0.410156	-0.980469	0.412844	0.278899	0.597248	-0.808716	4.165649	-1.327515
C:\Users\cware\Desktop\Steller25Nov\TagTesting25Nov2013\M10.DSG	11-1-2013	15:7:31	215507.000000	4310.140000	-0.011719	-0.390625	-0.917969	0.414679	0.279817	0.595413	4.394531	-35.400391	-7.629395
C:\Users\cware\Desktop\Steller25Nov\TagTesting25Nov2013\M10.DSG	11-1-2013	15:7:31	215508.000000	4310.160000	-0.292969	-0.406250	-0.914063	0.417431	0.281651	0.595413	8.193970	4.547119	-1.907349
C:\Users\cware\Desktop\Steller25Nov\TagTesting25Nov2013\M10.DSG	11-1-2013	15:7:31	215509.000000	4310.180000	0.035156	-0.328125	-0.847656	0.423853	0.285321	0.589908	6.927490	-32.562256	-2.365112
C:\Users\cware\Desktop\Steller25Nov\TagTesting25Nov2013\M10.DSG	11-1-2013	15:7:31	215510.000000	4310.200000	-0.230469	-0.433594	-0.988281	0.424771	0.287156	0.589908	14.831543	-27.145386	-1.724243
C:\Users\cware\Desktop\Steller25Nov\TagTesting25Nov2013\M10.DSG	11-1-2013	15:7:31	215511.000000	4310.220000	-0.175781	-0.476563	-1.027344	0.430275	0.291743	0.586239	14.907837	-43.426514	-5.126953
C:\Users\cware\Desktop\Steller25Nov\TagTesting25Nov2013\M10.DSG	11-1-2013	15:7:31	215512.000000	4310.240000	-0.140625	-0.449219	-1.058594	0.436697	0.295413	0.583486	20.111084	-34.240723	-7.659912
C:\Users\cware\Desktop\Steller25Nov\TagTesting25Nov2013\M10.DSG	11-1-2013	15:7:31	215513.000000	4310.260000	-0.218750	-0.562500	-1.121094	0.444954	0.302752	0.576147	33.966064	-33.660889	-12.222290
C:\Users\cware\Desktop\Steller25Nov\TagTesting25Nov2013\M10.DSG	11-1-2013	15:7:31	215514.000000	4310.280000	-0.296875	-0.582031	-1.171875	0.448624	0.307339	0.572477	35.079956	-44.998169	-21.347046
C:\Users\cware\Desktop\Steller25Nov\TagTesting25Nov2013\M10.DSG	11-1-2013	15:7:31	215515.000000	4310.300000	-0.285156	-0.589844	-1.250000	0.458716	0.313761	0.565138	24.337769	-42.587280	-26.367188
C:\Users\cware\Desktop\Steller25Nov\TagTesting25Nov2013\M10.DSG	11-1-2013	15:7:31	215516.000000	4310.320000	-0.375000	-0.585938	-1.242188	0.464220	0.315596	0.560550	3.021240	-20.034790	-17.761230
C:\Users\cware\Desktop\Steller25Nov\TagTesting25Nov2013\M10.DSG	11-1-2013	15:7:31	215517.000000	4310.340000	-0.792969	-0.667969	-1.019531	0.463303	0.315596	0.561468	0.503540	34.545898	1.663208
C:\Users\cware\Desktop\Steller25Nov\TagTesting25Nov2013\M10.DSG	11-1-2013	15:7:31	215518.000000	4310.360000	-0.546875	-0.617188	-0.875000	0.456881	0.315596	0.564220	-1.983643	19.836426	-3.768921
C:\Users\cware\Desktop\Steller25Nov\TagTesting25Nov2013\M10.DSG	11-1-2013	15:7:31	215519.000000	4310.380000	-0.125000	-0.589844	-1.097656	0.455963	0.316514	0.565138	-7.492065	-20.019531	-20.767212
C:\Users\cware\Desktop\Steller25Nov\TagTesting25Nov2013\M10.DSG	11-1-2013	15:7:31	215520.000000	4310.400000	0.085938	-0.628906	-1.179688	0.456881	0.315596	0.564220	-13.107300	29.861450	-13.031006
C:\Users\cware\Desktop\Steller25Nov\TagTesting25Nov2013\M10.DSG	11-1-2013	15:7:31	215521.000000	4310.420000	0.136719	-0.593750	-1.156250	0.447706	0.311927	0.572477	-27.511597	36.773682	-3.509521
C:\Users\cware\Desktop\Steller25Nov\TagTesting25Nov2013\M10.DSG	11-1-2013	15:7:31	215522.000000	4310.440000	0.136719	-0.593750	-1.156250	0.443119	0.310092	0.574312	-46.173096	33.996582	-7.247925
C:\Users\cware\Desktop\Steller25Nov\TagTesting25Nov2013\M10.DSG	11-1-2013	15:7:31	215523.000000	4310.460000	0.308594	-0.531250	-1.312500	0.433945	0.298165	0.580734	-36.468506	43.121338	0.915527
C:\Users\cware\Desktop\Steller25Nov\TagTesting25Nov2013\M10.DSG	11-1-2013	15:7:31	215524.000000	4310.480000	0.488281	-0.687500	-1.371094	0.427523	0.296330	0.585321	-36.941528	71.075439	9.201050
C:\Users\cware\Desktop\Steller25Nov\TagTesting25Nov2013\M10.DSG	11-1-2013	15:7:31	215525.000000	4310.500000	0.718750	-0.652344	-1.351563	0.419266	0.291743	0.590826	-33.721924	63.400269	7.568359
C:\Users\cware\Desktop\Steller25Nov\TagTesting25Nov2013\M10.DSG	11-1-2013	15:7:31	215526.000000	4310.520000	0.636719	-0.761719	-1.437500	0.402752	0.285321	0.599083	-24.459839	72.647095	13.214111
C:\Users\cware\Desktop\Steller25Nov\TagTesting25Nov2013\M10.DSG	11-1-2013	15:7:31	215527.000000	4310.540000	0.671875	-0.664063	-1.378906	0.393578	0.283486	0.603670	-27.664185	46.463013	15.136719
C:\Users\cware\Desktop\Steller25Nov\TagTesting25Nov2013\M10.DSG	11-1-2013	15:7:31	215528.000000	4310.560000	0.621094	-0.652344	-1.281250	0.381651	0.279817	0.608257	-34.179688	28.915405	13.793945
C:\Users\cware\Desktop\Steller25Nov\TagTesting25Nov2013\M10.DSG	11-1-2013	15:7:31	215529.000000	4310.580000	0.589844	-0.558594	-1.332031	0.377064	0.276147	0.611009	-36.544800	9.735107	7.980347
C:\Users\cware\Desktop\Steller25Nov\TagTesting25Nov2013\M10.DSG	11-1-2013	15:7:31	215530.000000	4310.600000	0.406250	-0.421875	-1.265625	0.375229	0.269725	0.612844	-30.426025	13.504028	10.040283
C:\Users\cware\Desktop\Steller25Nov\TagTesting25Nov2013\M10.DSG	11-1-2013	15:7:31	215531.000000	4310.620000	0.289063	-0.417969	-1.156250	0.372477	0.266972	0.613761	-24.902344	16.540527	0.411987
C:\Users\cware\Desktop\Steller25Nov\TagTesting25Nov2013\M10.DSG	11-1-2013	15:7:31	215532.000000	4310.640000	0.335938	-0.328125	-1.019531	0.369725	0.262385	0.616514	-12.084961	9.765625	3.555298
C:\Users\cware\Desktop\Steller25Nov\TagTesting25Nov2013\M10.DSG	11-1-2013	15:7:31	215533.000000	4310.660000	0.074219	-0.343750	-0.964844	0.367890	0.261468	0.617431	-9.155273	9.872437	0.686646
C:\Users\cware\Desktop\Steller25Nov\TagTesting25Nov2013\M10.DSG	11-1-2013	15:7:31	215534.000000	4310.680000	0.136719	-0.371094	-0.980469	0.366055	0.259633	0.618349	-12.908936	2.822876	3.723145
C:\Users\cware\Desktop\Steller25Nov\TagTesting25Nov2013\M10.DSG	11-1-2013	15:7:31	215535.000000	4310.700000	0.109375	-0.285156	-1.000000	0.362385	0.259633	0.620183	2.426147	-6.088257	1.342773
C:\Users\cware\Desktop\Steller25Nov\TagTesting25Nov2013\M10.DSG	11-1-2013	15:7:31	215536.000000	4310.720000	0.078125	-0.406250	-1.039063	0.360550	0.261468	0.618349	0.640869	-26.535034	1.754761
C:\Users\cware\Desktop\Steller25Nov\TagTesting25Nov2013\M10.DSG	11-1-2013	15:7:31	215537.000000	4310.740000	-0.164063	-0.566406	-1.191406	0.361468	0.262385	0.618349	-8.422852	12.603760	5.722046
C:\Users\cware\Desktop\Steller25Nov\TagTesting25Nov2013\M10.DSG	11-1-2013	15:7:31	215538.000000	4310.760000	0.128906	-0.394531	-1.046875	0.362385	0.263303	0.618349	5.218506	-5.187988	4.821777
C:\Users\cware\Desktop\Steller25Nov\TagTesting25Nov2013\M10.DSG	11-1-2013	15:7:31	215539.000000	4310.780000	-0.011719	-0.410156	-1.070313	0.366055	0.265138	0.618349	-6.240845	-22.872925	-4.241943
C:\Users\cware\Desktop\Steller25Nov\TagTesting25Nov2013\M10.DSG	11-1-2013	15:7:31	215540.000000	4310.800000	-0.222656	-0.527344	-1.234375	0.368807	0.265138	0.616514	2.761841	32.135010	13.107300
C:\Users\cware\Desktop\Steller25Nov\TagTesting25Nov2013\M10.DSG	11-1-2013	15:7:31	215541.000000	4310.820000	-0.140625	-0.468750	-1.039063	0.364220	0.267890	0.617431	-19.882202	31.890869	3.494263
C:\Users\cware\Desktop\Steller25Nov\TagTesting25Nov2013\M10.DSG	11-1-2013	15:7:31	215542.000000	4310.840000	0.117188	-0.351563	-1.003906	0.359633	0.265138	0.620183	-13.015747	14.480591	8.636475
C:\Users\cware\Desktop\Steller25Nov\TagTesting25Nov2013\M10.DSG	11-1-2013	15:7:31	215543.000000	4310.860000	-0.062500	-0.343750	-1.035156	0.353211	0.265138	0.620183	-0.335693	18.463135	9.490967
C:\Users\cware\Desktop\Steller25Nov\TagTesting25Nov2013\M10.DSG	11-1-2013	15:7:31	215544.000000	4310.880000	0.074219	-0.437500	-1.027344	0.351376	0.266055	0.622936	7.095337	8.865356	9.628296
C:\Users\cware\Desktop\Steller25Nov\TagTesting25Nov2013\M10.DSG	11-1-2013	15:7:31	215545.000000	4310.900000	0.058594	-0.382813	-1.070313	0.348624	0.270642	0.622018	-3.128052	33.294678	6.271362
C:\Users\cware\Desktop\Steller25Nov\TagTesting25Nov2013\M10.DSG	11-1-2013	15:7:31	215546.000000	4310.920000	-0.035156	-0.492188	-1.062500	0.345872	0.269725	0.622018	-6.286621	-6.958008	-2.349854
C:\Users\cware\Desktop\Steller25Nov\TagTesting25Nov2013\M10.DSG	11-1-2013	15:7:31	215547.000000	4310.940000	0.074219	-0.484375	-0.988281	0.343119	0.271560	0.622936	-2.990723	11.978149	2.197266
C:\Users\cware\Desktop\Steller25Nov\TagTesting25Nov2013\M10.DSG	11-1-2013	15:7:31	215548.000000	4310.960000	0.074219	-0.484375	-0.988281	0.343119	0.271560	0.622936	0.854492	-16.250610	2.426147
C:\Users\cware\Desktop\Steller25Nov\TagTesting25Nov2013\M10.DSG	11-1-2013	15:7:31	215549.000000	4310.980000	0.011719	-0.449219	-0.968750	0.341284	0.275229	0.623853	-5.889893	21.270752	9.185791
C:\Users\cware\Desktop\Steller25Nov\TagTesting25Nov2013\M10.DSG	11-1-2013	15:7:31	215550.000000	4311.000000	0.011719	-0.464844	-1.031250	0.337615	0.275229	0.623853	-1.098633	6.256104	1.953125
C:\Users\cware\Desktop\Steller25Nov\TagTesting25Nov2013\M10.DSG	11-1-2013	15:7:31	215551.000000	4311.020000	-0.039063	-0.507813	-1.105469	0.334862	0.277982	0.623853	-7.797241	27.954102	0.045776
C:\Users\cware\Desktop\Steller25Nov\TagTesting25Nov2013\M10.DSG	11-1-2013	15:7:31	215552.000000	4311.040000	0.121094	-0.347656	-1.019531	0.331193	0.277064	0.624771	2.731323	-9.902954	-7.919312
C:\Users\cware\Desktop\Steller25Nov\TagTesting25Nov2013\M10.DSG	11-1-2013	15:7:31	215553.000000	4311.060000	-0.101563	-0.437500	-1.027344	0.333945	0.277982	0.625688	-9.735107	22.033691	-2.868652
C:\Users\cware\Desktop\Steller25Nov\TagTesting25Nov2013\M10.DSG	11-1-2013	15:7:31	215554.000000	4311.080000	0.226563	-0.414063	-0.925781	0.328440	0.278899	0.626606	-2.456665	-23.315430	-3.768921
C:\Users\cware\Desktop\Steller25Nov\TagTesting25Nov2013\M10.DSG	11-1-2013	15:7:31	215555.000000	4311.100000	0.019531	-0.437500	-1.062500	0.332110	0.278899	0.624771	-0.518799	-17.593384	-4.135132
C:\Users\cware\Desktop\Steller25Nov\TagTesting25Nov2013\M10.DSG	11-1-2013	15:7:31	215556.000000	4311.120000	0.035156	-0.437500	-1.082031	0.334862	0.281651	0.623853	0.656128	-0.167847	-3.570557
C:\Users\cware\Desktop\Steller25Nov\TagTesting25Nov2013\M10.DSG	11-1-2013	15:7:31	215557.000000	4311.140000	0.046875	-0.449219	-1.011719	0.333945	0.282569	0.624771	-5.004883	14.602661	-0.534058
C:\Users\cware\Desktop\Steller25Nov\TagTesting25Nov2013\M10.DSG	11-1-2013	15:7:31	215558.000000	4311.160000	0.097656	-0.410156	-0.949219	0.331193	0.284404	0.623853	1.495361	-0.946045	-7.141113
C:\Users\cware\Desktop\Steller25Nov\TagTesting25Nov2013\M10.DSG	11-1-2013	15:7:31	215559.000000	4311.180000	0.046875	-0.484375	-1.058594	0.328440	0.287156	0.623853	-1.525879	1.831055	-3.234863
C:\Users\cware\Desktop\Steller25Nov\TagTesting25Nov2013\M10.DSG	11-1-2013	15:7:31	215560.000000	4311.200000	0.167969	-0.468750	-0.953125	0.333028	0.286239	0.622936	-4.287720	8.560181	-4.089355
C:\Users\cware\Desktop\Steller25Nov\TagTesting25Nov2013\M10.DSG	11-1-2013	15:7:31	215561.000000	4311.220000	0.132813	-0.492188	-1.136719	0.331193	0.285321	0.622936	-8.178711	-14.038086	-11.764526
C:\Users\cware\Desktop\Steller25Nov\TagTesting25Nov2013\M10.DSG	11-1-2013	15:7:31	215562.000000	4311.240000	-0.058594	-0.492188	-1.046875	0.331193	0.284404	0.623853	-12.207031	2.975464	0.640869
C:\Users\cware\Desktop\Steller25Nov\TagTesting25Nov2013\M10.DSG	11-1-2013	15:7:31	215563.000000	4311.260000	0.109375	-0.570313	-0.972656	0.331193	0.284404	0.623853	-15.365601	5.844116	-4.867554
C:\Users\cware\Desktop\Steller25Nov\TagTesting25Nov2013\M10.DSG	11-1-2013	15:7:31	215564.000000	4311.280000	0.136719	-0.437500	-0.894531	0.330275	0.284404	0.623853	-21.835327	-5.203247	-6.134033
C:\Users\cware\Desktop\Steller25Nov\TagTesting25Nov2013\M10.DSG	11-1-2013	15:7:31	215565.000000	4311.300000	0.203125	-0.476563	-0.828125	0.332110	0.283486	0.623853	-10.040283	-50.842285	-6.698608
C:\Users\cware\Desktop\Steller25Nov\TagTesting25Nov2013\M10.DSG	11-1-2013	15:7:31	215566.000000	4311.320000	-0.085938	-0.527344	-1.011719	0.340367	0.280734	0.621101	-28.961182	-43.014526	-7.431030
C:\Users\cware\Desktop\Steller25Nov\TagTesting25Nov2013\M10.DSG	11-1-2013	15:7:31	215567.000000	4311.340000	-0.007813	-0.460938	-1.042969	0.344954	0.278899	0.621101	-19.866943	-40.603638	-2.410889
C:\Users\cware\Desktop\Steller25Nov\TagTesting25Nov2013\M10.DSG	11-1-2013	15:7:31	215568.000000	4311.360000	0.093750	-0.468750	-0.914063	0.351376	0.271560	0.620183	-40.466309	-22.705078	0.320435
C:\Users\cware\Desktop\Steller25Nov\TagTesting25Nov2013\M10.DSG	11-1-2013	15:7:31	215569.000000	4311.380000	-0.011719	-0.460938	-1.000000	0.354128	0.267890	0.621101	-33.538818	-31.936646	0.961304
C:\Users\cware\Desktop\Steller25Nov\TagTesting25Nov2013\M10.DSG	11-1-2013	15:7:31	215570.000000	4311.400000	-0.074219	-0.488281	-0.796875	0.359633	0.259633	0.619266	-45.028687	-35.507202	-2.410889
C:\Users\cware\Desktop\Steller25Nov\TagTesting25Nov2013\M10.DSG	11-1-2013	15:7:31	215571.000000	4311.420000	0.078125	-0.531250	-0.859375	0.366055	0.255046	0.620183	-44.876099	-45.257568	-2.777100
C:\Users\cware\Desktop\Steller25Nov\TagTesting25Nov2013\M10.DSG	11-1-2013	15:7:31	215572.000000	4311.440000	-0.046875	-0.417969	-0.855469	0.373394	0.243119	0.618349	-56.365967	-27.175903	1.068115
C:\Users\cware\Desktop\Steller25Nov\TagTesting25Nov2013\M10.DSG	11-1-2013	15:7:31	215573.000000	4311.460000	-0.101563	-0.394531	-0.890625	0.377064	0.237615	0.617431	-61.645508	-36.117554	-2.716064
C:\Users\cware\Desktop\Steller25Nov\TagTesting25Nov2013\M10.DSG	11-1-2013	15:7:31	215574.000000	4311.480000	-0.101563	-0.394531	-0.890625	0.385321	0.222018	0.617431	-68.878174	-25.985718	0.000000
C:\Users\cware\Desktop\Steller25Nov\TagTesting25Nov2013\M10.DSG	11-1-2013	15:7:31	215575.000000	4311.500000	-0.320313	-0.429688	-0.992188	0.392661	0.214679	0.615596	-64.254761	-2.258301	6.057739
C:\Users\cware\Desktop\Steller25Nov\TagTesting25Nov2013\M10.DSG	11-1-2013	15:7:31	215576.000000	4311.520000	-0.007813	-0.339844	-0.933594	0.392661	0.199083	0.616514	-67.642212	-38.299561	-0.961304
C:\Users\cware\Desktop\Steller25Nov\TagTesting25Nov2013\M10.DSG	11-1-2013	15:7:31	215577.000000	4311.540000	-0.136719	-0.312500	-0.945313	0.400917	0.192661	0.613761	-66.696167	-28.244019	1.892090
C:\Users\cware\Desktop\Steller25Nov\TagTesting25Nov2013\M10.DSG	11-1-2013	15:7:31	215578.000000	4311.560000	-0.199219	-0.308594	-0.980469	0.403670	0.184404	0.612844	-65.292358	-12.298584	1.419067
C:\Users\cware\Desktop\Steller25Nov\TagTesting25Nov2013\M10.DSG	11-1-2013	15:7:31	215579.000000	4311.580000	-0.101563	-0.296875	-0.957031	0.409174	0.168807	0.611927	-73.150635	-23.223877	-7.415771
C:\Users\cware\Desktop\Steller25Nov\TagTesting25Nov2013\M10.DSG	11-1-2013	15:7:31	215580.000000	4311.600000	-0.125000	-0.308594	-0.941406	0.411927	0.158716	0.611009	-74.096680	-20.385742	-0.030518
C:\Users\cware\Desktop\Steller25Nov\TagTesting25Nov2013\M10.DSG	11-1-2013	15:7:31	215581.000000	4311.620000	-0.144531	-0.230469	-0.886719	0.415596	0.143119	0.610092	-74.386597	-22.979736	2.288818
C:\Users\cware\Desktop\Steller25Nov\TagTesting25Nov2013\M10.DSG	11-1-2013	15:7:31	215582.000000	4311.640000	-0.183594	-0.156250	-0.945313	0.418349	0.133945	0.607339	-73.623657	-22.888184	3.768921
C:\Users\cware\Desktop\Steller25Nov\TagTesting25Nov2013\M10.DSG	11-1-2013	15:7:31	215583.000000	4311.660000	-0.164063	-0.078125	-0.832031	0.422018	0.116514	0.605505	-77.697754	-22.628784	3.005981
C:\Users\cware\Desktop\Steller25Nov\TagTesting25Nov2013\M10.DSG	11-1-2013	15:7:31	215584.000000	4311.680000	-0.101563	-0.042969	-0.902344	0.424771	0.107339	0.603670	-66.497803	-33.569336	6.988525
C:\Users\cware\Desktop\Steller25Nov\TagTesting25Nov2013\M10.DSG	11-1-2013	15:7:31	215585.000000	4311.700000	-0.183594	0.050781	-1.042969	0.433028	0.095413	0.597248	-61.050415	-23.651123	3.189087
C:\Users\cware\Desktop\Steller25Nov\TagTesting25Nov2013\M10.DSG	11-1-2013	15:7:31	215586.000000	4311.720000	-0.167969	0.089844	-0.968750	0.435780	0.089908	0.594495	-48.995972	-39.138794	3.601074
C:\Users\cware\Desktop\Steller25Nov\TagTesting25Nov2013\M10.DSG	11-1-2013	15:7:31	215587.000000	4311.740000	-0.250000	0.003906	-1.074219	0.444954	0.079817	0.588991	-43.746948	-24.047852	-1.129150
C:\Users\cware\Desktop\Steller25Nov\TagTesting25Nov2013\M10.DSG	11-1-2013	15:7:31	215588.000000	4311.760000	-0.238281	0.042969	-1.128906	0.446789	0.074312	0.588073	-41.900635	-41.778564	-5.844116
C:\Users\cware\Desktop\Steller25Nov\TagTesting25Nov2013\M10.DSG	11-1-2013	15:7:31	215589.000000	4311.780000	-0.265625	0.011719	-1.179688	0.453211	0.068807	0.581651	-28.366089	-32.485962	5.096436
C:\Users\cware\Desktop\Steller25Nov\TagTesting25Nov2013\M10.DSG	11-1-2013	15:7:31	215590.000000	4311.800000	-0.187500	0.000000	-1.265625	0.459633	0.065138	0.577982	-26.473999	-25.955200	3.784180
C:\Users\cware\Desktop\Steller25Nov\TagTesting25Nov2013\M10.DSG	11-1-2013	15:7:31	215591.000000	4311.820000	-0.437500	0.015625	-1.292969	0.464220	0.059633	0.576147	-40.496826	-4.364014	2.426147
C:\Users\cware\Desktop\Steller25Nov\TagTesting25Nov2013\M10.DSG	11-1-2013	15:7:31	215592.000000	4311.840000	-0.437500	-0.085938	-1.312500	0.463303	0.057798	0.574312	-33.584595	-10.375977	8.285522
C:\Users\cware\Desktop\Steller25Nov\TagTesting25Nov2013\M10.DSG	11-1-2013	15:7:31	215593.000000	4311.860000	-0.406250	-0.046875	-1.367188	0.466972	0.051376	0.572477	-44.128418	-40.191650	9.704590
C:\Users\cware\Desktop\Steller25Nov\TagTesting25Nov2013\M10.DSG	11-1-2013	15:7:31	215594.000000	4311.880000	-0.394531	-0.027344	-1.375000	0.471560	0.046789	0.566972	-65.322876	20.828247	23.956299
C:\Users\cware\Desktop\Steller25Nov\TagTesting25Nov2013\M10.DSG	11-1-2013	15:7:31	215595.000000	4311.900000	-0.656250	-0.082031	-1.371094	0.465138	0.036697	0.569725	-57.968140	17.074585	10.955811
C:\Users\cware\Desktop\Steller25Nov\TagTesting25Nov2013\M10.DSG	11-1-2013	15:7:31	215596.000000	4311.920000	-0.207031	-0.074219	-1.367188	0.463303	0.031193	0.567890	-43.518066	41.397095	5.569458
C:\Users\cware\Desktop\Steller25Nov\TagTesting25Nov2013\M10.DSG	11-1-2013	15:7:31	215597.000000	4311.940000	-0.273438	-0.039063	-1.484375	0.455963	0.022936	0.570642	-38.024902	24.734497	-1.525879
C:\Users\cware\Desktop\Steller25Nov\TagTesting25Nov2013\M10.DSG	11-1-2013	15:7:31	215598.000000	4311.960000	-0.027344	0.003906	-1.285156	0.450459	0.018349	0.573394	-48.934937	86.898804	8.392334
C:\Users\cware\Desktop\Steller25Nov\TagTesting25Nov2013\M10.DSG	11-1-2013	15:7:31	215599.000000	4311.980000	0.289063	0.105469	-1.417969	0.432110	0.007339	0.579817	-49.835205	76.156616	14.862061
C:\Users\cware\Desktop\Steller25Nov\TagTesting25Nov2013\M10.DSG	11-1-2013	15:7:31	215600.000000	4312.000000	0.289063	0.105469	-1.417969	0.424771	0.003670	0.582569	-51.940918	48.553467	4.592896
C:\Users\cware\Desktop\Steller25Nov\TagTesting25Nov2013\M10.DSG	11-1-2013	15:7:31	215601.000000	4312.020000	0.425781	0.078125	-1.660156	0.419266	0.000000	0.583486	-31.280518	74.584961	18.188477
C:\Users\cware\Desktop\Steller25Nov\TagTesting25Nov2013\M10.DSG	11-1-2013	15:7:31	215602.000000	4312.040000	0.703125	-0.097656	-1.636719	0.403670	-0.006422	0.589908	-26.031494	104.202271	20.156860
C:\Users\cware\Desktop\Steller25Nov\TagTesting25Nov2013\M10.DSG	11-1-2013	15:7:31	215603.000000	4312.060000	0.960938	-0.156250	-1.558594	0.391743	-0.008257	0.593578	-30.685425	108.520508	22.674561
C:\Users\cware\Desktop\Steller25Nov\TagTesting25Nov2013\M10.DSG	11-1-2013	15:7:31	215604.000000	4312.080000	0.996094	-0.132813	-1.515625	0.369725	-0.012844	0.600917	-23.315430	93.688965	26.596069
C:\Users\cware\Desktop\Steller25Nov\TagTesting25Nov2013\M10.DSG	11-1-2013	15:7:31	215605.000000	4312.100000	1.003906	-0.125000	-1.394531	0.358716	-0.014679	0.604587	-21.987915	40.420532	22.140503
C:\Users\cware\Desktop\Steller25Nov\TagTesting25Nov2013\M10.DSG	11-1-2013	15:7:31	215606.000000	4312.120000	0.773438	-0.187500	-1.437500	0.352294	-0.017431	0.605505	-22.293091	3.250122	17.044067
C:\Users\cware\Desktop\Steller25Nov\TagTesting25Nov2013\M10.DSG	11-1-2013	15:7:31	215607.000000	4312.140000	0.472656	-0.007813	-1.539063	0.352294	-0.017431	0.604587	-16.845703	41.946411	21.926880
C:\Users\cware\Desktop\Steller25Nov\TagTesting25Nov2013\M10.DSG	11-1-2013	15:7:31	215608.000000	4312.160000	0.515625	0.269531	-1.343750	0.344037	-0.017431	0.608257	-7.949829	37.399292	5.798340
C:\Users\cware\Desktop\Steller25Nov\TagTesting25Nov2013\M10.DSG	11-1-2013	15:7:31	215609.000000	4312.180000	0.480469	0.210938	-1.171875	0.338532	-0.017431	0.610092	2.578735	28.839111	-1.983643
C:\Users\cware\Desktop\Steller25Nov\TagTesting25Nov2013\M10.DSG	11-1-2013	15:7:31	215610.000000	4312.200000	0.433594	0.453125	-1.054688	0.333028	-0.013761	0.611927	13.137817	0.900269	-5.325317
C:\Users\cware\Desktop\Steller25Nov\TagTesting25Nov2013\M10.DSG	11-1-2013	15:7:31	215611.000000	4312.220000	0.210938	0.281250	-1.199219	0.332110	-0.011927	0.612844	13.275146	4.348755	-16.723633
C:\Users\cware\Desktop\Steller25Nov\TagTesting25Nov2013\M10.DSG	11-1-2013	15:7:31	215612.000000	4312.240000	0.136719	0.390625	-1.019531	0.328440	-0.007339	0.615596	22.842407	16.311646	-10.055542
C:\Users\cware\Desktop\Steller25Nov\TagTesting25Nov2013\M10.DSG	11-1-2013	15:7:31	215613.000000	4312.260000	0.199219	0.171875	-1.074219	0.325688	-0.004587	0.617431	17.883301	-22.460938	-7.507324
C:\Users\cware\Desktop\Steller25Nov\TagTesting25Nov2013\M10.DSG	11-1-2013	15:7:31	215614.000000	4312.280000	0.132813	0.207031	-1.066406	0.329358	0.002752	0.618349	22.293091	-1.876831	2.182007
C:\Users\cware\Desktop\Steller25Nov\TagTesting25Nov2013\M10.DSG	11-1-2013	15:7:31	215615.000000	4312.300000	0.292969	0.175781	-1.109375	0.333028	0.006422	0.618349	28.320313	-22.567749	-1.678467
C:\Users\cware\Desktop\Steller25Nov\TagTesting25Nov2013\M10.DSG	11-1-2013	15:7:31	215616.000000	4312.320000	-0.074219	0.066406	-1.191406	0.335780	0.011009	0.619266	26.733398	8.331299	8.209229
C:\Users\cware\Desktop\Steller25Nov\TagTesting25Nov2013\M10.DSG	11-1-2013	15:7:31	215617.000000	4312.340000	0.007813	0.042969	-1.074219	0.333945	0.021101	0.622018	29.586792	-15.869141	8.728027
C:\Users\cware\Desktop\Steller25Nov\TagTesting25Nov2013\M10.DSG	11-1-2013	15:7:31	215618.000000	4312.360000	0.101563	-0.042969	-1.230469	0.336697	0.027523	0.622936	28.427124	23.376465	11.260986
C:\Users\cware\Desktop\Steller25Nov\TagTesting25Nov2013\M10.DSG	11-1-2013	15:7:31	215619.000000	4312.380000	0.050781	0.003906	-1.054688	0.335780	0.037615	0.625688	31.265259	50.231934	17.211914
C:\Users\cware\Desktop\Steller25Nov\TagTesting25Nov2013\M10.DSG	11-1-2013	15:7:31	215620.000000	4312.400000	0.191406	0.144531	-1.054688	0.332110	0.042202	0.628440	17.303467	-1.144409	0.946045
C:\Users\cware\Desktop\Steller25Nov\TagTesting25Nov2013\M10.DSG	11-1-2013	15:7:31	215621.000000	4312.420000	0.027344	0.101563	-1.191406	0.331193	0.051376	0.630275	37.841797	6.591797	0.534058
C:\Users\cware\Desktop\Steller25Nov\TagTesting25Nov2013\M10.DSG	11-1-2013	15:7:31	215622.000000	4312.440000	-0.027344	0.015625	-1.136719	0.329358	0.056881	0.630275	30.532837	14.892578	1.388550
C:\Users\cware\Desktop\Steller25Nov\TagTesting25Nov2013\M10.DSG	11-1-2013	15:7:31	215623.000000	4312.460000	0.148438	0.054688	-1.089844	0.328440	0.067890	0.632110	26.794434	-2.502441	-3.372192
C:\Users\cware\Desktop\Steller25Nov\TagTesting25Nov2013\M10.DSG	11-1-2013	15:7:31	215624.000000	4312.480000	0.105469	-0.097656	-1.128906	0.329358	0.071560	0.633945	41.946411	6.805420	1.495361
C:\Users\cware\Desktop\Steller25Nov\TagTesting25Nov2013\M10.DSG	11-1-2013	15:7:31	215625.000000	4312.500000	0.167969	0.000000	-1.113281	0.326606	0.082569	0.636697	22.430420	-18.341064	0.457764
C:\Users\cware\Desktop\Steller25Nov\TagTesting25Nov2013\M10.DSG	11-1-2013	15:7:31	215626.000000	4312.520000	0.167969	0.000000	-1.113281	0.329358	0.088991	0.636697	28.167725	-1.190186	1.144409
C:\Users\cware\Desktop\Steller25Nov\TagTesting25Nov2013\M10.DSG	11-1-2013	15:7:31	215627.000000	4312.540000	0.085938	-0.105469	-1.093750	0.327523	0.097248	0.636697	26.992798	21.316528	9.490967
C:\Users\cware\Desktop\Steller25Nov\TagTesting25Nov2013\M10.DSG	11-1-2013	15:7:31	215628.000000	4312.560000	0.117188	0.003906	-1.113281	0.326606	0.102752	0.637615	22.598267	-3.372192	-3.585815
C:\Users\cware\Desktop\Steller25Nov\TagTesting25Nov2013\M10.DSG	11-1-2013	15:7:31	215629.000000	4312.580000	0.093750	-0.050781	-1.121094	0.327523	0.110092	0.637615	22.933960	-5.050659	-9.063721
C:\Users\cware\Desktop\Steller25Nov\TagTesting25Nov2013\M10.DSG	11-1-2013	15:7:31	215630.000000	4312.600000	0.035156	-0.042969	-1.207031	0.326606	0.115596	0.639450	38.162231	1.953125	-2.120972
C:\Users\cware\Desktop\Steller25Nov\TagTesting25Nov2013\M10.DSG	11-1-2013	15:7:31	215631.000000	4312.620000	0.070313	-0.031250	-1.074219	0.324771	0.125688	0.638532	31.600952	-18.661499	-5.340576
C:\Users\cware\Desktop\Steller25Nov\TagTesting25Nov2013\M10.DSG	11-1-2013	15:7:31	215632.000000	4312.640000	0.015625	-0.128906	-1.218750	0.326606	0.131193	0.639450	32.257080	-6.637573	-4.837036
C:\Users\cware\Desktop\Steller25Nov\TagTesting25Nov2013\M10.DSG	11-1-2013	15:7:31	215633.000000	4312.660000	0.070313	-0.156250	-1.105469	0.326606	0.141284	0.640367	34.423828	-25.604248	-4.348755
C:\Users\cware\Desktop\Steller25Nov\TagTesting25Nov2013\M10.DSG	11-1-2013	15:7:31	215634.000000	4312.680000	-0.062500	-0.156250	-1.175781	0.328440	0.146789	0.639450	35.797119	-5.447388	-3.555298
C:\Users\cware\Desktop\Steller25Nov\TagTesting25Nov2013\M10.DSG	11-1-2013	15:7:31	215635.000000	4312.700000	-0.031250	-0.132813	-1.167969	0.327523	0.156881	0.640367	32.211304	41.320801	0.335693
C:\Users\cware\Desktop\Steller25Nov\TagTesting25Nov2013\M10.DSG	11-1-2013	15:7:31	215636.000000	4312.720000	0.195313	-0.062500	-1.113281	0.324771	0.161468	0.641284	23.361206	2.868652	-7.827759
C:\Users\cware\Desktop\Steller25Nov\TagTesting25Nov2013\M10.DSG	11-1-2013	15:7:31	215637.000000	4312.740000	0.050781	-0.191406	-1.074219	0.325688	0.170642	0.640367	31.143188	-8.346558	-10.086060
C:\Users\cware\Desktop\Steller25Nov\TagTesting25Nov2013\M10.DSG	11-1-2013	15:7:31	215638.000000	4312.760000	0.125000	-0.175781	-1.179688	0.328440	0.177064	0.640367	39.993286	-39.047241	-9.765625
C:\Users\cware\Desktop\Steller25Nov\TagTesting25Nov2013\M10.DSG	11-1-2013	15:7:31	215639.000000	4312.780000	0.062500	-0.246094	-1.144531	0.328440	0.188073	0.639450	32.470703	-7.202148	0.427246
C:\Users\cware\Desktop\Steller25Nov\TagTesting25Nov2013\M10.DSG	11-1-2013	15:7:31	215640.000000	4312.800000	0.089844	-0.179688	-1.109375	0.331193	0.192661	0.637615	31.250000	23.956299	-5.126953
C:\Users\cware\Desktop\Steller25Nov\TagTesting25Nov2013\M10.DSG	11-1-2013	15:7:31	215641.000000	4312.820000	0.085938	-0.167969	-1.039063	0.329358	0.199083	0.638532	31.982422	3.479004	-0.549316
C:\Users\cware\Desktop\Steller25Nov\TagTesting25Nov2013\M10.DSG	11-1-2013	15:7:31	215642.000000	4312.840000	0.152344	-0.171875	-1.082031	0.325688	0.209174	0.636697	30.899048	16.540527	-4.669189
C:\Users\cware\Desktop\Steller25Nov\TagTesting25Nov2013\M10.DSG	11-1-2013	15:7:31	215643.000000	4312.860000	0.234375	-0.257813	-1.148438	0.323853	0.213761	0.637615	31.585693	-2.868652	-7.385254
C:\Users\cware\Desktop\Steller25Nov\TagTesting25Nov2013\M10.DSG	11-1-2013	15:7:31	215644.000000	4312.880000	0.070313	-0.296875	-1.082031	0.323853	0.223853	0.636697	34.805298	8.422852	-5.523682
C:\Users\cware\Desktop\Steller25Nov\TagTesting25Nov2013\M10.DSG	11-1-2013	15:7:31	215645.000000	4312.900000	0.136719	-0.238281	-1.214844	0.322936	0.229358	0.636697	34.072876	-8.697510	-7.781982
C:\Users\cware\Desktop\Steller25Nov\TagTesting25Nov2013\M10.DSG	11-1-2013	15:7:31	215646.000000	4312.920000	0.144531	-0.246094	-1.031250	0.323853	0.238532	0.633945	22.186279	-15.197754	-13.839722
C:\Users\cware\Desktop\Steller25Nov\TagTesting25Nov2013\M10.DSG	11-1-2013	15:7:31	215647.000000	4312.940000	0.035156	-0.296875	-1.167969	0.322936	0.243119	0.633945	33.905029	11.901855	-8.666992
C:\Users\cware\Desktop\Steller25Nov\TagTesting25Nov2013\M10.DSG	11-1-2013	15:7:31	215648.000000	4312.960000	0.027344	-0.332031	-1.140625	0.320183	0.253211	0.633028	26.947021	12.512207	-9.201050
C:\Users\cware\Desktop\Steller25Nov\TagTesting25Nov2013\M10.DSG	11-1-2013	15:7:31	215649.000000	4312.980000	0.175781	-0.203125	-1.078125	0.321101	0.257798	0.632110	32.836914	-9.063721	-8.697510
C:\Users\cware\Desktop\Steller25Nov\TagTesting25Nov2013\M10.DSG	11-1-2013	15:7:31	215650.000000	4313.000000	0.207031	-0.320313	-0.984375	0.319266	0.266972	0.630275	28.152466	0.518799	-3.814697
C:\Users\cware\Desktop\Steller25Nov\TagTesting25Nov2013\M10.DSG	11-1-2013	15:7:31	215651.000000	4313.020000	0.222656	-0.332031	-1.078125	0.320183	0.273394	0.628440	28.823853	-14.724731	-14.083862
C:\Users\cware\Desktop\Steller25Nov\TagTesting25Nov2013\M10.DSG	11-1-2013	15:7:31	215652.000000	4313.040000	0.222656	-0.332031	-1.078125	0.322936	0.280734	0.627523	25.115967	26.016235	-9.597778
C:\Users\cware\Desktop\Steller25Nov\TagTesting25Nov2013\M10.DSG	11-1-2013	15:7:31	215653.000000	4313.060000	0.171875	-0.414063	-1.039063	0.320183	0.285321	0.626606	31.875610	0.747681	-4.745483
C:\Users\cware\Desktop\Steller25Nov\TagTesting25Nov2013\M10.DSG	11-1-2013	15:7:31	215654.000000	4313.080000	0.242188	-0.398438	-1.011719	0.319266	0.288991	0.625688	25.970459	-13.778687	-10.757446
C:\Users\cware\Desktop\Steller25Nov\TagTesting25Nov2013\M10.DSG	11-1-2013	15:7:31	215655.000000	4313.100000	0.210938	-0.394531	-0.910156	0.318349	0.297248	0.624771	18.966675	-30.319214	-9.475708
C:\Users\cware\Desktop\Steller25Nov\TagTesting25Nov2013\M10.DSG	11-1-2013	15:7:31	215656.000000	4313.120000	0.046875	-0.519531	-1.109375	0.322018	0.300917	0.622018	21.667480	-13.290405	-2.166748
C:\Users\cware\Desktop\Steller25Nov\TagTesting25Nov2013\M10.DSG	11-1-2013	15:7:31	215657.000000	4313.140000	0.113281	-0.460938	-1.050781	0.326606	0.306422	0.620183	3.311157	-3.417969	-12.191772
C:\Users\cware\Desktop\Steller25Nov\TagTesting25Nov2013\M10.DSG	11-1-2013	15:7:31	215658.000000	4313.160000	0.128906	-0.503906	-0.941406	0.327523	0.308257	0.619266	15.594482	-27.526855	-8.499146
C:\Users\cware\Desktop\Steller25Nov\TagTesting25Nov2013\M10.DSG	11-1-2013	15:7:31	215659.000000	4313.180000	0.132813	-0.500000	-0.976563	0.335780	0.311927	0.615596	3.570557	-31.539917	-1.220703
C:\Users\cware\Desktop\Steller25Nov\TagTesting25Nov2013\M10.DSG	11-1-2013	15:7:31	215660.000000	4313.200000	0.070313	-0.500000	-0.984375	0.338532	0.313761	0.613761	-3.829956	-27.359009	-3.128052
C:\Users\cware\Desktop\Steller25Nov\TagTesting25Nov2013\M10.DSG	11-1-2013	15:7:31	215661.000000	4313.220000	0.078125	-0.460938	-0.863281	0.345872	0.313761	0.611009	-17.822266	-11.734009	-0.152588
C:\Users\cware\Desktop\Steller25Nov\TagTesting25Nov2013\M10.DSG	11-1-2013	15:7:31	215662.000000	4313.240000	0.128906	-0.429688	-0.867188	0.348624	0.311927	0.612844	-20.660400	-28.228760	-10.498047
C:\Users\cware\Desktop\Steller25Nov\TagTesting25Nov2013\M10.DSG	11-1-2013	15:7:31	215663.000000	4313.260000	0.167969	-0.519531	-0.812500	0.356881	0.306422	0.610092	-13.442993	-31.570435	6.210327
C:\Users\cware\Desktop\Steller25Nov\TagTesting25Nov2013\M10.DSG	11-1-2013	15:7:31	215664.000000	4313.280000	0.039063	-0.500000	-0.953125	0.358716	0.306422	0.610092	-23.712158	-45.654297	3.738403
C:\Users\cware\Desktop\Steller25Nov\TagTesting25Nov2013\M10.DSG	11-1-2013	15:7:31	215665.000000	4313.300000	0.093750	-0.359375	-0.710938	0.369725	0.301835	0.607339	-24.673462	-56.838989	2.670288
C:\Users\cware\Desktop\Steller25Nov\TagTesting25Nov2013\M10.DSG	11-1-2013	15:7:31	215666.000000	4313.320000	-0.105469	-0.375000	-0.921875	0.377982	0.299083	0.606422	-31.616211	-36.666870	4.119873
C:\Users\cware\Desktop\Steller25Nov\TagTesting25Nov2013\M10.DSG	11-1-2013	15:7:31	215667.000000	4313.340000	-0.160156	-0.410156	-0.933594	0.384404	0.292661	0.605505	-31.433105	-20.645142	0.122070
C:\Users\cware\Desktop\Steller25Nov\TagTesting25Nov2013\M10.DSG	11-1-2013	15:7:31	215668.000000	4313.360000	-0.007813	-0.320313	-0.785156	0.386239	0.289908	0.604587	-29.998779	-42.175293	1.708984
C:\Users\cware\Desktop\Steller25Nov\TagTesting25Nov2013\M10.DSG	11-1-2013	15:7:31	215669.000000	4313.380000	0.027344	-0.367188	-0.789063	0.397248	0.285321	0.600000	-21.224976	-39.001465	2.243042
C:\Users\cware\Desktop\Steller25Nov\TagTesting25Nov2013\M10.DSG	11-1-2013	15:7:31	215670.000000	4313.400000	-0.089844	-0.304688	-0.816406	0.400917	0.285321	0.601835	-18.676758	-35.202026	-4.760742
C:\Users\cware\Desktop\Steller25Nov\TagTesting25Nov2013\M10.DSG	11-1-2013	15:7:31	215671.000000	4313.420000	-0.089844	-0.257813	-0.894531	0.411009	0.281651	0.597248	-10.406494	-48.965454	-6.622314
C:\Users\cware\Desktop\Steller25Nov\TagTesting25Nov2013\M10.DSG	11-1-2013	15:7:31	215672.000000	4313.440000	-0.113281	-0.210938	-0.925781	0.415596	0.280734	0.595413	-13.793945	-40.206909	0.366211
C:\Users\cware\Desktop\Steller25Nov\TagTesting25Nov2013\M10.DSG	11-1-2013	15:7:31	215673.000000	4313.460000	-0.175781	-0.277344	-0.917969	0.422936	0.279817	0.591743	-4.699707	-20.690918	2.731323
C:\Users\cware\Desktop\Steller25Nov\TagTesting25Nov2013\M10.DSG	11-1-2013	15:7:31	215674.000000	4313.480000	-0.199219	-0.195313	-0.910156	0.425688	0.281651	0.590826	-7.858276	-48.110962	-6.820679
C:\Users\cware\Desktop\Steller25Nov\TagTesting25Nov2013\M10.DSG	11-1-2013	15:7:31	215675.000000	4313.500000	-0.031250	-0.152344	-0.863281	0.435780	0.282569	0.585321	6.942749	-44.006348	-4.760742
C:\Users\cware\Desktop\Steller25Nov\TagTesting25Nov2013\M10.DSG	11-1-2013	15:7:31	215676.000000	4313.520000	-0.195313	-0.277344	-0.867188	0.441284	0.284404	0.581651	9.719849	-37.445068	-3.875732
C:\Users\cware\Desktop\Steller25Nov\TagTesting25Nov2013\M10.DSG	11-1-2013	15:7:31	215677.000000	4313.540000	-0.128906	-0.230469	-1.000000	0.444954	0.288073	0.576147	11.993408	-51.040649	-10.040283
C:\Users\cware\Desktop\Steller25Nov\TagTesting25Nov2013\M10.DSG	11-1-2013	15:7:31	215678.000000	4313.560000	-0.128906	-0.230469	-1.000000	0.455046	0.289908	0.573394	28.366089	-45.333862	-6.118774
C:\Users\cware\Desktop\Steller25Nov\TagTesting25Nov2013\M10.DSG	11-1-2013	15:7:31	215679.000000	4313.580000	-0.207031	-0.433594	-1.164063	0.459633	0.292661	0.568807	33.309937	-53.436279	-27.740479
C:\Users\cware\Desktop\Steller25Nov\TagTesting25Nov2013\M10.DSG	11-1-2013	15:7:31	215680.000000	4313.600000	-0.449219	-0.367188	-1.468750	0.471560	0.303670	0.558716	38.970947	-39.276123	-21.560669
C:\Users\cware\Desktop\Steller25Nov\TagTesting25Nov2013\M10.DSG	11-1-2013	15:7:31	215681.000000	4313.620000	-0.394531	-0.488281	-1.300781	0.478899	0.308257	0.553211	56.472778	-39.993286	-29.602051
C:\Users\cware\Desktop\Steller25Nov\TagTesting25Nov2013\M10.DSG	11-1-2013	15:7:31	215682.000000	4313.640000	-0.574219	-0.550781	-1.250000	0.488073	0.319266	0.544037	44.723511	-37.841797	-29.830933
C:\Users\cware\Desktop\Steller25Nov\TagTesting25Nov2013\M10.DSG	11-1-2013	15:7:31	215683.000000	4313.660000	-0.863281	-0.621094	-1.203125	0.488991	0.322018	0.542202	15.350342	56.961060	-8.605957
C:\Users\cware\Desktop\Steller25Nov\TagTesting25Nov2013\M10.DSG	11-1-2013	15:7:31	215684.000000	4313.680000	-0.417969	-0.527344	-1.183594	0.479817	0.324771	0.546789	6.729126	21.316528	-9.933472
C:\Users\cware\Desktop\Steller25Nov\TagTesting25Nov2013\M10.DSG	11-1-2013	15:7:31	215685.000000	4313.700000	-0.335938	-0.500000	-1.367188	0.477064	0.325688	0.547706	1.251221	27.847290	-8.773804
C:\Users\cware\Desktop\Steller25Nov\TagTesting25Nov2013\M10.DSG	11-1-2013	15:7:31	215686.000000	4313.720000	-0.136719	-0.496094	-1.269531	0.467890	0.324771	0.553211	-5.630493	57.312012	-2.059937
C:\Users\cware\Desktop\Steller25Nov\TagTesting25Nov2013\M10.DSG	11-1-2013	15:7:31	215687.000000	4313.740000	0.132813	-0.492188	-1.199219	0.460550	0.323853	0.559633	-30.517578	83.831787	4.425049
C:\Users\cware\Desktop\Steller25Nov\TagTesting25Nov2013\M10.DSG	11-1-2013	15:7:31	215688.000000	4313.760000	0.343750	-0.539063	-1.355469	0.440367	0.317431	0.572477	-40.802002	105.056763	11.276245
C:\Users\cware\Desktop\Steller25Nov\TagTesting25Nov2013\M10.DSG	11-1-2013	15:7:31	215689.000000	4313.780000	0.640625	-0.503906	-1.410156	0.426606	0.315596	0.580734	-25.802612	103.012085	17.959595
C:\Users\cware\Desktop\Steller25Nov\TagTesting25Nov2013\M10.DSG	11-1-2013	15:7:31	215690.000000	4313.800000	0.777344	-0.519531	-1.527344	0.402752	0.311009	0.592661	-14.038086	92.575073	24.688721
C:\Users\cware\Desktop\Steller25Nov\TagTesting25Nov2013\M10.DSG	11-1-2013	15:7:31	215691.000000	4313.820000	0.937500	-0.492188	-1.625000	0.388991	0.312844	0.598165	-12.207031	98.114014	28.366089
C:\Users\cware\Desktop\Steller25Nov\TagTesting25Nov2013\M10.DSG	11-1-2013	15:7:31	215692.000000	4313.840000	1.050781	-0.554688	-1.496094	0.377064	0.313761	0.601835	1.144409	84.457397	28.732300
C:\Users\cware\Desktop\Steller25Nov\TagTesting25Nov2013\M10.DSG	11-1-2013	15:7:31	215693.000000	4313.860000	1.003906	-0.539063	-1.593750	0.355963	0.315596	0.609174	-0.900269	62.011719	8.316040
C:\Users\cware\Desktop\Steller25Nov\TagTesting25Nov2013\M10.DSG	11-1-2013	15:7:31	215694.000000	4313.880000	0.875000	-0.585938	-1.453125	0.346789	0.317431	0.611927	-0.976563	45.623779	5.203247
C:\Users\cware\Desktop\Steller25Nov\TagTesting25Nov2013\M10.DSG	11-1-2013	15:7:31	215695.000000	4313.900000	0.816406	-0.621094	-1.253906	0.338532	0.319266	0.612844	1.434326	14.129639	3.845215
C:\Users\cware\Desktop\Steller25Nov\TagTesting25Nov2013\M10.DSG	11-1-2013	15:7:31	215696.000000	4313.920000	0.652344	-0.496094	-1.421875	0.336697	0.320183	0.611927	-12.145996	7.812500	-12.908936
C:\Users\cware\Desktop\Steller25Nov\TagTesting25Nov2013\M10.DSG	11-1-2013	15:7:31	215697.000000	4313.940000	0.601563	-0.195313	-1.304688	0.334862	0.318349	0.613761	8.651733	44.021606	-11.108398
C:\Users\cware\Desktop\Steller25Nov\TagTesting25Nov2013\M10.DSG	11-1-2013	15:7:31	215698.000000	4313.960000	0.335938	-0.332031	-1.011719	0.329358	0.321101	0.614679	10.147095	-5.981445	-29.724121
C:\Users\cware\Desktop\Steller25Nov\TagTesting25Nov2013\M10.DSG	11-1-2013	15:7:31	215699.000000	4313.980000	0.222656	-0.343750	-1.082031	0.328440	0.324771	0.613761	5.828857	17.578125	-24.856567
C:\Users\cware\Desktop\Steller25Nov\TagTesting25Nov2013\M10.DSG	11-1-2013	15:7:31	215700.000000	4314.000000	0.191406	-0.515625	-0.882813	0.326606	0.325688	0.613761	10.787964	26.321411	-17.745972
C:\Users\cware\Desktop\Steller25Nov\TagTesting25Nov2013\M10.DSG	11-1-2013	15:7:31	215701.000000	4314.020000	0.238281	-0.562500	-0.839844	0.324771	0.327523	0.612844	2.624512	16.067505	-10.116577
C:\Users\cware\Desktop\Steller25Nov\TagTesting25Nov2013\M10.DSG	11-1-2013	15:7:31	215702.000000	4314.040000	0.078125	-0.507813	-1.109375	0.322018	0.329358	0.612844	7.705688	34.500122	-1.190186
C:\Users\cware\Desktop\Steller25Nov\TagTesting25Nov2013\M10.DSG	11-1-2013	15:7:31	215703.000000	4314.060000	0.210938	-0.394531	-1.000000	0.317431	0.333028	0.612844	14.053345	-12.145996	-7.080078
C:\Users\cware\Desktop\Steller25Nov\TagTesting25Nov2013\M10.DSG	11-1-2013	15:7:31	215704.000000	4314.080000	0.210938	-0.394531	-1.000000	0.321101	0.335780	0.611927	13.351440	1.861572	2.227783
C:\Users\cware\Desktop\Steller25Nov\TagTesting25Nov2013\M10.DSG	11-1-2013	15:7:31	215705.000000	4314.100000	-0.089844	-0.406250	-1.148438	0.326606	0.339450	0.608257	2.273560	-7.400513	0.656128
C:\Users\cware\Desktop\Steller25Nov\TagTesting25Nov2013\M10.DSG	11-1-2013	15:7:31	215706.000000	4314.120000	0.054688	-0.457031	-1.042969	0.325688	0.340367	0.608257	6.683350	11.718750	-0.885010
C:\Users\cware\Desktop\Steller25Nov\TagTesting25Nov2013\M10.DSG	11-1-2013	15:7:31	215707.000000	4314.140000	-0.097656	-0.468750	-0.976563	0.321101	0.344037	0.608257	11.428833	39.031982	13.290405
C:\Users\cware\Desktop\Steller25Nov\TagTesting25Nov2013\M10.DSG	11-1-2013	15:7:31	215708.000000	4314.160000	0.187500	-0.429688	-0.910156	0.316514	0.345872	0.608257	14.495850	24.276733	10.421753
C:\Users\cware\Desktop\Steller25Nov\TagTesting25Nov2013\M10.DSG	11-1-2013	15:7:31	215709.000000	4314.180000	0.082031	-0.453125	-1.046875	0.316514	0.353211	0.607339	18.859863	-20.431519	-1.800537
C:\Users\cware\Desktop\Steller25Nov\TagTesting25Nov2013\M10.DSG	11-1-2013	15:7:31	215710.000000	4314.200000	0.082031	-0.398438	-0.847656	0.315596	0.354128	0.605505	34.301758	-14.221191	-3.982544
C:\Users\cware\Desktop\Steller25Nov\TagTesting25Nov2013\M10.DSG	11-1-2013	15:7:31	215711.000000	4314.220000	-0.054688	-0.570313	-1.097656	0.312844	0.363303	0.604587	24.063110	17.669678	-0.671387
C:\Users\cware\Desktop\Steller25Nov\TagTesting25Nov2013\M10.DSG	11-1-2013	15:7:31	215712.000000	4314.240000	0.156250	-0.441406	-1.011719	0.311009	0.365138	0.604587	15.090942	-10.116577	-0.061035
C:\Users\cware\Desktop\Steller25Nov\TagTesting25Nov2013\M10.DSG	11-1-2013	15:7:31	215713.000000	4314.260000	0.109375	-0.484375	-0.910156	0.311927	0.371560	0.600917	14.739990	-24.002075	-6.378174
C:\Users\cware\Desktop\Steller25Nov\TagTesting25Nov2013\M10.DSG	11-1-2013	15:7:31	215714.000000	4314.280000	-0.054688	-0.500000	-1.074219	0.315596	0.375229	0.600000	23.818970	14.923096	6.576538
C:\Users\cware\Desktop\Steller25Nov\TagTesting25Nov2013\M10.DSG	11-1-2013	15:7:31	215715.000000	4314.300000	0.167969	-0.460938	-0.812500	0.311927	0.379817	0.596330	8.148193	-40.313721	-8.850098
C:\Users\cware\Desktop\Steller25Nov\TagTesting25Nov2013\M10.DSG	11-1-2013	15:7:31	215716.000000	4314.320000	0.000000	-0.480469	-1.062500	0.320183	0.381651	0.594495	15.823364	-8.438110	-5.752563
C:\Users\cware\Desktop\Steller25Nov\TagTesting25Nov2013\M10.DSG	11-1-2013	15:7:31	215717.000000	4314.340000	0.109375	-0.574219	-1.164063	0.317431	0.384404	0.593578	5.416870	4.760742	-10.467529
C:\Users\cware\Desktop\Steller25Nov\TagTesting25Nov2013\M10.DSG	11-1-2013	15:7:31	215718.000000	4314.360000	-0.085938	-0.546875	-0.953125	0.315596	0.388073	0.593578	20.141602	10.879517	3.494263
C:\Users\cware\Desktop\Steller25Nov\TagTesting25Nov2013\M10.DSG	11-1-2013	15:7:31	215719.000000	4314.380000	0.136719	-0.554688	-0.945313	0.311927	0.391743	0.593578	17.333984	-8.026123	-3.585815
C:\Users\cware\Desktop\Steller25Nov\TagTesting25Nov2013\M10.DSG	11-1-2013	15:7:31	215720.000000	4314.400000	0.113281	-0.484375	-0.984375	0.312844	0.396330	0.590826	16.494751	-10.665894	-4.745483
C:\Users\cware\Desktop\Steller25Nov\TagTesting25Nov2013\M10.DSG	11-1-2013	15:7:31	215721.000000	4314.420000	0.058594	-0.570313	-0.945313	0.314679	0.401835	0.586239	19.973755	5.203247	6.225586
C:\Users\cware\Desktop\Steller25Nov\TagTesting25Nov2013\M10.DSG	11-1-2013	15:7:31	215722.000000	4314.440000	0.273438	-0.535156	-0.835938	0.316514	0.406422	0.584404	18.753052	-14.984131	-9.994507
C:\Users\cware\Desktop\Steller25Nov\TagTesting25Nov2013\M10.DSG	11-1-2013	15:7:31	215723.000000	4314.460000	-0.035156	-0.632813	-1.074219	0.316514	0.410092	0.581651	20.721436	-9.948730	1.663208
C:\Users\cware\Desktop\Steller25Nov\TagTesting25Nov2013\M10.DSG	11-1-2013	15:7:31	215724.000000	4314.480000	-0.023438	-0.570313	-1.019531	0.315596	0.416514	0.580734	23.254395	-24.337769	-3.402710
C:\Users\cware\Desktop\Steller25Nov\TagTesting25Nov2013\M10.DSG	11-1-2013	15:7:31	215725.000000	4314.500000	0.234375	-0.656250	-0.957031	0.317431	0.419266	0.577064	9.277344	0.503540	-7.110596
C:\Users\cware\Desktop\Steller25Nov\TagTesting25Nov2013\M10.DSG	11-1-2013	15:7:31	215726.000000	4314.520000	0.011719	-0.671875	-1.117188	0.316514	0.423853	0.575229	6.958008	11.611938	-1.785278
C:\Users\cware\Desktop\Steller25Nov\TagTesting25Nov2013\M10.DSG	11-1-2013	15:7:31	215727.000000	4314.540000	0.125000	-0.636719	-0.953125	0.314679	0.425688	0.575229	18.753052	-21.072388	-6.881714
C:\Users\cware\Desktop\Steller25Nov\TagTesting25Nov2013\M10.DSG	11-1-2013	15:7:31	215728.000000	4314.560000	0.183594	-0.628906	-0.960938	0.317431	0.432110	0.571560	19.409180	3.875732	-3.128052
C:\Users\cware\Desktop\Steller25Nov\TagTesting25Nov2013\M10.DSG	11-1-2013	15:7:31	215729.000000	4314.580000	0.078125	-0.640625	-1.011719	0.318349	0.434862	0.569725	19.973755	-18.081665	-3.845215
C:\Users\cware\Desktop\Steller25Nov\TagTesting25Nov2013\M10.DSG	11-1-2013	15:7:31	215730.000000	4314.600000	0.078125	-0.640625	-1.011719	0.321101	0.441284	0.566972	25.802612	-35.018921	-9.963989
C:\Users\cware\Desktop\Steller25Nov\TagTesting25Nov2013\M10.DSG	11-1-2013	15:7:31	215731.000000	4314.620000	0.039063	-0.667969	-1.015625	0.321101	0.442202	0.563303	11.489868	15.670776	-3.005981
C:\Users\cware\Desktop\Steller25Nov\TagTesting25Nov2013\M10.DSG	11-1-2013	15:7:31	215732.000000	4314.640000	0.175781	-0.675781	-0.921875	0.320183	0.443119	0.563303	14.923096	-8.682251	-2.304077
C:\Users\cware\Desktop\Steller25Nov\TagTesting25Nov2013\M10.DSG	11-1-2013	15:7:31	215733.000000	4314.660000	0.125000	-0.722656	-0.960938	0.319266	0.444037	0.565138	8.880615	0.381470	1.739502
C:\Users\cware\Desktop\Steller25Nov\TagTesting25Nov2013\M10.DSG	11-1-2013	15:7:31	215734.000000	4314.680000	0.191406	-0.628906	-0.847656	0.317431	0.450459	0.560550	8.071899	-9.735107	-4.058838
C:\Users\cware\Desktop\Steller25Nov\TagTesting25Nov2013\M10.DSG	11-1-2013	15:7:31	215735.000000	4314.700000	0.027344	-0.656250	-0.933594	0.320183	0.453211	0.557798	10.070801	-3.936768	-8.316040
C:\Users\cware\Desktop\Steller25Nov\TagTesting25Nov2013\M10.DSG	11-1-2013	15:7:31	215736.000000	4314.720000	0.062500	-0.609375	-1.000000	0.321101	0.455046	0.556881	18.081665	-10.162354	0.228882
C:\Users\cware\Desktop\Steller25Nov\TagTesting25Nov2013\M10.DSG	11-1-2013	15:7:31	215737.000000	4314.740000	0.097656	-0.660156	-0.906250	0.321101	0.458716	0.553211	5.416870	0.671387	-3.036499
C:\Users\cware\Desktop\Steller25Nov\TagTesting25Nov2013\M10.DSG	11-1-2013	15:7:31	215738.000000	4314.760000	0.140625	-0.625000	-0.804688	0.321101	0.460550	0.560550	6.637573	4.684448	-2.487183
C:\Users\cware\Desktop\Steller25Nov\TagTesting25Nov2013\M10.DSG	11-1-2013	15:7:31	215739.000000	4314.780000	0.140625	-0.710938	-0.996094	0.322936	0.462385	0.551376	1.800537	20.019531	-3.799438
C:\Users\cware\Desktop\Steller25Nov\TagTesting25Nov2013\M10.DSG	11-1-2013	15:7:31	215740.000000	4314.800000	0.078125	-0.667969	-0.835938	0.321101	0.464220	0.551376	1.739502	-8.590698	-2.929688
C:\Users\cware\Desktop\Steller25Nov\TagTesting25Nov2013\M10.DSG	11-1-2013	15:7:31	215741.000000	4314.820000	0.128906	-0.722656	-0.859375	0.323853	0.465138	0.548624	3.433228	-14.129639	-4.180908
C:\Users\cware\Desktop\Steller25Nov\TagTesting25Nov2013\M10.DSG	11-1-2013	15:7:31	215742.000000	4314.840000	0.023438	-0.667969	-0.875000	0.322936	0.466972	0.549541	10.330200	5.722046	-9.399414
C:\Users\cware\Desktop\Steller25Nov\TagTesting25Nov2013\M10.DSG	11-1-2013	15:7:31	215743.000000	4314.860000	0.125000	-0.660156	-0.945313	0.322936	0.469725	0.546789	9.811401	-3.692627	-7.492065
C:\Users\cware\Desktop\Steller25Nov\TagTesting25Nov2013\M10.DSG	11-1-2013	15:7:31	215744.000000	4314.880000	0.066406	-0.742188	-0.855469	0.324771	0.470642	0.544954	4.592896	19.958496	-2.685547
C:\Users\cware\Desktop\Steller25Nov\TagTesting25Nov2013\M10.DSG	11-1-2013	15:7:31	215745.000000	4314.900000	0.203125	-0.750000	-0.718750	0.322936	0.474312	0.543119	15.808105	-28.091431	-8.682251
C:\Users\cware\Desktop\Steller25Nov\TagTesting25Nov2013\M10.DSG	11-1-2013	15:7:31	215746.000000	4314.920000	0.023438	-0.703125	-0.933594	0.324771	0.475229	0.542202	-1.403809	6.332397	-6.576538
C:\Users\cware\Desktop\Steller25Nov\TagTesting25Nov2013\M10.DSG	11-1-2013	15:7:31	215747.000000	4314.940000	0.277344	-0.746094	-0.796875	0.324771	0.477064	0.540367	3.784180	-6.225586	-2.532959
C:\Users\cware\Desktop\Steller25Nov\TagTesting25Nov2013\M10.DSG	11-1-2013	15:7:31	215748.000000	4314.960000	0.242188	-0.683594	-0.832031	0.328440	0.477064	0.539450	-3.356934	-12.130737	-8.865356
C:\Users\cware\Desktop\Steller25Nov\TagTesting25Nov2013\M10.DSG	11-1-2013	15:7:31	215749.000000	4314.980000	0.050781	-0.750000	-0.875000	0.330275	0.479817	0.537615	-0.228882	-11.474609	-4.852295
C:\Users\cware\Desktop\Steller25Nov\TagTesting25Nov2013\M10.DSG	11-1-2013	15:7:31	215750.000000	4315.000000	0.105469	-0.691406	-0.707031	0.331193	0.478899	0.537615	-1.983643	-22.644043	-7.781982
C:\Users\cware\Desktop\Steller25Nov\TagTesting25Nov2013\M10.DSG	11-1-2013	15:7:31	215751.000000	4315.020000	0.281250	-0.734375	-0.757813	0.337615	0.478899	0.536697	-19.577026	-14.663696	1.464844
C:\Users\cware\Desktop\Steller25Nov\TagTesting25Nov2013\M10.DSG	11-1-2013	15:7:31	215752.000000	4315.040000	0.105469	-0.683594	-0.835938	0.341284	0.477064	0.535780	-19.805908	-27.618408	-0.534058
C:\Users\cware\Desktop\Steller25Nov\TagTesting25Nov2013\M10.DSG	11-1-2013	15:7:31	215753.000000	4315.060000	-0.082031	-0.691406	-0.882813	0.342202	0.473394	0.538532	-17.990112	-23.727417	-0.274658
C:\Users\cware\Desktop\Steller25Nov\TagTesting25Nov2013\M10.DSG	11-1-2013	15:7:31	215754.000000	4315.080000	0.109375	-0.746094	-0.660156	0.345872	0.473394	0.537615	-17.501831	-25.177002	0.411987
C:\Users\cware\Desktop\Steller25Nov\TagTesting25Nov2013\M10.DSG	11-1-2013	15:7:31	215755.000000	4315.100000	0.125000	-0.664063	-0.730469	0.347706	0.470642	0.536697	-22.430420	-41.336060	0.503540
C:\Users\cware\Desktop\Steller25Nov\TagTesting25Nov2013\M10.DSG	11-1-2013	15:7:31	215756.000000	4315.120000	0.125000	-0.664063	-0.730469	0.355963	0.467890	0.537615	-21.041870	-29.205322	-1.983643
C:\Users\cware\Desktop\Steller25Nov\TagTesting25Nov2013\M10.DSG	11-1-2013	15:7:31	215757.000000	4315.140000	0.035156	-0.578125	-0.636719	0.356881	0.466055	0.537615	-16.601563	-38.406372	-6.088257
C:\Users\cware\Desktop\Steller25Nov\TagTesting25Nov2013\M10.DSG	11-1-2013	15:7:31	215758.000000	4315.160000	0.011719	-0.613281	-0.835938	0.363303	0.463303	0.535780	-13.076782	-45.532227	-11.840820
C:\Users\cware\Desktop\Steller25Nov\TagTesting25Nov2013\M10.DSG	11-1-2013	15:7:31	215759.000000	4315.180000	-0.128906	-0.566406	-0.753906	0.368807	0.463303	0.535780	-3.479004	-21.652222	-11.978149
C:\Users\cware\Desktop\Steller25Nov\TagTesting25Nov2013\M10.DSG	11-1-2013	15:7:31	215760.000000	4315.200000	-0.058594	-0.550781	-0.769531	0.374312	0.462385	0.533945	3.372192	-21.331787	-11.840820
C:\Users\cware\Desktop\Steller25Nov\TagTesting25Nov2013\M10.DSG	11-1-2013	15:7:31	215761.000000	4315.220000	0.007813	-0.492188	-0.750000	0.374312	0.461468	0.533945	9.750366	-4.943848	-1.770020
C:\Users\cware\Desktop\Steller25Nov\TagTesting25Nov2013\M10.DSG	11-1-2013	15:7:31	215762.000000	4315.240000	0.031250	-0.542969	-0.769531	0.375229	0.465138	0.531193	5.401611	-23.529053	-4.745483
C:\Users\cware\Desktop\Steller25Nov\TagTesting25Nov2013\M10.DSG	11-1-2013	15:7:31	215763.000000	4315.260000	-0.078125	-0.503906	-0.691406	0.377982	0.466972	0.529358	14.114380	-37.918091	-7.812500
C:\Users\cware\Desktop\Steller25Nov\TagTesting25Nov2013\M10.DSG	11-1-2013	15:7:31	215764.000000	4315.280000	-0.078125	-0.511719	-0.734375	0.383486	0.471560	0.523853	25.100708	-39.840698	-9.216309
C:\Users\cware\Desktop\Steller25Nov\TagTesting25Nov2013\M10.DSG	11-1-2013	15:7:31	215765.000000	4315.300000	-0.023438	-0.566406	-0.750000	0.388073	0.474312	0.519266	35.690308	-30.212402	-18.844604
C:\Users\cware\Desktop\Steller25Nov\TagTesting25Nov2013\M10.DSG	11-1-2013	15:7:31	215766.000000	4315.320000	-0.179688	-0.660156	-0.789063	0.393578	0.481651	0.511009	40.954590	-22.613525	-17.410278
C:\Users\cware\Desktop\Steller25Nov\TagTesting25Nov2013\M10.DSG	11-1-2013	15:7:31	215767.000000	4315.340000	-0.195313	-0.773438	-0.996094	0.398165	0.487156	0.507339	39.596558	-14.022827	-11.871338
C:\Users\cware\Desktop\Steller25Nov\TagTesting25Nov2013\M10.DSG	11-1-2013	15:7:31	215768.000000	4315.360000	0.085938	-0.722656	-0.914063	0.397248	0.495413	0.496330	42.602539	-55.191040	-19.149780
C:\Users\cware\Desktop\Steller25Nov\TagTesting25Nov2013\M10.DSG	11-1-2013	15:7:31	215769.000000	4315.380000	-0.140625	-0.703125	-1.042969	0.409174	0.500000	0.488991	45.639038	-50.399780	-26.031494
C:\Users\cware\Desktop\Steller25Nov\TagTesting25Nov2013\M10.DSG	11-1-2013	15:7:31	215770.000000	4315.400000	-0.183594	-0.722656	-1.078125	0.415596	0.504587	0.483486	59.631348	-63.583374	-33.599854
C:\Users\cware\Desktop\Steller25Nov\TagTesting25Nov2013\M10.DSG	11-1-2013	15:7:31	215771.000000	4315.420000	-0.312500	-0.781250	-1.148438	0.427523	0.515596	0.467890	68.572998	-18.630981	-28.045654
C:\Users\cware\Desktop\Steller25Nov\TagTesting25Nov2013\M10.DSG	11-1-2013	15:7:31	215772.000000	4315.440000	-0.542969	-0.832031	-1.019531	0.430275	0.521101	0.458716	50.506592	27.694702	-18.966675
C:\Users\cware\Desktop\Steller25Nov\TagTesting25Nov2013\M10.DSG	11-1-2013	15:7:31	215773.000000	4315.460000	-0.472656	-0.839844	-0.710938	0.426606	0.530275	0.454128	28.396606	35.446167	-7.324219
C:\Users\cware\Desktop\Steller25Nov\TagTesting25Nov2013\M10.DSG	11-1-2013	15:7:31	215774.000000	4315.480000	-0.183594	-0.984375	-0.878906	0.424771	0.531193	0.454128	29.647827	7.949829	-12.313843
C:\Users\cware\Desktop\Steller25Nov\TagTesting25Nov2013\M10.DSG	11-1-2013	15:7:31	215775.000000	4315.500000	-0.136719	-1.003906	-1.167969	0.421101	0.536697	0.450459	24.154663	33.340454	-11.367798
C:\Users\cware\Desktop\Steller25Nov\TagTesting25Nov2013\M10.DSG	11-1-2013	15:7:31	215776.000000	4315.520000	-0.015625	-0.925781	-1.074219	0.419266	0.538532	0.448624	3.097534	44.281006	-5.004883
C:\Users\cware\Desktop\Steller25Nov\TagTesting25Nov2013\M10.DSG	11-1-2013	15:7:31	215777.000000	4315.540000	0.070313	-0.968750	-1.054688	0.406422	0.539450	0.455046	-19.958496	92.803955	-0.411987
C:\Users\cware\Desktop\Steller25Nov\TagTesting25Nov2013\M10.DSG	11-1-2013	15:7:31	215778.000000	4315.560000	0.425781	-1.023438	-1.113281	0.398165	0.537615	0.460550	-34.530640	73.196411	4.089355
C:\Users\cware\Desktop\Steller25Nov\TagTesting25Nov2013\M10.DSG	11-1-2013	15:7:31	215779.000000	4315.580000	0.476563	-0.968750	-1.175781	0.379817	0.531193	0.476147	-42.465210	102.874756	18.432617
C:\Users\cware\Desktop\Steller25Nov\TagTesting25Nov2013\M10.DSG	11-1-2013	15:7:31	215780.000000	4315.600000	0.800781	-0.875000	-1.183594	0.369725	0.528440	0.484404	-42.480469	107.376099	23.880005
C:\Users\cware\Desktop\Steller25Nov\TagTesting25Nov2013\M10.DSG	11-1-2013	15:7:31	215781.000000	4315.620000	0.953125	-0.761719	-1.261719	0.349541	0.523853	0.496330	-16.281128	61.126709	25.573730
C:\Users\cware\Desktop\Steller25Nov\TagTesting25Nov2013\M10.DSG	11-1-2013	15:7:31	215782.000000	4315.640000	1.011719	-0.632813	-1.128906	0.340367	0.522936	0.500000	-17.089844	72.143555	19.226074
C:\Users\cware\Desktop\Steller25Nov\TagTesting25Nov2013\M10.DSG	11-1-2013	15:7:31	215783.000000	4315.660000	0.832031	-0.886719	-1.042969	0.322936	0.522936	0.505505	-5.599976	49.270630	10.070801
C:\Users\cware\Desktop\Steller25Nov\TagTesting25Nov2013\M10.DSG	11-1-2013	15:7:31	215784.000000	4315.680000	0.695313	-0.878906	-1.113281	0.320183	0.522936	0.506422	-8.132935	28.671265	7.308960
C:\Users\cware\Desktop\Steller25Nov\TagTesting25Nov2013\M10.DSG	11-1-2013	15:7:31	215785.000000	4315.700000	0.414063	-0.843750	-1.167969	0.317431	0.522936	0.508257	0.915527	10.391235	-6.591797
C:\Users\cware\Desktop\Steller25Nov\TagTesting25Nov2013\M10.DSG	11-1-2013	15:7:31	215786.000000	4315.720000	0.507813	-0.718750	-0.832031	0.314679	0.522018	0.509174	-5.218506	-2.044678	-12.420654
C:\Users\cware\Desktop\Steller25Nov\TagTesting25Nov2013\M10.DSG	11-1-2013	15:7:31	215787.000000	4315.740000	0.425781	-0.792969	-0.730469	0.317431	0.522018	0.506422	-8.468628	-16.921997	-27.465820
C:\Users\cware\Desktop\Steller25Nov\TagTesting25Nov2013\M10.DSG	11-1-2013	15:7:31	215788.000000	4315.760000	0.171875	-0.792969	-0.675781	0.318349	0.522018	0.508257	-11.489868	29.129028	-25.192261
C:\Users\cware\Desktop\Steller25Nov\TagTesting25Nov2013\M10.DSG	11-1-2013	15:7:31	215789.000000	4315.780000	0.363281	-0.835938	-0.699219	0.317431	0.520183	0.509174	-13.748169	2.609253	-18.646240
C:\Users\cware\Desktop\Steller25Nov\TagTesting25Nov2013\M10.DSG	11-1-2013	15:7:31	215790.000000	4315.800000	0.230469	-0.816406	-0.710938	0.317431	0.518349	0.511009	-11.276245	-6.011963	-14.114380
C:\Users\cware\Desktop\Steller25Nov\TagTesting25Nov2013\M10.DSG	11-1-2013	15:7:31	215791.000000	4315.820000	0.335938	-0.898438	-0.695313	0.317431	0.516514	0.511927	-18.188477	11.062622	3.417969
C:\Users\cware\Desktop\Steller25Nov\TagTesting25Nov2013\M10.DSG	11-1-2013	15:7:31	215792.000000	4315.840000	0.140625	-0.765625	-0.820313	0.317431	0.513761	0.513761	-19.699097	-12.573242	-0.671387
C:\Users\cware\Desktop\Steller25Nov\TagTesting25Nov2013\M10.DSG	11-1-2013	15:7:31	215793.000000	4315.860000	0.015625	-0.843750	-0.742188	0.318349	0.512844	0.514679	-4.867554	-31.219482	2.975464
C:\Users\cware\Desktop\Steller25Nov\TagTesting25Nov2013\M10.DSG	11-1-2013	15:7:31	215794.000000	4315.880000	0.105469	-0.761719	-0.777344	0.320183	0.513761	0.513761	-31.188965	-29.418945	1.235962
C:\Users\cware\Desktop\Steller25Nov\TagTesting25Nov2013\M10.DSG	11-1-2013	15:7:31	215795.000000	4315.900000	-0.019531	-0.640625	-0.796875	0.322936	0.511009	0.514679	-28.579712	-9.872437	4.364014
C:\Users\cware\Desktop\Steller25Nov\TagTesting25Nov2013\M10.DSG	11-1-2013	15:7:31	215796.000000	4315.920000	0.082031	-0.753906	-0.882813	0.324771	0.506422	0.519266	-28.564453	7.247925	6.484985
C:\Users\cware\Desktop\Steller25Nov\TagTesting25Nov2013\M10.DSG	11-1-2013	15:7:31	215797.000000	4315.940000	0.000000	-0.738281	-0.976563	0.321101	0.503670	0.520183	-33.645630	11.825562	1.205444
C:\Users\cware\Desktop\Steller25Nov\TagTesting25Nov2013\M10.DSG	11-1-2013	15:7:31	215798.000000	4315.960000	0.285156	-0.777344	-0.675781	0.319266	0.500917	0.523853	-23.178101	59.890747	13.809204
C:\Users\cware\Desktop\Steller25Nov\TagTesting25Nov2013\M10.DSG	11-1-2013	15:7:31	215799.000000	4315.980000	0.128906	-0.695313	-0.664063	0.315596	0.500000	0.525688	-13.870239	20.141602	10.620117
C:\Users\cware\Desktop\Steller25Nov\TagTesting25Nov2013\M10.DSG	11-1-2013	15:7:31	215800.000000	4316.000000	0.210938	-0.691406	-0.769531	0.313761	0.499083	0.525688	-15.762329	1.312256	1.510620
C:\Users\cware\Desktop\Steller25Nov\TagTesting25Nov2013\M10.DSG	11-1-2013	15:7:31	215801.000000	4316.020000	-0.027344	-0.718750	-0.878906	0.311927	0.497248	0.528440	-21.377563	-13.168335	-2.105713
C:\Users\cware\Desktop\Steller25Nov\TagTesting25Nov2013\M10.DSG	11-1-2013	15:7:31	215802.000000	4316.040000	0.011719	-0.804688	-0.835938	0.309174	0.497248	0.529358	-10.726929	36.117554	13.259888
C:\Users\cware\Desktop\Steller25Nov\TagTesting25Nov2013\M10.DSG	11-1-2013	15:7:31	215803.000000	4316.060000	0.101563	-0.726563	-0.785156	0.305505	0.496330	0.532110	-18.676758	6.713867	3.280640
C:\Users\cware\Desktop\Steller25Nov\TagTesting25Nov2013\M10.DSG	11-1-2013	15:7:31	215804.000000	4316.080000	0.191406	-0.710938	-0.835938	0.301835	0.495413	0.532110	-6.820679	27.969360	13.107300
C:\Users\cware\Desktop\Steller25Nov\TagTesting25Nov2013\M10.DSG	11-1-2013	15:7:31	215805.000000	4316.100000	0.121094	-0.628906	-0.808594	0.300917	0.493578	0.533028	-15.426636	0.579834	4.867554
C:\Users\cware\Desktop\Steller25Nov\TagTesting25Nov2013\M10.DSG	11-1-2013	15:7:31	215806.000000	4316.120000	0.199219	-0.789063	-0.777344	0.302752	0.491743	0.534862	-20.889282	8.560181	-3.067017
C:\Users\cware\Desktop\Steller25Nov\TagTesting25Nov2013\M10.DSG	11-1-2013	15:7:31	215807.000000	4316.140000	-0.078125	-0.769531	-1.023438	0.300917	0.490826	0.535780	-19.119263	6.515503	1.358032
C:\Users\cware\Desktop\Steller25Nov\TagTesting25Nov2013\M10.DSG	11-1-2013	15:7:31	215808.000000	4316.160000	0.070313	-0.824219	-0.851563	0.300000	0.488991	0.537615	-20.141602	-17.501831	-0.350952
C:\Users\cware\Desktop\Steller25Nov\TagTesting25Nov2013\M10.DSG	11-1-2013	15:7:31	215809.000000	4316.180000	0.062500	-0.734375	-0.921875	0.299083	0.487156	0.539450	-20.172119	17.364502	4.455566
C:\Users\cware\Desktop\Steller25Nov\TagTesting25Nov2013\M10.DSG	11-1-2013	15:7:31	215810.000000	4316.200000	0.195313	-0.609375	-0.785156	0.297248	0.484404	0.541284	-20.568848	-19.485474	-8.117676
C:\Users\cware\Desktop\Steller25Nov\TagTesting25Nov2013\M10.DSG	11-1-2013	15:7:31	215811.000000	4316.220000	0.078125	-0.695313	-0.867188	0.298165	0.482569	0.543119	-14.724731	31.158447	0.610352
C:\Users\cware\Desktop\Steller25Nov\TagTesting25Nov2013\M10.DSG	11-1-2013	15:7:31	215812.000000	4316.240000	0.191406	-0.640625	-0.863281	0.295413	0.481651	0.544037	-24.429321	-2.365112	-8.636475
C:\Users\cware\Desktop\Steller25Nov\TagTesting25Nov2013\M10.DSG	11-1-2013	15:7:31	215813.000000	4316.260000	0.164063	-0.601563	-0.863281	0.297248	0.478899	0.544954	-8.789063	-1.312256	-8.590698
C:\Users\cware\Desktop\Steller25Nov\TagTesting25Nov2013\M10.DSG	11-1-2013	15:7:31	215814.000000	4316.280000	0.187500	-0.738281	-1.023438	0.297248	0.477064	0.546789	-19.607544	-22.857666	-5.615234
C:\Users\cware\Desktop\Steller25Nov\TagTesting25Nov2013\M10.DSG	11-1-2013	15:7:31	215815.000000	4316.300000	0.105469	-0.687500	-0.691406	0.298165	0.474312	0.547706	-10.894775	22.140503	4.913330
C:\Users\cware\Desktop\Steller25Nov\TagTesting25Nov2013\M10.DSG	11-1-2013	15:7:31	215816.000000	4316.320000	0.121094	-0.714844	-0.875000	0.295413	0.474312	0.548624	-11.856079	5.279541	-1.510620
C:\Users\cware\Desktop\Steller25Nov\TagTesting25Nov2013\M10.DSG	11-1-2013	15:7:31	215817.000000	4316.340000	0.054688	-0.722656	-0.914063	0.296330	0.472477	0.549541	-23.315430	3.540039	-6.134033
C:\Users\cware\Desktop\Steller25Nov\TagTesting25Nov2013\M10.DSG	11-1-2013	15:7:31	215818.000000	4316.360000	0.136719	-0.687500	-0.937500	0.295413	0.468807	0.551376	-19.927979	-0.595093	-1.922607
C:\Users\cware\Desktop\Steller25Nov\TagTesting25Nov2013\M10.DSG	11-1-2013	15:7:31	215819.000000	4316.380000	0.074219	-0.734375	-0.886719	0.294495	0.467890	0.552294	-16.159058	2.548218	4.379272
C:\Users\cware\Desktop\Steller25Nov\TagTesting25Nov2013\M10.DSG	11-1-2013	15:7:31	215820.000000	4316.400000	0.121094	-0.640625	-0.945313	0.291743	0.466972	0.554128	-12.008667	-5.676270	2.273560
C:\Users\cware\Desktop\Steller25Nov\TagTesting25Nov2013\M10.DSG	11-1-2013	15:7:31	215821.000000	4316.420000	0.089844	-0.644531	-0.984375	0.291743	0.463303	0.556881	-26.336670	15.014648	-2.365112
C:\Users\cware\Desktop\Steller25Nov\TagTesting25Nov2013\M10.DSG	11-1-2013	15:7:31	215822.000000	4316.440000	0.234375	-0.628906	-0.816406	0.292661	0.461468	0.556881	-11.505127	-4.257202	-0.045776
C:\Users\cware\Desktop\Steller25Nov\TagTesting25Nov2013\M10.DSG	11-1-2013	15:7:31	215823.000000	4316.460000	0.148438	-0.707031	-1.019531	0.291743	0.458716	0.559633	-23.696899	-2.014160	-5.722046
C:\Users\cware\Desktop\Steller25Nov\TagTesting25Nov2013\M10.DSG	11-1-2013	15:7:31	215824.000000	4316.480000	0.097656	-0.675781	-0.937500	0.292661	0.456881	0.560550	-12.939453	-15.731812	-0.610352
C:\Users\cware\Desktop\Steller25Nov\TagTesting25Nov2013\M10.DSG	11-1-2013	15:7:31	215825.000000	4316.500000	0.117188	-0.652344	-1.015625	0.292661	0.454128	0.561468	-22.949219	11.535645	0.640869
C:\Users\cware\Desktop\Steller25Nov\TagTesting25Nov2013\M10.DSG	11-1-2013	15:7:31	215826.000000	4316.520000	0.324219	-0.621094	-0.789063	0.294495	0.452294	0.563303	-26.260376	-12.084961	-6.942749
C:\Users\cware\Desktop\Steller25Nov\TagTesting25Nov2013\M10.DSG	11-1-2013	15:7:31	215827.000000	4316.540000	0.039063	-0.613281	-0.960938	0.293578	0.449541	0.564220	-19.912720	18.447876	-1.296997
C:\Users\cware\Desktop\Steller25Nov\TagTesting25Nov2013\M10.DSG	11-1-2013	15:7:31	215828.000000	4316.560000	0.253906	-0.679688	-0.953125	0.292661	0.447706	0.566055	-23.132324	-1.358032	1.144409
C:\Users\cware\Desktop\Steller25Nov\TagTesting25Nov2013\M10.DSG	11-1-2013	15:7:31	215829.000000	4316.580000	0.156250	-0.640625	-0.929688	0.290826	0.443119	0.568807	-24.215698	7.385254	-5.630493
C:\Users\cware\Desktop\Steller25Nov\TagTesting25Nov2013\M10.DSG	11-1-2013	15:7:31	215830.000000	4316.600000	0.207031	-0.597656	-0.843750	0.292661	0.442202	0.569725	-22.766113	-31.921387	-7.629395
C:\Users\cware\Desktop\Steller25Nov\TagTesting25Nov2013\M10.DSG	11-1-2013	15:7:31	215831.000000	4316.620000	0.058594	-0.593750	-0.984375	0.294495	0.440367	0.570642	-17.044067	-11.810303	-6.866455
C:\Users\cware\Desktop\Steller25Nov\TagTesting25Nov2013\M10.DSG	11-1-2013	15:7:31	215832.000000	4316.640000	0.179688	-0.589844	-0.949219	0.297248	0.438532	0.569725	-24.108887	10.711670	-11.337280
C:\Users\cware\Desktop\Steller25Nov\TagTesting25Nov2013\M10.DSG	11-1-2013	15:7:31	215833.000000	4316.660000	-0.050781	-0.652344	-1.062500	0.297248	0.435780	0.571560	-17.776489	11.535645	-4.837036
C:\Users\cware\Desktop\Steller25Nov\TagTesting25Nov2013\M10.DSG	11-1-2013	15:7:31	215834.000000	4316.680000	0.207031	-0.664063	-0.882813	0.295413	0.433028	0.573394	-23.925781	-12.878418	-4.623413
C:\Users\cware\Desktop\Steller25Nov\TagTesting25Nov2013\M10.DSG	11-1-2013	15:7:31	215835.000000	4316.700000	0.207031	-0.601563	-0.894531	0.296330	0.431193	0.574312	-22.628784	-15.518188	-5.706787
C:\Users\cware\Desktop\Steller25Nov\TagTesting25Nov2013\M10.DSG	11-1-2013	15:7:31	215836.000000	4316.720000	0.050781	-0.644531	-1.007813	0.297248	0.424771	0.577982	-26.885986	-11.306763	-8.377075
C:\Users\cware\Desktop\Steller25Nov\TagTesting25Nov2013\M10.DSG	11-1-2013	15:7:31	215837.000000	4316.740000	0.105469	-0.539063	-1.066406	0.298165	0.423853	0.577064	-21.774292	8.407593	-1.266479
C:\Users\cware\Desktop\Steller25Nov\TagTesting25Nov2013\M10.DSG	11-1-2013	15:7:31	215838.000000	4316.760000	0.113281	-0.546875	-0.917969	0.300000	0.418349	0.578899	-25.985718	-22.476196	-16.113281
C:\Users\cware\Desktop\Steller25Nov\TagTesting25Nov2013\M10.DSG	11-1-2013	15:7:31	215839.000000	4316.780000	0.238281	-0.574219	-0.921875	0.300917	0.416514	0.580734	-27.297974	-2.838135	-9.567261
C:\Users\cware\Desktop\Steller25Nov\TagTesting25Nov2013\M10.DSG	11-1-2013	15:7:31	215840.000000	4316.800000	0.074219	-0.582031	-1.050781	0.301835	0.411927	0.583486	-21.377563	-0.411987	-7.812500
C:\Users\cware\Desktop\Steller25Nov\TagTesting25Nov2013\M10.DSG	11-1-2013	15:7:31	215841.000000	4316.820000	0.175781	-0.500000	-0.953125	0.300000	0.408257	0.584404	-30.929565	-0.259399	-8.529663
C:\Users\cware\Desktop\Steller25Nov\TagTesting25Nov2013\M10.DSG	11-1-2013	15:7:31	215842.000000	4316.840000	0.113281	-0.542969	-1.000000	0.301835	0.404587	0.587156	-26.031494	-5.264282	-10.803223
C:\Users\cware\Desktop\Steller25Nov\TagTesting25Nov2013\M10.DSG	11-1-2013	15:7:31	215843.000000	4316.860000	0.160156	-0.531250	-0.976563	0.301835	0.400000	0.588991	-26.977539	7.446289	-8.865356
C:\Users\cware\Desktop\Steller25Nov\TagTesting25Nov2013\M10.DSG	11-1-2013	15:7:31	215844.000000	4316.880000	0.210938	-0.515625	-0.882813	0.303670	0.395413	0.590826	-35.583496	-5.706787	-12.130737
C:\Users\cware\Desktop\Steller25Nov\TagTesting25Nov2013\M10.DSG	11-1-2013	15:7:31	215845.000000	4316.900000	0.121094	-0.550781	-0.984375	0.304587	0.392661	0.593578	-23.635864	-12.924194	-11.199951
C:\Users\cware\Desktop\Steller25Nov\TagTesting25Nov2013\M10.DSG	11-1-2013	15:7:31	215846.000000	4316.920000	0.031250	-0.539063	-1.019531	0.305505	0.386239	0.595413	-31.005859	-2.166748	-12.619019
C:\Users\cware\Desktop\Steller25Nov\TagTesting25Nov2013\M10.DSG	11-1-2013	15:7:31	215847.000000	4316.940000	0.109375	-0.570313	-0.953125	0.305505	0.381651	0.597248	-39.382935	-3.738403	-8.026123
C:\Users\cware\Desktop\Steller25Nov\TagTesting25Nov2013\M10.DSG	11-1-2013	15:7:31	215848.000000	4316.960000	0.152344	-0.617188	-0.917969	0.306422	0.378899	0.598165	-26.168823	0.076294	-4.776001
C:\Users\cware\Desktop\Steller25Nov\TagTesting25Nov2013\M10.DSG	11-1-2013	15:7:31	215849.000000	4316.980000	0.117188	-0.503906	-1.046875	0.306422	0.372477	0.600000	-37.887573	6.896973	-16.296387
C:\Users\cware\Desktop\Steller25Nov\TagTesting25Nov2013\M10.DSG	11-1-2013	15:7:31	215850.000000	4317.000000	0.183594	-0.398438	-0.925781	0.306422	0.369725	0.601835	-30.563354	-14.968872	-10.787964
C:\Users\cware\Desktop\Steller25Nov\TagTesting25Nov2013\M10.DSG	11-1-2013	15:7:31	215851.000000	4317.020000	0.101563	-0.500000	-0.953125	0.310092	0.364220	0.602752	-21.835327	4.211426	-8.377075
C:\Users\cware\Desktop\Steller25Nov\TagTesting25Nov2013\M10.DSG	11-1-2013	15:7:31	215852.000000	4317.040000	0.183594	-0.484375	-1.058594	0.311009	0.358716	0.605505	-35.354614	-2.914429	-12.420654
C:\Users\cware\Desktop\Steller25Nov\TagTesting25Nov2013\M10.DSG	11-1-2013	15:7:31	215853.000000	4317.060000	0.035156	-0.480469	-1.101563	0.312844	0.354128	0.606422	-28.228760	-11.810303	-11.550903
C:\Users\cware\Desktop\Steller25Nov\TagTesting25Nov2013\M10.DSG	11-1-2013	15:7:31	215854.000000	4317.080000	0.093750	-0.480469	-1.003906	0.313761	0.351376	0.606422	-32.714844	-0.823975	-7.980347
C:\Users\cware\Desktop\Steller25Nov\TagTesting25Nov2013\M10.DSG	11-1-2013	15:7:31	215855.000000	4317.100000	0.101563	-0.492188	-1.082031	0.315596	0.344037	0.609174	-36.529541	1.373291	-8.743286
C:\Users\cware\Desktop\Steller25Nov\TagTesting25Nov2013\M10.DSG	11-1-2013	15:7:31	215856.000000	4317.120000	0.062500	-0.496094	-1.003906	0.313761	0.339450	0.611009	-32.455444	-18.783569	-7.308960
C:\Users\cware\Desktop\Steller25Nov\TagTesting25Nov2013\M10.DSG	11-1-2013	15:7:31	215857.000000	4317.140000	0.152344	-0.398438	-0.972656	0.316514	0.332110	0.612844	-28.198242	2.227783	-5.874634
C:\Users\cware\Desktop\Steller25Nov\TagTesting25Nov2013\M10.DSG	11-1-2013	15:7:31	215858.000000	4317.160000	0.175781	-0.429688	-0.980469	0.314679	0.329358	0.613761	-29.937744	-19.546509	-5.889893
C:\Users\cware\Desktop\Steller25Nov\TagTesting25Nov2013\M10.DSG	11-1-2013	15:7:31	215859.000000	4317.180000	0.093750	-0.507813	-1.132813	0.318349	0.322018	0.616514	-36.758423	9.353638	-7.400513
C:\Users\cware\Desktop\Steller25Nov\TagTesting25Nov2013\M10.DSG	11-1-2013	15:7:31	215860.000000	4317.200000	0.019531	-0.464844	-1.082031	0.317431	0.317431	0.616514	-32.028198	-8.758545	-3.799438
C:\Users\cware\Desktop\Steller25Nov\TagTesting25Nov2013\M10.DSG	11-1-2013	15:7:31	215861.000000	4317.220000	0.089844	-0.480469	-1.007813	0.316514	0.311927	0.619266	-26.046753	4.333496	0.839233
C:\Users\cware\Desktop\Steller25Nov\TagTesting25Nov2013\M10.DSG	11-1-2013	15:7:31	215862.000000	4317.240000	0.128906	-0.398438	-1.031250	0.317431	0.309174	0.620183	-35.400391	-15.106201	-11.672974
C:\Users\cware\Desktop\Steller25Nov\TagTesting25Nov2013\M10.DSG	11-1-2013	15:7:31	215863.000000	4317.260000	0.082031	-0.406250	-1.113281	0.321101	0.301835	0.621101	-28.549194	1.281738	-1.205444
C:\Users\cware\Desktop\Steller25Nov\TagTesting25Nov2013\M10.DSG	11-1-2013	15:7:31	215864.000000	4317.280000	0.156250	-0.410156	-1.121094	0.318349	0.298165	0.622018	-20.614624	-4.943848	-0.305176
C:\Users\cware\Desktop\Steller25Nov\TagTesting25Nov2013\M10.DSG	11-1-2013	15:7:31	215865.000000	4317.300000	0.128906	-0.398438	-1.054688	0.318349	0.293578	0.622018	-30.319214	-3.707886	-1.647949
C:\Users\cware\Desktop\Steller25Nov\TagTesting25Nov2013\M10.DSG	11-1-2013	15:7:31	215866.000000	4317.320000	0.058594	-0.421875	-1.097656	0.318349	0.290826	0.624771	-26.229858	16.662598	3.936768
C:\Users\cware\Desktop\Steller25Nov\TagTesting25Nov2013\M10.DSG	11-1-2013	15:7:31	215867.000000	4317.340000	0.113281	-0.363281	-1.125000	0.319266	0.288991	0.623853	-19.241333	-6.408691	0.305176
C:\Users\cware\Desktop\Steller25Nov\TagTesting25Nov2013\M10.DSG	11-1-2013	15:7:31	215868.000000	4317.360000	0.035156	-0.417969	-1.109375	0.319266	0.284404	0.625688	-19.332886	-10.742188	-4.592896
C:\Users\cware\Desktop\Steller25Nov\TagTesting25Nov2013\M10.DSG	11-1-2013	15:7:31	215869.000000	4317.380000	0.078125	-0.402344	-1.097656	0.321101	0.281651	0.624771	-19.760132	2.777100	4.394531
C:\Users\cware\Desktop\Steller25Nov\TagTesting25Nov2013\M10.DSG	11-1-2013	15:7:31	215870.000000	4317.400000	0.113281	-0.382813	-1.085938	0.319266	0.280734	0.626606	-13.671875	-6.546021	4.333496
C:\Users\cware\Desktop\Steller25Nov\TagTesting25Nov2013\M10.DSG	11-1-2013	15:7:31	215871.000000	4317.420000	0.089844	-0.339844	-1.117188	0.319266	0.280734	0.625688	-9.323120	-13.687134	6.332397
C:\Users\cware\Desktop\Steller25Nov\TagTesting25Nov2013\M10.DSG	11-1-2013	15:7:31	215872.000000	4317.440000	0.101563	-0.351563	-1.117188	0.322018	0.280734	0.625688	-11.245728	0.366211	0.930786
C:\Users\cware\Desktop\Steller25Nov\TagTesting25Nov2013\M10.DSG	11-1-2013	15:7:31	215873.000000	4317.460000	0.000000	-0.406250	-1.121094	0.322018	0.279817	0.625688	-8.834839	5.020142	9.353638
C:\Users\cware\Desktop\Steller25Nov\TagTesting25Nov2013\M10.DSG	11-1-2013	15:7:31	215874.000000	4317.480000	0.089844	-0.417969	-1.093750	0.318349	0.279817	0.626606	-2.655029	13.259888	8.758545
C:\Users\cware\Desktop\Steller25Nov\TagTesting25Nov2013\M10.DSG	11-1-2013	15:7:31	215875.000000	4317.500000	0.152344	-0.320313	-1.160156	0.317431	0.278899	0.627523	-5.142212	-7.492065	1.647949
C:\Users\cware\Desktop\Steller25Nov\TagTesting25Nov2013\M10.DSG	11-1-2013	15:7:31	215876.000000	4317.520000	0.109375	-0.375000	-1.132813	0.320183	0.280734	0.626606	-6.271362	1.693726	4.989624
C:\Users\cware\Desktop\Steller25Nov\TagTesting25Nov2013\M10.DSG	11-1-2013	15:7:31	215877.000000	4317.540000	0.164063	-0.363281	-1.085938	0.319266	0.280734	0.625688	2.990723	-5.249023	8.712769
C:\Users\cware\Desktop\Steller25Nov\TagTesting25Nov2013\M10.DSG	11-1-2013	15:7:31	215878.000000	4317.560000	0.093750	-0.437500	-1.062500	0.318349	0.283486	0.626606	11.322021	0.213623	9.765625
C:\Users\cware\Desktop\Steller25Nov\TagTesting25Nov2013\M10.DSG	11-1-2013	15:7:31	215879.000000	4317.580000	0.152344	-0.390625	-1.101563	0.318349	0.284404	0.625688	3.051758	11.932373	2.761841
C:\Users\cware\Desktop\Steller25Nov\TagTesting25Nov2013\M10.DSG	11-1-2013	15:7:31	215880.000000	4317.600000	0.089844	-0.343750	-1.136719	0.316514	0.289908	0.624771	-0.137329	-11.474609	3.417969
C:\Users\cware\Desktop\Steller25Nov\TagTesting25Nov2013\M10.DSG	11-1-2013	15:7:31	215881.000000	4317.620000	0.082031	-0.371094	-1.183594	0.314679	0.288991	0.624771	3.372192	10.864258	7.278442
C:\Users\cware\Desktop\Steller25Nov\TagTesting25Nov2013\M10.DSG	11-1-2013	15:7:31	215882.000000	4317.640000	0.175781	-0.371094	-1.066406	0.313761	0.294495	0.623853	10.848999	-16.601563	3.890991
C:\Users\cware\Desktop\Steller25Nov\TagTesting25Nov2013\M10.DSG	11-1-2013	15:7:31	215883.000000	4317.660000	0.113281	-0.390625	-1.066406	0.315596	0.295413	0.624771	8.071899	16.693115	6.515503
C:\Users\cware\Desktop\Steller25Nov\TagTesting25Nov2013\M10.DSG	11-1-2013	15:7:31	215884.000000	4317.680000	0.039063	-0.410156	-1.156250	0.312844	0.300917	0.623853	5.661011	3.860474	1.693726
C:\Users\cware\Desktop\Steller25Nov\TagTesting25Nov2013\M10.DSG	11-1-2013	15:7:31	215885.000000	4317.700000	0.136719	-0.406250	-1.082031	0.311927	0.302752	0.622936	11.322021	14.328003	9.124756
C:\Users\cware\Desktop\Steller25Nov\TagTesting25Nov2013\M10.DSG	11-1-2013	15:7:31	215886.000000	4317.720000	0.035156	-0.386719	-1.062500	0.310092	0.305505	0.622936	13.885498	-22.171021	3.021240
C:\Users\cware\Desktop\Steller25Nov\TagTesting25Nov2013\M10.DSG	11-1-2013	15:7:31	215887.000000	4317.740000	0.117188	-0.429688	-1.070313	0.310092	0.310092	0.621101	16.662598	22.033691	7.293701
C:\Users\cware\Desktop\Steller25Nov\TagTesting25Nov2013\M10.DSG	11-1-2013	15:7:31	215888.000000	4317.760000	0.207031	-0.460938	-1.097656	0.306422	0.312844	0.622018	11.779785	-5.752563	5.645752
C:\Users\cware\Desktop\Steller25Nov\TagTesting25Nov2013\M10.DSG	11-1-2013	15:7:31	215889.000000	4317.780000	0.093750	-0.441406	-1.074219	0.306422	0.320183	0.620183	12.741089	7.598877	8.514404
C:\Users\cware\Desktop\Steller25Nov\TagTesting25Nov2013\M10.DSG	11-1-2013	15:7:31	215890.000000	4317.800000	0.207031	-0.398438	-1.093750	0.305505	0.322936	0.620183	18.585205	-9.796143	4.699707
C:\Users\cware\Desktop\Steller25Nov\TagTesting25Nov2013\M10.DSG	11-1-2013	15:7:31	215891.000000	4317.820000	0.125000	-0.468750	-1.031250	0.305505	0.329358	0.617431	23.559570	0.106812	4.333496
C:\Users\cware\Desktop\Steller25Nov\TagTesting25Nov2013\M10.DSG	11-1-2013	15:7:31	215892.000000	4317.840000	0.160156	-0.476563	-1.039063	0.304587	0.332110	0.617431	20.889282	-16.265869	-1.449585
C:\Users\cware\Desktop\Steller25Nov\TagTesting25Nov2013\M10.DSG	11-1-2013	15:7:31	215893.000000	4317.860000	0.085938	-0.523438	-1.046875	0.305505	0.339450	0.613761	15.716553	-4.364014	4.623413
C:\Users\cware\Desktop\Steller25Nov\TagTesting25Nov2013\M10.DSG	11-1-2013	15:7:31	215894.000000	4317.880000	0.125000	-0.464844	-1.031250	0.305505	0.341284	0.614679	19.851685	-2.639771	8.056641
C:\Users\cware\Desktop\Steller25Nov\TagTesting25Nov2013\M10.DSG	11-1-2013	15:7:31	215895.000000	4317.900000	0.160156	-0.441406	-1.101563	0.301835	0.349541	0.611009	31.616211	8.499146	9.109497
C:\Users\cware\Desktop\Steller25Nov\TagTesting25Nov2013\M10.DSG	11-1-2013	15:7:31	215896.000000	4317.920000	0.148438	-0.515625	-1.136719	0.299083	0.354128	0.609174	29.785156	-6.500244	8.331299
C:\Users\cware\Desktop\Steller25Nov\TagTesting25Nov2013\M10.DSG	11-1-2013	15:7:31	215897.000000	4317.940000	0.175781	-0.480469	-1.023438	0.299083	0.362385	0.606422	22.918701	11.428833	4.409790
C:\Users\cware\Desktop\Steller25Nov\TagTesting25Nov2013\M10.DSG	11-1-2013	15:7:31	215898.000000	4317.960000	0.203125	-0.507813	-0.972656	0.297248	0.366972	0.606422	14.572144	8.285522	2.426147
C:\Users\cware\Desktop\Steller25Nov\TagTesting25Nov2013\M10.DSG	11-1-2013	15:7:31	215899.000000	4317.980000	0.207031	-0.578125	-0.992188	0.297248	0.374312	0.602752	20.660400	9.170532	9.353638
C:\Users\cware\Desktop\Steller25Nov\TagTesting25Nov2013\M10.DSG	11-1-2013	15:7:31	215900.000000	4318.000000	0.207031	-0.574219	-0.929688	0.293578	0.378899	0.600917	23.147583	13.885498	8.544922
C:\Users\cware\Desktop\Steller25Nov\TagTesting25Nov2013\M10.DSG	11-1-2013	15:7:31	215901.000000	4318.020000	0.156250	-0.539063	-1.019531	0.291743	0.387156	0.599083	41.519165	1.007080	9.628296
C:\Users\cware\Desktop\Steller25Nov\TagTesting25Nov2013\M10.DSG	11-1-2013	15:7:31	215902.000000	4318.040000	0.175781	-0.496094	-1.031250	0.289908	0.392661	0.596330	39.581299	-16.220093	5.538940
C:\Users\cware\Desktop\Steller25Nov\TagTesting25Nov2013\M10.DSG	11-1-2013	15:7:31	215903.000000	4318.060000	0.167969	-0.550781	-1.101563	0.290826	0.401835	0.589908	30.227661	-7.980347	1.159668
C:\Users\cware\Desktop\Steller25Nov\TagTesting25Nov2013\M10.DSG	11-1-2013	15:7:31	215904.000000	4318.080000	0.125000	-0.531250	-1.042969	0.290826	0.408257	0.590826	23.620605	17.333984	1.968384
C:\Users\cware\Desktop\Steller25Nov\TagTesting25Nov2013\M10.DSG	11-1-2013	15:7:31	215905.000000	4318.100000	0.164063	-0.582031	-1.000000	0.288073	0.415596	0.586239	31.921387	5.493164	5.279541
C:\Users\cware\Desktop\Steller25Nov\TagTesting25Nov2013\M10.DSG	11-1-2013	15:7:31	215906.000000	4318.120000	0.238281	-0.562500	-0.980469	0.288991	0.421101	0.582569	35.064697	7.858276	5.783081
C:\Users\cware\Desktop\Steller25Nov\TagTesting25Nov2013\M10.DSG	11-1-2013	15:7:31	215907.000000	4318.140000	0.089844	-0.589844	-0.964844	0.281651	0.431193	0.578899	33.401489	6.057739	7.980347
C:\Users\cware\Desktop\Steller25Nov\TagTesting25Nov2013\M10.DSG	11-1-2013	15:7:31	215908.000000	4318.160000	0.265625	-0.664063	-0.988281	0.281651	0.436697	0.576147	35.385132	1.800537	7.675171
C:\Users\cware\Desktop\Steller25Nov\TagTesting25Nov2013\M10.DSG	11-1-2013	15:7:31	215909.000000	4318.180000	0.128906	-0.628906	-0.996094	0.281651	0.446789	0.571560	33.416748	2.182007	6.301880
C:\Users\cware\Desktop\Steller25Nov\TagTesting25Nov2013\M10.DSG	11-1-2013	15:7:31	215910.000000	4318.200000	0.308594	-0.656250	-0.937500	0.281651	0.450459	0.567890	35.736084	-16.525269	1.846313
C:\Users\cware\Desktop\Steller25Nov\TagTesting25Nov2013\M10.DSG	11-1-2013	15:7:31	215911.000000	4318.220000	0.121094	-0.644531	-1.011719	0.279817	0.455963	0.565138	40.893555	15.258789	7.949829
C:\Users\cware\Desktop\Steller25Nov\TagTesting25Nov2013\M10.DSG	11-1-2013	15:7:31	215912.000000	4318.240000	0.160156	-0.660156	-0.968750	0.277982	0.467890	0.558716	39.688110	-10.040283	4.562378
C:\Users\cware\Desktop\Steller25Nov\TagTesting25Nov2013\M10.DSG	11-1-2013	15:7:31	215913.000000	4318.260000	0.207031	-0.671875	-0.937500	0.277982	0.474312	0.555046	40.054321	-6.530762	8.239746
C:\Users\cware\Desktop\Steller25Nov\TagTesting25Nov2013\M10.DSG	11-1-2013	15:7:31	215914.000000	4318.280000	0.207031	-0.671875	-0.937500	0.276147	0.484404	0.548624	39.535522	-8.087158	2.182007
C:\Users\cware\Desktop\Steller25Nov\TagTesting25Nov2013\M10.DSG	11-1-2013	15:7:31	215915.000000	4318.300000	0.152344	-0.675781	-0.945313	0.277064	0.488991	0.544037	36.453247	26.336670	3.860474
C:\Users\cware\Desktop\Steller25Nov\TagTesting25Nov2013\M10.DSG	11-1-2013	15:7:31	215916.000000	4318.320000	0.242188	-0.707031	-0.812500	0.272477	0.499083	0.538532	39.474487	8.071899	2.090454
C:\Users\cware\Desktop\Steller25Nov\TagTesting25Nov2013\M10.DSG	11-1-2013	15:7:31	215917.000000	4318.340000	0.281250	-0.734375	-0.910156	0.269725	0.503670	0.534862	37.872314	-13.122559	-2.441406
C:\Users\cware\Desktop\Steller25Nov\TagTesting25Nov2013\M10.DSG	11-1-2013	15:7:31	215918.000000	4318.360000	0.207031	-0.746094	-0.886719	0.267890	0.513761	0.527523	39.596558	12.130737	6.301880
C:\Users\cware\Desktop\Steller25Nov\TagTesting25Nov2013\M10.DSG	11-1-2013	15:7:31	215919.000000	4318.380000	0.296875	-0.765625	-0.898438	0.266972	0.518349	0.522936	38.146973	-13.656616	-0.305176
C:\Users\cware\Desktop\Steller25Nov\TagTesting25Nov2013\M10.DSG	11-1-2013	15:7:31	215920.000000	4318.400000	0.109375	-0.789063	-0.921875	0.266972	0.528440	0.514679	41.259766	28.717041	0.991821
C:\Users\cware\Desktop\Steller25Nov\TagTesting25Nov2013\M10.DSG	11-1-2013	15:7:31	215921.000000	4318.420000	0.343750	-0.753906	-0.843750	0.264220	0.533945	0.510092	46.005249	-26.794434	-0.503540
C:\Users\cware\Desktop\Steller25Nov\TagTesting25Nov2013\M10.DSG	11-1-2013	15:7:31	215922.000000	4318.440000	0.148438	-0.785156	-0.847656	0.266055	0.543119	0.501835	40.908813	3.952026	0.152588
C:\Users\cware\Desktop\Steller25Nov\TagTesting25Nov2013\M10.DSG	11-1-2013	15:7:31	215923.000000	4318.460000	0.238281	-0.804688	-0.835938	0.263303	0.549541	0.499083	38.619995	13.275146	0.167847
C:\Users\cware\Desktop\Steller25Nov\TagTesting25Nov2013\M10.DSG	11-1-2013	15:7:31	215924.000000	4318.480000	0.257813	-0.808594	-0.828125	0.261468	0.556881	0.489908	36.437988	-6.484985	-0.473022
C:\Users\cware\Desktop\Steller25Nov\TagTesting25Nov2013\M10.DSG	11-1-2013	15:7:31	215925.000000	4318.500000	0.203125	-0.820313	-0.789063	0.260550	0.561468	0.486239	31.433105	16.433716	-0.167847
C:\Users\cware\Desktop\Steller25Nov\TagTesting25Nov2013\M10.DSG	11-1-2013	15:7:31	215926.000000	4318.520000	0.277344	-0.808594	-0.832031	0.257798	0.564220	0.484404	33.020020	1.647949	-0.991821
C:\Users\cware\Desktop\Steller25Nov\TagTesting25Nov2013\M10.DSG	11-1-2013	15:7:31	215927.000000	4318.540000	0.164063	-0.828125	-0.828125	0.256881	0.571560	0.476147	26.840210	-4.455566	-5.020142
C:\Users\cware\Desktop\Steller25Nov\TagTesting25Nov2013\M10.DSG	11-1-2013	15:7:31	215928.000000	4318.560000	0.187500	-0.847656	-0.820313	0.257798	0.574312	0.473394	27.679443	39.001465	2.105713
C:\Users\cware\Desktop\Steller25Nov\TagTesting25Nov2013\M10.DSG	11-1-2013	15:7:31	215929.000000	4318.580000	0.257813	-0.882813	-0.781250	0.251376	0.582569	0.467890	19.638062	19.485474	-2.365112
C:\Users\cware\Desktop\Steller25Nov\TagTesting25Nov2013\M10.DSG	11-1-2013	15:7:31	215930.000000	4318.600000	0.273438	-0.906250	-0.785156	0.250459	0.583486	0.466055	25.939941	1.083374	0.793457
C:\Users\cware\Desktop\Steller25Nov\TagTesting25Nov2013\M10.DSG	11-1-2013	15:7:31	215931.000000	4318.620000	0.238281	-0.859375	-0.769531	0.246789	0.589908	0.458716	22.277832	0.350952	1.220703
C:\Users\cware\Desktop\Steller25Nov\TagTesting25Nov2013\M10.DSG	11-1-2013	15:7:31	215932.000000	4318.640000	0.250000	-0.863281	-0.710938	0.246789	0.591743	0.455046	24.307251	-7.598877	0.549316
C:\Users\cware\Desktop\Steller25Nov\TagTesting25Nov2013\M10.DSG	11-1-2013	15:7:31	215933.000000	4318.660000	0.265625	-0.910156	-0.769531	0.244037	0.597248	0.450459	22.247314	-3.829956	4.287720
C:\Users\cware\Desktop\Steller25Nov\TagTesting25Nov2013\M10.DSG	11-1-2013	15:7:31	215934.000000	4318.680000	0.304688	-0.871094	-0.730469	0.244037	0.600000	0.447706	21.301270	6.713867	9.765625
C:\Users\cware\Desktop\Steller25Nov\TagTesting25Nov2013\M10.DSG	11-1-2013	15:7:31	215935.000000	4318.700000	0.207031	-0.890625	-0.781250	0.237615	0.605505	0.440367	23.391724	12.588501	6.210327
C:\Users\cware\Desktop\Steller25Nov\TagTesting25Nov2013\M10.DSG	11-1-2013	15:7:31	215936.000000	4318.720000	0.371094	-0.898438	-0.699219	0.236697	0.608257	0.437615	17.181396	-18.920898	5.920410
C:\Users\cware\Desktop\Steller25Nov\TagTesting25Nov2013\M10.DSG	11-1-2013	15:7:31	215937.000000	4318.740000	0.242188	-0.921875	-0.726563	0.233028	0.611009	0.433945	12.390137	19.699097	12.756348
C:\Users\cware\Desktop\Steller25Nov\TagTesting25Nov2013\M10.DSG	11-1-2013	15:7:31	215938.000000	4318.760000	0.210938	-0.964844	-0.718750	0.230275	0.612844	0.432110	14.022827	-2.105713	14.389038
C:\Users\cware\Desktop\Steller25Nov\TagTesting25Nov2013\M10.DSG	11-1-2013	15:7:31	215939.000000	4318.780000	0.332031	-0.937500	-0.691406	0.227523	0.616514	0.428440	16.189575	-0.961304	15.228271
C:\Users\cware\Desktop\Steller25Nov\TagTesting25Nov2013\M10.DSG	11-1-2013	15:7:31	215940.000000	4318.800000	0.332031	-0.937500	-0.691406	0.222936	0.617431	0.425688	15.991211	23.834229	16.983032
C:\Users\cware\Desktop\Steller25Nov\TagTesting25Nov2013\M10.DSG	11-1-2013	15:7:31	215941.000000	4318.820000	0.355469	-0.937500	-0.664063	0.217431	0.620183	0.422018	14.984131	0.366211	18.997192
C:\Users\cware\Desktop\Steller25Nov\TagTesting25Nov2013\M10.DSG	11-1-2013	15:7:31	215942.000000	4318.840000	0.343750	-0.917969	-0.617188	0.215596	0.621101	0.421101	13.229370	-7.736206	17.608643
C:\Users\cware\Desktop\Steller25Nov\TagTesting25Nov2013\M10.DSG	11-1-2013	15:7:31	215943.000000	4318.860000	0.316406	-0.894531	-0.695313	0.210092	0.623853	0.416514	12.954712	-3.417969	19.683838
C:\Users\cware\Desktop\Steller25Nov\TagTesting25Nov2013\M10.DSG	11-1-2013	15:7:31	215944.000000	4318.880000	0.292969	-0.941406	-0.695313	0.206422	0.625688	0.415596	10.086060	2.624512	19.836426
C:\Users\cware\Desktop\Steller25Nov\TagTesting25Nov2013\M10.DSG	11-1-2013	15:7:31	215945.000000	4318.900000	0.347656	-0.968750	-0.671875	0.201835	0.627523	0.411927	13.870239	4.058838	25.817871
C:\Users\cware\Desktop\Steller25Nov\TagTesting25Nov2013\M10.DSG	11-1-2013	15:7:31	215946.000000	4318.920000	0.328125	-0.949219	-0.714844	0.198165	0.629358	0.409174	9.048462	9.719849	27.954102
C:\Users\cware\Desktop\Steller25Nov\TagTesting25Nov2013\M10.DSG	11-1-2013	15:7:31	215947.000000	4318.940000	0.375000	-0.976563	-0.660156	0.189908	0.631193	0.405505	10.421753	0.946045	28.060913
C:\Users\cware\Desktop\Steller25Nov\TagTesting25Nov2013\M10.DSG	11-1-2013	15:7:31	215948.000000	4318.960000	0.398438	-0.910156	-0.636719	0.185321	0.633028	0.402752	15.106201	2.853394	29.937744
C:\Users\cware\Desktop\Steller25Nov\TagTesting25Nov2013\M10.DSG	11-1-2013	15:7:31	215949.000000	4318.980000	0.367188	-0.957031	-0.628906	0.182569	0.635780	0.399083	16.311646	10.620117	31.509399
C:\Users\cware\Desktop\Steller25Nov\TagTesting25Nov2013\M10.DSG	11-1-2013	15:7:31	215950.000000	4319.000000	0.398438	-0.980469	-0.625000	0.173394	0.635780	0.396330	13.549805	4.684448	35.217285
C:\Users\cware\Desktop\Steller25Nov\TagTesting25Nov2013\M10.DSG	11-1-2013	15:7:31	215951.000000	4319.020000	0.449219	-0.964844	-0.574219	0.167890	0.638532	0.394495	15.350342	6.973267	34.805298
C:\Users\cware\Desktop\Steller25Nov\TagTesting25Nov2013\M10.DSG	11-1-2013	15:7:31	215952.000000	4319.040000	0.429688	-0.953125	-0.597656	0.159633	0.640367	0.388991	17.730713	-1.846313	34.027100
C:\Users\cware\Desktop\Steller25Nov\TagTesting25Nov2013\M10.DSG	11-1-2013	15:7:31	215953.000000	4319.060000	0.386719	-0.910156	-0.644531	0.155963	0.640367	0.385321	20.050049	7.568359	33.416748
C:\Users\cware\Desktop\Steller25Nov\TagTesting25Nov2013\M10.DSG	11-1-2013	15:7:31	215954.000000	4319.080000	0.539063	-0.937500	-0.570313	0.145872	0.644954	0.378899	27.801514	-7.827759	33.447266
C:\Users\cware\Desktop\Steller25Nov\TagTesting25Nov2013\M10.DSG	11-1-2013	15:7:31	215955.000000	4319.100000	0.390625	-0.976563	-0.664063	0.142202	0.646789	0.375229	37.948608	-1.037598	35.461426
C:\Users\cware\Desktop\Steller25Nov\TagTesting25Nov2013\M10.DSG	11-1-2013	15:7:31	215956.000000	4319.120000	0.519531	-0.980469	-0.562500	0.133028	0.652294	0.363303	46.264648	-22.262573	30.349731
C:\Users\cware\Desktop\Steller25Nov\TagTesting25Nov2013\M10.DSG	11-1-2013	15:7:31	215957.000000	4319.140000	0.433594	-0.972656	-0.562500	0.130275	0.654128	0.358716	47.424316	-15.289307	35.003662
C:\Users\cware\Desktop\Steller25Nov\TagTesting25Nov2013\M10.DSG	11-1-2013	15:7:31	215958.000000	4319.160000	0.367188	-0.976563	-0.488281	0.122018	0.658716	0.346789	37.414551	-13.946533	33.737183
C:\Users\cware\Desktop\Steller25Nov\TagTesting25Nov2013\M10.DSG	11-1-2013	15:7:31	215959.000000	4319.180000	0.382813	-0.992188	-0.515625	0.117431	0.660550	0.341284	37.353516	-17.837524	35.202026
C:\Users\cware\Desktop\Steller25Nov\TagTesting25Nov2013\M10.DSG	11-1-2013	15:7:31	215960.000000	4319.200000	0.515625	-0.976563	-0.507813	0.109174	0.664220	0.332110	33.096313	0.137329	37.200928
C:\Users\cware\Desktop\Steller25Nov\TagTesting25Nov2013\M10.DSG	11-1-2013	15:7:31	215961.000000	4319.220000	0.476563	-0.984375	-0.503906	0.104587	0.665138	0.328440	23.025513	5.447388	33.782959
C:\Users\cware\Desktop\Steller25Nov\TagTesting25Nov2013\M10.DSG	11-1-2013	15:7:31	215962.000000	4319.240000	0.570313	-0.992188	-0.511719	0.095413	0.666055	0.320183	20.919800	-6.713867	32.974243
C:\Users\cware\Desktop\Steller25Nov\TagTesting25Nov2013\M10.DSG	11-1-2013	15:7:31	215963.000000	4319.260000	0.468750	-0.960938	-0.527344	0.090826	0.666055	0.318349	19.134521	3.524780	37.689209
C:\Users\cware\Desktop\Steller25Nov\TagTesting25Nov2013\M10.DSG	11-1-2013	15:7:31	215964.000000	4319.280000	0.562500	-0.953125	-0.449219	0.086239	0.665138	0.315596	20.477295	10.208130	41.625977
C:\Users\cware\Desktop\Steller25Nov\TagTesting25Nov2013\M10.DSG	11-1-2013	15:7:31	215965.000000	4319.300000	0.480469	-0.953125	-0.457031	0.075229	0.666055	0.309174	16.632080	13.427734	40.496826
C:\Users\cware\Desktop\Steller25Nov\TagTesting25Nov2013\M10.DSG	11-1-2013	15:7:31	215966.000000	4319.320000	0.480469	-0.953125	-0.457031	0.070642	0.665138	0.305505	12.588501	-13.595581	36.575317
C:\Users\cware\Desktop\Steller25Nov\TagTesting25Nov2013\M10.DSG	11-1-2013	15:7:31	215967.000000	4319.340000	0.574219	-0.863281	-0.476563	0.060550	0.664220	0.301835	12.115479	-7.736206	42.129517
C:\Users\cware\Desktop\Steller25Nov\TagTesting25Nov2013\M10.DSG	11-1-2013	15:7:31	215968.000000	4319.360000	0.535156	-0.917969	-0.441406	0.055963	0.662385	0.300000	8.651733	-3.540039	42.877197
C:\Users\cware\Desktop\Steller25Nov\TagTesting25Nov2013\M10.DSG	11-1-2013	15:7:31	215969.000000	4319.380000	0.558594	-0.871094	-0.453125	0.044037	0.661468	0.296330	8.255005	25.512695	48.309326
C:\Users\cware\Desktop\Steller25Nov\TagTesting25Nov2013\M10.DSG	11-1-2013	15:7:31	215970.000000	4319.400000	0.617188	-0.859375	-0.441406	0.035780	0.657798	0.294495	8.850098	2.197266	45.288086
C:\Users\cware\Desktop\Steller25Nov\TagTesting25Nov2013\M10.DSG	11-1-2013	15:7:31	215971.000000	4319.420000	0.621094	-0.890625	-0.394531	0.026606	0.655963	0.288991	13.961792	-2.166748	42.739868
C:\Users\cware\Desktop\Steller25Nov\TagTesting25Nov2013\M10.DSG	11-1-2013	15:7:31	215972.000000	4319.440000	0.601563	-0.855469	-0.414063	0.021101	0.654128	0.287156	14.862061	3.082275	44.479370
C:\Users\cware\Desktop\Steller25Nov\TagTesting25Nov2013\M10.DSG	11-1-2013	15:7:31	215973.000000	4319.460000	0.640625	-0.796875	-0.421875	0.009174	0.651376	0.283486	8.010864	1.449585	43.029785
C:\Users\cware\Desktop\Steller25Nov\TagTesting25Nov2013\M10.DSG	11-1-2013	15:7:31	215974.000000	4319.480000	0.632813	-0.859375	-0.417969	0.003670	0.648624	0.281651	3.250122	8.636475	43.182373
C:\Users\cware\Desktop\Steller25Nov\TagTesting25Nov2013\M10.DSG	11-1-2013	15:7:31	215975.000000	4319.500000	0.679688	-0.839844	-0.367188	-0.008257	0.644954	0.278899	5.584717	-4.928589	46.203613
C:\Users\cware\Desktop\Steller25Nov\TagTesting25Nov2013\M10.DSG	11-1-2013	15:7:31	215976.000000	4319.520000	0.640625	-0.832031	-0.445313	-0.012844	0.643119	0.277982	9.399414	6.500244	52.490234
C:\Users\cware\Desktop\Steller25Nov\TagTesting25Nov2013\M10.DSG	11-1-2013	15:7:31	215977.000000	4319.540000	0.648438	-0.746094	-0.386719	-0.025688	0.636697	0.274312	7.125854	-0.106812	44.540405
C:\Users\cware\Desktop\Steller25Nov\TagTesting25Nov2013\M10.DSG	11-1-2013	15:7:31	215978.000000	4319.560000	0.699219	-0.730469	-0.351563	-0.030275	0.634862	0.273394	10.345459	-4.745483	47.668457
C:\Users\cware\Desktop\Steller25Nov\TagTesting25Nov2013\M10.DSG	11-1-2013	15:7:31	215979.000000	4319.580000	0.644531	-0.707031	-0.386719	-0.043119	0.628440	0.269725	7.797241	9.857178	53.543091
C:\Users\cware\Desktop\Steller25Nov\TagTesting25Nov2013\M10.DSG	11-1-2013	15:7:31	215980.000000	4319.600000	0.726563	-0.726563	-0.292969	-0.048624	0.624771	0.268807	-5.722046	-6.881714	45.135498
C:\Users\cware\Desktop\Steller25Nov\TagTesting25Nov2013\M10.DSG	11-1-2013	15:7:31	215981.000000	4319.620000	0.769531	-0.710938	-0.253906	-0.059633	0.618349	0.271560	-21.240234	-15.380859	44.082642
C:\Users\cware\Desktop\Steller25Nov\TagTesting25Nov2013\M10.DSG	11-1-2013	15:7:31	215982.000000	4319.640000	0.757813	-0.726563	-0.238281	-0.061468	0.614679	0.276147	-20.935059	-31.311035	42.953491
C:\Users\cware\Desktop\Steller25Nov\TagTesting25Nov2013\M10.DSG	11-1-2013	15:7:31	215983.000000	4319.660000	0.753906	-0.703125	-0.292969	-0.069725	0.606422	0.280734	-2.685547	-31.600952	40.740967
C:\Users\cware\Desktop\Steller25Nov\TagTesting25Nov2013\M10.DSG	11-1-2013	15:7:31	215984.000000	4319.680000	0.777344	-0.656250	-0.324219	-0.072477	0.603670	0.283486	11.322021	-29.815674	33.096313
C:\Users\cware\Desktop\Steller25Nov\TagTesting25Nov2013\M10.DSG	11-1-2013	15:7:31	215985.000000	4319.700000	0.718750	-0.605469	-0.296875	-0.077982	0.600917	0.282569	20.172119	-38.879395	30.242920
C:\Users\cware\Desktop\Steller25Nov\TagTesting25Nov2013\M10.DSG	11-1-2013	15:7:31	215986.000000	4319.720000	0.679688	-0.609375	-0.300781	-0.078899	0.600000	0.281651	11.932373	-31.539917	31.845093
C:\Users\cware\Desktop\Steller25Nov\TagTesting25Nov2013\M10.DSG	11-1-2013	15:7:31	215987.000000	4319.740000	0.652344	-0.628906	-0.281250	-0.084404	0.595413	0.284404	5.050659	-39.916992	33.798218
C:\Users\cware\Desktop\Steller25Nov\TagTesting25Nov2013\M10.DSG	11-1-2013	15:7:31	215988.000000	4319.760000	0.691406	-0.625000	-0.269531	-0.086239	0.592661	0.287156	-7.385254	-44.525146	41.091919
C:\Users\cware\Desktop\Steller25Nov\TagTesting25Nov2013\M10.DSG	11-1-2013	15:7:31	215989.000000	4319.780000	0.714844	-0.664063	-0.246094	-0.089908	0.588991	0.290826	-13.122559	-56.304932	44.754028
C:\Users\cware\Desktop\Steller25Nov\TagTesting25Nov2013\M10.DSG	11-1-2013	15:7:31	215990.000000	4319.800000	0.765625	-0.683594	-0.308594	-0.093578	0.579817	0.299083	-18.951416	-45.349121	47.286987
C:\Users\cware\Desktop\Steller25Nov\TagTesting25Nov2013\M10.DSG	11-1-2013	15:7:31	215991.000000	4319.820000	0.710938	-0.695313	-0.355469	-0.096330	0.576147	0.304587	-16.967773	-32.852173	54.275513
C:\Users\cware\Desktop\Steller25Nov\TagTesting25Nov2013\M10.DSG	11-1-2013	15:7:31	215992.000000	4319.840000	0.710938	-0.695313	-0.355469	-0.104587	0.565138	0.310092	-4.074097	-25.680542	59.768677
C:\Users\cware\Desktop\Steller25Nov\TagTesting25Nov2013\M10.DSG	11-1-2013	15:7:31	215993.000000	4319.860000	0.875000	-0.511719	-0.484375	-0.110092	0.560550	0.311927	16.342163	-49.179077	54.656982
C:\Users\cware\Desktop\Steller25Nov\TagTesting25Nov2013\M10.DSG	11-1-2013	15:7:31	215994.000000	4319.880000	0.812500	-0.468750	-0.484375	-0.116514	0.553211	0.313761	32.623291	-50.811768	50.903320
C:\Users\cware\Desktop\Steller25Nov\TagTesting25Nov2013\M10.DSG	11-1-2013	15:7:31	215995.000000	4319.900000	0.769531	-0.464844	-0.410156	-0.118349	0.552294	0.314679	41.687012	-46.051025	40.817261
C:\Users\cware\Desktop\Steller25Nov\TagTesting25Nov2013\M10.DSG	11-1-2013	15:7:31	215996.000000	4319.920000	0.792969	-0.472656	-0.347656	-0.120183	0.550459	0.312844	40.939331	-61.279297	32.379150
C:\Users\cware\Desktop\Steller25Nov\TagTesting25Nov2013\M10.DSG	11-1-2013	15:7:31	215997.000000	4319.940000	0.699219	-0.515625	-0.371094	-0.121101	0.550459	0.313761	35.018921	-62.820435	27.374268
C:\Users\cware\Desktop\Steller25Nov\TagTesting25Nov2013\M10.DSG	11-1-2013	15:7:31	215998.000000	4319.960000	0.656250	-0.554688	-0.363281	-0.119266	0.547706	0.317431	31.539917	-62.377930	26.443481
C:\Users\cware\Desktop\Steller25Nov\TagTesting25Nov2013\M10.DSG	11-1-2013	15:7:31	215999.000000	4319.980000	0.613281	-0.539063	-0.378906	-0.120183	0.547706	0.317431	32.806396	-45.486450	22.109985
C:\Users\cware\Desktop\Steller25Nov\TagTesting25Nov2013\M10.DSG	11-1-2013	15:7:31	216000.000000	4320.000000	0.671875	-0.546875	-0.386719	-0.122018	0.549541	0.316514	38.009644	-32.073975	17.730713
C:\Users\cware\Desktop\Steller25Nov\TagTesting25Nov2013\M10.DSG	11-1-2013	15:7:31	216001.000000	4320.020000	0.765625	-0.531250	-0.421875	-0.122018	0.549541	0.313761	49.102783	-27.877808	13.092041
C:\Users\cware\Desktop\Steller25Nov\TagTesting25Nov2013\M10.DSG	11-1-2013	15:7:31	216002.000000	4320.040000	0.820313	-0.527344	-0.476563	-0.122018	0.555046	0.306422	67.810059	-43.640137	10.681152
C:\Users\cware\Desktop\Steller25Nov\TagTesting25Nov2013\M10.DSG	11-1-2013	15:7:31	216003.000000	4320.060000	0.703125	-0.507813	-0.558594	-0.122018	0.558716	0.300000	82.534790	-20.446777	12.054443
C:\Users\cware\Desktop\Steller25Nov\TagTesting25Nov2013\M10.DSG	11-1-2013	15:7:31	216004.000000	4320.080000	0.722656	-0.472656	-0.562500	-0.122018	0.561468	0.292661	81.222534	-17.181396	8.193970
C:\Users\cware\Desktop\Steller25Nov\TagTesting25Nov2013\M10.DSG	11-1-2013	15:7:31	216005.000000	4320.100000	0.746094	-0.433594	-0.593750	-0.122936	0.567890	0.279817	69.396973	-23.086548	1.968384
C:\Users\cware\Desktop\Steller25Nov\TagTesting25Nov2013\M10.DSG	11-1-2013	15:7:31	216006.000000	4320.120000	0.707031	-0.441406	-0.578125	-0.122018	0.572477	0.272477	56.991577	-27.633667	-5.371094
C:\Users\cware\Desktop\Steller25Nov\TagTesting25Nov2013\M10.DSG	11-1-2013	15:7:31	216007.000000	4320.140000	0.722656	-0.453125	-0.539063	-0.121101	0.577982	0.264220	44.540405	-23.803711	-10.635376
C:\Users\cware\Desktop\Steller25Nov\TagTesting25Nov2013\M10.DSG	11-1-2013	15:7:31	216008.000000	4320.160000	0.746094	-0.460938	-0.449219	-0.118349	0.580734	0.261468	24.261475	-20.034790	-12.069702
C:\Users\cware\Desktop\Steller25Nov\TagTesting25Nov2013\M10.DSG	11-1-2013	15:7:31	216009.000000	4320.180000	0.773438	-0.425781	-0.390625	-0.116514	0.585321	0.259633	-1.556396	-18.280029	-13.076782
C:\Users\cware\Desktop\Steller25Nov\TagTesting25Nov2013\M10.DSG	11-1-2013	15:7:31	216010.000000	4320.200000	0.800781	-0.398438	-0.359375	-0.114679	0.585321	0.260550	-16.342163	-19.256592	-15.335083
C:\Users\cware\Desktop\Steller25Nov\TagTesting25Nov2013\M10.DSG	11-1-2013	15:7:31	216011.000000	4320.220000	0.824219	-0.371094	-0.406250	-0.110092	0.588073	0.265138	-18.997192	-21.362305	-20.187378
C:\Users\cware\Desktop\Steller25Nov\TagTesting25Nov2013\M10.DSG	11-1-2013	15:7:31	216012.000000	4320.240000	0.800781	-0.382813	-0.464844	-0.108257	0.588073	0.267890	-12.512207	-22.491455	-23.559570
C:\Users\cware\Desktop\Steller25Nov\TagTesting25Nov2013\M10.DSG	11-1-2013	15:7:31	216013.000000	4320.260000	0.777344	-0.402344	-0.492188	-0.101835	0.590826	0.273394	-11.352539	-18.798828	-24.215698
C:\Users\cware\Desktop\Steller25Nov\TagTesting25Nov2013\M10.DSG	11-1-2013	15:7:31	216014.000000	4320.280000	0.695313	-0.421875	-0.519531	-0.099083	0.591743	0.274312	-17.303467	-2.639771	-23.422241
C:\Users\cware\Desktop\Steller25Nov\TagTesting25Nov2013\M10.DSG	11-1-2013	15:7:31	216015.000000	4320.300000	0.675781	-0.437500	-0.500000	-0.096330	0.593578	0.277064	-27.969360	-1.602173	-27.008057
C:\Users\cware\Desktop\Steller25Nov\TagTesting25Nov2013\M10.DSG	11-1-2013	15:7:31	216016.000000	4320.320000	0.769531	-0.480469	-0.500000	-0.095413	0.595413	0.279817	-34.698486	7.308960	-24.383545
C:\Users\cware\Desktop\Steller25Nov\TagTesting25Nov2013\M10.DSG	11-1-2013	15:7:31	216017.000000	4320.340000	0.835938	-0.550781	-0.453125	-0.091743	0.594495	0.283486	-43.487549	-2.227783	-20.751953
C:\Users\cware\Desktop\Steller25Nov\TagTesting25Nov2013\M10.DSG	11-1-2013	15:7:31	216018.000000	4320.360000	0.835938	-0.550781	-0.453125	-0.089908	0.594495	0.288991	-52.154541	-20.416260	-18.341064
C:\Users\cware\Desktop\Steller25Nov\TagTesting25Nov2013\M10.DSG	11-1-2013	15:7:31	216019.000000	4320.380000	0.812500	-0.582031	-0.503906	-0.084404	0.591743	0.301835	-55.084229	-45.944214	-18.157959
C:\Users\cware\Desktop\Steller25Nov\TagTesting25Nov2013\M10.DSG	11-1-2013	15:7:31	216020.000000	4320.400000	0.742188	-0.640625	-0.554688	-0.079817	0.589908	0.311009	-57.296753	-41.687012	-15.106201
C:\Users\cware\Desktop\Steller25Nov\TagTesting25Nov2013\M10.DSG	11-1-2013	15:7:31	216021.000000	4320.420000	0.761719	-0.636719	-0.527344	-0.073394	0.584404	0.325688	-54.885864	-38.726807	-7.232666
C:\Users\cware\Desktop\Steller25Nov\TagTesting25Nov2013\M10.DSG	11-1-2013	15:7:31	216022.000000	4320.440000	0.769531	-0.601563	-0.535156	-0.072477	0.582569	0.333945	-53.604126	-27.160645	7.049561
C:\Users\cware\Desktop\Steller25Nov\TagTesting25Nov2013\M10.DSG	11-1-2013	15:7:31	216023.000000	4320.460000	0.949219	-0.550781	-0.605469	-0.071560	0.572477	0.347706	-66.238403	-41.915894	16.723633
C:\Users\cware\Desktop\Steller25Nov\TagTesting25Nov2013\M10.DSG	11-1-2013	15:7:31	216024.000000	4320.480000	0.937500	-0.480469	-0.648438	-0.071560	0.566055	0.358716	-67.611694	-59.982300	27.664185
C:\Users\cware\Desktop\Steller25Nov\TagTesting25Nov2013\M10.DSG	11-1-2013	15:7:31	216025.000000	4320.500000	0.894531	-0.468750	-0.613281	-0.069725	0.551376	0.379817	-70.327759	-79.864502	51.193237
C:\Users\cware\Desktop\Steller25Nov\TagTesting25Nov2013\M10.DSG	11-1-2013	15:7:31	216026.000000	4320.520000	0.878906	-0.484375	-0.542969	-0.068807	0.541284	0.393578	-79.879761	-115.188599	68.603516
C:\Users\cware\Desktop\Steller25Nov\TagTesting25Nov2013\M10.DSG	11-1-2013	15:7:31	216027.000000	4320.540000	0.750000	-0.453125	-0.402344	-0.066972	0.515596	0.423853	-107.711792	-63.812256	67.886353
C:\Users\cware\Desktop\Steller25Nov\TagTesting25Nov2013\M10.DSG	11-1-2013	15:7:31	216028.000000	4320.560000	0.824219	-0.359375	-0.367188	-0.068807	0.501835	0.437615	-116.271973	-67.916870	50.872803
C:\Users\cware\Desktop\Steller25Nov\TagTesting25Nov2013\M10.DSG	11-1-2013	15:7:31	216029.000000	4320.580000	0.808594	-0.289063	-0.648438	-0.066972	0.488991	0.452294	-84.762573	-78.979492	22.018433
C:\Users\cware\Desktop\Steller25Nov\TagTesting25Nov2013\M10.DSG	11-1-2013	15:7:31	216030.000000	4320.600000	0.566406	-0.363281	-0.855469	-0.057798	0.471560	0.473394	-64.178467	-65.139771	17.944336
C:\Users\cware\Desktop\Steller25Nov\TagTesting25Nov2013\M10.DSG	11-1-2013	15:7:31	216031.000000	4320.620000	0.386719	-0.457031	-1.035156	-0.055046	0.466055	0.480734	-24.459839	-18.447876	25.848389
C:\Users\cware\Desktop\Steller25Nov\TagTesting25Nov2013\M10.DSG	11-1-2013	15:7:31	216032.000000	4320.640000	0.375000	-0.542969	-1.109375	-0.055963	0.459633	0.482569	8.300781	-1.953125	35.644531
C:\Users\cware\Desktop\Steller25Nov\TagTesting25Nov2013\M10.DSG	11-1-2013	15:7:31	216033.000000	4320.660000	0.441406	-0.656250	-1.093750	-0.058716	0.456881	0.480734	11.505127	16.326904	53.695679
C:\Users\cware\Desktop\Steller25Nov\TagTesting25Nov2013\M10.DSG	11-1-2013	15:7:31	216034.000000	4320.680000	0.648438	-0.687500	-1.175781	-0.070642	0.454128	0.476147	-6.622314	14.556885	60.440063
C:\Users\cware\Desktop\Steller25Nov\TagTesting25Nov2013\M10.DSG	11-1-2013	15:7:31	216035.000000	4320.700000	0.753906	-0.632813	-1.269531	-0.076147	0.446789	0.477064	-24.765015	15.975952	61.782837
C:\Users\cware\Desktop\Steller25Nov\TagTesting25Nov2013\M10.DSG	11-1-2013	15:7:31	216036.000000	4320.720000	0.726563	-0.468750	-1.339844	-0.089908	0.433945	0.475229	-28.884888	43.426514	57.235718
C:\Users\cware\Desktop\Steller25Nov\TagTesting25Nov2013\M10.DSG	11-1-2013	15:7:31	216037.000000	4320.740000	0.632813	-0.308594	-1.218750	-0.099083	0.426606	0.473394	-24.887085	65.765381	50.048828
C:\Users\cware\Desktop\Steller25Nov\TagTesting25Nov2013\M10.DSG	11-1-2013	15:7:31	216038.000000	4320.760000	0.675781	-0.210938	-1.027344	-0.117431	0.414679	0.465138	-18.905640	65.429688	49.743652
C:\Users\cware\Desktop\Steller25Nov\TagTesting25Nov2013\M10.DSG	11-1-2013	15:7:31	216039.000000	4320.780000	0.625000	-0.121094	-1.000000	-0.125688	0.409174	0.459633	-16.052246	78.857422	66.741943
C:\Users\cware\Desktop\Steller25Nov\TagTesting25Nov2013\M10.DSG	11-1-2013	15:7:31	216040.000000	4320.800000	0.593750	-0.003906	-0.902344	-0.148624	0.393578	0.448624	-10.330200	88.943481	77.926636
C:\Users\cware\Desktop\Steller25Nov\TagTesting25Nov2013\M10.DSG	11-1-2013	15:7:31	216041.000000	4320.820000	0.785156	0.152344	-0.812500	-0.160550	0.386239	0.438532	5.523682	75.317383	78.689575
C:\Users\cware\Desktop\Steller25Nov\TagTesting25Nov2013\M10.DSG	11-1-2013	15:7:31	216042.000000	4320.840000	1.019531	0.320313	-0.832031	-0.170642	0.378899	0.431193	23.361206	67.611694	71.609497
C:\Users\cware\Desktop\Steller25Nov\TagTesting25Nov2013\M10.DSG	11-1-2013	15:7:31	216043.000000	4320.860000	1.093750	0.394531	-0.910156	-0.188991	0.369725	0.415596	48.507690	66.268921	53.710938
C:\Users\cware\Desktop\Steller25Nov\TagTesting25Nov2013\M10.DSG	11-1-2013	15:7:31	216044.000000	4320.880000	1.093750	0.394531	-0.910156	-0.197248	0.367890	0.405505	62.957764	51.696777	37.200928
C:\Users\cware\Desktop\Steller25Nov\TagTesting25Nov2013\M10.DSG	11-1-2013	15:7:31	216045.000000	4320.900000	1.031250	0.246094	-0.863281	-0.209174	0.371560	0.386239	70.907593	57.876587	25.588989
C:\Users\cware\Desktop\Steller25Nov\TagTesting25Nov2013\M10.DSG	11-1-2013	15:7:31	216046.000000	4320.920000	0.957031	0.183594	-0.804688	-0.215596	0.373394	0.376147	72.219849	58.914185	16.937256
C:\Users\cware\Desktop\Steller25Nov\TagTesting25Nov2013\M10.DSG	11-1-2013	15:7:31	216047.000000	4320.940000	0.906250	0.109375	-0.769531	-0.224771	0.379817	0.352294	70.663452	64.514160	1.861572
C:\Users\cware\Desktop\Steller25Nov\TagTesting25Nov2013\M10.DSG	11-1-2013	15:7:31	216048.000000	4320.960000	0.906250	0.035156	-0.667969	-0.229358	0.384404	0.341284	70.693970	86.013794	-8.041382
C:\Users\cware\Desktop\Steller25Nov\TagTesting25Nov2013\M10.DSG	11-1-2013	15:7:31	216049.000000	4320.980000	0.972656	-0.019531	-0.535156	-0.238532	0.394495	0.313761	67.703247	89.126587	-14.953613
C:\Users\cware\Desktop\Steller25Nov\TagTesting25Nov2013\M10.DSG	11-1-2013	15:7:31	216050.000000	4321.000000	1.027344	-0.070313	-0.425781	-0.243119	0.399083	0.298165	59.631348	82.626343	-18.508911
C:\Users\cware\Desktop\Steller25Nov\TagTesting25Nov2013\M10.DSG	11-1-2013	15:7:31	216051.000000	4321.020000	1.042969	-0.085938	-0.335938	-0.248624	0.408257	0.270642	45.867920	80.383301	-23.376465
C:\Users\cware\Desktop\Steller25Nov\TagTesting25Nov2013\M10.DSG	11-1-2013	15:7:31	216052.000000	4321.040000	1.089844	-0.089844	-0.261719	-0.250459	0.413761	0.258716	27.618408	68.832397	-26.840210
C:\Users\cware\Desktop\Steller25Nov\TagTesting25Nov2013\M10.DSG	11-1-2013	15:7:31	216053.000000	4321.060000	1.023438	-0.101563	-0.207031	-0.252294	0.422018	0.238532	4.501343	71.182251	-34.042358
C:\Users\cware\Desktop\Steller25Nov\TagTesting25Nov2013\M10.DSG	11-1-2013	15:7:31	216054.000000	4321.080000	1.121094	-0.105469	-0.207031	-0.252294	0.424771	0.231193	-2.868652	48.233032	-51.177979
C:\Users\cware\Desktop\Steller25Nov\TagTesting25Nov2013\M10.DSG	11-1-2013	15:7:31	216055.000000	4321.100000	1.179688	-0.125000	-0.195313	-0.247706	0.439450	0.222936	-5.615234	0.579834	-79.650879
C:\Users\cware\Desktop\Steller25Nov\TagTesting25Nov2013\M10.DSG	11-1-2013	15:7:31	216056.000000	4321.120000	1.078125	-0.144531	-0.210938	-0.242202	0.448624	0.223853	-11.474609	-32.760620	-98.724365
C:\Users\cware\Desktop\Steller25Nov\TagTesting25Nov2013\M10.DSG	11-1-2013	15:7:31	216057.000000	4321.140000	0.984375	-0.105469	-0.261719	-0.223853	0.470642	0.234862	-12.313843	-81.375122	-106.002808
C:\Users\cware\Desktop\Steller25Nov\TagTesting25Nov2013\M10.DSG	11-1-2013	15:7:31	216058.000000	4321.160000	0.855469	-0.054688	-0.406250	-0.213761	0.480734	0.245872	-15.548706	-84.564209	-103.851318
C:\Users\cware\Desktop\Steller25Nov\TagTesting25Nov2013\M10.DSG	11-1-2013	15:7:31	216059.000000	4321.180000	0.660156	-0.062500	-0.539063	-0.194495	0.500917	0.261468	-27.267456	-42.770386	-96.939087
C:\Users\cware\Desktop\Steller25Nov\TagTesting25Nov2013\M10.DSG	11-1-2013	15:7:31	216060.000000	4321.200000	0.671875	-0.082031	-0.558594	-0.185321	0.509174	0.266972	-27.191162	-36.270142	-89.401245
C:\Users\cware\Desktop\Steller25Nov\TagTesting25Nov2013\M10.DSG	11-1-2013	15:7:31	216061.000000	4321.220000	0.734375	-0.109375	-0.507813	-0.167890	0.520183	0.277064	-12.954712	-33.950806	-80.902100
C:\Users\cware\Desktop\Steller25Nov\TagTesting25Nov2013\M10.DSG	11-1-2013	15:7:31	216062.000000	4321.240000	0.820313	-0.175781	-0.390625	-0.161468	0.528440	0.280734	2.883911	-42.526245	-75.286865
C:\Users\cware\Desktop\Steller25Nov\TagTesting25Nov2013\M10.DSG	11-1-2013	15:7:31	216063.000000	4321.260000	0.843750	-0.246094	-0.285156	-0.144954	0.541284	0.284404	9.811401	-46.569824	-70.678711
C:\Users\cware\Desktop\Steller25Nov\TagTesting25Nov2013\M10.DSG	11-1-2013	15:7:31	216064.000000	4321.280000	0.871094	-0.304688	-0.195313	-0.136697	0.549541	0.288991	5.645752	-58.761597	-71.273804
C:\Users\cware\Desktop\Steller25Nov\TagTesting25Nov2013\M10.DSG	11-1-2013	15:7:31	216065.000000	4321.300000	0.878906	-0.343750	-0.191406	-0.128440	0.560550	0.297248	-2.349854	-66.879272	-74.371338
C:\Users\cware\Desktop\Steller25Nov\TagTesting25Nov2013\M10.DSG	11-1-2013	15:7:31	216066.000000	4321.320000	0.820313	-0.355469	-0.281250	-0.108257	0.566972	0.302752	-10.238647	-74.401855	-78.536987
C:\Users\cware\Desktop\Steller25Nov\TagTesting25Nov2013\M10.DSG	11-1-2013	15:7:31	216067.000000	4321.340000	0.781250	-0.359375	-0.347656	-0.098165	0.573394	0.309174	-13.900757	-82.977295	-84.884644
C:\Users\cware\Desktop\Steller25Nov\TagTesting25Nov2013\M10.DSG	11-1-2013	15:7:31	216068.000000	4321.360000	0.726563	-0.390625	-0.382813	-0.072477	0.584404	0.322936	-13.656616	-97.091675	-86.395264
C:\Users\cware\Desktop\Steller25Nov\TagTesting25Nov2013\M10.DSG	11-1-2013	15:7:31	216069.000000	4321.380000	0.566406	-0.433594	-0.523438	-0.060550	0.588073	0.330275	-16.693115	-96.984863	-80.230713
C:\Users\cware\Desktop\Steller25Nov\TagTesting25Nov2013\M10.DSG	11-1-2013	15:7:31	216070.000000	4321.400000	0.566406	-0.433594	-0.523438	-0.033945	0.597248	0.344037	-15.838623	-98.236084	-73.562622
C:\Users\cware\Desktop\Steller25Nov\TagTesting25Nov2013\M10.DSG	11-1-2013	15:7:31	216071.000000	4321.420000	0.433594	-0.457031	-0.656250	-0.022018	0.601835	0.349541	-13.381958	-86.517334	-64.331055
C:\Users\cware\Desktop\Steller25Nov\TagTesting25Nov2013\M10.DSG	11-1-2013	15:7:31	216072.000000	4321.440000	0.433594	-0.484375	-0.644531	-0.000917	0.607339	0.361468	-15.609741	-76.080322	-57.296753
C:\Users\cware\Desktop\Steller25Nov\TagTesting25Nov2013\M10.DSG	11-1-2013	15:7:31	216073.000000	4321.460000	0.484375	-0.515625	-0.566406	0.009174	0.608257	0.365138	-20.996094	-75.500488	-55.572510
C:\Users\cware\Desktop\Steller25Nov\TagTesting25Nov2013\M10.DSG	11-1-2013	15:7:31	216074.000000	4321.480000	0.492188	-0.519531	-0.535156	0.030275	0.611009	0.376147	-24.414063	-73.440552	-58.151245
C:\Users\cware\Desktop\Steller25Nov\TagTesting25Nov2013\M10.DSG	11-1-2013	15:7:31	216075.000000	4321.500000	0.523438	-0.527344	-0.558594	0.041284	0.613761	0.380734	-29.785156	-83.831787	-63.873291
C:\Users\cware\Desktop\Steller25Nov\TagTesting25Nov2013\M10.DSG	11-1-2013	15:7:31	216076.000000	4321.520000	0.433594	-0.523438	-0.621094	0.065138	0.613761	0.392661	-35.171509	-80.749512	-61.904907
C:\Users\cware\Desktop\Steller25Nov\TagTesting25Nov2013\M10.DSG	11-1-2013	15:7:31	216077.000000	4321.540000	0.414063	-0.503906	-0.726563	0.075229	0.612844	0.399083	-39.215088	-89.920044	-56.137085
C:\Users\cware\Desktop\Steller25Nov\TagTesting25Nov2013\M10.DSG	11-1-2013	15:7:31	216078.000000	4321.560000	0.285156	-0.449219	-0.765625	0.098165	0.611927	0.410092	-25.772095	-74.188232	-52.825928
C:\Users\cware\Desktop\Steller25Nov\TagTesting25Nov2013\M10.DSG	11-1-2013	15:7:31	216079.000000	4321.580000	0.320313	-0.496094	-0.785156	0.109174	0.611009	0.413761	-11.596680	-76.309204	-52.978516
C:\Users\cware\Desktop\Steller25Nov\TagTesting25Nov2013\M10.DSG	11-1-2013	15:7:31	216080.000000	4321.600000	0.265625	-0.593750	-0.812500	0.119266	0.615596	0.415596	8.819580	-68.527222	-49.209595
C:\Users\cware\Desktop\Steller25Nov\TagTesting25Nov2013\M10.DSG	11-1-2013	15:7:31	216081.000000	4321.620000	0.183594	-0.750000	-0.910156	0.138532	0.618349	0.413761	19.042969	-39.978027	-43.899536
C:\Users\cware\Desktop\Steller25Nov\TagTesting25Nov2013\M10.DSG	11-1-2013	15:7:31	216082.000000	4321.640000	0.144531	-0.796875	-0.921875	0.144037	0.621101	0.411927	27.786255	-20.309448	-34.896851
C:\Users\cware\Desktop\Steller25Nov\TagTesting25Nov2013\M10.DSG	11-1-2013	15:7:31	216083.000000	4321.660000	0.164063	-0.800781	-0.906250	0.152294	0.627523	0.402752	36.605835	-5.783081	-22.125244
C:\Users\cware\Desktop\Steller25Nov\TagTesting25Nov2013\M10.DSG	11-1-2013	15:7:31	216084.000000	4321.680000	0.214844	-0.796875	-0.785156	0.155046	0.632110	0.400917	22.628784	1.617432	-13.549805
C:\Users\cware\Desktop\Steller25Nov\TagTesting25Nov2013\M10.DSG	11-1-2013	15:7:31	216085.000000	4321.700000	0.250000	-0.746094	-0.832031	0.156881	0.634862	0.393578	3.280640	-8.453369	-4.959106
C:\Users\cware\Desktop\Steller25Nov\TagTesting25Nov2013\M10.DSG	11-1-2013	15:7:31	216086.000000	4321.720000	0.218750	-0.773438	-0.937500	0.156881	0.635780	0.392661	-7.293701	-0.839233	4.074097
C:\Users\cware\Desktop\Steller25Nov\TagTesting25Nov2013\M10.DSG	11-1-2013	15:7:31	216087.000000	4321.740000	0.207031	-0.765625	-0.988281	0.155963	0.635780	0.393578	-5.569458	8.193970	15.884399
C:\Users\cware\Desktop\Steller25Nov\TagTesting25Nov2013\M10.DSG	11-1-2013	15:7:31	216088.000000	4321.760000	0.175781	-0.761719	-0.957031	0.152294	0.635780	0.393578	-8.773804	14.251709	30.059814
C:\Users\cware\Desktop\Steller25Nov\TagTesting25Nov2013\M10.DSG	11-1-2013	15:7:31	216089.000000	4321.780000	0.128906	-0.750000	-0.996094	0.141284	0.633945	0.394495	-13.351440	26.489258	51.818848
C:\Users\cware\Desktop\Steller25Nov\TagTesting25Nov2013\M10.DSG	11-1-2013	15:7:31	216090.000000	4321.800000	0.222656	-0.800781	-1.011719	0.133028	0.631193	0.394495	-6.439209	14.923096	58.746338
C:\Users\cware\Desktop\Steller25Nov\TagTesting25Nov2013\M10.DSG	11-1-2013	15:7:31	216091.000000	4321.820000	0.285156	-0.828125	-1.066406	0.118349	0.629358	0.392661	20.996094	14.038086	57.769775
C:\Users\cware\Desktop\Steller25Nov\TagTesting25Nov2013\M10.DSG	11-1-2013	15:7:31	216092.000000	4321.840000	0.191406	-0.792969	-1.164063	0.111927	0.632110	0.387156	48.767090	48.004150	61.569214
C:\Users\cware\Desktop\Steller25Nov\TagTesting25Nov2013\M10.DSG	11-1-2013	15:7:31	216093.000000	4321.860000	0.210938	-0.800781	-1.234375	0.088073	0.637615	0.370642	66.467285	100.250244	61.401367
C:\Users\cware\Desktop\Steller25Nov\TagTesting25Nov2013\M10.DSG	11-1-2013	15:7:31	216094.000000	4321.880000	0.191406	-0.988281	-1.218750	0.074312	0.638532	0.358716	70.022583	88.928223	55.465698
C:\Users\cware\Desktop\Steller25Nov\TagTesting25Nov2013\M10.DSG	11-1-2013	15:7:31	216095.000000	4321.900000	0.167969	-1.078125	-1.109375	0.047706	0.644037	0.336697	51.040649	128.829956	54.779053
C:\Users\cware\Desktop\Steller25Nov\TagTesting25Nov2013\M10.DSG	11-1-2013	15:7:31	216096.000000	4321.920000	0.167969	-1.078125	-1.109375	0.033945	0.644037	0.323853	29.922485	147.872925	51.803589
C:\Users\cware\Desktop\Steller25Nov\TagTesting25Nov2013\M10.DSG	11-1-2013	15:7:31	216097.000000	4321.940000	0.542969	-0.902344	-0.878906	0.005505	0.641284	0.303670	8.575439	152.984619	61.157227
C:\Users\cware\Desktop\Steller25Nov\TagTesting25Nov2013\M10.DSG	11-1-2013	15:7:31	216098.000000	4321.960000	0.714844	-0.714844	-0.832031	-0.009174	0.637615	0.295413	-0.534058	145.919800	70.861816
C:\Users\cware\Desktop\Steller25Nov\TagTesting25Nov2013\M10.DSG	11-1-2013	15:7:31	216099.000000	4321.980000	0.832031	-0.531250	-0.839844	-0.039450	0.627523	0.278899	-8.651733	108.551025	85.510254
C:\Users\cware\Desktop\Steller25Nov\TagTesting25Nov2013\M10.DSG	11-1-2013	15:7:31	216100.000000	4322.000000	0.855469	-0.398438	-0.937500	-0.054128	0.621101	0.274312	-13.778687	94.070435	100.952148
C:\Users\cware\Desktop\Steller25Nov\TagTesting25Nov2013\M10.DSG	11-1-2013	15:7:31	216101.000000	4322.020000	0.863281	-0.234375	-0.941406	-0.083486	0.603670	0.265138	-14.297485	88.302612	110.610962
C:\Users\cware\Desktop\Steller25Nov\TagTesting25Nov2013\M10.DSG	11-1-2013	15:7:31	216102.000000	4322.040000	0.871094	-0.097656	-0.824219	-0.100000	0.596330	0.262385	-7.217407	82.443237	103.927612
C:\Users\cware\Desktop\Steller25Nov\TagTesting25Nov2013\M10.DSG	11-1-2013	15:7:31	216103.000000	4322.060000	0.929688	-0.089844	-0.687500	-0.127523	0.578899	0.244954	15.975952	89.538574	85.678101
C:\Users\cware\Desktop\Steller25Nov\TagTesting25Nov2013\M10.DSG	11-1-2013	15:7:31	216104.000000	4322.080000	1.035156	-0.136719	-0.582031	-0.136697	0.573394	0.233028	45.516968	86.807251	59.814453
C:\Users\cware\Desktop\Steller25Nov\TagTesting25Nov2013\M10.DSG	11-1-2013	15:7:31	216105.000000	4322.100000	1.050781	-0.265625	-0.464844	-0.145872	0.569725	0.221101	85.861206	79.772949	38.162231
C:\Users\cware\Desktop\Steller25Nov\TagTesting25Nov2013\M10.DSG	11-1-2013	15:7:31	216106.000000	4322.120000	1.035156	-0.394531	-0.460938	-0.157798	0.566972	0.188073	117.721558	78.140259	31.463623
C:\Users\cware\Desktop\Steller25Nov\TagTesting25Nov2013\M10.DSG	11-1-2013	15:7:31	216107.000000	4322.140000	1.058594	-0.531250	-0.457031	-0.165138	0.566055	0.166055	139.923096	74.295044	36.621094
C:\Users\cware\Desktop\Steller25Nov\TagTesting25Nov2013\M10.DSG	11-1-2013	15:7:31	216108.000000	4322.160000	1.066406	-0.660156	-0.437500	-0.173394	0.563303	0.122936	144.805908	61.767578	52.825928
C:\Users\cware\Desktop\Steller25Nov\TagTesting25Nov2013\M10.DSG	11-1-2013	15:7:31	216109.000000	4322.180000	1.039063	-0.765625	-0.394531	-0.179817	0.558716	0.103670	140.686035	48.934937	74.676514
C:\Users\cware\Desktop\Steller25Nov\TagTesting25Nov2013\M10.DSG	11-1-2013	15:7:31	216110.000000	4322.200000	1.003906	-0.789063	-0.359375	-0.195413	0.543119	0.065138	134.994507	44.616699	83.770752
C:\Users\cware\Desktop\Steller25Nov\TagTesting25Nov2013\M10.DSG	11-1-2013	15:7:31	216111.000000	4322.220000	0.925781	-0.730469	-0.378906	-0.204587	0.533945	0.047706	128.417969	47.592163	90.423584
C:\Users\cware\Desktop\Steller25Nov\TagTesting25Nov2013\M10.DSG	11-1-2013	15:7:31	216112.000000	4322.240000	0.933594	-0.640625	-0.386719	-0.218349	0.509174	0.013761	128.814697	51.849365	92.987061
C:\Users\cware\Desktop\Steller25Nov\TagTesting25Nov2013\M10.DSG	11-1-2013	15:7:31	216113.000000	4322.260000	1.003906	-0.539063	-0.335938	-0.226606	0.496330	-0.005505	135.055542	51.269531	91.995239
C:\Users\cware\Desktop\Steller25Nov\TagTesting25Nov2013\M10.DSG	11-1-2013	15:7:31	216114.000000	4322.280000	1.062500	-0.468750	-0.273438	-0.239450	0.468807	-0.039450	141.448975	45.593262	91.598511
C:\Users\cware\Desktop\Steller25Nov\TagTesting25Nov2013\M10.DSG	11-1-2013	15:7:31	216115.000000	4322.300000	1.097656	-0.421875	-0.207031	-0.244954	0.452294	-0.056881	143.249512	39.382935	90.728760
C:\Users\cware\Desktop\Steller25Nov\TagTesting25Nov2013\M10.DSG	11-1-2013	15:7:31	216116.000000	4322.320000	1.093750	-0.378906	-0.183594	-0.255046	0.420183	-0.085321	132.461548	37.796021	90.744019
C:\Users\cware\Desktop\Steller25Nov\TagTesting25Nov2013\M10.DSG	11-1-2013	15:7:31	216117.000000	4322.340000	1.117188	-0.292969	-0.160156	-0.257798	0.404587	-0.098165	116.790771	36.697388	88.195801
C:\Users\cware\Desktop\Steller25Nov\TagTesting25Nov2013\M10.DSG	11-1-2013	15:7:31	216118.000000	4322.360000	1.113281	-0.257813	-0.109375	-0.262385	0.370642	-0.121101	110.122681	32.531738	83.633423
C:\Users\cware\Desktop\Steller25Nov\TagTesting25Nov2013\M10.DSG	11-1-2013	15:7:31	216119.000000	4322.380000	1.152344	-0.238281	-0.023438	-0.267890	0.355046	-0.130275	106.033325	24.108887	80.093384
C:\Users\cware\Desktop\Steller25Nov\TagTesting25Nov2013\M10.DSG	11-1-2013	15:7:31	216120.000000	4322.400000	1.179688	-0.257813	0.042969	-0.269725	0.339450	-0.137615	103.378296	18.707275	77.560425
C:\Users\cware\Desktop\Steller25Nov\TagTesting25Nov2013\M10.DSG	11-1-2013	15:7:31	216121.000000	4322.420000	1.148438	-0.250000	0.031250	-0.276147	0.307339	-0.151376	103.027344	10.055542	78.216553
C:\Users\cware\Desktop\Steller25Nov\TagTesting25Nov2013\M10.DSG	11-1-2013	15:7:31	216122.000000	4322.440000	1.148438	-0.250000	0.031250	-0.277982	0.291743	-0.157798	106.277466	11.734009	83.129883
C:\Users\cware\Desktop\Steller25Nov\TagTesting25Nov2013\M10.DSG	11-1-2013	15:7:31	216123.000000	4322.460000	1.046875	-0.105469	0.000000	-0.280734	0.255046	-0.170642	118.972778	24.291992	89.202881
C:\Users\cware\Desktop\Steller25Nov\TagTesting25Nov2013\M10.DSG	11-1-2013	15:7:31	216124.000000	4322.480000	1.027344	0.050781	-0.023438	-0.281651	0.236697	-0.175229	121.871948	6.027222	86.059570
C:\Users\cware\Desktop\Steller25Nov\TagTesting25Nov2013\M10.DSG	11-1-2013	15:7:31	216125.000000	4322.500000	0.933594	0.156250	-0.066406	-0.284404	0.196330	-0.184404	116.424561	8.514404	80.688477
C:\Users\cware\Desktop\Steller25Nov\TagTesting25Nov2013\M10.DSG	11-1-2013	15:7:31	216126.000000	4322.520000	0.843750	0.222656	-0.070313	-0.284404	0.177982	-0.187156	112.411499	18.264771	79.818726
C:\Users\cware\Desktop\Steller25Nov\TagTesting25Nov2013\M10.DSG	11-1-2013	15:7:31	216127.000000	4322.540000	0.867188	0.175781	-0.031250	-0.283486	0.142202	-0.194495	110.946655	27.618408	78.170776
C:\Users\cware\Desktop\Steller25Nov\TagTesting25Nov2013\M10.DSG	11-1-2013	15:7:31	216128.000000	4322.560000	0.863281	0.050781	0.019531	-0.280734	0.123853	-0.198165	106.338501	29.602051	77.987671
C:\Users\cware\Desktop\Steller25Nov\TagTesting25Nov2013\M10.DSG	11-1-2013	15:7:31	216129.000000	4322.580000	0.878906	0.019531	-0.023438	-0.275229	0.088991	-0.204587	95.275879	43.212891	80.078125
C:\Users\cware\Desktop\Steller25Nov\TagTesting25Nov2013\M10.DSG	11-1-2013	15:7:31	216130.000000	4322.600000	0.996094	0.148438	-0.019531	-0.270642	0.071560	-0.208257	96.939087	32.913208	75.286865
C:\Users\cware\Desktop\Steller25Nov\TagTesting25Nov2013\M10.DSG	11-1-2013	15:7:31	216131.000000	4322.620000	1.031250	0.253906	-0.062500	-0.265138	0.038532	-0.211927	111.831665	24.841309	68.069458
C:\Users\cware\Desktop\Steller25Nov\TagTesting25Nov2013\M10.DSG	11-1-2013	15:7:31	216132.000000	4322.640000	1.054688	0.359375	-0.062500	-0.260550	0.021101	-0.211927	130.889893	1.083374	63.018799
C:\Users\cware\Desktop\Steller25Nov\TagTesting25Nov2013\M10.DSG	11-1-2013	15:7:31	216133.000000	4322.660000	0.898438	0.402344	-0.117188	-0.256881	-0.014679	-0.201835	149.047852	-0.885010	63.308716
C:\Users\cware\Desktop\Steller25Nov\TagTesting25Nov2013\M10.DSG	11-1-2013	15:7:31	216134.000000	4322.680000	0.750000	0.429688	-0.093750	-0.254128	-0.032110	-0.196330	155.487061	6.652832	67.474365
C:\Users\cware\Desktop\Steller25Nov\TagTesting25Nov2013\M10.DSG	11-1-2013	15:7:31	216135.000000	4322.700000	0.703125	0.421875	-0.074219	-0.246789	-0.070642	-0.183486	158.233643	15.365601	69.610596
C:\Users\cware\Desktop\Steller25Nov\TagTesting25Nov2013\M10.DSG	11-1-2013	15:7:31	216136.000000	4322.720000	0.738281	0.410156	-0.050781	-0.243119	-0.088991	-0.177064	157.180786	19.500732	70.495605
C:\Users\cware\Desktop\Steller25Nov\TagTesting25Nov2013\M10.DSG	11-1-2013	15:7:31	216137.000000	4322.740000	0.773438	0.402344	-0.066406	-0.231193	-0.125688	-0.163303	154.022217	20.324707	70.922852
C:\Users\cware\Desktop\Steller25Nov\TagTesting25Nov2013\M10.DSG	11-1-2013	15:7:31	216138.000000	4322.760000	0.796875	0.386719	-0.050781	-0.223853	-0.143119	-0.154128	160.507202	8.697510	72.235107
C:\Users\cware\Desktop\Steller25Nov\TagTesting25Nov2013\M10.DSG	11-1-2013	15:7:31	216139.000000	4322.780000	0.742188	0.371094	-0.074219	-0.213761	-0.178899	-0.133028	174.087524	7.537842	72.738647
C:\Users\cware\Desktop\Steller25Nov\TagTesting25Nov2013\M10.DSG	11-1-2013	15:7:31	216140.000000	4322.800000	0.679688	0.351563	-0.140625	-0.207339	-0.196330	-0.120183	180.908203	12.954712	74.752808
C:\Users\cware\Desktop\Steller25Nov\TagTesting25Nov2013\M10.DSG	11-1-2013	15:7:31	216141.000000	4322.820000	0.671875	0.363281	-0.203125	-0.192661	-0.228440	-0.093578	188.537598	16.357422	76.934814
C:\Users\cware\Desktop\Steller25Nov\TagTesting25Nov2013\M10.DSG	11-1-2013	15:7:31	216142.000000	4322.840000	0.707031	0.480469	-0.191406	-0.185321	-0.244954	-0.076147	198.577881	12.634277	78.842163
C:\Users\cware\Desktop\Steller25Nov\TagTesting25Nov2013\M10.DSG	11-1-2013	15:7:31	216143.000000	4322.860000	0.730469	0.562500	-0.164063	-0.178899	-0.274312	-0.039450	205.093384	5.752563	77.529907
C:\Users\cware\Desktop\Steller25Nov\TagTesting25Nov2013\M10.DSG	11-1-2013	15:7:31	216144.000000	4322.880000	0.746094	0.609375	-0.195313	-0.161468	-0.286239	-0.019266	207.580566	-2.593994	73.440552
C:\Users\cware\Desktop\Steller25Nov\TagTesting25Nov2013\M10.DSG	11-1-2013	15:7:31	216145.000000	4322.900000	0.753906	0.578125	-0.214844	-0.154128	-0.297248	0.002752	210.266113	-5.950928	67.840576
C:\Users\cware\Desktop\Steller25Nov\TagTesting25Nov2013\M10.DSG	11-1-2013	15:7:31	216146.000000	4322.920000	0.757813	0.515625	-0.253906	-0.137615	-0.312844	0.050459	207.305908	-11.169434	65.048218
C:\Users\cware\Desktop\Steller25Nov\TagTesting25Nov2013\M10.DSG	11-1-2013	15:7:31	216147.000000	4322.940000	0.769531	0.523438	-0.375000	-0.132110	-0.320183	0.074312	190.246582	-15.426636	63.568115
C:\Users\cware\Desktop\Steller25Nov\TagTesting25Nov2013\M10.DSG	11-1-2013	15:7:31	216148.000000	4322.960000	0.769531	0.523438	-0.375000	-0.117431	-0.328440	0.117431	178.771973	-15.304565	61.660767
C:\Users\cware\Desktop\Steller25Nov\TagTesting25Nov2013\M10.DSG	11-1-2013	15:7:31	216149.000000	4322.980000	0.855469	0.542969	-0.472656	-0.109174	-0.331193	0.139450	162.384033	-35.415649	59.646606
C:\Users\cware\Desktop\Steller25Nov\TagTesting25Nov2013\M10.DSG	11-1-2013	15:7:31	216150.000000	4323.000000	0.757813	0.531250	-0.527344	-0.094495	-0.333028	0.182569	146.881104	-34.103394	59.158325
C:\Users\cware\Desktop\Steller25Nov\TagTesting25Nov2013\M10.DSG	11-1-2013	15:7:31	216151.000000	4323.020000	0.757813	0.542969	-0.546875	-0.085321	-0.333028	0.200917	134.109497	-34.851074	54.122925
C:\Users\cware\Desktop\Steller25Nov\TagTesting25Nov2013\M10.DSG	11-1-2013	15:7:31	216152.000000	4323.040000	0.718750	0.621094	-0.535156	-0.071560	-0.332110	0.236697	128.494263	-26.748657	48.492432
C:\Users\cware\Desktop\Steller25Nov\TagTesting25Nov2013\M10.DSG	11-1-2013	15:7:31	216153.000000	4323.060000	0.738281	0.664063	-0.539063	-0.064220	-0.329358	0.253211	125.427246	-30.395508	45.486450
C:\Users\cware\Desktop\Steller25Nov\TagTesting25Nov2013\M10.DSG	11-1-2013	15:7:31	216154.000000	4323.080000	0.726563	0.652344	-0.554688	-0.052294	-0.322936	0.284404	124.694824	-30.929565	43.197632
C:\Users\cware\Desktop\Steller25Nov\TagTesting25Nov2013\M10.DSG	11-1-2013	15:7:31	216155.000000	4323.100000	0.660156	0.660156	-0.609375	-0.044954	-0.318349	0.301835	118.515015	-25.680542	42.694092
C:\Users\cware\Desktop\Steller25Nov\TagTesting25Nov2013\M10.DSG	11-1-2013	15:7:31	216156.000000	4323.120000	0.679688	0.667969	-0.726563	-0.031193	-0.308257	0.331193	106.552124	-36.697388	43.228149
C:\Users\cware\Desktop\Steller25Nov\TagTesting25Nov2013\M10.DSG	11-1-2013	15:7:31	216157.000000	4323.140000	0.609375	0.660156	-0.820313	-0.023853	-0.304587	0.344037	82.763672	-26.931763	47.485352
C:\Users\cware\Desktop\Steller25Nov\TagTesting25Nov2013\M10.DSG	11-1-2013	15:7:31	216158.000000	4323.160000	0.589844	0.636719	-0.839844	-0.017431	-0.300000	0.365138	68.450928	-25.482178	53.497314
C:\Users\cware\Desktop\Steller25Nov\TagTesting25Nov2013\M10.DSG	11-1-2013	15:7:31	216159.000000	4323.180000	0.636719	0.636719	-0.816406	-0.001835	-0.297248	0.372477	52.459717	-35.720825	55.648804
C:\Users\cware\Desktop\Steller25Nov\TagTesting25Nov2013\M10.DSG	11-1-2013	15:7:31	216160.000000	4323.200000	0.605469	0.582031	-0.859375	0.006422	-0.296330	0.379817	36.788940	-27.404785	62.591553
C:\Users\cware\Desktop\Steller25Nov\TagTesting25Nov2013\M10.DSG	11-1-2013	15:7:31	216161.000000	4323.220000	0.617188	0.558594	-0.875000	0.023853	-0.295413	0.391743	21.041870	-35.583496	60.562134
C:\Users\cware\Desktop\Steller25Nov\TagTesting25Nov2013\M10.DSG	11-1-2013	15:7:31	216162.000000	4323.240000	0.546875	0.535156	-0.949219	0.033028	-0.298165	0.396330	17.456055	-28.823853	59.921265
C:\Users\cware\Desktop\Steller25Nov\TagTesting25Nov2013\M10.DSG	11-1-2013	15:7:31	216163.000000	4323.260000	0.539063	0.527344	-0.964844	0.050459	-0.299083	0.402752	13.992310	-12.069702	53.878784
C:\Users\cware\Desktop\Steller25Nov\TagTesting25Nov2013\M10.DSG	11-1-2013	15:7:31	216164.000000	4323.280000	0.511719	0.558594	-1.000000	0.055963	-0.298165	0.405505	16.281128	-7.171631	47.531128
C:\Users\cware\Desktop\Steller25Nov\TagTesting25Nov2013\M10.DSG	11-1-2013	15:7:31	216165.000000	4323.300000	0.503906	0.546875	-0.976563	0.066972	-0.300917	0.411009	18.890381	-3.723145	39.413452
C:\Users\cware\Desktop\Steller25Nov\TagTesting25Nov2013\M10.DSG	11-1-2013	15:7:31	216166.000000	4323.320000	0.476563	0.531250	-0.964844	0.071560	-0.300000	0.413761	26.184082	15.106201	37.078857
C:\Users\cware\Desktop\Steller25Nov\TagTesting25Nov2013\M10.DSG	11-1-2013	15:7:31	216167.000000	4323.340000	0.535156	0.574219	-0.933594	0.077064	-0.297248	0.421101	31.799316	18.020630	30.090332
C:\Users\cware\Desktop\Steller25Nov\TagTesting25Nov2013\M10.DSG	11-1-2013	15:7:31	216168.000000	4323.360000	0.507813	0.554688	-0.957031	0.078899	-0.295413	0.423853	35.949707	19.897461	23.712158
C:\Users\cware\Desktop\Steller25Nov\TagTesting25Nov2013\M10.DSG	11-1-2013	15:7:31	216169.000000	4323.380000	0.539063	0.531250	-0.976563	0.080734	-0.290826	0.432110	39.550781	14.236450	15.274048
C:\Users\cware\Desktop\Steller25Nov\TagTesting25Nov2013\M10.DSG	11-1-2013	15:7:31	216170.000000	4323.400000	0.535156	0.496094	-0.945313	0.080734	-0.287156	0.436697	43.075562	4.348755	10.772705
C:\Users\cware\Desktop\Steller25Nov\TagTesting25Nov2013\M10.DSG	11-1-2013	15:7:31	216171.000000	4323.420000	0.433594	0.453125	-0.984375	0.081651	-0.278899	0.445872	46.798706	37.857056	11.123657
C:\Users\cware\Desktop\Steller25Nov\TagTesting25Nov2013\M10.DSG	11-1-2013	15:7:31	216172.000000	4323.440000	0.351563	0.421875	-1.003906	0.079817	-0.275229	0.449541	43.807983	36.071777	7.537842
C:\Users\cware\Desktop\Steller25Nov\TagTesting25Nov2013\M10.DSG	11-1-2013	15:7:31	216173.000000	4323.460000	0.488281	0.335938	-0.972656	0.077064	-0.267890	0.456881	41.061401	25.405884	4.074097
C:\Users\cware\Desktop\Steller25Nov\TagTesting25Nov2013\M10.DSG	11-1-2013	15:7:31	216174.000000	4323.480000	0.488281	0.335938	-0.972656	0.074312	-0.264220	0.461468	40.145874	32.501221	4.089355
C:\Users\cware\Desktop\Steller25Nov\TagTesting25Nov2013\M10.DSG	11-1-2013	15:7:31	216175.000000	4323.500000	0.457031	0.316406	-1.023438	0.068807	-0.255046	0.466055	37.414551	37.780762	1.968384
C:\Users\cware\Desktop\Steller25Nov\TagTesting25Nov2013\M10.DSG	11-1-2013	15:7:31	216176.000000	4323.520000	0.484375	0.339844	-0.992188	0.066055	-0.251376	0.469725	30.075073	42.922974	-2.136230
C:\Users\cware\Desktop\Steller25Nov\TagTesting25Nov2013\M10.DSG	11-1-2013	15:7:31	216177.000000	4323.540000	0.531250	0.304688	-0.941406	0.058716	-0.244954	0.471560	21.087646	34.622192	-5.889893
C:\Users\cware\Desktop\Steller25Nov\TagTesting25Nov2013\M10.DSG	11-1-2013	15:7:31	216178.000000	4323.560000	0.507813	0.269531	-0.929688	0.055963	-0.243119	0.473394	18.066406	25.527954	-4.440308
C:\Users\cware\Desktop\Steller25Nov\TagTesting25Nov2013\M10.DSG	11-1-2013	15:7:31	216179.000000	4323.580000	0.476563	0.238281	-0.972656	0.051376	-0.240367	0.474312	4.730225	12.313843	-2.441406
C:\Users\cware\Desktop\Steller25Nov\TagTesting25Nov2013\M10.DSG	11-1-2013	15:7:31	216180.000000	4323.600000	0.441406	0.253906	-0.984375	0.050459	-0.239450	0.475229	-4.760742	2.624512	1.464844
C:\Users\cware\Desktop\Steller25Nov\TagTesting25Nov2013\M10.DSG	11-1-2013	15:7:31	216181.000000	4323.620000	0.382813	0.328125	-0.968750	0.051376	-0.242202	0.474312	-19.134521	14.739990	9.353638
C:\Users\cware\Desktop\Steller25Nov\TagTesting25Nov2013\M10.DSG	11-1-2013	15:7:31	216182.000000	4323.640000	0.433594	0.308594	-1.007813	0.050459	-0.244037	0.470642	-35.324097	11.810303	9.979248
C:\Users\cware\Desktop\Steller25Nov\TagTesting25Nov2013\M10.DSG	11-1-2013	15:7:31	216183.000000	4323.660000	0.488281	0.285156	-1.000000	0.050459	-0.252294	0.467890	-43.365479	10.940552	7.141113
C:\Users\cware\Desktop\Steller25Nov\TagTesting25Nov2013\M10.DSG	11-1-2013	15:7:31	216184.000000	4323.680000	0.523438	0.304688	-1.023438	0.050459	-0.255963	0.460550	-43.914795	5.310059	2.548218
C:\Users\cware\Desktop\Steller25Nov\TagTesting25Nov2013\M10.DSG	11-1-2013	15:7:31	216185.000000	4323.700000	0.503906	0.265625	-1.042969	0.050459	-0.261468	0.455963	-41.595459	16.220093	0.259399
C:\Users\cware\Desktop\Steller25Nov\TagTesting25Nov2013\M10.DSG	11-1-2013	15:7:31	216186.000000	4323.720000	0.523438	0.253906	-1.062500	0.046789	-0.267890	0.447706	-38.925171	15.991211	-0.656128
C:\Users\cware\Desktop\Steller25Nov\TagTesting25Nov2013\M10.DSG	11-1-2013	15:7:31	216187.000000	4323.740000	0.570313	0.324219	-1.050781	0.046789	-0.270642	0.444954	-40.893555	10.559082	-0.976563
C:\Users\cware\Desktop\Steller25Nov\TagTesting25Nov2013\M10.DSG	11-1-2013	15:7:31	216188.000000	4323.760000	0.500000	0.390625	-1.027344	0.044037	-0.278899	0.435780	-47.225952	17.333984	1.602173
C:\Users\cware\Desktop\Steller25Nov\TagTesting25Nov2013\M10.DSG	11-1-2013	15:7:31	216189.000000	4323.780000	0.492188	0.472656	-0.945313	0.043119	-0.282569	0.433028	-49.346924	25.817871	2.151489
C:\Users\cware\Desktop\Steller25Nov\TagTesting25Nov2013\M10.DSG	11-1-2013	15:7:31	216190.000000	4323.800000	0.519531	0.550781	-0.917969	0.039450	-0.289908	0.421101	-40.115356	23.605347	1.647949
C:\Users\cware\Desktop\Steller25Nov\TagTesting25Nov2013\M10.DSG	11-1-2013	15:7:31	216191.000000	4323.820000	0.507813	0.535156	-0.929688	0.038532	-0.293578	0.416514	-28.274536	13.305664	0.473022
C:\Users\cware\Desktop\Steller25Nov\TagTesting25Nov2013\M10.DSG	11-1-2013	15:7:31	216192.000000	4323.840000	0.480469	0.507813	-0.945313	0.036697	-0.297248	0.411009	-23.452759	19.470215	3.021240
C:\Users\cware\Desktop\Steller25Nov\TagTesting25Nov2013\M10.DSG	11-1-2013	15:7:31	216193.000000	4323.860000	0.535156	0.500000	-0.933594	0.035780	-0.298165	0.409174	-20.294189	13.198853	1.296997
C:\Users\cware\Desktop\Steller25Nov\TagTesting25Nov2013\M10.DSG	11-1-2013	15:7:31	216194.000000	4323.880000	0.570313	0.507813	-0.890625	0.034862	-0.300917	0.403670	-19.973755	9.292603	1.403809
C:\Users\cware\Desktop\Steller25Nov\TagTesting25Nov2013\M10.DSG	11-1-2013	15:7:31	216195.000000	4323.900000	0.613281	0.519531	-0.898438	0.034862	-0.301835	0.401835	-23.544312	11.215210	-0.228882
C:\Users\cware\Desktop\Steller25Nov\TagTesting25Nov2013\M10.DSG	11-1-2013	15:7:31	216196.000000	4323.920000	0.625000	0.500000	-0.871094	0.032110	-0.305505	0.396330	-26.397705	14.144897	-1.968384
C:\Users\cware\Desktop\Steller25Nov\TagTesting25Nov2013\M10.DSG	11-1-2013	15:7:31	216197.000000	4323.940000	0.648438	0.500000	-0.851563	0.032110	-0.307339	0.393578	-24.581909	-2.929688	-9.109497
C:\Users\cware\Desktop\Steller25Nov\TagTesting25Nov2013\M10.DSG	11-1-2013	15:7:31	216198.000000	4323.960000	0.671875	0.535156	-0.855469	0.031193	-0.308257	0.392661	-20.874023	12.527466	-11.657715
C:\Users\cware\Desktop\Steller25Nov\TagTesting25Nov2013\M10.DSG	11-1-2013	15:7:31	216199.000000	4323.980000	0.679688	0.585938	-0.835938	0.027523	-0.309174	0.387156	-13.458252	-6.454468	-19.088745
C:\Users\cware\Desktop\Steller25Nov\TagTesting25Nov2013\M10.DSG	11-1-2013	15:7:31	216200.000000	4324.000000	0.699219	0.609375	-0.851563	0.026606	-0.309174	0.386239	-5.096436	-8.148193	-22.048950
C:\Users\cware\Desktop\Steller25Nov\TagTesting25Nov2013\M10.DSG	11-1-2013	15:7:31	216201.000000	4324.020000	0.621094	0.585938	-0.929688	0.022936	-0.306422	0.388073	1.403809	-14.678955	-26.382446
C:\Users\cware\Desktop\Steller25Nov\TagTesting25Nov2013\M10.DSG	11-1-2013	15:7:31	216202.000000	4324.040000	0.535156	0.550781	-0.898438	0.021101	-0.304587	0.388991	2.990723	-3.173828	-28.121948
C:\Users\cware\Desktop\Steller25Nov\TagTesting25Nov2013\M10.DSG	11-1-2013	15:7:31	216203.000000	4324.060000	0.542969	0.542969	-0.851563	0.017431	-0.300917	0.390826	3.051758	0.656128	-27.816772
C:\Users\cware\Desktop\Steller25Nov\TagTesting25Nov2013\M10.DSG	11-1-2013	15:7:31	216204.000000	4324.080000	0.562500	0.613281	-0.851563	0.013761	-0.299083	0.392661	10.925293	9.094238	-28.930664
C:\Users\cware\Desktop\Steller25Nov\TagTesting25Nov2013\M10.DSG	11-1-2013	15:7:31	216205.000000	4324.100000	0.625000	0.585938	-0.902344	0.008257	-0.294495	0.394495	9.384155	-8.773804	-30.715942
C:\Users\cware\Desktop\Steller25Nov\TagTesting25Nov2013\M10.DSG	11-1-2013	15:7:31	216206.000000	4324.120000	0.562500	0.601563	-0.933594	0.006422	-0.291743	0.396330	6.515503	2.197266	-33.950806
C:\Users\cware\Desktop\Steller25Nov\TagTesting25Nov2013\M10.DSG	11-1-2013	15:7:31	216207.000000	4324.140000	0.578125	0.609375	-0.863281	-0.000917	-0.287156	0.398165	6.393433	1.647949	-43.395996
C:\Users\cware\Desktop\Steller25Nov\TagTesting25Nov2013\M10.DSG	11-1-2013	15:7:31	216208.000000	4324.160000	0.546875	0.597656	-0.867188	-0.005505	-0.283486	0.400000	7.598877	4.623413	-49.057007
C:\Users\cware\Desktop\Steller25Nov\TagTesting25Nov2013\M10.DSG	11-1-2013	15:7:31	216209.000000	4324.180000	0.511719	0.570313	-0.976563	-0.015596	-0.277064	0.400917	4.821777	13.763428	-54.107666
C:\Users\cware\Desktop\Steller25Nov\TagTesting25Nov2013\M10.DSG	11-1-2013	15:7:31	216210.000000	4324.200000	0.507813	0.496094	-1.000000	-0.021101	-0.275229	0.400917	2.838135	25.711060	-55.511475
C:\Users\cware\Desktop\Steller25Nov\TagTesting25Nov2013\M10.DSG	11-1-2013	15:7:31	216211.000000	4324.220000	0.480469	0.414063	-0.941406	-0.036697	-0.266972	0.398165	5.355835	42.587280	-62.042236
C:\Users\cware\Desktop\Steller25Nov\TagTesting25Nov2013\M10.DSG	11-1-2013	15:7:31	216212.000000	4324.240000	0.593750	0.382813	-0.835938	-0.044954	-0.262385	0.397248	8.621216	45.410156	-71.182251
C:\Users\cware\Desktop\Steller25Nov\TagTesting25Nov2013\M10.DSG	11-1-2013	15:7:31	216213.000000	4324.260000	0.683594	0.367188	-0.796875	-0.064220	-0.251376	0.394495	7.644653	38.742065	-75.653076
C:\Users\cware\Desktop\Steller25Nov\TagTesting25Nov2013\M10.DSG	11-1-2013	15:7:31	216214.000000	4324.280000	0.683594	0.312500	-0.800781	-0.074312	-0.245872	0.392661	-6.088257	35.140991	-73.226929
C:\Users\cware\Desktop\Steller25Nov\TagTesting25Nov2013\M10.DSG	11-1-2013	15:7:31	216215.000000	4324.300000	0.644531	0.292969	-0.859375	-0.092661	-0.237615	0.384404	-15.960693	42.724609	-69.213867
C:\Users\cware\Desktop\Steller25Nov\TagTesting25Nov2013\M10.DSG	11-1-2013	15:7:31	216216.000000	4324.320000	0.746094	0.324219	-0.902344	-0.100000	-0.233028	0.380734	-20.492554	33.905029	-66.482544
C:\Users\cware\Desktop\Steller25Nov\TagTesting25Nov2013\M10.DSG	11-1-2013	15:7:31	216217.000000	4324.340000	0.777344	0.410156	-0.902344	-0.113761	-0.225688	0.372477	-31.646729	23.971558	-60.943604
C:\Users\cware\Desktop\Steller25Nov\TagTesting25Nov2013\M10.DSG	11-1-2013	15:7:31	216218.000000	4324.360000	0.734375	0.484375	-0.843750	-0.121101	-0.225688	0.368807	-50.109863	32.028198	-57.662964
C:\Users\cware\Desktop\Steller25Nov\TagTesting25Nov2013\M10.DSG	11-1-2013	15:7:31	216219.000000	4324.380000	0.734375	0.531250	-0.773438	-0.133945	-0.222936	0.352294	-70.449829	30.868530	-57.876587
C:\Users\cware\Desktop\Steller25Nov\TagTesting25Nov2013\M10.DSG	11-1-2013	15:7:31	216220.000000	4324.400000	0.746094	0.527344	-0.781250	-0.139450	-0.223853	0.344037	-77.468872	30.105591	-62.103271
C:\Users\cware\Desktop\Steller25Nov\TagTesting25Nov2013\M10.DSG	11-1-2013	15:7:31	216221.000000	4324.420000	0.750000	0.484375	-0.773438	-0.146789	-0.223853	0.326606	-73.791504	26.489258	-68.969727
C:\Users\cware\Desktop\Steller25Nov\TagTesting25Nov2013\M10.DSG	11-1-2013	15:7:31	216222.000000	4324.440000	0.734375	0.421875	-0.757813	-0.161468	-0.221101	0.320183	-66.497803	24.597168	-74.798584
C:\Users\cware\Desktop\Steller25Nov\TagTesting25Nov2013\M10.DSG	11-1-2013	15:7:31	216223.000000	4324.460000	0.738281	0.363281	-0.726563	-0.167890	-0.218349	0.312844	-62.042236	29.083252	-80.001831
C:\Users\cware\Desktop\Steller25Nov\TagTesting25Nov2013\M10.DSG	11-1-2013	15:7:31	216224.000000	4324.480000	0.746094	0.304688	-0.699219	-0.184404	-0.210092	0.297248	-62.332153	28.671265	-81.634521
C:\Users\cware\Desktop\Steller25Nov\TagTesting25Nov2013\M10.DSG	11-1-2013	15:7:31	216225.000000	4324.500000	0.757813	0.265625	-0.667969	-0.191743	-0.205505	0.290826	-62.500000	31.738281	-77.362061
C:\Users\cware\Desktop\Steller25Nov\TagTesting25Nov2013\M10.DSG	11-1-2013	15:7:31	216226.000000	4324.520000	0.761719	0.257813	-0.683594	-0.206422	-0.195413	0.272477	-61.477661	34.576416	-72.723389
C:\Users\cware\Desktop\Steller25Nov\TagTesting25Nov2013\M10.DSG	11-1-2013	15:7:31	216227.000000	4324.540000	0.816406	0.222656	-0.703125	-0.212844	-0.190826	0.265138	-64.483643	33.905029	-68.511963
C:\Users\cware\Desktop\Steller25Nov\TagTesting25Nov2013\M10.DSG	11-1-2013	15:7:31	216228.000000	4324.560000	0.863281	0.203125	-0.644531	-0.224771	-0.183486	0.248624	-70.693970	31.051636	-67.260742
C:\Users\cware\Desktop\Steller25Nov\TagTesting25Nov2013\M10.DSG	11-1-2013	15:7:31	216229.000000	4324.580000	0.902344	0.222656	-0.574219	-0.230275	-0.179817	0.238532	-82.168579	25.802612	-66.909790
C:\Users\cware\Desktop\Steller25Nov\TagTesting25Nov2013\M10.DSG	11-1-2013	15:7:31	216230.000000	4324.600000	0.910156	0.257813	-0.523438	-0.241284	-0.170642	0.221101	-89.859009	19.256592	-66.574097
C:\Users\cware\Desktop\Steller25Nov\TagTesting25Nov2013\M10.DSG	11-1-2013	15:7:31	216231.000000	4324.620000	0.917969	0.296875	-0.496094	-0.245872	-0.166972	0.214679	-92.651367	13.854980	-67.367554
C:\Users\cware\Desktop\Steller25Nov\TagTesting25Nov2013\M10.DSG	11-1-2013	15:7:31	216232.000000	4324.640000	0.921875	0.339844	-0.460938	-0.255963	-0.157798	0.198165	-90.530396	7.614136	-68.084717
C:\Users\cware\Desktop\Steller25Nov\TagTesting25Nov2013\M10.DSG	11-1-2013	15:7:31	216233.000000	4324.660000	0.898438	0.367188	-0.472656	-0.260550	-0.153211	0.191743	-82.580566	4.440308	-66.864014
C:\Users\cware\Desktop\Steller25Nov\TagTesting25Nov2013\M10.DSG	11-1-2013	15:7:31	216234.000000	4324.680000	0.914063	0.378906	-0.476563	-0.268807	-0.141284	0.180734	-75.851440	2.441406	-67.276001
C:\Users\cware\Desktop\Steller25Nov\TagTesting25Nov2013\M10.DSG	11-1-2013	15:7:31	216235.000000	4324.700000	0.937500	0.351563	-0.468750	-0.273394	-0.135780	0.175229	-71.182251	-1.831055	-68.832397
C:\Users\cware\Desktop\Steller25Nov\TagTesting25Nov2013\M10.DSG	11-1-2013	15:7:31	216236.000000	4324.720000	0.941406	0.316406	-0.453125	-0.277064	-0.122018	0.171560	-68.176270	-7.659912	-68.176270
C:\Users\cware\Desktop\Steller25Nov\TagTesting25Nov2013\M10.DSG	11-1-2013	15:7:31	216237.000000	4324.740000	0.914063	0.308594	-0.453125	-0.284404	-0.116514	0.166055	-66.284180	-12.329102	-64.178467
C:\Users\cware\Desktop\Steller25Nov\TagTesting25Nov2013\M10.DSG	11-1-2013	15:7:31	216238.000000	4324.760000	0.855469	0.304688	-0.421875	-0.288073	-0.109174	0.163303	-62.255859	-9.689331	-63.751221
C:\Users\cware\Desktop\Steller25Nov\TagTesting25Nov2013\M10.DSG	11-1-2013	15:7:31	216239.000000	4324.780000	0.871094	0.300781	-0.417969	-0.293578	-0.096330	0.159633	-45.486450	-13.626099	-67.459106
C:\Users\cware\Desktop\Steller25Nov\TagTesting25Nov2013\M10.DSG	11-1-2013	15:7:31	216240.000000	4324.800000	0.843750	0.242188	-0.460938	-0.297248	-0.088991	0.158716	-33.020020	-13.320923	-68.161011
C:\Users\cware\Desktop\Steller25Nov\TagTesting25Nov2013\M10.DSG	11-1-2013	15:7:31	216241.000000	4324.820000	0.816406	0.171875	-0.496094	-0.303670	-0.071560	0.158716	-38.284302	-6.942749	-65.719604
C:\Users\cware\Desktop\Steller25Nov\TagTesting25Nov2013\M10.DSG	11-1-2013	15:7:31	216242.000000	4324.840000	0.832031	0.152344	-0.574219	-0.305505	-0.065138	0.156881	-47.927856	-5.294800	-65.032959
C:\Users\cware\Desktop\Steller25Nov\TagTesting25Nov2013\M10.DSG	11-1-2013	15:7:31	216243.000000	4324.860000	0.867188	0.128906	-0.621094	-0.311009	-0.050459	0.154128	-57.464600	-1.571655	-65.109253
C:\Users\cware\Desktop\Steller25Nov\TagTesting25Nov2013\M10.DSG	11-1-2013	15:7:31	216244.000000	4324.880000	0.890625	0.121094	-0.582031	-0.312844	-0.045872	0.151376	-66.894531	3.616333	-63.598633
C:\Users\cware\Desktop\Steller25Nov\TagTesting25Nov2013\M10.DSG	11-1-2013	15:7:31	216245.000000	4324.900000	0.945313	0.113281	-0.539063	-0.318349	-0.029358	0.143119	-71.990967	-7.476807	-62.759399
C:\Users\cware\Desktop\Steller25Nov\TagTesting25Nov2013\M10.DSG	11-1-2013	15:7:31	216246.000000	4324.920000	0.976563	0.093750	-0.476563	-0.320183	-0.022936	0.143119	-74.218750	-11.169434	-66.268921
C:\Users\cware\Desktop\Steller25Nov\TagTesting25Nov2013\M10.DSG	11-1-2013	15:7:31	216247.000000	4324.940000	0.917969	0.062500	-0.488281	-0.323853	-0.008257	0.139450	-77.758789	-9.674072	-62.011719
C:\Users\cware\Desktop\Steller25Nov\TagTesting25Nov2013\M10.DSG	11-1-2013	15:7:31	216248.000000	4324.960000	0.906250	0.027344	-0.542969	-0.325688	-0.001835	0.138532	-80.108643	-20.431519	-60.577393
C:\Users\cware\Desktop\Steller25Nov\TagTesting25Nov2013\M10.DSG	11-1-2013	15:7:31	216249.000000	4324.980000	0.984375	0.070313	-0.484375	-0.328440	0.010092	0.138532	-76.858521	-23.757935	-62.088013
C:\Users\cware\Desktop\Steller25Nov\TagTesting25Nov2013\M10.DSG	11-1-2013	15:7:31	216250.000000	4325.000000	0.996094	0.210938	-0.410156	-0.330275	0.017431	0.140367	-59.753418	-24.978638	-61.950684
C:\Users\cware\Desktop\Steller25Nov\TagTesting25Nov2013\M10.DSG	11-1-2013	15:7:31	216251.000000	4325.020000	1.148438	0.261719	-0.351563	-0.331193	0.032110	0.151376	-43.563843	-84.091187	-60.134888
C:\Users\cware\Desktop\Steller25Nov\TagTesting25Nov2013\M10.DSG	11-1-2013	15:7:31	216252.000000	4325.040000	1.050781	0.171875	-0.394531	-0.332110	0.038532	0.161468	-36.026001	-65.750122	-58.700562
C:\Users\cware\Desktop\Steller25Nov\TagTesting25Nov2013\M10.DSG	11-1-2013	15:7:31	216253.000000	4325.060000	0.519531	0.050781	-0.621094	-0.332110	0.055046	0.170642	-3.814697	-16.159058	-64.117432
C:\Users\cware\Desktop\Steller25Nov\TagTesting25Nov2013\M10.DSG	11-1-2013	15:7:31	216254.000000	4325.080000	0.636719	0.093750	-0.707031	-0.333028	0.061468	0.172477	10.452271	-9.857178	-61.981201
C:\Users\cware\Desktop\Steller25Nov\TagTesting25Nov2013\M10.DSG	11-1-2013	15:7:31	216255.000000	4325.100000	0.707031	0.007813	-0.742188	-0.335780	0.076147	0.171560	-8.377075	17.562866	-35.354614
C:\Users\cware\Desktop\Steller25Nov\TagTesting25Nov2013\M10.DSG	11-1-2013	15:7:31	216256.000000	4325.120000	0.906250	-0.066406	-0.714844	-0.336697	0.078899	0.167890	-25.360107	5.752563	-19.165039
C:\Users\cware\Desktop\Steller25Nov\TagTesting25Nov2013\M10.DSG	11-1-2013	15:7:31	216257.000000	4325.140000	0.925781	-0.101563	-0.664063	-0.336697	0.078899	0.167890	-40.588379	-3.585815	-13.702393
C:\Users\cware\Desktop\Steller25Nov\TagTesting25Nov2013\M10.DSG	11-1-2013	15:7:31	216258.000000	4325.160000	0.917969	-0.046875	-0.550781	-0.335780	0.080734	0.166972	-52.947998	-6.973267	-23.422241
C:\Users\cware\Desktop\Steller25Nov\TagTesting25Nov2013\M10.DSG	11-1-2013	15:7:31	216259.000000	4325.180000	0.917969	0.019531	-0.527344	-0.335780	0.084404	0.167890	-75.622559	-13.977051	-39.245605
C:\Users\cware\Desktop\Steller25Nov\TagTesting25Nov2013\M10.DSG	11-1-2013	15:7:31	216260.000000	4325.200000	0.925781	0.105469	-0.621094	-0.337615	0.088991	0.170642	-97.137451	-26.107788	-54.733276
C:\Users\cware\Desktop\Steller25Nov\TagTesting25Nov2013\M10.DSG	11-1-2013	15:7:31	216261.000000	4325.220000	0.878906	0.125000	-0.753906	-0.335780	0.093578	0.173394	-106.750488	-33.569336	-69.808960
C:\Users\cware\Desktop\Steller25Nov\TagTesting25Nov2013\M10.DSG	11-1-2013	15:7:31	216262.000000	4325.240000	0.812500	0.085938	-0.914063	-0.336697	0.106422	0.178899	-95.535278	-23.620605	-73.364258
C:\Users\cware\Desktop\Steller25Nov\TagTesting25Nov2013\M10.DSG	11-1-2013	15:7:31	216263.000000	4325.260000	0.847656	0.097656	-0.996094	-0.336697	0.114679	0.179817	-78.140259	-13.122559	-66.162109
C:\Users\cware\Desktop\Steller25Nov\TagTesting25Nov2013\M10.DSG	11-1-2013	15:7:31	216264.000000	4325.280000	0.914063	0.097656	-1.062500	-0.337615	0.127523	0.180734	-61.477661	3.601074	-60.317993
C:\Users\cware\Desktop\Steller25Nov\TagTesting25Nov2013\M10.DSG	11-1-2013	15:7:31	216265.000000	4325.300000	0.953125	0.128906	-0.984375	-0.337615	0.133945	0.178899	-39.031982	19.470215	-60.943604
C:\Users\cware\Desktop\Steller25Nov\TagTesting25Nov2013\M10.DSG	11-1-2013	15:7:31	216266.000000	4325.320000	0.988281	0.007813	-0.925781	-0.337615	0.147706	0.174312	-37.292480	22.216797	-67.596436
C:\Users\cware\Desktop\Steller25Nov\TagTesting25Nov2013\M10.DSG	11-1-2013	15:7:31	216267.000000	4325.340000	1.046875	-0.027344	-0.941406	-0.337615	0.156881	0.172477	-44.921875	31.646729	-76.751709
C:\Users\cware\Desktop\Steller25Nov\TagTesting25Nov2013\M10.DSG	11-1-2013	15:7:31	216268.000000	4325.360000	0.925781	-0.093750	-0.867188	-0.338532	0.174312	0.161468	-42.770386	38.619995	-80.169678
C:\Users\cware\Desktop\Steller25Nov\TagTesting25Nov2013\M10.DSG	11-1-2013	15:7:31	216269.000000	4325.380000	1.054688	-0.058594	-0.890625	-0.338532	0.184404	0.160550	-41.107178	49.713135	-75.698853
C:\Users\cware\Desktop\Steller25Nov\TagTesting25Nov2013\M10.DSG	11-1-2013	15:7:31	216270.000000	4325.400000	0.996094	-0.050781	-0.824219	-0.337615	0.204587	0.149541	-44.815063	29.525757	-80.703735
C:\Users\cware\Desktop\Steller25Nov\TagTesting25Nov2013\M10.DSG	11-1-2013	15:7:31	216271.000000	4325.420000	1.109375	-0.101563	-0.773438	-0.336697	0.213761	0.146789	-50.521851	39.215088	-89.523315
C:\Users\cware\Desktop\Steller25Nov\TagTesting25Nov2013\M10.DSG	11-1-2013	15:7:31	216272.000000	4325.440000	1.046875	-0.187500	-0.800781	-0.334862	0.236697	0.136697	-50.933838	36.499023	-96.130371
C:\Users\cware\Desktop\Steller25Nov\TagTesting25Nov2013\M10.DSG	11-1-2013	15:7:31	216273.000000	4325.460000	1.183594	-0.289063	-0.773438	-0.333028	0.249541	0.133028	-51.452637	44.845581	-105.407715
C:\Users\cware\Desktop\Steller25Nov\TagTesting25Nov2013\M10.DSG	11-1-2013	15:7:31	216274.000000	4325.480000	1.160156	-0.273438	-0.742188	-0.330275	0.277982	0.122936	-58.395386	46.386719	-109.375000
C:\Users\cware\Desktop\Steller25Nov\TagTesting25Nov2013\M10.DSG	11-1-2013	15:7:31	216275.000000	4325.500000	1.195313	-0.246094	-0.734375	-0.324771	0.292661	0.119266	-66.940308	42.755127	-114.547729
C:\Users\cware\Desktop\Steller25Nov\TagTesting25Nov2013\M10.DSG	11-1-2013	15:7:31	216276.000000	4325.520000	1.109375	-0.230469	-0.761719	-0.321101	0.306422	0.115596	-79.879761	40.771484	-118.392944
C:\Users\cware\Desktop\Steller25Nov\TagTesting25Nov2013\M10.DSG	11-1-2013	15:7:31	216277.000000	4325.540000	1.058594	-0.261719	-0.757813	-0.311927	0.335780	0.111009	-86.517334	40.313721	-121.551514
C:\Users\cware\Desktop\Steller25Nov\TagTesting25Nov2013\M10.DSG	11-1-2013	15:7:31	216278.000000	4325.560000	1.085938	-0.273438	-0.656250	-0.306422	0.350459	0.109174	-91.720581	40.527344	-124.359131
C:\Users\cware\Desktop\Steller25Nov\TagTesting25Nov2013\M10.DSG	11-1-2013	15:7:31	216279.000000	4325.580000	1.101563	-0.425781	-0.554688	-0.295413	0.381651	0.110092	-94.543457	9.231567	-123.504639
C:\Users\cware\Desktop\Steller25Nov\TagTesting25Nov2013\M10.DSG	11-1-2013	15:7:31	216280.000000	4325.600000	1.101563	-0.425781	-0.554688	-0.288991	0.395413	0.114679	-91.690063	0.946045	-115.982056
C:\Users\cware\Desktop\Steller25Nov\TagTesting25Nov2013\M10.DSG	11-1-2013	15:7:31	216281.000000	4325.620000	1.011719	-0.437500	-0.570313	-0.274312	0.422936	0.125688	-99.533081	-0.625610	-116.760254
C:\Users\cware\Desktop\Steller25Nov\TagTesting25Nov2013\M10.DSG	11-1-2013	15:7:31	216282.000000	4325.640000	0.984375	-0.457031	-0.562500	-0.266972	0.435780	0.131193	-107.101440	8.270264	-118.591309
C:\Users\cware\Desktop\Steller25Nov\TagTesting25Nov2013\M10.DSG	11-1-2013	15:7:31	216283.000000	4325.660000	0.933594	-0.433594	-0.609375	-0.251376	0.459633	0.143119	-107.360840	-2.410889	-112.594604
C:\Users\cware\Desktop\Steller25Nov\TagTesting25Nov2013\M10.DSG	11-1-2013	15:7:31	216284.000000	4325.680000	0.941406	-0.410156	-0.523438	-0.244037	0.470642	0.151376	-113.357544	11.520386	-110.244751
C:\Users\cware\Desktop\Steller25Nov\TagTesting25Nov2013\M10.DSG	11-1-2013	15:7:31	216285.000000	4325.700000	0.941406	-0.367188	-0.515625	-0.227523	0.491743	0.170642	-123.733521	-28.900146	-104.934692
C:\Users\cware\Desktop\Steller25Nov\TagTesting25Nov2013\M10.DSG	11-1-2013	15:7:31	216286.000000	4325.720000	0.890625	-0.351563	-0.515625	-0.217431	0.498165	0.184404	-144.927979	-48.522949	-92.605591
C:\Users\cware\Desktop\Steller25Nov\TagTesting25Nov2013\M10.DSG	11-1-2013	15:7:31	216287.000000	4325.740000	0.847656	-0.390625	-0.496094	-0.201835	0.508257	0.220183	-165.390015	-65.856934	-90.881348
C:\Users\cware\Desktop\Steller25Nov\TagTesting25Nov2013\M10.DSG	11-1-2013	15:7:31	216288.000000	4325.760000	0.800781	-0.398438	-0.515625	-0.191743	0.512844	0.242202	-161.895752	-87.890625	-104.736328
C:\Users\cware\Desktop\Steller25Nov\TagTesting25Nov2013\M10.DSG	11-1-2013	15:7:31	216289.000000	4325.780000	0.660156	-0.437500	-0.613281	-0.166972	0.522018	0.283486	-122.741699	-73.257446	-106.231689
C:\Users\cware\Desktop\Steller25Nov\TagTesting25Nov2013\M10.DSG	11-1-2013	15:7:31	216290.000000	4325.800000	0.609375	-0.425781	-0.660156	-0.155963	0.524771	0.298165	-100.189209	-50.064087	-101.333618
C:\Users\cware\Desktop\Steller25Nov\TagTesting25Nov2013\M10.DSG	11-1-2013	15:7:31	216291.000000	4325.820000	0.722656	-0.359375	-0.613281	-0.134862	0.533028	0.322018	-82.366943	-50.537109	-91.400146
C:\Users\cware\Desktop\Steller25Nov\TagTesting25Nov2013\M10.DSG	11-1-2013	15:7:31	216292.000000	4325.840000	0.667969	-0.328125	-0.644531	-0.125688	0.537615	0.333945	-81.436157	-47.409058	-78.002930
C:\Users\cware\Desktop\Steller25Nov\TagTesting25Nov2013\M10.DSG	11-1-2013	15:7:31	216293.000000	4325.860000	0.640625	-0.265625	-0.617188	-0.108257	0.538532	0.355963	-101.837158	-50.003052	-64.407349
C:\Users\cware\Desktop\Steller25Nov\TagTesting25Nov2013\M10.DSG	11-1-2013	15:7:31	216294.000000	4325.880000	0.570313	-0.187500	-0.628906	-0.100917	0.536697	0.368807	-122.543335	-58.578491	-55.999756
C:\Users\cware\Desktop\Steller25Nov\TagTesting25Nov2013\M10.DSG	11-1-2013	15:7:31	216295.000000	4325.900000	0.527344	-0.144531	-0.718750	-0.081651	0.526606	0.400917	-119.186401	-62.881470	-56.182861
C:\Users\cware\Desktop\Steller25Nov\TagTesting25Nov2013\M10.DSG	11-1-2013	15:7:31	216296.000000	4325.920000	0.414063	-0.222656	-0.769531	-0.073394	0.522936	0.413761	-96.954346	-54.779053	-57.052612
C:\Users\cware\Desktop\Steller25Nov\TagTesting25Nov2013\M10.DSG	11-1-2013	15:7:31	216297.000000	4325.940000	0.324219	-0.308594	-0.781250	-0.057798	0.517431	0.433028	-69.137573	-41.213989	-57.464600
C:\Users\cware\Desktop\Steller25Nov\TagTesting25Nov2013\M10.DSG	11-1-2013	15:7:31	216298.000000	4325.960000	0.300781	-0.316406	-0.800781	-0.050459	0.516514	0.441284	-55.480957	-30.654907	-55.480957
C:\Users\cware\Desktop\Steller25Nov\TagTesting25Nov2013\M10.DSG	11-1-2013	15:7:31	216299.000000	4325.980000	0.304688	-0.335938	-0.812500	-0.044037	0.515596	0.445872	-44.845581	-27.374268	-52.810669
C:\Users\cware\Desktop\Steller25Nov\TagTesting25Nov2013\M10.DSG	11-1-2013	15:7:31	216300.000000	4326.000000	0.324219	-0.359375	-0.808594	-0.031193	0.515596	0.454128	-36.605835	-23.162842	-50.323486
C:\Users\cware\Desktop\Steller25Nov\TagTesting25Nov2013\M10.DSG	11-1-2013	15:7:31	216301.000000	4326.020000	0.398438	-0.378906	-0.789063	-0.026606	0.516514	0.457798	-28.060913	-25.146484	-50.567627
C:\Users\cware\Desktop\Steller25Nov\TagTesting25Nov2013\M10.DSG	11-1-2013	15:7:31	216302.000000	4326.040000	0.460938	-0.402344	-0.777344	-0.012844	0.517431	0.465138	-32.012939	-30.960083	-50.750732
C:\Users\cware\Desktop\Steller25Nov\TagTesting25Nov2013\M10.DSG	11-1-2013	15:7:31	216303.000000	4326.060000	0.515625	-0.414063	-0.800781	-0.006422	0.517431	0.468807	-39.199829	-40.649414	-51.910400
C:\Users\cware\Desktop\Steller25Nov\TagTesting25Nov2013\M10.DSG	11-1-2013	15:7:31	216304.000000	4326.080000	0.531250	-0.425781	-0.792969	0.009174	0.516514	0.478899	-37.841797	-55.130005	-54.916382
C:\Users\cware\Desktop\Steller25Nov\TagTesting25Nov2013\M10.DSG	11-1-2013	15:7:31	216305.000000	4326.100000	0.500000	-0.410156	-0.851563	0.018349	0.515596	0.484404	-47.744751	-63.446045	-54.306030
C:\Users\cware\Desktop\Steller25Nov\TagTesting25Nov2013\M10.DSG	11-1-2013	15:7:31	216306.000000	4326.120000	0.500000	-0.410156	-0.851563	0.038532	0.512844	0.496330	-48.843384	-67.672729	-51.559448
C:\Users\cware\Desktop\Steller25Nov\TagTesting25Nov2013\M10.DSG	11-1-2013	15:7:31	216307.000000	4326.140000	0.378906	-0.472656	-0.929688	0.048624	0.511009	0.502752	-42.007446	-69.808960	-47.515869
C:\Users\cware\Desktop\Steller25Nov\TagTesting25Nov2013\M10.DSG	11-1-2013	15:7:31	216308.000000	4326.160000	0.316406	-0.519531	-0.984375	0.067890	0.507339	0.513761	-36.422729	-70.892334	-41.366577
C:\Users\cware\Desktop\Steller25Nov\TagTesting25Nov2013\M10.DSG	11-1-2013	15:7:31	216309.000000	4326.180000	0.281250	-0.554688	-1.019531	0.077982	0.505505	0.517431	-33.752441	-65.765381	-31.951904
C:\Users\cware\Desktop\Steller25Nov\TagTesting25Nov2013\M10.DSG	11-1-2013	15:7:31	216310.000000	4326.200000	0.292969	-0.542969	-1.027344	0.094495	0.500917	0.525688	-35.476685	-65.551758	-26.657104
C:\Users\cware\Desktop\Steller25Nov\TagTesting25Nov2013\M10.DSG	11-1-2013	15:7:31	216311.000000	4326.220000	0.324219	-0.480469	-1.011719	0.101835	0.499083	0.529358	-32.104492	-69.213867	-21.881104
C:\Users\cware\Desktop\Steller25Nov\TagTesting25Nov2013\M10.DSG	11-1-2013	15:7:31	216312.000000	4326.240000	0.347656	-0.406250	-0.996094	0.111009	0.496330	0.536697	-25.390625	-78.414917	-20.416260
C:\Users\cware\Desktop\Steller25Nov\TagTesting25Nov2013\M10.DSG	11-1-2013	15:7:31	216313.000000	4326.260000	0.308594	-0.367188	-0.988281	0.129358	0.495413	0.537615	-17.166138	-88.928223	-17.669678
C:\Users\cware\Desktop\Steller25Nov\TagTesting25Nov2013\M10.DSG	11-1-2013	15:7:31	216314.000000	4326.280000	0.246094	-0.332031	-0.933594	0.139450	0.494495	0.539450	-13.824463	-94.238281	-15.777588
C:\Users\cware\Desktop\Steller25Nov\TagTesting25Nov2013\M10.DSG	11-1-2013	15:7:31	216315.000000	4326.300000	0.167969	-0.292969	-0.953125	0.160550	0.493578	0.544954	-13.046265	-92.346191	-13.854980
C:\Users\cware\Desktop\Steller25Nov\TagTesting25Nov2013\M10.DSG	11-1-2013	15:7:31	216316.000000	4326.320000	0.121094	-0.285156	-0.992188	0.170642	0.493578	0.544954	-5.722046	-90.927124	-12.893677
C:\Users\cware\Desktop\Steller25Nov\TagTesting25Nov2013\M10.DSG	11-1-2013	15:7:31	216317.000000	4326.340000	0.050781	-0.324219	-1.046875	0.190826	0.495413	0.544954	7.141113	-83.679199	-10.086060
C:\Users\cware\Desktop\Steller25Nov\TagTesting25Nov2013\M10.DSG	11-1-2013	15:7:31	216318.000000	4326.360000	0.000000	-0.386719	-1.070313	0.198165	0.497248	0.544037	15.975952	-75.775146	-6.042480
C:\Users\cware\Desktop\Steller25Nov\TagTesting25Nov2013\M10.DSG	11-1-2013	15:7:31	216319.000000	4326.380000	-0.050781	-0.429688	-1.093750	0.213761	0.503670	0.539450	25.177002	-64.773560	-3.128052
C:\Users\cware\Desktop\Steller25Nov\TagTesting25Nov2013\M10.DSG	11-1-2013	15:7:31	216320.000000	4326.400000	-0.058594	-0.410156	-1.078125	0.220183	0.507339	0.536697	29.190063	-58.609009	-4.562378
C:\Users\cware\Desktop\Steller25Nov\TagTesting25Nov2013\M10.DSG	11-1-2013	15:7:31	216321.000000	4326.420000	-0.074219	-0.460938	-1.015625	0.231193	0.515596	0.528440	29.891968	-59.036255	-3.448486
C:\Users\cware\Desktop\Steller25Nov\TagTesting25Nov2013\M10.DSG	11-1-2013	15:7:31	216322.000000	4326.440000	-0.136719	-0.480469	-1.097656	0.237615	0.519266	0.524771	33.966064	-35.461426	2.243042
C:\Users\cware\Desktop\Steller25Nov\TagTesting25Nov2013\M10.DSG	11-1-2013	15:7:31	216323.000000	4326.460000	-0.144531	-0.449219	-1.027344	0.244954	0.527523	0.517431	28.015137	-46.875000	2.090454
C:\Users\cware\Desktop\Steller25Nov\TagTesting25Nov2013\M10.DSG	11-1-2013	15:7:31	216324.000000	4326.480000	-0.101563	-0.386719	-1.062500	0.248624	0.532110	0.512844	24.963379	-45.242310	-1.129150
C:\Users\cware\Desktop\Steller25Nov\TagTesting25Nov2013\M10.DSG	11-1-2013	15:7:31	216325.000000	4326.500000	-0.105469	-0.417969	-0.976563	0.255046	0.537615	0.507339	12.664795	-46.844482	0.015259
C:\Users\cware\Desktop\Steller25Nov\TagTesting25Nov2013\M10.DSG	11-1-2013	15:7:31	216326.000000	4326.520000	-0.070313	-0.449219	-0.953125	0.260550	0.540367	0.505505	1.174927	-46.386719	3.463745
C:\Users\cware\Desktop\Steller25Nov\TagTesting25Nov2013\M10.DSG	11-1-2013	15:7:31	216327.000000	4326.540000	-0.207031	-0.445313	-1.007813	0.266055	0.542202	0.505505	-3.707886	-22.949219	12.420654
C:\Users\cware\Desktop\Steller25Nov\TagTesting25Nov2013\M10.DSG	11-1-2013	15:7:31	216328.000000	4326.560000	-0.234375	-0.433594	-1.101563	0.267890	0.543119	0.501835	-8.422852	-10.284424	13.366699
C:\Users\cware\Desktop\Steller25Nov\TagTesting25Nov2013\M10.DSG	11-1-2013	15:7:31	216329.000000	4326.580000	-0.292969	-0.433594	-1.082031	0.266055	0.541284	0.503670	-4.745483	-13.092041	13.336182
C:\Users\cware\Desktop\Steller25Nov\TagTesting25Nov2013\M10.DSG	11-1-2013	15:7:31	216330.000000	4326.600000	-0.265625	-0.417969	-1.117188	0.266972	0.543119	0.501835	-6.072998	-13.900757	13.626099
C:\Users\cware\Desktop\Steller25Nov\TagTesting25Nov2013\M10.DSG	11-1-2013	15:7:31	216331.000000	4326.620000	-0.238281	-0.429688	-1.101563	0.267890	0.544037	0.500917	-8.941650	-33.248901	13.137817
C:\Users\cware\Desktop\Steller25Nov\TagTesting25Nov2013\M10.DSG	11-1-2013	15:7:31	216332.000000	4326.640000	-0.238281	-0.429688	-1.101563	0.267890	0.543119	0.501835	-9.307861	-22.552490	12.802124
C:\Users\cware\Desktop\Steller25Nov\TagTesting25Nov2013\M10.DSG	11-1-2013	15:7:31	216333.000000	4326.660000	-0.218750	-0.371094	-1.175781	0.270642	0.543119	0.502752	-8.529663	-33.126831	13.092041
C:\Users\cware\Desktop\Steller25Nov\TagTesting25Nov2013\M10.DSG	11-1-2013	15:7:31	216334.000000	4326.680000	-0.257813	-0.406250	-1.203125	0.271560	0.544037	0.501835	-4.135132	-32.760620	14.602661
C:\Users\cware\Desktop\Steller25Nov\TagTesting25Nov2013\M10.DSG	11-1-2013	15:7:31	216335.000000	4326.700000	-0.312500	-0.414063	-1.207031	0.273394	0.545872	0.500000	-4.364014	-17.898560	17.745972
C:\Users\cware\Desktop\Steller25Nov\TagTesting25Nov2013\M10.DSG	11-1-2013	15:7:31	216336.000000	4326.720000	-0.339844	-0.398438	-1.214844	0.271560	0.545872	0.500917	-2.990723	3.585815	19.958496
C:\Users\cware\Desktop\Steller25Nov\TagTesting25Nov2013\M10.DSG	11-1-2013	15:7:31	216337.000000	4326.740000	-0.292969	-0.382813	-1.167969	0.268807	0.545872	0.501835	-3.921509	-2.319336	18.859863
C:\Users\cware\Desktop\Steller25Nov\TagTesting25Nov2013\M10.DSG	11-1-2013	15:7:31	216338.000000	4326.760000	-0.324219	-0.402344	-1.207031	0.266055	0.546789	0.500917	1.281738	8.178711	20.767212
C:\Users\cware\Desktop\Steller25Nov\TagTesting25Nov2013\M10.DSG	11-1-2013	15:7:31	216339.000000	4326.780000	-0.285156	-0.453125	-1.210938	0.262385	0.548624	0.500000	2.182007	17.395020	23.086548
C:\Users\cware\Desktop\Steller25Nov\TagTesting25Nov2013\M10.DSG	11-1-2013	15:7:31	216340.000000	4326.800000	-0.277344	-0.445313	-1.230469	0.255046	0.550459	0.500000	2.334595	29.968262	27.282715
C:\Users\cware\Desktop\Steller25Nov\TagTesting25Nov2013\M10.DSG	11-1-2013	15:7:31	216341.000000	4326.820000	-0.238281	-0.449219	-1.214844	0.247706	0.551376	0.500000	3.952026	30.670166	29.052734
C:\Users\cware\Desktop\Steller25Nov\TagTesting25Nov2013\M10.DSG	11-1-2013	15:7:31	216342.000000	4326.840000	-0.183594	-0.464844	-1.195313	0.234862	0.555046	0.498165	3.005981	33.920288	30.929565
C:\Users\cware\Desktop\Steller25Nov\TagTesting25Nov2013\M10.DSG	11-1-2013	15:7:31	216343.000000	4326.860000	-0.167969	-0.511719	-1.156250	0.228440	0.554128	0.498165	0.320435	33.889771	31.860352
C:\Users\cware\Desktop\Steller25Nov\TagTesting25Nov2013\M10.DSG	11-1-2013	15:7:31	216344.000000	4326.880000	-0.132813	-0.527344	-1.171875	0.217431	0.555963	0.496330	4.318237	33.599854	34.667969
C:\Users\cware\Desktop\Steller25Nov\TagTesting25Nov2013\M10.DSG	11-1-2013	15:7:31	216345.000000	4326.900000	-0.152344	-0.578125	-1.183594	0.209174	0.556881	0.494495	7.583618	35.354614	36.560059
C:\Users\cware\Desktop\Steller25Nov\TagTesting25Nov2013\M10.DSG	11-1-2013	15:7:31	216346.000000	4326.920000	-0.136719	-0.570313	-1.214844	0.193578	0.559633	0.491743	5.676270	42.526245	39.047241
C:\Users\cware\Desktop\Steller25Nov\TagTesting25Nov2013\M10.DSG	11-1-2013	15:7:31	216347.000000	4326.940000	-0.128906	-0.613281	-1.191406	0.186239	0.561468	0.491743	-1.739502	50.292969	42.999268
C:\Users\cware\Desktop\Steller25Nov\TagTesting25Nov2013\M10.DSG	11-1-2013	15:7:31	216348.000000	4326.960000	-0.074219	-0.617188	-1.171875	0.167890	0.559633	0.490826	-7.827759	53.543091	47.271729
C:\Users\cware\Desktop\Steller25Nov\TagTesting25Nov2013\M10.DSG	11-1-2013	15:7:31	216349.000000	4326.980000	-0.007813	-0.625000	-1.144531	0.156881	0.559633	0.490826	-16.937256	42.984009	49.041748
C:\Users\cware\Desktop\Steller25Nov\TagTesting25Nov2013\M10.DSG	11-1-2013	15:7:31	216350.000000	4327.000000	0.015625	-0.621094	-1.128906	0.140367	0.554128	0.493578	-26.153564	42.114258	52.154541
C:\Users\cware\Desktop\Steller25Nov\TagTesting25Nov2013\M10.DSG	11-1-2013	15:7:31	216351.000000	4327.020000	-0.007813	-0.617188	-1.093750	0.132110	0.550459	0.494495	-38.177490	42.495728	53.207397
C:\Users\cware\Desktop\Steller25Nov\TagTesting25Nov2013\M10.DSG	11-1-2013	15:7:31	216352.000000	4327.040000	0.019531	-0.546875	-1.085938	0.122936	0.544954	0.497248	-47.653198	46.493530	53.100586
C:\Users\cware\Desktop\Steller25Nov\TagTesting25Nov2013\M10.DSG	11-1-2013	15:7:31	216353.000000	4327.060000	0.031250	-0.500000	-1.097656	0.102752	0.533028	0.502752	-46.737671	48.339844	50.842285
C:\Users\cware\Desktop\Steller25Nov\TagTesting25Nov2013\M10.DSG	11-1-2013	15:7:31	216354.000000	4327.080000	0.101563	-0.472656	-1.105469	0.094495	0.527523	0.505505	-45.227051	48.339844	47.653198
C:\Users\cware\Desktop\Steller25Nov\TagTesting25Nov2013\M10.DSG	11-1-2013	15:7:31	216355.000000	4327.100000	0.125000	-0.445313	-1.148438	0.076147	0.515596	0.508257	-37.734985	50.659180	48.294067
C:\Users\cware\Desktop\Steller25Nov\TagTesting25Nov2013\M10.DSG	11-1-2013	15:7:31	216356.000000	4327.120000	0.191406	-0.449219	-1.148438	0.067890	0.510092	0.510092	-36.224365	39.093018	47.073364
C:\Users\cware\Desktop\Steller25Nov\TagTesting25Nov2013\M10.DSG	11-1-2013	15:7:31	216357.000000	4327.140000	0.156250	-0.457031	-1.156250	0.049541	0.500917	0.512844	-37.994385	43.121338	49.087524
C:\Users\cware\Desktop\Steller25Nov\TagTesting25Nov2013\M10.DSG	11-1-2013	15:7:31	216358.000000	4327.160000	0.156250	-0.457031	-1.156250	0.042202	0.495413	0.512844	-44.799805	50.994873	49.118042
C:\Users\cware\Desktop\Steller25Nov\TagTesting25Nov2013\M10.DSG	11-1-2013	15:7:31	216359.000000	4327.180000	0.218750	-0.347656	-1.207031	0.023853	0.481651	0.515596	-45.700073	47.576904	46.981812
C:\Users\cware\Desktop\Steller25Nov\TagTesting25Nov2013\M10.DSG	11-1-2013	15:7:31	216360.000000	4327.200000	0.191406	-0.308594	-1.234375	0.014679	0.475229	0.517431	-43.609619	53.985596	45.852661
C:\Users\cware\Desktop\Steller25Nov\TagTesting25Nov2013\M10.DSG	11-1-2013	15:7:31	216361.000000	4327.220000	0.183594	-0.253906	-1.207031	-0.003670	0.460550	0.516514	-43.426514	63.613892	44.784546
C:\Users\cware\Desktop\Steller25Nov\TagTesting25Nov2013\M10.DSG	11-1-2013	15:7:31	216362.000000	4327.240000	0.230469	-0.218750	-1.125000	-0.013761	0.453211	0.517431	-38.391113	55.801392	40.878296
C:\Users\cware\Desktop\Steller25Nov\TagTesting25Nov2013\M10.DSG	11-1-2013	15:7:31	216363.000000	4327.260000	0.250000	-0.218750	-1.042969	-0.030275	0.441284	0.514679	-27.267456	53.833008	40.267944
C:\Users\cware\Desktop\Steller25Nov\TagTesting25Nov2013\M10.DSG	11-1-2013	15:7:31	216364.000000	4327.280000	0.316406	-0.269531	-1.000000	-0.038532	0.437615	0.512844	-17.807007	50.109863	43.136597
C:\Users\cware\Desktop\Steller25Nov\TagTesting25Nov2013\M10.DSG	11-1-2013	15:7:31	216365.000000	4327.300000	0.382813	-0.328125	-0.980469	-0.053211	0.428440	0.509174	-12.222290	38.879395	44.448853
C:\Users\cware\Desktop\Steller25Nov\TagTesting25Nov2013\M10.DSG	11-1-2013	15:7:31	216366.000000	4327.320000	0.406250	-0.382813	-0.980469	-0.060550	0.423853	0.508257	-11.199951	32.211304	43.746948
C:\Users\cware\Desktop\Steller25Nov\TagTesting25Nov2013\M10.DSG	11-1-2013	15:7:31	216367.000000	4327.340000	0.390625	-0.398438	-1.023438	-0.073394	0.417431	0.501835	-8.697510	34.515381	44.128418
C:\Users\cware\Desktop\Steller25Nov\TagTesting25Nov2013\M10.DSG	11-1-2013	15:7:31	216368.000000	4327.360000	0.421875	-0.394531	-1.062500	-0.078899	0.411927	0.500000	-3.494263	36.743164	42.953491
C:\Users\cware\Desktop\Steller25Nov\TagTesting25Nov2013\M10.DSG	11-1-2013	15:7:31	216369.000000	4327.380000	0.449219	-0.386719	-1.082031	-0.090826	0.407339	0.494495	5.249023	33.523560	39.764404
C:\Users\cware\Desktop\Steller25Nov\TagTesting25Nov2013\M10.DSG	11-1-2013	15:7:31	216370.000000	4327.400000	0.445313	-0.367188	-1.078125	-0.097248	0.405505	0.490826	11.962891	31.311035	39.428711
C:\Users\cware\Desktop\Steller25Nov\TagTesting25Nov2013\M10.DSG	11-1-2013	15:7:31	216371.000000	4327.420000	0.406250	-0.328125	-1.093750	-0.108257	0.402752	0.482569	16.235352	34.698486	40.802002
C:\Users\cware\Desktop\Steller25Nov\TagTesting25Nov2013\M10.DSG	11-1-2013	15:7:31	216372.000000	4327.440000	0.363281	-0.300781	-1.089844	-0.114679	0.401835	0.477982	16.754150	40.267944	43.807983
C:\Users\cware\Desktop\Steller25Nov\TagTesting25Nov2013\M10.DSG	11-1-2013	15:7:31	216373.000000	4327.460000	0.320313	-0.269531	-1.093750	-0.129358	0.395413	0.467890	13.977051	48.294067	46.173096
C:\Users\cware\Desktop\Steller25Nov\TagTesting25Nov2013\M10.DSG	11-1-2013	15:7:31	216374.000000	4327.480000	0.347656	-0.250000	-1.070313	-0.135780	0.393578	0.463303	12.115479	56.762695	44.342041
C:\Users\cware\Desktop\Steller25Nov\TagTesting25Nov2013\M10.DSG	11-1-2013	15:7:31	216375.000000	4327.500000	0.414063	-0.242188	-1.050781	-0.144037	0.387156	0.451376	11.657715	55.648804	40.115356
C:\Users\cware\Desktop\Steller25Nov\TagTesting25Nov2013\M10.DSG	11-1-2013	15:7:31	216376.000000	4327.520000	0.492188	-0.230469	-1.007813	-0.157798	0.385321	0.444954	8.956909	54.077148	37.246704
C:\Users\cware\Desktop\Steller25Nov\TagTesting25Nov2013\M10.DSG	11-1-2013	15:7:31	216377.000000	4327.540000	0.535156	-0.218750	-1.003906	-0.164220	0.382569	0.438532	11.138916	51.498413	35.491943
C:\Users\cware\Desktop\Steller25Nov\TagTesting25Nov2013\M10.DSG	11-1-2013	15:7:31	216378.000000	4327.560000	0.558594	-0.230469	-0.992188	-0.177982	0.378899	0.426606	8.987427	44.357300	36.422729
C:\Users\cware\Desktop\Steller25Nov\TagTesting25Nov2013\M10.DSG	11-1-2013	15:7:31	216379.000000	4327.580000	0.582031	-0.234375	-0.929688	-0.183486	0.375229	0.422018	-0.015259	46.112061	36.987305
C:\Users\cware\Desktop\Steller25Nov\TagTesting25Nov2013\M10.DSG	11-1-2013	15:7:31	216380.000000	4327.600000	0.582031	-0.230469	-0.902344	-0.195413	0.366972	0.411927	-5.050659	46.539307	34.820557
C:\Users\cware\Desktop\Steller25Nov\TagTesting25Nov2013\M10.DSG	11-1-2013	15:7:31	216381.000000	4327.620000	0.609375	-0.230469	-0.933594	-0.200000	0.363303	0.407339	-10.620117	43.258667	29.907227
C:\Users\cware\Desktop\Steller25Nov\TagTesting25Nov2013\M10.DSG	11-1-2013	15:7:31	216382.000000	4327.640000	0.617188	-0.226563	-0.929688	-0.210092	0.355963	0.406422	-12.832642	40.008545	24.200439
C:\Users\cware\Desktop\Steller25Nov\TagTesting25Nov2013\M10.DSG	11-1-2013	15:7:31	216383.000000	4327.660000	0.667969	-0.187500	-0.957031	-0.213761	0.352294	0.394495	-10.238647	38.223267	17.303467
C:\Users\cware\Desktop\Steller25Nov\TagTesting25Nov2013\M10.DSG	11-1-2013	15:7:31	216384.000000	4327.680000	0.667969	-0.187500	-0.957031	-0.220183	0.348624	0.385321	-7.934570	36.285400	13.641357
C:\Users\cware\Desktop\Steller25Nov\TagTesting25Nov2013\M10.DSG	11-1-2013	15:7:31	216385.000000	4327.700000	0.656250	-0.105469	-0.953125	-0.224771	0.344954	0.382569	-5.172729	34.942627	12.588501
C:\Users\cware\Desktop\Steller25Nov\TagTesting25Nov2013\M10.DSG	11-1-2013	15:7:31	216386.000000	4327.720000	0.660156	-0.070313	-0.898438	-0.232110	0.343119	0.374312	-1.495361	36.529541	13.229370
C:\Users\cware\Desktop\Steller25Nov\TagTesting25Nov2013\M10.DSG	11-1-2013	15:7:31	216387.000000	4327.740000	0.671875	-0.066406	-0.898438	-0.234862	0.341284	0.369725	4.348755	31.738281	11.764526
C:\Users\cware\Desktop\Steller25Nov\TagTesting25Nov2013\M10.DSG	11-1-2013	15:7:31	216388.000000	4327.760000	0.679688	-0.070313	-0.890625	-0.239450	0.338532	0.360550	9.429932	29.602051	7.980347
C:\Users\cware\Desktop\Steller25Nov\TagTesting25Nov2013\M10.DSG	11-1-2013	15:7:31	216389.000000	4327.780000	0.664063	-0.101563	-0.871094	-0.242202	0.338532	0.355963	16.937256	29.235840	2.944946
C:\Users\cware\Desktop\Steller25Nov\TagTesting25Nov2013\M10.DSG	11-1-2013	15:7:31	216390.000000	4327.800000	0.687500	-0.136719	-0.867188	-0.244954	0.341284	0.351376	23.452759	32.501221	0.762939
C:\Users\cware\Desktop\Steller25Nov\TagTesting25Nov2013\M10.DSG	11-1-2013	15:7:31	216391.000000	4327.820000	0.710938	-0.167969	-0.839844	-0.248624	0.343119	0.342202	29.281616	36.254883	-1.342773
C:\Users\cware\Desktop\Steller25Nov\TagTesting25Nov2013\M10.DSG	11-1-2013	15:7:31	216392.000000	4327.840000	0.734375	-0.171875	-0.824219	-0.251376	0.344954	0.335780	31.677246	34.683228	-2.685547
C:\Users\cware\Desktop\Steller25Nov\TagTesting25Nov2013\M10.DSG	11-1-2013	15:7:31	216393.000000	4327.860000	0.765625	-0.183594	-0.804688	-0.256881	0.348624	0.322018	28.640747	32.684326	-2.563477
C:\Users\cware\Desktop\Steller25Nov\TagTesting25Nov2013\M10.DSG	11-1-2013	15:7:31	216394.000000	4327.880000	0.769531	-0.183594	-0.812500	-0.256881	0.350459	0.317431	24.612427	29.083252	-3.906250
C:\Users\cware\Desktop\Steller25Nov\TagTesting25Nov2013\M10.DSG	11-1-2013	15:7:31	216395.000000	4327.900000	0.761719	-0.191406	-0.824219	-0.260550	0.355046	0.307339	18.218994	32.165527	-5.981445
C:\Users\cware\Desktop\Steller25Nov\TagTesting25Nov2013\M10.DSG	11-1-2013	15:7:31	216396.000000	4327.920000	0.781250	-0.199219	-0.816406	-0.263303	0.355046	0.302752	14.602661	31.265259	-8.865356
C:\Users\cware\Desktop\Steller25Nov\TagTesting25Nov2013\M10.DSG	11-1-2013	15:7:31	216397.000000	4327.940000	0.808594	-0.203125	-0.808594	-0.266055	0.359633	0.291743	12.496948	28.579712	-13.259888
C:\Users\cware\Desktop\Steller25Nov\TagTesting25Nov2013\M10.DSG	11-1-2013	15:7:31	216398.000000	4327.960000	0.820313	-0.195313	-0.812500	-0.265138	0.361468	0.288073	12.725830	22.689819	-15.350342
C:\Users\cware\Desktop\Steller25Nov\TagTesting25Nov2013\M10.DSG	11-1-2013	15:7:31	216399.000000	4327.980000	0.808594	-0.199219	-0.828125	-0.266972	0.366055	0.280734	14.144897	20.889282	-16.647339
C:\Users\cware\Desktop\Steller25Nov\TagTesting25Nov2013\M10.DSG	11-1-2013	15:7:31	216400.000000	4328.000000	0.808594	-0.207031	-0.816406	-0.267890	0.368807	0.276147	15.014648	19.668579	-17.318726
C:\Users\cware\Desktop\Steller25Nov\TagTesting25Nov2013\M10.DSG	11-1-2013	15:7:31	216401.000000	4328.020000	0.808594	-0.218750	-0.792969	-0.267890	0.375229	0.269725	13.336182	17.166138	-18.020630
C:\Users\cware\Desktop\Steller25Nov\TagTesting25Nov2013\M10.DSG	11-1-2013	15:7:31	216402.000000	4328.040000	0.812500	-0.238281	-0.750000	-0.267890	0.377064	0.264220	11.199951	19.790649	-17.990112
C:\Users\cware\Desktop\Steller25Nov\TagTesting25Nov2013\M10.DSG	11-1-2013	15:7:31	216403.000000	4328.060000	0.804688	-0.265625	-0.730469	-0.267890	0.382569	0.259633	9.613037	15.319824	-17.654419
C:\Users\cware\Desktop\Steller25Nov\TagTesting25Nov2013\M10.DSG	11-1-2013	15:7:31	216404.000000	4328.080000	0.808594	-0.285156	-0.734375	-0.267890	0.383486	0.256881	8.300781	11.032104	-16.830444
C:\Users\cware\Desktop\Steller25Nov\TagTesting25Nov2013\M10.DSG	11-1-2013	15:7:31	216405.000000	4328.100000	0.820313	-0.304688	-0.742188	-0.266055	0.387156	0.251376	3.311157	5.554199	-13.549805
C:\Users\cware\Desktop\Steller25Nov\TagTesting25Nov2013\M10.DSG	11-1-2013	15:7:31	216406.000000	4328.120000	0.824219	-0.308594	-0.730469	-0.266972	0.389908	0.250459	0.183105	0.518799	-8.636475
C:\Users\cware\Desktop\Steller25Nov\TagTesting25Nov2013\M10.DSG	11-1-2013	15:7:31	216407.000000	4328.140000	0.832031	-0.324219	-0.718750	-0.266972	0.389908	0.249541	-0.350952	-9.094238	-3.494263
C:\Users\cware\Desktop\Steller25Nov\TagTesting25Nov2013\M10.DSG	11-1-2013	15:7:31	216408.000000	4328.160000	0.843750	-0.320313	-0.746094	-0.266055	0.389908	0.250459	-0.778198	-13.183594	-1.235962
C:\Users\cware\Desktop\Steller25Nov\TagTesting25Nov2013\M10.DSG	11-1-2013	15:7:31	216409.000000	4328.180000	0.753906	-0.273438	-0.808594	-0.266055	0.389908	0.252294	-3.112793	-4.043579	0.549316
C:\Users\cware\Desktop\Steller25Nov\TagTesting25Nov2013\M10.DSG	11-1-2013	15:7:31	216410.000000	4328.200000	0.753906	-0.273438	-0.808594	-0.266055	0.391743	0.251376	-7.873535	2.182007	0.518799
C:\Users\cware\Desktop\Steller25Nov\TagTesting25Nov2013\M10.DSG	11-1-2013	15:7:31	216411.000000	4328.220000	0.757813	-0.226563	-0.765625	-0.267890	0.387156	0.252294	-16.632080	3.753662	-0.717163
C:\Users\cware\Desktop\Steller25Nov\TagTesting25Nov2013\M10.DSG	11-1-2013	15:7:31	216412.000000	4328.240000	0.765625	-0.210938	-0.750000	-0.267890	0.385321	0.252294	-19.668579	4.013062	-0.686646
C:\Users\cware\Desktop\Steller25Nov\TagTesting25Nov2013\M10.DSG	11-1-2013	15:7:31	216413.000000	4328.260000	0.785156	-0.226563	-0.742188	-0.266972	0.385321	0.252294	-14.389038	0.534058	-0.335693
C:\Users\cware\Desktop\Steller25Nov\TagTesting25Nov2013\M10.DSG	11-1-2013	15:7:31	216414.000000	4328.280000	0.789063	-0.242188	-0.750000	-0.267890	0.384404	0.252294	-2.288818	-1.083374	0.427246
C:\Users\cware\Desktop\Steller25Nov\TagTesting25Nov2013\M10.DSG	11-1-2013	15:7:31	216415.000000	4328.300000	0.769531	-0.273438	-0.734375	-0.268807	0.384404	0.252294	11.260986	-0.091553	3.265381
C:\Users\cware\Desktop\Steller25Nov\TagTesting25Nov2013\M10.DSG	11-1-2013	15:7:31	216416.000000	4328.320000	0.750000	-0.316406	-0.738281	-0.270642	0.384404	0.249541	17.959595	1.998901	7.705688
C:\Users\cware\Desktop\Steller25Nov\TagTesting25Nov2013\M10.DSG	11-1-2013	15:7:31	216417.000000	4328.340000	0.773438	-0.347656	-0.746094	-0.271560	0.382569	0.247706	20.156860	1.480103	12.039185
C:\Users\cware\Desktop\Steller25Nov\TagTesting25Nov2013\M10.DSG	11-1-2013	15:7:31	216418.000000	4328.360000	0.769531	-0.371094	-0.769531	-0.272477	0.380734	0.243119	20.126343	5.462646	16.647339
C:\Users\cware\Desktop\Steller25Nov\TagTesting25Nov2013\M10.DSG	11-1-2013	15:7:31	216419.000000	4328.380000	0.769531	-0.359375	-0.781250	-0.273394	0.378899	0.241284	18.630981	5.203247	20.248413
C:\Users\cware\Desktop\Steller25Nov\TagTesting25Nov2013\M10.DSG	11-1-2013	15:7:31	216420.000000	4328.400000	0.777344	-0.343750	-0.773438	-0.277982	0.376147	0.236697	19.393921	10.131836	23.773193
C:\Users\cware\Desktop\Steller25Nov\TagTesting25Nov2013\M10.DSG	11-1-2013	15:7:31	216421.000000	4328.420000	0.792969	-0.335938	-0.753906	-0.277982	0.372477	0.233945	17.028809	10.589600	25.146484
C:\Users\cware\Desktop\Steller25Nov\TagTesting25Nov2013\M10.DSG	11-1-2013	15:7:31	216422.000000	4328.440000	0.812500	-0.316406	-0.753906	-0.283486	0.366972	0.226606	15.716553	12.893677	25.787354
C:\Users\cware\Desktop\Steller25Nov\TagTesting25Nov2013\M10.DSG	11-1-2013	15:7:31	216423.000000	4328.460000	0.843750	-0.312500	-0.734375	-0.285321	0.364220	0.224771	15.777588	12.237549	26.168823
C:\Users\cware\Desktop\Steller25Nov\TagTesting25Nov2013\M10.DSG	11-1-2013	15:7:31	216424.000000	4328.480000	0.871094	-0.308594	-0.750000	-0.288991	0.357798	0.219266	15.533447	8.987427	26.519775
C:\Users\cware\Desktop\Steller25Nov\TagTesting25Nov2013\M10.DSG	11-1-2013	15:7:31	216425.000000	4328.500000	0.863281	-0.285156	-0.753906	-0.288991	0.354128	0.216514	14.541626	10.665894	28.381348
C:\Users\cware\Desktop\Steller25Nov\TagTesting25Nov2013\M10.DSG	11-1-2013	15:7:31	216426.000000	4328.520000	0.843750	-0.261719	-0.757813	-0.294495	0.347706	0.211927	12.634277	12.619019	29.693604
C:\Users\cware\Desktop\Steller25Nov\TagTesting25Nov2013\M10.DSG	11-1-2013	15:7:31	216427.000000	4328.540000	0.824219	-0.246094	-0.742188	-0.296330	0.344037	0.210092	12.100220	16.586304	29.006958
C:\Users\cware\Desktop\Steller25Nov\TagTesting25Nov2013\M10.DSG	11-1-2013	15:7:31	216428.000000	4328.560000	0.835938	-0.253906	-0.714844	-0.298165	0.336697	0.206422	12.374878	19.943237	27.191162
C:\Users\cware\Desktop\Steller25Nov\TagTesting25Nov2013\M10.DSG	11-1-2013	15:7:31	216429.000000	4328.580000	0.863281	-0.261719	-0.699219	-0.301835	0.333945	0.198165	15.655518	20.675659	26.763916
C:\Users\cware\Desktop\Steller25Nov\TagTesting25Nov2013\M10.DSG	11-1-2013	15:7:31	216430.000000	4328.600000	0.886719	-0.269531	-0.675781	-0.304587	0.330275	0.195413	22.918701	16.281128	28.198242
C:\Users\cware\Desktop\Steller25Nov\TagTesting25Nov2013\M10.DSG	11-1-2013	15:7:31	216431.000000	4328.620000	0.898438	-0.257813	-0.671875	-0.308257	0.323853	0.188073	32.653809	10.055542	30.654907
C:\Users\cware\Desktop\Steller25Nov\TagTesting25Nov2013\M10.DSG	11-1-2013	15:7:31	216432.000000	4328.640000	0.871094	-0.253906	-0.679688	-0.308257	0.320183	0.185321	39.794922	9.078979	33.676147
C:\Users\cware\Desktop\Steller25Nov\TagTesting25Nov2013\M10.DSG	11-1-2013	15:7:31	216433.000000	4328.660000	0.832031	-0.261719	-0.691406	-0.311927	0.311009	0.177064	45.547485	15.090942	35.491943
C:\Users\cware\Desktop\Steller25Nov\TagTesting25Nov2013\M10.DSG	11-1-2013	15:7:31	216434.000000	4328.680000	0.812500	-0.269531	-0.703125	-0.314679	0.308257	0.171560	48.675537	20.309448	35.705566
C:\Users\cware\Desktop\Steller25Nov\TagTesting25Nov2013\M10.DSG	11-1-2013	15:7:31	216435.000000	4328.700000	0.875000	-0.289063	-0.656250	-0.317431	0.299083	0.163303	50.308228	22.872925	34.759521
C:\Users\cware\Desktop\Steller25Nov\TagTesting25Nov2013\M10.DSG	11-1-2013	15:7:31	216436.000000	4328.720000	0.875000	-0.289063	-0.656250	-0.321101	0.294495	0.157798	51.773071	21.697998	33.889771
C:\Users\cware\Desktop\Steller25Nov\TagTesting25Nov2013\M10.DSG	11-1-2013	15:7:31	216437.000000	4328.740000	0.910156	-0.324219	-0.582031	-0.322936	0.287156	0.146789	51.818848	21.835327	33.050537
C:\Users\cware\Desktop\Steller25Nov\TagTesting25Nov2013\M10.DSG	11-1-2013	15:7:31	216438.000000	4328.760000	0.937500	-0.308594	-0.566406	-0.324771	0.282569	0.141284	50.308228	23.681641	31.341553
C:\Users\cware\Desktop\Steller25Nov\TagTesting25Nov2013\M10.DSG	11-1-2013	15:7:31	216439.000000	4328.780000	0.929688	-0.285156	-0.519531	-0.327523	0.275229	0.131193	46.035767	22.079468	27.893066
C:\Users\cware\Desktop\Steller25Nov\TagTesting25Nov2013\M10.DSG	11-1-2013	15:7:31	216440.000000	4328.800000	0.972656	-0.238281	-0.507813	-0.330275	0.271560	0.127523	42.816162	19.622803	25.299072
C:\Users\cware\Desktop\Steller25Nov\TagTesting25Nov2013\M10.DSG	11-1-2013	15:7:31	216441.000000	4328.820000	0.984375	-0.234375	-0.500000	-0.332110	0.264220	0.119266	38.391113	7.415771	23.818970
C:\Users\cware\Desktop\Steller25Nov\TagTesting25Nov2013\M10.DSG	11-1-2013	15:7:31	216442.000000	4328.840000	0.968750	-0.222656	-0.492188	-0.332110	0.261468	0.116514	35.690308	3.036499	24.154663
C:\Users\cware\Desktop\Steller25Nov\TagTesting25Nov2013\M10.DSG	11-1-2013	15:7:31	216443.000000	4328.860000	0.976563	-0.203125	-0.492188	-0.333028	0.255046	0.115596	35.202026	-4.196167	23.971558
C:\Users\cware\Desktop\Steller25Nov\TagTesting25Nov2013\M10.DSG	11-1-2013	15:7:31	216444.000000	4328.880000	0.960938	-0.171875	-0.496094	-0.333945	0.250459	0.113761	35.842896	-5.752563	22.613525
C:\Users\cware\Desktop\Steller25Nov\TagTesting25Nov2013\M10.DSG	11-1-2013	15:7:31	216445.000000	4328.900000	0.992188	-0.144531	-0.500000	-0.335780	0.244037	0.112844	37.261963	-9.963989	19.317627
C:\Users\cware\Desktop\Steller25Nov\TagTesting25Nov2013\M10.DSG	11-1-2013	15:7:31	216446.000000	4328.920000	1.007813	-0.132813	-0.492188	-0.336697	0.241284	0.111927	37.872314	-13.137817	15.380859
C:\Users\cware\Desktop\Steller25Nov\TagTesting25Nov2013\M10.DSG	11-1-2013	15:7:31	216447.000000	4328.940000	1.042969	-0.128906	-0.492188	-0.336697	0.236697	0.114679	41.122437	-24.795532	11.489868
C:\Users\cware\Desktop\Steller25Nov\TagTesting25Nov2013\M10.DSG	11-1-2013	15:7:31	216448.000000	4328.960000	1.035156	-0.156250	-0.519531	-0.337615	0.235780	0.117431	45.181274	-31.204224	11.215210
C:\Users\cware\Desktop\Steller25Nov\TagTesting25Nov2013\M10.DSG	11-1-2013	15:7:31	216449.000000	4328.980000	1.011719	-0.179688	-0.527344	-0.337615	0.231193	0.123853	47.805786	-36.666870	12.695313
C:\Users\cware\Desktop\Steller25Nov\TagTesting25Nov2013\M10.DSG	11-1-2013	15:7:31	216450.000000	4329.000000	0.964844	-0.191406	-0.535156	-0.337615	0.230275	0.127523	47.866821	-37.002563	14.404297
C:\Users\cware\Desktop\Steller25Nov\TagTesting25Nov2013\M10.DSG	11-1-2013	15:7:31	216451.000000	4329.020000	0.929688	-0.214844	-0.550781	-0.337615	0.225688	0.133945	47.485352	-36.026001	15.686035
C:\Users\cware\Desktop\Steller25Nov\TagTesting25Nov2013\M10.DSG	11-1-2013	15:7:31	216452.000000	4329.040000	0.878906	-0.226563	-0.562500	-0.338532	0.224771	0.137615	47.622681	-30.303955	17.562866
C:\Users\cware\Desktop\Steller25Nov\TagTesting25Nov2013\M10.DSG	11-1-2013	15:7:31	216453.000000	4329.060000	0.875000	-0.238281	-0.582031	-0.337615	0.222936	0.140367	48.690796	-30.609131	20.568848
C:\Users\cware\Desktop\Steller25Nov\TagTesting25Nov2013\M10.DSG	11-1-2013	15:7:31	216454.000000	4329.080000	0.863281	-0.226563	-0.605469	-0.337615	0.216514	0.144954	48.233032	-27.648926	23.117065
C:\Users\cware\Desktop\Steller25Nov\TagTesting25Nov2013\M10.DSG	11-1-2013	15:7:31	216455.000000	4329.100000	0.851563	-0.207031	-0.628906	-0.338532	0.213761	0.147706	44.235229	-23.178101	23.925781
C:\Users\cware\Desktop\Steller25Nov\TagTesting25Nov2013\M10.DSG	11-1-2013	15:7:31	216456.000000	4329.120000	0.859375	-0.191406	-0.632813	-0.338532	0.207339	0.152294	38.101196	-18.066406	22.369385
C:\Users\cware\Desktop\Steller25Nov\TagTesting25Nov2013\M10.DSG	11-1-2013	15:7:31	216457.000000	4329.140000	0.859375	-0.175781	-0.625000	-0.338532	0.203670	0.154128	32.684326	-7.186890	20.492554
C:\Users\cware\Desktop\Steller25Nov\TagTesting25Nov2013\M10.DSG	11-1-2013	15:7:31	216458.000000	4329.160000	0.882813	-0.187500	-0.609375	-0.338532	0.198165	0.152294	30.349731	-0.885010	18.997192
C:\Users\cware\Desktop\Steller25Nov\TagTesting25Nov2013\M10.DSG	11-1-2013	15:7:31	216459.000000	4329.180000	0.929688	-0.210938	-0.593750	-0.338532	0.195413	0.151376	29.541016	-2.822876	18.310547
C:\Users\cware\Desktop\Steller25Nov\TagTesting25Nov2013\M10.DSG	11-1-2013	15:7:31	216460.000000	4329.200000	0.953125	-0.230469	-0.574219	-0.340367	0.190826	0.151376	27.038574	-5.569458	20.706177
C:\Users\cware\Desktop\Steller25Nov\TagTesting25Nov2013\M10.DSG	11-1-2013	15:7:31	216461.000000	4329.220000	0.988281	-0.292969	-0.628906	-0.339450	0.188073	0.151376	19.729614	-10.360718	25.665283
C:\Users\cware\Desktop\Steller25Nov\TagTesting25Nov2013\M10.DSG	11-1-2013	15:7:31	216462.000000	4329.240000	0.988281	-0.292969	-0.628906	-0.339450	0.180734	0.152294	12.329102	-10.223389	29.190063
C:\Users\cware\Desktop\Steller25Nov\TagTesting25Nov2013\M10.DSG	11-1-2013	15:7:31	216463.000000	4329.260000	0.953125	-0.285156	-0.667969	-0.340367	0.176147	0.154128	7.293701	-12.390137	31.173706
C:\Users\cware\Desktop\Steller25Nov\TagTesting25Nov2013\M10.DSG	11-1-2013	15:7:31	216464.000000	4329.280000	0.929688	-0.253906	-0.679688	-0.341284	0.166972	0.156881	6.210327	-11.901855	31.936646
C:\Users\cware\Desktop\Steller25Nov\TagTesting25Nov2013\M10.DSG	11-1-2013	15:7:31	216465.000000	4329.300000	0.921875	-0.214844	-0.703125	-0.340367	0.161468	0.157798	9.796143	-9.582520	32.409668
C:\Users\cware\Desktop\Steller25Nov\TagTesting25Nov2013\M10.DSG	11-1-2013	15:7:31	216466.000000	4329.320000	0.914063	-0.191406	-0.714844	-0.340367	0.153211	0.158716	17.181396	-5.554199	33.645630
C:\Users\cware\Desktop\Steller25Nov\TagTesting25Nov2013\M10.DSG	11-1-2013	15:7:31	216467.000000	4329.340000	0.945313	-0.160156	-0.718750	-0.341284	0.147706	0.159633	24.490356	-1.174927	33.615112
C:\Users\cware\Desktop\Steller25Nov\TagTesting25Nov2013\M10.DSG	11-1-2013	15:7:31	216468.000000	4329.360000	0.992188	-0.121094	-0.707031	-0.340367	0.144037	0.157798	27.404785	-5.691528	32.150269
C:\Users\cware\Desktop\Steller25Nov\TagTesting25Nov2013\M10.DSG	11-1-2013	15:7:31	216469.000000	4329.380000	0.996094	-0.074219	-0.687500	-0.339450	0.135780	0.159633	27.160645	-7.873535	29.983521
C:\Users\cware\Desktop\Steller25Nov\TagTesting25Nov2013\M10.DSG	11-1-2013	15:7:31	216470.000000	4329.400000	1.015625	-0.042969	-0.656250	-0.339450	0.131193	0.160550	26.046753	-14.068604	26.779175
C:\Users\cware\Desktop\Steller25Nov\TagTesting25Nov2013\M10.DSG	11-1-2013	15:7:31	216471.000000	4329.420000	1.015625	-0.015625	-0.628906	-0.339450	0.123853	0.166055	27.572632	-19.348145	21.484375
C:\Users\cware\Desktop\Steller25Nov\TagTesting25Nov2013\M10.DSG	11-1-2013	15:7:31	216472.000000	4329.440000	1.015625	-0.003906	-0.605469	-0.338532	0.120183	0.166972	31.188965	-23.605347	17.074585
C:\Users\cware\Desktop\Steller25Nov\TagTesting25Nov2013\M10.DSG	11-1-2013	15:7:31	216473.000000	4329.460000	1.000000	-0.011719	-0.589844	-0.337615	0.117431	0.173394	35.278320	-27.969360	13.183594
C:\Users\cware\Desktop\Steller25Nov\TagTesting25Nov2013\M10.DSG	11-1-2013	15:7:31	216474.000000	4329.480000	0.984375	-0.046875	-0.585938	-0.336697	0.114679	0.177982	36.880493	-32.348633	11.642456
C:\Users\cware\Desktop\Steller25Nov\TagTesting25Nov2013\M10.DSG	11-1-2013	15:7:31	216475.000000	4329.500000	0.953125	-0.074219	-0.613281	-0.335780	0.113761	0.187156	38.330078	-36.544800	11.581421
C:\Users\cware\Desktop\Steller25Nov\TagTesting25Nov2013\M10.DSG	11-1-2013	15:7:31	216476.000000	4329.520000	0.941406	-0.085938	-0.625000	-0.333945	0.112844	0.191743	39.810181	-39.077759	12.939453
C:\Users\cware\Desktop\Steller25Nov\TagTesting25Nov2013\M10.DSG	11-1-2013	15:7:31	216477.000000	4329.540000	0.957031	-0.082031	-0.636719	-0.331193	0.109174	0.203670	40.527344	-48.568726	13.702393
C:\Users\cware\Desktop\Steller25Nov\TagTesting25Nov2013\M10.DSG	11-1-2013	15:7:31	216478.000000	4329.560000	0.960938	-0.089844	-0.625000	-0.329358	0.109174	0.210092	41.336060	-57.388306	14.907837
C:\Users\cware\Desktop\Steller25Nov\TagTesting25Nov2013\M10.DSG	11-1-2013	15:7:31	216479.000000	4329.580000	0.937500	-0.062500	-0.648438	-0.325688	0.105505	0.226606	48.019409	-64.941406	18.920898
C:\Users\cware\Desktop\Steller25Nov\TagTesting25Nov2013\M10.DSG	11-1-2013	15:7:31	216480.000000	4329.600000	0.906250	-0.046875	-0.699219	-0.323853	0.105505	0.235780	53.909302	-63.949585	21.423340
C:\Users\cware\Desktop\Steller25Nov\TagTesting25Nov2013\M10.DSG	11-1-2013	15:7:31	216481.000000	4329.620000	0.882813	-0.062500	-0.710938	-0.320183	0.101835	0.251376	53.359985	-57.525635	22.308350
C:\Users\cware\Desktop\Steller25Nov\TagTesting25Nov2013\M10.DSG	11-1-2013	15:7:31	216482.000000	4329.640000	0.851563	-0.101563	-0.710938	-0.317431	0.101835	0.260550	42.602539	-52.230835	22.262573
C:\Users\cware\Desktop\Steller25Nov\TagTesting25Nov2013\M10.DSG	11-1-2013	15:7:31	216483.000000	4329.660000	0.835938	-0.140625	-0.687500	-0.311927	0.098165	0.273394	28.198242	-45.608521	23.498535
C:\Users\cware\Desktop\Steller25Nov\TagTesting25Nov2013\M10.DSG	11-1-2013	15:7:31	216484.000000	4329.680000	0.851563	-0.148438	-0.660156	-0.309174	0.095413	0.278899	20.111084	-46.127319	25.604248
C:\Users\cware\Desktop\Steller25Nov\TagTesting25Nov2013\M10.DSG	11-1-2013	15:7:31	216485.000000	4329.700000	0.859375	-0.132813	-0.671875	-0.305505	0.088991	0.288991	16.632080	-37.628174	29.327393
C:\Users\cware\Desktop\Steller25Nov\TagTesting25Nov2013\M10.DSG	11-1-2013	15:7:31	216486.000000	4329.720000	0.902344	-0.128906	-0.671875	-0.303670	0.086239	0.295413	17.898560	-45.410156	29.174805
C:\Users\cware\Desktop\Steller25Nov\TagTesting25Nov2013\M10.DSG	11-1-2013	15:7:31	216487.000000	4329.740000	0.902344	-0.105469	-0.652344	-0.298165	0.079817	0.307339	23.254395	-46.829224	26.168823
C:\Users\cware\Desktop\Steller25Nov\TagTesting25Nov2013\M10.DSG	11-1-2013	15:7:31	216488.000000	4329.760000	0.902344	-0.105469	-0.652344	-0.295413	0.078899	0.314679	32.821655	-48.767090	23.544312
C:\Users\cware\Desktop\Steller25Nov\TagTesting25Nov2013\M10.DSG	11-1-2013	15:7:31	216489.000000	4329.780000	0.800781	-0.238281	-0.691406	-0.289908	0.077982	0.326606	52.978516	-40.863037	17.135620
C:\Users\cware\Desktop\Steller25Nov\TagTesting25Nov2013\M10.DSG	11-1-2013	15:7:31	216490.000000	4329.800000	0.785156	-0.335938	-0.710938	-0.288991	0.078899	0.330275	63.323975	-26.092529	15.716553
C:\Users\cware\Desktop\Steller25Nov\TagTesting25Nov2013\M10.DSG	11-1-2013	15:7:31	216491.000000	4329.820000	0.792969	-0.460938	-0.656250	-0.286239	0.083486	0.333945	70.465088	-21.774292	15.808105
C:\Users\cware\Desktop\Steller25Nov\TagTesting25Nov2013\M10.DSG	11-1-2013	15:7:31	216492.000000	4329.840000	0.785156	-0.500000	-0.707031	-0.283486	0.085321	0.341284	70.129395	-33.126831	17.395020
C:\Users\cware\Desktop\Steller25Nov\TagTesting25Nov2013\M10.DSG	11-1-2013	15:7:31	216493.000000	4329.860000	0.691406	-0.484375	-0.742188	-0.280734	0.086239	0.345872	64.239502	-34.744263	23.269653
C:\Users\cware\Desktop\Steller25Nov\TagTesting25Nov2013\M10.DSG	11-1-2013	15:7:31	216494.000000	4329.880000	0.656250	-0.457031	-0.769531	-0.276147	0.089908	0.355046	56.961060	-31.829834	26.306152
C:\Users\cware\Desktop\Steller25Nov\TagTesting25Nov2013\M10.DSG	11-1-2013	15:7:31	216495.000000	4329.900000	0.687500	-0.425781	-0.718750	-0.273394	0.090826	0.358716	46.676636	-25.848389	26.290894
C:\Users\cware\Desktop\Steller25Nov\TagTesting25Nov2013\M10.DSG	11-1-2013	15:7:31	216496.000000	4329.920000	0.773438	-0.398438	-0.824219	-0.271560	0.089908	0.363303	27.969360	-33.752441	29.907227
C:\Users\cware\Desktop\Steller25Nov\TagTesting25Nov2013\M10.DSG	11-1-2013	15:7:31	216497.000000	4329.940000	0.578125	-0.347656	-0.937500	-0.267890	0.087156	0.367890	-0.228882	-20.889282	36.178589
C:\Users\cware\Desktop\Steller25Nov\TagTesting25Nov2013\M10.DSG	11-1-2013	15:7:31	216498.000000	4329.960000	0.523438	-0.230469	-0.964844	-0.265138	0.077982	0.372477	-30.380249	-21.377563	33.828735
C:\Users\cware\Desktop\Steller25Nov\TagTesting25Nov2013\M10.DSG	11-1-2013	15:7:31	216499.000000	4329.980000	0.472656	-0.117188	-1.042969	-0.263303	0.070642	0.374312	-69.000244	-12.100220	32.608032
C:\Users\cware\Desktop\Steller25Nov\TagTesting25Nov2013\M10.DSG	11-1-2013	15:7:31	216500.000000	4330.000000	0.417969	0.066406	-1.128906	-0.261468	0.052294	0.372477	-74.569702	-1.220703	26.077271
C:\Users\cware\Desktop\Steller25Nov\TagTesting25Nov2013\M10.DSG	11-1-2013	15:7:31	216501.000000	4330.020000	0.292969	0.203125	-1.144531	-0.262385	0.044954	0.371560	-48.492432	27.908325	22.064209
C:\Users\cware\Desktop\Steller25Nov\TagTesting25Nov2013\M10.DSG	11-1-2013	15:7:31	216502.000000	4330.040000	0.226563	0.203125	-1.164063	-0.265138	0.033945	0.359633	-16.387939	70.404053	26.824951
C:\Users\cware\Desktop\Steller25Nov\TagTesting25Nov2013\M10.DSG	11-1-2013	15:7:31	216503.000000	4330.060000	0.437500	0.066406	-1.140625	-0.268807	0.031193	0.350459	13.153076	87.890625	33.691406
C:\Users\cware\Desktop\Steller25Nov\TagTesting25Nov2013\M10.DSG	11-1-2013	15:7:31	216504.000000	4330.080000	0.593750	-0.187500	-1.074219	-0.279817	0.022936	0.326606	16.571045	106.292725	41.748047
C:\Users\cware\Desktop\Steller25Nov\TagTesting25Nov2013\M10.DSG	11-1-2013	15:7:31	216505.000000	4330.100000	0.718750	-0.367188	-1.015625	-0.285321	0.017431	0.313761	-1.754761	113.525391	50.796509
C:\Users\cware\Desktop\Steller25Nov\TagTesting25Nov2013\M10.DSG	11-1-2013	15:7:31	216506.000000	4330.120000	0.781250	-0.414063	-0.933594	-0.288991	0.011927	0.300917	-23.208618	121.765137	58.441162
C:\Users\cware\Desktop\Steller25Nov\TagTesting25Nov2013\M10.DSG	11-1-2013	15:7:31	216507.000000	4330.140000	0.886719	-0.367188	-0.796875	-0.295413	-0.007339	0.267890	-43.716431	106.277466	57.312012
C:\Users\cware\Desktop\Steller25Nov\TagTesting25Nov2013\M10.DSG	11-1-2013	15:7:31	216508.000000	4330.160000	1.042969	-0.246094	-0.656250	-0.298165	-0.017431	0.254128	-43.762207	79.132080	55.648804
C:\Users\cware\Desktop\Steller25Nov\TagTesting25Nov2013\M10.DSG	11-1-2013	15:7:31	216509.000000	4330.180000	1.132813	-0.175781	-0.582031	-0.298165	-0.034862	0.233028	-40.756226	60.226440	59.417725
C:\Users\cware\Desktop\Steller25Nov\TagTesting25Nov2013\M10.DSG	11-1-2013	15:7:31	216510.000000	4330.200000	1.144531	-0.105469	-0.593750	-0.299083	-0.044954	0.222936	-30.029297	29.693604	61.325073
C:\Users\cware\Desktop\Steller25Nov\TagTesting25Nov2013\M10.DSG	11-1-2013	15:7:31	216511.000000	4330.220000	1.195313	-0.042969	-0.558594	-0.295413	-0.063303	0.214679	-11.672974	10.574341	60.287476
C:\Users\cware\Desktop\Steller25Nov\TagTesting25Nov2013\M10.DSG	11-1-2013	15:7:31	216512.000000	4330.240000	1.132813	0.000000	-0.589844	-0.292661	-0.071560	0.212844	1.098633	-6.057739	56.838989
C:\Users\cware\Desktop\Steller25Nov\TagTesting25Nov2013\M10.DSG	11-1-2013	15:7:31	216513.000000	4330.260000	1.050781	0.062500	-0.609375	-0.286239	-0.084404	0.213761	8.728027	0.183105	51.620483
C:\Users\cware\Desktop\Steller25Nov\TagTesting25Nov2013\M10.DSG	11-1-2013	15:7:31	216514.000000	4330.280000	0.941406	0.156250	-0.613281	-0.283486	-0.089908	0.215596	18.936157	2.029419	45.974731
C:\Users\cware\Desktop\Steller25Nov\TagTesting25Nov2013\M10.DSG	11-1-2013	15:7:31	216515.000000	4330.300000	0.890625	0.273438	-0.613281	-0.278899	-0.101835	0.218349	31.570435	-4.989624	37.353516
C:\Users\cware\Desktop\Steller25Nov\TagTesting25Nov2013\M10.DSG	11-1-2013	15:7:31	216516.000000	4330.320000	0.835938	0.289063	-0.683594	-0.277064	-0.104587	0.220183	38.452148	-3.265381	29.632568
C:\Users\cware\Desktop\Steller25Nov\TagTesting25Nov2013\M10.DSG	11-1-2013	15:7:31	216517.000000	4330.340000	0.792969	0.289063	-0.710938	-0.272477	-0.108257	0.225688	43.624878	2.883911	21.728516
C:\Users\cware\Desktop\Steller25Nov\TagTesting25Nov2013\M10.DSG	11-1-2013	15:7:31	216518.000000	4330.360000	0.824219	0.289063	-0.734375	-0.272477	-0.109174	0.226606	47.180176	14.434814	15.197754
C:\Users\cware\Desktop\Steller25Nov\TagTesting25Nov2013\M10.DSG	11-1-2013	15:7:31	216519.000000	4330.380000	0.863281	0.257813	-0.738281	-0.271560	-0.108257	0.228440	49.148560	18.966675	10.833740
C:\Users\cware\Desktop\Steller25Nov\TagTesting25Nov2013\M10.DSG	11-1-2013	15:7:31	216520.000000	4330.400000	0.894531	0.218750	-0.699219	-0.271560	-0.108257	0.229358	47.302246	19.317627	11.459351
C:\Users\cware\Desktop\Steller25Nov\TagTesting25Nov2013\M10.DSG	11-1-2013	15:7:31	216521.000000	4330.420000	0.914063	0.164063	-0.683594	-0.271560	-0.109174	0.230275	41.687012	17.303467	12.283325
C:\Users\cware\Desktop\Steller25Nov\TagTesting25Nov2013\M10.DSG	11-1-2013	15:7:31	216522.000000	4330.440000	0.894531	0.128906	-0.644531	-0.270642	-0.109174	0.231193	36.804199	19.485474	12.222290
C:\Users\cware\Desktop\Steller25Nov\TagTesting25Nov2013\M10.DSG	11-1-2013	15:7:31	216523.000000	4330.460000	0.906250	0.105469	-0.546875	-0.269725	-0.110092	0.231193	28.533936	17.593384	12.634277
C:\Users\cware\Desktop\Steller25Nov\TagTesting25Nov2013\M10.DSG	11-1-2013	15:7:31	216524.000000	4330.480000	0.882813	0.074219	-0.476563	-0.268807	-0.111927	0.231193	24.856567	19.882202	15.243530
C:\Users\cware\Desktop\Steller25Nov\TagTesting25Nov2013\M10.DSG	11-1-2013	15:7:31	216525.000000	4330.500000	0.921875	0.054688	-0.406250	-0.268807	-0.114679	0.229358	22.979736	14.221191	16.342163
C:\Users\cware\Desktop\Steller25Nov\TagTesting25Nov2013\M10.DSG	11-1-2013	15:7:31	216526.000000	4330.520000	0.945313	0.062500	-0.339844	-0.267890	-0.116514	0.229358	30.822754	14.236450	17.044067
C:\Users\cware\Desktop\Steller25Nov\TagTesting25Nov2013\M10.DSG	11-1-2013	15:7:31	216527.000000	4330.540000	1.003906	0.085938	-0.382813	-0.265138	-0.119266	0.230275	34.408569	6.179810	22.857666
C:\Users\cware\Desktop\Steller25Nov\TagTesting25Nov2013\M10.DSG	11-1-2013	15:7:31	216528.000000	4330.560000	1.070313	0.128906	-0.417969	-0.264220	-0.120183	0.233945	28.823853	-16.525269	28.106689
C:\Users\cware\Desktop\Steller25Nov\TagTesting25Nov2013\M10.DSG	11-1-2013	15:7:31	216529.000000	4330.580000	1.089844	0.207031	-0.500000	-0.261468	-0.127523	0.238532	27.648926	-35.171509	29.815674
C:\Users\cware\Desktop\Steller25Nov\TagTesting25Nov2013\M10.DSG	11-1-2013	15:7:31	216530.000000	4330.600000	1.070313	0.238281	-0.609375	-0.255046	-0.128440	0.249541	31.875610	-34.317017	33.172607
C:\Users\cware\Desktop\Steller25Nov\TagTesting25Nov2013\M10.DSG	11-1-2013	15:7:31	216531.000000	4330.620000	1.003906	0.195313	-0.718750	-0.251376	-0.131193	0.255046	33.523560	-15.853882	33.264160
C:\Users\cware\Desktop\Steller25Nov\TagTesting25Nov2013\M10.DSG	11-1-2013	15:7:31	216532.000000	4330.640000	0.992188	0.097656	-0.769531	-0.245872	-0.135780	0.263303	50.262451	-22.445679	24.566650
C:\Users\cware\Desktop\Steller25Nov\TagTesting25Nov2013\M10.DSG	11-1-2013	15:7:31	216533.000000	4330.660000	0.859375	-0.015625	-0.820313	-0.244037	-0.137615	0.271560	77.590942	-13.320923	18.066406
C:\Users\cware\Desktop\Steller25Nov\TagTesting25Nov2013\M10.DSG	11-1-2013	15:7:31	216534.000000	4330.680000	0.640625	-0.167969	-0.953125	-0.239450	-0.132110	0.282569	93.231201	6.515503	16.082764
C:\Users\cware\Desktop\Steller25Nov\TagTesting25Nov2013\M10.DSG	11-1-2013	15:7:31	216535.000000	4330.700000	0.550781	-0.148438	-0.933594	-0.239450	-0.129358	0.288073	103.454590	29.785156	12.115479
C:\Users\cware\Desktop\Steller25Nov\TagTesting25Nov2013\M10.DSG	11-1-2013	15:7:31	216536.000000	4330.720000	0.503906	-0.039063	-0.851563	-0.242202	-0.122018	0.290826	104.766846	70.281982	13.671875
C:\Users\cware\Desktop\Steller25Nov\TagTesting25Nov2013\M10.DSG	11-1-2013	15:7:31	216537.000000	4330.740000	0.582031	-0.019531	-0.835938	-0.244954	-0.119266	0.289908	89.294434	84.274292	12.039185
C:\Users\cware\Desktop\Steller25Nov\TagTesting25Nov2013\M10.DSG	11-1-2013	15:7:31	216538.000000	4330.760000	0.820313	-0.031250	-0.722656	-0.251376	-0.113761	0.279817	76.202393	77.911377	15.121460
C:\Users\cware\Desktop\Steller25Nov\TagTesting25Nov2013\M10.DSG	11-1-2013	15:7:31	216539.000000	4330.780000	0.988281	0.042969	-0.625000	-0.252294	-0.112844	0.277982	75.866699	55.206299	22.979736
C:\Users\cware\Desktop\Steller25Nov\TagTesting25Nov2013\M10.DSG	11-1-2013	15:7:31	216540.000000	4330.800000	1.097656	0.210938	-0.578125	-0.255046	-0.110092	0.274312	83.663940	47.500610	24.765015
C:\Users\cware\Desktop\Steller25Nov\TagTesting25Nov2013\M10.DSG	11-1-2013	15:7:31	216541.000000	4330.820000	1.328125	0.437500	-0.320313	-0.254128	-0.110092	0.274312	99.273682	15.319824	14.343262
C:\Users\cware\Desktop\Steller25Nov\TagTesting25Nov2013\M10.DSG	11-1-2013	15:7:31	216542.000000	4330.840000	1.367188	0.398438	-0.171875	-0.252294	-0.101835	0.288991	102.432251	-29.190063	1.525879
C:\Users\cware\Desktop\Steller25Nov\TagTesting25Nov2013\M10.DSG	11-1-2013	15:7:31	216543.000000	4330.860000	1.253906	0.292969	-0.203125	-0.250459	-0.096330	0.301835	97.427368	-63.323975	-17.410278
C:\Users\cware\Desktop\Steller25Nov\TagTesting25Nov2013\M10.DSG	11-1-2013	15:7:31	216544.000000	4330.880000	1.156250	0.117188	-0.441406	-0.247706	-0.088991	0.313761	95.123291	-84.030151	-30.639648
C:\Users\cware\Desktop\Steller25Nov\TagTesting25Nov2013\M10.DSG	11-1-2013	15:7:31	216545.000000	4330.900000	0.941406	-0.089844	-0.675781	-0.241284	-0.072477	0.343119	94.772339	-96.359253	-20.111084
C:\Users\cware\Desktop\Steller25Nov\TagTesting25Nov2013\M10.DSG	11-1-2013	15:7:31	216546.000000	4330.920000	0.652344	-0.226563	-0.824219	-0.236697	-0.062385	0.357798	81.161499	-56.991577	4.562378
C:\Users\cware\Desktop\Steller25Nov\TagTesting25Nov2013\M10.DSG	11-1-2013	15:7:31	216547.000000	4330.940000	0.554688	-0.226563	-0.808594	-0.228440	-0.052294	0.374312	58.151245	-9.155273	19.989014
C:\Users\cware\Desktop\Steller25Nov\TagTesting25Nov2013\M10.DSG	11-1-2013	15:7:31	216548.000000	4330.960000	0.640625	-0.207031	-0.710938	-0.226606	-0.052294	0.377982	41.992188	16.510010	17.700195
C:\Users\cware\Desktop\Steller25Nov\TagTesting25Nov2013\M10.DSG	11-1-2013	15:7:31	216549.000000	4330.980000	0.800781	-0.203125	-0.589844	-0.229358	-0.050459	0.377064	32.989502	28.747559	8.468628
C:\Users\cware\Desktop\Steller25Nov\TagTesting25Nov2013\M10.DSG	11-1-2013	15:7:31	216550.000000	4331.000000	1.027344	-0.195313	-0.519531	-0.231193	-0.049541	0.375229	31.051636	6.347656	0.671387
C:\Users\cware\Desktop\Steller25Nov\TagTesting25Nov2013\M10.DSG	11-1-2013	15:7:31	216551.000000	4331.020000	1.121094	-0.164063	-0.566406	-0.230275	-0.044954	0.378899	33.706665	-27.481079	-1.449585
C:\Users\cware\Desktop\Steller25Nov\TagTesting25Nov2013\M10.DSG	11-1-2013	15:7:31	216552.000000	4331.040000	1.054688	-0.109375	-0.640625	-0.228440	-0.043119	0.382569	24.566650	-36.605835	2.059937
C:\Users\cware\Desktop\Steller25Nov\TagTesting25Nov2013\M10.DSG	11-1-2013	15:7:31	216553.000000	4331.060000	0.941406	-0.050781	-0.679688	-0.222936	-0.040367	0.393578	1.403809	-35.339355	6.103516
C:\Users\cware\Desktop\Steller25Nov\TagTesting25Nov2013\M10.DSG	11-1-2013	15:7:31	216554.000000	4331.080000	0.863281	-0.019531	-0.710938	-0.220183	-0.041284	0.396330	-10.101318	-26.443481	10.421753
C:\Users\cware\Desktop\Steller25Nov\TagTesting25Nov2013\M10.DSG	11-1-2013	15:7:31	216555.000000	4331.100000	0.855469	0.000000	-0.738281	-0.214679	-0.045872	0.401835	-16.983032	-29.632568	14.205933
C:\Users\cware\Desktop\Steller25Nov\TagTesting25Nov2013\M10.DSG	11-1-2013	15:7:31	216556.000000	4331.120000	0.859375	0.011719	-0.769531	-0.211927	-0.048624	0.403670	-12.893677	-28.060913	12.176514
C:\Users\cware\Desktop\Steller25Nov\TagTesting25Nov2013\M10.DSG	11-1-2013	15:7:31	216557.000000	4331.140000	0.812500	0.003906	-0.804688	-0.208257	-0.052294	0.408257	0.396729	-11.154175	11.077881
C:\Users\cware\Desktop\Steller25Nov\TagTesting25Nov2013\M10.DSG	11-1-2013	15:7:31	216558.000000	4331.160000	0.828125	-0.003906	-0.812500	-0.206422	-0.053211	0.410092	13.229370	-0.244141	10.910034
C:\Users\cware\Desktop\Steller25Nov\TagTesting25Nov2013\M10.DSG	11-1-2013	15:7:31	216559.000000	4331.180000	0.894531	-0.019531	-0.808594	-0.205505	-0.054128	0.411927	18.722534	2.716064	10.482788
C:\Users\cware\Desktop\Steller25Nov\TagTesting25Nov2013\M10.DSG	11-1-2013	15:7:31	216560.000000	4331.200000	0.902344	-0.003906	-0.789063	-0.206422	-0.054128	0.411927	12.588501	4.943848	11.474609
C:\Users\cware\Desktop\Steller25Nov\TagTesting25Nov2013\M10.DSG	11-1-2013	15:7:31	216561.000000	4331.220000	0.890625	0.011719	-0.750000	-0.205505	-0.055963	0.411927	8.224487	3.479004	13.107300
C:\Users\cware\Desktop\Steller25Nov\TagTesting25Nov2013\M10.DSG	11-1-2013	15:7:31	216562.000000	4331.240000	0.902344	0.019531	-0.742188	-0.204587	-0.056881	0.411927	9.368896	4.653931	14.404297
C:\Users\cware\Desktop\Steller25Nov\TagTesting25Nov2013\M10.DSG	11-1-2013	15:7:31	216563.000000	4331.260000	0.886719	-0.007813	-0.730469	-0.204587	-0.058716	0.410092	11.138916	7.080078	15.106201
C:\Users\cware\Desktop\Steller25Nov\TagTesting25Nov2013\M10.DSG	11-1-2013	15:7:31	216564.000000	4331.280000	0.917969	-0.039063	-0.722656	-0.203670	-0.058716	0.411009	12.603760	3.463745	15.701294
C:\Users\cware\Desktop\Steller25Nov\TagTesting25Nov2013\M10.DSG	11-1-2013	15:7:31	216565.000000	4331.300000	0.953125	-0.074219	-0.718750	-0.201835	-0.060550	0.411009	13.565063	0.534058	18.218994
C:\Users\cware\Desktop\Steller25Nov\TagTesting25Nov2013\M10.DSG	11-1-2013	15:7:31	216566.000000	4331.320000	0.984375	-0.082031	-0.699219	-0.200917	-0.062385	0.414679	12.588501	-3.829956	20.950317
C:\Users\cware\Desktop\Steller25Nov\TagTesting25Nov2013\M10.DSG	11-1-2013	15:7:31	216567.000000	4331.340000	0.980469	-0.089844	-0.695313	-0.200000	-0.066055	0.414679	2.166748	-7.675171	23.162842
C:\Users\cware\Desktop\Steller25Nov\TagTesting25Nov2013\M10.DSG	11-1-2013	15:7:31	216568.000000	4331.360000	0.980469	-0.089844	-0.695313	-0.196330	-0.067890	0.416514	-6.805420	-10.375977	21.804810
C:\Users\cware\Desktop\Steller25Nov\TagTesting25Nov2013\M10.DSG	11-1-2013	15:7:31	216569.000000	4331.380000	0.925781	-0.082031	-0.734375	-0.194495	-0.070642	0.417431	-15.914917	-8.895874	20.492554
C:\Users\cware\Desktop\Steller25Nov\TagTesting25Nov2013\M10.DSG	11-1-2013	15:7:31	216570.000000	4331.400000	0.945313	-0.070313	-0.722656	-0.190826	-0.077982	0.418349	-18.905640	-7.797241	18.661499
C:\Users\cware\Desktop\Steller25Nov\TagTesting25Nov2013\M10.DSG	11-1-2013	15:7:31	216571.000000	4331.420000	1.015625	-0.011719	-0.683594	-0.189908	-0.081651	0.416514	-19.699097	-10.025024	19.714355
C:\Users\cware\Desktop\Steller25Nov\TagTesting25Nov2013\M10.DSG	11-1-2013	15:7:31	216572.000000	4331.440000	1.027344	0.007813	-0.703125	-0.186239	-0.088991	0.417431	-23.544312	-17.517090	28.015137
C:\Users\cware\Desktop\Steller25Nov\TagTesting25Nov2013\M10.DSG	11-1-2013	15:7:31	216573.000000	4331.460000	0.972656	-0.097656	-0.691406	-0.183486	-0.093578	0.417431	-16.357422	-6.332397	39.947510
C:\Users\cware\Desktop\Steller25Nov\TagTesting25Nov2013\M10.DSG	11-1-2013	15:7:31	216574.000000	4331.480000	0.980469	-0.164063	-0.734375	-0.177064	-0.103670	0.416514	4.882813	-3.112793	42.541504
C:\Users\cware\Desktop\Steller25Nov\TagTesting25Nov2013\M10.DSG	11-1-2013	15:7:31	216575.000000	4331.500000	0.960938	-0.234375	-0.765625	-0.174312	-0.107339	0.418349	24.261475	-33.645630	44.448853
C:\Users\cware\Desktop\Steller25Nov\TagTesting25Nov2013\M10.DSG	11-1-2013	15:7:31	216576.000000	4331.520000	0.667969	-0.281250	-0.824219	-0.164220	-0.109174	0.425688	31.997681	-7.034302	49.102783
C:\Users\cware\Desktop\Steller25Nov\TagTesting25Nov2013\M10.DSG	11-1-2013	15:7:31	216577.000000	4331.540000	0.542969	-0.253906	-0.792969	-0.161468	-0.111009	0.428440	33.706665	17.059326	56.213379
C:\Users\cware\Desktop\Steller25Nov\TagTesting25Nov2013\M10.DSG	11-1-2013	15:7:31	216578.000000	4331.560000	0.582031	-0.273438	-0.824219	-0.158716	-0.116514	0.427523	18.341064	44.235229	63.674927
C:\Users\cware\Desktop\Steller25Nov\TagTesting25Nov2013\M10.DSG	11-1-2013	15:7:31	216579.000000	4331.580000	0.742188	-0.269531	-0.855469	-0.158716	-0.122018	0.422018	-6.958008	49.133301	70.617676
C:\Users\cware\Desktop\Steller25Nov\TagTesting25Nov2013\M10.DSG	11-1-2013	15:7:31	216580.000000	4331.600000	0.757813	-0.187500	-0.886719	-0.156881	-0.137615	0.411927	-7.308960	65.979004	85.479736
C:\Users\cware\Desktop\Steller25Nov\TagTesting25Nov2013\M10.DSG	11-1-2013	15:7:31	216581.000000	4331.620000	0.957031	-0.023438	-0.714844	-0.155963	-0.145872	0.408257	18.997192	10.589600	77.224731
C:\Users\cware\Desktop\Steller25Nov\TagTesting25Nov2013\M10.DSG	11-1-2013	15:7:31	216582.000000	4331.640000	1.152344	0.164063	-0.371094	-0.151376	-0.153211	0.408257	28.976440	-37.200928	52.474976
C:\Users\cware\Desktop\Steller25Nov\TagTesting25Nov2013\M10.DSG	11-1-2013	15:7:31	216583.000000	4331.660000	1.128906	0.343750	-0.214844	-0.136697	-0.154128	0.421101	24.169922	-69.427490	23.025513
C:\Users\cware\Desktop\Steller25Nov\TagTesting25Nov2013\M10.DSG	11-1-2013	15:7:31	216584.000000	4331.680000	1.050781	0.480469	-0.292969	-0.130275	-0.153211	0.428440	7.751465	-74.523926	1.846313
C:\Users\cware\Desktop\Steller25Nov\TagTesting25Nov2013\M10.DSG	11-1-2013	15:7:31	216585.000000	4331.700000	0.964844	0.453125	-0.488281	-0.116514	-0.150459	0.442202	1.449585	-77.041626	-7.934570
C:\Users\cware\Desktop\Steller25Nov\TagTesting25Nov2013\M10.DSG	11-1-2013	15:7:31	216586.000000	4331.720000	0.839844	0.296875	-0.683594	-0.111009	-0.149541	0.449541	4.852295	-68.954468	-2.014160
C:\Users\cware\Desktop\Steller25Nov\TagTesting25Nov2013\M10.DSG	11-1-2013	15:7:31	216587.000000	4331.740000	0.718750	0.171875	-0.820313	-0.100000	-0.146789	0.458716	4.257202	-50.033569	8.773804
C:\Users\cware\Desktop\Steller25Nov\TagTesting25Nov2013\M10.DSG	11-1-2013	15:7:31	216588.000000	4331.760000	0.625000	0.074219	-0.906250	-0.095413	-0.147706	0.461468	2.822876	-29.586792	16.571045
C:\Users\cware\Desktop\Steller25Nov\TagTesting25Nov2013\M10.DSG	11-1-2013	15:7:31	216589.000000	4331.780000	0.566406	0.039063	-0.949219	-0.088991	-0.149541	0.467890	-0.640869	-11.093140	24.734497
C:\Users\cware\Desktop\Steller25Nov\TagTesting25Nov2013\M10.DSG	11-1-2013	15:7:31	216590.000000	4331.800000	0.558594	0.031250	-0.957031	-0.085321	-0.151376	0.468807	-10.284424	2.868652	28.045654
C:\Users\cware\Desktop\Steller25Nov\TagTesting25Nov2013\M10.DSG	11-1-2013	15:7:31	216591.000000	4331.820000	0.558594	0.066406	-0.902344	-0.082569	-0.158716	0.466055	-19.439697	33.950806	25.131226
C:\Users\cware\Desktop\Steller25Nov\TagTesting25Nov2013\M10.DSG	11-1-2013	15:7:31	216592.000000	4331.840000	0.578125	0.097656	-0.859375	-0.085321	-0.162385	0.462385	-17.776489	37.933350	13.046265
C:\Users\cware\Desktop\Steller25Nov\TagTesting25Nov2013\M10.DSG	11-1-2013	15:7:31	216593.000000	4331.860000	0.964844	0.218750	-0.710938	-0.089908	-0.165138	0.456881	-3.112793	18.127441	3.768921
C:\Users\cware\Desktop\Steller25Nov\TagTesting25Nov2013\M10.DSG	11-1-2013	15:7:31	216594.000000	4331.880000	0.964844	0.218750	-0.710938	-0.088991	-0.166972	0.456881	-4.577637	2.243042	6.195068
C:\Users\cware\Desktop\Steller25Nov\TagTesting25Nov2013\M10.DSG	11-1-2013	15:7:31	216595.000000	4331.900000	0.921875	0.121094	-0.675781	-0.088073	-0.167890	0.456881	-22.369385	-11.398315	2.426147
C:\Users\cware\Desktop\Steller25Nov\TagTesting25Nov2013\M10.DSG	11-1-2013	15:7:31	216596.000000	4331.920000	0.875000	0.027344	-0.691406	-0.087156	-0.171560	0.455046	-39.031982	-10.025024	-3.662109
C:\Users\cware\Desktop\Steller25Nov\TagTesting25Nov2013\M10.DSG	11-1-2013	15:7:31	216597.000000	4331.940000	0.882813	0.000000	-0.734375	-0.086239	-0.177982	0.450459	-52.749634	-12.100220	-5.294800
C:\Users\cware\Desktop\Steller25Nov\TagTesting25Nov2013\M10.DSG	11-1-2013	15:7:31	216598.000000	4331.960000	0.847656	0.042969	-0.746094	-0.086239	-0.182569	0.447706	-64.071655	-13.107300	-4.959106
C:\Users\cware\Desktop\Steller25Nov\TagTesting25Nov2013\M10.DSG	11-1-2013	15:7:31	216599.000000	4331.980000	0.785156	0.171875	-0.804688	-0.083486	-0.193578	0.437615	-74.584961	-7.308960	-7.659912
C:\Users\cware\Desktop\Steller25Nov\TagTesting25Nov2013\M10.DSG	11-1-2013	15:7:31	216600.000000	4332.000000	0.718750	0.300781	-0.867188	-0.085321	-0.198165	0.432110	-76.217651	7.232666	-12.664795
C:\Users\cware\Desktop\Steller25Nov\TagTesting25Nov2013\M10.DSG	11-1-2013	15:7:31	216601.000000	4332.020000	0.687500	0.449219	-0.882813	-0.088991	-0.209174	0.419266	-70.220947	28.060913	-18.142700
C:\Users\cware\Desktop\Steller25Nov\TagTesting25Nov2013\M10.DSG	11-1-2013	15:7:31	216602.000000	4332.040000	0.753906	0.554688	-0.902344	-0.094495	-0.211009	0.411927	-59.570313	34.271240	-25.619507
C:\Users\cware\Desktop\Steller25Nov\TagTesting25Nov2013\M10.DSG	11-1-2013	15:7:31	216603.000000	4332.060000	0.777344	0.582031	-0.921875	-0.103670	-0.215596	0.398165	-47.485352	46.340942	-34.729004
C:\Users\cware\Desktop\Steller25Nov\TagTesting25Nov2013\M10.DSG	11-1-2013	15:7:31	216604.000000	4332.080000	0.785156	0.539063	-0.933594	-0.111009	-0.215596	0.389908	-42.907715	61.920166	-39.947510
C:\Users\cware\Desktop\Steller25Nov\TagTesting25Nov2013\M10.DSG	11-1-2013	15:7:31	216605.000000	4332.100000	0.832031	0.472656	-0.886719	-0.118349	-0.215596	0.371560	-37.887573	76.385498	-42.388916
C:\Users\cware\Desktop\Steller25Nov\TagTesting25Nov2013\M10.DSG	11-1-2013	15:7:31	216606.000000	4332.120000	0.910156	0.425781	-0.820313	-0.135780	-0.214679	0.364220	-37.078857	79.299927	-42.282104
C:\Users\cware\Desktop\Steller25Nov\TagTesting25Nov2013\M10.DSG	11-1-2013	15:7:31	216607.000000	4332.140000	0.984375	0.390625	-0.738281	-0.143119	-0.213761	0.354128	-38.284302	71.685791	-43.624878
C:\Users\cware\Desktop\Steller25Nov\TagTesting25Nov2013\M10.DSG	11-1-2013	15:7:31	216608.000000	4332.160000	1.027344	0.378906	-0.660156	-0.157798	-0.210092	0.333945	-36.819458	60.653687	-47.454834
C:\Users\cware\Desktop\Steller25Nov\TagTesting25Nov2013\M10.DSG	11-1-2013	15:7:31	216609.000000	4332.180000	1.054688	0.347656	-0.585938	-0.165138	-0.207339	0.326606	-34.698486	51.513672	-51.971436
C:\Users\cware\Desktop\Steller25Nov\TagTesting25Nov2013\M10.DSG	11-1-2013	15:7:31	216610.000000	4332.200000	1.101563	0.296875	-0.542969	-0.177982	-0.201835	0.312844	-30.654907	43.151855	-54.153442
C:\Users\cware\Desktop\Steller25Nov\TagTesting25Nov2013\M10.DSG	11-1-2013	15:7:31	216611.000000	4332.220000	1.109375	0.273438	-0.535156	-0.183486	-0.199083	0.307339	-25.329590	35.324097	-55.572510
C:\Users\cware\Desktop\Steller25Nov\TagTesting25Nov2013\M10.DSG	11-1-2013	15:7:31	216612.000000	4332.240000	1.101563	0.257813	-0.554688	-0.196330	-0.189908	0.296330	-22.750854	31.478882	-55.603027
C:\Users\cware\Desktop\Steller25Nov\TagTesting25Nov2013\M10.DSG	11-1-2013	15:7:31	216613.000000	4332.260000	1.078125	0.246094	-0.566406	-0.200000	-0.185321	0.292661	-20.675659	28.396606	-55.847168
C:\Users\cware\Desktop\Steller25Nov\TagTesting25Nov2013\M10.DSG	11-1-2013	15:7:31	216614.000000	4332.280000	1.066406	0.261719	-0.558594	-0.210092	-0.175229	0.283486	-18.035889	27.481079	-54.748535
C:\Users\cware\Desktop\Steller25Nov\TagTesting25Nov2013\M10.DSG	11-1-2013	15:7:31	216615.000000	4332.300000	1.046875	0.257813	-0.535156	-0.216514	-0.170642	0.278899	-16.128540	25.405884	-52.261353
C:\Users\cware\Desktop\Steller25Nov\TagTesting25Nov2013\M10.DSG	11-1-2013	15:7:31	216616.000000	4332.320000	1.035156	0.230469	-0.515625	-0.225688	-0.161468	0.271560	-15.396118	25.100708	-50.216675
C:\Users\cware\Desktop\Steller25Nov\TagTesting25Nov2013\M10.DSG	11-1-2013	15:7:31	216617.000000	4332.340000	1.007813	0.199219	-0.503906	-0.230275	-0.157798	0.266972	-15.884399	20.141602	-48.156738
C:\Users\cware\Desktop\Steller25Nov\TagTesting25Nov2013\M10.DSG	11-1-2013	15:7:31	216618.000000	4332.360000	0.996094	0.191406	-0.468750	-0.236697	-0.148624	0.261468	-16.189575	22.232056	-44.357300
C:\Users\cware\Desktop\Steller25Nov\TagTesting25Nov2013\M10.DSG	11-1-2013	15:7:31	216619.000000	4332.380000	0.964844	0.183594	-0.417969	-0.240367	-0.144037	0.257798	-12.817383	23.651123	-38.742065
C:\Users\cware\Desktop\Steller25Nov\TagTesting25Nov2013\M10.DSG	11-1-2013	15:7:31	216620.000000	4332.400000	0.964844	0.183594	-0.417969	-0.242202	-0.136697	0.253211	-3.784180	16.036987	-38.925171
C:\Users\cware\Desktop\Steller25Nov\TagTesting25Nov2013\M10.DSG	11-1-2013	15:7:31	216621.000000	4332.420000	0.921875	0.136719	-0.316406	-0.248624	-0.133028	0.251376	6.561279	5.767822	-43.045044
C:\Users\cware\Desktop\Steller25Nov\TagTesting25Nov2013\M10.DSG	11-1-2013	15:7:31	216622.000000	4332.440000	0.824219	0.058594	-0.253906	-0.251376	-0.126606	0.249541	9.033203	7.125854	-45.455933
C:\Users\cware\Desktop\Steller25Nov\TagTesting25Nov2013\M10.DSG	11-1-2013	15:7:31	216623.000000	4332.460000	0.781250	-0.050781	-0.191406	-0.256881	-0.115596	0.249541	8.209229	30.105591	-48.828125
C:\Users\cware\Desktop\Steller25Nov\TagTesting25Nov2013\M10.DSG	11-1-2013	15:7:31	216624.000000	4332.480000	0.839844	-0.156250	-0.265625	-0.260550	-0.109174	0.244954	19.424438	42.114258	-51.147461
C:\Users\cware\Desktop\Steller25Nov\TagTesting25Nov2013\M10.DSG	11-1-2013	15:7:31	216625.000000	4332.500000	0.925781	-0.109375	-0.460938	-0.269725	-0.096330	0.238532	54.580688	30.532837	-53.024292
C:\Users\cware\Desktop\Steller25Nov\TagTesting25Nov2013\M10.DSG	11-1-2013	15:7:31	216626.000000	4332.520000	0.960938	0.019531	-0.500000	-0.272477	-0.086239	0.239450	66.955566	3.387451	-44.799805
C:\Users\cware\Desktop\Steller25Nov\TagTesting25Nov2013\M10.DSG	11-1-2013	15:7:31	216627.000000	4332.540000	0.921875	0.109375	-0.421875	-0.277064	-0.069725	0.244954	33.676147	-7.995605	-34.820557
C:\Users\cware\Desktop\Steller25Nov\TagTesting25Nov2013\M10.DSG	11-1-2013	15:7:31	216628.000000	4332.560000	0.894531	0.101563	-0.363281	-0.277064	-0.065138	0.246789	1.525879	-11.825562	-30.853271
C:\Users\cware\Desktop\Steller25Nov\TagTesting25Nov2013\M10.DSG	11-1-2013	15:7:31	216629.000000	4332.580000	0.863281	0.050781	-0.343750	-0.279817	-0.060550	0.250459	-19.470215	-14.724731	-25.131226
C:\Users\cware\Desktop\Steller25Nov\TagTesting25Nov2013\M10.DSG	11-1-2013	15:7:31	216630.000000	4332.600000	0.804688	0.019531	-0.292969	-0.280734	-0.058716	0.251376	-32.730103	-11.108398	-18.127441
C:\Users\cware\Desktop\Steller25Nov\TagTesting25Nov2013\M10.DSG	11-1-2013	15:7:31	216631.000000	4332.620000	0.730469	-0.003906	-0.214844	-0.280734	-0.060550	0.249541	-45.852661	13.900757	-14.205933
C:\Users\cware\Desktop\Steller25Nov\TagTesting25Nov2013\M10.DSG	11-1-2013	15:7:31	216632.000000	4332.640000	0.804688	-0.066406	-0.199219	-0.281651	-0.060550	0.245872	-49.194336	21.011353	-17.745972
C:\Users\cware\Desktop\Steller25Nov\TagTesting25Nov2013\M10.DSG	11-1-2013	15:7:31	216633.000000	4332.660000	0.992188	-0.136719	-0.265625	-0.284404	-0.061468	0.235780	-47.622681	-3.433228	-21.636963
C:\Users\cware\Desktop\Steller25Nov\TagTesting25Nov2013\M10.DSG	11-1-2013	15:7:31	216634.000000	4332.680000	1.089844	-0.167969	-0.332031	-0.283486	-0.060550	0.236697	-44.403076	-32.211304	-18.890381
C:\Users\cware\Desktop\Steller25Nov\TagTesting25Nov2013\M10.DSG	11-1-2013	15:7:31	216635.000000	4332.700000	1.003906	-0.203125	-0.359375	-0.283486	-0.059633	0.241284	-45.867920	-37.445068	-12.512207
C:\Users\cware\Desktop\Steller25Nov\TagTesting25Nov2013\M10.DSG	11-1-2013	15:7:31	216636.000000	4332.720000	0.839844	-0.214844	-0.406250	-0.282569	-0.061468	0.244037	-47.119141	-28.030396	-9.201050
C:\Users\cware\Desktop\Steller25Nov\TagTesting25Nov2013\M10.DSG	11-1-2013	15:7:31	216637.000000	4332.740000	0.785156	-0.195313	-0.484375	-0.280734	-0.064220	0.244037	-47.393799	-18.478394	-9.506226
C:\Users\cware\Desktop\Steller25Nov\TagTesting25Nov2013\M10.DSG	11-1-2013	15:7:31	216638.000000	4332.760000	0.808594	-0.109375	-0.554688	-0.281651	-0.065138	0.244954	-53.848267	-13.641357	-6.423950
C:\Users\cware\Desktop\Steller25Nov\TagTesting25Nov2013\M10.DSG	11-1-2013	15:7:31	216639.000000	4332.780000	0.875000	-0.019531	-0.515625	-0.279817	-0.070642	0.243119	-64.636230	-13.198853	1.541138
C:\Users\cware\Desktop\Steller25Nov\TagTesting25Nov2013\M10.DSG	11-1-2013	15:7:31	216640.000000	4332.800000	0.941406	0.058594	-0.417969	-0.279817	-0.074312	0.241284	-66.238403	-16.342163	10.482788
C:\Users\cware\Desktop\Steller25Nov\TagTesting25Nov2013\M10.DSG	11-1-2013	15:7:31	216641.000000	4332.820000	0.984375	0.082031	-0.386719	-0.277064	-0.084404	0.241284	-62.377930	-26.596069	20.706177
C:\Users\cware\Desktop\Steller25Nov\TagTesting25Nov2013\M10.DSG	11-1-2013	15:7:31	216642.000000	4332.840000	0.980469	0.089844	-0.394531	-0.274312	-0.089908	0.241284	-58.624268	-33.187866	25.466919
C:\Users\cware\Desktop\Steller25Nov\TagTesting25Nov2013\M10.DSG	11-1-2013	15:7:31	216643.000000	4332.860000	0.937500	0.101563	-0.445313	-0.268807	-0.101835	0.243119	-42.205811	-34.469604	23.651123
C:\Users\cware\Desktop\Steller25Nov\TagTesting25Nov2013\M10.DSG	11-1-2013	15:7:31	216644.000000	4332.880000	0.902344	0.121094	-0.507813	-0.266055	-0.106422	0.246789	-27.694702	-30.334473	21.621704
C:\Users\cware\Desktop\Steller25Nov\TagTesting25Nov2013\M10.DSG	11-1-2013	15:7:31	216645.000000	4332.900000	0.984375	0.144531	-0.519531	-0.264220	-0.110092	0.247706	-29.052734	-28.427124	19.195557
C:\Users\cware\Desktop\Steller25Nov\TagTesting25Nov2013\M10.DSG	11-1-2013	15:7:31	216646.000000	4332.920000	0.984375	0.144531	-0.519531	-0.259633	-0.117431	0.253211	-33.920288	-36.254883	20.034790
C:\Users\cware\Desktop\Steller25Nov\TagTesting25Nov2013\M10.DSG	11-1-2013	15:7:31	216647.000000	4332.940000	1.031250	0.097656	-0.597656	-0.255963	-0.122936	0.255963	-23.223877	-39.123535	24.078369
C:\Users\cware\Desktop\Steller25Nov\TagTesting25Nov2013\M10.DSG	11-1-2013	15:7:31	216648.000000	4332.960000	1.000000	0.058594	-0.644531	-0.249541	-0.130275	0.261468	-9.857178	-29.769897	27.008057
C:\Users\cware\Desktop\Steller25Nov\TagTesting25Nov2013\M10.DSG	11-1-2013	15:7:31	216649.000000	4332.980000	0.996094	0.027344	-0.644531	-0.248624	-0.133945	0.264220	-1.907349	-22.109985	26.397705
C:\Users\cware\Desktop\Steller25Nov\TagTesting25Nov2013\M10.DSG	11-1-2013	15:7:31	216650.000000	4333.000000	0.988281	0.023438	-0.656250	-0.242202	-0.141284	0.269725	-7.797241	-21.728516	23.788452
C:\Users\cware\Desktop\Steller25Nov\TagTesting25Nov2013\M10.DSG	11-1-2013	15:7:31	216651.000000	4333.020000	0.964844	0.046875	-0.671875	-0.239450	-0.144954	0.270642	-16.174316	-12.222290	20.568848
C:\Users\cware\Desktop\Steller25Nov\TagTesting25Nov2013\M10.DSG	11-1-2013	15:7:31	216652.000000	4333.040000	0.992188	0.070313	-0.664063	-0.235780	-0.150459	0.271560	-18.737793	-7.904053	13.839722
C:\Users\cware\Desktop\Steller25Nov\TagTesting25Nov2013\M10.DSG	11-1-2013	15:7:31	216653.000000	4333.060000	1.007813	0.066406	-0.648438	-0.235780	-0.152294	0.271560	-19.104004	-4.272461	6.240845
C:\Users\cware\Desktop\Steller25Nov\TagTesting25Nov2013\M10.DSG	11-1-2013	15:7:31	216654.000000	4333.080000	1.007813	0.066406	-0.640625	-0.234862	-0.155963	0.268807	-21.530151	-2.532959	1.358032
C:\Users\cware\Desktop\Steller25Nov\TagTesting25Nov2013\M10.DSG	11-1-2013	15:7:31	216655.000000	4333.100000	0.992188	0.082031	-0.648438	-0.233945	-0.157798	0.268807	-24.383545	1.693726	-0.534058
C:\Users\cware\Desktop\Steller25Nov\TagTesting25Nov2013\M10.DSG	11-1-2013	15:7:31	216656.000000	4333.120000	0.972656	0.113281	-0.652344	-0.233028	-0.160550	0.263303	-26.504517	6.088257	0.320435
C:\Users\cware\Desktop\Steller25Nov\TagTesting25Nov2013\M10.DSG	11-1-2013	15:7:31	216657.000000	4333.140000	0.984375	0.136719	-0.644531	-0.233945	-0.160550	0.261468	-27.374268	6.225586	3.021240
C:\Users\cware\Desktop\Steller25Nov\TagTesting25Nov2013\M10.DSG	11-1-2013	15:7:31	216658.000000	4333.160000	0.976563	0.175781	-0.625000	-0.233028	-0.165138	0.256881	-27.496338	3.265381	4.562378
C:\Users\cware\Desktop\Steller25Nov\TagTesting25Nov2013\M10.DSG	11-1-2013	15:7:31	216659.000000	4333.180000	0.960938	0.218750	-0.609375	-0.233028	-0.166972	0.254128	-27.359009	2.227783	3.372192
C:\Users\cware\Desktop\Steller25Nov\TagTesting25Nov2013\M10.DSG	11-1-2013	15:7:31	216660.000000	4333.200000	0.949219	0.234375	-0.585938	-0.233028	-0.167890	0.252294	-25.634766	1.007080	0.488281
C:\Users\cware\Desktop\Steller25Nov\TagTesting25Nov2013\M10.DSG	11-1-2013	15:7:31	216661.000000	4333.220000	0.953125	0.242188	-0.585938	-0.233028	-0.171560	0.248624	-21.636963	1.861572	-3.799438
C:\Users\cware\Desktop\Steller25Nov\TagTesting25Nov2013\M10.DSG	11-1-2013	15:7:31	216662.000000	4333.240000	0.968750	0.234375	-0.585938	-0.232110	-0.171560	0.248624	-17.364502	3.463745	-6.469727
C:\Users\cware\Desktop\Steller25Nov\TagTesting25Nov2013\M10.DSG	11-1-2013	15:7:31	216663.000000	4333.260000	0.984375	0.222656	-0.550781	-0.233945	-0.170642	0.244954	-15.243530	-0.152588	-7.766724
C:\Users\cware\Desktop\Steller25Nov\TagTesting25Nov2013\M10.DSG	11-1-2013	15:7:31	216664.000000	4333.280000	0.964844	0.226563	-0.523438	-0.233945	-0.171560	0.244037	-11.810303	0.030518	-9.399414
C:\Users\cware\Desktop\Steller25Nov\TagTesting25Nov2013\M10.DSG	11-1-2013	15:7:31	216665.000000	4333.300000	1.007813	0.226563	-0.535156	-0.234862	-0.170642	0.243119	-7.553101	-1.266479	-11.749268
C:\Users\cware\Desktop\Steller25Nov\TagTesting25Nov2013\M10.DSG	11-1-2013	15:7:31	216666.000000	4333.320000	1.015625	0.203125	-0.539063	-0.235780	-0.170642	0.243119	-4.562378	-3.372192	-13.107300
C:\Users\cware\Desktop\Steller25Nov\TagTesting25Nov2013\M10.DSG	11-1-2013	15:7:31	216667.000000	4333.340000	1.015625	0.179688	-0.539063	-0.235780	-0.167890	0.243119	-1.525879	-5.020142	-14.205933
C:\Users\cware\Desktop\Steller25Nov\TagTesting25Nov2013\M10.DSG	11-1-2013	15:7:31	216668.000000	4333.360000	0.988281	0.156250	-0.562500	-0.236697	-0.165138	0.244037	-0.656128	-1.953125	-15.472412
C:\Users\cware\Desktop\Steller25Nov\TagTesting25Nov2013\M10.DSG	11-1-2013	15:7:31	216669.000000	4333.380000	0.984375	0.152344	-0.554688	-0.238532	-0.163303	0.244954	0.366211	0.656128	-17.684937
C:\Users\cware\Desktop\Steller25Nov\TagTesting25Nov2013\M10.DSG	11-1-2013	15:7:31	216670.000000	4333.400000	0.996094	0.113281	-0.546875	-0.239450	-0.162385	0.244037	1.296997	0.534058	-18.569946
C:\Users\cware\Desktop\Steller25Nov\TagTesting25Nov2013\M10.DSG	11-1-2013	15:7:31	216671.000000	4333.420000	1.035156	0.093750	-0.550781	-0.242202	-0.156881	0.245872	2.716064	-5.096436	-20.050049
C:\Users\cware\Desktop\Steller25Nov\TagTesting25Nov2013\M10.DSG	11-1-2013	15:7:31	216672.000000	4333.440000	1.035156	0.093750	-0.550781	-0.242202	-0.155046	0.245872	3.372192	-6.164551	-19.622803
C:\Users\cware\Desktop\Steller25Nov\TagTesting25Nov2013\M10.DSG	11-1-2013	15:7:31	216673.000000	4333.460000	1.000000	0.125000	-0.578125	-0.244954	-0.151376	0.245872	-4.409790	-7.949829	-17.471313
C:\Users\cware\Desktop\Steller25Nov\TagTesting25Nov2013\M10.DSG	11-1-2013	15:7:31	216674.000000	4333.480000	1.007813	0.140625	-0.585938	-0.244954	-0.149541	0.248624	-11.840820	-6.729126	-14.251709
C:\Users\cware\Desktop\Steller25Nov\TagTesting25Nov2013\M10.DSG	11-1-2013	15:7:31	216675.000000	4333.500000	1.019531	0.156250	-0.601563	-0.244954	-0.148624	0.248624	-12.298584	-8.300781	-11.917114
C:\Users\cware\Desktop\Steller25Nov\TagTesting25Nov2013\M10.DSG	11-1-2013	15:7:31	216676.000000	4333.520000	0.996094	0.167969	-0.593750	-0.246789	-0.146789	0.249541	-7.904053	-10.192871	-11.764526
C:\Users\cware\Desktop\Steller25Nov\TagTesting25Nov2013\M10.DSG	11-1-2013	15:7:31	216677.000000	4333.540000	0.953125	0.195313	-0.562500	-0.246789	-0.145872	0.251376	-1.617432	-6.225586	-12.573242
C:\Users\cware\Desktop\Steller25Nov\TagTesting25Nov2013\M10.DSG	11-1-2013	15:7:31	216678.000000	4333.560000	0.949219	0.226563	-0.574219	-0.245872	-0.144954	0.251376	3.936768	-7.461548	-15.060425
C:\Users\cware\Desktop\Steller25Nov\TagTesting25Nov2013\M10.DSG	11-1-2013	15:7:31	216679.000000	4333.580000	0.949219	0.257813	-0.585938	-0.247706	-0.141284	0.254128	8.605957	-7.598877	-16.815186
C:\Users\cware\Desktop\Steller25Nov\TagTesting25Nov2013\M10.DSG	11-1-2013	15:7:31	216680.000000	4333.600000	0.960938	0.269531	-0.578125	-0.248624	-0.138532	0.256881	11.337280	-8.514404	-17.715454
C:\Users\cware\Desktop\Steller25Nov\TagTesting25Nov2013\M10.DSG	11-1-2013	15:7:31	216681.000000	4333.620000	0.945313	0.234375	-0.558594	-0.248624	-0.133028	0.260550	15.289307	-5.950928	-18.692017
C:\Users\cware\Desktop\Steller25Nov\TagTesting25Nov2013\M10.DSG	11-1-2013	15:7:31	216682.000000	4333.640000	0.925781	0.175781	-0.531250	-0.249541	-0.130275	0.260550	21.469116	-2.975464	-19.836426
C:\Users\cware\Desktop\Steller25Nov\TagTesting25Nov2013\M10.DSG	11-1-2013	15:7:31	216683.000000	4333.660000	0.910156	0.117188	-0.519531	-0.251376	-0.125688	0.265138	31.372070	2.777100	-20.568848
C:\Users\cware\Desktop\Steller25Nov\TagTesting25Nov2013\M10.DSG	11-1-2013	15:7:31	216684.000000	4333.680000	0.933594	0.078125	-0.507813	-0.252294	-0.122018	0.266972	39.077759	3.387451	-21.102905
C:\Users\cware\Desktop\Steller25Nov\TagTesting25Nov2013\M10.DSG	11-1-2013	15:7:31	216685.000000	4333.700000	0.941406	0.042969	-0.492188	-0.254128	-0.117431	0.268807	43.930054	3.494263	-18.203735
C:\Users\cware\Desktop\Steller25Nov\TagTesting25Nov2013\M10.DSG	11-1-2013	15:7:31	216686.000000	4333.720000	0.917969	0.015625	-0.480469	-0.256881	-0.109174	0.272477	44.525146	11.398315	-14.358521
C:\Users\cware\Desktop\Steller25Nov\TagTesting25Nov2013\M10.DSG	11-1-2013	15:7:31	216687.000000	4333.740000	0.941406	0.007813	-0.492188	-0.257798	-0.106422	0.275229	41.366577	13.061523	-10.360718
C:\Users\cware\Desktop\Steller25Nov\TagTesting25Nov2013\M10.DSG	11-1-2013	15:7:31	216688.000000	4333.760000	0.992188	-0.011719	-0.460938	-0.259633	-0.100917	0.276147	37.994385	8.346558	-10.650635
C:\Users\cware\Desktop\Steller25Nov\TagTesting25Nov2013\M10.DSG	11-1-2013	15:7:31	216689.000000	4333.780000	1.070313	-0.058594	-0.441406	-0.261468	-0.097248	0.277982	38.085938	0.534058	-13.702393
C:\Users\cware\Desktop\Steller25Nov\TagTesting25Nov2013\M10.DSG	11-1-2013	15:7:31	216690.000000	4333.800000	1.085938	-0.070313	-0.496094	-0.261468	-0.092661	0.283486	37.689209	-9.597778	-10.330200
C:\Users\cware\Desktop\Steller25Nov\TagTesting25Nov2013\M10.DSG	11-1-2013	15:7:31	216691.000000	4333.820000	1.042969	-0.070313	-0.531250	-0.261468	-0.088991	0.287156	33.065796	-10.009766	1.022339
C:\Users\cware\Desktop\Steller25Nov\TagTesting25Nov2013\M10.DSG	11-1-2013	15:7:31	216692.000000	4333.840000	0.976563	-0.089844	-0.511719	-0.258716	-0.087156	0.290826	35.675049	3.158569	11.932373
C:\Users\cware\Desktop\Steller25Nov\TagTesting25Nov2013\M10.DSG	11-1-2013	15:7:31	216693.000000	4333.860000	0.859375	-0.187500	-0.531250	-0.259633	-0.087156	0.290826	45.684814	32.180786	24.642944
C:\Users\cware\Desktop\Steller25Nov\TagTesting25Nov2013\M10.DSG	11-1-2013	15:7:31	216694.000000	4333.880000	0.917969	-0.207031	-0.539063	-0.259633	-0.088991	0.286239	36.346436	22.964478	25.527954
C:\Users\cware\Desktop\Steller25Nov\TagTesting25Nov2013\M10.DSG	11-1-2013	15:7:31	216695.000000	4333.900000	1.074219	-0.128906	-0.554688	-0.258716	-0.090826	0.288991	26.733398	-20.584106	5.844116
C:\Users\cware\Desktop\Steller25Nov\TagTesting25Nov2013\M10.DSG	11-1-2013	15:7:31	216696.000000	4333.920000	1.160156	-0.082031	-0.519531	-0.255963	-0.087156	0.298165	23.040771	-39.505005	-1.998901
C:\Users\cware\Desktop\Steller25Nov\TagTesting25Nov2013\M10.DSG	11-1-2013	15:7:31	216697.000000	4333.940000	0.757813	-0.136719	-0.558594	-0.253211	-0.087156	0.303670	13.931274	-18.127441	2.288818
C:\Users\cware\Desktop\Steller25Nov\TagTesting25Nov2013\M10.DSG	11-1-2013	15:7:31	216698.000000	4333.960000	0.757813	-0.136719	-0.558594	-0.252294	-0.088073	0.307339	5.035400	3.585815	9.216309
C:\Users\cware\Desktop\Steller25Nov\TagTesting25Nov2013\M10.DSG	11-1-2013	15:7:31	216699.000000	4333.980000	0.781250	-0.160156	-0.640625	-0.251376	-0.089908	0.305505	1.068115	32.989502	15.380859
C:\Users\cware\Desktop\Steller25Nov\TagTesting25Nov2013\M10.DSG	11-1-2013	15:7:31	216700.000000	4334.000000	0.917969	-0.121094	-0.621094	-0.252294	-0.091743	0.302752	-0.061035	36.544800	18.829346
C:\Users\cware\Desktop\Steller25Nov\TagTesting25Nov2013\M10.DSG	11-1-2013	15:7:31	216701.000000	4334.020000	1.035156	-0.062500	-0.554688	-0.253211	-0.097248	0.292661	7.019043	29.296875	19.882202
C:\Users\cware\Desktop\Steller25Nov\TagTesting25Nov2013\M10.DSG	11-1-2013	15:7:31	216702.000000	4334.040000	1.125000	-0.027344	-0.410156	-0.254128	-0.098165	0.291743	12.161255	9.994507	20.233154
C:\Users\cware\Desktop\Steller25Nov\TagTesting25Nov2013\M10.DSG	11-1-2013	15:7:31	216703.000000	4334.060000	1.097656	0.007813	-0.312500	-0.253211	-0.102752	0.289908	11.169434	-2.319336	26.428223
C:\Users\cware\Desktop\Steller25Nov\TagTesting25Nov2013\M10.DSG	11-1-2013	15:7:31	216704.000000	4334.080000	1.058594	0.050781	-0.296875	-0.251376	-0.105505	0.291743	8.895874	-14.450073	32.043457
C:\Users\cware\Desktop\Steller25Nov\TagTesting25Nov2013\M10.DSG	11-1-2013	15:7:31	216705.000000	4334.100000	1.046875	0.101563	-0.320313	-0.244954	-0.112844	0.298165	3.051758	-33.248901	35.400391
C:\Users\cware\Desktop\Steller25Nov\TagTesting25Nov2013\M10.DSG	11-1-2013	15:7:31	216706.000000	4334.120000	0.996094	0.082031	-0.433594	-0.241284	-0.119266	0.303670	-6.561279	-44.372559	36.331177
C:\Users\cware\Desktop\Steller25Nov\TagTesting25Nov2013\M10.DSG	11-1-2013	15:7:31	216707.000000	4334.140000	0.917969	0.027344	-0.546875	-0.231193	-0.125688	0.311009	-17.791748	-44.036865	37.094116
C:\Users\cware\Desktop\Steller25Nov\TagTesting25Nov2013\M10.DSG	11-1-2013	15:7:31	216708.000000	4334.160000	0.882813	-0.031250	-0.640625	-0.225688	-0.131193	0.313761	-23.361206	-37.933350	36.270142
C:\Users\cware\Desktop\Steller25Nov\TagTesting25Nov2013\M10.DSG	11-1-2013	15:7:31	216709.000000	4334.180000	0.851563	-0.062500	-0.730469	-0.219266	-0.142202	0.319266	-25.619507	-20.294189	33.966064
C:\Users\cware\Desktop\Steller25Nov\TagTesting25Nov2013\M10.DSG	11-1-2013	15:7:31	216710.000000	4334.200000	0.875000	-0.035156	-0.773438	-0.215596	-0.146789	0.320183	-23.452759	-11.642456	33.218384
C:\Users\cware\Desktop\Steller25Nov\TagTesting25Nov2013\M10.DSG	11-1-2013	15:7:31	216711.000000	4334.220000	0.902344	0.011719	-0.738281	-0.211009	-0.157798	0.319266	-18.737793	-1.663208	34.927368
C:\Users\cware\Desktop\Steller25Nov\TagTesting25Nov2013\M10.DSG	11-1-2013	15:7:31	216712.000000	4334.240000	0.937500	0.074219	-0.687500	-0.208257	-0.161468	0.317431	-17.471313	-6.362915	37.719727
C:\Users\cware\Desktop\Steller25Nov\TagTesting25Nov2013\M10.DSG	11-1-2013	15:7:31	216713.000000	4334.260000	1.000000	0.148438	-0.628906	-0.200917	-0.173394	0.319266	-15.029907	-22.369385	40.298462
C:\Users\cware\Desktop\Steller25Nov\TagTesting25Nov2013\M10.DSG	11-1-2013	15:7:31	216714.000000	4334.280000	0.964844	0.265625	-0.550781	-0.197248	-0.177064	0.320183	-6.835938	-22.720337	37.841797
C:\Users\cware\Desktop\Steller25Nov\TagTesting25Nov2013\M10.DSG	11-1-2013	15:7:31	216715.000000	4334.300000	0.953125	0.332031	-0.535156	-0.188991	-0.184404	0.325688	7.781982	-20.507813	33.065796
C:\Users\cware\Desktop\Steller25Nov\TagTesting25Nov2013\M10.DSG	11-1-2013	15:7:31	216716.000000	4334.320000	0.941406	0.347656	-0.515625	-0.184404	-0.187156	0.329358	15.914917	-16.342163	32.348633
C:\Users\cware\Desktop\Steller25Nov\TagTesting25Nov2013\M10.DSG	11-1-2013	15:7:31	216717.000000	4334.340000	0.945313	0.332031	-0.492188	-0.177982	-0.190826	0.336697	28.030396	-23.727417	29.266357
C:\Users\cware\Desktop\Steller25Nov\TagTesting25Nov2013\M10.DSG	11-1-2013	15:7:31	216718.000000	4334.360000	0.937500	0.281250	-0.535156	-0.174312	-0.191743	0.342202	37.322998	-27.389526	24.429321
C:\Users\cware\Desktop\Steller25Nov\TagTesting25Nov2013\M10.DSG	11-1-2013	15:7:31	216719.000000	4334.380000	0.964844	0.246094	-0.542969	-0.166972	-0.188991	0.353211	41.763306	-28.625488	19.561768
C:\Users\cware\Desktop\Steller25Nov\TagTesting25Nov2013\M10.DSG	11-1-2013	15:7:31	216720.000000	4334.400000	0.968750	0.179688	-0.585938	-0.162385	-0.188991	0.360550	37.857056	-40.908813	17.669678
C:\Users\cware\Desktop\Steller25Nov\TagTesting25Nov2013\M10.DSG	11-1-2013	15:7:31	216721.000000	4334.420000	1.050781	0.128906	-0.574219	-0.158716	-0.188073	0.375229	30.456543	-62.118530	19.866943
C:\Users\cware\Desktop\Steller25Nov\TagTesting25Nov2013\M10.DSG	11-1-2013	15:7:31	216722.000000	4334.440000	1.062500	0.070313	-0.562500	-0.146789	-0.187156	0.383486	16.967773	-70.831299	26.000977
C:\Users\cware\Desktop\Steller25Nov\TagTesting25Nov2013\M10.DSG	11-1-2013	15:7:31	216723.000000	4334.460000	1.003906	0.023438	-0.542969	-0.139450	-0.188991	0.391743	0.564575	-66.955566	32.562256
C:\Users\cware\Desktop\Steller25Nov\TagTesting25Nov2013\M10.DSG	11-1-2013	15:7:31	216724.000000	4334.480000	1.003906	0.023438	-0.542969	-0.124771	-0.194495	0.403670	-2.365112	-65.460205	33.020020
C:\Users\cware\Desktop\Steller25Nov\TagTesting25Nov2013\M10.DSG	11-1-2013	15:7:31	216725.000000	4334.500000	0.968750	0.027344	-0.660156	-0.117431	-0.197248	0.408257	2.609253	-66.040039	29.586792
C:\Users\cware\Desktop\Steller25Nov\TagTesting25Nov2013\M10.DSG	11-1-2013	15:7:31	216726.000000	4334.520000	0.921875	0.054688	-0.738281	-0.102752	-0.200000	0.420183	8.712769	-74.096680	26.275635
C:\Users\cware\Desktop\Steller25Nov\TagTesting25Nov2013\M10.DSG	11-1-2013	15:7:31	216727.000000	4334.540000	0.839844	0.117188	-0.773438	-0.094495	-0.200917	0.427523	5.950928	-75.561523	23.910522
C:\Users\cware\Desktop\Steller25Nov\TagTesting25Nov2013\M10.DSG	11-1-2013	15:7:31	216728.000000	4334.560000	0.785156	0.199219	-0.777344	-0.078899	-0.201835	0.438532	-4.608154	-69.046021	21.102905
C:\Users\cware\Desktop\Steller25Nov\TagTesting25Nov2013\M10.DSG	11-1-2013	15:7:31	216729.000000	4334.580000	0.742188	0.250000	-0.789063	-0.070642	-0.203670	0.443119	-16.632080	-63.583374	18.127441
C:\Users\cware\Desktop\Steller25Nov\TagTesting25Nov2013\M10.DSG	11-1-2013	15:7:31	216730.000000	4334.600000	0.726563	0.285156	-0.832031	-0.057798	-0.206422	0.449541	-22.689819	-58.654785	16.082764
C:\Users\cware\Desktop\Steller25Nov\TagTesting25Nov2013\M10.DSG	11-1-2013	15:7:31	216731.000000	4334.620000	0.718750	0.289063	-0.851563	-0.050459	-0.210092	0.452294	-24.475098	-54.153442	15.991211
C:\Users\cware\Desktop\Steller25Nov\TagTesting25Nov2013\M10.DSG	11-1-2013	15:7:31	216732.000000	4334.640000	0.718750	0.300781	-0.867188	-0.039450	-0.215596	0.455046	-21.209717	-52.474976	15.487671
C:\Users\cware\Desktop\Steller25Nov\TagTesting25Nov2013\M10.DSG	11-1-2013	15:7:31	216733.000000	4334.660000	0.734375	0.308594	-0.875000	-0.033945	-0.217431	0.455963	-18.478394	-51.345825	14.190674
C:\Users\cware\Desktop\Steller25Nov\TagTesting25Nov2013\M10.DSG	11-1-2013	15:7:31	216734.000000	4334.680000	0.734375	0.304688	-0.882813	-0.022018	-0.222018	0.458716	-14.465332	-45.318604	15.289307
C:\Users\cware\Desktop\Steller25Nov\TagTesting25Nov2013\M10.DSG	11-1-2013	15:7:31	216735.000000	4334.700000	0.761719	0.308594	-0.878906	-0.014679	-0.222936	0.460550	-14.953613	-48.843384	16.616821
C:\Users\cware\Desktop\Steller25Nov\TagTesting25Nov2013\M10.DSG	11-1-2013	15:7:31	216736.000000	4334.720000	0.781250	0.316406	-0.855469	-0.010092	-0.227523	0.464220	-17.517090	-56.198120	17.959595
C:\Users\cware\Desktop\Steller25Nov\TagTesting25Nov2013\M10.DSG	11-1-2013	15:7:31	216737.000000	4334.740000	0.769531	0.304688	-0.886719	0.003670	-0.229358	0.466055	-21.789551	-61.828613	18.646240
C:\Users\cware\Desktop\Steller25Nov\TagTesting25Nov2013\M10.DSG	11-1-2013	15:7:31	216738.000000	4334.760000	0.750000	0.300781	-0.941406	0.011927	-0.232110	0.466972	-28.945923	-62.576294	19.378662
C:\Users\cware\Desktop\Steller25Nov\TagTesting25Nov2013\M10.DSG	11-1-2013	15:7:31	216739.000000	4334.780000	0.687500	0.281250	-0.960938	0.026606	-0.238532	0.469725	-37.414551	-57.846069	19.943237
C:\Users\cware\Desktop\Steller25Nov\TagTesting25Nov2013\M10.DSG	11-1-2013	15:7:31	216740.000000	4334.800000	0.609375	0.292969	-0.960938	0.033945	-0.243119	0.468807	-40.817261	-45.928955	20.126343
C:\Users\cware\Desktop\Steller25Nov\TagTesting25Nov2013\M10.DSG	11-1-2013	15:7:31	216741.000000	4334.820000	0.566406	0.367188	-0.933594	0.045872	-0.251376	0.466055	-38.406372	-34.820557	20.889282
C:\Users\cware\Desktop\Steller25Nov\TagTesting25Nov2013\M10.DSG	11-1-2013	15:7:31	216742.000000	4334.840000	0.562500	0.437500	-0.937500	0.050459	-0.255963	0.464220	-31.082153	-34.637451	21.224976
C:\Users\cware\Desktop\Steller25Nov\TagTesting25Nov2013\M10.DSG	11-1-2013	15:7:31	216743.000000	4334.860000	0.609375	0.460938	-0.941406	0.061468	-0.260550	0.463303	-20.263672	-40.130615	21.682739
C:\Users\cware\Desktop\Steller25Nov\TagTesting25Nov2013\M10.DSG	11-1-2013	15:7:31	216744.000000	4334.880000	0.636719	0.464844	-0.957031	0.066972	-0.263303	0.462385	-13.000488	-44.204712	24.337769
C:\Users\cware\Desktop\Steller25Nov\TagTesting25Nov2013\M10.DSG	11-1-2013	15:7:31	216745.000000	4334.900000	0.601563	0.453125	-0.964844	0.080734	-0.265138	0.465138	-6.866455	-43.350220	27.572632
C:\Users\cware\Desktop\Steller25Nov\TagTesting25Nov2013\M10.DSG	11-1-2013	15:7:31	216746.000000	4334.920000	0.554688	0.445313	-0.988281	0.087156	-0.266972	0.465138	-1.861572	-39.154053	27.984619
C:\Users\cware\Desktop\Steller25Nov\TagTesting25Nov2013\M10.DSG	11-1-2013	15:7:31	216747.000000	4334.940000	0.527344	0.429688	-1.007813	0.100000	-0.266055	0.468807	5.752563	-35.873413	27.999878
C:\Users\cware\Desktop\Steller25Nov\TagTesting25Nov2013\M10.DSG	11-1-2013	15:7:31	216748.000000	4334.960000	0.503906	0.425781	-1.000000	0.105505	-0.266972	0.470642	11.672974	-32.638550	29.449463
C:\Users\cware\Desktop\Steller25Nov\TagTesting25Nov2013\M10.DSG	11-1-2013	15:7:31	216749.000000	4334.980000	0.484375	0.445313	-0.960938	0.118349	-0.263303	0.476147	16.571045	-31.341553	31.036377
C:\Users\cware\Desktop\Steller25Nov\TagTesting25Nov2013\M10.DSG	11-1-2013	15:7:31	216750.000000	4335.000000	0.484375	0.445313	-0.960938	0.123853	-0.262385	0.479817	18.325806	-30.578613	31.646729
C:\Users\cware\Desktop\Steller25Nov\TagTesting25Nov2013\M10.DSG	11-1-2013	15:7:31	216751.000000	4335.020000	0.445313	0.394531	-0.972656	0.135780	-0.257798	0.483486	20.996094	-30.334473	32.043457
C:\Users\cware\Desktop\Steller25Nov\TagTesting25Nov2013\M10.DSG	11-1-2013	15:7:31	216752.000000	4335.040000	0.414063	0.386719	-0.964844	0.141284	-0.255046	0.488073	23.254395	-29.937744	32.821655
C:\Users\cware\Desktop\Steller25Nov\TagTesting25Nov2013\M10.DSG	11-1-2013	15:7:31	216753.000000	4335.060000	0.382813	0.410156	-0.976563	0.154128	-0.249541	0.492661	26.489258	-28.213501	35.446167
C:\Users\cware\Desktop\Steller25Nov\TagTesting25Nov2013\M10.DSG	11-1-2013	15:7:31	216754.000000	4335.080000	0.355469	0.429688	-0.980469	0.160550	-0.247706	0.497248	30.288696	-26.870728	35.995483
C:\Users\cware\Desktop\Steller25Nov\TagTesting25Nov2013\M10.DSG	11-1-2013	15:7:31	216755.000000	4335.100000	0.355469	0.410156	-0.968750	0.172477	-0.239450	0.504587	35.125732	-25.665283	35.278320
C:\Users\cware\Desktop\Steller25Nov\TagTesting25Nov2013\M10.DSG	11-1-2013	15:7:31	216756.000000	4335.120000	0.339844	0.398438	-0.984375	0.177982	-0.235780	0.509174	42.404175	-24.917603	33.752441
C:\Users\cware\Desktop\Steller25Nov\TagTesting25Nov2013\M10.DSG	11-1-2013	15:7:31	216757.000000	4335.140000	0.312500	0.378906	-0.988281	0.189908	-0.223853	0.519266	49.621582	-23.757935	30.517578
C:\Users\cware\Desktop\Steller25Nov\TagTesting25Nov2013\M10.DSG	11-1-2013	15:7:31	216758.000000	4335.160000	0.273438	0.343750	-1.027344	0.194495	-0.216514	0.523853	54.138184	-19.149780	29.586792
C:\Users\cware\Desktop\Steller25Nov\TagTesting25Nov2013\M10.DSG	11-1-2013	15:7:31	216759.000000	4335.180000	0.281250	0.324219	-1.042969	0.202752	-0.203670	0.534862	56.808472	-12.435913	27.938843
C:\Users\cware\Desktop\Steller25Nov\TagTesting25Nov2013\M10.DSG	11-1-2013	15:7:31	216760.000000	4335.200000	0.328125	0.312500	-1.039063	0.207339	-0.195413	0.539450	56.243896	-13.748169	25.512695
C:\Users\cware\Desktop\Steller25Nov\TagTesting25Nov2013\M10.DSG	11-1-2013	15:7:31	216761.000000	4335.220000	0.359375	0.289063	-1.019531	0.211009	-0.182569	0.544037	55.908203	-18.356323	23.025513
C:\Users\cware\Desktop\Steller25Nov\TagTesting25Nov2013\M10.DSG	11-1-2013	15:7:31	216762.000000	4335.240000	0.343750	0.257813	-1.007813	0.218349	-0.174312	0.553211	56.259155	-23.361206	19.866943
C:\Users\cware\Desktop\Steller25Nov\TagTesting25Nov2013\M10.DSG	11-1-2013	15:7:31	216763.000000	4335.260000	0.308594	0.222656	-1.011719	0.222936	-0.167890	0.559633	54.580688	-24.826050	15.899658
C:\Users\cware\Desktop\Steller25Nov\TagTesting25Nov2013\M10.DSG	11-1-2013	15:7:31	216764.000000	4335.280000	0.277344	0.195313	-1.023438	0.231193	-0.151376	0.567890	52.795410	-23.483276	15.106201
C:\Users\cware\Desktop\Steller25Nov\TagTesting25Nov2013\M10.DSG	11-1-2013	15:7:31	216765.000000	4335.300000	0.246094	0.171875	-1.042969	0.234862	-0.144954	0.570642	43.304443	-23.269653	19.836426
C:\Users\cware\Desktop\Steller25Nov\TagTesting25Nov2013\M10.DSG	11-1-2013	15:7:31	216766.000000	4335.320000	0.175781	0.152344	-1.050781	0.243119	-0.132110	0.578899	32.226563	-12.145996	23.651123
C:\Users\cware\Desktop\Steller25Nov\TagTesting25Nov2013\M10.DSG	11-1-2013	15:7:31	216767.000000	4335.340000	0.195313	0.136719	-1.078125	0.245872	-0.127523	0.579817	21.072388	-7.415771	25.878906
C:\Users\cware\Desktop\Steller25Nov\TagTesting25Nov2013\M10.DSG	11-1-2013	15:7:31	216768.000000	4335.360000	0.238281	0.128906	-1.093750	0.251376	-0.121101	0.583486	18.325806	-8.331299	25.329590
C:\Users\cware\Desktop\Steller25Nov\TagTesting25Nov2013\M10.DSG	11-1-2013	15:7:31	216769.000000	4335.380000	0.277344	0.140625	-1.089844	0.254128	-0.119266	0.585321	18.066406	-5.783081	25.497437
C:\Users\cware\Desktop\Steller25Nov\TagTesting25Nov2013\M10.DSG	11-1-2013	15:7:31	216770.000000	4335.400000	0.250000	0.140625	-1.093750	0.257798	-0.111009	0.588073	20.538330	-9.033203	24.353027
C:\Users\cware\Desktop\Steller25Nov\TagTesting25Nov2013\M10.DSG	11-1-2013	15:7:31	216771.000000	4335.420000	0.226563	0.144531	-1.078125	0.261468	-0.106422	0.588991	23.986816	-11.123657	19.760132
C:\Users\cware\Desktop\Steller25Nov\TagTesting25Nov2013\M10.DSG	11-1-2013	15:7:31	216772.000000	4335.440000	0.207031	0.140625	-1.093750	0.266055	-0.097248	0.592661	26.962280	-10.665894	16.403198
C:\Users\cware\Desktop\Steller25Nov\TagTesting25Nov2013\M10.DSG	11-1-2013	15:7:31	216773.000000	4335.460000	0.207031	0.148438	-1.105469	0.267890	-0.092661	0.595413	30.593872	-13.671875	12.649536
C:\Users\cware\Desktop\Steller25Nov\TagTesting25Nov2013\M10.DSG	11-1-2013	15:7:31	216774.000000	4335.480000	0.195313	0.171875	-1.128906	0.269725	-0.082569	0.600000	33.447266	-14.312744	10.360718
C:\Users\cware\Desktop\Steller25Nov\TagTesting25Nov2013\M10.DSG	11-1-2013	15:7:31	216775.000000	4335.500000	0.160156	0.167969	-1.156250	0.274312	-0.077064	0.600917	37.551880	-11.260986	9.796143
C:\Users\cware\Desktop\Steller25Nov\TagTesting25Nov2013\M10.DSG	11-1-2013	15:7:31	216776.000000	4335.520000	0.160156	0.167969	-1.156250	0.277982	-0.071560	0.604587	38.177490	-7.019043	8.239746
C:\Users\cware\Desktop\Steller25Nov\TagTesting25Nov2013\M10.DSG	11-1-2013	15:7:31	216777.000000	4335.540000	0.187500	0.117188	-1.121094	0.277982	-0.059633	0.608257	37.063599	-9.094238	5.355835
C:\Users\cware\Desktop\Steller25Nov\TagTesting25Nov2013\M10.DSG	11-1-2013	15:7:31	216778.000000	4335.560000	0.187500	0.085938	-1.113281	0.280734	-0.053211	0.609174	35.842896	-10.208130	1.510620
C:\Users\cware\Desktop\Steller25Nov\TagTesting25Nov2013\M10.DSG	11-1-2013	15:7:31	216779.000000	4335.580000	0.171875	0.046875	-1.093750	0.284404	-0.041284	0.612844	34.240723	-7.278442	-2.655029
C:\Users\cware\Desktop\Steller25Nov\TagTesting25Nov2013\M10.DSG	11-1-2013	15:7:31	216780.000000	4335.600000	0.191406	0.027344	-1.105469	0.284404	-0.035780	0.615596	32.989502	-8.987427	-6.759644
C:\Users\cware\Desktop\Steller25Nov\TagTesting25Nov2013\M10.DSG	11-1-2013	15:7:31	216781.000000	4335.620000	0.175781	0.007813	-1.109375	0.285321	-0.026606	0.618349	31.509399	-9.231567	-8.956909
C:\Users\cware\Desktop\Steller25Nov\TagTesting25Nov2013\M10.DSG	11-1-2013	15:7:31	216782.000000	4335.640000	0.164063	0.000000	-1.121094	0.286239	-0.020183	0.620183	29.434204	-8.483887	-9.719849
C:\Users\cware\Desktop\Steller25Nov\TagTesting25Nov2013\M10.DSG	11-1-2013	15:7:31	216783.000000	4335.660000	0.171875	0.003906	-1.101563	0.288073	-0.011927	0.622936	26.443481	-9.170532	-9.841919
C:\Users\cware\Desktop\Steller25Nov\TagTesting25Nov2013\M10.DSG	11-1-2013	15:7:31	216784.000000	4335.680000	0.164063	-0.003906	-1.121094	0.288991	-0.006422	0.623853	24.765015	-6.912231	-8.407593
C:\Users\cware\Desktop\Steller25Nov\TagTesting25Nov2013\M10.DSG	11-1-2013	15:7:31	216785.000000	4335.700000	0.183594	-0.003906	-1.136719	0.289908	0.001835	0.626606	21.026611	-8.941650	-8.697510
C:\Users\cware\Desktop\Steller25Nov\TagTesting25Nov2013\M10.DSG	11-1-2013	15:7:31	216786.000000	4335.720000	0.179688	0.000000	-1.164063	0.289908	0.004587	0.625688	17.974854	-5.905151	-9.063721
C:\Users\cware\Desktop\Steller25Nov\TagTesting25Nov2013\M10.DSG	11-1-2013	15:7:31	216787.000000	4335.740000	0.203125	-0.031250	-1.160156	0.292661	0.011009	0.628440	14.831543	-7.278442	-9.323120
C:\Users\cware\Desktop\Steller25Nov\TagTesting25Nov2013\M10.DSG	11-1-2013	15:7:31	216788.000000	4335.760000	0.187500	-0.054688	-1.140625	0.291743	0.013761	0.627523	10.147095	-2.639771	-8.239746
C:\Users\cware\Desktop\Steller25Nov\TagTesting25Nov2013\M10.DSG	11-1-2013	15:7:31	216789.000000	4335.780000	0.187500	-0.062500	-1.144531	0.291743	0.017431	0.629358	2.838135	0.106812	-7.690430
C:\Users\cware\Desktop\Steller25Nov\TagTesting25Nov2013\M10.DSG	11-1-2013	15:7:31	216790.000000	4335.800000	0.187500	-0.058594	-1.156250	0.292661	0.019266	0.628440	-2.273560	1.037598	-7.980347
C:\Users\cware\Desktop\Steller25Nov\TagTesting25Nov2013\M10.DSG	11-1-2013	15:7:31	216791.000000	4335.820000	0.183594	-0.050781	-1.160156	0.289908	0.019266	0.628440	-7.965088	4.409790	-9.490967
C:\Users\cware\Desktop\Steller25Nov\TagTesting25Nov2013\M10.DSG	11-1-2013	15:7:31	216792.000000	4335.840000	0.160156	-0.027344	-1.152344	0.288991	0.019266	0.630275	-11.322021	3.402710	-9.552002
C:\Users\cware\Desktop\Steller25Nov\TagTesting25Nov2013\M10.DSG	11-1-2013	15:7:31	216793.000000	4335.860000	0.152344	-0.023438	-1.156250	0.288073	0.016514	0.629358	-11.077881	4.699707	-9.902954
C:\Users\cware\Desktop\Steller25Nov\TagTesting25Nov2013\M10.DSG	11-1-2013	15:7:31	216794.000000	4335.880000	0.164063	-0.027344	-1.160156	0.287156	0.016514	0.629358	-11.352539	5.004883	-11.062622
C:\Users\cware\Desktop\Steller25Nov\TagTesting25Nov2013\M10.DSG	11-1-2013	15:7:31	216795.000000	4335.900000	0.210938	-0.031250	-1.152344	0.283486	0.015596	0.629358	-12.145996	2.899170	-12.130737
C:\Users\cware\Desktop\Steller25Nov\TagTesting25Nov2013\M10.DSG	11-1-2013	15:7:31	216796.000000	4335.920000	0.226563	-0.027344	-1.160156	0.284404	0.012844	0.629358	-14.465332	-0.015259	-12.008667
C:\Users\cware\Desktop\Steller25Nov\TagTesting25Nov2013\M10.DSG	11-1-2013	15:7:31	216797.000000	4335.940000	0.238281	-0.039063	-1.156250	0.281651	0.009174	0.628440	-15.930176	-0.061035	-11.764526
C:\Users\cware\Desktop\Steller25Nov\TagTesting25Nov2013\M10.DSG	11-1-2013	15:7:31	216798.000000	4335.960000	0.242188	-0.027344	-1.164063	0.282569	0.009174	0.628440	-16.326904	-1.541138	-10.726929
C:\Users\cware\Desktop\Steller25Nov\TagTesting25Nov2013\M10.DSG	11-1-2013	15:7:31	216799.000000	4335.980000	0.218750	-0.023438	-1.167969	0.282569	0.006422	0.628440	-16.342163	-3.829956	-11.001587
C:\Users\cware\Desktop\Steller25Nov\TagTesting25Nov2013\M10.DSG	11-1-2013	15:7:31	216800.000000	4336.000000	0.214844	0.000000	-1.191406	0.281651	0.004587	0.628440	-15.502930	-4.653931	-11.871338
C:\Users\cware\Desktop\Steller25Nov\TagTesting25Nov2013\M10.DSG	11-1-2013	15:7:31	216801.000000	4336.020000	0.207031	0.007813	-1.195313	0.280734	0.002752	0.627523	-13.168335	-3.234863	-12.496948
C:\Users\cware\Desktop\Steller25Nov\TagTesting25Nov2013\M10.DSG	11-1-2013	15:7:31	216802.000000	4336.040000	0.199219	0.011719	-1.210938	0.280734	0.000917	0.625688	-11.306763	-4.638672	-12.695313
C:\Users\cware\Desktop\Steller25Nov\TagTesting25Nov2013\M10.DSG	11-1-2013	15:7:31	216803.000000	4336.060000	0.214844	0.011719	-1.203125	0.280734	0.000000	0.626606	-10.543823	-3.570557	-12.741089
C:\Users\cware\Desktop\Steller25Nov\TagTesting25Nov2013\M10.DSG	11-1-2013	15:7:31	216804.000000	4336.080000	0.210938	0.015625	-1.195313	0.280734	-0.000917	0.625688	-9.811401	-5.035400	-12.619019
C:\Users\cware\Desktop\Steller25Nov\TagTesting25Nov2013\M10.DSG	11-1-2013	15:7:31	216805.000000	4336.100000	0.218750	0.011719	-1.195313	0.280734	-0.000917	0.626606	-10.040283	-3.402710	-11.871338
C:\Users\cware\Desktop\Steller25Nov\TagTesting25Nov2013\M10.DSG	11-1-2013	15:7:31	216806.000000	4336.120000	0.222656	0.015625	-1.175781	0.280734	-0.001835	0.624771	-9.948730	-6.332397	-11.474609
C:\Users\cware\Desktop\Steller25Nov\TagTesting25Nov2013\M10.DSG	11-1-2013	15:7:31	216807.000000	4336.140000	0.226563	0.019531	-1.175781	0.280734	-0.003670	0.626606	-10.070801	-7.431030	-11.001587
C:\Users\cware\Desktop\Steller25Nov\TagTesting25Nov2013\M10.DSG	11-1-2013	15:7:31	216808.000000	4336.160000	0.226563	0.023438	-1.191406	0.282569	-0.005505	0.624771	-10.208130	-9.246826	-10.406494
C:\Users\cware\Desktop\Steller25Nov\TagTesting25Nov2013\M10.DSG	11-1-2013	15:7:31	216809.000000	4336.180000	0.222656	0.023438	-1.187500	0.283486	-0.005505	0.623853	-9.994507	-11.947632	-10.177612
C:\Users\cware\Desktop\Steller25Nov\TagTesting25Nov2013\M10.DSG	11-1-2013	15:7:31	216810.000000	4336.200000	0.210938	0.035156	-1.203125	0.285321	-0.006422	0.623853	-9.048462	-12.008667	-10.330200
C:\Users\cware\Desktop\Steller25Nov\TagTesting25Nov2013\M10.DSG	11-1-2013	15:7:31	216811.000000	4336.220000	0.199219	0.042969	-1.242188	0.286239	-0.007339	0.623853	-8.605957	-10.025024	-11.749268
C:\Users\cware\Desktop\Steller25Nov\TagTesting25Nov2013\M10.DSG	11-1-2013	15:7:31	216812.000000	4336.240000	0.187500	0.031250	-1.234375	0.287156	-0.008257	0.622936	-8.728027	-6.546021	-12.619019
C:\Users\cware\Desktop\Steller25Nov\TagTesting25Nov2013\M10.DSG	11-1-2013	15:7:31	216813.000000	4336.260000	0.187500	0.031250	-1.199219	0.287156	-0.008257	0.622018	-9.582520	-6.179810	-12.908936
C:\Users\cware\Desktop\Steller25Nov\TagTesting25Nov2013\M10.DSG	11-1-2013	15:7:31	216814.000000	4336.280000	0.210938	0.035156	-1.175781	0.288073	-0.009174	0.622018	-10.513306	-8.773804	-12.908936
C:\Users\cware\Desktop\Steller25Nov\TagTesting25Nov2013\M10.DSG	11-1-2013	15:7:31	216815.000000	4336.300000	0.222656	0.046875	-1.171875	0.288991	-0.010092	0.622018	-12.451172	-13.763428	-13.259888
C:\Users\cware\Desktop\Steller25Nov\TagTesting25Nov2013\M10.DSG	11-1-2013	15:7:31	216816.000000	4336.320000	0.218750	0.042969	-1.175781	0.289908	-0.011927	0.621101	-15.533447	-16.738892	-13.214111
C:\Users\cware\Desktop\Steller25Nov\TagTesting25Nov2013\M10.DSG	11-1-2013	15:7:31	216817.000000	4336.340000	0.214844	0.050781	-1.171875	0.292661	-0.013761	0.619266	-18.920898	-19.653320	-14.266968
C:\Users\cware\Desktop\Steller25Nov\TagTesting25Nov2013\M10.DSG	11-1-2013	15:7:31	216818.000000	4336.360000	0.222656	0.050781	-1.175781	0.295413	-0.019266	0.619266	-18.814087	-23.818970	-14.938354
C:\Users\cware\Desktop\Steller25Nov\TagTesting25Nov2013\M10.DSG	11-1-2013	15:7:31	216819.000000	4336.380000	0.199219	0.050781	-1.175781	0.300000	-0.020183	0.618349	-16.906738	-23.681641	-14.739990
C:\Users\cware\Desktop\Steller25Nov\TagTesting25Nov2013\M10.DSG	11-1-2013	15:7:31	216820.000000	4336.400000	0.171875	0.054688	-1.179688	0.302752	-0.022018	0.615596	-15.487671	-24.017334	-14.984131
C:\Users\cware\Desktop\Steller25Nov\TagTesting25Nov2013\M10.DSG	11-1-2013	15:7:31	216821.000000	4336.420000	0.148438	0.058594	-1.187500	0.305505	-0.025688	0.614679	-12.985229	-20.889282	-14.419556
C:\Users\cware\Desktop\Steller25Nov\TagTesting25Nov2013\M10.DSG	11-1-2013	15:7:31	216822.000000	4336.440000	0.128906	0.054688	-1.191406	0.308257	-0.025688	0.613761	-10.543823	-20.095825	-13.565063
C:\Users\cware\Desktop\Steller25Nov\TagTesting25Nov2013\M10.DSG	11-1-2013	15:7:31	216823.000000	4336.460000	0.117188	0.058594	-1.203125	0.311927	-0.027523	0.611927	-6.530762	-18.539429	-13.061523
C:\Users\cware\Desktop\Steller25Nov\TagTesting25Nov2013\M10.DSG	11-1-2013	15:7:31	216824.000000	4336.480000	0.117188	0.050781	-1.203125	0.312844	-0.026606	0.611927	-4.364014	-17.089844	-12.893677
C:\Users\cware\Desktop\Steller25Nov\TagTesting25Nov2013\M10.DSG	11-1-2013	15:7:31	216825.000000	4336.500000	0.109375	0.058594	-1.207031	0.315596	-0.025688	0.610092	-3.143311	-14.678955	-13.793945
C:\Users\cware\Desktop\Steller25Nov\TagTesting25Nov2013\M10.DSG	11-1-2013	15:7:31	216826.000000	4336.520000	0.105469	0.062500	-1.203125	0.317431	-0.025688	0.610092	-1.663208	-11.581421	-13.824463
C:\Users\cware\Desktop\Steller25Nov\TagTesting25Nov2013\M10.DSG	11-1-2013	15:7:31	216827.000000	4336.540000	0.078125	0.054688	-1.203125	0.318349	-0.026606	0.609174	0.701904	-7.049561	-13.305664
C:\Users\cware\Desktop\Steller25Nov\TagTesting25Nov2013\M10.DSG	11-1-2013	15:7:31	216828.000000	4336.560000	0.066406	0.042969	-1.203125	0.317431	-0.024771	0.610092	0.579834	-5.294800	-10.925293
C:\Users\cware\Desktop\Steller25Nov\TagTesting25Nov2013\M10.DSG	11-1-2013	15:7:31	216829.000000	4336.580000	0.113281	0.062500	-1.179688	0.319266	-0.023853	0.610092	0.198364	-6.164551	-9.002686
C:\Users\cware\Desktop\Steller25Nov\TagTesting25Nov2013\M10.DSG	11-1-2013	15:7:31	216830.000000	4336.600000	0.125000	0.062500	-1.187500	0.320183	-0.022936	0.611009	1.708984	-7.598877	-8.987427
C:\Users\cware\Desktop\Steller25Nov\TagTesting25Nov2013\M10.DSG	11-1-2013	15:7:31	216831.000000	4336.620000	0.125000	0.058594	-1.171875	0.319266	-0.021101	0.611009	4.043579	-8.514404	-9.155273
C:\Users\cware\Desktop\Steller25Nov\TagTesting25Nov2013\M10.DSG	11-1-2013	15:7:31	216832.000000	4336.640000	0.085938	0.042969	-1.175781	0.320183	-0.019266	0.611009	5.722046	-5.477905	-8.911133
C:\Users\cware\Desktop\Steller25Nov\TagTesting25Nov2013\M10.DSG	11-1-2013	15:7:31	216833.000000	4336.660000	0.093750	0.027344	-1.167969	0.321101	-0.016514	0.612844	8.575439	-4.333496	-9.933472
C:\Users\cware\Desktop\Steller25Nov\TagTesting25Nov2013\M10.DSG	11-1-2013	15:7:31	216834.000000	4336.680000	0.097656	0.019531	-1.167969	0.322936	-0.013761	0.611927	11.611938	-3.616333	-9.231567
C:\Users\cware\Desktop\Steller25Nov\TagTesting25Nov2013\M10.DSG	11-1-2013	15:7:31	216835.000000	4336.700000	0.093750	0.023438	-1.171875	0.321101	-0.010092	0.613761	12.435913	-2.258301	-7.293701
C:\Users\cware\Desktop\Steller25Nov\TagTesting25Nov2013\M10.DSG	11-1-2013	15:7:31	216836.000000	4336.720000	0.085938	0.035156	-1.164063	0.322018	-0.007339	0.614679	10.848999	-0.640869	-6.164551
C:\Users\cware\Desktop\Steller25Nov\TagTesting25Nov2013\M10.DSG	11-1-2013	15:7:31	216837.000000	4336.740000	0.078125	0.015625	-1.183594	0.322018	-0.001835	0.616514	12.954712	2.471924	-6.851196
C:\Users\cware\Desktop\Steller25Nov\TagTesting25Nov2013\M10.DSG	11-1-2013	15:7:31	216838.000000	4336.760000	0.082031	0.003906	-1.183594	0.320183	0.000000	0.617431	15.365601	1.861572	-8.514404
C:\Users\cware\Desktop\Steller25Nov\TagTesting25Nov2013\M10.DSG	11-1-2013	15:7:31	216839.000000	4336.780000	0.074219	-0.003906	-1.187500	0.319266	0.001835	0.618349	17.242432	6.988525	-8.987427
C:\Users\cware\Desktop\Steller25Nov\TagTesting25Nov2013\M10.DSG	11-1-2013	15:7:31	216840.000000	4336.800000	0.078125	-0.019531	-1.179688	0.315596	0.008257	0.619266	18.234253	10.665894	-9.140015
C:\Users\cware\Desktop\Steller25Nov\TagTesting25Nov2013\M10.DSG	11-1-2013	15:7:31	216841.000000	4336.820000	0.089844	-0.042969	-1.175781	0.315596	0.011927	0.621101	17.166138	11.230469	-6.988525
C:\Users\cware\Desktop\Steller25Nov\TagTesting25Nov2013\M10.DSG	11-1-2013	15:7:31	216842.000000	4336.840000	0.097656	-0.050781	-1.156250	0.311009	0.018349	0.623853	17.654419	13.870239	-7.293701
C:\Users\cware\Desktop\Steller25Nov\TagTesting25Nov2013\M10.DSG	11-1-2013	15:7:31	216843.000000	4336.860000	0.105469	-0.062500	-1.148438	0.308257	0.021101	0.623853	18.051147	11.459351	-8.224487
C:\Users\cware\Desktop\Steller25Nov\TagTesting25Nov2013\M10.DSG	11-1-2013	15:7:31	216844.000000	4336.880000	0.085938	-0.070313	-1.152344	0.305505	0.027523	0.627523	16.571045	9.796143	-7.431030
C:\Users\cware\Desktop\Steller25Nov\TagTesting25Nov2013\M10.DSG	11-1-2013	15:7:31	216845.000000	4336.900000	0.082031	-0.085938	-1.156250	0.305505	0.030275	0.626606	13.595581	12.512207	-5.264282
C:\Users\cware\Desktop\Steller25Nov\TagTesting25Nov2013\M10.DSG	11-1-2013	15:7:31	216846.000000	4336.920000	0.082031	-0.097656	-1.160156	0.300917	0.034862	0.629358	11.535645	16.357422	-4.791260
C:\Users\cware\Desktop\Steller25Nov\TagTesting25Nov2013\M10.DSG	11-1-2013	15:7:31	216847.000000	4336.940000	0.121094	-0.085938	-1.140625	0.297248	0.037615	0.631193	10.559082	14.694214	-5.050659
C:\Users\cware\Desktop\Steller25Nov\TagTesting25Nov2013\M10.DSG	11-1-2013	15:7:31	216848.000000	4336.960000	0.156250	-0.093750	-1.136719	0.294495	0.041284	0.633028	9.994507	11.184692	-5.035400
C:\Users\cware\Desktop\Steller25Nov\TagTesting25Nov2013\M10.DSG	11-1-2013	15:7:31	216849.000000	4336.980000	0.140625	-0.109375	-1.117188	0.292661	0.044037	0.632110	8.529663	11.825562	-4.898071
C:\Users\cware\Desktop\Steller25Nov\TagTesting25Nov2013\M10.DSG	11-1-2013	15:7:31	216850.000000	4337.000000	0.117188	-0.121094	-1.125000	0.287156	0.046789	0.633945	7.492065	14.831543	-4.287720
C:\Users\cware\Desktop\Steller25Nov\TagTesting25Nov2013\M10.DSG	11-1-2013	15:7:31	216851.000000	4337.020000	0.121094	-0.125000	-1.136719	0.285321	0.048624	0.635780	5.294800	14.938354	-4.135132
C:\Users\cware\Desktop\Steller25Nov\TagTesting25Nov2013\M10.DSG	11-1-2013	15:7:31	216852.000000	4337.040000	0.144531	-0.125000	-1.128906	0.282569	0.053211	0.635780	3.616333	13.809204	-4.241943
C:\Users\cware\Desktop\Steller25Nov\TagTesting25Nov2013\M10.DSG	11-1-2013	15:7:31	216853.000000	4337.060000	0.136719	-0.109375	-1.125000	0.280734	0.054128	0.635780	1.556396	11.093140	-4.318237
C:\Users\cware\Desktop\Steller25Nov\TagTesting25Nov2013\M10.DSG	11-1-2013	15:7:31	216854.000000	4337.080000	0.160156	-0.105469	-1.109375	0.277982	0.054128	0.635780	-1.174927	12.786865	-3.936768
C:\Users\cware\Desktop\Steller25Nov\TagTesting25Nov2013\M10.DSG	11-1-2013	15:7:31	216855.000000	4337.100000	0.171875	-0.082031	-1.109375	0.274312	0.055963	0.637615	-3.677368	12.252808	-3.875732
C:\Users\cware\Desktop\Steller25Nov\TagTesting25Nov2013\M10.DSG	11-1-2013	15:7:31	216856.000000	4337.120000	0.187500	-0.078125	-1.101563	0.272477	0.055046	0.638532	-4.638672	12.908936	-3.845215
C:\Users\cware\Desktop\Steller25Nov\TagTesting25Nov2013\M10.DSG	11-1-2013	15:7:31	216857.000000	4337.140000	0.203125	-0.085938	-1.097656	0.268807	0.055963	0.638532	-4.623413	12.145996	-4.623413
C:\Users\cware\Desktop\Steller25Nov\TagTesting25Nov2013\M10.DSG	11-1-2013	15:7:31	216858.000000	4337.160000	0.199219	-0.093750	-1.097656	0.266972	0.055963	0.637615	-4.531860	10.925293	-4.867554
C:\Users\cware\Desktop\Steller25Nov\TagTesting25Nov2013\M10.DSG	11-1-2013	15:7:31	216859.000000	4337.180000	0.191406	-0.105469	-1.105469	0.264220	0.055963	0.639450	-4.882813	10.314941	-5.355835
C:\Users\cware\Desktop\Steller25Nov\TagTesting25Nov2013\M10.DSG	11-1-2013	15:7:31	216860.000000	4337.200000	0.191406	-0.128906	-1.085938	0.262385	0.056881	0.639450	-3.875732	11.688232	-5.615234
C:\Users\cware\Desktop\Steller25Nov\TagTesting25Nov2013\M10.DSG	11-1-2013	15:7:31	216861.000000	4337.220000	0.195313	-0.144531	-1.085938	0.259633	0.057798	0.639450	-2.029419	9.567261	-4.562378
C:\Users\cware\Desktop\Steller25Nov\TagTesting25Nov2013\M10.DSG	11-1-2013	15:7:31	216862.000000	4337.240000	0.187500	-0.152344	-1.089844	0.257798	0.057798	0.639450	-0.793457	8.453369	-3.295898
C:\Users\cware\Desktop\Steller25Nov\TagTesting25Nov2013\M10.DSG	11-1-2013	15:7:31	216863.000000	4337.260000	0.183594	-0.144531	-1.093750	0.255963	0.059633	0.640367	-2.838135	7.232666	-1.358032
C:\Users\cware\Desktop\Steller25Nov\TagTesting25Nov2013\M10.DSG	11-1-2013	15:7:31	216864.000000	4337.280000	0.191406	-0.136719	-1.097656	0.254128	0.059633	0.640367	-5.950928	6.164551	-0.808716
C:\Users\cware\Desktop\Steller25Nov\TagTesting25Nov2013\M10.DSG	11-1-2013	15:7:31	216865.000000	4337.300000	0.203125	-0.125000	-1.097656	0.252294	0.059633	0.641284	-10.162354	3.814697	-1.098633
C:\Users\cware\Desktop\Steller25Nov\TagTesting25Nov2013\M10.DSG	11-1-2013	15:7:31	216866.000000	4337.320000	0.195313	-0.113281	-1.085938	0.249541	0.058716	0.640367	-12.252808	7.064819	-1.388550
C:\Users\cware\Desktop\Steller25Nov\TagTesting25Nov2013\M10.DSG	11-1-2013	15:7:31	216867.000000	4337.340000	0.210938	-0.128906	-1.089844	0.249541	0.057798	0.639450	-12.542725	5.722046	-2.441406
C:\Users\cware\Desktop\Steller25Nov\TagTesting25Nov2013\M10.DSG	11-1-2013	15:7:31	216868.000000	4337.360000	0.210938	-0.128906	-1.054688	0.247706	0.055963	0.641284	-13.397217	6.042480	-3.067017
C:\Users\cware\Desktop\Steller25Nov\TagTesting25Nov2013\M10.DSG	11-1-2013	15:7:31	216869.000000	4337.380000	0.226563	-0.109375	-1.074219	0.246789	0.053211	0.639450	-15.945435	-0.778198	-3.829956
C:\Users\cware\Desktop\Steller25Nov\TagTesting25Nov2013\M10.DSG	11-1-2013	15:7:31	216870.000000	4337.400000	0.218750	-0.089844	-1.101563	0.245872	0.052294	0.640367	-17.883301	-2.090454	-2.777100
C:\Users\cware\Desktop\Steller25Nov\TagTesting25Nov2013\M10.DSG	11-1-2013	15:7:31	216871.000000	4337.420000	0.207031	-0.085938	-1.101563	0.247706	0.048624	0.640367	-19.714355	-0.717163	-1.983643
C:\Users\cware\Desktop\Steller25Nov\TagTesting25Nov2013\M10.DSG	11-1-2013	15:7:31	216872.000000	4337.440000	0.210938	-0.101563	-1.089844	0.246789	0.046789	0.639450	-20.034790	-0.961304	-1.693726
C:\Users\cware\Desktop\Steller25Nov\TagTesting25Nov2013\M10.DSG	11-1-2013	15:7:31	216873.000000	4337.460000	0.218750	-0.117188	-1.093750	0.246789	0.043119	0.638532	-17.257690	-5.889893	-1.831055
C:\Users\cware\Desktop\Steller25Nov\TagTesting25Nov2013\M10.DSG	11-1-2013	15:7:31	216874.000000	4337.480000	0.234375	-0.128906	-1.113281	0.248624	0.042202	0.638532	-16.601563	-8.148193	-1.861572
C:\Users\cware\Desktop\Steller25Nov\TagTesting25Nov2013\M10.DSG	11-1-2013	15:7:31	216875.000000	4337.500000	0.218750	-0.117188	-1.117188	0.248624	0.038532	0.636697	-18.707275	-8.804321	-1.525879
C:\Users\cware\Desktop\Steller25Nov\TagTesting25Nov2013\M10.DSG	11-1-2013	15:7:31	216876.000000	4337.520000	0.199219	-0.101563	-1.121094	0.250459	0.037615	0.637615	-20.462036	-8.010864	-1.235962
C:\Users\cware\Desktop\Steller25Nov\TagTesting25Nov2013\M10.DSG	11-1-2013	15:7:31	216877.000000	4337.540000	0.195313	-0.093750	-1.117188	0.251376	0.033028	0.636697	-21.667480	-7.125854	-1.190186
C:\Users\cware\Desktop\Steller25Nov\TagTesting25Nov2013\M10.DSG	11-1-2013	15:7:31	216878.000000	4337.560000	0.203125	-0.070313	-1.132813	0.253211	0.031193	0.634862	-22.552490	-7.553101	-1.373291
C:\Users\cware\Desktop\Steller25Nov\TagTesting25Nov2013\M10.DSG	11-1-2013	15:7:31	216879.000000	4337.580000	0.203125	-0.054688	-1.132813	0.253211	0.026606	0.635780	-22.384644	-10.665894	-2.395630
C:\Users\cware\Desktop\Steller25Nov\TagTesting25Nov2013\M10.DSG	11-1-2013	15:7:31	216880.000000	4337.600000	0.218750	-0.042969	-1.136719	0.255963	0.023853	0.633028	-21.606445	-5.920410	-2.975464
C:\Users\cware\Desktop\Steller25Nov\TagTesting25Nov2013\M10.DSG	11-1-2013	15:7:31	216881.000000	4337.620000	0.207031	-0.015625	-1.148438	0.255963	0.021101	0.633028	-19.378662	-8.377075	-3.997803
C:\Users\cware\Desktop\Steller25Nov\TagTesting25Nov2013\M10.DSG	11-1-2013	15:7:31	216882.000000	4337.640000	0.191406	-0.023438	-1.148438	0.257798	0.019266	0.633028	-17.105103	-4.837036	-3.448486
C:\Users\cware\Desktop\Steller25Nov\TagTesting25Nov2013\M10.DSG	11-1-2013	15:7:31	216883.000000	4337.660000	0.203125	-0.035156	-1.144531	0.258716	0.016514	0.631193	-17.593384	-7.949829	-2.395630
C:\Users\cware\Desktop\Steller25Nov\TagTesting25Nov2013\M10.DSG	11-1-2013	15:7:31	216884.000000	4337.680000	0.195313	-0.054688	-1.144531	0.258716	0.013761	0.630275	-18.966675	-6.072998	-1.510620
C:\Users\cware\Desktop\Steller25Nov\TagTesting25Nov2013\M10.DSG	11-1-2013	15:7:31	216885.000000	4337.700000	0.203125	-0.039063	-1.148438	0.258716	0.011927	0.631193	-20.141602	-9.017944	-2.487183
C:\Users\cware\Desktop\Steller25Nov\TagTesting25Nov2013\M10.DSG	11-1-2013	15:7:31	216886.000000	4337.720000	0.214844	-0.039063	-1.152344	0.261468	0.008257	0.629358	-20.401001	-9.490967	-3.768921
C:\Users\cware\Desktop\Steller25Nov\TagTesting25Nov2013\M10.DSG	11-1-2013	15:7:31	216887.000000	4337.740000	0.210938	-0.023438	-1.164063	0.261468	0.006422	0.628440	-19.622803	-11.322021	-5.157471
C:\Users\cware\Desktop\Steller25Nov\TagTesting25Nov2013\M10.DSG	11-1-2013	15:7:31	216888.000000	4337.760000	0.203125	-0.019531	-1.152344	0.264220	0.003670	0.627523	-18.753052	-9.994507	-5.798340
C:\Users\cware\Desktop\Steller25Nov\TagTesting25Nov2013\M10.DSG	11-1-2013	15:7:31	216889.000000	4337.780000	0.203125	0.000000	-1.171875	0.266055	0.000000	0.627523	-17.242432	-11.459351	-6.576538
C:\Users\cware\Desktop\Steller25Nov\TagTesting25Nov2013\M10.DSG	11-1-2013	15:7:31	216890.000000	4337.800000	0.183594	0.003906	-1.183594	0.266055	-0.001835	0.626606	-15.640259	-11.016846	-6.759644
C:\Users\cware\Desktop\Steller25Nov\TagTesting25Nov2013\M10.DSG	11-1-2013	15:7:31	216891.000000	4337.820000	0.171875	0.003906	-1.199219	0.267890	-0.002752	0.624771	-14.770508	-8.666992	-7.537842
C:\Users\cware\Desktop\Steller25Nov\TagTesting25Nov2013\M10.DSG	11-1-2013	15:7:31	216892.000000	4337.840000	0.167969	0.011719	-1.203125	0.268807	-0.004587	0.624771	-13.351440	-7.736206	-7.858276
C:\Users\cware\Desktop\Steller25Nov\TagTesting25Nov2013\M10.DSG	11-1-2013	15:7:31	216893.000000	4337.860000	0.152344	0.000000	-1.187500	0.270642	-0.007339	0.623853	-11.840820	-5.783081	-7.919312
C:\Users\cware\Desktop\Steller25Nov\TagTesting25Nov2013\M10.DSG	11-1-2013	15:7:31	216894.000000	4337.880000	0.171875	-0.007813	-1.183594	0.269725	-0.008257	0.623853	-11.856079	-5.477905	-8.392334
C:\Users\cware\Desktop\Steller25Nov\TagTesting25Nov2013\M10.DSG	11-1-2013	15:7:31	216895.000000	4337.900000	0.179688	0.000000	-1.183594	0.270642	-0.009174	0.622936	-11.734009	-4.730225	-9.262085
C:\Users\cware\Desktop\Steller25Nov\TagTesting25Nov2013\M10.DSG	11-1-2013	15:7:31	216896.000000	4337.920000	0.195313	0.003906	-1.175781	0.271560	-0.010092	0.622018	-11.764526	-4.913330	-10.620117
C:\Users\cware\Desktop\Steller25Nov\TagTesting25Nov2013\M10.DSG	11-1-2013	15:7:31	216897.000000	4337.940000	0.195313	0.003906	-1.175781	0.270642	-0.012844	0.622936	-12.634277	-7.278442	-11.703491
C:\Users\cware\Desktop\Steller25Nov\TagTesting25Nov2013\M10.DSG	11-1-2013	15:7:31	216898.000000	4337.960000	0.187500	0.007813	-1.175781	0.272477	-0.012844	0.621101	-13.275146	-6.729126	-11.520386
C:\Users\cware\Desktop\Steller25Nov\TagTesting25Nov2013\M10.DSG	11-1-2013	15:7:31	216899.000000	4337.980000	0.175781	0.003906	-1.195313	0.272477	-0.014679	0.621101	-13.931274	-10.101318	-11.199951
C:\Users\cware\Desktop\Steller25Nov\TagTesting25Nov2013\M10.DSG	11-1-2013	15:7:31	216900.000000	4338.000000	0.152344	0.007813	-1.191406	0.273394	-0.017431	0.621101	-15.319824	-10.772705	-10.284424
C:\Users\cware\Desktop\Steller25Nov\TagTesting25Nov2013\M10.DSG	11-1-2013	15:7:31	216901.000000	4338.020000	0.156250	0.011719	-1.187500	0.276147	-0.018349	0.620183	-15.945435	-10.696411	-9.780884
C:\Users\cware\Desktop\Steller25Nov\TagTesting25Nov2013\M10.DSG	11-1-2013	15:7:31	216902.000000	4338.040000	0.144531	0.027344	-1.195313	0.276147	-0.020183	0.619266	-15.365601	-8.789063	-10.696411
C:\Users\cware\Desktop\Steller25Nov\TagTesting25Nov2013\M10.DSG	11-1-2013	15:7:31	216903.000000	4338.060000	0.152344	0.035156	-1.183594	0.277064	-0.022936	0.617431	-14.343262	-8.865356	-11.337280
C:\Users\cware\Desktop\Steller25Nov\TagTesting25Nov2013\M10.DSG	11-1-2013	15:7:31	216904.000000	4338.080000	0.152344	0.058594	-1.187500	0.277982	-0.023853	0.618349	-13.961792	-7.125854	-11.184692
C:\Users\cware\Desktop\Steller25Nov\TagTesting25Nov2013\M10.DSG	11-1-2013	15:7:31	216905.000000	4338.100000	0.148438	0.078125	-1.175781	0.278899	-0.027523	0.616514	-15.350342	-7.492065	-11.734009
C:\Users\cware\Desktop\Steller25Nov\TagTesting25Nov2013\M10.DSG	11-1-2013	15:7:31	216906.000000	4338.120000	0.152344	0.066406	-1.175781	0.278899	-0.029358	0.615596	-16.571045	-7.354736	-10.803223
C:\Users\cware\Desktop\Steller25Nov\TagTesting25Nov2013\M10.DSG	11-1-2013	15:7:31	216907.000000	4338.140000	0.152344	0.070313	-1.171875	0.279817	-0.032110	0.614679	-18.859863	-9.490967	-10.848999
C:\Users\cware\Desktop\Steller25Nov\TagTesting25Nov2013\M10.DSG	11-1-2013	15:7:31	216908.000000	4338.160000	0.140625	0.066406	-1.179688	0.280734	-0.033945	0.613761	-19.149780	-12.969971	-10.726929
C:\Users\cware\Desktop\Steller25Nov\TagTesting25Nov2013\M10.DSG	11-1-2013	15:7:31	216909.000000	4338.180000	0.117188	0.062500	-1.187500	0.281651	-0.037615	0.612844	-19.165039	-8.865356	-10.513306
C:\Users\cware\Desktop\Steller25Nov\TagTesting25Nov2013\M10.DSG	11-1-2013	15:7:31	216910.000000	4338.200000	0.132813	0.062500	-1.187500	0.282569	-0.039450	0.611927	-18.753052	-12.832642	-11.352539
C:\Users\cware\Desktop\Steller25Nov\TagTesting25Nov2013\M10.DSG	11-1-2013	15:7:31	216911.000000	4338.220000	0.117188	0.062500	-1.179688	0.285321	-0.044037	0.610092	-17.303467	-8.575439	-11.154175
C:\Users\cware\Desktop\Steller25Nov\TagTesting25Nov2013\M10.DSG	11-1-2013	15:7:31	216912.000000	4338.240000	0.128906	0.074219	-1.164063	0.285321	-0.044037	0.610092	-17.456055	-8.911133	-11.260986
C:\Users\cware\Desktop\Steller25Nov\TagTesting25Nov2013\M10.DSG	11-1-2013	15:7:31	216913.000000	4338.260000	0.132813	0.082031	-1.167969	0.286239	-0.048624	0.607339	-15.792847	-7.904053	-10.650635
C:\Users\cware\Desktop\Steller25Nov\TagTesting25Nov2013\M10.DSG	11-1-2013	15:7:31	216914.000000	4338.280000	0.140625	0.082031	-1.199219	0.287156	-0.049541	0.608257	-13.504028	-6.607056	-10.467529
C:\Users\cware\Desktop\Steller25Nov\TagTesting25Nov2013\M10.DSG	11-1-2013	15:7:31	216915.000000	4338.300000	0.125000	0.082031	-1.187500	0.287156	-0.051376	0.607339	-10.253906	-6.744385	-9.750366
C:\Users\cware\Desktop\Steller25Nov\TagTesting25Nov2013\M10.DSG	11-1-2013	15:7:31	216916.000000	4338.320000	0.117188	0.082031	-1.183594	0.287156	-0.051376	0.607339	-8.224487	-4.714966	-9.307861
C:\Users\cware\Desktop\Steller25Nov\TagTesting25Nov2013\M10.DSG	11-1-2013	15:7:31	216917.000000	4338.340000	0.117188	0.082031	-1.171875	0.288073	-0.052294	0.607339	-6.454468	-5.676270	-9.567261
C:\Users\cware\Desktop\Steller25Nov\TagTesting25Nov2013\M10.DSG	11-1-2013	15:7:31	216918.000000	4338.360000	0.128906	0.082031	-1.183594	0.288073	-0.052294	0.606422	-4.699707	-4.821777	-9.674072
C:\Users\cware\Desktop\Steller25Nov\TagTesting25Nov2013\M10.DSG	11-1-2013	15:7:31	216919.000000	4338.380000	0.140625	0.078125	-1.179688	0.287156	-0.052294	0.607339	-3.311157	-8.468628	-10.055542
C:\Users\cware\Desktop\Steller25Nov\TagTesting25Nov2013\M10.DSG	11-1-2013	15:7:31	216920.000000	4338.400000	0.128906	0.078125	-1.175781	0.289908	-0.051376	0.606422	-2.304077	-10.238647	-10.101318
C:\Users\cware\Desktop\Steller25Nov\TagTesting25Nov2013\M10.DSG	11-1-2013	15:7:31	216921.000000	4338.420000	0.113281	0.082031	-1.171875	0.289908	-0.051376	0.606422	-2.471924	-9.368896	-9.582520
C:\Users\cware\Desktop\Steller25Nov\TagTesting25Nov2013\M10.DSG	11-1-2013	15:7:31	216922.000000	4338.440000	0.109375	0.089844	-1.167969	0.290826	-0.050459	0.607339	-3.295898	-7.537842	-9.552002
C:\Users\cware\Desktop\Steller25Nov\TagTesting25Nov2013\M10.DSG	11-1-2013	15:7:31	216923.000000	4338.460000	0.113281	0.078125	-1.156250	0.291743	-0.050459	0.606422	-3.433228	-5.828857	-9.780884
C:\Users\cware\Desktop\Steller25Nov\TagTesting25Nov2013\M10.DSG	11-1-2013	15:7:31	216924.000000	4338.480000	0.113281	0.070313	-1.156250	0.291743	-0.049541	0.606422	-3.540039	-6.668091	-11.169434
C:\Users\cware\Desktop\Steller25Nov\TagTesting25Nov2013\M10.DSG	11-1-2013	15:7:31	216925.000000	4338.500000	0.132813	0.058594	-1.160156	0.291743	-0.049541	0.606422	-3.280640	-8.026123	-12.924194
C:\Users\cware\Desktop\Steller25Nov\TagTesting25Nov2013\M10.DSG	11-1-2013	15:7:31	216926.000000	4338.520000	0.136719	0.062500	-1.152344	0.292661	-0.050459	0.607339	-2.380371	-8.880615	-13.198853
C:\Users\cware\Desktop\Steller25Nov\TagTesting25Nov2013\M10.DSG	11-1-2013	15:7:31	216927.000000	4338.540000	0.121094	0.070313	-1.140625	0.293578	-0.048624	0.606422	-1.190186	-7.019043	-13.534546
C:\Users\cware\Desktop\Steller25Nov\TagTesting25Nov2013\M10.DSG	11-1-2013	15:7:31	216928.000000	4338.560000	0.101563	0.070313	-1.148438	0.294495	-0.048624	0.606422	-1.434326	-6.622314	-14.816284
C:\Users\cware\Desktop\Steller25Nov\TagTesting25Nov2013\M10.DSG	11-1-2013	15:7:31	216929.000000	4338.580000	0.125000	0.058594	-1.128906	0.293578	-0.048624	0.607339	-0.213623	-9.109497	-17.013550
C:\Users\cware\Desktop\Steller25Nov\TagTesting25Nov2013\M10.DSG	11-1-2013	15:7:31	216930.000000	4338.600000	0.117188	0.050781	-1.144531	0.294495	-0.047706	0.606422	4.028320	-9.841919	-17.272949
C:\Users\cware\Desktop\Steller25Nov\TagTesting25Nov2013\M10.DSG	11-1-2013	15:7:31	216931.000000	4338.620000	0.082031	0.019531	-1.160156	0.294495	-0.045872	0.606422	5.355835	-8.270264	-17.089844
C:\Users\cware\Desktop\Steller25Nov\TagTesting25Nov2013\M10.DSG	11-1-2013	15:7:31	216932.000000	4338.640000	0.082031	0.023438	-1.160156	0.294495	-0.044954	0.607339	2.929688	-7.019043	-16.632080
C:\Users\cware\Desktop\Steller25Nov\TagTesting25Nov2013\M10.DSG	11-1-2013	15:7:31	216933.000000	4338.660000	0.054688	0.066406	-1.156250	0.294495	-0.042202	0.608257	0.244141	0.442505	-14.297485
C:\Users\cware\Desktop\Steller25Nov\TagTesting25Nov2013\M10.DSG	11-1-2013	15:7:31	216934.000000	4338.680000	0.054688	0.066406	-1.156250	0.294495	-0.042202	0.608257	-1.235962	-2.395630	-14.236450
C:\Users\cware\Desktop\Steller25Nov\TagTesting25Nov2013\M10.DSG	11-1-2013	15:7:31	216935.000000	4338.700000	0.097656	0.078125	-1.125000	0.292661	-0.041284	0.609174	-1.052856	-0.808716	-15.426636
C:\Users\cware\Desktop\Steller25Nov\TagTesting25Nov2013\M10.DSG	11-1-2013	15:7:31	216936.000000	4338.720000	0.109375	0.070313	-1.156250	0.292661	-0.041284	0.609174	1.800537	-3.128052	-16.525269
C:\Users\cware\Desktop\Steller25Nov\TagTesting25Nov2013\M10.DSG	11-1-2013	15:7:31	216937.000000	4338.740000	0.078125	0.054688	-1.152344	0.293578	-0.038532	0.610092	5.172729	-1.098633	-14.175415
C:\Users\cware\Desktop\Steller25Nov\TagTesting25Nov2013\M10.DSG	11-1-2013	15:7:31	216938.000000	4338.760000	0.039063	0.050781	-1.152344	0.290826	-0.039450	0.611009	0.823975	5.218506	-7.705688
C:\Users\cware\Desktop\Steller25Nov\TagTesting25Nov2013\M10.DSG	11-1-2013	15:7:31	216939.000000	4338.780000	0.046875	0.046875	-1.140625	0.288991	-0.036697	0.611009	-6.713867	5.783081	-3.845215
C:\Users\cware\Desktop\Steller25Nov\TagTesting25Nov2013\M10.DSG	11-1-2013	15:7:31	216940.000000	4338.800000	0.066406	0.078125	-1.148438	0.288991	-0.036697	0.611009	-8.636475	1.083374	-4.669189
C:\Users\cware\Desktop\Steller25Nov\TagTesting25Nov2013\M10.DSG	11-1-2013	15:7:31	216941.000000	4338.820000	0.066406	0.113281	-1.167969	0.288073	-0.037615	0.610092	-5.691528	3.738403	-6.942749
C:\Users\cware\Desktop\Steller25Nov\TagTesting25Nov2013\M10.DSG	11-1-2013	15:7:31	216942.000000	4338.840000	0.066406	0.105469	-1.164063	0.286239	-0.038532	0.611009	-1.754761	8.316040	-7.705688
C:\Users\cware\Desktop\Steller25Nov\TagTesting25Nov2013\M10.DSG	11-1-2013	15:7:31	216943.000000	4338.860000	0.078125	0.058594	-1.136719	0.283486	-0.036697	0.612844	2.899170	10.086060	-5.783081
C:\Users\cware\Desktop\Steller25Nov\TagTesting25Nov2013\M10.DSG	11-1-2013	15:7:31	216944.000000	4338.880000	0.089844	0.015625	-1.125000	0.282569	-0.035780	0.612844	5.081177	12.496948	-2.761841
C:\Users\cware\Desktop\Steller25Nov\TagTesting25Nov2013\M10.DSG	11-1-2013	15:7:31	216945.000000	4338.900000	0.121094	-0.011719	-1.140625	0.279817	-0.033945	0.613761	4.638672	8.331299	1.434326
C:\Users\cware\Desktop\Steller25Nov\TagTesting25Nov2013\M10.DSG	11-1-2013	15:7:31	216946.000000	4338.920000	0.125000	-0.011719	-1.160156	0.278899	-0.031193	0.615596	0.076294	10.437012	4.089355
C:\Users\cware\Desktop\Steller25Nov\TagTesting25Nov2013\M10.DSG	11-1-2013	15:7:31	216947.000000	4338.940000	0.128906	0.000000	-1.164063	0.277064	-0.030275	0.616514	-0.762939	8.361816	1.739502
C:\Users\cware\Desktop\Steller25Nov\TagTesting25Nov2013\M10.DSG	11-1-2013	15:7:31	216948.000000	4338.960000	0.121094	0.003906	-1.210938	0.275229	-0.030275	0.616514	-0.030518	11.383057	-0.152588
C:\Users\cware\Desktop\Steller25Nov\TagTesting25Nov2013\M10.DSG	11-1-2013	15:7:31	216949.000000	4338.980000	0.109375	0.011719	-1.222656	0.271560	-0.026606	0.618349	1.892090	14.297485	-0.350952
C:\Users\cware\Desktop\Steller25Nov\TagTesting25Nov2013\M10.DSG	11-1-2013	15:7:31	216950.000000	4339.000000	0.093750	0.003906	-1.222656	0.270642	-0.027523	0.618349	2.517700	21.545410	1.739502
C:\Users\cware\Desktop\Steller25Nov\TagTesting25Nov2013\M10.DSG	11-1-2013	15:7:31	216951.000000	4339.020000	0.109375	-0.007813	-1.195313	0.263303	-0.027523	0.619266	-7.232666	25.238037	2.227783
C:\Users\cware\Desktop\Steller25Nov\TagTesting25Nov2013\M10.DSG	11-1-2013	15:7:31	216952.000000	4339.040000	0.175781	-0.011719	-1.132813	0.261468	-0.027523	0.619266	-13.442993	19.134521	-0.625610
C:\Users\cware\Desktop\Steller25Nov\TagTesting25Nov2013\M10.DSG	11-1-2013	15:7:31	216953.000000	4339.060000	0.222656	0.011719	-1.121094	0.259633	-0.028440	0.621101	-7.629395	12.084961	-1.220703
C:\Users\cware\Desktop\Steller25Nov\TagTesting25Nov2013\M10.DSG	11-1-2013	15:7:31	216954.000000	4339.080000	0.203125	0.039063	-1.144531	0.254128	-0.028440	0.620183	1.068115	13.229370	-0.671387
C:\Users\cware\Desktop\Steller25Nov\TagTesting25Nov2013\M10.DSG	11-1-2013	15:7:31	216955.000000	4339.100000	0.152344	0.085938	-1.152344	0.253211	-0.026606	0.621101	6.042480	19.119263	-2.227783
C:\Users\cware\Desktop\Steller25Nov\TagTesting25Nov2013\M10.DSG	11-1-2013	15:7:31	216956.000000	4339.120000	0.164063	0.101563	-1.148438	0.248624	-0.024771	0.622936	7.568359	20.477295	-4.119873
C:\Users\cware\Desktop\Steller25Nov\TagTesting25Nov2013\M10.DSG	11-1-2013	15:7:31	216957.000000	4339.140000	0.199219	0.097656	-1.128906	0.244954	-0.022936	0.622936	8.422852	16.601563	-4.989624
C:\Users\cware\Desktop\Steller25Nov\TagTesting25Nov2013\M10.DSG	11-1-2013	15:7:31	216958.000000	4339.160000	0.238281	0.078125	-1.125000	0.240367	-0.018349	0.624771	6.683350	8.224487	-3.890991
C:\Users\cware\Desktop\Steller25Nov\TagTesting25Nov2013\M10.DSG	11-1-2013	15:7:31	216959.000000	4339.180000	0.226563	-0.011719	-1.128906	0.240367	-0.017431	0.626606	1.312256	4.928589	-2.807617
C:\Users\cware\Desktop\Steller25Nov\TagTesting25Nov2013\M10.DSG	11-1-2013	15:7:31	216960.000000	4339.200000	0.226563	-0.011719	-1.128906	0.239450	-0.015596	0.625688	-1.251221	3.463745	-3.540039
C:\Users\cware\Desktop\Steller25Nov\TagTesting25Nov2013\M10.DSG	11-1-2013	15:7:31	216961.000000	4339.220000	0.222656	-0.117188	-1.132813	0.238532	-0.015596	0.626606	-1.312256	7.278442	-3.936768
C:\Users\cware\Desktop\Steller25Nov\TagTesting25Nov2013\M10.DSG	11-1-2013	15:7:31	216962.000000	4339.240000	0.250000	-0.121094	-1.160156	0.235780	-0.015596	0.627523	-1.007080	8.789063	-4.257202
C:\Users\cware\Desktop\Steller25Nov\TagTesting25Nov2013\M10.DSG	11-1-2013	15:7:31	216963.000000	4339.260000	0.289063	-0.128906	-1.179688	0.234862	-0.014679	0.626606	-6.652832	7.873535	-2.349854
C:\Users\cware\Desktop\Steller25Nov\TagTesting25Nov2013\M10.DSG	11-1-2013	15:7:31	216964.000000	4339.280000	0.296875	-0.132813	-1.175781	0.232110	-0.014679	0.628440	-13.275146	7.614136	0.915527
C:\Users\cware\Desktop\Steller25Nov\TagTesting25Nov2013\M10.DSG	11-1-2013	15:7:31	216965.000000	4339.300000	0.312500	-0.117188	-1.156250	0.232110	-0.016514	0.627523	-16.784668	7.080078	3.921509
C:\Users\cware\Desktop\Steller25Nov\TagTesting25Nov2013\M10.DSG	11-1-2013	15:7:31	216966.000000	4339.320000	0.328125	-0.085938	-1.160156	0.229358	-0.019266	0.625688	-17.364502	6.286621	5.203247
C:\Users\cware\Desktop\Steller25Nov\TagTesting25Nov2013\M10.DSG	11-1-2013	15:7:31	216967.000000	4339.340000	0.355469	-0.046875	-1.156250	0.227523	-0.021101	0.625688	-16.311646	3.753662	5.447388
C:\Users\cware\Desktop\Steller25Nov\TagTesting25Nov2013\M10.DSG	11-1-2013	15:7:31	216968.000000	4339.360000	0.367188	-0.023438	-1.152344	0.227523	-0.023853	0.625688	-16.571045	-2.243042	5.569458
C:\Users\cware\Desktop\Steller25Nov\TagTesting25Nov2013\M10.DSG	11-1-2013	15:7:31	216969.000000	4339.380000	0.339844	-0.007813	-1.175781	0.229358	-0.025688	0.625688	-17.684937	-2.105713	5.264282
C:\Users\cware\Desktop\Steller25Nov\TagTesting25Nov2013\M10.DSG	11-1-2013	15:7:31	216970.000000	4339.400000	0.316406	0.027344	-1.171875	0.229358	-0.026606	0.624771	-16.937256	-0.869751	3.555298
C:\Users\cware\Desktop\Steller25Nov\TagTesting25Nov2013\M10.DSG	11-1-2013	15:7:31	216971.000000	4339.420000	0.269531	0.066406	-1.167969	0.229358	-0.029358	0.622936	-14.022827	7.583618	4.089355
C:\Users\cware\Desktop\Steller25Nov\TagTesting25Nov2013\M10.DSG	11-1-2013	15:7:31	216972.000000	4339.440000	0.285156	0.097656	-1.156250	0.227523	-0.031193	0.622936	-10.833740	9.048462	4.364014
C:\Users\cware\Desktop\Steller25Nov\TagTesting25Nov2013\M10.DSG	11-1-2013	15:7:31	216973.000000	4339.460000	0.324219	0.105469	-1.160156	0.227523	-0.031193	0.622936	-5.828857	6.225586	4.226685
C:\Users\cware\Desktop\Steller25Nov\TagTesting25Nov2013\M10.DSG	11-1-2013	15:7:31	216974.000000	4339.480000	0.312500	0.117188	-1.144531	0.226606	-0.031193	0.622936	-2.212524	5.233765	3.814697
C:\Users\cware\Desktop\Steller25Nov\TagTesting25Nov2013\M10.DSG	11-1-2013	15:7:31	216975.000000	4339.500000	0.328125	0.097656	-1.136719	0.224771	-0.030275	0.623853	3.326416	1.205444	3.158569
C:\Users\cware\Desktop\Steller25Nov\TagTesting25Nov2013\M10.DSG	11-1-2013	15:7:31	216976.000000	4339.520000	0.316406	0.074219	-1.152344	0.223853	-0.027523	0.623853	7.980347	2.868652	4.119873
C:\Users\cware\Desktop\Steller25Nov\TagTesting25Nov2013\M10.DSG	11-1-2013	15:7:31	216977.000000	4339.540000	0.289063	0.054688	-1.144531	0.225688	-0.023853	0.623853	14.770508	-2.044678	4.852295
C:\Users\cware\Desktop\Steller25Nov\TagTesting25Nov2013\M10.DSG	11-1-2013	15:7:31	216978.000000	4339.560000	0.265625	0.039063	-1.140625	0.224771	-0.021101	0.626606	18.814087	2.700806	5.691528
C:\Users\cware\Desktop\Steller25Nov\TagTesting25Nov2013\M10.DSG	11-1-2013	15:7:31	216979.000000	4339.580000	0.269531	0.039063	-1.136719	0.224771	-0.012844	0.628440	24.414063	0.350952	4.623413
C:\Users\cware\Desktop\Steller25Nov\TagTesting25Nov2013\M10.DSG	11-1-2013	15:7:31	216980.000000	4339.600000	0.250000	0.031250	-1.136719	0.224771	-0.010092	0.629358	27.313232	2.716064	5.523682
C:\Users\cware\Desktop\Steller25Nov\TagTesting25Nov2013\M10.DSG	11-1-2013	15:7:31	216981.000000	4339.620000	0.234375	0.003906	-1.128906	0.224771	0.000000	0.631193	30.303955	3.173828	4.577637
C:\Users\cware\Desktop\Steller25Nov\TagTesting25Nov2013\M10.DSG	11-1-2013	15:7:31	216982.000000	4339.640000	0.226563	-0.015625	-1.105469	0.224771	0.004587	0.633028	31.051636	3.494263	4.211426
C:\Users\cware\Desktop\Steller25Nov\TagTesting25Nov2013\M10.DSG	11-1-2013	15:7:31	216983.000000	4339.660000	0.214844	-0.062500	-1.070313	0.222936	0.015596	0.635780	29.037476	7.644653	4.516602
C:\Users\cware\Desktop\Steller25Nov\TagTesting25Nov2013\M10.DSG	11-1-2013	15:7:31	216984.000000	4339.680000	0.238281	-0.085938	-1.066406	0.222018	0.018349	0.636697	24.902344	5.752563	5.584717
C:\Users\cware\Desktop\Steller25Nov\TagTesting25Nov2013\M10.DSG	11-1-2013	15:7:31	216985.000000	4339.700000	0.308594	-0.093750	-1.097656	0.220183	0.029358	0.637615	26.763916	7.614136	4.776001
C:\Users\cware\Desktop\Steller25Nov\TagTesting25Nov2013\M10.DSG	11-1-2013	15:7:31	216986.000000	4339.720000	0.308594	-0.093750	-1.097656	0.220183	0.032110	0.639450	32.760620	-0.167847	1.388550
C:\Users\cware\Desktop\Steller25Nov\TagTesting25Nov2013\M10.DSG	11-1-2013	15:7:31	216987.000000	4339.740000	0.289063	-0.183594	-1.093750	0.221101	0.044954	0.641284	40.603638	-4.226685	0.823975
C:\Users\cware\Desktop\Steller25Nov\TagTesting25Nov2013\M10.DSG	11-1-2013	15:7:31	216988.000000	4339.760000	0.269531	-0.238281	-1.082031	0.221101	0.051376	0.642202	40.603638	-4.425049	2.380371
C:\Users\cware\Desktop\Steller25Nov\TagTesting25Nov2013\M10.DSG	11-1-2013	15:7:31	216989.000000	4339.780000	0.269531	-0.269531	-1.054688	0.222936	0.063303	0.643119	30.227661	-6.072998	3.326416
C:\Users\cware\Desktop\Steller25Nov\TagTesting25Nov2013\M10.DSG	11-1-2013	15:7:31	216990.000000	4339.800000	0.308594	-0.277344	-1.039063	0.222936	0.068807	0.644037	18.829346	-13.092041	2.441406
C:\Users\cware\Desktop\Steller25Nov\TagTesting25Nov2013\M10.DSG	11-1-2013	15:7:31	216991.000000	4339.820000	0.320313	-0.257813	-1.066406	0.228440	0.074312	0.644037	9.262085	-22.659302	-1.327515
C:\Users\cware\Desktop\Steller25Nov\TagTesting25Nov2013\M10.DSG	11-1-2013	15:7:31	216992.000000	4339.840000	0.257813	-0.222656	-1.058594	0.230275	0.075229	0.644037	1.022339	-16.464233	-4.302979
C:\Users\cware\Desktop\Steller25Nov\TagTesting25Nov2013\M10.DSG	11-1-2013	15:7:31	216993.000000	4339.860000	0.191406	-0.156250	-1.070313	0.233028	0.076147	0.644954	-8.056641	0.228882	-8.056641
C:\Users\cware\Desktop\Steller25Nov\TagTesting25Nov2013\M10.DSG	11-1-2013	15:7:31	216994.000000	4339.880000	0.214844	-0.078125	-1.085938	0.231193	0.077064	0.643119	-14.099121	4.852295	-11.276245
C:\Users\cware\Desktop\Steller25Nov\TagTesting25Nov2013\M10.DSG	11-1-2013	15:7:31	216995.000000	4339.900000	0.246094	-0.050781	-1.128906	0.229358	0.075229	0.643119	-18.615723	6.423950	-12.496948
C:\Users\cware\Desktop\Steller25Nov\TagTesting25Nov2013\M10.DSG	11-1-2013	15:7:31	216996.000000	4339.920000	0.277344	-0.050781	-1.167969	0.228440	0.070642	0.643119	-18.920898	-1.464844	-11.718750
C:\Users\cware\Desktop\Steller25Nov\TagTesting25Nov2013\M10.DSG	11-1-2013	15:7:31	216997.000000	4339.940000	0.253906	-0.058594	-1.191406	0.227523	0.068807	0.642202	-18.188477	-1.968384	-9.826660
C:\Users\cware\Desktop\Steller25Nov\TagTesting25Nov2013\M10.DSG	11-1-2013	15:7:31	216998.000000	4339.960000	0.234375	-0.093750	-1.179688	0.227523	0.066055	0.642202	-18.341064	-0.793457	-8.865356
C:\Users\cware\Desktop\Steller25Nov\TagTesting25Nov2013\M10.DSG	11-1-2013	15:7:31	216999.000000	4339.980000	0.226563	-0.125000	-1.148438	0.227523	0.064220	0.642202	-22.064209	2.929688	-9.643555
C:\Users\cware\Desktop\Steller25Nov\TagTesting25Nov2013\M10.DSG	11-1-2013	15:7:31	217000.000000	4340.000000	0.257813	-0.136719	-1.128906	0.225688	0.058716	0.641284	-22.628784	3.097534	-13.717651
C:\Users\cware\Desktop\Steller25Nov\TagTesting25Nov2013\M10.DSG	11-1-2013	15:7:31	217001.000000	4340.020000	0.281250	-0.148438	-1.121094	0.224771	0.056881	0.641284	-19.821167	-1.602173	-17.837524
C:\Users\cware\Desktop\Steller25Nov\TagTesting25Nov2013\M10.DSG	11-1-2013	15:7:31	217002.000000	4340.040000	0.285156	-0.148438	-1.152344	0.224771	0.052294	0.640367	-17.257690	-1.937866	-19.912720
C:\Users\cware\Desktop\Steller25Nov\TagTesting25Nov2013\M10.DSG	11-1-2013	15:7:31	217003.000000	4340.060000	0.265625	-0.152344	-1.160156	0.223853	0.053211	0.639450	-17.974854	-0.564575	-22.155762
C:\Users\cware\Desktop\Steller25Nov\TagTesting25Nov2013\M10.DSG	11-1-2013	15:7:31	217004.000000	4340.080000	0.234375	-0.144531	-1.140625	0.222018	0.048624	0.638532	-22.491455	5.950928	-23.468018
C:\Users\cware\Desktop\Steller25Nov\TagTesting25Nov2013\M10.DSG	11-1-2013	15:7:31	217005.000000	4340.100000	0.250000	-0.113281	-1.144531	0.221101	0.045872	0.639450	-29.678345	3.448486	-25.131226
C:\Users\cware\Desktop\Steller25Nov\TagTesting25Nov2013\M10.DSG	11-1-2013	15:7:31	217006.000000	4340.120000	0.234375	-0.085938	-1.140625	0.220183	0.036697	0.638532	-34.988403	3.738403	-25.207520
C:\Users\cware\Desktop\Steller25Nov\TagTesting25Nov2013\M10.DSG	11-1-2013	15:7:31	217007.000000	4340.140000	0.253906	-0.058594	-1.136719	0.217431	0.033028	0.636697	-37.445068	-0.228882	-25.177002
C:\Users\cware\Desktop\Steller25Nov\TagTesting25Nov2013\M10.DSG	11-1-2013	15:7:31	217008.000000	4340.160000	0.242188	-0.035156	-1.152344	0.215596	0.027523	0.634862	-36.834717	1.144409	-24.795532
C:\Users\cware\Desktop\Steller25Nov\TagTesting25Nov2013\M10.DSG	11-1-2013	15:7:31	217009.000000	4340.180000	0.207031	-0.019531	-1.164063	0.213761	0.020183	0.633945	-35.858154	7.293701	-24.368286
C:\Users\cware\Desktop\Steller25Nov\TagTesting25Nov2013\M10.DSG	11-1-2013	15:7:31	217010.000000	4340.200000	0.207031	0.003906	-1.164063	0.212844	0.015596	0.633945	-35.797119	8.270264	-23.376465
C:\Users\cware\Desktop\Steller25Nov\TagTesting25Nov2013\M10.DSG	11-1-2013	15:7:31	217011.000000	4340.220000	0.230469	0.035156	-1.167969	0.208257	0.006422	0.631193	-35.217285	15.029907	-19.882202
C:\Users\cware\Desktop\Steller25Nov\TagTesting25Nov2013\M10.DSG	11-1-2013	15:7:31	217012.000000	4340.240000	0.230469	0.035156	-1.167969	0.205505	0.003670	0.630275	-35.827637	13.717651	-17.929077
C:\Users\cware\Desktop\Steller25Nov\TagTesting25Nov2013\M10.DSG	11-1-2013	15:7:31	217013.000000	4340.260000	0.253906	0.035156	-1.164063	0.200917	-0.004587	0.628440	-36.209106	14.953613	-16.983032
C:\Users\cware\Desktop\Steller25Nov\TagTesting25Nov2013\M10.DSG	11-1-2013	15:7:31	217014.000000	4340.280000	0.261719	0.050781	-1.167969	0.198165	-0.010092	0.626606	-37.109375	14.312744	-18.737793
C:\Users\cware\Desktop\Steller25Nov\TagTesting25Nov2013\M10.DSG	11-1-2013	15:7:31	217015.000000	4340.300000	0.265625	0.066406	-1.171875	0.192661	-0.018349	0.623853	-37.490845	16.174316	-20.507813
C:\Users\cware\Desktop\Steller25Nov\TagTesting25Nov2013\M10.DSG	11-1-2013	15:7:31	217016.000000	4340.320000	0.277344	0.070313	-1.152344	0.188991	-0.022018	0.622936	-36.041260	14.739990	-22.323608
C:\Users\cware\Desktop\Steller25Nov\TagTesting25Nov2013\M10.DSG	11-1-2013	15:7:31	217017.000000	4340.340000	0.281250	0.066406	-1.156250	0.184404	-0.031193	0.620183	-32.867432	16.021729	-23.849487
C:\Users\cware\Desktop\Steller25Nov\TagTesting25Nov2013\M10.DSG	11-1-2013	15:7:31	217018.000000	4340.360000	0.304688	0.070313	-1.160156	0.180734	-0.034862	0.619266	-25.604248	10.086060	-24.551392
C:\Users\cware\Desktop\Steller25Nov\TagTesting25Nov2013\M10.DSG	11-1-2013	15:7:31	217019.000000	4340.380000	0.289063	0.062500	-1.167969	0.176147	-0.039450	0.618349	-17.440796	7.812500	-24.673462
C:\Users\cware\Desktop\Steller25Nov\TagTesting25Nov2013\M10.DSG	11-1-2013	15:7:31	217020.000000	4340.400000	0.261719	0.066406	-1.156250	0.173394	-0.039450	0.618349	-14.617920	9.918213	-25.772095
C:\Users\cware\Desktop\Steller25Nov\TagTesting25Nov2013\M10.DSG	11-1-2013	15:7:31	217021.000000	4340.420000	0.257813	0.058594	-1.140625	0.168807	-0.043119	0.616514	-13.366699	13.320923	-27.221680
C:\Users\cware\Desktop\Steller25Nov\TagTesting25Nov2013\M10.DSG	11-1-2013	15:7:31	217022.000000	4340.440000	0.261719	0.058594	-1.125000	0.166055	-0.043119	0.615596	-11.123657	13.870239	-29.312134
C:\Users\cware\Desktop\Steller25Nov\TagTesting25Nov2013\M10.DSG	11-1-2013	15:7:31	217023.000000	4340.460000	0.281250	0.062500	-1.121094	0.158716	-0.044954	0.616514	-8.483887	15.045166	-30.487061
C:\Users\cware\Desktop\Steller25Nov\TagTesting25Nov2013\M10.DSG	11-1-2013	15:7:31	217024.000000	4340.480000	0.324219	0.078125	-1.144531	0.155963	-0.044954	0.616514	-5.493164	9.124756	-31.539917
C:\Users\cware\Desktop\Steller25Nov\TagTesting25Nov2013\M10.DSG	11-1-2013	15:7:31	217025.000000	4340.500000	0.335938	0.082031	-1.148438	0.151376	-0.043119	0.615596	-2.090454	6.622314	-32.119751
C:\Users\cware\Desktop\Steller25Nov\TagTesting25Nov2013\M10.DSG	11-1-2013	15:7:31	217026.000000	4340.520000	0.320313	0.058594	-1.140625	0.148624	-0.042202	0.614679	0.625610	7.034302	-32.577515
C:\Users\cware\Desktop\Steller25Nov\TagTesting25Nov2013\M10.DSG	11-1-2013	15:7:31	217027.000000	4340.540000	0.332031	0.054688	-1.132813	0.144037	-0.040367	0.616514	1.632690	0.854492	-33.447266
C:\Users\cware\Desktop\Steller25Nov\TagTesting25Nov2013\M10.DSG	11-1-2013	15:7:31	217028.000000	4340.560000	0.351563	0.054688	-1.121094	0.143119	-0.039450	0.616514	1.556396	0.076294	-32.852173
C:\Users\cware\Desktop\Steller25Nov\TagTesting25Nov2013\M10.DSG	11-1-2013	15:7:31	217029.000000	4340.580000	0.363281	0.046875	-1.113281	0.140367	-0.035780	0.617431	0.762939	-3.936768	-31.600952
C:\Users\cware\Desktop\Steller25Nov\TagTesting25Nov2013\M10.DSG	11-1-2013	15:7:31	217030.000000	4340.600000	0.355469	0.027344	-1.101563	0.139450	-0.034862	0.618349	2.670288	-2.731323	-31.524658
C:\Users\cware\Desktop\Steller25Nov\TagTesting25Nov2013\M10.DSG	11-1-2013	15:7:31	217031.000000	4340.620000	0.351563	0.003906	-1.121094	0.138532	-0.031193	0.620183	6.927490	-2.929688	-32.363892
C:\Users\cware\Desktop\Steller25Nov\TagTesting25Nov2013\M10.DSG	11-1-2013	15:7:31	217032.000000	4340.640000	0.328125	0.003906	-1.109375	0.135780	-0.029358	0.619266	9.948730	-1.235962	-31.631470
C:\Users\cware\Desktop\Steller25Nov\TagTesting25Nov2013\M10.DSG	11-1-2013	15:7:31	217033.000000	4340.660000	0.304688	-0.007813	-1.109375	0.135780	-0.025688	0.620183	6.881714	4.943848	-28.701782
C:\Users\cware\Desktop\Steller25Nov\TagTesting25Nov2013\M10.DSG	11-1-2013	15:7:31	217034.000000	4340.680000	0.320313	0.000000	-1.074219	0.132110	-0.022936	0.621101	-0.717163	2.639771	-26.672363
C:\Users\cware\Desktop\Steller25Nov\TagTesting25Nov2013\M10.DSG	11-1-2013	15:7:31	217035.000000	4340.700000	0.332031	0.031250	-1.058594	0.130275	-0.022018	0.621101	-9.170532	3.479004	-24.703979
C:\Users\cware\Desktop\Steller25Nov\TagTesting25Nov2013\M10.DSG	11-1-2013	15:7:31	217036.000000	4340.720000	0.332031	0.035156	-1.062500	0.127523	-0.022936	0.620183	-12.496948	4.074097	-26.168823
C:\Users\cware\Desktop\Steller25Nov\TagTesting25Nov2013\M10.DSG	11-1-2013	15:7:31	217037.000000	4340.740000	0.347656	0.015625	-1.117188	0.126606	-0.022936	0.619266	-9.002686	2.441406	-30.426025
C:\Users\cware\Desktop\Steller25Nov\TagTesting25Nov2013\M10.DSG	11-1-2013	15:7:31	217038.000000	4340.760000	0.347656	0.015625	-1.117188	0.123853	-0.022018	0.620183	-3.128052	4.455566	-33.920288
C:\Users\cware\Desktop\Steller25Nov\TagTesting25Nov2013\M10.DSG	11-1-2013	15:7:31	217039.000000	4340.780000	0.386719	-0.058594	-1.070313	0.121101	-0.022018	0.621101	0.625610	4.623413	-35.354614
C:\Users\cware\Desktop\Steller25Nov\TagTesting25Nov2013\M10.DSG	11-1-2013	15:7:31	217040.000000	4340.800000	0.390625	-0.097656	-1.058594	0.117431	-0.018349	0.620183	-0.793457	1.190186	-33.767700
C:\Users\cware\Desktop\Steller25Nov\TagTesting25Nov2013\M10.DSG	11-1-2013	15:7:31	217041.000000	4340.820000	0.371094	-0.085938	-1.070313	0.115596	-0.016514	0.620183	-6.668091	-3.540039	-30.212402
C:\Users\cware\Desktop\Steller25Nov\TagTesting25Nov2013\M10.DSG	11-1-2013	15:7:31	217042.000000	4340.840000	0.371094	-0.070313	-1.078125	0.114679	-0.015596	0.619266	-14.617920	-8.773804	-28.503418
C:\Users\cware\Desktop\Steller25Nov\TagTesting25Nov2013\M10.DSG	11-1-2013	15:7:31	217043.000000	4340.860000	0.355469	-0.054688	-1.125000	0.113761	-0.018349	0.619266	-21.972656	-6.408691	-27.496338
C:\Users\cware\Desktop\Steller25Nov\TagTesting25Nov2013\M10.DSG	11-1-2013	15:7:31	217044.000000	4340.880000	0.359375	-0.042969	-1.125000	0.112844	-0.021101	0.617431	-25.100708	-3.356934	-27.038574
C:\Users\cware\Desktop\Steller25Nov\TagTesting25Nov2013\M10.DSG	11-1-2013	15:7:31	217045.000000	4340.900000	0.355469	-0.035156	-1.074219	0.112844	-0.022936	0.617431	-30.075073	-1.205444	-27.603149
C:\Users\cware\Desktop\Steller25Nov\TagTesting25Nov2013\M10.DSG	11-1-2013	15:7:31	217046.000000	4340.920000	0.367188	-0.066406	-1.000000	0.111009	-0.026606	0.615596	-32.241821	3.097534	-30.685425
C:\Users\cware\Desktop\Steller25Nov\TagTesting25Nov2013\M10.DSG	11-1-2013	15:7:31	217047.000000	4340.940000	0.402344	-0.105469	-1.003906	0.108257	-0.031193	0.612844	-25.512695	-9.384155	-34.591675
C:\Users\cware\Desktop\Steller25Nov\TagTesting25Nov2013\M10.DSG	11-1-2013	15:7:31	217048.000000	4340.960000	0.355469	-0.097656	-1.078125	0.109174	-0.033945	0.612844	-22.811890	-20.492554	-31.967163
C:\Users\cware\Desktop\Steller25Nov\TagTesting25Nov2013\M10.DSG	11-1-2013	15:7:31	217049.000000	4340.980000	0.265625	-0.019531	-1.144531	0.110092	-0.036697	0.611927	-27.267456	-14.999390	-26.016235
C:\Users\cware\Desktop\Steller25Nov\TagTesting25Nov2013\M10.DSG	11-1-2013	15:7:31	217050.000000	4341.000000	0.230469	0.074219	-1.148438	0.110092	-0.038532	0.610092	-35.980225	1.617432	-21.621704
C:\Users\cware\Desktop\Steller25Nov\TagTesting25Nov2013\M10.DSG	11-1-2013	15:7:31	217051.000000	4341.020000	0.273438	0.148438	-1.136719	0.107339	-0.046789	0.607339	-45.532227	4.943848	-13.519287
C:\Users\cware\Desktop\Steller25Nov\TagTesting25Nov2013\M10.DSG	11-1-2013	15:7:31	217052.000000	4341.040000	0.359375	0.160156	-1.140625	0.106422	-0.051376	0.605505	-48.675537	-5.203247	-14.343262
C:\Users\cware\Desktop\Steller25Nov\TagTesting25Nov2013\M10.DSG	11-1-2013	15:7:31	217053.000000	4341.060000	0.347656	0.132813	-1.144531	0.106422	-0.061468	0.601835	-38.726807	-8.178711	-21.743774
C:\Users\cware\Desktop\Steller25Nov\TagTesting25Nov2013\M10.DSG	11-1-2013	15:7:31	217054.000000	4341.080000	0.316406	0.074219	-1.117188	0.107339	-0.065138	0.600000	-20.324707	-6.576538	-29.006958
C:\Users\cware\Desktop\Steller25Nov\TagTesting25Nov2013\M10.DSG	11-1-2013	15:7:31	217055.000000	4341.100000	0.289063	0.035156	-1.125000	0.104587	-0.065138	0.600000	-0.473022	-0.076294	-35.064697
C:\Users\cware\Desktop\Steller25Nov\TagTesting25Nov2013\M10.DSG	11-1-2013	15:7:31	217056.000000	4341.120000	0.250000	0.042969	-1.148438	0.101835	-0.062385	0.600000	4.699707	13.488770	-37.307739
C:\Users\cware\Desktop\Steller25Nov\TagTesting25Nov2013\M10.DSG	11-1-2013	15:7:31	217057.000000	4341.140000	0.261719	0.062500	-1.113281	0.095413	-0.059633	0.600000	3.616333	26.245117	-38.314819
C:\Users\cware\Desktop\Steller25Nov\TagTesting25Nov2013\M10.DSG	11-1-2013	15:7:31	217058.000000	4341.160000	0.335938	0.070313	-1.082031	0.090826	-0.056881	0.600000	4.272461	26.107788	-37.612915
C:\Users\cware\Desktop\Steller25Nov\TagTesting25Nov2013\M10.DSG	11-1-2013	15:7:31	217059.000000	4341.180000	0.375000	0.070313	-1.078125	0.080734	-0.053211	0.599083	8.377075	27.343750	-35.552979
C:\Users\cware\Desktop\Steller25Nov\TagTesting25Nov2013\M10.DSG	11-1-2013	15:7:31	217060.000000	4341.200000	0.425781	0.089844	-1.082031	0.076147	-0.049541	0.599083	11.611938	22.399902	-31.463623
C:\Users\cware\Desktop\Steller25Nov\TagTesting25Nov2013\M10.DSG	11-1-2013	15:7:31	217061.000000	4341.220000	0.433594	0.070313	-1.113281	0.066972	-0.044037	0.599083	9.613037	19.195557	-26.397705
C:\Users\cware\Desktop\Steller25Nov\TagTesting25Nov2013\M10.DSG	11-1-2013	15:7:31	217062.000000	4341.240000	0.441406	0.050781	-1.121094	0.065138	-0.040367	0.599083	7.705688	16.281128	-24.703979
C:\Users\cware\Desktop\Steller25Nov\TagTesting25Nov2013\M10.DSG	11-1-2013	15:7:31	217063.000000	4341.260000	0.421875	0.011719	-1.082031	0.058716	-0.036697	0.598165	5.538940	12.954712	-23.757935
C:\Users\cware\Desktop\Steller25Nov\TagTesting25Nov2013\M10.DSG	11-1-2013	15:7:31	217064.000000	4341.280000	0.421875	0.011719	-1.082031	0.055963	-0.034862	0.599083	5.355835	9.216309	-23.803711
C:\Users\cware\Desktop\Steller25Nov\TagTesting25Nov2013\M10.DSG	11-1-2013	15:7:31	217065.000000	4341.300000	0.414063	-0.019531	-1.082031	0.051376	-0.030275	0.598165	6.439209	8.834839	-24.185181
C:\Users\cware\Desktop\Steller25Nov\TagTesting25Nov2013\M10.DSG	11-1-2013	15:7:31	217066.000000	4341.320000	0.414063	-0.042969	-1.089844	0.050459	-0.028440	0.599083	7.400513	7.675171	-24.337769
[truncated: 19,505 more rows]
