# Supplementary material for: Averaged Propulsive Body Acceleration (APBA) Can Be Calculated from Biologging Tags That Incorporate Gyroscopes and Accelerometers to Estimate Swimming Speed, Hydrodynamic Drag and Energy Expenditure for Steller Sea Lions
Source: PLoS One. 2016 Jun 10;11(6):e0157326. doi: 10.1371/journal.pone.0157326 (PMC4902303; doi:10.1371/journal.pone.0157326)
Supplement: S5 Data — Same components as S2. (ZIP) [file pone.0157326.s005.zip › YashaNov_25/M10_PTMP_25_11_13.csv]

FileName	FileDate	FileTime	Sample	Time from Start (s)	Pressure	Temperature
C:\Users\cware\Desktop\Steller25Nov\TagTesting25Nov2013\M10.DSG	11-1-2013	15:7:31	53772.000000	5377.200000	49662.489493	20.000000
C:\Users\cware\Desktop\Steller25Nov\TagTesting25Nov2013\M10.DSG	11-1-2013	15:7:31	53773.000000	5377.300000	49670.626145	20.000000
C:\Users\cware\Desktop\Steller25Nov\TagTesting25Nov2013\M10.DSG	11-1-2013	15:7:31	53774.000000	5377.400000	49691.458169	20.000000
C:\Users\cware\Desktop\Steller25Nov\TagTesting25Nov2013\M10.DSG	11-1-2013	15:7:31	53775.000000	5377.500000	49698.108605	20.000000
C:\Users\cware\Desktop\Steller25Nov\TagTesting25Nov2013\M10.DSG	11-1-2013	15:7:31	53776.000000	5377.600000	49715.284392	20.000000
C:\Users\cware\Desktop\Steller25Nov\TagTesting25Nov2013\M10.DSG	11-1-2013	15:7:31	53777.000000	5377.700000	49736.885536	20.000000
C:\Users\cware\Desktop\Steller25Nov\TagTesting25Nov2013\M10.DSG	11-1-2013	15:7:31	53778.000000	5377.800000	49733.679104	20.000000
C:\Users\cware\Desktop\Steller25Nov\TagTesting25Nov2013\M10.DSG	11-1-2013	15:7:31	53779.000000	5377.900000	49723.995574	20.000000
C:\Users\cware\Desktop\Steller25Nov\TagTesting25Nov2013\M10.DSG	11-1-2013	15:7:31	53780.000000	5378.000000	49699.404107	20.000000
C:\Users\cware\Desktop\Steller25Nov\TagTesting25Nov2013\M10.DSG	11-1-2013	15:7:31	53781.000000	5378.100000	49688.973866	20.000000
C:\Users\cware\Desktop\Steller25Nov\TagTesting25Nov2013\M10.DSG	11-1-2013	15:7:31	53782.000000	5378.200000	49688.352590	20.000000
C:\Users\cware\Desktop\Steller25Nov\TagTesting25Nov2013\M10.DSG	11-1-2013	15:7:31	53783.000000	5378.300000	49690.394433	20.000000
C:\Users\cware\Desktop\Steller25Nov\TagTesting25Nov2013\M10.DSG	11-1-2013	15:7:31	53784.000000	5378.400000	49699.571409	20.000000
C:\Users\cware\Desktop\Steller25Nov\TagTesting25Nov2013\M10.DSG	11-1-2013	15:7:31	53785.000000	5378.500000	49698.233338	20.000000
C:\Users\cware\Desktop\Steller25Nov\TagTesting25Nov2013\M10.DSG	11-1-2013	15:7:31	53786.000000	5378.600000	49693.702656	20.000000
C:\Users\cware\Desktop\Steller25Nov\TagTesting25Nov2013\M10.DSG	11-1-2013	15:7:31	53787.000000	5378.700000	49679.638706	20.000000
C:\Users\cware\Desktop\Steller25Nov\TagTesting25Nov2013\M10.DSG	11-1-2013	15:7:31	53788.000000	5378.800000	49675.806993	20.000000
C:\Users\cware\Desktop\Steller25Nov\TagTesting25Nov2013\M10.DSG	11-1-2013	15:7:31	53789.000000	5378.900000	49659.777637	20.000000
C:\Users\cware\Desktop\Steller25Nov\TagTesting25Nov2013\M10.DSG	11-1-2013	15:7:31	53790.000000	5379.000000	49686.883697	20.000000
C:\Users\cware\Desktop\Steller25Nov\TagTesting25Nov2013\M10.DSG	11-1-2013	15:7:31	53791.000000	5379.100000	49671.849365	20.000000
C:\Users\cware\Desktop\Steller25Nov\TagTesting25Nov2013\M10.DSG	11-1-2013	15:7:31	53792.000000	5379.200000	49659.976660	20.000000
C:\Users\cware\Desktop\Steller25Nov\TagTesting25Nov2013\M10.DSG	11-1-2013	15:7:31	53793.000000	5379.300000	49678.843215	20.000000
C:\Users\cware\Desktop\Steller25Nov\TagTesting25Nov2013\M10.DSG	11-1-2013	15:7:31	53794.000000	5379.400000	49684.368607	20.000000
C:\Users\cware\Desktop\Steller25Nov\TagTesting25Nov2013\M10.DSG	11-1-2013	15:7:31	53795.000000	5379.500000	49661.634207	20.000000
C:\Users\cware\Desktop\Steller25Nov\TagTesting25Nov2013\M10.DSG	11-1-2013	15:7:31	53796.000000	5379.600000	49650.417665	20.000000
C:\Users\cware\Desktop\Steller25Nov\TagTesting25Nov2013\M10.DSG	11-1-2013	15:7:31	53797.000000	5379.700000	49660.047435	20.000000
C:\Users\cware\Desktop\Steller25Nov\TagTesting25Nov2013\M10.DSG	11-1-2013	15:7:31	53798.000000	5379.800000	49634.588124	20.000000
C:\Users\cware\Desktop\Steller25Nov\TagTesting25Nov2013\M10.DSG	11-1-2013	15:7:31	53799.000000	5379.900000	49636.305126	20.000000
C:\Users\cware\Desktop\Steller25Nov\TagTesting25Nov2013\M10.DSG	11-1-2013	15:7:31	53800.000000	5380.000000	49625.427693	20.000000
C:\Users\cware\Desktop\Steller25Nov\TagTesting25Nov2013\M10.DSG	11-1-2013	15:7:31	53801.000000	5380.100000	49626.995406	20.000000
C:\Users\cware\Desktop\Steller25Nov\TagTesting25Nov2013\M10.DSG	11-1-2013	15:7:31	53802.000000	5380.200000	49615.519747	20.000000
C:\Users\cware\Desktop\Steller25Nov\TagTesting25Nov2013\M10.DSG	11-1-2013	15:7:31	53803.000000	5380.300000	49607.080650	20.000000
C:\Users\cware\Desktop\Steller25Nov\TagTesting25Nov2013\M10.DSG	11-1-2013	15:7:31	53804.000000	5380.400000	49607.978882	20.000000
C:\Users\cware\Desktop\Steller25Nov\TagTesting25Nov2013\M10.DSG	11-1-2013	15:7:31	53805.000000	5380.500000	49613.306374	20.000000
C:\Users\cware\Desktop\Steller25Nov\TagTesting25Nov2013\M10.DSG	11-1-2013	15:7:31	53806.000000	5380.600000	49589.261650	20.000000
C:\Users\cware\Desktop\Steller25Nov\TagTesting25Nov2013\M10.DSG	11-1-2013	15:7:31	53807.000000	5380.700000	49578.608736	20.000000
C:\Users\cware\Desktop\Steller25Nov\TagTesting25Nov2013\M10.DSG	11-1-2013	15:7:31	53808.000000	5380.800000	49573.605436	20.000000
C:\Users\cware\Desktop\Steller25Nov\TagTesting25Nov2013\M10.DSG	11-1-2013	15:7:31	53809.000000	5380.900000	49560.338471	20.000000
C:\Users\cware\Desktop\Steller25Nov\TagTesting25Nov2013\M10.DSG	11-1-2013	15:7:31	53810.000000	5381.000000	49564.246508	20.000000
C:\Users\cware\Desktop\Steller25Nov\TagTesting25Nov2013\M10.DSG	11-1-2013	15:7:31	53811.000000	5381.100000	49530.866992	20.000000
C:\Users\cware\Desktop\Steller25Nov\TagTesting25Nov2013\M10.DSG	11-1-2013	15:7:31	53812.000000	5381.200000	49535.024638	20.000000
C:\Users\cware\Desktop\Steller25Nov\TagTesting25Nov2013\M10.DSG	11-1-2013	15:7:31	53813.000000	5381.300000	49530.816749	20.000000
C:\Users\cware\Desktop\Steller25Nov\TagTesting25Nov2013\M10.DSG	11-1-2013	15:7:31	53814.000000	5381.400000	49518.843907	20.000000
C:\Users\cware\Desktop\Steller25Nov\TagTesting25Nov2013\M10.DSG	11-1-2013	15:7:31	53815.000000	5381.500000	49511.326858	20.000000
C:\Users\cware\Desktop\Steller25Nov\TagTesting25Nov2013\M10.DSG	11-1-2013	15:7:31	53816.000000	5381.600000	49500.250351	20.000000
C:\Users\cware\Desktop\Steller25Nov\TagTesting25Nov2013\M10.DSG	11-1-2013	15:7:31	53817.000000	5381.700000	49484.045767	20.000000
C:\Users\cware\Desktop\Steller25Nov\TagTesting25Nov2013\M10.DSG	11-1-2013	15:7:31	53818.000000	5381.800000	49481.581215	20.000000
C:\Users\cware\Desktop\Steller25Nov\TagTesting25Nov2013\M10.DSG	11-1-2013	15:7:31	53819.000000	5381.900000	49488.519400	20.000000
C:\Users\cware\Desktop\Steller25Nov\TagTesting25Nov2013\M10.DSG	11-1-2013	15:7:31	53820.000000	5382.000000	49495.939961	20.000000
C:\Users\cware\Desktop\Steller25Nov\TagTesting25Nov2013\M10.DSG	11-1-2013	15:7:31	53821.000000	5382.100000	49499.069880	20.000000
C:\Users\cware\Desktop\Steller25Nov\TagTesting25Nov2013\M10.DSG	11-1-2013	15:7:31	53822.000000	5382.200000	49506.864673	20.000000
C:\Users\cware\Desktop\Steller25Nov\TagTesting25Nov2013\M10.DSG	11-1-2013	15:7:31	53823.000000	5382.300000	49506.364731	20.000000
C:\Users\cware\Desktop\Steller25Nov\TagTesting25Nov2013\M10.DSG	11-1-2013	15:7:31	53824.000000	5382.400000	49515.521111	20.000000
C:\Users\cware\Desktop\Steller25Nov\TagTesting25Nov2013\M10.DSG	11-1-2013	15:7:31	53825.000000	5382.500000	49508.359194	20.000000
C:\Users\cware\Desktop\Steller25Nov\TagTesting25Nov2013\M10.DSG	11-1-2013	15:7:31	53826.000000	5382.600000	49509.202877	20.000000
C:\Users\cware\Desktop\Steller25Nov\TagTesting25Nov2013\M10.DSG	11-1-2013	15:7:31	53827.000000	5382.700000	49512.167928	20.000000
C:\Users\cware\Desktop\Steller25Nov\TagTesting25Nov2013\M10.DSG	11-1-2013	15:7:31	53828.000000	5382.800000	49510.250716	20.000000
C:\Users\cware\Desktop\Steller25Nov\TagTesting25Nov2013\M10.DSG	11-1-2013	15:7:31	53829.000000	5382.900000	49510.397756	20.000000
C:\Users\cware\Desktop\Steller25Nov\TagTesting25Nov2013\M10.DSG	11-1-2013	15:7:31	53830.000000	5383.000000	49502.158824	20.000000
C:\Users\cware\Desktop\Steller25Nov\TagTesting25Nov2013\M10.DSG	11-1-2013	15:7:31	53831.000000	5383.100000	49505.367586	20.000000
C:\Users\cware\Desktop\Steller25Nov\TagTesting25Nov2013\M10.DSG	11-1-2013	15:7:31	53832.000000	5383.200000	49507.485545	20.000000
C:\Users\cware\Desktop\Steller25Nov\TagTesting25Nov2013\M10.DSG	11-1-2013	15:7:31	53833.000000	5383.300000	49504.922801	20.000000
C:\Users\cware\Desktop\Steller25Nov\TagTesting25Nov2013\M10.DSG	11-1-2013	15:7:31	53834.000000	5383.400000	49506.192105	20.000000
C:\Users\cware\Desktop\Steller25Nov\TagTesting25Nov2013\M10.DSG	11-1-2013	15:7:31	53835.000000	5383.500000	49506.490241	20.000000
C:\Users\cware\Desktop\Steller25Nov\TagTesting25Nov2013\M10.DSG	11-1-2013	15:7:31	53836.000000	5383.600000	49505.916976	20.000000
C:\Users\cware\Desktop\Steller25Nov\TagTesting25Nov2013\M10.DSG	11-1-2013	15:7:31	53837.000000	5383.700000	49501.167778	20.000000
C:\Users\cware\Desktop\Steller25Nov\TagTesting25Nov2013\M10.DSG	11-1-2013	15:7:31	53838.000000	5383.800000	49512.715850	20.000000
C:\Users\cware\Desktop\Steller25Nov\TagTesting25Nov2013\M10.DSG	11-1-2013	15:7:31	53839.000000	5383.900000	49511.699294	20.000000
C:\Users\cware\Desktop\Steller25Nov\TagTesting25Nov2013\M10.DSG	11-1-2013	15:7:31	53840.000000	5384.000000	49499.507472	20.000000
C:\Users\cware\Desktop\Steller25Nov\TagTesting25Nov2013\M10.DSG	11-1-2013	15:7:31	53841.000000	5384.100000	49514.491236	20.000000
C:\Users\cware\Desktop\Steller25Nov\TagTesting25Nov2013\M10.DSG	11-1-2013	15:7:31	53842.000000	5384.200000	49531.742072	20.000000
C:\Users\cware\Desktop\Steller25Nov\TagTesting25Nov2013\M10.DSG	11-1-2013	15:7:31	53843.000000	5384.300000	49567.286222	20.000000
C:\Users\cware\Desktop\Steller25Nov\TagTesting25Nov2013\M10.DSG	11-1-2013	15:7:31	53844.000000	5384.400000	49583.589807	20.000000
C:\Users\cware\Desktop\Steller25Nov\TagTesting25Nov2013\M10.DSG	11-1-2013	15:7:31	53845.000000	5384.500000	49591.181677	20.000000
C:\Users\cware\Desktop\Steller25Nov\TagTesting25Nov2013\M10.DSG	11-1-2013	15:7:31	53846.000000	5384.600000	49610.198141	20.000000
C:\Users\cware\Desktop\Steller25Nov\TagTesting25Nov2013\M10.DSG	11-1-2013	15:7:31	53847.000000	5384.700000	49609.775177	20.000000
C:\Users\cware\Desktop\Steller25Nov\TagTesting25Nov2013\M10.DSG	11-1-2013	15:7:31	53848.000000	5384.800000	49581.324525	20.000000
C:\Users\cware\Desktop\Steller25Nov\TagTesting25Nov2013\M10.DSG	11-1-2013	15:7:31	53849.000000	5384.900000	49556.532384	20.000000
C:\Users\cware\Desktop\Steller25Nov\TagTesting25Nov2013\M10.DSG	11-1-2013	15:7:31	53850.000000	5385.000000	49584.161847	20.000000
C:\Users\cware\Desktop\Steller25Nov\TagTesting25Nov2013\M10.DSG	11-1-2013	15:7:31	53851.000000	5385.100000	49589.214038	20.000000
C:\Users\cware\Desktop\Steller25Nov\TagTesting25Nov2013\M10.DSG	11-1-2013	15:7:31	53852.000000	5385.200000	49600.862012	20.000000
C:\Users\cware\Desktop\Steller25Nov\TagTesting25Nov2013\M10.DSG	11-1-2013	15:7:31	53853.000000	5385.300000	49605.864912	20.000000
C:\Users\cware\Desktop\Steller25Nov\TagTesting25Nov2013\M10.DSG	11-1-2013	15:7:31	53854.000000	5385.400000	49611.912833	20.000000
C:\Users\cware\Desktop\Steller25Nov\TagTesting25Nov2013\M10.DSG	11-1-2013	15:7:31	53855.000000	5385.500000	49610.967055	20.000000
C:\Users\cware\Desktop\Steller25Nov\TagTesting25Nov2013\M10.DSG	11-1-2013	15:7:31	53856.000000	5385.600000	49620.251562	20.000000
C:\Users\cware\Desktop\Steller25Nov\TagTesting25Nov2013\M10.DSG	11-1-2013	15:7:31	53857.000000	5385.700000	49620.351904	20.000000
C:\Users\cware\Desktop\Steller25Nov\TagTesting25Nov2013\M10.DSG	11-1-2013	15:7:31	53858.000000	5385.800000	49615.797837	20.000000
C:\Users\cware\Desktop\Steller25Nov\TagTesting25Nov2013\M10.DSG	11-1-2013	15:7:31	53859.000000	5385.900000	49626.103684	20.000000
C:\Users\cware\Desktop\Steller25Nov\TagTesting25Nov2013\M10.DSG	11-1-2013	15:7:31	53860.000000	5386.000000	49634.267915	20.000000
C:\Users\cware\Desktop\Steller25Nov\TagTesting25Nov2013\M10.DSG	11-1-2013	15:7:31	53861.000000	5386.100000	49655.424802	20.000000
C:\Users\cware\Desktop\Steller25Nov\TagTesting25Nov2013\M10.DSG	11-1-2013	15:7:31	53862.000000	5386.200000	49685.468019	20.000000
C:\Users\cware\Desktop\Steller25Nov\TagTesting25Nov2013\M10.DSG	11-1-2013	15:7:31	53863.000000	5386.300000	49707.347819	20.000000
C:\Users\cware\Desktop\Steller25Nov\TagTesting25Nov2013\M10.DSG	11-1-2013	15:7:31	53864.000000	5386.400000	49726.563668	20.000000
C:\Users\cware\Desktop\Steller25Nov\TagTesting25Nov2013\M10.DSG	11-1-2013	15:7:31	53865.000000	5386.500000	49739.431594	20.000000
C:\Users\cware\Desktop\Steller25Nov\TagTesting25Nov2013\M10.DSG	11-1-2013	15:7:31	53866.000000	5386.600000	49729.749184	20.000000
C:\Users\cware\Desktop\Steller25Nov\TagTesting25Nov2013\M10.DSG	11-1-2013	15:7:31	53867.000000	5386.700000	49704.111611	20.000000
C:\Users\cware\Desktop\Steller25Nov\TagTesting25Nov2013\M10.DSG	11-1-2013	15:7:31	53868.000000	5386.800000	49706.400982	20.000000
C:\Users\cware\Desktop\Steller25Nov\TagTesting25Nov2013\M10.DSG	11-1-2013	15:7:31	53869.000000	5386.900000	49705.803512	20.000000
C:\Users\cware\Desktop\Steller25Nov\TagTesting25Nov2013\M10.DSG	11-1-2013	15:7:31	53870.000000	5387.000000	49715.136942	20.000000
C:\Users\cware\Desktop\Steller25Nov\TagTesting25Nov2013\M10.DSG	11-1-2013	15:7:31	53871.000000	5387.100000	49706.997472	20.000000
C:\Users\cware\Desktop\Steller25Nov\TagTesting25Nov2013\M10.DSG	11-1-2013	15:7:31	53872.000000	5387.200000	49730.367969	20.000000
C:\Users\cware\Desktop\Steller25Nov\TagTesting25Nov2013\M10.DSG	11-1-2013	15:7:31	53873.000000	5387.300000	49714.613827	20.000000
C:\Users\cware\Desktop\Steller25Nov\TagTesting25Nov2013\M10.DSG	11-1-2013	15:7:31	53874.000000	5387.400000	49719.020050	20.000000
C:\Users\cware\Desktop\Steller25Nov\TagTesting25Nov2013\M10.DSG	11-1-2013	15:7:31	53875.000000	5387.500000	49722.081507	20.000000
C:\Users\cware\Desktop\Steller25Nov\TagTesting25Nov2013\M10.DSG	11-1-2013	15:7:31	53876.000000	5387.600000	49727.457497	20.000000
C:\Users\cware\Desktop\Steller25Nov\TagTesting25Nov2013\M10.DSG	11-1-2013	15:7:31	53877.000000	5387.700000	49727.483518	20.000000
C:\Users\cware\Desktop\Steller25Nov\TagTesting25Nov2013\M10.DSG	11-1-2013	15:7:31	53878.000000	5387.800000	49724.994657	20.000000
C:\Users\cware\Desktop\Steller25Nov\TagTesting25Nov2013\M10.DSG	11-1-2013	15:7:31	53879.000000	5387.900000	49733.731372	20.000000
C:\Users\cware\Desktop\Steller25Nov\TagTesting25Nov2013\M10.DSG	11-1-2013	15:7:31	53880.000000	5388.000000	49737.041926	20.000000
C:\Users\cware\Desktop\Steller25Nov\TagTesting25Nov2013\M10.DSG	11-1-2013	15:7:31	53881.000000	5388.100000	49746.450910	20.000000
C:\Users\cware\Desktop\Steller25Nov\TagTesting25Nov2013\M10.DSG	11-1-2013	15:7:31	53882.000000	5388.200000	49758.970711	20.000000
C:\Users\cware\Desktop\Steller25Nov\TagTesting25Nov2013\M10.DSG	11-1-2013	15:7:31	53883.000000	5388.300000	49784.734088	20.000000
C:\Users\cware\Desktop\Steller25Nov\TagTesting25Nov2013\M10.DSG	11-1-2013	15:7:31	53884.000000	5388.400000	49804.073902	20.000000
C:\Users\cware\Desktop\Steller25Nov\TagTesting25Nov2013\M10.DSG	11-1-2013	15:7:31	53885.000000	5388.500000	49818.486337	20.000000
C:\Users\cware\Desktop\Steller25Nov\TagTesting25Nov2013\M10.DSG	11-1-2013	15:7:31	53886.000000	5388.600000	49827.695474	20.000000
C:\Users\cware\Desktop\Steller25Nov\TagTesting25Nov2013\M10.DSG	11-1-2013	15:7:31	53887.000000	5388.700000	49815.498832	20.000000
C:\Users\cware\Desktop\Steller25Nov\TagTesting25Nov2013\M10.DSG	11-1-2013	15:7:31	53888.000000	5388.800000	49781.596141	20.000000
C:\Users\cware\Desktop\Steller25Nov\TagTesting25Nov2013\M10.DSG	11-1-2013	15:7:31	53889.000000	5388.900000	49768.330319	20.000000
C:\Users\cware\Desktop\Steller25Nov\TagTesting25Nov2013\M10.DSG	11-1-2013	15:7:31	53890.000000	5389.000000	49776.643901	20.000000
C:\Users\cware\Desktop\Steller25Nov\TagTesting25Nov2013\M10.DSG	11-1-2013	15:7:31	53891.000000	5389.100000	49782.443028	20.000000
C:\Users\cware\Desktop\Steller25Nov\TagTesting25Nov2013\M10.DSG	11-1-2013	15:7:31	53892.000000	5389.200000	49770.246701	20.000000
C:\Users\cware\Desktop\Steller25Nov\TagTesting25Nov2013\M10.DSG	11-1-2013	15:7:31	53893.000000	5389.300000	49773.256931	20.000000
C:\Users\cware\Desktop\Steller25Nov\TagTesting25Nov2013\M10.DSG	11-1-2013	15:7:31	53894.000000	5389.400000	49772.511342	20.000000
C:\Users\cware\Desktop\Steller25Nov\TagTesting25Nov2013\M10.DSG	11-1-2013	15:7:31	53895.000000	5389.500000	49773.780982	20.000000
C:\Users\cware\Desktop\Steller25Nov\TagTesting25Nov2013\M10.DSG	11-1-2013	15:7:31	53896.000000	5389.600000	49762.903605	20.000000
C:\Users\cware\Desktop\Steller25Nov\TagTesting25Nov2013\M10.DSG	11-1-2013	15:7:31	53897.000000	5389.700000	49765.243172	20.000000
C:\Users\cware\Desktop\Steller25Nov\TagTesting25Nov2013\M10.DSG	11-1-2013	15:7:31	53898.000000	5389.800000	49761.012053	20.000000
C:\Users\cware\Desktop\Steller25Nov\TagTesting25Nov2013\M10.DSG	11-1-2013	15:7:31	53899.000000	5389.900000	49769.700042	20.000000
C:\Users\cware\Desktop\Steller25Nov\TagTesting25Nov2013\M10.DSG	11-1-2013	15:7:31	53900.000000	5390.000000	49777.690032	20.000000
C:\Users\cware\Desktop\Steller25Nov\TagTesting25Nov2013\M10.DSG	11-1-2013	15:7:31	53901.000000	5390.100000	49788.020437	20.000000
C:\Users\cware\Desktop\Steller25Nov\TagTesting25Nov2013\M10.DSG	11-1-2013	15:7:31	53902.000000	5390.200000	49815.325626	20.000000
C:\Users\cware\Desktop\Steller25Nov\TagTesting25Nov2013\M10.DSG	11-1-2013	15:7:31	53903.000000	5390.300000	49847.708467	20.000000
C:\Users\cware\Desktop\Steller25Nov\TagTesting25Nov2013\M10.DSG	11-1-2013	15:7:31	53904.000000	5390.400000	49856.445506	20.000000
C:\Users\cware\Desktop\Steller25Nov\TagTesting25Nov2013\M10.DSG	11-1-2013	15:7:31	53905.000000	5390.500000	49868.691881	20.000000
C:\Users\cware\Desktop\Steller25Nov\TagTesting25Nov2013\M10.DSG	11-1-2013	15:7:31	53906.000000	5390.600000	49861.971221	20.000000
C:\Users\cware\Desktop\Steller25Nov\TagTesting25Nov2013\M10.DSG	11-1-2013	15:7:31	53907.000000	5390.700000	49830.583948	20.000000
C:\Users\cware\Desktop\Steller25Nov\TagTesting25Nov2013\M10.DSG	11-1-2013	15:7:31	53908.000000	5390.800000	49785.780124	20.000000
C:\Users\cware\Desktop\Steller25Nov\TagTesting25Nov2013\M10.DSG	11-1-2013	15:7:31	53909.000000	5390.900000	49784.734005	20.000000
C:\Users\cware\Desktop\Steller25Nov\TagTesting25Nov2013\M10.DSG	11-1-2013	15:7:31	53910.000000	5391.000000	49781.921640	20.000000
C:\Users\cware\Desktop\Steller25Nov\TagTesting25Nov2013\M10.DSG	11-1-2013	15:7:31	53911.000000	5391.100000	49787.895292	20.000000
C:\Users\cware\Desktop\Steller25Nov\TagTesting25Nov2013\M10.DSG	11-1-2013	15:7:31	53912.000000	5391.200000	49786.600875	20.000000
C:\Users\cware\Desktop\Steller25Nov\TagTesting25Nov2013\M10.DSG	11-1-2013	15:7:31	53913.000000	5391.300000	49792.400443	20.000000
C:\Users\cware\Desktop\Steller25Nov\TagTesting25Nov2013\M10.DSG	11-1-2013	15:7:31	53914.000000	5391.400000	49795.611386	20.000000
C:\Users\cware\Desktop\Steller25Nov\TagTesting25Nov2013\M10.DSG	11-1-2013	15:7:31	53915.000000	5391.500000	49789.114508	20.000000
C:\Users\cware\Desktop\Steller25Nov\TagTesting25Nov2013\M10.DSG	11-1-2013	15:7:31	53916.000000	5391.600000	49791.503735	20.000000
C:\Users\cware\Desktop\Steller25Nov\TagTesting25Nov2013\M10.DSG	11-1-2013	15:7:31	53917.000000	5391.700000	49793.021896	20.000000
C:\Users\cware\Desktop\Steller25Nov\TagTesting25Nov2013\M10.DSG	11-1-2013	15:7:31	53918.000000	5391.800000	49788.392566	20.000000
C:\Users\cware\Desktop\Steller25Nov\TagTesting25Nov2013\M10.DSG	11-1-2013	15:7:31	53919.000000	5391.900000	49788.616135	20.000000
C:\Users\cware\Desktop\Steller25Nov\TagTesting25Nov2013\M10.DSG	11-1-2013	15:7:31	53920.000000	5392.000000	49778.460823	20.000000
C:\Users\cware\Desktop\Steller25Nov\TagTesting25Nov2013\M10.DSG	11-1-2013	15:7:31	53921.000000	5392.100000	49773.508224	20.000000
C:\Users\cware\Desktop\Steller25Nov\TagTesting25Nov2013\M10.DSG	11-1-2013	15:7:31	53922.000000	5392.200000	49785.057757	20.000000
C:\Users\cware\Desktop\Steller25Nov\TagTesting25Nov2013\M10.DSG	11-1-2013	15:7:31	53923.000000	5392.300000	49791.231153	20.000000
C:\Users\cware\Desktop\Steller25Nov\TagTesting25Nov2013\M10.DSG	11-1-2013	15:7:31	53924.000000	5392.400000	49807.136163	20.000000
C:\Users\cware\Desktop\Steller25Nov\TagTesting25Nov2013\M10.DSG	11-1-2013	15:7:31	53925.000000	5392.500000	49842.581257	20.000000
C:\Users\cware\Desktop\Steller25Nov\TagTesting25Nov2013\M10.DSG	11-1-2013	15:7:31	53926.000000	5392.600000	49865.107075	20.000000
C:\Users\cware\Desktop\Steller25Nov\TagTesting25Nov2013\M10.DSG	11-1-2013	15:7:31	53927.000000	5392.700000	49882.754453	20.000000
C:\Users\cware\Desktop\Steller25Nov\TagTesting25Nov2013\M10.DSG	11-1-2013	15:7:31	53928.000000	5392.800000	49882.331171	20.000000
C:\Users\cware\Desktop\Steller25Nov\TagTesting25Nov2013\M10.DSG	11-1-2013	15:7:31	53929.000000	5392.900000	49842.704999	20.000000
C:\Users\cware\Desktop\Steller25Nov\TagTesting25Nov2013\M10.DSG	11-1-2013	15:7:31	53930.000000	5393.000000	49797.054468	20.000000
C:\Users\cware\Desktop\Steller25Nov\TagTesting25Nov2013\M10.DSG	11-1-2013	15:7:31	53931.000000	5393.100000	49777.639709	20.000000
C:\Users\cware\Desktop\Steller25Nov\TagTesting25Nov2013\M10.DSG	11-1-2013	15:7:31	53932.000000	5393.200000	49780.800534	20.000000
C:\Users\cware\Desktop\Steller25Nov\TagTesting25Nov2013\M10.DSG	11-1-2013	15:7:31	53933.000000	5393.300000	49780.476895	20.000000
C:\Users\cware\Desktop\Steller25Nov\TagTesting25Nov2013\M10.DSG	11-1-2013	15:7:31	53934.000000	5393.400000	49785.429934	20.000000
C:\Users\cware\Desktop\Steller25Nov\TagTesting25Nov2013\M10.DSG	11-1-2013	15:7:31	53935.000000	5393.500000	49788.889477	20.000000
C:\Users\cware\Desktop\Steller25Nov\TagTesting25Nov2013\M10.DSG	11-1-2013	15:7:31	53936.000000	5393.600000	49786.725007	20.000000
C:\Users\cware\Desktop\Steller25Nov\TagTesting25Nov2013\M10.DSG	11-1-2013	15:7:31	53937.000000	5393.700000	49784.235448	20.000000
C:\Users\cware\Desktop\Steller25Nov\TagTesting25Nov2013\M10.DSG	11-1-2013	15:7:31	53938.000000	5393.800000	49792.997337	20.000000
C:\Users\cware\Desktop\Steller25Nov\TagTesting25Nov2013\M10.DSG	11-1-2013	15:7:31	53939.000000	5393.900000	49787.346652	20.000000
C:\Users\cware\Desktop\Steller25Nov\TagTesting25Nov2013\M10.DSG	11-1-2013	15:7:31	53940.000000	5394.000000	49783.439618	20.000000
C:\Users\cware\Desktop\Steller25Nov\TagTesting25Nov2013\M10.DSG	11-1-2013	15:7:31	53941.000000	5394.100000	49779.705567	20.000000
C:\Users\cware\Desktop\Steller25Nov\TagTesting25Nov2013\M10.DSG	11-1-2013	15:7:31	53942.000000	5394.200000	49778.361896	20.000000
C:\Users\cware\Desktop\Steller25Nov\TagTesting25Nov2013\M10.DSG	11-1-2013	15:7:31	53943.000000	5394.300000	49776.893775	20.000000
C:\Users\cware\Desktop\Steller25Nov\TagTesting25Nov2013\M10.DSG	11-1-2013	15:7:31	53944.000000	5394.400000	49768.654556	20.000000
C:\Users\cware\Desktop\Steller25Nov\TagTesting25Nov2013\M10.DSG	11-1-2013	15:7:31	53945.000000	5394.500000	49770.844363	20.000000
C:\Users\cware\Desktop\Steller25Nov\TagTesting25Nov2013\M10.DSG	11-1-2013	15:7:31	53946.000000	5394.600000	49785.107443	20.000000
C:\Users\cware\Desktop\Steller25Nov\TagTesting25Nov2013\M10.DSG	11-1-2013	15:7:31	53947.000000	5394.700000	49808.729421	20.000000
C:\Users\cware\Desktop\Steller25Nov\TagTesting25Nov2013\M10.DSG	11-1-2013	15:7:31	53948.000000	5394.800000	49829.588738	20.000000
C:\Users\cware\Desktop\Steller25Nov\TagTesting25Nov2013\M10.DSG	11-1-2013	15:7:31	53949.000000	5394.900000	49843.950002	20.000000
C:\Users\cware\Desktop\Steller25Nov\TagTesting25Nov2013\M10.DSG	11-1-2013	15:7:31	53950.000000	5395.000000	49842.878965	20.000000
C:\Users\cware\Desktop\Steller25Nov\TagTesting25Nov2013\M10.DSG	11-1-2013	15:7:31	53951.000000	5395.100000	49815.424950	20.000000
C:\Users\cware\Desktop\Steller25Nov\TagTesting25Nov2013\M10.DSG	11-1-2013	15:7:31	53952.000000	5395.200000	49769.376132	20.000000
C:\Users\cware\Desktop\Steller25Nov\TagTesting25Nov2013\M10.DSG	11-1-2013	15:7:31	53953.000000	5395.300000	49745.406018	20.000000
C:\Users\cware\Desktop\Steller25Nov\TagTesting25Nov2013\M10.DSG	11-1-2013	15:7:31	53954.000000	5395.400000	49750.334520	20.000000
C:\Users\cware\Desktop\Steller25Nov\TagTesting25Nov2013\M10.DSG	11-1-2013	15:7:31	53955.000000	5395.500000	49738.387992	20.000000
C:\Users\cware\Desktop\Steller25Nov\TagTesting25Nov2013\M10.DSG	11-1-2013	15:7:31	53956.000000	5395.600000	49740.651748	20.000000
C:\Users\cware\Desktop\Steller25Nov\TagTesting25Nov2013\M10.DSG	11-1-2013	15:7:31	53957.000000	5395.700000	49737.143313	20.000000
C:\Users\cware\Desktop\Steller25Nov\TagTesting25Nov2013\M10.DSG	11-1-2013	15:7:31	53958.000000	5395.800000	49739.880355	20.000000
C:\Users\cware\Desktop\Steller25Nov\TagTesting25Nov2013\M10.DSG	11-1-2013	15:7:31	53959.000000	5395.900000	49733.658421	20.000000
C:\Users\cware\Desktop\Steller25Nov\TagTesting25Nov2013\M10.DSG	11-1-2013	15:7:31	53960.000000	5396.000000	49731.144111	20.000000
C:\Users\cware\Desktop\Steller25Nov\TagTesting25Nov2013\M10.DSG	11-1-2013	15:7:31	53961.000000	5396.100000	49730.023530	20.000000
C:\Users\cware\Desktop\Steller25Nov\TagTesting25Nov2013\M10.DSG	11-1-2013	15:7:31	53962.000000	5396.200000	49732.186832	20.000000
C:\Users\cware\Desktop\Steller25Nov\TagTesting25Nov2013\M10.DSG	11-1-2013	15:7:31	53963.000000	5396.300000	49726.515565	20.000000
C:\Users\cware\Desktop\Steller25Nov\TagTesting25Nov2013\M10.DSG	11-1-2013	15:7:31	53964.000000	5396.400000	49724.496441	20.000000
C:\Users\cware\Desktop\Steller25Nov\TagTesting25Nov2013\M10.DSG	11-1-2013	15:7:31	53965.000000	5396.500000	49721.386941	20.000000
C:\Users\cware\Desktop\Steller25Nov\TagTesting25Nov2013\M10.DSG	11-1-2013	15:7:31	53966.000000	5396.600000	49718.970608	20.000000
C:\Users\cware\Desktop\Steller25Nov\TagTesting25Nov2013\M10.DSG	11-1-2013	15:7:31	53967.000000	5396.700000	49718.672850	20.000000
C:\Users\cware\Desktop\Steller25Nov\TagTesting25Nov2013\M10.DSG	11-1-2013	15:7:31	53968.000000	5396.800000	49718.948451	20.000000
C:\Users\cware\Desktop\Steller25Nov\TagTesting25Nov2013\M10.DSG	11-1-2013	15:7:31	53969.000000	5396.900000	49721.536836	20.000000
C:\Users\cware\Desktop\Steller25Nov\TagTesting25Nov2013\M10.DSG	11-1-2013	15:7:31	53970.000000	5397.000000	49718.848281	20.000000
C:\Users\cware\Desktop\Steller25Nov\TagTesting25Nov2013\M10.DSG	11-1-2013	15:7:31	53971.000000	5397.100000	49721.363821	20.000000
C:\Users\cware\Desktop\Steller25Nov\TagTesting25Nov2013\M10.DSG	11-1-2013	15:7:31	53972.000000	5397.200000	49715.962870	20.000000
C:\Users\cware\Desktop\Steller25Nov\TagTesting25Nov2013\M10.DSG	11-1-2013	15:7:31	53973.000000	5397.300000	49720.070062	20.000000
C:\Users\cware\Desktop\Steller25Nov\TagTesting25Nov2013\M10.DSG	11-1-2013	15:7:31	53974.000000	5397.400000	49716.707401	20.000000
C:\Users\cware\Desktop\Steller25Nov\TagTesting25Nov2013\M10.DSG	11-1-2013	15:7:31	53975.000000	5397.500000	49725.296440	20.000000
C:\Users\cware\Desktop\Steller25Nov\TagTesting25Nov2013\M10.DSG	11-1-2013	15:7:31	53976.000000	5397.600000	49721.063982	20.000000
C:\Users\cware\Desktop\Steller25Nov\TagTesting25Nov2013\M10.DSG	11-1-2013	15:7:31	53977.000000	5397.700000	49722.434629	20.000000
C:\Users\cware\Desktop\Steller25Nov\TagTesting25Nov2013\M10.DSG	11-1-2013	15:7:31	53978.000000	5397.800000	49709.141909	20.000000
C:\Users\cware\Desktop\Steller25Nov\TagTesting25Nov2013\M10.DSG	11-1-2013	15:7:31	53979.000000	5397.900000	49708.893226	20.000000
C:\Users\cware\Desktop\Steller25Nov\TagTesting25Nov2013\M10.DSG	11-1-2013	15:7:31	53980.000000	5398.000000	49706.029876	20.000000
C:\Users\cware\Desktop\Steller25Nov\TagTesting25Nov2013\M10.DSG	11-1-2013	15:7:31	53981.000000	5398.100000	49702.222365	20.000000
C:\Users\cware\Desktop\Steller25Nov\TagTesting25Nov2013\M10.DSG	11-1-2013	15:7:31	53982.000000	5398.200000	49698.912769	20.000000
C:\Users\cware\Desktop\Steller25Nov\TagTesting25Nov2013\M10.DSG	11-1-2013	15:7:31	53983.000000	5398.300000	49690.470008	20.000000
C:\Users\cware\Desktop\Steller25Nov\TagTesting25Nov2013\M10.DSG	11-1-2013	15:7:31	53984.000000	5398.400000	49692.267561	20.000000
C:\Users\cware\Desktop\Steller25Nov\TagTesting25Nov2013\M10.DSG	11-1-2013	15:7:31	53985.000000	5398.500000	49677.655955	20.000000
C:\Users\cware\Desktop\Steller25Nov\TagTesting25Nov2013\M10.DSG	11-1-2013	15:7:31	53986.000000	5398.600000	49679.672642	20.000000
C:\Users\cware\Desktop\Steller25Nov\TagTesting25Nov2013\M10.DSG	11-1-2013	15:7:31	53987.000000	5398.700000	49674.866991	20.000000
C:\Users\cware\Desktop\Steller25Nov\TagTesting25Nov2013\M10.DSG	11-1-2013	15:7:31	53988.000000	5398.800000	49671.309012	20.000000
C:\Users\cware\Desktop\Steller25Nov\TagTesting25Nov2013\M10.DSG	11-1-2013	15:7:31	53989.000000	5398.900000	49669.816443	20.000000
C:\Users\cware\Desktop\Steller25Nov\TagTesting25Nov2013\M10.DSG	11-1-2013	15:7:31	53990.000000	5399.000000	49657.819808	20.000000
C:\Users\cware\Desktop\Steller25Nov\TagTesting25Nov2013\M10.DSG	11-1-2013	15:7:31	53991.000000	5399.100000	49653.413306	20.000000
C:\Users\cware\Desktop\Steller25Nov\TagTesting25Nov2013\M10.DSG	11-1-2013	15:7:31	53992.000000	5399.200000	49643.078998	20.000000
C:\Users\cware\Desktop\Steller25Nov\TagTesting25Nov2013\M10.DSG	11-1-2013	15:7:31	53993.000000	5399.300000	49640.695251	20.000000
C:\Users\cware\Desktop\Steller25Nov\TagTesting25Nov2013\M10.DSG	11-1-2013	15:7:31	53994.000000	5399.400000	49629.394518	20.000000
C:\Users\cware\Desktop\Steller25Nov\TagTesting25Nov2013\M10.DSG	11-1-2013	15:7:31	53995.000000	5399.500000	49623.197564	20.000000
C:\Users\cware\Desktop\Steller25Nov\TagTesting25Nov2013\M10.DSG	11-1-2013	15:7:31	53996.000000	5399.600000	49596.288312	20.000000
C:\Users\cware\Desktop\Steller25Nov\TagTesting25Nov2013\M10.DSG	11-1-2013	15:7:31	53997.000000	5399.700000	49576.925272	20.000000
C:\Users\cware\Desktop\Steller25Nov\TagTesting25Nov2013\M10.DSG	11-1-2013	15:7:31	53998.000000	5399.800000	49574.436245	20.000000
C:\Users\cware\Desktop\Steller25Nov\TagTesting25Nov2013\M10.DSG	11-1-2013	15:7:31	53999.000000	5399.900000	49563.731000	20.000000
C:\Users\cware\Desktop\Steller25Nov\TagTesting25Nov2013\M10.DSG	11-1-2013	15:7:31	54000.000000	5400.000000	49548.673649	20.000000
C:\Users\cware\Desktop\Steller25Nov\TagTesting25Nov2013\M10.DSG	11-1-2013	15:7:31	54001.000000	5400.100000	49533.713470	20.000000
C:\Users\cware\Desktop\Steller25Nov\TagTesting25Nov2013\M10.DSG	11-1-2013	15:7:31	54002.000000	5400.200000	49524.751715	20.000000
C:\Users\cware\Desktop\Steller25Nov\TagTesting25Nov2013\M10.DSG	11-1-2013	15:7:31	54003.000000	5400.300000	49507.800982	20.000000
C:\Users\cware\Desktop\Steller25Nov\TagTesting25Nov2013\M10.DSG	11-1-2013	15:7:31	54004.000000	5400.400000	49508.922829	20.000000
C:\Users\cware\Desktop\Steller25Nov\TagTesting25Nov2013\M10.DSG	11-1-2013	15:7:31	54005.000000	5400.500000	49490.449041	20.000000
C:\Users\cware\Desktop\Steller25Nov\TagTesting25Nov2013\M10.DSG	11-1-2013	15:7:31	54006.000000	5400.600000	49487.785739	20.000000
C:\Users\cware\Desktop\Steller25Nov\TagTesting25Nov2013\M10.DSG	11-1-2013	15:7:31	54007.000000	5400.700000	49494.432524	20.000000
C:\Users\cware\Desktop\Steller25Nov\TagTesting25Nov2013\M10.DSG	11-1-2013	15:7:31	54008.000000	5400.800000	49486.367388	20.000000
C:\Users\cware\Desktop\Steller25Nov\TagTesting25Nov2013\M10.DSG	11-1-2013	15:7:31	54009.000000	5400.900000	49485.795458	20.000000
C:\Users\cware\Desktop\Steller25Nov\TagTesting25Nov2013\M10.DSG	11-1-2013	15:7:31	54010.000000	5401.000000	49475.803436	20.000000
C:\Users\cware\Desktop\Steller25Nov\TagTesting25Nov2013\M10.DSG	11-1-2013	15:7:31	54011.000000	5401.100000	49465.690385	20.000000
C:\Users\cware\Desktop\Steller25Nov\TagTesting25Nov2013\M10.DSG	11-1-2013	15:7:31	54012.000000	5401.200000	49468.837617	20.000000
C:\Users\cware\Desktop\Steller25Nov\TagTesting25Nov2013\M10.DSG	11-1-2013	15:7:31	54013.000000	5401.300000	49455.818413	20.000000
C:\Users\cware\Desktop\Steller25Nov\TagTesting25Nov2013\M10.DSG	11-1-2013	15:7:31	54014.000000	5401.400000	49448.643472	20.000000
C:\Users\cware\Desktop\Steller25Nov\TagTesting25Nov2013\M10.DSG	11-1-2013	15:7:31	54015.000000	5401.500000	49426.531758	20.000000
C:\Users\cware\Desktop\Steller25Nov\TagTesting25Nov2013\M10.DSG	11-1-2013	15:7:31	54016.000000	5401.600000	49493.362256	20.000000
C:\Users\cware\Desktop\Steller25Nov\TagTesting25Nov2013\M10.DSG	11-1-2013	15:7:31	54017.000000	5401.700000	49475.124486	20.000000
C:\Users\cware\Desktop\Steller25Nov\TagTesting25Nov2013\M10.DSG	11-1-2013	15:7:31	54018.000000	5401.800000	49482.763080	20.000000
C:\Users\cware\Desktop\Steller25Nov\TagTesting25Nov2013\M10.DSG	11-1-2013	15:7:31	54019.000000	5401.900000	49480.176981	20.000000
C:\Users\cware\Desktop\Steller25Nov\TagTesting25Nov2013\M10.DSG	11-1-2013	15:7:31	54020.000000	5402.000000	49482.938523	20.000000
C:\Users\cware\Desktop\Steller25Nov\TagTesting25Nov2013\M10.DSG	11-1-2013	15:7:31	54021.000000	5402.100000	49478.285946	20.000000
C:\Users\cware\Desktop\Steller25Nov\TagTesting25Nov2013\M10.DSG	11-1-2013	15:7:31	54022.000000	5402.200000	49474.877963	20.000000
C:\Users\cware\Desktop\Steller25Nov\TagTesting25Nov2013\M10.DSG	11-1-2013	15:7:31	54023.000000	5402.300000	49489.067604	20.000000
C:\Users\cware\Desktop\Steller25Nov\TagTesting25Nov2013\M10.DSG	11-1-2013	15:7:31	54024.000000	5402.400000	49495.416035	20.000000
C:\Users\cware\Desktop\Steller25Nov\TagTesting25Nov2013\M10.DSG	11-1-2013	15:7:31	54025.000000	5402.500000	49495.642658	20.000000
C:\Users\cware\Desktop\Steller25Nov\TagTesting25Nov2013\M10.DSG	11-1-2013	15:7:31	54026.000000	5402.600000	49496.564505	20.000000
C:\Users\cware\Desktop\Steller25Nov\TagTesting25Nov2013\M10.DSG	11-1-2013	15:7:31	54027.000000	5402.700000	49494.054012	20.000000
C:\Users\cware\Desktop\Steller25Nov\TagTesting25Nov2013\M10.DSG	11-1-2013	15:7:31	54028.000000	5402.800000	49490.652969	20.000000
C:\Users\cware\Desktop\Steller25Nov\TagTesting25Nov2013\M10.DSG	11-1-2013	15:7:31	54029.000000	5402.900000	49501.106758	20.000000
C:\Users\cware\Desktop\Steller25Nov\TagTesting25Nov2013\M10.DSG	11-1-2013	15:7:31	54030.000000	5403.000000	49497.476753	20.000000
C:\Users\cware\Desktop\Steller25Nov\TagTesting25Nov2013\M10.DSG	11-1-2013	15:7:31	54031.000000	5403.100000	49491.801560	20.000000
C:\Users\cware\Desktop\Steller25Nov\TagTesting25Nov2013\M10.DSG	11-1-2013	15:7:31	54032.000000	5403.200000	49493.242802	20.000000
C:\Users\cware\Desktop\Steller25Nov\TagTesting25Nov2013\M10.DSG	11-1-2013	15:7:31	54033.000000	5403.300000	49494.017455	20.000000
C:\Users\cware\Desktop\Steller25Nov\TagTesting25Nov2013\M10.DSG	11-1-2013	15:7:31	54034.000000	5403.400000	49499.095530	20.000000
C:\Users\cware\Desktop\Steller25Nov\TagTesting25Nov2013\M10.DSG	11-1-2013	15:7:31	54035.000000	5403.500000	49492.797798	20.000000
C:\Users\cware\Desktop\Steller25Nov\TagTesting25Nov2013\M10.DSG	11-1-2013	15:7:31	54036.000000	5403.600000	49488.840169	20.000000
C:\Users\cware\Desktop\Steller25Nov\TagTesting25Nov2013\M10.DSG	11-1-2013	15:7:31	54037.000000	5403.700000	49488.591073	20.000000
C:\Users\cware\Desktop\Steller25Nov\TagTesting25Nov2013\M10.DSG	11-1-2013	15:7:31	54038.000000	5403.800000	49491.328905	20.000000
C:\Users\cware\Desktop\Steller25Nov\TagTesting25Nov2013\M10.DSG	11-1-2013	15:7:31	54039.000000	5403.900000	49489.339060	20.000000
C:\Users\cware\Desktop\Steller25Nov\TagTesting25Nov2013\M10.DSG	11-1-2013	15:7:31	54040.000000	5404.000000	49490.658164	20.000000
C:\Users\cware\Desktop\Steller25Nov\TagTesting25Nov2013\M10.DSG	11-1-2013	15:7:31	54041.000000	5404.100000	49493.197199	20.000000
C:\Users\cware\Desktop\Steller25Nov\TagTesting25Nov2013\M10.DSG	11-1-2013	15:7:31	54042.000000	5404.200000	49492.649225	20.000000
C:\Users\cware\Desktop\Steller25Nov\TagTesting25Nov2013\M10.DSG	11-1-2013	15:7:31	54043.000000	5404.300000	49489.538310	20.000000
C:\Users\cware\Desktop\Steller25Nov\TagTesting25Nov2013\M10.DSG	11-1-2013	15:7:31	54044.000000	5404.400000	49490.583769	20.000000
C:\Users\cware\Desktop\Steller25Nov\TagTesting25Nov2013\M10.DSG	11-1-2013	15:7:31	54045.000000	5404.500000	49491.206352	20.000000
C:\Users\cware\Desktop\Steller25Nov\TagTesting25Nov2013\M10.DSG	11-1-2013	15:7:31	54046.000000	5404.600000	49498.249901	20.000000
C:\Users\cware\Desktop\Steller25Nov\TagTesting25Nov2013\M10.DSG	11-1-2013	15:7:31	54047.000000	5404.700000	49502.133187	20.000000
C:\Users\cware\Desktop\Steller25Nov\TagTesting25Nov2013\M10.DSG	11-1-2013	15:7:31	54048.000000	5404.800000	49500.191314	20.000000
C:\Users\cware\Desktop\Steller25Nov\TagTesting25Nov2013\M10.DSG	11-1-2013	15:7:31	54049.000000	5404.900000	49496.009236	20.000000
C:\Users\cware\Desktop\Steller25Nov\TagTesting25Nov2013\M10.DSG	11-1-2013	15:7:31	54050.000000	5405.000000	49492.026425	20.000000
C:\Users\cware\Desktop\Steller25Nov\TagTesting25Nov2013\M10.DSG	11-1-2013	15:7:31	54051.000000	5405.100000	49494.889091	20.000000
C:\Users\cware\Desktop\Steller25Nov\TagTesting25Nov2013\M10.DSG	11-1-2013	15:7:31	54052.000000	5405.200000	49494.491078	20.000000
C:\Users\cware\Desktop\Steller25Nov\TagTesting25Nov2013\M10.DSG	11-1-2013	15:7:31	54053.000000	5405.300000	49488.069269	20.000000
C:\Users\cware\Desktop\Steller25Nov\TagTesting25Nov2013\M10.DSG	11-1-2013	15:7:31	54054.000000	5405.400000	49485.255930	20.000000
C:\Users\cware\Desktop\Steller25Nov\TagTesting25Nov2013\M10.DSG	11-1-2013	15:7:31	54055.000000	5405.500000	49488.417183	20.000000
C:\Users\cware\Desktop\Steller25Nov\TagTesting25Nov2013\M10.DSG	11-1-2013	15:7:31	54056.000000	5405.600000	49487.919043	20.000000
C:\Users\cware\Desktop\Steller25Nov\TagTesting25Nov2013\M10.DSG	11-1-2013	15:7:31	54057.000000	5405.700000	49492.346775	20.000000
C:\Users\cware\Desktop\Steller25Nov\TagTesting25Nov2013\M10.DSG	11-1-2013	15:7:31	54058.000000	5405.800000	49492.796539	20.000000
C:\Users\cware\Desktop\Steller25Nov\TagTesting25Nov2013\M10.DSG	11-1-2013	15:7:31	54059.000000	5405.900000	49494.314762	20.000000
C:\Users\cware\Desktop\Steller25Nov\TagTesting25Nov2013\M10.DSG	11-1-2013	15:7:31	54060.000000	5406.000000	49492.397885	20.000000
C:\Users\cware\Desktop\Steller25Nov\TagTesting25Nov2013\M10.DSG	11-1-2013	15:7:31	54061.000000	5406.100000	49491.302960	20.000000
C:\Users\cware\Desktop\Steller25Nov\TagTesting25Nov2013\M10.DSG	11-1-2013	15:7:31	54062.000000	5406.200000	49493.468513	20.000000
C:\Users\cware\Desktop\Steller25Nov\TagTesting25Nov2013\M10.DSG	11-1-2013	15:7:31	54063.000000	5406.300000	49492.198900	20.000000
C:\Users\cware\Desktop\Steller25Nov\TagTesting25Nov2013\M10.DSG	11-1-2013	15:7:31	54064.000000	5406.400000	49491.725499	20.000000
C:\Users\cware\Desktop\Steller25Nov\TagTesting25Nov2013\M10.DSG	11-1-2013	15:7:31	54065.000000	5406.500000	49492.597021	20.000000
C:\Users\cware\Desktop\Steller25Nov\TagTesting25Nov2013\M10.DSG	11-1-2013	15:7:31	54066.000000	5406.600000	49492.522391	20.000000
C:\Users\cware\Desktop\Steller25Nov\TagTesting25Nov2013\M10.DSG	11-1-2013	15:7:31	54067.000000	5406.700000	49495.782683	20.000000
C:\Users\cware\Desktop\Steller25Nov\TagTesting25Nov2013\M10.DSG	11-1-2013	15:7:31	54068.000000	5406.800000	49497.276531	20.000000
C:\Users\cware\Desktop\Steller25Nov\TagTesting25Nov2013\M10.DSG	11-1-2013	15:7:31	54069.000000	5406.900000	49494.737861	20.000000
C:\Users\cware\Desktop\Steller25Nov\TagTesting25Nov2013\M10.DSG	11-1-2013	15:7:31	54070.000000	5407.000000	49493.544440	20.000000
C:\Users\cware\Desktop\Steller25Nov\TagTesting25Nov2013\M10.DSG	11-1-2013	15:7:31	54071.000000	5407.100000	49500.041287	20.000000
C:\Users\cware\Desktop\Steller25Nov\TagTesting25Nov2013\M10.DSG	11-1-2013	15:7:31	54072.000000	5407.200000	49505.019463	20.000000
C:\Users\cware\Desktop\Steller25Nov\TagTesting25Nov2013\M10.DSG	11-1-2013	15:7:31	54073.000000	5407.300000	49506.413739	20.000000
C:\Users\cware\Desktop\Steller25Nov\TagTesting25Nov2013\M10.DSG	11-1-2013	15:7:31	54074.000000	5407.400000	49494.364666	20.000000
C:\Users\cware\Desktop\Steller25Nov\TagTesting25Nov2013\M10.DSG	11-1-2013	15:7:31	54075.000000	5407.500000	49487.817109	20.000000
C:\Users\cware\Desktop\Steller25Nov\TagTesting25Nov2013\M10.DSG	11-1-2013	15:7:31	54076.000000	5407.600000	49485.576566	20.000000
C:\Users\cware\Desktop\Steller25Nov\TagTesting25Nov2013\M10.DSG	11-1-2013	15:7:31	54077.000000	5407.700000	49492.918854	20.000000
C:\Users\cware\Desktop\Steller25Nov\TagTesting25Nov2013\M10.DSG	11-1-2013	15:7:31	54078.000000	5407.800000	49493.985941	20.000000
C:\Users\cware\Desktop\Steller25Nov\TagTesting25Nov2013\M10.DSG	11-1-2013	15:7:31	54079.000000	5407.900000	49495.125587	20.000000
C:\Users\cware\Desktop\Steller25Nov\TagTesting25Nov2013\M10.DSG	11-1-2013	15:7:31	54080.000000	5408.000000	49496.045562	20.000000
C:\Users\cware\Desktop\Steller25Nov\TagTesting25Nov2013\M10.DSG	11-1-2013	15:7:31	54081.000000	5408.100000	49497.040259	20.000000
C:\Users\cware\Desktop\Steller25Nov\TagTesting25Nov2013\M10.DSG	11-1-2013	15:7:31	54082.000000	5408.200000	49497.487215	20.000000
C:\Users\cware\Desktop\Steller25Nov\TagTesting25Nov2013\M10.DSG	11-1-2013	15:7:31	54083.000000	5408.300000	49497.139232	20.000000
C:\Users\cware\Desktop\Steller25Nov\TagTesting25Nov2013\M10.DSG	11-1-2013	15:7:31	54084.000000	5408.400000	49494.104193	20.000000
C:\Users\cware\Desktop\Steller25Nov\TagTesting25Nov2013\M10.DSG	11-1-2013	15:7:31	54085.000000	5408.500000	49493.881837	20.000000
C:\Users\cware\Desktop\Steller25Nov\TagTesting25Nov2013\M10.DSG	11-1-2013	15:7:31	54086.000000	5408.600000	49492.065409	20.000000
C:\Users\cware\Desktop\Steller25Nov\TagTesting25Nov2013\M10.DSG	11-1-2013	15:7:31	54087.000000	5408.700000	49489.262560	20.000000
C:\Users\cware\Desktop\Steller25Nov\TagTesting25Nov2013\M10.DSG	11-1-2013	15:7:31	54088.000000	5408.800000	49497.451949	20.000000
C:\Users\cware\Desktop\Steller25Nov\TagTesting25Nov2013\M10.DSG	11-1-2013	15:7:31	54089.000000	5408.900000	49505.790175	20.000000
C:\Users\cware\Desktop\Steller25Nov\TagTesting25Nov2013\M10.DSG	11-1-2013	15:7:31	54090.000000	5409.000000	49514.327907	20.000000
C:\Users\cware\Desktop\Steller25Nov\TagTesting25Nov2013\M10.DSG	11-1-2013	15:7:31	54091.000000	5409.100000	49526.424787	20.000000
C:\Users\cware\Desktop\Steller25Nov\TagTesting25Nov2013\M10.DSG	11-1-2013	15:7:31	54092.000000	5409.200000	49528.441064	20.000000
C:\Users\cware\Desktop\Steller25Nov\TagTesting25Nov2013\M10.DSG	11-1-2013	15:7:31	54093.000000	5409.300000	49530.681121	20.000000
C:\Users\cware\Desktop\Steller25Nov\TagTesting25Nov2013\M10.DSG	11-1-2013	15:7:31	54094.000000	5409.400000	49529.859502	20.000000
C:\Users\cware\Desktop\Steller25Nov\TagTesting25Nov2013\M10.DSG	11-1-2013	15:7:31	54095.000000	5409.500000	49525.204804	20.000000
C:\Users\cware\Desktop\Steller25Nov\TagTesting25Nov2013\M10.DSG	11-1-2013	15:7:31	54096.000000	5409.600000	49522.989564	20.000000
C:\Users\cware\Desktop\Steller25Nov\TagTesting25Nov2013\M10.DSG	11-1-2013	15:7:31	54097.000000	5409.700000	49517.338603	20.000000
C:\Users\cware\Desktop\Steller25Nov\TagTesting25Nov2013\M10.DSG	11-1-2013	15:7:31	54098.000000	5409.800000	49512.435204	20.000000
C:\Users\cware\Desktop\Steller25Nov\TagTesting25Nov2013\M10.DSG	11-1-2013	15:7:31	54099.000000	5409.900000	49511.663879	20.000000
C:\Users\cware\Desktop\Steller25Nov\TagTesting25Nov2013\M10.DSG	11-1-2013	15:7:31	54100.000000	5410.000000	49506.810284	20.000000
C:\Users\cware\Desktop\Steller25Nov\TagTesting25Nov2013\M10.DSG	11-1-2013	15:7:31	54101.000000	5410.100000	49505.714309	20.000000
C:\Users\cware\Desktop\Steller25Nov\TagTesting25Nov2013\M10.DSG	11-1-2013	15:7:31	54102.000000	5410.200000	49503.449630	20.000000
C:\Users\cware\Desktop\Steller25Nov\TagTesting25Nov2013\M10.DSG	11-1-2013	15:7:31	54103.000000	5410.300000	49499.193309	20.000000
C:\Users\cware\Desktop\Steller25Nov\TagTesting25Nov2013\M10.DSG	11-1-2013	15:7:31	54104.000000	5410.400000	49495.608763	20.000000
C:\Users\cware\Desktop\Steller25Nov\TagTesting25Nov2013\M10.DSG	11-1-2013	15:7:31	54105.000000	5410.500000	49492.671151	20.000000
C:\Users\cware\Desktop\Steller25Nov\TagTesting25Nov2013\M10.DSG	11-1-2013	15:7:31	54106.000000	5410.600000	49491.078103	20.000000
C:\Users\cware\Desktop\Steller25Nov\TagTesting25Nov2013\M10.DSG	11-1-2013	15:7:31	54107.000000	5410.700000	49489.932360	20.000000
C:\Users\cware\Desktop\Steller25Nov\TagTesting25Nov2013\M10.DSG	11-1-2013	15:7:31	54108.000000	5410.800000	49492.794144	20.000000
C:\Users\cware\Desktop\Steller25Nov\TagTesting25Nov2013\M10.DSG	11-1-2013	15:7:31	54109.000000	5410.900000	49491.624941	20.000000
C:\Users\cware\Desktop\Steller25Nov\TagTesting25Nov2013\M10.DSG	11-1-2013	15:7:31	54110.000000	5411.000000	49494.164575	20.000000
C:\Users\cware\Desktop\Steller25Nov\TagTesting25Nov2013\M10.DSG	11-1-2013	15:7:31	54111.000000	5411.100000	49493.144292	20.000000
C:\Users\cware\Desktop\Steller25Nov\TagTesting25Nov2013\M10.DSG	11-1-2013	15:7:31	54112.000000	5411.200000	49499.341679	20.000000
C:\Users\cware\Desktop\Steller25Nov\TagTesting25Nov2013\M10.DSG	11-1-2013	15:7:31	54113.000000	5411.300000	49496.977519	20.000000
C:\Users\cware\Desktop\Steller25Nov\TagTesting25Nov2013\M10.DSG	11-1-2013	15:7:31	54114.000000	5411.400000	49494.737323	20.000000
C:\Users\cware\Desktop\Steller25Nov\TagTesting25Nov2013\M10.DSG	11-1-2013	15:7:31	54115.000000	5411.500000	49498.893754	20.000000
C:\Users\cware\Desktop\Steller25Nov\TagTesting25Nov2013\M10.DSG	11-1-2013	15:7:31	54116.000000	5411.600000	49498.321253	20.000000
C:\Users\cware\Desktop\Steller25Nov\TagTesting25Nov2013\M10.DSG	11-1-2013	15:7:31	54117.000000	5411.700000	49496.429258	20.000000
C:\Users\cware\Desktop\Steller25Nov\TagTesting25Nov2013\M10.DSG	11-1-2013	15:7:31	54118.000000	5411.800000	49492.870023	20.000000
C:\Users\cware\Desktop\Steller25Nov\TagTesting25Nov2013\M10.DSG	11-1-2013	15:7:31	54119.000000	5411.900000	49492.222650	20.000000
C:\Users\cware\Desktop\Steller25Nov\TagTesting25Nov2013\M10.DSG	11-1-2013	15:7:31	54120.000000	5412.000000	49490.828569	20.000000
C:\Users\cware\Desktop\Steller25Nov\TagTesting25Nov2013\M10.DSG	11-1-2013	15:7:31	54121.000000	5412.100000	49491.052887	20.000000
C:\Users\cware\Desktop\Steller25Nov\TagTesting25Nov2013\M10.DSG	11-1-2013	15:7:31	54122.000000	5412.200000	49491.525282	20.000000
C:\Users\cware\Desktop\Steller25Nov\TagTesting25Nov2013\M10.DSG	11-1-2013	15:7:31	54123.000000	5412.300000	49489.805617	20.000000
C:\Users\cware\Desktop\Steller25Nov\TagTesting25Nov2013\M10.DSG	11-1-2013	15:7:31	54124.000000	5412.400000	49489.656046	20.000000
C:\Users\cware\Desktop\Steller25Nov\TagTesting25Nov2013\M10.DSG	11-1-2013	15:7:31	54125.000000	5412.500000	49493.488985	20.000000
C:\Users\cware\Desktop\Steller25Nov\TagTesting25Nov2013\M10.DSG	11-1-2013	15:7:31	54126.000000	5412.600000	49494.285245	20.000000
C:\Users\cware\Desktop\Steller25Nov\TagTesting25Nov2013\M10.DSG	11-1-2013	15:7:31	54127.000000	5412.700000	49493.513807	20.000000
C:\Users\cware\Desktop\Steller25Nov\TagTesting25Nov2013\M10.DSG	11-1-2013	15:7:31	54128.000000	5412.800000	49496.525601	20.000000
C:\Users\cware\Desktop\Steller25Nov\TagTesting25Nov2013\M10.DSG	11-1-2013	15:7:31	54129.000000	5412.900000	49496.724420	20.000000
C:\Users\cware\Desktop\Steller25Nov\TagTesting25Nov2013\M10.DSG	11-1-2013	15:7:31	54130.000000	5413.000000	49493.961901	20.000000
C:\Users\cware\Desktop\Steller25Nov\TagTesting25Nov2013\M10.DSG	11-1-2013	15:7:31	54131.000000	5413.100000	49493.189951	20.000000
C:\Users\cware\Desktop\Steller25Nov\TagTesting25Nov2013\M10.DSG	11-1-2013	15:7:31	54132.000000	5413.200000	49493.239941	20.000000
C:\Users\cware\Desktop\Steller25Nov\TagTesting25Nov2013\M10.DSG	11-1-2013	15:7:31	54133.000000	5413.300000	49489.880264	20.000000
C:\Users\cware\Desktop\Steller25Nov\TagTesting25Nov2013\M10.DSG	11-1-2013	15:7:31	54134.000000	5413.400000	49489.582298	20.000000
C:\Users\cware\Desktop\Steller25Nov\TagTesting25Nov2013\M10.DSG	11-1-2013	15:7:31	54135.000000	5413.500000	49493.863891	20.000000
C:\Users\cware\Desktop\Steller25Nov\TagTesting25Nov2013\M10.DSG	11-1-2013	15:7:31	54136.000000	5413.600000	49494.610641	20.000000
C:\Users\cware\Desktop\Steller25Nov\TagTesting25Nov2013\M10.DSG	11-1-2013	15:7:31	54137.000000	5413.700000	49495.108400	20.000000
C:\Users\cware\Desktop\Steller25Nov\TagTesting25Nov2013\M10.DSG	11-1-2013	15:7:31	54138.000000	5413.800000	49497.423407	20.000000
C:\Users\cware\Desktop\Steller25Nov\TagTesting25Nov2013\M10.DSG	11-1-2013	15:7:31	54139.000000	5413.900000	49493.365290	20.000000
C:\Users\cware\Desktop\Steller25Nov\TagTesting25Nov2013\M10.DSG	11-1-2013	15:7:31	54140.000000	5414.000000	49496.925002	20.000000
C:\Users\cware\Desktop\Steller25Nov\TagTesting25Nov2013\M10.DSG	11-1-2013	15:7:31	54141.000000	5414.100000	49494.310700	20.000000
C:\Users\cware\Desktop\Steller25Nov\TagTesting25Nov2013\M10.DSG	11-1-2013	15:7:31	54142.000000	5414.200000	49490.600514	20.000000
C:\Users\cware\Desktop\Steller25Nov\TagTesting25Nov2013\M10.DSG	11-1-2013	15:7:31	54143.000000	5414.300000	49489.056250	20.000000
C:\Users\cware\Desktop\Steller25Nov\TagTesting25Nov2013\M10.DSG	11-1-2013	15:7:31	54144.000000	5414.400000	49494.905023	20.000000
C:\Users\cware\Desktop\Steller25Nov\TagTesting25Nov2013\M10.DSG	11-1-2013	15:7:31	54145.000000	5414.500000	49493.859837	20.000000
C:\Users\cware\Desktop\Steller25Nov\TagTesting25Nov2013\M10.DSG	11-1-2013	15:7:31	54146.000000	5414.600000	49493.436287	20.000000
C:\Users\cware\Desktop\Steller25Nov\TagTesting25Nov2013\M10.DSG	11-1-2013	15:7:31	54147.000000	5414.700000	49494.033917	20.000000
C:\Users\cware\Desktop\Steller25Nov\TagTesting25Nov2013\M10.DSG	11-1-2013	15:7:31	54148.000000	5414.800000	49492.416048	20.000000
C:\Users\cware\Desktop\Steller25Nov\TagTesting25Nov2013\M10.DSG	11-1-2013	15:7:31	54149.000000	5414.900000	49497.568586	20.000000
C:\Users\cware\Desktop\Steller25Nov\TagTesting25Nov2013\M10.DSG	11-1-2013	15:7:31	54150.000000	5415.000000	49492.067327	20.000000
C:\Users\cware\Desktop\Steller25Nov\TagTesting25Nov2013\M10.DSG	11-1-2013	15:7:31	54151.000000	5415.100000	49491.768336	20.000000
C:\Users\cware\Desktop\Steller25Nov\TagTesting25Nov2013\M10.DSG	11-1-2013	15:7:31	54152.000000	5415.200000	49495.277788	20.000000
C:\Users\cware\Desktop\Steller25Nov\TagTesting25Nov2013\M10.DSG	11-1-2013	15:7:31	54153.000000	5415.300000	49494.854963	20.000000
C:\Users\cware\Desktop\Steller25Nov\TagTesting25Nov2013\M10.DSG	11-1-2013	15:7:31	54154.000000	5415.400000	49493.012680	20.000000
C:\Users\cware\Desktop\Steller25Nov\TagTesting25Nov2013\M10.DSG	11-1-2013	15:7:31	54155.000000	5415.500000	49493.908851	20.000000
C:\Users\cware\Desktop\Steller25Nov\TagTesting25Nov2013\M10.DSG	11-1-2013	15:7:31	54156.000000	5415.600000	49495.178303	20.000000
C:\Users\cware\Desktop\Steller25Nov\TagTesting25Nov2013\M10.DSG	11-1-2013	15:7:31	54157.000000	5415.700000	49496.671556	20.000000
C:\Users\cware\Desktop\Steller25Nov\TagTesting25Nov2013\M10.DSG	11-1-2013	15:7:31	54158.000000	5415.800000	49492.091723	20.000000
C:\Users\cware\Desktop\Steller25Nov\TagTesting25Nov2013\M10.DSG	11-1-2013	15:7:31	54159.000000	5415.900000	49490.697560	20.000000
C:\Users\cware\Desktop\Steller25Nov\TagTesting25Nov2013\M10.DSG	11-1-2013	15:7:31	54160.000000	5416.000000	49490.298875	20.000000
C:\Users\cware\Desktop\Steller25Nov\TagTesting25Nov2013\M10.DSG	11-1-2013	15:7:31	54161.000000	5416.100000	49494.132101	20.000000
C:\Users\cware\Desktop\Steller25Nov\TagTesting25Nov2013\M10.DSG	11-1-2013	15:7:31	54162.000000	5416.200000	49490.722126	20.000000
C:\Users\cware\Desktop\Steller25Nov\TagTesting25Nov2013\M10.DSG	11-1-2013	15:7:31	54163.000000	5416.300000	49490.672448	20.000000
C:\Users\cware\Desktop\Steller25Nov\TagTesting25Nov2013\M10.DSG	11-1-2013	15:7:31	54164.000000	5416.400000	49491.842193	20.000000
C:\Users\cware\Desktop\Steller25Nov\TagTesting25Nov2013\M10.DSG	11-1-2013	15:7:31	54165.000000	5416.500000	49490.821499	20.000000
C:\Users\cware\Desktop\Steller25Nov\TagTesting25Nov2013\M10.DSG	11-1-2013	15:7:31	54166.000000	5416.600000	49490.995575	20.000000
C:\Users\cware\Desktop\Steller25Nov\TagTesting25Nov2013\M10.DSG	11-1-2013	15:7:31	54167.000000	5416.700000	49492.314744	20.000000
C:\Users\cware\Desktop\Steller25Nov\TagTesting25Nov2013\M10.DSG	11-1-2013	15:7:31	54168.000000	5416.800000	49491.966396	20.000000
C:\Users\cware\Desktop\Steller25Nov\TagTesting25Nov2013\M10.DSG	11-1-2013	15:7:31	54169.000000	5416.900000	49492.115538	20.000000
C:\Users\cware\Desktop\Steller25Nov\TagTesting25Nov2013\M10.DSG	11-1-2013	15:7:31	54170.000000	5417.000000	49493.758098	20.000000
C:\Users\cware\Desktop\Steller25Nov\TagTesting25Nov2013\M10.DSG	11-1-2013	15:7:31	54171.000000	5417.100000	49493.085990	20.000000
C:\Users\cware\Desktop\Steller25Nov\TagTesting25Nov2013\M10.DSG	11-1-2013	15:7:31	54172.000000	5417.200000	49490.248568	20.000000
C:\Users\cware\Desktop\Steller25Nov\TagTesting25Nov2013\M10.DSG	11-1-2013	15:7:31	54173.000000	5417.300000	49493.583510	20.000000
C:\Users\cware\Desktop\Steller25Nov\TagTesting25Nov2013\M10.DSG	11-1-2013	15:7:31	54174.000000	5417.400000	49491.617133	20.000000
C:\Users\cware\Desktop\Steller25Nov\TagTesting25Nov2013\M10.DSG	11-1-2013	15:7:31	54175.000000	5417.500000	49490.596278	20.000000
C:\Users\cware\Desktop\Steller25Nov\TagTesting25Nov2013\M10.DSG	11-1-2013	15:7:31	54176.000000	5417.600000	49491.890330	20.000000
C:\Users\cware\Desktop\Steller25Nov\TagTesting25Nov2013\M10.DSG	11-1-2013	15:7:31	54177.000000	5417.700000	49490.670933	20.000000
C:\Users\cware\Desktop\Steller25Nov\TagTesting25Nov2013\M10.DSG	11-1-2013	15:7:31	54178.000000	5417.800000	49491.840835	20.000000
C:\Users\cware\Desktop\Steller25Nov\TagTesting25Nov2013\M10.DSG	11-1-2013	15:7:31	54179.000000	5417.900000	49491.019181	20.000000
C:\Users\cware\Desktop\Steller25Nov\TagTesting25Nov2013\M10.DSG	11-1-2013	15:7:31	54180.000000	5418.000000	49492.313576	20.000000
C:\Users\cware\Desktop\Steller25Nov\TagTesting25Nov2013\M10.DSG	11-1-2013	15:7:31	54181.000000	5418.100000	49490.795275	20.000000
C:\Users\cware\Desktop\Steller25Nov\TagTesting25Nov2013\M10.DSG	11-1-2013	15:7:31	54182.000000	5418.200000	49494.603189	20.000000
C:\Users\cware\Desktop\Steller25Nov\TagTesting25Nov2013\M10.DSG	11-1-2013	15:7:31	54183.000000	5418.300000	49490.023573	20.000000
C:\Users\cware\Desktop\Steller25Nov\TagTesting25Nov2013\M10.DSG	11-1-2013	15:7:31	54184.000000	5418.400000	49493.333277	20.000000
C:\Users\cware\Desktop\Steller25Nov\TagTesting25Nov2013\M10.DSG	11-1-2013	15:7:31	54185.000000	5418.500000	49493.557643	20.000000
C:\Users\cware\Desktop\Steller25Nov\TagTesting25Nov2013\M10.DSG	11-1-2013	15:7:31	54186.000000	5418.600000	49493.059780	20.000000
C:\Users\cware\Desktop\Steller25Nov\TagTesting25Nov2013\M10.DSG	11-1-2013	15:7:31	54187.000000	5418.700000	49496.420047	20.000000
C:\Users\cware\Desktop\Steller25Nov\TagTesting25Nov2013\M10.DSG	11-1-2013	15:7:31	54188.000000	5418.800000	49496.469638	20.000000
C:\Users\cware\Desktop\Steller25Nov\TagTesting25Nov2013\M10.DSG	11-1-2013	15:7:31	54189.000000	5418.900000	49494.801718	20.000000
C:\Users\cware\Desktop\Steller25Nov\TagTesting25Nov2013\M10.DSG	11-1-2013	15:7:31	54190.000000	5419.000000	49494.453465	20.000000
C:\Users\cware\Desktop\Steller25Nov\TagTesting25Nov2013\M10.DSG	11-1-2013	15:7:31	54191.000000	5419.100000	49492.588028	20.000000
C:\Users\cware\Desktop\Steller25Nov\TagTesting25Nov2013\M10.DSG	11-1-2013	15:7:31	54192.000000	5419.200000	49492.960351	20.000000
C:\Users\cware\Desktop\Steller25Nov\TagTesting25Nov2013\M10.DSG	11-1-2013	15:7:31	54193.000000	5419.300000	49493.085543	20.000000
C:\Users\cware\Desktop\Steller25Nov\TagTesting25Nov2013\M10.DSG	11-1-2013	15:7:31	54194.000000	5419.400000	49494.155217	20.000000
C:\Users\cware\Desktop\Steller25Nov\TagTesting25Nov2013\M10.DSG	11-1-2013	15:7:31	54195.000000	5419.500000	49493.706407	20.000000
C:\Users\cware\Desktop\Steller25Nov\TagTesting25Nov2013\M10.DSG	11-1-2013	15:7:31	54196.000000	5419.600000	49493.158788	20.000000
C:\Users\cware\Desktop\Steller25Nov\TagTesting25Nov2013\M10.DSG	11-1-2013	15:7:31	54197.000000	5419.700000	49495.946611	20.000000
C:\Users\cware\Desktop\Steller25Nov\TagTesting25Nov2013\M10.DSG	11-1-2013	15:7:31	54198.000000	5419.800000	49494.951020	20.000000
C:\Users\cware\Desktop\Steller25Nov\TagTesting25Nov2013\M10.DSG	11-1-2013	15:7:31	54199.000000	5419.900000	49496.344354	20.000000
C:\Users\cware\Desktop\Steller25Nov\TagTesting25Nov2013\M10.DSG	11-1-2013	15:7:31	54200.000000	5420.000000	49496.120682	20.000000
C:\Users\cware\Desktop\Steller25Nov\TagTesting25Nov2013\M10.DSG	11-1-2013	15:7:31	54201.000000	5420.100000	49499.555548	20.000000
C:\Users\cware\Desktop\Steller25Nov\TagTesting25Nov2013\M10.DSG	11-1-2013	15:7:31	54202.000000	5420.200000	49498.982922	20.000000
C:\Users\cware\Desktop\Steller25Nov\TagTesting25Nov2013\M10.DSG	11-1-2013	15:7:31	54203.000000	5420.300000	49497.339719	20.000000
C:\Users\cware\Desktop\Steller25Nov\TagTesting25Nov2013\M10.DSG	11-1-2013	15:7:31	54204.000000	5420.400000	49497.613927	20.000000
C:\Users\cware\Desktop\Steller25Nov\TagTesting25Nov2013\M10.DSG	11-1-2013	15:7:31	54205.000000	5420.500000	49495.672307	20.000000
C:\Users\cware\Desktop\Steller25Nov\TagTesting25Nov2013\M10.DSG	11-1-2013	15:7:31	54206.000000	5420.600000	49495.099506	20.000000
C:\Users\cware\Desktop\Steller25Nov\TagTesting25Nov2013\M10.DSG	11-1-2013	15:7:31	54207.000000	5420.700000	49495.224135	20.000000
C:\Users\cware\Desktop\Steller25Nov\TagTesting25Nov2013\M10.DSG	11-1-2013	15:7:31	54208.000000	5420.800000	49495.597256	20.000000
C:\Users\cware\Desktop\Steller25Nov\TagTesting25Nov2013\M10.DSG	11-1-2013	15:7:31	54209.000000	5420.900000	49495.298217	20.000000
C:\Users\cware\Desktop\Steller25Nov\TagTesting25Nov2013\M10.DSG	11-1-2013	15:7:31	54210.000000	5421.000000	49496.318686	20.000000
C:\Users\cware\Desktop\Steller25Nov\TagTesting25Nov2013\M10.DSG	11-1-2013	15:7:31	54211.000000	5421.100000	49497.513465	20.000000
C:\Users\cware\Desktop\Steller25Nov\TagTesting25Nov2013\M10.DSG	11-1-2013	15:7:31	54212.000000	5421.200000	49495.597326	20.000000
C:\Users\cware\Desktop\Steller25Nov\TagTesting25Nov2013\M10.DSG	11-1-2013	15:7:31	54213.000000	5421.300000	49495.945404	20.000000
C:\Users\cware\Desktop\Steller25Nov\TagTesting25Nov2013\M10.DSG	11-1-2013	15:7:31	54214.000000	5421.400000	49495.721351	20.000000
C:\Users\cware\Desktop\Steller25Nov\TagTesting25Nov2013\M10.DSG	11-1-2013	15:7:31	54215.000000	5421.500000	49497.239404	20.000000
C:\Users\cware\Desktop\Steller25Nov\TagTesting25Nov2013\M10.DSG	11-1-2013	15:7:31	54216.000000	5421.600000	49496.019886	20.000000
C:\Users\cware\Desktop\Steller25Nov\TagTesting25Nov2013\M10.DSG	11-1-2013	15:7:31	54217.000000	5421.700000	49493.978710	20.000000
C:\Users\cware\Desktop\Steller25Nov\TagTesting25Nov2013\M10.DSG	11-1-2013	15:7:31	54218.000000	5421.800000	49496.691707	20.000000
C:\Users\cware\Desktop\Steller25Nov\TagTesting25Nov2013\M10.DSG	11-1-2013	15:7:31	54219.000000	5421.900000	49493.804269	20.000000
C:\Users\cware\Desktop\Steller25Nov\TagTesting25Nov2013\M10.DSG	11-1-2013	15:7:31	54220.000000	5422.000000	49495.795407	20.000000
C:\Users\cware\Desktop\Steller25Nov\TagTesting25Nov2013\M10.DSG	11-1-2013	15:7:31	54221.000000	5422.100000	49497.238653	20.000000
C:\Users\cware\Desktop\Steller25Nov\TagTesting25Nov2013\M10.DSG	11-1-2013	15:7:31	54222.000000	5422.200000	49497.562183	20.000000
C:\Users\cware\Desktop\Steller25Nov\TagTesting25Nov2013\M10.DSG	11-1-2013	15:7:31	54223.000000	5422.300000	49498.309173	20.000000
C:\Users\cware\Desktop\Steller25Nov\TagTesting25Nov2013\M10.DSG	11-1-2013	15:7:31	54224.000000	5422.400000	49498.731802	20.000000
C:\Users\cware\Desktop\Steller25Nov\TagTesting25Nov2013\M10.DSG	11-1-2013	15:7:31	54225.000000	5422.500000	49496.566484	20.000000
C:\Users\cware\Desktop\Steller25Nov\TagTesting25Nov2013\M10.DSG	11-1-2013	15:7:31	54226.000000	5422.600000	49498.184401	20.000000
C:\Users\cware\Desktop\Steller25Nov\TagTesting25Nov2013\M10.DSG	11-1-2013	15:7:31	54227.000000	5422.700000	49496.143781	20.000000
C:\Users\cware\Desktop\Steller25Nov\TagTesting25Nov2013\M10.DSG	11-1-2013	15:7:31	54228.000000	5422.800000	49495.871039	20.000000
C:\Users\cware\Desktop\Steller25Nov\TagTesting25Nov2013\M10.DSG	11-1-2013	15:7:31	54229.000000	5422.900000	49494.675744	20.000000
C:\Users\cware\Desktop\Steller25Nov\TagTesting25Nov2013\M10.DSG	11-1-2013	15:7:31	54230.000000	5423.000000	49498.483635	20.000000
C:\Users\cware\Desktop\Steller25Nov\TagTesting25Nov2013\M10.DSG	11-1-2013	15:7:31	54231.000000	5423.100000	49495.147899	20.000000
C:\Users\cware\Desktop\Steller25Nov\TagTesting25Nov2013\M10.DSG	11-1-2013	15:7:31	54232.000000	5423.200000	49495.920817	20.000000
C:\Users\cware\Desktop\Steller25Nov\TagTesting25Nov2013\M10.DSG	11-1-2013	15:7:31	54233.000000	5423.300000	49495.646296	20.000000
C:\Users\cware\Desktop\Steller25Nov\TagTesting25Nov2013\M10.DSG	11-1-2013	15:7:31	54234.000000	5423.400000	49497.537779	20.000000
C:\Users\cware\Desktop\Steller25Nov\TagTesting25Nov2013\M10.DSG	11-1-2013	15:7:31	54235.000000	5423.500000	49496.964735	20.000000
C:\Users\cware\Desktop\Steller25Nov\TagTesting25Nov2013\M10.DSG	11-1-2013	15:7:31	54236.000000	5423.600000	49496.740647	20.000000
C:\Users\cware\Desktop\Steller25Nov\TagTesting25Nov2013\M10.DSG	11-1-2013	15:7:31	54237.000000	5423.700000	49496.715943	20.000000
C:\Users\cware\Desktop\Steller25Nov\TagTesting25Nov2013\M10.DSG	11-1-2013	15:7:31	54238.000000	5423.800000	49499.752171	20.000000
C:\Users\cware\Desktop\Steller25Nov\TagTesting25Nov2013\M10.DSG	11-1-2013	15:7:31	54239.000000	5423.900000	49499.280050	20.000000
C:\Users\cware\Desktop\Steller25Nov\TagTesting25Nov2013\M10.DSG	11-1-2013	15:7:31	54240.000000	5424.000000	49503.959703	20.000000
C:\Users\cware\Desktop\Steller25Nov\TagTesting25Nov2013\M10.DSG	11-1-2013	15:7:31	54241.000000	5424.100000	49499.055359	20.000000
C:\Users\cware\Desktop\Steller25Nov\TagTesting25Nov2013\M10.DSG	11-1-2013	15:7:31	54242.000000	5424.200000	49500.399549	20.000000
C:\Users\cware\Desktop\Steller25Nov\TagTesting25Nov2013\M10.DSG	11-1-2013	15:7:31	54243.000000	5424.300000	49498.681600	20.000000
C:\Users\cware\Desktop\Steller25Nov\TagTesting25Nov2013\M10.DSG	11-1-2013	15:7:31	54244.000000	5424.400000	49501.320111	20.000000
C:\Users\cware\Desktop\Steller25Nov\TagTesting25Nov2013\M10.DSG	11-1-2013	15:7:31	54245.000000	5424.500000	49501.045481	20.000000
C:\Users\cware\Desktop\Steller25Nov\TagTesting25Nov2013\M10.DSG	11-1-2013	15:7:31	54246.000000	5424.600000	49499.577092	20.000000
C:\Users\cware\Desktop\Steller25Nov\TagTesting25Nov2013\M10.DSG	11-1-2013	15:7:31	54247.000000	5424.700000	49495.743694	20.000000
C:\Users\cware\Desktop\Steller25Nov\TagTesting25Nov2013\M10.DSG	11-1-2013	15:7:31	54248.000000	5424.800000	49495.196418	20.000000
C:\Users\cware\Desktop\Steller25Nov\TagTesting25Nov2013\M10.DSG	11-1-2013	15:7:31	54249.000000	5424.900000	49498.179123	20.000000
C:\Users\cware\Desktop\Steller25Nov\TagTesting25Nov2013\M10.DSG	11-1-2013	15:7:31	54250.000000	5425.000000	49500.419700	20.000000
C:\Users\cware\Desktop\Steller25Nov\TagTesting25Nov2013\M10.DSG	11-1-2013	15:7:31	54251.000000	5425.100000	49498.629751	20.000000
C:\Users\cware\Desktop\Steller25Nov\TagTesting25Nov2013\M10.DSG	11-1-2013	15:7:31	54252.000000	5425.200000	49499.696442	20.000000
C:\Users\cware\Desktop\Steller25Nov\TagTesting25Nov2013\M10.DSG	11-1-2013	15:7:31	54253.000000	5425.300000	49500.638587	20.000000
C:\Users\cware\Desktop\Steller25Nov\TagTesting25Nov2013\M10.DSG	11-1-2013	15:7:31	54254.000000	5425.400000	49501.808601	20.000000
C:\Users\cware\Desktop\Steller25Nov\TagTesting25Nov2013\M10.DSG	11-1-2013	15:7:31	54255.000000	5425.500000	49504.926109	20.000000
C:\Users\cware\Desktop\Steller25Nov\TagTesting25Nov2013\M10.DSG	11-1-2013	15:7:31	54256.000000	5425.600000	49500.665314	20.000000
C:\Users\cware\Desktop\Steller25Nov\TagTesting25Nov2013\M10.DSG	11-1-2013	15:7:31	54257.000000	5425.700000	49501.738942	20.000000
C:\Users\cware\Desktop\Steller25Nov\TagTesting25Nov2013\M10.DSG	11-1-2013	15:7:31	54258.000000	5425.800000	49498.350429	20.000000
C:\Users\cware\Desktop\Steller25Nov\TagTesting25Nov2013\M10.DSG	11-1-2013	15:7:31	54259.000000	5425.900000	49505.618259	20.000000
C:\Users\cware\Desktop\Steller25Nov\TagTesting25Nov2013\M10.DSG	11-1-2013	15:7:31	54260.000000	5426.000000	49496.575002	20.000000
C:\Users\cware\Desktop\Steller25Nov\TagTesting25Nov2013\M10.DSG	11-1-2013	15:7:31	54261.000000	5426.100000	49500.521247	20.000000
C:\Users\cware\Desktop\Steller25Nov\TagTesting25Nov2013\M10.DSG	11-1-2013	15:7:31	54262.000000	5426.200000	49499.500674	20.000000
C:\Users\cware\Desktop\Steller25Nov\TagTesting25Nov2013\M10.DSG	11-1-2013	15:7:31	54263.000000	5426.300000	49498.375633	20.000000
C:\Users\cware\Desktop\Steller25Nov\TagTesting25Nov2013\M10.DSG	11-1-2013	15:7:31	54264.000000	5426.400000	49493.601721	20.000000
C:\Users\cware\Desktop\Steller25Nov\TagTesting25Nov2013\M10.DSG	11-1-2013	15:7:31	54265.000000	5426.500000	49495.242276	20.000000
C:\Users\cware\Desktop\Steller25Nov\TagTesting25Nov2013\M10.DSG	11-1-2013	15:7:31	54266.000000	5426.600000	49500.989118	20.000000
C:\Users\cware\Desktop\Steller25Nov\TagTesting25Nov2013\M10.DSG	11-1-2013	15:7:31	54267.000000	5426.700000	49496.137309	20.000000
C:\Users\cware\Desktop\Steller25Nov\TagTesting25Nov2013\M10.DSG	11-1-2013	15:7:31	54268.000000	5426.800000	49494.323932	20.000000
C:\Users\cware\Desktop\Steller25Nov\TagTesting25Nov2013\M10.DSG	11-1-2013	15:7:31	54269.000000	5426.900000	49494.746653	20.000000
C:\Users\cware\Desktop\Steller25Nov\TagTesting25Nov2013\M10.DSG	11-1-2013	15:7:31	54270.000000	5427.000000	49493.327986	20.000000
C:\Users\cware\Desktop\Steller25Nov\TagTesting25Nov2013\M10.DSG	11-1-2013	15:7:31	54271.000000	5427.100000	49495.514835	20.000000
C:\Users\cware\Desktop\Steller25Nov\TagTesting25Nov2013\M10.DSG	11-1-2013	15:7:31	54272.000000	5427.200000	49496.436074	20.000000
C:\Users\cware\Desktop\Steller25Nov\TagTesting25Nov2013\M10.DSG	11-1-2013	15:7:31	54273.000000	5427.300000	49494.520586	20.000000
C:\Users\cware\Desktop\Steller25Nov\TagTesting25Nov2013\M10.DSG	11-1-2013	15:7:31	54274.000000	5427.400000	49495.665127	20.000000
C:\Users\cware\Desktop\Steller25Nov\TagTesting25Nov2013\M10.DSG	11-1-2013	15:7:31	54275.000000	5427.500000	49495.591648	20.000000
C:\Users\cware\Desktop\Steller25Nov\TagTesting25Nov2013\M10.DSG	11-1-2013	15:7:31	54276.000000	5427.600000	49496.586041	20.000000
C:\Users\cware\Desktop\Steller25Nov\TagTesting25Nov2013\M10.DSG	11-1-2013	15:7:31	54277.000000	5427.700000	49499.421387	20.000000
C:\Users\cware\Desktop\Steller25Nov\TagTesting25Nov2013\M10.DSG	11-1-2013	15:7:31	54278.000000	5427.800000	49495.789916	20.000000
C:\Users\cware\Desktop\Steller25Nov\TagTesting25Nov2013\M10.DSG	11-1-2013	15:7:31	54279.000000	5427.900000	49493.676108	20.000000
C:\Users\cware\Desktop\Steller25Nov\TagTesting25Nov2013\M10.DSG	11-1-2013	15:7:31	54280.000000	5428.000000	49494.571674	20.000000
C:\Users\cware\Desktop\Steller25Nov\TagTesting25Nov2013\M10.DSG	11-1-2013	15:7:31	54281.000000	5428.100000	49497.112406	20.000000
C:\Users\cware\Desktop\Steller25Nov\TagTesting25Nov2013\M10.DSG	11-1-2013	15:7:31	54282.000000	5428.200000	49494.897210	20.000000
C:\Users\cware\Desktop\Steller25Nov\TagTesting25Nov2013\M10.DSG	11-1-2013	15:7:31	54283.000000	5428.300000	49491.810497	20.000000
C:\Users\cware\Desktop\Steller25Nov\TagTesting25Nov2013\M10.DSG	11-1-2013	15:7:31	54284.000000	5428.400000	49493.527604	20.000000
C:\Users\cware\Desktop\Steller25Nov\TagTesting25Nov2013\M10.DSG	11-1-2013	15:7:31	54285.000000	5428.500000	49494.871885	20.000000
C:\Users\cware\Desktop\Steller25Nov\TagTesting25Nov2013\M10.DSG	11-1-2013	15:7:31	54286.000000	5428.600000	49496.912922	20.000000
C:\Users\cware\Desktop\Steller25Nov\TagTesting25Nov2013\M10.DSG	11-1-2013	15:7:31	54287.000000	5428.700000	49497.584861	20.000000
C:\Users\cware\Desktop\Steller25Nov\TagTesting25Nov2013\M10.DSG	11-1-2013	15:7:31	54288.000000	5428.800000	49493.353571	20.000000
C:\Users\cware\Desktop\Steller25Nov\TagTesting25Nov2013\M10.DSG	11-1-2013	15:7:31	54289.000000	5428.900000	49493.378254	20.000000
C:\Users\cware\Desktop\Steller25Nov\TagTesting25Nov2013\M10.DSG	11-1-2013	15:7:31	54290.000000	5429.000000	49494.647810	20.000000
C:\Users\cware\Desktop\Steller25Nov\TagTesting25Nov2013\M10.DSG	11-1-2013	15:7:31	54291.000000	5429.100000	49493.925981	20.000000
C:\Users\cware\Desktop\Steller25Nov\TagTesting25Nov2013\M10.DSG	11-1-2013	15:7:31	54292.000000	5429.200000	49493.453361	20.000000
C:\Users\cware\Desktop\Steller25Nov\TagTesting25Nov2013\M10.DSG	11-1-2013	15:7:31	54293.000000	5429.300000	49491.611078	20.000000
C:\Users\cware\Desktop\Steller25Nov\TagTesting25Nov2013\M10.DSG	11-1-2013	15:7:31	54294.000000	5429.400000	49494.298942	20.000000
C:\Users\cware\Desktop\Steller25Nov\TagTesting25Nov2013\M10.DSG	11-1-2013	15:7:31	54295.000000	5429.500000	49494.024963	20.000000
C:\Users\cware\Desktop\Steller25Nov\TagTesting25Nov2013\M10.DSG	11-1-2013	15:7:31	54296.000000	5429.600000	49496.589214	20.000000
C:\Users\cware\Desktop\Steller25Nov\TagTesting25Nov2013\M10.DSG	11-1-2013	15:7:31	54297.000000	5429.700000	49498.580221	20.000000
C:\Users\cware\Desktop\Steller25Nov\TagTesting25Nov2013\M10.DSG	11-1-2013	15:7:31	54298.000000	5429.800000	49499.053254	20.000000
C:\Users\cware\Desktop\Steller25Nov\TagTesting25Nov2013\M10.DSG	11-1-2013	15:7:31	54299.000000	5429.900000	49502.314299	20.000000
C:\Users\cware\Desktop\Steller25Nov\TagTesting25Nov2013\M10.DSG	11-1-2013	15:7:31	54300.000000	5430.000000	49503.061310	20.000000
C:\Users\cware\Desktop\Steller25Nov\TagTesting25Nov2013\M10.DSG	11-1-2013	15:7:31	54301.000000	5430.100000	49502.464253	20.000000
C:\Users\cware\Desktop\Steller25Nov\TagTesting25Nov2013\M10.DSG	11-1-2013	15:7:31	54302.000000	5430.200000	49504.181013	20.000000
C:\Users\cware\Desktop\Steller25Nov\TagTesting25Nov2013\M10.DSG	11-1-2013	15:7:31	54303.000000	5430.300000	49505.699934	20.000000
C:\Users\cware\Desktop\Steller25Nov\TagTesting25Nov2013\M10.DSG	11-1-2013	15:7:31	54304.000000	5430.400000	49505.923432	20.000000
C:\Users\cware\Desktop\Steller25Nov\TagTesting25Nov2013\M10.DSG	11-1-2013	15:7:31	54305.000000	5430.500000	49507.591321	20.000000
C:\Users\cware\Desktop\Steller25Nov\TagTesting25Nov2013\M10.DSG	11-1-2013	15:7:31	54306.000000	5430.600000	49506.470972	20.000000
C:\Users\cware\Desktop\Steller25Nov\TagTesting25Nov2013\M10.DSG	11-1-2013	15:7:31	54307.000000	5430.700000	49504.031333	20.000000
C:\Users\cware\Desktop\Steller25Nov\TagTesting25Nov2013\M10.DSG	11-1-2013	15:7:31	54308.000000	5430.800000	49504.703171	20.000000
C:\Users\cware\Desktop\Steller25Nov\TagTesting25Nov2013\M10.DSG	11-1-2013	15:7:31	54309.000000	5430.900000	49504.454036	20.000000
C:\Users\cware\Desktop\Steller25Nov\TagTesting25Nov2013\M10.DSG	11-1-2013	15:7:31	54310.000000	5431.000000	49504.653372	20.000000
C:\Users\cware\Desktop\Steller25Nov\TagTesting25Nov2013\M10.DSG	11-1-2013	15:7:31	54311.000000	5431.100000	49502.213871	20.000000
C:\Users\cware\Desktop\Steller25Nov\TagTesting25Nov2013\M10.DSG	11-1-2013	15:7:31	54312.000000	5431.200000	49498.107484	20.000000
C:\Users\cware\Desktop\Steller25Nov\TagTesting25Nov2013\M10.DSG	11-1-2013	15:7:31	54313.000000	5431.300000	49494.124010	20.000000
C:\Users\cware\Desktop\Steller25Nov\TagTesting25Nov2013\M10.DSG	11-1-2013	15:7:31	54314.000000	5431.400000	49488.321839	20.000000
C:\Users\cware\Desktop\Steller25Nov\TagTesting25Nov2013\M10.DSG	11-1-2013	15:7:31	54315.000000	5431.500000	49491.881151	20.000000
C:\Users\cware\Desktop\Steller25Nov\TagTesting25Nov2013\M10.DSG	11-1-2013	15:7:31	54316.000000	5431.600000	49492.030574	20.000000
C:\Users\cware\Desktop\Steller25Nov\TagTesting25Nov2013\M10.DSG	11-1-2013	15:7:31	54317.000000	5431.700000	49492.553068	20.000000
C:\Users\cware\Desktop\Steller25Nov\TagTesting25Nov2013\M10.DSG	11-1-2013	15:7:31	54318.000000	5431.800000	49493.672852	20.000000
C:\Users\cware\Desktop\Steller25Nov\TagTesting25Nov2013\M10.DSG	11-1-2013	15:7:31	54319.000000	5431.900000	49491.258525	20.000000
C:\Users\cware\Desktop\Steller25Nov\TagTesting25Nov2013\M10.DSG	11-1-2013	15:7:31	54320.000000	5432.000000	49490.387355	20.000000
C:\Users\cware\Desktop\Steller25Nov\TagTesting25Nov2013\M10.DSG	11-1-2013	15:7:31	54321.000000	5432.100000	49491.258148	20.000000
C:\Users\cware\Desktop\Steller25Nov\TagTesting25Nov2013\M10.DSG	11-1-2013	15:7:31	54322.000000	5432.200000	49492.478117	20.000000
C:\Users\cware\Desktop\Steller25Nov\TagTesting25Nov2013\M10.DSG	11-1-2013	15:7:31	54323.000000	5432.300000	49492.203809	20.000000
C:\Users\cware\Desktop\Steller25Nov\TagTesting25Nov2013\M10.DSG	11-1-2013	15:7:31	54324.000000	5432.400000	49490.461133	20.000000
C:\Users\cware\Desktop\Steller25Nov\TagTesting25Nov2013\M10.DSG	11-1-2013	15:7:31	54325.000000	5432.500000	49492.204147	20.000000
C:\Users\cware\Desktop\Steller25Nov\TagTesting25Nov2013\M10.DSG	11-1-2013	15:7:31	54326.000000	5432.600000	49493.224416	20.000000
C:\Users\cware\Desktop\Steller25Nov\TagTesting25Nov2013\M10.DSG	11-1-2013	15:7:31	54327.000000	5432.700000	49489.739487	20.000000
C:\Users\cware\Desktop\Steller25Nov\TagTesting25Nov2013\M10.DSG	11-1-2013	15:7:31	54328.000000	5432.800000	49488.942286	20.000000
C:\Users\cware\Desktop\Steller25Nov\TagTesting25Nov2013\M10.DSG	11-1-2013	15:7:31	54329.000000	5432.900000	49489.365749	20.000000
C:\Users\cware\Desktop\Steller25Nov\TagTesting25Nov2013\M10.DSG	11-1-2013	15:7:31	54330.000000	5433.000000	49489.440057	20.000000
C:\Users\cware\Desktop\Steller25Nov\TagTesting25Nov2013\M10.DSG	11-1-2013	15:7:31	54331.000000	5433.100000	49491.555875	20.000000
C:\Users\cware\Desktop\Steller25Nov\TagTesting25Nov2013\M10.DSG	11-1-2013	15:7:31	54332.000000	5433.200000	49491.630062	20.000000
C:\Users\cware\Desktop\Steller25Nov\TagTesting25Nov2013\M10.DSG	11-1-2013	15:7:31	54333.000000	5433.300000	49493.670682	20.000000
C:\Users\cware\Desktop\Steller25Nov\TagTesting25Nov2013\M10.DSG	11-1-2013	15:7:31	54334.000000	5433.400000	49492.649645	20.000000
C:\Users\cware\Desktop\Steller25Nov\TagTesting25Nov2013\M10.DSG	11-1-2013	15:7:31	54335.000000	5433.500000	49493.219767	20.000000
C:\Users\cware\Desktop\Steller25Nov\TagTesting25Nov2013\M10.DSG	11-1-2013	15:7:31	54336.000000	5433.600000	49490.878199	20.000000
C:\Users\cware\Desktop\Steller25Nov\TagTesting25Nov2013\M10.DSG	11-1-2013	15:7:31	54337.000000	5433.700000	49492.095004	20.000000
C:\Users\cware\Desktop\Steller25Nov\TagTesting25Nov2013\M10.DSG	11-1-2013	15:7:31	54338.000000	5433.800000	49489.156227	20.000000
C:\Users\cware\Desktop\Steller25Nov\TagTesting25Nov2013\M10.DSG	11-1-2013	15:7:31	54339.000000	5433.900000	49486.850040	20.000000
C:\Users\cware\Desktop\Steller25Nov\TagTesting25Nov2013\M10.DSG	11-1-2013	15:7:31	54340.000000	5434.000000	49487.422384	20.000000
C:\Users\cware\Desktop\Steller25Nov\TagTesting25Nov2013\M10.DSG	11-1-2013	15:7:31	54341.000000	5434.100000	49489.289284	20.000000
C:\Users\cware\Desktop\Steller25Nov\TagTesting25Nov2013\M10.DSG	11-1-2013	15:7:31	54342.000000	5434.200000	49489.015800	20.000000
C:\Users\cware\Desktop\Steller25Nov\TagTesting25Nov2013\M10.DSG	11-1-2013	15:7:31	54343.000000	5434.300000	49487.547086	20.000000
C:\Users\cware\Desktop\Steller25Nov\TagTesting25Nov2013\M10.DSG	11-1-2013	15:7:31	54344.000000	5434.400000	49489.438942	20.000000
C:\Users\cware\Desktop\Steller25Nov\TagTesting25Nov2013\M10.DSG	11-1-2013	15:7:31	54345.000000	5434.500000	49489.687739	20.000000
C:\Users\cware\Desktop\Steller25Nov\TagTesting25Nov2013\M10.DSG	11-1-2013	15:7:31	54346.000000	5434.600000	49491.529795	20.000000
C:\Users\cware\Desktop\Steller25Nov\TagTesting25Nov2013\M10.DSG	11-1-2013	15:7:31	54347.000000	5434.700000	49488.170922	20.000000
C:\Users\cware\Desktop\Steller25Nov\TagTesting25Nov2013\M10.DSG	11-1-2013	15:7:31	54348.000000	5434.800000	49490.834151	20.000000
C:\Users\cware\Desktop\Steller25Nov\TagTesting25Nov2013\M10.DSG	11-1-2013	15:7:31	54349.000000	5434.900000	49485.482734	20.000000
C:\Users\cware\Desktop\Steller25Nov\TagTesting25Nov2013\M10.DSG	11-1-2013	15:7:31	54350.000000	5435.000000	49486.453698	20.000000
C:\Users\cware\Desktop\Steller25Nov\TagTesting25Nov2013\M10.DSG	11-1-2013	15:7:31	54351.000000	5435.100000	49488.445296	20.000000
C:\Users\cware\Desktop\Steller25Nov\TagTesting25Nov2013\M10.DSG	11-1-2013	15:7:31	54352.000000	5435.200000	49490.586365	20.000000
C:\Users\cware\Desktop\Steller25Nov\TagTesting25Nov2013\M10.DSG	11-1-2013	15:7:31	54353.000000	5435.300000	49489.714604	20.000000
C:\Users\cware\Desktop\Steller25Nov\TagTesting25Nov2013\M10.DSG	11-1-2013	15:7:31	54354.000000	5435.400000	49491.133814	20.000000
C:\Users\cware\Desktop\Steller25Nov\TagTesting25Nov2013\M10.DSG	11-1-2013	15:7:31	54355.000000	5435.500000	49491.482652	20.000000
C:\Users\cware\Desktop\Steller25Nov\TagTesting25Nov2013\M10.DSG	11-1-2013	15:7:31	54356.000000	5435.600000	49493.572464	20.000000
C:\Users\cware\Desktop\Steller25Nov\TagTesting25Nov2013\M10.DSG	11-1-2013	15:7:31	54357.000000	5435.700000	49493.324006	20.000000
C:\Users\cware\Desktop\Steller25Nov\TagTesting25Nov2013\M10.DSG	11-1-2013	15:7:31	54358.000000	5435.800000	49492.975637	20.000000
C:\Users\cware\Desktop\Steller25Nov\TagTesting25Nov2013\M10.DSG	11-1-2013	15:7:31	54359.000000	5435.900000	49495.289884	20.000000
C:\Users\cware\Desktop\Steller25Nov\TagTesting25Nov2013\M10.DSG	11-1-2013	15:7:31	54360.000000	5436.000000	49495.141106	20.000000
C:\Users\cware\Desktop\Steller25Nov\TagTesting25Nov2013\M10.DSG	11-1-2013	15:7:31	54361.000000	5436.100000	49499.471742	20.000000
C:\Users\cware\Desktop\Steller25Nov\TagTesting25Nov2013\M10.DSG	11-1-2013	15:7:31	54362.000000	5436.200000	49498.651026	20.000000
C:\Users\cware\Desktop\Steller25Nov\TagTesting25Nov2013\M10.DSG	11-1-2013	15:7:31	54363.000000	5436.300000	49496.560060	20.000000
C:\Users\cware\Desktop\Steller25Nov\TagTesting25Nov2013\M10.DSG	11-1-2013	15:7:31	54364.000000	5436.400000	49497.107835	20.000000
C:\Users\cware\Desktop\Steller25Nov\TagTesting25Nov2013\M10.DSG	11-1-2013	15:7:31	54365.000000	5436.500000	49501.264707	20.000000
C:\Users\cware\Desktop\Steller25Nov\TagTesting25Nov2013\M10.DSG	11-1-2013	15:7:31	54366.000000	5436.600000	49496.385776	20.000000
C:\Users\cware\Desktop\Steller25Nov\TagTesting25Nov2013\M10.DSG	11-1-2013	15:7:31	54367.000000	5436.700000	49499.273856	20.000000
C:\Users\cware\Desktop\Steller25Nov\TagTesting25Nov2013\M10.DSG	11-1-2013	15:7:31	54368.000000	5436.800000	49501.812421	20.000000
C:\Users\cware\Desktop\Steller25Nov\TagTesting25Nov2013\M10.DSG	11-1-2013	15:7:31	54369.000000	5436.900000	49504.027816	20.000000
C:\Users\cware\Desktop\Steller25Nov\TagTesting25Nov2013\M10.DSG	11-1-2013	15:7:31	54370.000000	5437.000000	49503.952210	20.000000
C:\Users\cware\Desktop\Steller25Nov\TagTesting25Nov2013\M10.DSG	11-1-2013	15:7:31	54371.000000	5437.100000	49502.309628	20.000000
C:\Users\cware\Desktop\Steller25Nov\TagTesting25Nov2013\M10.DSG	11-1-2013	15:7:31	54372.000000	5437.200000	49502.060831	20.000000
C:\Users\cware\Desktop\Steller25Nov\TagTesting25Nov2013\M10.DSG	11-1-2013	15:7:31	54373.000000	5437.300000	49493.821847	20.000000
C:\Users\cware\Desktop\Steller25Nov\TagTesting25Nov2013\M10.DSG	11-1-2013	15:7:31	54374.000000	5437.400000	49492.726809	20.000000
C:\Users\cware\Desktop\Steller25Nov\TagTesting25Nov2013\M10.DSG	11-1-2013	15:7:31	54375.000000	5437.500000	49488.492678	20.000000
C:\Users\cware\Desktop\Steller25Nov\TagTesting25Nov2013\M10.DSG	11-1-2013	15:7:31	54376.000000	5437.600000	49490.981908	20.000000
C:\Users\cware\Desktop\Steller25Nov\TagTesting25Nov2013\M10.DSG	11-1-2013	15:7:31	54377.000000	5437.700000	49490.035687	20.000000
C:\Users\cware\Desktop\Steller25Nov\TagTesting25Nov2013\M10.DSG	11-1-2013	15:7:31	54378.000000	5437.800000	49492.574382	20.000000
C:\Users\cware\Desktop\Steller25Nov\TagTesting25Nov2013\M10.DSG	11-1-2013	15:7:31	54379.000000	5437.900000	49491.554152	20.000000
C:\Users\cware\Desktop\Steller25Nov\TagTesting25Nov2013\M10.DSG	11-1-2013	15:7:31	54380.000000	5438.000000	49492.101098	20.000000
C:\Users\cware\Desktop\Steller25Nov\TagTesting25Nov2013\M10.DSG	11-1-2013	15:7:31	54381.000000	5438.100000	49490.856420	20.000000
C:\Users\cware\Desktop\Steller25Nov\TagTesting25Nov2013\M10.DSG	11-1-2013	15:7:31	54382.000000	5438.200000	49491.777060	20.000000
C:\Users\cware\Desktop\Steller25Nov\TagTesting25Nov2013\M10.DSG	11-1-2013	15:7:31	54383.000000	5438.300000	49490.831334	20.000000
C:\Users\cware\Desktop\Steller25Nov\TagTesting25Nov2013\M10.DSG	11-1-2013	15:7:31	54384.000000	5438.400000	49490.234159	20.000000
C:\Users\cware\Desktop\Steller25Nov\TagTesting25Nov2013\M10.DSG	11-1-2013	15:7:31	54385.000000	5438.500000	49493.619173	20.000000
C:\Users\cware\Desktop\Steller25Nov\TagTesting25Nov2013\M10.DSG	11-1-2013	15:7:31	54386.000000	5438.600000	49492.199763	20.000000
C:\Users\cware\Desktop\Steller25Nov\TagTesting25Nov2013\M10.DSG	11-1-2013	15:7:31	54387.000000	5438.700000	49493.419681	20.000000
C:\Users\cware\Desktop\Steller25Nov\TagTesting25Nov2013\M10.DSG	11-1-2013	15:7:31	54388.000000	5438.800000	49491.328645	20.000000
C:\Users\cware\Desktop\Steller25Nov\TagTesting25Nov2013\M10.DSG	11-1-2013	15:7:31	54389.000000	5438.900000	49488.715260	20.000000
C:\Users\cware\Desktop\Steller25Nov\TagTesting25Nov2013\M10.DSG	11-1-2013	15:7:31	54390.000000	5439.000000	49491.677422	20.000000
C:\Users\cware\Desktop\Steller25Nov\TagTesting25Nov2013\M10.DSG	11-1-2013	15:7:31	54391.000000	5439.100000	49492.449064	20.000000
C:\Users\cware\Desktop\Steller25Nov\TagTesting25Nov2013\M10.DSG	11-1-2013	15:7:31	54392.000000	5439.200000	49495.510391	20.000000
C:\Users\cware\Desktop\Steller25Nov\TagTesting25Nov2013\M10.DSG	11-1-2013	15:7:31	54393.000000	5439.300000	49491.329031	20.000000
C:\Users\cware\Desktop\Steller25Nov\TagTesting25Nov2013\M10.DSG	11-1-2013	15:7:31	54394.000000	5439.400000	49492.673173	20.000000
C:\Users\cware\Desktop\Steller25Nov\TagTesting25Nov2013\M10.DSG	11-1-2013	15:7:31	54395.000000	5439.500000	49491.403821	20.000000
C:\Users\cware\Desktop\Steller25Nov\TagTesting25Nov2013\M10.DSG	11-1-2013	15:7:31	54396.000000	5439.600000	49491.677583	20.000000
C:\Users\cware\Desktop\Steller25Nov\TagTesting25Nov2013\M10.DSG	11-1-2013	15:7:31	54397.000000	5439.700000	49494.166626	20.000000
C:\Users\cware\Desktop\Steller25Nov\TagTesting25Nov2013\M10.DSG	11-1-2013	15:7:31	54398.000000	5439.800000	49491.729435	20.000000
C:\Users\cware\Desktop\Steller25Nov\TagTesting25Nov2013\M10.DSG	11-1-2013	15:7:31	54399.000000	5439.900000	49493.322508	20.000000
C:\Users\cware\Desktop\Steller25Nov\TagTesting25Nov2013\M10.DSG	11-1-2013	15:7:31	54400.000000	5440.000000	49493.048456	20.000000
C:\Users\cware\Desktop\Steller25Nov\TagTesting25Nov2013\M10.DSG	11-1-2013	15:7:31	54401.000000	5440.100000	49490.883407	20.000000
C:\Users\cware\Desktop\Steller25Nov\TagTesting25Nov2013\M10.DSG	11-1-2013	15:7:31	54402.000000	5440.200000	49490.783197	20.000000
C:\Users\cware\Desktop\Steller25Nov\TagTesting25Nov2013\M10.DSG	11-1-2013	15:7:31	54403.000000	5440.300000	49491.604151	20.000000
C:\Users\cware\Desktop\Steller25Nov\TagTesting25Nov2013\M10.DSG	11-1-2013	15:7:31	54404.000000	5440.400000	49488.143844	20.000000
C:\Users\cware\Desktop\Steller25Nov\TagTesting25Nov2013\M10.DSG	11-1-2013	15:7:31	54405.000000	5440.500000	49490.656533	20.000000
C:\Users\cware\Desktop\Steller25Nov\TagTesting25Nov2013\M10.DSG	11-1-2013	15:7:31	54406.000000	5440.600000	49490.607255	20.000000
C:\Users\cware\Desktop\Steller25Nov\TagTesting25Nov2013\M10.DSG	11-1-2013	15:7:31	54407.000000	5440.700000	49490.955567	20.000000
C:\Users\cware\Desktop\Steller25Nov\TagTesting25Nov2013\M10.DSG	11-1-2013	15:7:31	54408.000000	5440.800000	49487.794121	20.000000
C:\Users\cware\Desktop\Steller25Nov\TagTesting25Nov2013\M10.DSG	11-1-2013	15:7:31	54409.000000	5440.900000	49487.893138	20.000000
C:\Users\cware\Desktop\Steller25Nov\TagTesting25Nov2013\M10.DSG	11-1-2013	15:7:31	54410.000000	5441.000000	49490.108858	20.000000
C:\Users\cware\Desktop\Steller25Nov\TagTesting25Nov2013\M10.DSG	11-1-2013	15:7:31	54411.000000	5441.100000	49490.083620	20.000000
C:\Users\cware\Desktop\Steller25Nov\TagTesting25Nov2013\M10.DSG	11-1-2013	15:7:31	54412.000000	5441.200000	49489.163180	20.000000
C:\Users\cware\Desktop\Steller25Nov\TagTesting25Nov2013\M10.DSG	11-1-2013	15:7:31	54413.000000	5441.300000	49489.361761	20.000000
C:\Users\cware\Desktop\Steller25Nov\TagTesting25Nov2013\M10.DSG	11-1-2013	15:7:31	54414.000000	5441.400000	49488.217024	20.000000
C:\Users\cware\Desktop\Steller25Nov\TagTesting25Nov2013\M10.DSG	11-1-2013	15:7:31	54415.000000	5441.500000	49490.059163	20.000000
C:\Users\cware\Desktop\Steller25Nov\TagTesting25Nov2013\M10.DSG	11-1-2013	15:7:31	54416.000000	5441.600000	49489.635991	20.000000
C:\Users\cware\Desktop\Steller25Nov\TagTesting25Nov2013\M10.DSG	11-1-2013	15:7:31	54417.000000	5441.700000	49487.520381	20.000000
C:\Users\cware\Desktop\Steller25Nov\TagTesting25Nov2013\M10.DSG	11-1-2013	15:7:31	54418.000000	5441.800000	49490.905408	20.000000
C:\Users\cware\Desktop\Steller25Nov\TagTesting25Nov2013\M10.DSG	11-1-2013	15:7:31	54419.000000	5441.900000	49492.274024	20.000000
C:\Users\cware\Desktop\Steller25Nov\TagTesting25Nov2013\M10.DSG	11-1-2013	15:7:31	54420.000000	5442.000000	49491.900790	20.000000
C:\Users\cware\Desktop\Steller25Nov\TagTesting25Nov2013\M10.DSG	11-1-2013	15:7:31	54421.000000	5442.100000	49487.793648	20.000000
C:\Users\cware\Desktop\Steller25Nov\TagTesting25Nov2013\M10.DSG	11-1-2013	15:7:31	54422.000000	5442.200000	49490.182971	20.000000
C:\Users\cware\Desktop\Steller25Nov\TagTesting25Nov2013\M10.DSG	11-1-2013	15:7:31	54423.000000	5442.300000	49488.988310	20.000000
C:\Users\cware\Desktop\Steller25Nov\TagTesting25Nov2013\M10.DSG	11-1-2013	15:7:31	54424.000000	5442.400000	49490.904401	20.000000
C:\Users\cware\Desktop\Steller25Nov\TagTesting25Nov2013\M10.DSG	11-1-2013	15:7:31	54425.000000	5442.500000	49489.486558	20.000000
C:\Users\cware\Desktop\Steller25Nov\TagTesting25Nov2013\M10.DSG	11-1-2013	15:7:31	54426.000000	5442.600000	49488.365840	20.000000
C:\Users\cware\Desktop\Steller25Nov\TagTesting25Nov2013\M10.DSG	11-1-2013	15:7:31	54427.000000	5442.700000	49488.017658	20.000000
C:\Users\cware\Desktop\Steller25Nov\TagTesting25Nov2013\M10.DSG	11-1-2013	15:7:31	54428.000000	5442.800000	49492.249051	20.000000
C:\Users\cware\Desktop\Steller25Nov\TagTesting25Nov2013\M10.DSG	11-1-2013	15:7:31	54429.000000	5442.900000	49490.431833	20.000000
C:\Users\cware\Desktop\Steller25Nov\TagTesting25Nov2013\M10.DSG	11-1-2013	15:7:31	54430.000000	5443.000000	49488.565550	20.000000
C:\Users\cware\Desktop\Steller25Nov\TagTesting25Nov2013\M10.DSG	11-1-2013	15:7:31	54431.000000	5443.100000	49488.764113	20.000000
C:\Users\cware\Desktop\Steller25Nov\TagTesting25Nov2013\M10.DSG	11-1-2013	15:7:31	54432.000000	5443.200000	49489.137612	20.000000
C:\Users\cware\Desktop\Steller25Nov\TagTesting25Nov2013\M10.DSG	11-1-2013	15:7:31	54433.000000	5443.300000	49491.626282	20.000000
C:\Users\cware\Desktop\Steller25Nov\TagTesting25Nov2013\M10.DSG	11-1-2013	15:7:31	54434.000000	5443.400000	49488.365684	20.000000
C:\Users\cware\Desktop\Steller25Nov\TagTesting25Nov2013\M10.DSG	11-1-2013	15:7:31	54435.000000	5443.500000	49489.311484	20.000000
C:\Users\cware\Desktop\Steller25Nov\TagTesting25Nov2013\M10.DSG	11-1-2013	15:7:31	54436.000000	5443.600000	49488.290621	20.000000
C:\Users\cware\Desktop\Steller25Nov\TagTesting25Nov2013\M10.DSG	11-1-2013	15:7:31	54437.000000	5443.700000	49490.008296	20.000000
C:\Users\cware\Desktop\Steller25Nov\TagTesting25Nov2013\M10.DSG	11-1-2013	15:7:31	54438.000000	5443.800000	49491.452063	20.000000
C:\Users\cware\Desktop\Steller25Nov\TagTesting25Nov2013\M10.DSG	11-1-2013	15:7:31	54439.000000	5443.900000	49492.248235	20.000000
C:\Users\cware\Desktop\Steller25Nov\TagTesting25Nov2013\M10.DSG	11-1-2013	15:7:31	54440.000000	5444.000000	49489.684692	20.000000
C:\Users\cware\Desktop\Steller25Nov\TagTesting25Nov2013\M10.DSG	11-1-2013	15:7:31	54441.000000	5444.100000	49491.203210	20.000000
C:\Users\cware\Desktop\Steller25Nov\TagTesting25Nov2013\M10.DSG	11-1-2013	15:7:31	54442.000000	5444.200000	49489.734257	20.000000
C:\Users\cware\Desktop\Steller25Nov\TagTesting25Nov2013\M10.DSG	11-1-2013	15:7:31	54443.000000	5444.300000	49486.672487	20.000000
C:\Users\cware\Desktop\Steller25Nov\TagTesting25Nov2013\M10.DSG	11-1-2013	15:7:31	54444.000000	5444.400000	49490.755107	20.000000
C:\Users\cware\Desktop\Steller25Nov\TagTesting25Nov2013\M10.DSG	11-1-2013	15:7:31	54445.000000	5444.500000	49490.182719	20.000000
C:\Users\cware\Desktop\Steller25Nov\TagTesting25Nov2013\M10.DSG	11-1-2013	15:7:31	54446.000000	5444.600000	49491.775437	20.000000
C:\Users\cware\Desktop\Steller25Nov\TagTesting25Nov2013\M10.DSG	11-1-2013	15:7:31	54447.000000	5444.700000	49489.783991	20.000000
C:\Users\cware\Desktop\Steller25Nov\TagTesting25Nov2013\M10.DSG	11-1-2013	15:7:31	54448.000000	5444.800000	49491.526202	20.000000
C:\Users\cware\Desktop\Steller25Nov\TagTesting25Nov2013\M10.DSG	11-1-2013	15:7:31	54449.000000	5444.900000	49490.232198	20.000000
C:\Users\cware\Desktop\Steller25Nov\TagTesting25Nov2013\M10.DSG	11-1-2013	15:7:31	54450.000000	5445.000000	49490.904527	20.000000
C:\Users\cware\Desktop\Steller25Nov\TagTesting25Nov2013\M10.DSG	11-1-2013	15:7:31	54451.000000	5445.100000	49489.835756	20.000000
C:\Users\cware\Desktop\Steller25Nov\TagTesting25Nov2013\M10.DSG	11-1-2013	15:7:31	54452.000000	5445.200000	49488.790467	20.000000
C:\Users\cware\Desktop\Steller25Nov\TagTesting25Nov2013\M10.DSG	11-1-2013	15:7:31	54453.000000	5445.300000	49488.738667	20.000000
C:\Users\cware\Desktop\Steller25Nov\TagTesting25Nov2013\M10.DSG	11-1-2013	15:7:31	54454.000000	5445.400000	49491.525642	20.000000
C:\Users\cware\Desktop\Steller25Nov\TagTesting25Nov2013\M10.DSG	11-1-2013	15:7:31	54455.000000	5445.500000	49489.634389	20.000000
C:\Users\cware\Desktop\Steller25Nov\TagTesting25Nov2013\M10.DSG	11-1-2013	15:7:31	54456.000000	5445.600000	49492.322365	20.000000
C:\Users\cware\Desktop\Steller25Nov\TagTesting25Nov2013\M10.DSG	11-1-2013	15:7:31	54457.000000	5445.700000	49490.380814	20.000000
C:\Users\cware\Desktop\Steller25Nov\TagTesting25Nov2013\M10.DSG	11-1-2013	15:7:31	54458.000000	5445.800000	49490.480491	20.000000
C:\Users\cware\Desktop\Steller25Nov\TagTesting25Nov2013\M10.DSG	11-1-2013	15:7:31	54459.000000	5445.900000	49490.704245	20.000000
C:\Users\cware\Desktop\Steller25Nov\TagTesting25Nov2013\M10.DSG	11-1-2013	15:7:31	54460.000000	5446.000000	49491.326579	20.000000
C:\Users\cware\Desktop\Steller25Nov\TagTesting25Nov2013\M10.DSG	11-1-2013	15:7:31	54461.000000	5446.100000	49493.068963	20.000000
C:\Users\cware\Desktop\Steller25Nov\TagTesting25Nov2013\M10.DSG	11-1-2013	15:7:31	54462.000000	5446.200000	49492.820184	20.000000
C:\Users\cware\Desktop\Steller25Nov\TagTesting25Nov2013\M10.DSG	11-1-2013	15:7:31	54463.000000	5446.300000	49490.953627	20.000000
C:\Users\cware\Desktop\Steller25Nov\TagTesting25Nov2013\M10.DSG	11-1-2013	15:7:31	54464.000000	5446.400000	49491.699740	20.000000
C:\Users\cware\Desktop\Steller25Nov\TagTesting25Nov2013\M10.DSG	11-1-2013	15:7:31	54465.000000	5446.500000	49491.301949	20.000000
C:\Users\cware\Desktop\Steller25Nov\TagTesting25Nov2013\M10.DSG	11-1-2013	15:7:31	54466.000000	5446.600000	49491.774890	20.000000
C:\Users\cware\Desktop\Steller25Nov\TagTesting25Nov2013\M10.DSG	11-1-2013	15:7:31	54467.000000	5446.700000	49493.019429	20.000000
C:\Users\cware\Desktop\Steller25Nov\TagTesting25Nov2013\M10.DSG	11-1-2013	15:7:31	54468.000000	5446.800000	49492.347620	20.000000
C:\Users\cware\Desktop\Steller25Nov\TagTesting25Nov2013\M10.DSG	11-1-2013	15:7:31	54469.000000	5446.900000	49492.695816	20.000000
C:\Users\cware\Desktop\Steller25Nov\TagTesting25Nov2013\M10.DSG	11-1-2013	15:7:31	54470.000000	5447.000000	49490.082544	20.000000
C:\Users\cware\Desktop\Steller25Nov\TagTesting25Nov2013\M10.DSG	11-1-2013	15:7:31	54471.000000	5447.100000	49491.078460	20.000000
C:\Users\cware\Desktop\Steller25Nov\TagTesting25Nov2013\M10.DSG	11-1-2013	15:7:31	54472.000000	5447.200000	49490.953731	20.000000
C:\Users\cware\Desktop\Steller25Nov\TagTesting25Nov2013\M10.DSG	11-1-2013	15:7:31	54473.000000	5447.300000	49491.725216	20.000000
C:\Users\cware\Desktop\Steller25Nov\TagTesting25Nov2013\M10.DSG	11-1-2013	15:7:31	54474.000000	5447.400000	49491.102743	20.000000
C:\Users\cware\Desktop\Steller25Nov\TagTesting25Nov2013\M10.DSG	11-1-2013	15:7:31	54475.000000	5447.500000	49491.103251	20.000000
C:\Users\cware\Desktop\Steller25Nov\TagTesting25Nov2013\M10.DSG	11-1-2013	15:7:31	54476.000000	5447.600000	49491.102522	20.000000
C:\Users\cware\Desktop\Steller25Nov\TagTesting25Nov2013\M10.DSG	11-1-2013	15:7:31	54477.000000	5447.700000	49490.828812	20.000000
C:\Users\cware\Desktop\Steller25Nov\TagTesting25Nov2013\M10.DSG	11-1-2013	15:7:31	54478.000000	5447.800000	49493.641755	20.000000
C:\Users\cware\Desktop\Steller25Nov\TagTesting25Nov2013\M10.DSG	11-1-2013	15:7:31	54479.000000	5447.900000	49490.679367	20.000000
C:\Users\cware\Desktop\Steller25Nov\TagTesting25Nov2013\M10.DSG	11-1-2013	15:7:31	54480.000000	5448.000000	49492.894471	20.000000
C:\Users\cware\Desktop\Steller25Nov\TagTesting25Nov2013\M10.DSG	11-1-2013	15:7:31	54481.000000	5448.100000	49489.658521	20.000000
C:\Users\cware\Desktop\Steller25Nov\TagTesting25Nov2013\M10.DSG	11-1-2013	15:7:31	54482.000000	5448.200000	49490.679532	20.000000
C:\Users\cware\Desktop\Steller25Nov\TagTesting25Nov2013\M10.DSG	11-1-2013	15:7:31	54483.000000	5448.300000	49491.525507	20.000000
C:\Users\cware\Desktop\Steller25Nov\TagTesting25Nov2013\M10.DSG	11-1-2013	15:7:31	54484.000000	5448.400000	49492.819147	20.000000
C:\Users\cware\Desktop\Steller25Nov\TagTesting25Nov2013\M10.DSG	11-1-2013	15:7:31	54485.000000	5448.500000	49496.073542	20.000000
C:\Users\cware\Desktop\Steller25Nov\TagTesting25Nov2013\M10.DSG	11-1-2013	15:7:31	54486.000000	5448.600000	49492.189169	20.000000
C:\Users\cware\Desktop\Steller25Nov\TagTesting25Nov2013\M10.DSG	11-1-2013	15:7:31	54487.000000	5448.700000	49496.528385	20.000000
C:\Users\cware\Desktop\Steller25Nov\TagTesting25Nov2013\M10.DSG	11-1-2013	15:7:31	54488.000000	5448.800000	49495.060978	20.000000
C:\Users\cware\Desktop\Steller25Nov\TagTesting25Nov2013\M10.DSG	11-1-2013	15:7:31	54489.000000	5448.900000	49510.145425	20.000000
C:\Users\cware\Desktop\Steller25Nov\TagTesting25Nov2013\M10.DSG	11-1-2013	15:7:31	54490.000000	5449.000000	49534.713362	20.000000
C:\Users\cware\Desktop\Steller25Nov\TagTesting25Nov2013\M10.DSG	11-1-2013	15:7:31	54491.000000	5449.100000	49541.956834	20.000000
C:\Users\cware\Desktop\Steller25Nov\TagTesting25Nov2013\M10.DSG	11-1-2013	15:7:31	54492.000000	5449.200000	49552.560024	20.000000
C:\Users\cware\Desktop\Steller25Nov\TagTesting25Nov2013\M10.DSG	11-1-2013	15:7:31	54493.000000	5449.300000	49571.850883	20.000000
C:\Users\cware\Desktop\Steller25Nov\TagTesting25Nov2013\M10.DSG	11-1-2013	15:7:31	54494.000000	5449.400000	49569.784330	20.000000
C:\Users\cware\Desktop\Steller25Nov\TagTesting25Nov2013\M10.DSG	11-1-2013	15:7:31	54495.000000	5449.500000	49567.618312	20.000000
C:\Users\cware\Desktop\Steller25Nov\TagTesting25Nov2013\M10.DSG	11-1-2013	15:7:31	54496.000000	5449.600000	49568.513222	20.000000
C:\Users\cware\Desktop\Steller25Nov\TagTesting25Nov2013\M10.DSG	11-1-2013	15:7:31	54497.000000	5449.700000	49566.323187	20.000000
C:\Users\cware\Desktop\Steller25Nov\TagTesting25Nov2013\M10.DSG	11-1-2013	15:7:31	54498.000000	5449.800000	49566.074726	20.000000
C:\Users\cware\Desktop\Steller25Nov\TagTesting25Nov2013\M10.DSG	11-1-2013	15:7:31	54499.000000	5449.900000	49567.717646	20.000000
C:\Users\cware\Desktop\Steller25Nov\TagTesting25Nov2013\M10.DSG	11-1-2013	15:7:31	54500.000000	5450.000000	49567.643173	20.000000
C:\Users\cware\Desktop\Steller25Nov\TagTesting25Nov2013\M10.DSG	11-1-2013	15:7:31	54501.000000	5450.100000	49558.855884	20.000000
C:\Users\cware\Desktop\Steller25Nov\TagTesting25Nov2013\M10.DSG	11-1-2013	15:7:31	54502.000000	5450.200000	49557.014201	20.000000
C:\Users\cware\Desktop\Steller25Nov\TagTesting25Nov2013\M10.DSG	11-1-2013	15:7:31	54503.000000	5450.300000	49552.931933	20.000000
C:\Users\cware\Desktop\Steller25Nov\TagTesting25Nov2013\M10.DSG	11-1-2013	15:7:31	54504.000000	5450.400000	49552.360145	20.000000
C:\Users\cware\Desktop\Steller25Nov\TagTesting25Nov2013\M10.DSG	11-1-2013	15:7:31	54505.000000	5450.500000	49550.344855	20.000000
C:\Users\cware\Desktop\Steller25Nov\TagTesting25Nov2013\M10.DSG	11-1-2013	15:7:31	54506.000000	5450.600000	49547.109048	20.000000
C:\Users\cware\Desktop\Steller25Nov\TagTesting25Nov2013\M10.DSG	11-1-2013	15:7:31	54507.000000	5450.700000	49541.408746	20.000000
C:\Users\cware\Desktop\Steller25Nov\TagTesting25Nov2013\M10.DSG	11-1-2013	15:7:31	54508.000000	5450.800000	49533.941990	20.000000
C:\Users\cware\Desktop\Steller25Nov\TagTesting25Nov2013\M10.DSG	11-1-2013	15:7:31	54509.000000	5450.900000	49529.163283	20.000000
C:\Users\cware\Desktop\Steller25Nov\TagTesting25Nov2013\M10.DSG	11-1-2013	15:7:31	54510.000000	5451.000000	49523.587227	20.000000
C:\Users\cware\Desktop\Steller25Nov\TagTesting25Nov2013\M10.DSG	11-1-2013	15:7:31	54511.000000	5451.100000	49513.630749	20.000000
C:\Users\cware\Desktop\Steller25Nov\TagTesting25Nov2013\M10.DSG	11-1-2013	15:7:31	54512.000000	5451.200000	49489.957820	20.000000
C:\Users\cware\Desktop\Steller25Nov\TagTesting25Nov2013\M10.DSG	11-1-2013	15:7:31	54513.000000	5451.300000	49480.672774	20.000000
C:\Users\cware\Desktop\Steller25Nov\TagTesting25Nov2013\M10.DSG	11-1-2013	15:7:31	54514.000000	5451.400000	49493.590779	20.000000
C:\Users\cware\Desktop\Steller25Nov\TagTesting25Nov2013\M10.DSG	11-1-2013	15:7:31	54515.000000	5451.500000	49490.055556	20.000000
C:\Users\cware\Desktop\Steller25Nov\TagTesting25Nov2013\M10.DSG	11-1-2013	15:7:31	54516.000000	5451.600000	49488.736991	20.000000
C:\Users\cware\Desktop\Steller25Nov\TagTesting25Nov2013\M10.DSG	11-1-2013	15:7:31	54517.000000	5451.700000	49488.786712	20.000000
C:\Users\cware\Desktop\Steller25Nov\TagTesting25Nov2013\M10.DSG	11-1-2013	15:7:31	54518.000000	5451.800000	49488.387403	20.000000
C:\Users\cware\Desktop\Steller25Nov\TagTesting25Nov2013\M10.DSG	11-1-2013	15:7:31	54519.000000	5451.900000	49485.074641	20.000000
C:\Users\cware\Desktop\Steller25Nov\TagTesting25Nov2013\M10.DSG	11-1-2013	15:7:31	54520.000000	5452.000000	49486.612351	20.000000
C:\Users\cware\Desktop\Steller25Nov\TagTesting25Nov2013\M10.DSG	11-1-2013	15:7:31	54521.000000	5452.100000	49478.498340	20.000000
C:\Users\cware\Desktop\Steller25Nov\TagTesting25Nov2013\M10.DSG	11-1-2013	15:7:31	54522.000000	5452.200000	49481.161459	20.000000
C:\Users\cware\Desktop\Steller25Nov\TagTesting25Nov2013\M10.DSG	11-1-2013	15:7:31	54523.000000	5452.300000	49483.256655	20.000000
C:\Users\cware\Desktop\Steller25Nov\TagTesting25Nov2013\M10.DSG	11-1-2013	15:7:31	54524.000000	5452.400000	49485.473664	20.000000
C:\Users\cware\Desktop\Steller25Nov\TagTesting25Nov2013\M10.DSG	11-1-2013	15:7:31	54525.000000	5452.500000	49487.439659	20.000000
C:\Users\cware\Desktop\Steller25Nov\TagTesting25Nov2013\M10.DSG	11-1-2013	15:7:31	54526.000000	5452.600000	49487.838387	20.000000
C:\Users\cware\Desktop\Steller25Nov\TagTesting25Nov2013\M10.DSG	11-1-2013	15:7:31	54527.000000	5452.700000	49485.747712	20.000000
C:\Users\cware\Desktop\Steller25Nov\TagTesting25Nov2013\M10.DSG	11-1-2013	15:7:31	54528.000000	5452.800000	49488.336557	20.000000
C:\Users\cware\Desktop\Steller25Nov\TagTesting25Nov2013\M10.DSG	11-1-2013	15:7:31	54529.000000	5452.900000	49486.320468	20.000000
C:\Users\cware\Desktop\Steller25Nov\TagTesting25Nov2013\M10.DSG	11-1-2013	15:7:31	54530.000000	5453.000000	49487.488199	20.000000
C:\Users\cware\Desktop\Steller25Nov\TagTesting25Nov2013\M10.DSG	11-1-2013	15:7:31	54531.000000	5453.100000	49484.845250	20.000000
C:\Users\cware\Desktop\Steller25Nov\TagTesting25Nov2013\M10.DSG	11-1-2013	15:7:31	54532.000000	5453.200000	49479.891226	20.000000
C:\Users\cware\Desktop\Steller25Nov\TagTesting25Nov2013\M10.DSG	11-1-2013	15:7:31	54533.000000	5453.300000	49486.194673	20.000000
C:\Users\cware\Desktop\Steller25Nov\TagTesting25Nov2013\M10.DSG	11-1-2013	15:7:31	54534.000000	5453.400000	49490.847275	20.000000
C:\Users\cware\Desktop\Steller25Nov\TagTesting25Nov2013\M10.DSG	11-1-2013	15:7:31	54535.000000	5453.500000	49486.485687	20.000000
C:\Users\cware\Desktop\Steller25Nov\TagTesting25Nov2013\M10.DSG	11-1-2013	15:7:31	54536.000000	5453.600000	49480.583534	20.000000
C:\Users\cware\Desktop\Steller25Nov\TagTesting25Nov2013\M10.DSG	11-1-2013	15:7:31	54537.000000	5453.700000	49477.026567	20.000000
C:\Users\cware\Desktop\Steller25Nov\TagTesting25Nov2013\M10.DSG	11-1-2013	15:7:31	54538.000000	5453.800000	49482.404956	20.000000
C:\Users\cware\Desktop\Steller25Nov\TagTesting25Nov2013\M10.DSG	11-1-2013	15:7:31	54539.000000	5453.900000	49484.452640	20.000000
C:\Users\cware\Desktop\Steller25Nov\TagTesting25Nov2013\M10.DSG	11-1-2013	15:7:31	54540.000000	5454.000000	49480.562414	20.000000
C:\Users\cware\Desktop\Steller25Nov\TagTesting25Nov2013\M10.DSG	11-1-2013	15:7:31	54541.000000	5454.100000	49478.175335	20.000000
C:\Users\cware\Desktop\Steller25Nov\TagTesting25Nov2013\M10.DSG	11-1-2013	15:7:31	54542.000000	5454.200000	49482.906524	20.000000
C:\Users\cware\Desktop\Steller25Nov\TagTesting25Nov2013\M10.DSG	11-1-2013	15:7:31	54543.000000	5454.300000	49483.478534	20.000000
C:\Users\cware\Desktop\Steller25Nov\TagTesting25Nov2013\M10.DSG	11-1-2013	15:7:31	54544.000000	5454.400000	49483.029152	20.000000
C:\Users\cware\Desktop\Steller25Nov\TagTesting25Nov2013\M10.DSG	11-1-2013	15:7:31	54545.000000	5454.500000	49478.325366	20.000000
C:\Users\cware\Desktop\Steller25Nov\TagTesting25Nov2013\M10.DSG	11-1-2013	15:7:31	54546.000000	5454.600000	49485.146723	20.000000
C:\Users\cware\Desktop\Steller25Nov\TagTesting25Nov2013\M10.DSG	11-1-2013	15:7:31	54547.000000	5454.700000	49480.162059	20.000000
C:\Users\cware\Desktop\Steller25Nov\TagTesting25Nov2013\M10.DSG	11-1-2013	15:7:31	54548.000000	5454.800000	49478.122897	20.000000
C:\Users\cware\Desktop\Steller25Nov\TagTesting25Nov2013\M10.DSG	11-1-2013	15:7:31	54549.000000	5454.900000	49480.167379	20.000000
C:\Users\cware\Desktop\Steller25Nov\TagTesting25Nov2013\M10.DSG	11-1-2013	15:7:31	54550.000000	5455.000000	49482.784782	20.000000
C:\Users\cware\Desktop\Steller25Nov\TagTesting25Nov2013\M10.DSG	11-1-2013	15:7:31	54551.000000	5455.100000	49482.780941	20.000000
C:\Users\cware\Desktop\Steller25Nov\TagTesting25Nov2013\M10.DSG	11-1-2013	15:7:31	54552.000000	5455.200000	49486.069424	20.000000
C:\Users\cware\Desktop\Steller25Nov\TagTesting25Nov2013\M10.DSG	11-1-2013	15:7:31	54553.000000	5455.300000	49492.369725	20.000000
C:\Users\cware\Desktop\Steller25Nov\TagTesting25Nov2013\M10.DSG	11-1-2013	15:7:31	54554.000000	5455.400000	49492.866290	20.000000
C:\Users\cware\Desktop\Steller25Nov\TagTesting25Nov2013\M10.DSG	11-1-2013	15:7:31	54555.000000	5455.500000	49492.319639	20.000000
C:\Users\cware\Desktop\Steller25Nov\TagTesting25Nov2013\M10.DSG	11-1-2013	15:7:31	54556.000000	5455.600000	49482.430116	20.000000
C:\Users\cware\Desktop\Steller25Nov\TagTesting25Nov2013\M10.DSG	11-1-2013	15:7:31	54557.000000	5455.700000	49489.805566	20.000000
C:\Users\cware\Desktop\Steller25Nov\TagTesting25Nov2013\M10.DSG	11-1-2013	15:7:31	54558.000000	5455.800000	49489.506792	20.000000
C:\Users\cware\Desktop\Steller25Nov\TagTesting25Nov2013\M10.DSG	11-1-2013	15:7:31	54559.000000	5455.900000	49481.057261	20.000000
C:\Users\cware\Desktop\Steller25Nov\TagTesting25Nov2013\M10.DSG	11-1-2013	15:7:31	54560.000000	5456.000000	49441.232423	20.000000
C:\Users\cware\Desktop\Steller25Nov\TagTesting25Nov2013\M10.DSG	11-1-2013	15:7:31	54561.000000	5456.100000	49485.645067	20.000000
C:\Users\cware\Desktop\Steller25Nov\TagTesting25Nov2013\M10.DSG	11-1-2013	15:7:31	54562.000000	5456.200000	49487.541093	20.000000
C:\Users\cware\Desktop\Steller25Nov\TagTesting25Nov2013\M10.DSG	11-1-2013	15:7:31	54563.000000	5456.300000	49488.461615	20.000000
C:\Users\cware\Desktop\Steller25Nov\TagTesting25Nov2013\M10.DSG	11-1-2013	15:7:31	54564.000000	5456.400000	49494.784377	20.000000
C:\Users\cware\Desktop\Steller25Nov\TagTesting25Nov2013\M10.DSG	11-1-2013	15:7:31	54565.000000	5456.500000	49490.624368	20.000000
C:\Users\cware\Desktop\Steller25Nov\TagTesting25Nov2013\M10.DSG	11-1-2013	15:7:31	54566.000000	5456.600000	49490.221430	20.000000
C:\Users\cware\Desktop\Steller25Nov\TagTesting25Nov2013\M10.DSG	11-1-2013	15:7:31	54567.000000	5456.700000	49487.981570	20.000000
C:\Users\cware\Desktop\Steller25Nov\TagTesting25Nov2013\M10.DSG	11-1-2013	15:7:31	54568.000000	5456.800000	49480.832739	20.000000
C:\Users\cware\Desktop\Steller25Nov\TagTesting25Nov2013\M10.DSG	11-1-2013	15:7:31	54569.000000	5456.900000	49477.428385	20.000000
C:\Users\cware\Desktop\Steller25Nov\TagTesting25Nov2013\M10.DSG	11-1-2013	15:7:31	54570.000000	5457.000000	49473.318250	20.000000
C:\Users\cware\Desktop\Steller25Nov\TagTesting25Nov2013\M10.DSG	11-1-2013	15:7:31	54571.000000	5457.100000	49420.404760	20.000000
C:\Users\cware\Desktop\Steller25Nov\TagTesting25Nov2013\M10.DSG	11-1-2013	15:7:31	54572.000000	5457.200000	49523.915793	20.000000
C:\Users\cware\Desktop\Steller25Nov\TagTesting25Nov2013\M10.DSG	11-1-2013	15:7:31	54573.000000	5457.300000	49506.707062	20.000000
C:\Users\cware\Desktop\Steller25Nov\TagTesting25Nov2013\M10.DSG	11-1-2013	15:7:31	54574.000000	5457.400000	49598.354774	20.000000
C:\Users\cware\Desktop\Steller25Nov\TagTesting25Nov2013\M10.DSG	11-1-2013	15:7:31	54575.000000	5457.500000	49566.927420	20.000000
C:\Users\cware\Desktop\Steller25Nov\TagTesting25Nov2013\M10.DSG	11-1-2013	15:7:31	54576.000000	5457.600000	49597.221867	20.000000
C:\Users\cware\Desktop\Steller25Nov\TagTesting25Nov2013\M10.DSG	11-1-2013	15:7:31	54577.000000	5457.700000	49577.824617	20.000000
C:\Users\cware\Desktop\Steller25Nov\TagTesting25Nov2013\M10.DSG	11-1-2013	15:7:31	54578.000000	5457.800000	49510.706602	20.000000
C:\Users\cware\Desktop\Steller25Nov\TagTesting25Nov2013\M10.DSG	11-1-2013	15:7:31	54579.000000	5457.900000	49507.093738	20.000000
C:\Users\cware\Desktop\Steller25Nov\TagTesting25Nov2013\M10.DSG	11-1-2013	15:7:31	54580.000000	5458.000000	49503.412278	20.000000
C:\Users\cware\Desktop\Steller25Nov\TagTesting25Nov2013\M10.DSG	11-1-2013	15:7:31	54581.000000	5458.100000	49500.948417	20.000000
C:\Users\cware\Desktop\Steller25Nov\TagTesting25Nov2013\M10.DSG	11-1-2013	15:7:31	54582.000000	5458.200000	49499.484852	20.000000
C:\Users\cware\Desktop\Steller25Nov\TagTesting25Nov2013\M10.DSG	11-1-2013	15:7:31	54583.000000	5458.300000	49502.043680	20.000000
C:\Users\cware\Desktop\Steller25Nov\TagTesting25Nov2013\M10.DSG	11-1-2013	15:7:31	54584.000000	5458.400000	49496.566438	20.000000
C:\Users\cware\Desktop\Steller25Nov\TagTesting25Nov2013\M10.DSG	11-1-2013	15:7:31	54585.000000	5458.500000	49495.805241	20.000000
C:\Users\cware\Desktop\Steller25Nov\TagTesting25Nov2013\M10.DSG	11-1-2013	15:7:31	54586.000000	5458.600000	49498.161551	20.000000
C:\Users\cware\Desktop\Steller25Nov\TagTesting25Nov2013\M10.DSG	11-1-2013	15:7:31	54587.000000	5458.700000	49498.959156	20.000000
C:\Users\cware\Desktop\Steller25Nov\TagTesting25Nov2013\M10.DSG	11-1-2013	15:7:31	54588.000000	5458.800000	49493.562637	20.000000
C:\Users\cware\Desktop\Steller25Nov\TagTesting25Nov2013\M10.DSG	11-1-2013	15:7:31	54589.000000	5458.900000	49497.144117	20.000000
C:\Users\cware\Desktop\Steller25Nov\TagTesting25Nov2013\M10.DSG	11-1-2013	15:7:31	54590.000000	5459.000000	49498.289804	20.000000
C:\Users\cware\Desktop\Steller25Nov\TagTesting25Nov2013\M10.DSG	11-1-2013	15:7:31	54591.000000	5459.100000	49501.125324	20.000000
C:\Users\cware\Desktop\Steller25Nov\TagTesting25Nov2013\M10.DSG	11-1-2013	15:7:31	54592.000000	5459.200000	49506.430960	20.000000
C:\Users\cware\Desktop\Steller25Nov\TagTesting25Nov2013\M10.DSG	11-1-2013	15:7:31	54593.000000	5459.300000	49508.015653	20.000000
C:\Users\cware\Desktop\Steller25Nov\TagTesting25Nov2013\M10.DSG	11-1-2013	15:7:31	54594.000000	5459.400000	49505.055810	20.000000
C:\Users\cware\Desktop\Steller25Nov\TagTesting25Nov2013\M10.DSG	11-1-2013	15:7:31	54595.000000	5459.500000	49499.860947	20.000000
C:\Users\cware\Desktop\Steller25Nov\TagTesting25Nov2013\M10.DSG	11-1-2013	15:7:31	54596.000000	5459.600000	49497.765167	20.000000
C:\Users\cware\Desktop\Steller25Nov\TagTesting25Nov2013\M10.DSG	11-1-2013	15:7:31	54597.000000	5459.700000	49499.483997	20.000000
C:\Users\cware\Desktop\Steller25Nov\TagTesting25Nov2013\M10.DSG	11-1-2013	15:7:31	54598.000000	5459.800000	49497.942273	20.000000
C:\Users\cware\Desktop\Steller25Nov\TagTesting25Nov2013\M10.DSG	11-1-2013	15:7:31	54599.000000	5459.900000	49497.919565	20.000000
C:\Users\cware\Desktop\Steller25Nov\TagTesting25Nov2013\M10.DSG	11-1-2013	15:7:31	54600.000000	5460.000000	49497.271906	20.000000
C:\Users\cware\Desktop\Steller25Nov\TagTesting25Nov2013\M10.DSG	11-1-2013	15:7:31	54601.000000	5460.100000	49496.174577	20.000000
C:\Users\cware\Desktop\Steller25Nov\TagTesting25Nov2013\M10.DSG	11-1-2013	15:7:31	54602.000000	5460.200000	49505.701347	20.000000
C:\Users\cware\Desktop\Steller25Nov\TagTesting25Nov2013\M10.DSG	11-1-2013	15:7:31	54603.000000	5460.300000	49497.038832	20.000000
C:\Users\cware\Desktop\Steller25Nov\TagTesting25Nov2013\M10.DSG	11-1-2013	15:7:31	54604.000000	5460.400000	49504.556281	20.000000
C:\Users\cware\Desktop\Steller25Nov\TagTesting25Nov2013\M10.DSG	11-1-2013	15:7:31	54605.000000	5460.500000	49504.757896	20.000000
C:\Users\cware\Desktop\Steller25Nov\TagTesting25Nov2013\M10.DSG	11-1-2013	15:7:31	54606.000000	5460.600000	49506.820549	20.000000
C:\Users\cware\Desktop\Steller25Nov\TagTesting25Nov2013\M10.DSG	11-1-2013	15:7:31	54607.000000	5460.700000	49505.827473	20.000000
C:\Users\cware\Desktop\Steller25Nov\TagTesting25Nov2013\M10.DSG	11-1-2013	15:7:31	54608.000000	5460.800000	49501.227683	20.000000
C:\Users\cware\Desktop\Steller25Nov\TagTesting25Nov2013\M10.DSG	11-1-2013	15:7:31	54609.000000	5460.900000	49500.475711	20.000000
C:\Users\cware\Desktop\Steller25Nov\TagTesting25Nov2013\M10.DSG	11-1-2013	15:7:31	54610.000000	5461.000000	49503.685818	20.000000
C:\Users\cware\Desktop\Steller25Nov\TagTesting25Nov2013\M10.DSG	11-1-2013	15:7:31	54611.000000	5461.100000	49510.011870	20.000000
C:\Users\cware\Desktop\Steller25Nov\TagTesting25Nov2013\M10.DSG	11-1-2013	15:7:31	54612.000000	5461.200000	49502.149516	20.000000
C:\Users\cware\Desktop\Steller25Nov\TagTesting25Nov2013\M10.DSG	11-1-2013	15:7:31	54613.000000	5461.300000	49502.864195	20.000000
C:\Users\cware\Desktop\Steller25Nov\TagTesting25Nov2013\M10.DSG	11-1-2013	15:7:31	54614.000000	5461.400000	49507.319614	20.000000
C:\Users\cware\Desktop\Steller25Nov\TagTesting25Nov2013\M10.DSG	11-1-2013	15:7:31	54615.000000	5461.500000	49502.940553	20.000000
C:\Users\cware\Desktop\Steller25Nov\TagTesting25Nov2013\M10.DSG	11-1-2013	15:7:31	54616.000000	5461.600000	49505.007513	20.000000
C:\Users\cware\Desktop\Steller25Nov\TagTesting25Nov2013\M10.DSG	11-1-2013	15:7:31	54617.000000	5461.700000	49503.662729	20.000000
C:\Users\cware\Desktop\Steller25Nov\TagTesting25Nov2013\M10.DSG	11-1-2013	15:7:31	54618.000000	5461.800000	49502.793998	20.000000
C:\Users\cware\Desktop\Steller25Nov\TagTesting25Nov2013\M10.DSG	11-1-2013	15:7:31	54619.000000	5461.900000	49498.886345	20.000000
C:\Users\cware\Desktop\Steller25Nov\TagTesting25Nov2013\M10.DSG	11-1-2013	15:7:31	54620.000000	5462.000000	49500.555007	20.000000
C:\Users\cware\Desktop\Steller25Nov\TagTesting25Nov2013\M10.DSG	11-1-2013	15:7:31	54621.000000	5462.100000	49496.869410	20.000000
C:\Users\cware\Desktop\Steller25Nov\TagTesting25Nov2013\M10.DSG	11-1-2013	15:7:31	54622.000000	5462.200000	49504.734759	20.000000
C:\Users\cware\Desktop\Steller25Nov\TagTesting25Nov2013\M10.DSG	11-1-2013	15:7:31	54623.000000	5462.300000	49500.877556	20.000000
C:\Users\cware\Desktop\Steller25Nov\TagTesting25Nov2013\M10.DSG	11-1-2013	15:7:31	54624.000000	5462.400000	49501.326991	20.000000
C:\Users\cware\Desktop\Steller25Nov\TagTesting25Nov2013\M10.DSG	11-1-2013	15:7:31	54625.000000	5462.500000	49499.784872	20.000000
C:\Users\cware\Desktop\Steller25Nov\TagTesting25Nov2013\M10.DSG	11-1-2013	15:7:31	54626.000000	5462.600000	49496.646837	20.000000
C:\Users\cware\Desktop\Steller25Nov\TagTesting25Nov2013\M10.DSG	11-1-2013	15:7:31	54627.000000	5462.700000	49497.122204	20.000000
C:\Users\cware\Desktop\Steller25Nov\TagTesting25Nov2013\M10.DSG	11-1-2013	15:7:31	54628.000000	5462.800000	49497.490893	20.000000
C:\Users\cware\Desktop\Steller25Nov\TagTesting25Nov2013\M10.DSG	11-1-2013	15:7:31	54629.000000	5462.900000	49501.421380	20.000000
C:\Users\cware\Desktop\Steller25Nov\TagTesting25Nov2013\M10.DSG	11-1-2013	15:7:31	54630.000000	5463.000000	49503.985751	20.000000
C:\Users\cware\Desktop\Steller25Nov\TagTesting25Nov2013\M10.DSG	11-1-2013	15:7:31	54631.000000	5463.100000	49503.563295	20.000000
C:\Users\cware\Desktop\Steller25Nov\TagTesting25Nov2013\M10.DSG	11-1-2013	15:7:31	54632.000000	5463.200000	49498.137346	20.000000
C:\Users\cware\Desktop\Steller25Nov\TagTesting25Nov2013\M10.DSG	11-1-2013	15:7:31	54633.000000	5463.300000	49499.831559	20.000000
C:\Users\cware\Desktop\Steller25Nov\TagTesting25Nov2013\M10.DSG	11-1-2013	15:7:31	54634.000000	5463.400000	49496.821416	20.000000
C:\Users\cware\Desktop\Steller25Nov\TagTesting25Nov2013\M10.DSG	11-1-2013	15:7:31	54635.000000	5463.500000	49497.047926	20.000000
C:\Users\cware\Desktop\Steller25Nov\TagTesting25Nov2013\M10.DSG	11-1-2013	15:7:31	54636.000000	5463.600000	49497.767116	20.000000
C:\Users\cware\Desktop\Steller25Nov\TagTesting25Nov2013\M10.DSG	11-1-2013	15:7:31	54637.000000	5463.700000	49499.232136	20.000000
C:\Users\cware\Desktop\Steller25Nov\TagTesting25Nov2013\M10.DSG	11-1-2013	15:7:31	54638.000000	5463.800000	49502.242842	20.000000
C:\Users\cware\Desktop\Steller25Nov\TagTesting25Nov2013\M10.DSG	11-1-2013	15:7:31	54639.000000	5463.900000	49506.978174	20.000000
C:\Users\cware\Desktop\Steller25Nov\TagTesting25Nov2013\M10.DSG	11-1-2013	15:7:31	54640.000000	5464.000000	49504.656400	20.000000
C:\Users\cware\Desktop\Steller25Nov\TagTesting25Nov2013\M10.DSG	11-1-2013	15:7:31	54641.000000	5464.100000	49502.748727	20.000000
C:\Users\cware\Desktop\Steller25Nov\TagTesting25Nov2013\M10.DSG	11-1-2013	15:7:31	54642.000000	5464.200000	49495.627497	20.000000
C:\Users\cware\Desktop\Steller25Nov\TagTesting25Nov2013\M10.DSG	11-1-2013	15:7:31	54643.000000	5464.300000	49499.032561	20.000000
C:\Users\cware\Desktop\Steller25Nov\TagTesting25Nov2013\M10.DSG	11-1-2013	15:7:31	54644.000000	5464.400000	49503.518862	20.000000
C:\Users\cware\Desktop\Steller25Nov\TagTesting25Nov2013\M10.DSG	11-1-2013	15:7:31	54645.000000	5464.500000	49495.175462	20.000000
C:\Users\cware\Desktop\Steller25Nov\TagTesting25Nov2013\M10.DSG	11-1-2013	15:7:31	54646.000000	5464.600000	49505.550811	20.000000
C:\Users\cware\Desktop\Steller25Nov\TagTesting25Nov2013\M10.DSG	11-1-2013	15:7:31	54647.000000	5464.700000	49497.385708	20.000000
C:\Users\cware\Desktop\Steller25Nov\TagTesting25Nov2013\M10.DSG	11-1-2013	15:7:31	54648.000000	5464.800000	49503.444006	20.000000
C:\Users\cware\Desktop\Steller25Nov\TagTesting25Nov2013\M10.DSG	11-1-2013	15:7:31	54649.000000	5464.900000	49501.299938	20.000000
C:\Users\cware\Desktop\Steller25Nov\TagTesting25Nov2013\M10.DSG	11-1-2013	15:7:31	54650.000000	5465.000000	49503.365513	20.000000
C:\Users\cware\Desktop\Steller25Nov\TagTesting25Nov2013\M10.DSG	11-1-2013	15:7:31	54651.000000	5465.100000	49500.977402	20.000000
C:\Users\cware\Desktop\Steller25Nov\TagTesting25Nov2013\M10.DSG	11-1-2013	15:7:31	54652.000000	5465.200000	49498.341140	20.000000
C:\Users\cware\Desktop\Steller25Nov\TagTesting25Nov2013\M10.DSG	11-1-2013	15:7:31	54653.000000	5465.300000	49500.402891	20.000000
C:\Users\cware\Desktop\Steller25Nov\TagTesting25Nov2013\M10.DSG	11-1-2013	15:7:31	54654.000000	5465.400000	49506.747613	20.000000
C:\Users\cware\Desktop\Steller25Nov\TagTesting25Nov2013\M10.DSG	11-1-2013	15:7:31	54655.000000	5465.500000	49504.933413	20.000000
C:\Users\cware\Desktop\Steller25Nov\TagTesting25Nov2013\M10.DSG	11-1-2013	15:7:31	54656.000000	5465.600000	49500.230547	20.000000
C:\Users\cware\Desktop\Steller25Nov\TagTesting25Nov2013\M10.DSG	11-1-2013	15:7:31	54657.000000	5465.700000	49504.329766	20.000000
C:\Users\cware\Desktop\Steller25Nov\TagTesting25Nov2013\M10.DSG	11-1-2013	15:7:31	54658.000000	5465.800000	49511.672035	20.000000
C:\Users\cware\Desktop\Steller25Nov\TagTesting25Nov2013\M10.DSG	11-1-2013	15:7:31	54659.000000	5465.900000	49508.287114	20.000000
C:\Users\cware\Desktop\Steller25Nov\TagTesting25Nov2013\M10.DSG	11-1-2013	15:7:31	54660.000000	5466.000000	49508.362624	20.000000
C:\Users\cware\Desktop\Steller25Nov\TagTesting25Nov2013\M10.DSG	11-1-2013	15:7:31	54661.000000	5466.100000	49499.658520	20.000000
C:\Users\cware\Desktop\Steller25Nov\TagTesting25Nov2013\M10.DSG	11-1-2013	15:7:31	54662.000000	5466.200000	49503.442813	20.000000
C:\Users\cware\Desktop\Steller25Nov\TagTesting25Nov2013\M10.DSG	11-1-2013	15:7:31	54663.000000	5466.300000	49498.333214	20.000000
C:\Users\cware\Desktop\Steller25Nov\TagTesting25Nov2013\M10.DSG	11-1-2013	15:7:31	54664.000000	5466.400000	49504.357031	20.000000
C:\Users\cware\Desktop\Steller25Nov\TagTesting25Nov2013\M10.DSG	11-1-2013	15:7:31	54665.000000	5466.500000	49504.133339	20.000000
C:\Users\cware\Desktop\Steller25Nov\TagTesting25Nov2013\M10.DSG	11-1-2013	15:7:31	54666.000000	5466.600000	49504.133577	20.000000
C:\Users\cware\Desktop\Steller25Nov\TagTesting25Nov2013\M10.DSG	11-1-2013	15:7:31	54667.000000	5466.700000	49504.855267	20.000000
C:\Users\cware\Desktop\Steller25Nov\TagTesting25Nov2013\M10.DSG	11-1-2013	15:7:31	54668.000000	5466.800000	49502.591198	20.000000
C:\Users\cware\Desktop\Steller25Nov\TagTesting25Nov2013\M10.DSG	11-1-2013	15:7:31	54669.000000	5466.900000	49504.706612	20.000000
C:\Users\cware\Desktop\Steller25Nov\TagTesting25Nov2013\M10.DSG	11-1-2013	15:7:31	54670.000000	5467.000000	49503.418022	20.000000
C:\Users\cware\Desktop\Steller25Nov\TagTesting25Nov2013\M10.DSG	11-1-2013	15:7:31	54671.000000	5467.100000	49502.217495	20.000000
C:\Users\cware\Desktop\Steller25Nov\TagTesting25Nov2013\M10.DSG	11-1-2013	15:7:31	54672.000000	5467.200000	49505.527779	20.000000
C:\Users\cware\Desktop\Steller25Nov\TagTesting25Nov2013\M10.DSG	11-1-2013	15:7:31	54673.000000	5467.300000	49504.955087	20.000000
C:\Users\cware\Desktop\Steller25Nov\TagTesting25Nov2013\M10.DSG	11-1-2013	15:7:31	54674.000000	5467.400000	49498.068603	20.000000
C:\Users\cware\Desktop\Steller25Nov\TagTesting25Nov2013\M10.DSG	11-1-2013	15:7:31	54675.000000	5467.500000	49508.115148	20.000000
C:\Users\cware\Desktop\Steller25Nov\TagTesting25Nov2013\M10.DSG	11-1-2013	15:7:31	54676.000000	5467.600000	49507.451671	20.000000
C:\Users\cware\Desktop\Steller25Nov\TagTesting25Nov2013\M10.DSG	11-1-2013	15:7:31	54677.000000	5467.700000	49511.276046	20.000000
C:\Users\cware\Desktop\Steller25Nov\TagTesting25Nov2013\M10.DSG	11-1-2013	15:7:31	54678.000000	5467.800000	49508.468388	20.000000
C:\Users\cware\Desktop\Steller25Nov\TagTesting25Nov2013\M10.DSG	11-1-2013	15:7:31	54679.000000	5467.900000	49502.647374	20.000000
C:\Users\cware\Desktop\Steller25Nov\TagTesting25Nov2013\M10.DSG	11-1-2013	15:7:31	54680.000000	5468.000000	49506.670057	20.000000
C:\Users\cware\Desktop\Steller25Nov\TagTesting25Nov2013\M10.DSG	11-1-2013	15:7:31	54681.000000	5468.100000	49510.777693	20.000000
C:\Users\cware\Desktop\Steller25Nov\TagTesting25Nov2013\M10.DSG	11-1-2013	15:7:31	54682.000000	5468.200000	49511.402863	20.000000
C:\Users\cware\Desktop\Steller25Nov\TagTesting25Nov2013\M10.DSG	11-1-2013	15:7:31	54683.000000	5468.300000	49499.734499	20.000000
C:\Users\cware\Desktop\Steller25Nov\TagTesting25Nov2013\M10.DSG	11-1-2013	15:7:31	54684.000000	5468.400000	49505.230689	20.000000
C:\Users\cware\Desktop\Steller25Nov\TagTesting25Nov2013\M10.DSG	11-1-2013	15:7:31	54685.000000	5468.500000	49499.134694	20.000000
C:\Users\cware\Desktop\Steller25Nov\TagTesting25Nov2013\M10.DSG	11-1-2013	15:7:31	54686.000000	5468.600000	49507.198585	20.000000
C:\Users\cware\Desktop\Steller25Nov\TagTesting25Nov2013\M10.DSG	11-1-2013	15:7:31	54687.000000	5468.700000	49501.802259	20.000000
C:\Users\cware\Desktop\Steller25Nov\TagTesting25Nov2013\M10.DSG	11-1-2013	15:7:31	54688.000000	5468.800000	49499.158162	20.000000
C:\Users\cware\Desktop\Steller25Nov\TagTesting25Nov2013\M10.DSG	11-1-2013	15:7:31	54689.000000	5468.900000	49505.827238	20.000000
C:\Users\cware\Desktop\Steller25Nov\TagTesting25Nov2013\M10.DSG	11-1-2013	15:7:31	54690.000000	5469.000000	49505.453562	20.000000
C:\Users\cware\Desktop\Steller25Nov\TagTesting25Nov2013\M10.DSG	11-1-2013	15:7:31	54691.000000	5469.100000	49506.350261	20.000000
C:\Users\cware\Desktop\Steller25Nov\TagTesting25Nov2013\M10.DSG	11-1-2013	15:7:31	54692.000000	5469.200000	49506.001340	20.000000
C:\Users\cware\Desktop\Steller25Nov\TagTesting25Nov2013\M10.DSG	11-1-2013	15:7:31	54693.000000	5469.300000	49504.159719	20.000000
C:\Users\cware\Desktop\Steller25Nov\TagTesting25Nov2013\M10.DSG	11-1-2013	15:7:31	54694.000000	5469.400000	49504.259647	20.000000
C:\Users\cware\Desktop\Steller25Nov\TagTesting25Nov2013\M10.DSG	11-1-2013	15:7:31	54695.000000	5469.500000	49503.638506	20.000000
C:\Users\cware\Desktop\Steller25Nov\TagTesting25Nov2013\M10.DSG	11-1-2013	15:7:31	54696.000000	5469.600000	49500.279687	20.000000
C:\Users\cware\Desktop\Steller25Nov\TagTesting25Nov2013\M10.DSG	11-1-2013	15:7:31	54697.000000	5469.700000	49499.955913	20.000000
C:\Users\cware\Desktop\Steller25Nov\TagTesting25Nov2013\M10.DSG	11-1-2013	15:7:31	54698.000000	5469.800000	49500.309101	20.000000
C:\Users\cware\Desktop\Steller25Nov\TagTesting25Nov2013\M10.DSG	11-1-2013	15:7:31	54699.000000	5469.900000	49496.971934	20.000000
C:\Users\cware\Desktop\Steller25Nov\TagTesting25Nov2013\M10.DSG	11-1-2013	15:7:31	54700.000000	5470.000000	49499.090191	20.000000
C:\Users\cware\Desktop\Steller25Nov\TagTesting25Nov2013\M10.DSG	11-1-2013	15:7:31	54701.000000	5470.100000	49496.300985	20.000000
C:\Users\cware\Desktop\Steller25Nov\TagTesting25Nov2013\M10.DSG	11-1-2013	15:7:31	54702.000000	5470.200000	49501.972250	20.000000
C:\Users\cware\Desktop\Steller25Nov\TagTesting25Nov2013\M10.DSG	11-1-2013	15:7:31	54703.000000	5470.300000	49501.502156	20.000000
C:\Users\cware\Desktop\Steller25Nov\TagTesting25Nov2013\M10.DSG	11-1-2013	15:7:31	54704.000000	5470.400000	49497.521310	20.000000
C:\Users\cware\Desktop\Steller25Nov\TagTesting25Nov2013\M10.DSG	11-1-2013	15:7:31	54705.000000	5470.500000	49501.304722	20.000000
C:\Users\cware\Desktop\Steller25Nov\TagTesting25Nov2013\M10.DSG	11-1-2013	15:7:31	54706.000000	5470.600000	49496.747946	20.000000
C:\Users\cware\Desktop\Steller25Nov\TagTesting25Nov2013\M10.DSG	11-1-2013	15:7:31	54707.000000	5470.700000	49507.570899	20.000000
C:\Users\cware\Desktop\Steller25Nov\TagTesting25Nov2013\M10.DSG	11-1-2013	15:7:31	54708.000000	5470.800000	49501.228938	20.000000
C:\Users\cware\Desktop\Steller25Nov\TagTesting25Nov2013\M10.DSG	11-1-2013	15:7:31	54709.000000	5470.900000	49507.021843	20.000000
C:\Users\cware\Desktop\Steller25Nov\TagTesting25Nov2013\M10.DSG	11-1-2013	15:7:31	54710.000000	5471.000000	49500.973460	20.000000
C:\Users\cware\Desktop\Steller25Nov\TagTesting25Nov2013\M10.DSG	11-1-2013	15:7:31	54711.000000	5471.100000	49504.259469	20.000000
C:\Users\cware\Desktop\Steller25Nov\TagTesting25Nov2013\M10.DSG	11-1-2013	15:7:31	54712.000000	5471.200000	49502.848951	20.000000
C:\Users\cware\Desktop\Steller25Nov\TagTesting25Nov2013\M10.DSG	11-1-2013	15:7:31	54713.000000	5471.300000	49498.986998	20.000000
C:\Users\cware\Desktop\Steller25Nov\TagTesting25Nov2013\M10.DSG	11-1-2013	15:7:31	54714.000000	5471.400000	49498.345016	20.000000
C:\Users\cware\Desktop\Steller25Nov\TagTesting25Nov2013\M10.DSG	11-1-2013	15:7:31	54715.000000	5471.500000	49497.793899	20.000000
C:\Users\cware\Desktop\Steller25Nov\TagTesting25Nov2013\M10.DSG	11-1-2013	15:7:31	54716.000000	5471.600000	49497.617354	20.000000
C:\Users\cware\Desktop\Steller25Nov\TagTesting25Nov2013\M10.DSG	11-1-2013	15:7:31	54717.000000	5471.700000	49497.742073	20.000000
C:\Users\cware\Desktop\Steller25Nov\TagTesting25Nov2013\M10.DSG	11-1-2013	15:7:31	54718.000000	5471.800000	49500.380197	20.000000
C:\Users\cware\Desktop\Steller25Nov\TagTesting25Nov2013\M10.DSG	11-1-2013	15:7:31	54719.000000	5471.900000	49499.037275	20.000000
C:\Users\cware\Desktop\Steller25Nov\TagTesting25Nov2013\M10.DSG	11-1-2013	15:7:31	54720.000000	5472.000000	49497.667782	20.000000
C:\Users\cware\Desktop\Steller25Nov\TagTesting25Nov2013\M10.DSG	11-1-2013	15:7:31	54721.000000	5472.100000	49499.459510	20.000000
C:\Users\cware\Desktop\Steller25Nov\TagTesting25Nov2013\M10.DSG	11-1-2013	15:7:31	54722.000000	5472.200000	49497.892686	20.000000
C:\Users\cware\Desktop\Steller25Nov\TagTesting25Nov2013\M10.DSG	11-1-2013	15:7:31	54723.000000	5472.300000	49496.300850	20.000000
C:\Users\cware\Desktop\Steller25Nov\TagTesting25Nov2013\M10.DSG	11-1-2013	15:7:31	54724.000000	5472.400000	49493.039663	20.000000
C:\Users\cware\Desktop\Steller25Nov\TagTesting25Nov2013\M10.DSG	11-1-2013	15:7:31	54725.000000	5472.500000	49496.473168	20.000000
C:\Users\cware\Desktop\Steller25Nov\TagTesting25Nov2013\M10.DSG	11-1-2013	15:7:31	54726.000000	5472.600000	49498.936222	20.000000
C:\Users\cware\Desktop\Steller25Nov\TagTesting25Nov2013\M10.DSG	11-1-2013	15:7:31	54727.000000	5472.700000	49499.242020	20.000000
C:\Users\cware\Desktop\Steller25Nov\TagTesting25Nov2013\M10.DSG	11-1-2013	15:7:31	54728.000000	5472.800000	49493.866034	20.000000
C:\Users\cware\Desktop\Steller25Nov\TagTesting25Nov2013\M10.DSG	11-1-2013	15:7:31	54729.000000	5472.900000	49497.047462	20.000000
C:\Users\cware\Desktop\Steller25Nov\TagTesting25Nov2013\M10.DSG	11-1-2013	15:7:31	54730.000000	5473.000000	49498.638386	20.000000
C:\Users\cware\Desktop\Steller25Nov\TagTesting25Nov2013\M10.DSG	11-1-2013	15:7:31	54731.000000	5473.100000	49493.634229	20.000000
C:\Users\cware\Desktop\Steller25Nov\TagTesting25Nov2013\M10.DSG	11-1-2013	15:7:31	54732.000000	5473.200000	49498.165931	20.000000
C:\Users\cware\Desktop\Steller25Nov\TagTesting25Nov2013\M10.DSG	11-1-2013	15:7:31	54733.000000	5473.300000	49496.548953	20.000000
C:\Users\cware\Desktop\Steller25Nov\TagTesting25Nov2013\M10.DSG	11-1-2013	15:7:31	54734.000000	5473.400000	49495.751010	20.000000
C:\Users\cware\Desktop\Steller25Nov\TagTesting25Nov2013\M10.DSG	11-1-2013	15:7:31	54735.000000	5473.500000	49493.914396	20.000000
C:\Users\cware\Desktop\Steller25Nov\TagTesting25Nov2013\M10.DSG	11-1-2013	15:7:31	54736.000000	5473.600000	49493.315963	20.000000
C:\Users\cware\Desktop\Steller25Nov\TagTesting25Nov2013\M10.DSG	11-1-2013	15:7:31	54737.000000	5473.700000	49493.938918	20.000000
C:\Users\cware\Desktop\Steller25Nov\TagTesting25Nov2013\M10.DSG	11-1-2013	15:7:31	54738.000000	5473.800000	49492.617732	20.000000
C:\Users\cware\Desktop\Steller25Nov\TagTesting25Nov2013\M10.DSG	11-1-2013	15:7:31	54739.000000	5473.900000	49493.516831	20.000000
C:\Users\cware\Desktop\Steller25Nov\TagTesting25Nov2013\M10.DSG	11-1-2013	15:7:31	54740.000000	5474.000000	49491.601065	20.000000
C:\Users\cware\Desktop\Steller25Nov\TagTesting25Nov2013\M10.DSG	11-1-2013	15:7:31	54741.000000	5474.100000	49494.189412	20.000000
C:\Users\cware\Desktop\Steller25Nov\TagTesting25Nov2013\M10.DSG	11-1-2013	15:7:31	54742.000000	5474.200000	49492.346757	20.000000
C:\Users\cware\Desktop\Steller25Nov\TagTesting25Nov2013\M10.DSG	11-1-2013	15:7:31	54743.000000	5474.300000	49494.486094	20.000000
C:\Users\cware\Desktop\Steller25Nov\TagTesting25Nov2013\M10.DSG	11-1-2013	15:7:31	54744.000000	5474.400000	49494.365181	20.000000
C:\Users\cware\Desktop\Steller25Nov\TagTesting25Nov2013\M10.DSG	11-1-2013	15:7:31	54745.000000	5474.500000	49489.735737	20.000000
C:\Users\cware\Desktop\Steller25Nov\TagTesting25Nov2013\M10.DSG	11-1-2013	15:7:31	54746.000000	5474.600000	49491.326024	20.000000
C:\Users\cware\Desktop\Steller25Nov\TagTesting25Nov2013\M10.DSG	11-1-2013	15:7:31	54747.000000	5474.700000	49492.399785	20.000000
C:\Users\cware\Desktop\Steller25Nov\TagTesting25Nov2013\M10.DSG	11-1-2013	15:7:31	54748.000000	5474.800000	49491.204542	20.000000
C:\Users\cware\Desktop\Steller25Nov\TagTesting25Nov2013\M10.DSG	11-1-2013	15:7:31	54749.000000	5474.900000	49494.662345	20.000000
C:\Users\cware\Desktop\Steller25Nov\TagTesting25Nov2013\M10.DSG	11-1-2013	15:7:31	54750.000000	5475.000000	49496.625431	20.000000
C:\Users\cware\Desktop\Steller25Nov\TagTesting25Nov2013\M10.DSG	11-1-2013	15:7:31	54751.000000	5475.100000	49496.726145	20.000000
C:\Users\cware\Desktop\Steller25Nov\TagTesting25Nov2013\M10.DSG	11-1-2013	15:7:31	54752.000000	5475.200000	49496.824450	20.000000
C:\Users\cware\Desktop\Steller25Nov\TagTesting25Nov2013\M10.DSG	11-1-2013	15:7:31	54753.000000	5475.300000	49493.966162	20.000000
C:\Users\cware\Desktop\Steller25Nov\TagTesting25Nov2013\M10.DSG	11-1-2013	15:7:31	54754.000000	5475.400000	49494.155884	20.000000
C:\Users\cware\Desktop\Steller25Nov\TagTesting25Nov2013\M10.DSG	11-1-2013	15:7:31	54755.000000	5475.500000	49503.438055	20.000000
C:\Users\cware\Desktop\Steller25Nov\TagTesting25Nov2013\M10.DSG	11-1-2013	15:7:31	54756.000000	5475.600000	49505.728786	20.000000
C:\Users\cware\Desktop\Steller25Nov\TagTesting25Nov2013\M10.DSG	11-1-2013	15:7:31	54757.000000	5475.700000	49503.196981	20.000000
C:\Users\cware\Desktop\Steller25Nov\TagTesting25Nov2013\M10.DSG	11-1-2013	15:7:31	54758.000000	5475.800000	49499.364968	20.000000
C:\Users\cware\Desktop\Steller25Nov\TagTesting25Nov2013\M10.DSG	11-1-2013	15:7:31	54759.000000	5475.900000	49507.294515	20.000000
C:\Users\cware\Desktop\Steller25Nov\TagTesting25Nov2013\M10.DSG	11-1-2013	15:7:31	54760.000000	5476.000000	49507.471222	20.000000
C:\Users\cware\Desktop\Steller25Nov\TagTesting25Nov2013\M10.DSG	11-1-2013	15:7:31	54761.000000	5476.100000	49500.232236	20.000000
C:\Users\cware\Desktop\Steller25Nov\TagTesting25Nov2013\M10.DSG	11-1-2013	15:7:31	54762.000000	5476.200000	49494.208669	20.000000
C:\Users\cware\Desktop\Steller25Nov\TagTesting25Nov2013\M10.DSG	11-1-2013	15:7:31	54763.000000	5476.300000	49499.485603	20.000000
C:\Users\cware\Desktop\Steller25Nov\TagTesting25Nov2013\M10.DSG	11-1-2013	15:7:31	54764.000000	5476.400000	49497.912156	20.000000
C:\Users\cware\Desktop\Steller25Nov\TagTesting25Nov2013\M10.DSG	11-1-2013	15:7:31	54765.000000	5476.500000	49499.137907	20.000000
C:\Users\cware\Desktop\Steller25Nov\TagTesting25Nov2013\M10.DSG	11-1-2013	15:7:31	54766.000000	5476.600000	49504.413403	20.000000
C:\Users\cware\Desktop\Steller25Nov\TagTesting25Nov2013\M10.DSG	11-1-2013	15:7:31	54767.000000	5476.700000	49513.040946	20.000000
C:\Users\cware\Desktop\Steller25Nov\TagTesting25Nov2013\M10.DSG	11-1-2013	15:7:31	54768.000000	5476.800000	49597.668091	20.000000
C:\Users\cware\Desktop\Steller25Nov\TagTesting25Nov2013\M10.DSG	11-1-2013	15:7:31	54769.000000	5476.900000	49620.513587	20.000000
C:\Users\cware\Desktop\Steller25Nov\TagTesting25Nov2013\M10.DSG	11-1-2013	15:7:31	54770.000000	5477.000000	49598.691338	20.000000
C:\Users\cware\Desktop\Steller25Nov\TagTesting25Nov2013\M10.DSG	11-1-2013	15:7:31	54771.000000	5477.100000	49563.795562	20.000000
C:\Users\cware\Desktop\Steller25Nov\TagTesting25Nov2013\M10.DSG	11-1-2013	15:7:31	54772.000000	5477.200000	49580.153331	20.000000
C:\Users\cware\Desktop\Steller25Nov\TagTesting25Nov2013\M10.DSG	11-1-2013	15:7:31	54773.000000	5477.300000	49577.786017	20.000000
C:\Users\cware\Desktop\Steller25Nov\TagTesting25Nov2013\M10.DSG	11-1-2013	15:7:31	54774.000000	5477.400000	49567.458691	20.000000
C:\Users\cware\Desktop\Steller25Nov\TagTesting25Nov2013\M10.DSG	11-1-2013	15:7:31	54775.000000	5477.500000	49577.973271	20.000000
C:\Users\cware\Desktop\Steller25Nov\TagTesting25Nov2013\M10.DSG	11-1-2013	15:7:31	54776.000000	5477.600000	49775.247027	20.000000
C:\Users\cware\Desktop\Steller25Nov\TagTesting25Nov2013\M10.DSG	11-1-2013	15:7:31	54777.000000	5477.700000	49580.643893	20.000000
C:\Users\cware\Desktop\Steller25Nov\TagTesting25Nov2013\M10.DSG	11-1-2013	15:7:31	54778.000000	5477.800000	49586.746276	20.000000
C:\Users\cware\Desktop\Steller25Nov\TagTesting25Nov2013\M10.DSG	11-1-2013	15:7:31	54779.000000	5477.900000	49541.150079	20.000000
C:\Users\cware\Desktop\Steller25Nov\TagTesting25Nov2013\M10.DSG	11-1-2013	15:7:31	54780.000000	5478.000000	49528.133928	20.000000
C:\Users\cware\Desktop\Steller25Nov\TagTesting25Nov2013\M10.DSG	11-1-2013	15:7:31	54781.000000	5478.100000	49521.713739	20.000000
C:\Users\cware\Desktop\Steller25Nov\TagTesting25Nov2013\M10.DSG	11-1-2013	15:7:31	54782.000000	5478.200000	49516.609122	20.000000
C:\Users\cware\Desktop\Steller25Nov\TagTesting25Nov2013\M10.DSG	11-1-2013	15:7:31	54783.000000	5478.300000	49525.966104	20.000000
C:\Users\cware\Desktop\Steller25Nov\TagTesting25Nov2013\M10.DSG	11-1-2013	15:7:31	54784.000000	5478.400000	49528.903944	20.000000
C:\Users\cware\Desktop\Steller25Nov\TagTesting25Nov2013\M10.DSG	11-1-2013	15:7:31	54785.000000	5478.500000	49523.003956	20.000000
C:\Users\cware\Desktop\Steller25Nov\TagTesting25Nov2013\M10.DSG	11-1-2013	15:7:31	54786.000000	5478.600000	49576.187997	20.000000
C:\Users\cware\Desktop\Steller25Nov\TagTesting25Nov2013\M10.DSG	11-1-2013	15:7:31	54787.000000	5478.700000	49602.823109	20.000000
C:\Users\cware\Desktop\Steller25Nov\TagTesting25Nov2013\M10.DSG	11-1-2013	15:7:31	54788.000000	5478.800000	49585.600866	20.000000
C:\Users\cware\Desktop\Steller25Nov\TagTesting25Nov2013\M10.DSG	11-1-2013	15:7:31	54789.000000	5478.900000	49549.358978	20.000000
C:\Users\cware\Desktop\Steller25Nov\TagTesting25Nov2013\M10.DSG	11-1-2013	15:7:31	54790.000000	5479.000000	49534.552166	20.000000
C:\Users\cware\Desktop\Steller25Nov\TagTesting25Nov2013\M10.DSG	11-1-2013	15:7:31	54791.000000	5479.100000	49527.609020	20.000000
C:\Users\cware\Desktop\Steller25Nov\TagTesting25Nov2013\M10.DSG	11-1-2013	15:7:31	54792.000000	5479.200000	49538.984849	20.000000
C:\Users\cware\Desktop\Steller25Nov\TagTesting25Nov2013\M10.DSG	11-1-2013	15:7:31	54793.000000	5479.300000	49548.593081	20.000000
C:\Users\cware\Desktop\Steller25Nov\TagTesting25Nov2013\M10.DSG	11-1-2013	15:7:31	54794.000000	5479.400000	49510.585773	20.000000
C:\Users\cware\Desktop\Steller25Nov\TagTesting25Nov2013\M10.DSG	11-1-2013	15:7:31	54795.000000	5479.500000	49504.168375	20.000000
C:\Users\cware\Desktop\Steller25Nov\TagTesting25Nov2013\M10.DSG	11-1-2013	15:7:31	54796.000000	5479.600000	49502.278560	20.000000
C:\Users\cware\Desktop\Steller25Nov\TagTesting25Nov2013\M10.DSG	11-1-2013	15:7:31	54797.000000	5479.700000	49499.883107	20.000000
C:\Users\cware\Desktop\Steller25Nov\TagTesting25Nov2013\M10.DSG	11-1-2013	15:7:31	54798.000000	5479.800000	49502.022952	20.000000
C:\Users\cware\Desktop\Steller25Nov\TagTesting25Nov2013\M10.DSG	11-1-2013	15:7:31	54799.000000	5479.900000	49501.278281	20.000000
C:\Users\cware\Desktop\Steller25Nov\TagTesting25Nov2013\M10.DSG	11-1-2013	15:7:31	54800.000000	5480.000000	49497.401248	20.000000
C:\Users\cware\Desktop\Steller25Nov\TagTesting25Nov2013\M10.DSG	11-1-2013	15:7:31	54801.000000	5480.100000	49495.879666	20.000000
C:\Users\cware\Desktop\Steller25Nov\TagTesting25Nov2013\M10.DSG	11-1-2013	15:7:31	54802.000000	5480.200000	49500.608405	20.000000
C:\Users\cware\Desktop\Steller25Nov\TagTesting25Nov2013\M10.DSG	11-1-2013	15:7:31	54803.000000	5480.300000	49499.088320	20.000000
C:\Users\cware\Desktop\Steller25Nov\TagTesting25Nov2013\M10.DSG	11-1-2013	15:7:31	54804.000000	5480.400000	49502.198708	20.000000
C:\Users\cware\Desktop\Steller25Nov\TagTesting25Nov2013\M10.DSG	11-1-2013	15:7:31	54805.000000	5480.500000	49498.060763	20.000000
C:\Users\cware\Desktop\Steller25Nov\TagTesting25Nov2013\M10.DSG	11-1-2013	15:7:31	54806.000000	5480.600000	49505.006701	20.000000
C:\Users\cware\Desktop\Steller25Nov\TagTesting25Nov2013\M10.DSG	11-1-2013	15:7:31	54807.000000	5480.700000	49503.142975	20.000000
C:\Users\cware\Desktop\Steller25Nov\TagTesting25Nov2013\M10.DSG	11-1-2013	15:7:31	54808.000000	5480.800000	49502.378097	20.000000
C:\Users\cware\Desktop\Steller25Nov\TagTesting25Nov2013\M10.DSG	11-1-2013	15:7:31	54809.000000	5480.900000	49495.851871	20.000000
C:\Users\cware\Desktop\Steller25Nov\TagTesting25Nov2013\M10.DSG	11-1-2013	15:7:31	54810.000000	5481.000000	49498.472297	20.000000
C:\Users\cware\Desktop\Steller25Nov\TagTesting25Nov2013\M10.DSG	11-1-2013	15:7:31	54811.000000	5481.100000	49497.917660	20.000000
C:\Users\cware\Desktop\Steller25Nov\TagTesting25Nov2013\M10.DSG	11-1-2013	15:7:31	54812.000000	5481.200000	49499.535541	20.000000
C:\Users\cware\Desktop\Steller25Nov\TagTesting25Nov2013\M10.DSG	11-1-2013	15:7:31	54813.000000	5481.300000	49502.422492	20.000000
C:\Users\cware\Desktop\Steller25Nov\TagTesting25Nov2013\M10.DSG	11-1-2013	15:7:31	54814.000000	5481.400000	49502.099387	20.000000
C:\Users\cware\Desktop\Steller25Nov\TagTesting25Nov2013\M10.DSG	11-1-2013	15:7:31	54815.000000	5481.500000	49504.961551	20.000000
C:\Users\cware\Desktop\Steller25Nov\TagTesting25Nov2013\M10.DSG	11-1-2013	15:7:31	54816.000000	5481.600000	49503.741791	20.000000
C:\Users\cware\Desktop\Steller25Nov\TagTesting25Nov2013\M10.DSG	11-1-2013	15:7:31	54817.000000	5481.700000	49497.973371	20.000000
C:\Users\cware\Desktop\Steller25Nov\TagTesting25Nov2013\M10.DSG	11-1-2013	15:7:31	54818.000000	5481.800000	49501.924252	20.000000
C:\Users\cware\Desktop\Steller25Nov\TagTesting25Nov2013\M10.DSG	11-1-2013	15:7:31	54819.000000	5481.900000	49503.067838	20.000000
C:\Users\cware\Desktop\Steller25Nov\TagTesting25Nov2013\M10.DSG	11-1-2013	15:7:31	54820.000000	5482.000000	49506.054596	20.000000
C:\Users\cware\Desktop\Steller25Nov\TagTesting25Nov2013\M10.DSG	11-1-2013	15:7:31	54821.000000	5482.100000	49501.996954	20.000000
C:\Users\cware\Desktop\Steller25Nov\TagTesting25Nov2013\M10.DSG	11-1-2013	15:7:31	54822.000000	5482.200000	49507.323027	20.000000
C:\Users\cware\Desktop\Steller25Nov\TagTesting25Nov2013\M10.DSG	11-1-2013	15:7:31	54823.000000	5482.300000	49508.866674	20.000000
C:\Users\cware\Desktop\Steller25Nov\TagTesting25Nov2013\M10.DSG	11-1-2013	15:7:31	54824.000000	5482.400000	49508.767205	20.000000
C:\Users\cware\Desktop\Steller25Nov\TagTesting25Nov2013\M10.DSG	11-1-2013	15:7:31	54825.000000	5482.500000	49506.153942	20.000000
C:\Users\cware\Desktop\Steller25Nov\TagTesting25Nov2013\M10.DSG	11-1-2013	15:7:31	54826.000000	5482.600000	49507.529070	20.000000
C:\Users\cware\Desktop\Steller25Nov\TagTesting25Nov2013\M10.DSG	11-1-2013	15:7:31	54827.000000	5482.700000	49503.093949	20.000000
C:\Users\cware\Desktop\Steller25Nov\TagTesting25Nov2013\M10.DSG	11-1-2013	15:7:31	54828.000000	5482.800000	49501.110100	20.000000
C:\Users\cware\Desktop\Steller25Nov\TagTesting25Nov2013\M10.DSG	11-1-2013	15:7:31	54829.000000	5482.900000	49496.307387	20.000000
C:\Users\cware\Desktop\Steller25Nov\TagTesting25Nov2013\M10.DSG	11-1-2013	15:7:31	54830.000000	5483.000000	49494.462088	20.000000
C:\Users\cware\Desktop\Steller25Nov\TagTesting25Nov2013\M10.DSG	11-1-2013	15:7:31	54831.000000	5483.100000	49503.666089	20.000000
C:\Users\cware\Desktop\Steller25Nov\TagTesting25Nov2013\M10.DSG	11-1-2013	15:7:31	54832.000000	5483.200000	49501.650373	20.000000
C:\Users\cware\Desktop\Steller25Nov\TagTesting25Nov2013\M10.DSG	11-1-2013	15:7:31	54833.000000	5483.300000	49501.775106	20.000000
C:\Users\cware\Desktop\Steller25Nov\TagTesting25Nov2013\M10.DSG	11-1-2013	15:7:31	54834.000000	5483.400000	49505.459001	20.000000
C:\Users\cware\Desktop\Steller25Nov\TagTesting25Nov2013\M10.DSG	11-1-2013	15:7:31	54835.000000	5483.500000	49500.631572	20.000000
C:\Users\cware\Desktop\Steller25Nov\TagTesting25Nov2013\M10.DSG	11-1-2013	15:7:31	54836.000000	5483.600000	49497.549860	20.000000
C:\Users\cware\Desktop\Steller25Nov\TagTesting25Nov2013\M10.DSG	11-1-2013	15:7:31	54837.000000	5483.700000	49497.551588	20.000000
C:\Users\cware\Desktop\Steller25Nov\TagTesting25Nov2013\M10.DSG	11-1-2013	15:7:31	54838.000000	5483.800000	49493.119787	20.000000
C:\Users\cware\Desktop\Steller25Nov\TagTesting25Nov2013\M10.DSG	11-1-2013	15:7:31	54839.000000	5483.900000	49501.128662	20.000000
C:\Users\cware\Desktop\Steller25Nov\TagTesting25Nov2013\M10.DSG	11-1-2013	15:7:31	54840.000000	5484.000000	49503.590860	20.000000
C:\Users\cware\Desktop\Steller25Nov\TagTesting25Nov2013\M10.DSG	11-1-2013	15:7:31	54841.000000	5484.100000	49501.357126	20.000000
C:\Users\cware\Desktop\Steller25Nov\TagTesting25Nov2013\M10.DSG	11-1-2013	15:7:31	54842.000000	5484.200000	49498.766235	20.000000
C:\Users\cware\Desktop\Steller25Nov\TagTesting25Nov2013\M10.DSG	11-1-2013	15:7:31	54843.000000	5484.300000	49502.770015	20.000000
C:\Users\cware\Desktop\Steller25Nov\TagTesting25Nov2013\M10.DSG	11-1-2013	15:7:31	54844.000000	5484.400000	49501.953914	20.000000
C:\Users\cware\Desktop\Steller25Nov\TagTesting25Nov2013\M10.DSG	11-1-2013	15:7:31	54845.000000	5484.500000	49500.238821	20.000000
C:\Users\cware\Desktop\Steller25Nov\TagTesting25Nov2013\M10.DSG	11-1-2013	15:7:31	54846.000000	5484.600000	49496.671128	20.000000
C:\Users\cware\Desktop\Steller25Nov\TagTesting25Nov2013\M10.DSG	11-1-2013	15:7:31	54847.000000	5484.700000	49506.702581	20.000000
C:\Users\cware\Desktop\Steller25Nov\TagTesting25Nov2013\M10.DSG	11-1-2013	15:7:31	54848.000000	5484.800000	49504.761204	20.000000
C:\Users\cware\Desktop\Steller25Nov\TagTesting25Nov2013\M10.DSG	11-1-2013	15:7:31	54849.000000	5484.900000	49506.104464	20.000000
C:\Users\cware\Desktop\Steller25Nov\TagTesting25Nov2013\M10.DSG	11-1-2013	15:7:31	54850.000000	5485.000000	49509.439287	20.000000
C:\Users\cware\Desktop\Steller25Nov\TagTesting25Nov2013\M10.DSG	11-1-2013	15:7:31	54851.000000	5485.100000	49507.148490	20.000000
C:\Users\cware\Desktop\Steller25Nov\TagTesting25Nov2013\M10.DSG	11-1-2013	15:7:31	54852.000000	5485.200000	49500.378348	20.000000
C:\Users\cware\Desktop\Steller25Nov\TagTesting25Nov2013\M10.DSG	11-1-2013	15:7:31	54853.000000	5485.300000	49511.005324	20.000000
C:\Users\cware\Desktop\Steller25Nov\TagTesting25Nov2013\M10.DSG	11-1-2013	15:7:31	54854.000000	5485.400000	49524.193088	20.000000
C:\Users\cware\Desktop\Steller25Nov\TagTesting25Nov2013\M10.DSG	11-1-2013	15:7:31	54855.000000	5485.500000	49539.112318	20.000000
C:\Users\cware\Desktop\Steller25Nov\TagTesting25Nov2013\M10.DSG	11-1-2013	15:7:31	54856.000000	5485.600000	49541.349085	20.000000
C:\Users\cware\Desktop\Steller25Nov\TagTesting25Nov2013\M10.DSG	11-1-2013	15:7:31	54857.000000	5485.700000	49545.984306	20.000000
C:\Users\cware\Desktop\Steller25Nov\TagTesting25Nov2013\M10.DSG	11-1-2013	15:7:31	54858.000000	5485.800000	49534.681238	20.000000
C:\Users\cware\Desktop\Steller25Nov\TagTesting25Nov2013\M10.DSG	11-1-2013	15:7:31	54859.000000	5485.900000	49597.322497	20.000000
C:\Users\cware\Desktop\Steller25Nov\TagTesting25Nov2013\M10.DSG	11-1-2013	15:7:31	54860.000000	5486.000000	49628.136370	20.000000
C:\Users\cware\Desktop\Steller25Nov\TagTesting25Nov2013\M10.DSG	11-1-2013	15:7:31	54861.000000	5486.100000	49609.439841	20.000000
C:\Users\cware\Desktop\Steller25Nov\TagTesting25Nov2013\M10.DSG	11-1-2013	15:7:31	54862.000000	5486.200000	49661.441248	20.000000
C:\Users\cware\Desktop\Steller25Nov\TagTesting25Nov2013\M10.DSG	11-1-2013	15:7:31	54863.000000	5486.300000	49593.344618	20.000000
C:\Users\cware\Desktop\Steller25Nov\TagTesting25Nov2013\M10.DSG	11-1-2013	15:7:31	54864.000000	5486.400000	49537.483203	20.000000
C:\Users\cware\Desktop\Steller25Nov\TagTesting25Nov2013\M10.DSG	11-1-2013	15:7:31	54865.000000	5486.500000	49568.474569	20.000000
C:\Users\cware\Desktop\Steller25Nov\TagTesting25Nov2013\M10.DSG	11-1-2013	15:7:31	54866.000000	5486.600000	49557.822095	20.000000
C:\Users\cware\Desktop\Steller25Nov\TagTesting25Nov2013\M10.DSG	11-1-2013	15:7:31	54867.000000	5486.700000	49571.710991	20.000000
C:\Users\cware\Desktop\Steller25Nov\TagTesting25Nov2013\M10.DSG	11-1-2013	15:7:31	54868.000000	5486.800000	49628.236591	20.000000
C:\Users\cware\Desktop\Steller25Nov\TagTesting25Nov2013\M10.DSG	11-1-2013	15:7:31	54869.000000	5486.900000	49590.115799	20.000000
C:\Users\cware\Desktop\Steller25Nov\TagTesting25Nov2013\M10.DSG	11-1-2013	15:7:31	54870.000000	5487.000000	49511.089441	20.000000
C:\Users\cware\Desktop\Steller25Nov\TagTesting25Nov2013\M10.DSG	11-1-2013	15:7:31	54871.000000	5487.100000	49507.399358	20.000000
C:\Users\cware\Desktop\Steller25Nov\TagTesting25Nov2013\M10.DSG	11-1-2013	15:7:31	54872.000000	5487.200000	49515.343557	20.000000
C:\Users\cware\Desktop\Steller25Nov\TagTesting25Nov2013\M10.DSG	11-1-2013	15:7:31	54873.000000	5487.300000	49521.064312	20.000000
C:\Users\cware\Desktop\Steller25Nov\TagTesting25Nov2013\M10.DSG	11-1-2013	15:7:31	54874.000000	5487.400000	49520.911809	20.000000
C:\Users\cware\Desktop\Steller25Nov\TagTesting25Nov2013\M10.DSG	11-1-2013	15:7:31	54875.000000	5487.500000	49515.220045	20.000000
C:\Users\cware\Desktop\Steller25Nov\TagTesting25Nov2013\M10.DSG	11-1-2013	15:7:31	54876.000000	5487.600000	49503.472505	20.000000
C:\Users\cware\Desktop\Steller25Nov\TagTesting25Nov2013\M10.DSG	11-1-2013	15:7:31	54877.000000	5487.700000	49502.529557	20.000000
C:\Users\cware\Desktop\Steller25Nov\TagTesting25Nov2013\M10.DSG	11-1-2013	15:7:31	54878.000000	5487.800000	49502.993807	20.000000
C:\Users\cware\Desktop\Steller25Nov\TagTesting25Nov2013\M10.DSG	11-1-2013	15:7:31	54879.000000	5487.900000	49508.843437	20.000000
C:\Users\cware\Desktop\Steller25Nov\TagTesting25Nov2013\M10.DSG	11-1-2013	15:7:31	54880.000000	5488.000000	49510.336725	20.000000
C:\Users\cware\Desktop\Steller25Nov\TagTesting25Nov2013\M10.DSG	11-1-2013	15:7:31	54881.000000	5488.100000	49506.255225	20.000000
C:\Users\cware\Desktop\Steller25Nov\TagTesting25Nov2013\M10.DSG	11-1-2013	15:7:31	54882.000000	5488.200000	49508.994676	20.000000
C:\Users\cware\Desktop\Steller25Nov\TagTesting25Nov2013\M10.DSG	11-1-2013	15:7:31	54883.000000	5488.300000	49497.671567	20.000000
C:\Users\cware\Desktop\Steller25Nov\TagTesting25Nov2013\M10.DSG	11-1-2013	15:7:31	54884.000000	5488.400000	49504.290117	20.000000
C:\Users\cware\Desktop\Steller25Nov\TagTesting25Nov2013\M10.DSG	11-1-2013	15:7:31	54885.000000	5488.500000	49504.440157	20.000000
C:\Users\cware\Desktop\Steller25Nov\TagTesting25Nov2013\M10.DSG	11-1-2013	15:7:31	54886.000000	5488.600000	49501.088244	20.000000
C:\Users\cware\Desktop\Steller25Nov\TagTesting25Nov2013\M10.DSG	11-1-2013	15:7:31	54887.000000	5488.700000	49500.583223	20.000000
C:\Users\cware\Desktop\Steller25Nov\TagTesting25Nov2013\M10.DSG	11-1-2013	15:7:31	54888.000000	5488.800000	49503.966899	20.000000
C:\Users\cware\Desktop\Steller25Nov\TagTesting25Nov2013\M10.DSG	11-1-2013	15:7:31	54889.000000	5488.900000	49505.434519	20.000000
C:\Users\cware\Desktop\Steller25Nov\TagTesting25Nov2013\M10.DSG	11-1-2013	15:7:31	54890.000000	5489.000000	49506.360246	20.000000
C:\Users\cware\Desktop\Steller25Nov\TagTesting25Nov2013\M10.DSG	11-1-2013	15:7:31	54891.000000	5489.100000	49502.079758	20.000000
C:\Users\cware\Desktop\Steller25Nov\TagTesting25Nov2013\M10.DSG	11-1-2013	15:7:31	54892.000000	5489.200000	49501.585220	20.000000
C:\Users\cware\Desktop\Steller25Nov\TagTesting25Nov2013\M10.DSG	11-1-2013	15:7:31	54893.000000	5489.300000	49500.886455	20.000000
C:\Users\cware\Desktop\Steller25Nov\TagTesting25Nov2013\M10.DSG	11-1-2013	15:7:31	54894.000000	5489.400000	49502.778280	20.000000
C:\Users\cware\Desktop\Steller25Nov\TagTesting25Nov2013\M10.DSG	11-1-2013	15:7:31	54895.000000	5489.500000	49502.056859	20.000000
C:\Users\cware\Desktop\Steller25Nov\TagTesting25Nov2013\M10.DSG	11-1-2013	15:7:31	54896.000000	5489.600000	49504.546780	20.000000
C:\Users\cware\Desktop\Steller25Nov\TagTesting25Nov2013\M10.DSG	11-1-2013	15:7:31	54897.000000	5489.700000	49500.738806	20.000000
C:\Users\cware\Desktop\Steller25Nov\TagTesting25Nov2013\M10.DSG	11-1-2013	15:7:31	54898.000000	5489.800000	49503.724180	20.000000
C:\Users\cware\Desktop\Steller25Nov\TagTesting25Nov2013\M10.DSG	11-1-2013	15:7:31	54899.000000	5489.900000	49504.615870	20.000000
C:\Users\cware\Desktop\Steller25Nov\TagTesting25Nov2013\M10.DSG	11-1-2013	15:7:31	54900.000000	5490.000000	49511.755283	20.000000
C:\Users\cware\Desktop\Steller25Nov\TagTesting25Nov2013\M10.DSG	11-1-2013	15:7:31	54901.000000	5490.100000	49516.631352	20.000000
C:\Users\cware\Desktop\Steller25Nov\TagTesting25Nov2013\M10.DSG	11-1-2013	15:7:31	54902.000000	5490.200000	49522.230807	20.000000
C:\Users\cware\Desktop\Steller25Nov\TagTesting25Nov2013\M10.DSG	11-1-2013	15:7:31	54903.000000	5490.300000	49549.430109	20.000000
C:\Users\cware\Desktop\Steller25Nov\TagTesting25Nov2013\M10.DSG	11-1-2013	15:7:31	54904.000000	5490.400000	49649.414083	20.000000
C:\Users\cware\Desktop\Steller25Nov\TagTesting25Nov2013\M10.DSG	11-1-2013	15:7:31	54905.000000	5490.500000	49606.123274	20.000000
C:\Users\cware\Desktop\Steller25Nov\TagTesting25Nov2013\M10.DSG	11-1-2013	15:7:31	54906.000000	5490.600000	49568.583778	20.000000
C:\Users\cware\Desktop\Steller25Nov\TagTesting25Nov2013\M10.DSG	11-1-2013	15:7:31	54907.000000	5490.700000	49570.202290	20.000000
C:\Users\cware\Desktop\Steller25Nov\TagTesting25Nov2013\M10.DSG	11-1-2013	15:7:31	54908.000000	5490.800000	49519.280857	20.000000
C:\Users\cware\Desktop\Steller25Nov\TagTesting25Nov2013\M10.DSG	11-1-2013	15:7:31	54909.000000	5490.900000	49506.986979	20.000000
C:\Users\cware\Desktop\Steller25Nov\TagTesting25Nov2013\M10.DSG	11-1-2013	15:7:31	54910.000000	5491.000000	49504.720517	20.000000
C:\Users\cware\Desktop\Steller25Nov\TagTesting25Nov2013\M10.DSG	11-1-2013	15:7:31	54911.000000	5491.100000	49509.024764	20.000000
C:\Users\cware\Desktop\Steller25Nov\TagTesting25Nov2013\M10.DSG	11-1-2013	15:7:31	54912.000000	5491.200000	49505.071139	20.000000
C:\Users\cware\Desktop\Steller25Nov\TagTesting25Nov2013\M10.DSG	11-1-2013	15:7:31	54913.000000	5491.300000	49501.979712	20.000000
C:\Users\cware\Desktop\Steller25Nov\TagTesting25Nov2013\M10.DSG	11-1-2013	15:7:31	54914.000000	5491.400000	49511.856857	20.000000
C:\Users\cware\Desktop\Steller25Nov\TagTesting25Nov2013\M10.DSG	11-1-2013	15:7:31	54915.000000	5491.500000	49514.247561	20.000000
C:\Users\cware\Desktop\Steller25Nov\TagTesting25Nov2013\M10.DSG	11-1-2013	15:7:31	54916.000000	5491.600000	49508.874471	20.000000
C:\Users\cware\Desktop\Steller25Nov\TagTesting25Nov2013\M10.DSG	11-1-2013	15:7:31	54917.000000	5491.700000	49509.248001	20.000000
C:\Users\cware\Desktop\Steller25Nov\TagTesting25Nov2013\M10.DSG	11-1-2013	15:7:31	54918.000000	5491.800000	49507.135122	20.000000
C:\Users\cware\Desktop\Steller25Nov\TagTesting25Nov2013\M10.DSG	11-1-2013	15:7:31	54919.000000	5491.900000	49502.456747	20.000000
C:\Users\cware\Desktop\Steller25Nov\TagTesting25Nov2013\M10.DSG	11-1-2013	15:7:31	54920.000000	5492.000000	49503.625875	20.000000
C:\Users\cware\Desktop\Steller25Nov\TagTesting25Nov2013\M10.DSG	11-1-2013	15:7:31	54921.000000	5492.100000	49505.740903	20.000000
C:\Users\cware\Desktop\Steller25Nov\TagTesting25Nov2013\M10.DSG	11-1-2013	15:7:31	54922.000000	5492.200000	49504.720795	20.000000
C:\Users\cware\Desktop\Steller25Nov\TagTesting25Nov2013\M10.DSG	11-1-2013	15:7:31	54923.000000	5492.300000	49504.323564	20.000000
C:\Users\cware\Desktop\Steller25Nov\TagTesting25Nov2013\M10.DSG	11-1-2013	15:7:31	54924.000000	5492.400000	49502.756285	20.000000
C:\Users\cware\Desktop\Steller25Nov\TagTesting25Nov2013\M10.DSG	11-1-2013	15:7:31	54925.000000	5492.500000	49504.598237	20.000000
C:\Users\cware\Desktop\Steller25Nov\TagTesting25Nov2013\M10.DSG	11-1-2013	15:7:31	54926.000000	5492.600000	49503.974592	20.000000
C:\Users\cware\Desktop\Steller25Nov\TagTesting25Nov2013\M10.DSG	11-1-2013	15:7:31	54927.000000	5492.700000	49510.065890	20.000000
C:\Users\cware\Desktop\Steller25Nov\TagTesting25Nov2013\M10.DSG	11-1-2013	15:7:31	54928.000000	5492.800000	49522.258977	20.000000
C:\Users\cware\Desktop\Steller25Nov\TagTesting25Nov2013\M10.DSG	11-1-2013	15:7:31	54929.000000	5492.900000	49525.644073	20.000000
C:\Users\cware\Desktop\Steller25Nov\TagTesting25Nov2013\M10.DSG	11-1-2013	15:7:31	54930.000000	5493.000000	49524.796612	20.000000
C:\Users\cware\Desktop\Steller25Nov\TagTesting25Nov2013\M10.DSG	11-1-2013	15:7:31	54931.000000	5493.100000	49525.642939	20.000000
C:\Users\cware\Desktop\Steller25Nov\TagTesting25Nov2013\M10.DSG	11-1-2013	15:7:31	54932.000000	5493.200000	49523.901155	20.000000
C:\Users\cware\Desktop\Steller25Nov\TagTesting25Nov2013\M10.DSG	11-1-2013	15:7:31	54933.000000	5493.300000	49525.294796	20.000000
C:\Users\cware\Desktop\Steller25Nov\TagTesting25Nov2013\M10.DSG	11-1-2013	15:7:31	54934.000000	5493.400000	49527.012523	20.000000
C:\Users\cware\Desktop\Steller25Nov\TagTesting25Nov2013\M10.DSG	11-1-2013	15:7:31	54935.000000	5493.500000	49524.797416	20.000000
C:\Users\cware\Desktop\Steller25Nov\TagTesting25Nov2013\M10.DSG	11-1-2013	15:7:31	54936.000000	5493.600000	49522.183901	20.000000
C:\Users\cware\Desktop\Steller25Nov\TagTesting25Nov2013\M10.DSG	11-1-2013	15:7:31	54937.000000	5493.700000	49526.140867	20.000000
C:\Users\cware\Desktop\Steller25Nov\TagTesting25Nov2013\M10.DSG	11-1-2013	15:7:31	54938.000000	5493.800000	49526.390575	20.000000
C:\Users\cware\Desktop\Steller25Nov\TagTesting25Nov2013\M10.DSG	11-1-2013	15:7:31	54939.000000	5493.900000	49529.824879	20.000000
C:\Users\cware\Desktop\Steller25Nov\TagTesting25Nov2013\M10.DSG	11-1-2013	15:7:31	54940.000000	5494.000000	49526.026723	20.000000
C:\Users\cware\Desktop\Steller25Nov\TagTesting25Nov2013\M10.DSG	11-1-2013	15:7:31	54941.000000	5494.100000	49513.659127	20.000000
C:\Users\cware\Desktop\Steller25Nov\TagTesting25Nov2013\M10.DSG	11-1-2013	15:7:31	54942.000000	5494.200000	49505.535593	20.000000
C:\Users\cware\Desktop\Steller25Nov\TagTesting25Nov2013\M10.DSG	11-1-2013	15:7:31	54943.000000	5494.300000	49541.571843	20.000000
C:\Users\cware\Desktop\Steller25Nov\TagTesting25Nov2013\M10.DSG	11-1-2013	15:7:31	54944.000000	5494.400000	49545.679306	20.000000
C:\Users\cware\Desktop\Steller25Nov\TagTesting25Nov2013\M10.DSG	11-1-2013	15:7:31	54945.000000	5494.500000	49542.493482	20.000000
C:\Users\cware\Desktop\Steller25Nov\TagTesting25Nov2013\M10.DSG	11-1-2013	15:7:31	54946.000000	5494.600000	49538.810021	20.000000
C:\Users\cware\Desktop\Steller25Nov\TagTesting25Nov2013\M10.DSG	11-1-2013	15:7:31	54947.000000	5494.700000	49535.475333	20.000000
C:\Users\cware\Desktop\Steller25Nov\TagTesting25Nov2013\M10.DSG	11-1-2013	15:7:31	54948.000000	5494.800000	49530.273698	20.000000
C:\Users\cware\Desktop\Steller25Nov\TagTesting25Nov2013\M10.DSG	11-1-2013	15:7:31	54949.000000	5494.900000	49532.365845	20.000000
C:\Users\cware\Desktop\Steller25Nov\TagTesting25Nov2013\M10.DSG	11-1-2013	15:7:31	54950.000000	5495.000000	49527.885275	20.000000
C:\Users\cware\Desktop\Steller25Nov\TagTesting25Nov2013\M10.DSG	11-1-2013	15:7:31	54951.000000	5495.100000	49524.948082	20.000000
C:\Users\cware\Desktop\Steller25Nov\TagTesting25Nov2013\M10.DSG	11-1-2013	15:7:31	54952.000000	5495.200000	49525.922985	20.000000
C:\Users\cware\Desktop\Steller25Nov\TagTesting25Nov2013\M10.DSG	11-1-2013	15:7:31	54953.000000	5495.300000	49504.375499	20.000000
C:\Users\cware\Desktop\Steller25Nov\TagTesting25Nov2013\M10.DSG	11-1-2013	15:7:31	54954.000000	5495.400000	49515.022255	20.000000
C:\Users\cware\Desktop\Steller25Nov\TagTesting25Nov2013\M10.DSG	11-1-2013	15:7:31	54955.000000	5495.500000	49516.288024	20.000000
C:\Users\cware\Desktop\Steller25Nov\TagTesting25Nov2013\M10.DSG	11-1-2013	15:7:31	54956.000000	5495.600000	49515.939312	20.000000
C:\Users\cware\Desktop\Steller25Nov\TagTesting25Nov2013\M10.DSG	11-1-2013	15:7:31	54957.000000	5495.700000	49519.051241	20.000000
C:\Users\cware\Desktop\Steller25Nov\TagTesting25Nov2013\M10.DSG	11-1-2013	15:7:31	54958.000000	5495.800000	49514.471354	20.000000
C:\Users\cware\Desktop\Steller25Nov\TagTesting25Nov2013\M10.DSG	11-1-2013	15:7:31	54959.000000	5495.900000	49512.057539	20.000000
C:\Users\cware\Desktop\Steller25Nov\TagTesting25Nov2013\M10.DSG	11-1-2013	15:7:31	54960.000000	5496.000000	49513.103337	20.000000
C:\Users\cware\Desktop\Steller25Nov\TagTesting25Nov2013\M10.DSG	11-1-2013	15:7:31	54961.000000	5496.100000	49509.618868	20.000000
C:\Users\cware\Desktop\Steller25Nov\TagTesting25Nov2013\M10.DSG	11-1-2013	15:7:31	54962.000000	5496.200000	49512.481480	20.000000
C:\Users\cware\Desktop\Steller25Nov\TagTesting25Nov2013\M10.DSG	11-1-2013	15:7:31	54963.000000	5496.300000	49511.808977	20.000000
C:\Users\cware\Desktop\Steller25Nov\TagTesting25Nov2013\M10.DSG	11-1-2013	15:7:31	54964.000000	5496.400000	49512.505021	20.000000
C:\Users\cware\Desktop\Steller25Nov\TagTesting25Nov2013\M10.DSG	11-1-2013	15:7:31	54965.000000	5496.500000	49519.947723	20.000000
C:\Users\cware\Desktop\Steller25Nov\TagTesting25Nov2013\M10.DSG	11-1-2013	15:7:31	54966.000000	5496.600000	49520.345423	20.000000
C:\Users\cware\Desktop\Steller25Nov\TagTesting25Nov2013\M10.DSG	11-1-2013	15:7:31	54967.000000	5496.700000	49519.075993	20.000000
C:\Users\cware\Desktop\Steller25Nov\TagTesting25Nov2013\M10.DSG	11-1-2013	15:7:31	54968.000000	5496.800000	49521.689573	20.000000
C:\Users\cware\Desktop\Steller25Nov\TagTesting25Nov2013\M10.DSG	11-1-2013	15:7:31	54969.000000	5496.900000	49519.897572	20.000000
C:\Users\cware\Desktop\Steller25Nov\TagTesting25Nov2013\M10.DSG	11-1-2013	15:7:31	54970.000000	5497.000000	49522.735302	20.000000
C:\Users\cware\Desktop\Steller25Nov\TagTesting25Nov2013\M10.DSG	11-1-2013	15:7:31	54971.000000	5497.100000	49519.996550	20.000000
C:\Users\cware\Desktop\Steller25Nov\TagTesting25Nov2013\M10.DSG	11-1-2013	15:7:31	54972.000000	5497.200000	49524.600646	20.000000
C:\Users\cware\Desktop\Steller25Nov\TagTesting25Nov2013\M10.DSG	11-1-2013	15:7:31	54973.000000	5497.300000	49529.168256	20.000000
C:\Users\cware\Desktop\Steller25Nov\TagTesting25Nov2013\M10.DSG	11-1-2013	15:7:31	54974.000000	5497.400000	49541.351327	20.000000
C:\Users\cware\Desktop\Steller25Nov\TagTesting25Nov2013\M10.DSG	11-1-2013	15:7:31	54975.000000	5497.500000	49534.757288	20.000000
C:\Users\cware\Desktop\Steller25Nov\TagTesting25Nov2013\M10.DSG	11-1-2013	15:7:31	54976.000000	5497.600000	49502.949943	20.000000
C:\Users\cware\Desktop\Steller25Nov\TagTesting25Nov2013\M10.DSG	11-1-2013	15:7:31	54977.000000	5497.700000	49517.444546	20.000000
C:\Users\cware\Desktop\Steller25Nov\TagTesting25Nov2013\M10.DSG	11-1-2013	15:7:31	54978.000000	5497.800000	49515.070708	20.000000
C:\Users\cware\Desktop\Steller25Nov\TagTesting25Nov2013\M10.DSG	11-1-2013	15:7:31	54979.000000	5497.900000	49514.398748	20.000000
C:\Users\cware\Desktop\Steller25Nov\TagTesting25Nov2013\M10.DSG	11-1-2013	15:7:31	54980.000000	5498.000000	49513.527577	20.000000
C:\Users\cware\Desktop\Steller25Nov\TagTesting25Nov2013\M10.DSG	11-1-2013	15:7:31	54981.000000	5498.100000	49516.564751	20.000000
C:\Users\cware\Desktop\Steller25Nov\TagTesting25Nov2013\M10.DSG	11-1-2013	15:7:31	54982.000000	5498.200000	49512.906263	20.000000
C:\Users\cware\Desktop\Steller25Nov\TagTesting25Nov2013\M10.DSG	11-1-2013	15:7:31	54983.000000	5498.300000	49510.550701	20.000000
C:\Users\cware\Desktop\Steller25Nov\TagTesting25Nov2013\M10.DSG	11-1-2013	15:7:31	54984.000000	5498.400000	49511.113837	20.000000
C:\Users\cware\Desktop\Steller25Nov\TagTesting25Nov2013\M10.DSG	11-1-2013	15:7:31	54985.000000	5498.500000	49512.582802	20.000000
C:\Users\cware\Desktop\Steller25Nov\TagTesting25Nov2013\M10.DSG	11-1-2013	15:7:31	54986.000000	5498.600000	49512.483690	20.000000
C:\Users\cware\Desktop\Steller25Nov\TagTesting25Nov2013\M10.DSG	11-1-2013	15:7:31	54987.000000	5498.700000	49511.437380	20.000000
C:\Users\cware\Desktop\Steller25Nov\TagTesting25Nov2013\M10.DSG	11-1-2013	15:7:31	54988.000000	5498.800000	49516.539187	20.000000
C:\Users\cware\Desktop\Steller25Nov\TagTesting25Nov2013\M10.DSG	11-1-2013	15:7:31	54989.000000	5498.900000	49520.993838	20.000000
C:\Users\cware\Desktop\Steller25Nov\TagTesting25Nov2013\M10.DSG	11-1-2013	15:7:31	54990.000000	5499.000000	49521.891102	20.000000
C:\Users\cware\Desktop\Steller25Nov\TagTesting25Nov2013\M10.DSG	11-1-2013	15:7:31	54991.000000	5499.100000	49515.022567	20.000000
C:\Users\cware\Desktop\Steller25Nov\TagTesting25Nov2013\M10.DSG	11-1-2013	15:7:31	54992.000000	5499.200000	49513.777572	20.000000
C:\Users\cware\Desktop\Steller25Nov\TagTesting25Nov2013\M10.DSG	11-1-2013	15:7:31	54993.000000	5499.300000	49513.777633	20.000000
C:\Users\cware\Desktop\Steller25Nov\TagTesting25Nov2013\M10.DSG	11-1-2013	15:7:31	54994.000000	5499.400000	49514.225796	20.000000
C:\Users\cware\Desktop\Steller25Nov\TagTesting25Nov2013\M10.DSG	11-1-2013	15:7:31	54995.000000	5499.500000	49513.166002	20.000000
C:\Users\cware\Desktop\Steller25Nov\TagTesting25Nov2013\M10.DSG	11-1-2013	15:7:31	54996.000000	5499.600000	49514.898542	20.000000
C:\Users\cware\Desktop\Steller25Nov\TagTesting25Nov2013\M10.DSG	11-1-2013	15:7:31	54997.000000	5499.700000	49516.989795	20.000000
C:\Users\cware\Desktop\Steller25Nov\TagTesting25Nov2013\M10.DSG	11-1-2013	15:7:31	54998.000000	5499.800000	49511.464681	20.000000
C:\Users\cware\Desktop\Steller25Nov\TagTesting25Nov2013\M10.DSG	11-1-2013	15:7:31	54999.000000	5499.900000	49508.951801	20.000000
C:\Users\cware\Desktop\Steller25Nov\TagTesting25Nov2013\M10.DSG	11-1-2013	15:7:31	55000.000000	5500.000000	49505.742405	20.000000
C:\Users\cware\Desktop\Steller25Nov\TagTesting25Nov2013\M10.DSG	11-1-2013	15:7:31	55001.000000	5500.100000	49511.017408	20.000000
C:\Users\cware\Desktop\Steller25Nov\TagTesting25Nov2013\M10.DSG	11-1-2013	15:7:31	55002.000000	5500.200000	49510.403192	20.000000
C:\Users\cware\Desktop\Steller25Nov\TagTesting25Nov2013\M10.DSG	11-1-2013	15:7:31	55003.000000	5500.300000	49518.457766	20.000000
C:\Users\cware\Desktop\Steller25Nov\TagTesting25Nov2013\M10.DSG	11-1-2013	15:7:31	55004.000000	5500.400000	49517.114046	20.000000
C:\Users\cware\Desktop\Steller25Nov\TagTesting25Nov2013\M10.DSG	11-1-2013	15:7:31	55005.000000	5500.500000	49518.308047	20.000000
C:\Users\cware\Desktop\Steller25Nov\TagTesting25Nov2013\M10.DSG	11-1-2013	15:7:31	55006.000000	5500.600000	49515.943611	20.000000
C:\Users\cware\Desktop\Steller25Nov\TagTesting25Nov2013\M10.DSG	11-1-2013	15:7:31	55007.000000	5500.700000	49516.342313	20.000000
C:\Users\cware\Desktop\Steller25Nov\TagTesting25Nov2013\M10.DSG	11-1-2013	15:7:31	55008.000000	5500.800000	49517.412668	20.000000
C:\Users\cware\Desktop\Steller25Nov\TagTesting25Nov2013\M10.DSG	11-1-2013	15:7:31	55009.000000	5500.900000	49520.522560	20.000000
C:\Users\cware\Desktop\Steller25Nov\TagTesting25Nov2013\M10.DSG	11-1-2013	15:7:31	55010.000000	5501.000000	49525.052549	20.000000
C:\Users\cware\Desktop\Steller25Nov\TagTesting25Nov2013\M10.DSG	11-1-2013	15:7:31	55011.000000	5501.100000	49552.702830	20.000000
C:\Users\cware\Desktop\Steller25Nov\TagTesting25Nov2013\M10.DSG	11-1-2013	15:7:31	55012.000000	5501.200000	49608.868479	20.000000
C:\Users\cware\Desktop\Steller25Nov\TagTesting25Nov2013\M10.DSG	11-1-2013	15:7:31	55013.000000	5501.300000	49522.129789	20.000000
C:\Users\cware\Desktop\Steller25Nov\TagTesting25Nov2013\M10.DSG	11-1-2013	15:7:31	55014.000000	5501.400000	49712.065966	20.000000
C:\Users\cware\Desktop\Steller25Nov\TagTesting25Nov2013\M10.DSG	11-1-2013	15:7:31	55015.000000	5501.500000	49727.884070	20.000000
C:\Users\cware\Desktop\Steller25Nov\TagTesting25Nov2013\M10.DSG	11-1-2013	15:7:31	55016.000000	5501.600000	49667.990136	20.000000
C:\Users\cware\Desktop\Steller25Nov\TagTesting25Nov2013\M10.DSG	11-1-2013	15:7:31	55017.000000	5501.700000	49640.412395	20.000000
C:\Users\cware\Desktop\Steller25Nov\TagTesting25Nov2013\M10.DSG	11-1-2013	15:7:31	55018.000000	5501.800000	49647.628445	20.000000
C:\Users\cware\Desktop\Steller25Nov\TagTesting25Nov2013\M10.DSG	11-1-2013	15:7:31	55019.000000	5501.900000	49676.674611	20.000000
C:\Users\cware\Desktop\Steller25Nov\TagTesting25Nov2013\M10.DSG	11-1-2013	15:7:31	55020.000000	5502.000000	49686.155401	20.000000
C:\Users\cware\Desktop\Steller25Nov\TagTesting25Nov2013\M10.DSG	11-1-2013	15:7:31	55021.000000	5502.100000	49531.336871	20.000000
C:\Users\cware\Desktop\Steller25Nov\TagTesting25Nov2013\M10.DSG	11-1-2013	15:7:31	55022.000000	5502.200000	49548.674541	20.000000
C:\Users\cware\Desktop\Steller25Nov\TagTesting25Nov2013\M10.DSG	11-1-2013	15:7:31	55023.000000	5502.300000	49523.414762	20.000000
C:\Users\cware\Desktop\Steller25Nov\TagTesting25Nov2013\M10.DSG	11-1-2013	15:7:31	55024.000000	5502.400000	49515.596675	20.000000
C:\Users\cware\Desktop\Steller25Nov\TagTesting25Nov2013\M10.DSG	11-1-2013	15:7:31	55025.000000	5502.500000	49511.441014	20.000000
C:\Users\cware\Desktop\Steller25Nov\TagTesting25Nov2013\M10.DSG	11-1-2013	15:7:31	55026.000000	5502.600000	49511.142783	20.000000
C:\Users\cware\Desktop\Steller25Nov\TagTesting25Nov2013\M10.DSG	11-1-2013	15:7:31	55027.000000	5502.700000	49508.605833	20.000000
C:\Users\cware\Desktop\Steller25Nov\TagTesting25Nov2013\M10.DSG	11-1-2013	15:7:31	55028.000000	5502.800000	49503.037934	20.000000
C:\Users\cware\Desktop\Steller25Nov\TagTesting25Nov2013\M10.DSG	11-1-2013	15:7:31	55029.000000	5502.900000	49500.144610	20.000000
C:\Users\cware\Desktop\Steller25Nov\TagTesting25Nov2013\M10.DSG	11-1-2013	15:7:31	55030.000000	5503.000000	49493.895473	20.000000
C:\Users\cware\Desktop\Steller25Nov\TagTesting25Nov2013\M10.DSG	11-1-2013	15:7:31	55031.000000	5503.100000	49501.613949	20.000000
C:\Users\cware\Desktop\Steller25Nov\TagTesting25Nov2013\M10.DSG	11-1-2013	15:7:31	55032.000000	5503.200000	49499.506487	20.000000
C:\Users\cware\Desktop\Steller25Nov\TagTesting25Nov2013\M10.DSG	11-1-2013	15:7:31	55033.000000	5503.300000	49495.423553	20.000000
C:\Users\cware\Desktop\Steller25Nov\TagTesting25Nov2013\M10.DSG	11-1-2013	15:7:31	55034.000000	5503.400000	49500.221093	20.000000
C:\Users\cware\Desktop\Steller25Nov\TagTesting25Nov2013\M10.DSG	11-1-2013	15:7:31	55035.000000	5503.500000	49500.944741	20.000000
C:\Users\cware\Desktop\Steller25Nov\TagTesting25Nov2013\M10.DSG	11-1-2013	15:7:31	55036.000000	5503.600000	49501.664729	20.000000
C:\Users\cware\Desktop\Steller25Nov\TagTesting25Nov2013\M10.DSG	11-1-2013	15:7:31	55037.000000	5503.700000	49499.824192	20.000000
C:\Users\cware\Desktop\Steller25Nov\TagTesting25Nov2013\M10.DSG	11-1-2013	15:7:31	55038.000000	5503.800000	49494.898182	20.000000
C:\Users\cware\Desktop\Steller25Nov\TagTesting25Nov2013\M10.DSG	11-1-2013	15:7:31	55039.000000	5503.900000	49497.688336	20.000000
C:\Users\cware\Desktop\Steller25Nov\TagTesting25Nov2013\M10.DSG	11-1-2013	15:7:31	55040.000000	5504.000000	49499.922649	20.000000
C:\Users\cware\Desktop\Steller25Nov\TagTesting25Nov2013\M10.DSG	11-1-2013	15:7:31	55041.000000	5504.100000	49502.461661	20.000000
C:\Users\cware\Desktop\Steller25Nov\TagTesting25Nov2013\M10.DSG	11-1-2013	15:7:31	55042.000000	5504.200000	49501.144268	20.000000
C:\Users\cware\Desktop\Steller25Nov\TagTesting25Nov2013\M10.DSG	11-1-2013	15:7:31	55043.000000	5504.300000	49498.481677	20.000000
C:\Users\cware\Desktop\Steller25Nov\TagTesting25Nov2013\M10.DSG	11-1-2013	15:7:31	55044.000000	5504.400000	49499.029192	20.000000
C:\Users\cware\Desktop\Steller25Nov\TagTesting25Nov2013\M10.DSG	11-1-2013	15:7:31	55045.000000	5504.500000	49498.805047	20.000000
C:\Users\cware\Desktop\Steller25Nov\TagTesting25Nov2013\M10.DSG	11-1-2013	15:7:31	55046.000000	5504.600000	49498.605841	20.000000
C:\Users\cware\Desktop\Steller25Nov\TagTesting25Nov2013\M10.DSG	11-1-2013	15:7:31	55047.000000	5504.700000	49498.731347	20.000000
C:\Users\cware\Desktop\Steller25Nov\TagTesting25Nov2013\M10.DSG	11-1-2013	15:7:31	55048.000000	5504.800000	49498.979162	20.000000
C:\Users\cware\Desktop\Steller25Nov\TagTesting25Nov2013\M10.DSG	11-1-2013	15:7:31	55049.000000	5504.900000	49499.556811	20.000000
C:\Users\cware\Desktop\Steller25Nov\TagTesting25Nov2013\M10.DSG	11-1-2013	15:7:31	55050.000000	5505.000000	49495.327952	20.000000
C:\Users\cware\Desktop\Steller25Nov\TagTesting25Nov2013\M10.DSG	11-1-2013	15:7:31	55051.000000	5505.100000	49492.664159	20.000000
C:\Users\cware\Desktop\Steller25Nov\TagTesting25Nov2013\M10.DSG	11-1-2013	15:7:31	55052.000000	5505.200000	49493.883539	20.000000
C:\Users\cware\Desktop\Steller25Nov\TagTesting25Nov2013\M10.DSG	11-1-2013	15:7:31	55053.000000	5505.300000	49496.759796	20.000000
C:\Users\cware\Desktop\Steller25Nov\TagTesting25Nov2013\M10.DSG	11-1-2013	15:7:31	55054.000000	5505.400000	49503.162437	20.000000
C:\Users\cware\Desktop\Steller25Nov\TagTesting25Nov2013\M10.DSG	11-1-2013	15:7:31	55055.000000	5505.500000	49504.428776	20.000000
C:\Users\cware\Desktop\Steller25Nov\TagTesting25Nov2013\M10.DSG	11-1-2013	15:7:31	55056.000000	5505.600000	49507.739030	20.000000
C:\Users\cware\Desktop\Steller25Nov\TagTesting25Nov2013\M10.DSG	11-1-2013	15:7:31	55057.000000	5505.700000	49509.211392	20.000000
C:\Users\cware\Desktop\Steller25Nov\TagTesting25Nov2013\M10.DSG	11-1-2013	15:7:31	55058.000000	5505.800000	49501.497217	20.000000
C:\Users\cware\Desktop\Steller25Nov\TagTesting25Nov2013\M10.DSG	11-1-2013	15:7:31	55059.000000	5505.900000	49522.763584	20.000000
C:\Users\cware\Desktop\Steller25Nov\TagTesting25Nov2013\M10.DSG	11-1-2013	15:7:31	55060.000000	5506.000000	49605.094662	20.000000
C:\Users\cware\Desktop\Steller25Nov\TagTesting25Nov2013\M10.DSG	11-1-2013	15:7:31	55061.000000	5506.100000	49529.354683	20.000000
C:\Users\cware\Desktop\Steller25Nov\TagTesting25Nov2013\M10.DSG	11-1-2013	15:7:31	55062.000000	5506.200000	49593.898676	20.000000
C:\Users\cware\Desktop\Steller25Nov\TagTesting25Nov2013\M10.DSG	11-1-2013	15:7:31	55063.000000	5506.300000	49590.092730	20.000000
C:\Users\cware\Desktop\Steller25Nov\TagTesting25Nov2013\M10.DSG	11-1-2013	15:7:31	55064.000000	5506.400000	49527.397727	20.000000
C:\Users\cware\Desktop\Steller25Nov\TagTesting25Nov2013\M10.DSG	11-1-2013	15:7:31	55065.000000	5506.500000	49498.351428	20.000000
C:\Users\cware\Desktop\Steller25Nov\TagTesting25Nov2013\M10.DSG	11-1-2013	15:7:31	55066.000000	5506.600000	49514.687707	20.000000
C:\Users\cware\Desktop\Steller25Nov\TagTesting25Nov2013\M10.DSG	11-1-2013	15:7:31	55067.000000	5506.700000	49538.101390	20.000000
C:\Users\cware\Desktop\Steller25Nov\TagTesting25Nov2013\M10.DSG	11-1-2013	15:7:31	55068.000000	5506.800000	49604.974923	20.000000
C:\Users\cware\Desktop\Steller25Nov\TagTesting25Nov2013\M10.DSG	11-1-2013	15:7:31	55069.000000	5506.900000	49661.896218	20.000000
C:\Users\cware\Desktop\Steller25Nov\TagTesting25Nov2013\M10.DSG	11-1-2013	15:7:31	55070.000000	5507.000000	49648.279728	20.000000
C:\Users\cware\Desktop\Steller25Nov\TagTesting25Nov2013\M10.DSG	11-1-2013	15:7:31	55071.000000	5507.100000	49587.884475	20.000000
C:\Users\cware\Desktop\Steller25Nov\TagTesting25Nov2013\M10.DSG	11-1-2013	15:7:31	55072.000000	5507.200000	49554.011955	20.000000
C:\Users\cware\Desktop\Steller25Nov\TagTesting25Nov2013\M10.DSG	11-1-2013	15:7:31	55073.000000	5507.300000	49543.597065	20.000000
C:\Users\cware\Desktop\Steller25Nov\TagTesting25Nov2013\M10.DSG	11-1-2013	15:7:31	55074.000000	5507.400000	49546.216635	20.000000
C:\Users\cware\Desktop\Steller25Nov\TagTesting25Nov2013\M10.DSG	11-1-2013	15:7:31	55075.000000	5507.500000	49542.241644	20.000000
C:\Users\cware\Desktop\Steller25Nov\TagTesting25Nov2013\M10.DSG	11-1-2013	15:7:31	55076.000000	5507.600000	49530.336296	20.000000
C:\Users\cware\Desktop\Steller25Nov\TagTesting25Nov2013\M10.DSG	11-1-2013	15:7:31	55077.000000	5507.700000	49546.586065	20.000000
C:\Users\cware\Desktop\Steller25Nov\TagTesting25Nov2013\M10.DSG	11-1-2013	15:7:31	55078.000000	5507.800000	49577.336272	20.000000
C:\Users\cware\Desktop\Steller25Nov\TagTesting25Nov2013\M10.DSG	11-1-2013	15:7:31	55079.000000	5507.900000	49609.947581	20.000000
C:\Users\cware\Desktop\Steller25Nov\TagTesting25Nov2013\M10.DSG	11-1-2013	15:7:31	55080.000000	5508.000000	49563.447978	20.000000
C:\Users\cware\Desktop\Steller25Nov\TagTesting25Nov2013\M10.DSG	11-1-2013	15:7:31	55081.000000	5508.100000	49590.724155	20.000000
C:\Users\cware\Desktop\Steller25Nov\TagTesting25Nov2013\M10.DSG	11-1-2013	15:7:31	55082.000000	5508.200000	49548.487073	20.000000
C:\Users\cware\Desktop\Steller25Nov\TagTesting25Nov2013\M10.DSG	11-1-2013	15:7:31	55083.000000	5508.300000	49533.668403	20.000000
C:\Users\cware\Desktop\Steller25Nov\TagTesting25Nov2013\M10.DSG	11-1-2013	15:7:31	55084.000000	5508.400000	49535.745411	20.000000
C:\Users\cware\Desktop\Steller25Nov\TagTesting25Nov2013\M10.DSG	11-1-2013	15:7:31	55085.000000	5508.500000	49514.966741	20.000000
C:\Users\cware\Desktop\Steller25Nov\TagTesting25Nov2013\M10.DSG	11-1-2013	15:7:31	55086.000000	5508.600000	49531.365829	20.000000
C:\Users\cware\Desktop\Steller25Nov\TagTesting25Nov2013\M10.DSG	11-1-2013	15:7:31	55087.000000	5508.700000	49543.091829	20.000000
C:\Users\cware\Desktop\Steller25Nov\TagTesting25Nov2013\M10.DSG	11-1-2013	15:7:31	55088.000000	5508.800000	49528.308938	20.000000
C:\Users\cware\Desktop\Steller25Nov\TagTesting25Nov2013\M10.DSG	11-1-2013	15:7:31	55089.000000	5508.900000	49525.846002	20.000000
C:\Users\cware\Desktop\Steller25Nov\TagTesting25Nov2013\M10.DSG	11-1-2013	15:7:31	55090.000000	5509.000000	49528.706472	20.000000
C:\Users\cware\Desktop\Steller25Nov\TagTesting25Nov2013\M10.DSG	11-1-2013	15:7:31	55091.000000	5509.100000	49536.993477	20.000000
C:\Users\cware\Desktop\Steller25Nov\TagTesting25Nov2013\M10.DSG	11-1-2013	15:7:31	55092.000000	5509.200000	49536.796330	20.000000
C:\Users\cware\Desktop\Steller25Nov\TagTesting25Nov2013\M10.DSG	11-1-2013	15:7:31	55093.000000	5509.300000	49532.265669	20.000000
C:\Users\cware\Desktop\Steller25Nov\TagTesting25Nov2013\M10.DSG	11-1-2013	15:7:31	55094.000000	5509.400000	49530.176302	20.000000
C:\Users\cware\Desktop\Steller25Nov\TagTesting25Nov2013\M10.DSG	11-1-2013	15:7:31	55095.000000	5509.500000	49521.787152	20.000000
C:\Users\cware\Desktop\Steller25Nov\TagTesting25Nov2013\M10.DSG	11-1-2013	15:7:31	55096.000000	5509.600000	49581.022272	20.000000
C:\Users\cware\Desktop\Steller25Nov\TagTesting25Nov2013\M10.DSG	11-1-2013	15:7:31	55097.000000	5509.700000	49636.093849	20.000000
C:\Users\cware\Desktop\Steller25Nov\TagTesting25Nov2013\M10.DSG	11-1-2013	15:7:31	55098.000000	5509.800000	49564.436904	20.000000
C:\Users\cware\Desktop\Steller25Nov\TagTesting25Nov2013\M10.DSG	11-1-2013	15:7:31	55099.000000	5509.900000	49611.966918	20.000000
C:\Users\cware\Desktop\Steller25Nov\TagTesting25Nov2013\M10.DSG	11-1-2013	15:7:31	55100.000000	5510.000000	49711.125886	20.000000
C:\Users\cware\Desktop\Steller25Nov\TagTesting25Nov2013\M10.DSG	11-1-2013	15:7:31	55101.000000	5510.100000	49661.412938	20.000000
C:\Users\cware\Desktop\Steller25Nov\TagTesting25Nov2013\M10.DSG	11-1-2013	15:7:31	55102.000000	5510.200000	49683.949495	20.000000
C:\Users\cware\Desktop\Steller25Nov\TagTesting25Nov2013\M10.DSG	11-1-2013	15:7:31	55103.000000	5510.300000	49567.850981	20.000000
C:\Users\cware\Desktop\Steller25Nov\TagTesting25Nov2013\M10.DSG	11-1-2013	15:7:31	55104.000000	5510.400000	49723.299582	20.000000
C:\Users\cware\Desktop\Steller25Nov\TagTesting25Nov2013\M10.DSG	11-1-2013	15:7:31	55105.000000	5510.500000	49514.593510	20.000000
C:\Users\cware\Desktop\Steller25Nov\TagTesting25Nov2013\M10.DSG	11-1-2013	15:7:31	55106.000000	5510.600000	49711.999485	20.000000
C:\Users\cware\Desktop\Steller25Nov\TagTesting25Nov2013\M10.DSG	11-1-2013	15:7:31	55107.000000	5510.700000	49669.156123	20.000000
C:\Users\cware\Desktop\Steller25Nov\TagTesting25Nov2013\M10.DSG	11-1-2013	15:7:31	55108.000000	5510.800000	49675.232143	20.000000
C:\Users\cware\Desktop\Steller25Nov\TagTesting25Nov2013\M10.DSG	11-1-2013	15:7:31	55109.000000	5510.900000	49663.876070	20.000000
C:\Users\cware\Desktop\Steller25Nov\TagTesting25Nov2013\M10.DSG	11-1-2013	15:7:31	55110.000000	5511.000000	49734.787281	20.000000
C:\Users\cware\Desktop\Steller25Nov\TagTesting25Nov2013\M10.DSG	11-1-2013	15:7:31	55111.000000	5511.100000	49684.809973	20.000000
C:\Users\cware\Desktop\Steller25Nov\TagTesting25Nov2013\M10.DSG	11-1-2013	15:7:31	55112.000000	5511.200000	49517.705015	20.000000
C:\Users\cware\Desktop\Steller25Nov\TagTesting25Nov2013\M10.DSG	11-1-2013	15:7:31	55113.000000	5511.300000	49513.797568	20.000000
C:\Users\cware\Desktop\Steller25Nov\TagTesting25Nov2013\M10.DSG	11-1-2013	15:7:31	55114.000000	5511.400000	49515.465115	20.000000
C:\Users\cware\Desktop\Steller25Nov\TagTesting25Nov2013\M10.DSG	11-1-2013	15:7:31	55115.000000	5511.500000	49518.824639	20.000000
C:\Users\cware\Desktop\Steller25Nov\TagTesting25Nov2013\M10.DSG	11-1-2013	15:7:31	55116.000000	5511.600000	49519.073783	20.000000
C:\Users\cware\Desktop\Steller25Nov\TagTesting25Nov2013\M10.DSG	11-1-2013	15:7:31	55117.000000	5511.700000	49519.247903	20.000000
C:\Users\cware\Desktop\Steller25Nov\TagTesting25Nov2013\M10.DSG	11-1-2013	15:7:31	55118.000000	5511.800000	49518.425693	20.000000
C:\Users\cware\Desktop\Steller25Nov\TagTesting25Nov2013\M10.DSG	11-1-2013	15:7:31	55119.000000	5511.900000	49519.496139	20.000000
C:\Users\cware\Desktop\Steller25Nov\TagTesting25Nov2013\M10.DSG	11-1-2013	15:7:31	55120.000000	5512.000000	49520.217990	20.000000
C:\Users\cware\Desktop\Steller25Nov\TagTesting25Nov2013\M10.DSG	11-1-2013	15:7:31	55121.000000	5512.100000	49521.337532	20.000000
C:\Users\cware\Desktop\Steller25Nov\TagTesting25Nov2013\M10.DSG	11-1-2013	15:7:31	55122.000000	5512.200000	49522.580334	20.000000
C:\Users\cware\Desktop\Steller25Nov\TagTesting25Nov2013\M10.DSG	11-1-2013	15:7:31	55123.000000	5512.300000	49640.697974	20.000000
C:\Users\cware\Desktop\Steller25Nov\TagTesting25Nov2013\M10.DSG	11-1-2013	15:7:31	55124.000000	5512.400000	49661.161011	20.000000
C:\Users\cware\Desktop\Steller25Nov\TagTesting25Nov2013\M10.DSG	11-1-2013	15:7:31	55125.000000	5512.500000	49667.081475	20.000000
C:\Users\cware\Desktop\Steller25Nov\TagTesting25Nov2013\M10.DSG	11-1-2013	15:7:31	55126.000000	5512.600000	49667.258185	20.000000
C:\Users\cware\Desktop\Steller25Nov\TagTesting25Nov2013\M10.DSG	11-1-2013	15:7:31	55127.000000	5512.700000	49662.829679	20.000000
C:\Users\cware\Desktop\Steller25Nov\TagTesting25Nov2013\M10.DSG	11-1-2013	15:7:31	55128.000000	5512.800000	49625.707974	20.000000
C:\Users\cware\Desktop\Steller25Nov\TagTesting25Nov2013\M10.DSG	11-1-2013	15:7:31	55129.000000	5512.900000	49510.314869	20.000000
C:\Users\cware\Desktop\Steller25Nov\TagTesting25Nov2013\M10.DSG	11-1-2013	15:7:31	55130.000000	5513.000000	49510.883350	20.000000
C:\Users\cware\Desktop\Steller25Nov\TagTesting25Nov2013\M10.DSG	11-1-2013	15:7:31	55131.000000	5513.100000	49705.753239	20.000000
C:\Users\cware\Desktop\Steller25Nov\TagTesting25Nov2013\M10.DSG	11-1-2013	15:7:31	55132.000000	5513.200000	49707.919265	20.000000
C:\Users\cware\Desktop\Steller25Nov\TagTesting25Nov2013\M10.DSG	11-1-2013	15:7:31	55133.000000	5513.300000	49709.811562	20.000000
C:\Users\cware\Desktop\Steller25Nov\TagTesting25Nov2013\M10.DSG	11-1-2013	15:7:31	55134.000000	5513.400000	49702.208739	20.000000
C:\Users\cware\Desktop\Steller25Nov\TagTesting25Nov2013\M10.DSG	11-1-2013	15:7:31	55135.000000	5513.500000	49508.622748	20.000000
C:\Users\cware\Desktop\Steller25Nov\TagTesting25Nov2013\M10.DSG	11-1-2013	15:7:31	55136.000000	5513.600000	49512.654503	20.000000
C:\Users\cware\Desktop\Steller25Nov\TagTesting25Nov2013\M10.DSG	11-1-2013	15:7:31	55137.000000	5513.700000	49514.122088	20.000000
C:\Users\cware\Desktop\Steller25Nov\TagTesting25Nov2013\M10.DSG	11-1-2013	15:7:31	55138.000000	5513.800000	49520.567471	20.000000
C:\Users\cware\Desktop\Steller25Nov\TagTesting25Nov2013\M10.DSG	11-1-2013	15:7:31	55139.000000	5513.900000	49523.229349	20.000000
C:\Users\cware\Desktop\Steller25Nov\TagTesting25Nov2013\M10.DSG	11-1-2013	15:7:31	55140.000000	5514.000000	49527.733775	20.000000
C:\Users\cware\Desktop\Steller25Nov\TagTesting25Nov2013\M10.DSG	11-1-2013	15:7:31	55141.000000	5514.100000	49526.064144	20.000000
C:\Users\cware\Desktop\Steller25Nov\TagTesting25Nov2013\M10.DSG	11-1-2013	15:7:31	55142.000000	5514.200000	49527.010938	20.000000
C:\Users\cware\Desktop\Steller25Nov\TagTesting25Nov2013\M10.DSG	11-1-2013	15:7:31	55143.000000	5514.300000	49523.901149	20.000000
C:\Users\cware\Desktop\Steller25Nov\TagTesting25Nov2013\M10.DSG	11-1-2013	15:7:31	55144.000000	5514.400000	49523.702564	20.000000
C:\Users\cware\Desktop\Steller25Nov\TagTesting25Nov2013\M10.DSG	11-1-2013	15:7:31	55145.000000	5514.500000	49519.421684	20.000000
C:\Users\cware\Desktop\Steller25Nov\TagTesting25Nov2013\M10.DSG	11-1-2013	15:7:31	55146.000000	5514.600000	49525.121584	20.000000
C:\Users\cware\Desktop\Steller25Nov\TagTesting25Nov2013\M10.DSG	11-1-2013	15:7:31	55147.000000	5514.700000	49522.582341	20.000000
C:\Users\cware\Desktop\Steller25Nov\TagTesting25Nov2013\M10.DSG	11-1-2013	15:7:31	55148.000000	5514.800000	49523.132040	20.000000
C:\Users\cware\Desktop\Steller25Nov\TagTesting25Nov2013\M10.DSG	11-1-2013	15:7:31	55149.000000	5514.900000	49516.761386	20.000000
C:\Users\cware\Desktop\Steller25Nov\TagTesting25Nov2013\M10.DSG	11-1-2013	15:7:31	55150.000000	5515.000000	49511.933685	20.000000
C:\Users\cware\Desktop\Steller25Nov\TagTesting25Nov2013\M10.DSG	11-1-2013	15:7:31	55151.000000	5515.100000	49511.535143	20.000000
C:\Users\cware\Desktop\Steller25Nov\TagTesting25Nov2013\M10.DSG	11-1-2013	15:7:31	55152.000000	5515.200000	49529.878540	20.000000
C:\Users\cware\Desktop\Steller25Nov\TagTesting25Nov2013\M10.DSG	11-1-2013	15:7:31	55153.000000	5515.300000	49709.560290	20.000000
C:\Users\cware\Desktop\Steller25Nov\TagTesting25Nov2013\M10.DSG	11-1-2013	15:7:31	55154.000000	5515.400000	49717.329348	20.000000
C:\Users\cware\Desktop\Steller25Nov\TagTesting25Nov2013\M10.DSG	11-1-2013	15:7:31	55155.000000	5515.500000	49695.877664	20.000000
C:\Users\cware\Desktop\Steller25Nov\TagTesting25Nov2013\M10.DSG	11-1-2013	15:7:31	55156.000000	5515.600000	49676.016100	20.000000
C:\Users\cware\Desktop\Steller25Nov\TagTesting25Nov2013\M10.DSG	11-1-2013	15:7:31	55157.000000	5515.700000	49670.091199	20.000000
C:\Users\cware\Desktop\Steller25Nov\TagTesting25Nov2013\M10.DSG	11-1-2013	15:7:31	55158.000000	5515.800000	49679.701359	20.000000
C:\Users\cware\Desktop\Steller25Nov\TagTesting25Nov2013\M10.DSG	11-1-2013	15:7:31	55159.000000	5515.900000	49518.238572	20.000000
C:\Users\cware\Desktop\Steller25Nov\TagTesting25Nov2013\M10.DSG	11-1-2013	15:7:31	55160.000000	5516.000000	49567.425949	20.000000
C:\Users\cware\Desktop\Steller25Nov\TagTesting25Nov2013\M10.DSG	11-1-2013	15:7:31	55161.000000	5516.100000	49553.734575	20.000000
C:\Users\cware\Desktop\Steller25Nov\TagTesting25Nov2013\M10.DSG	11-1-2013	15:7:31	55162.000000	5516.200000	49581.245521	20.000000
C:\Users\cware\Desktop\Steller25Nov\TagTesting25Nov2013\M10.DSG	11-1-2013	15:7:31	55163.000000	5516.300000	49541.340156	20.000000
C:\Users\cware\Desktop\Steller25Nov\TagTesting25Nov2013\M10.DSG	11-1-2013	15:7:31	55164.000000	5516.400000	49522.978881	20.000000
C:\Users\cware\Desktop\Steller25Nov\TagTesting25Nov2013\M10.DSG	11-1-2013	15:7:31	55165.000000	5516.500000	49537.416624	20.000000
C:\Users\cware\Desktop\Steller25Nov\TagTesting25Nov2013\M10.DSG	11-1-2013	15:7:31	55166.000000	5516.600000	49518.964475	20.000000
C:\Users\cware\Desktop\Steller25Nov\TagTesting25Nov2013\M10.DSG	11-1-2013	15:7:31	55167.000000	5516.700000	49504.903436	20.000000
C:\Users\cware\Desktop\Steller25Nov\TagTesting25Nov2013\M10.DSG	11-1-2013	15:7:31	55168.000000	5516.800000	49521.457214	20.000000
C:\Users\cware\Desktop\Steller25Nov\TagTesting25Nov2013\M10.DSG	11-1-2013	15:7:31	55169.000000	5516.900000	49502.489925	20.000000
C:\Users\cware\Desktop\Steller25Nov\TagTesting25Nov2013\M10.DSG	11-1-2013	15:7:31	55170.000000	5517.000000	49538.884761	20.000000
C:\Users\cware\Desktop\Steller25Nov\TagTesting25Nov2013\M10.DSG	11-1-2013	15:7:31	55171.000000	5517.100000	49571.437705	20.000000
C:\Users\cware\Desktop\Steller25Nov\TagTesting25Nov2013\M10.DSG	11-1-2013	15:7:31	55172.000000	5517.200000	49525.416167	20.000000
C:\Users\cware\Desktop\Steller25Nov\TagTesting25Nov2013\M10.DSG	11-1-2013	15:7:31	55173.000000	5517.300000	49531.818712	20.000000
C:\Users\cware\Desktop\Steller25Nov\TagTesting25Nov2013\M10.DSG	11-1-2013	15:7:31	55174.000000	5517.400000	49596.351781	20.000000
C:\Users\cware\Desktop\Steller25Nov\TagTesting25Nov2013\M10.DSG	11-1-2013	15:7:31	55175.000000	5517.500000	49501.052331	20.000000
C:\Users\cware\Desktop\Steller25Nov\TagTesting25Nov2013\M10.DSG	11-1-2013	15:7:31	55176.000000	5517.600000	49507.694680	20.000000
C:\Users\cware\Desktop\Steller25Nov\TagTesting25Nov2013\M10.DSG	11-1-2013	15:7:31	55177.000000	5517.700000	49508.519003	20.000000
C:\Users\cware\Desktop\Steller25Nov\TagTesting25Nov2013\M10.DSG	11-1-2013	15:7:31	55178.000000	5517.800000	49498.739590	20.000000
C:\Users\cware\Desktop\Steller25Nov\TagTesting25Nov2013\M10.DSG	11-1-2013	15:7:31	55179.000000	5517.900000	49499.088840	20.000000
C:\Users\cware\Desktop\Steller25Nov\TagTesting25Nov2013\M10.DSG	11-1-2013	15:7:31	55180.000000	5518.000000	49500.787325	20.000000
C:\Users\cware\Desktop\Steller25Nov\TagTesting25Nov2013\M10.DSG	11-1-2013	15:7:31	55181.000000	5518.100000	49499.517843	20.000000
C:\Users\cware\Desktop\Steller25Nov\TagTesting25Nov2013\M10.DSG	11-1-2013	15:7:31	55182.000000	5518.200000	49495.878323	20.000000
C:\Users\cware\Desktop\Steller25Nov\TagTesting25Nov2013\M10.DSG	11-1-2013	15:7:31	55183.000000	5518.300000	49492.720638	20.000000
C:\Users\cware\Desktop\Steller25Nov\TagTesting25Nov2013\M10.DSG	11-1-2013	15:7:31	55184.000000	5518.400000	49495.429856	20.000000
C:\Users\cware\Desktop\Steller25Nov\TagTesting25Nov2013\M10.DSG	11-1-2013	15:7:31	55185.000000	5518.500000	49497.545731	20.000000
C:\Users\cware\Desktop\Steller25Nov\TagTesting25Nov2013\M10.DSG	11-1-2013	15:7:31	55186.000000	5518.600000	49494.708382	20.000000
C:\Users\cware\Desktop\Steller25Nov\TagTesting25Nov2013\M10.DSG	11-1-2013	15:7:31	55187.000000	5518.700000	49493.342422	20.000000
C:\Users\cware\Desktop\Steller25Nov\TagTesting25Nov2013\M10.DSG	11-1-2013	15:7:31	55188.000000	5518.800000	49489.331400	20.000000
C:\Users\cware\Desktop\Steller25Nov\TagTesting25Nov2013\M10.DSG	11-1-2013	15:7:31	55189.000000	5518.900000	49492.371605	20.000000
C:\Users\cware\Desktop\Steller25Nov\TagTesting25Nov2013\M10.DSG	11-1-2013	15:7:31	55190.000000	5519.000000	49495.186359	20.000000
C:\Users\cware\Desktop\Steller25Nov\TagTesting25Nov2013\M10.DSG	11-1-2013	15:7:31	55191.000000	5519.100000	49494.763338	20.000000
C:\Users\cware\Desktop\Steller25Nov\TagTesting25Nov2013\M10.DSG	11-1-2013	15:7:31	55192.000000	5519.200000	49492.921732	20.000000
C:\Users\cware\Desktop\Steller25Nov\TagTesting25Nov2013\M10.DSG	11-1-2013	15:7:31	55193.000000	5519.300000	49495.310965	20.000000
C:\Users\cware\Desktop\Steller25Nov\TagTesting25Nov2013\M10.DSG	11-1-2013	15:7:31	55194.000000	5519.400000	49496.051978	20.000000
C:\Users\cware\Desktop\Steller25Nov\TagTesting25Nov2013\M10.DSG	11-1-2013	15:7:31	55195.000000	5519.500000	49499.511214	20.000000
C:\Users\cware\Desktop\Steller25Nov\TagTesting25Nov2013\M10.DSG	11-1-2013	15:7:31	55196.000000	5519.600000	49498.840022	20.000000
C:\Users\cware\Desktop\Steller25Nov\TagTesting25Nov2013\M10.DSG	11-1-2013	15:7:31	55197.000000	5519.700000	49495.903552	20.000000
C:\Users\cware\Desktop\Steller25Nov\TagTesting25Nov2013\M10.DSG	11-1-2013	15:7:31	55198.000000	5519.800000	49498.392423	20.000000
C:\Users\cware\Desktop\Steller25Nov\TagTesting25Nov2013\M10.DSG	11-1-2013	15:7:31	55199.000000	5519.900000	49498.986225	20.000000
C:\Users\cware\Desktop\Steller25Nov\TagTesting25Nov2013\M10.DSG	11-1-2013	15:7:31	55200.000000	5520.000000	49511.900597	20.000000
C:\Users\cware\Desktop\Steller25Nov\TagTesting25Nov2013\M10.DSG	11-1-2013	15:7:31	55201.000000	5520.100000	49518.147255	20.000000
C:\Users\cware\Desktop\Steller25Nov\TagTesting25Nov2013\M10.DSG	11-1-2013	15:7:31	55202.000000	5520.200000	49518.097681	20.000000
C:\Users\cware\Desktop\Steller25Nov\TagTesting25Nov2013\M10.DSG	11-1-2013	15:7:31	55203.000000	5520.300000	49522.773039	20.000000
C:\Users\cware\Desktop\Steller25Nov\TagTesting25Nov2013\M10.DSG	11-1-2013	15:7:31	55204.000000	5520.400000	49525.758282	20.000000
C:\Users\cware\Desktop\Steller25Nov\TagTesting25Nov2013\M10.DSG	11-1-2013	15:7:31	55205.000000	5520.500000	49519.960886	20.000000
C:\Users\cware\Desktop\Steller25Nov\TagTesting25Nov2013\M10.DSG	11-1-2013	15:7:31	55206.000000	5520.600000	49527.497378	20.000000
C:\Users\cware\Desktop\Steller25Nov\TagTesting25Nov2013\M10.DSG	11-1-2013	15:7:31	55207.000000	5520.700000	49533.789047	20.000000
C:\Users\cware\Desktop\Steller25Nov\TagTesting25Nov2013\M10.DSG	11-1-2013	15:7:31	55208.000000	5520.800000	49531.143378	20.000000
C:\Users\cware\Desktop\Steller25Nov\TagTesting25Nov2013\M10.DSG	11-1-2013	15:7:31	55209.000000	5520.900000	49536.723265	20.000000
C:\Users\cware\Desktop\Steller25Nov\TagTesting25Nov2013\M10.DSG	11-1-2013	15:7:31	55210.000000	5521.000000	49539.139746	20.000000
C:\Users\cware\Desktop\Steller25Nov\TagTesting25Nov2013\M10.DSG	11-1-2013	15:7:31	55211.000000	5521.100000	49528.068797	20.000000
C:\Users\cware\Desktop\Steller25Nov\TagTesting25Nov2013\M10.DSG	11-1-2013	15:7:31	55212.000000	5521.200000	49532.969123	20.000000
C:\Users\cware\Desktop\Steller25Nov\TagTesting25Nov2013\M10.DSG	11-1-2013	15:7:31	55213.000000	5521.300000	49531.826220	20.000000
C:\Users\cware\Desktop\Steller25Nov\TagTesting25Nov2013\M10.DSG	11-1-2013	15:7:31	55214.000000	5521.400000	49531.906874	20.000000
C:\Users\cware\Desktop\Steller25Nov\TagTesting25Nov2013\M10.DSG	11-1-2013	15:7:31	55215.000000	5521.500000	49525.262382	20.000000
C:\Users\cware\Desktop\Steller25Nov\TagTesting25Nov2013\M10.DSG	11-1-2013	15:7:31	55216.000000	5521.600000	49520.386034	20.000000
C:\Users\cware\Desktop\Steller25Nov\TagTesting25Nov2013\M10.DSG	11-1-2013	15:7:31	55217.000000	5521.700000	49519.666572	20.000000
C:\Users\cware\Desktop\Steller25Nov\TagTesting25Nov2013\M10.DSG	11-1-2013	15:7:31	55218.000000	5521.800000	49517.778137	20.000000
C:\Users\cware\Desktop\Steller25Nov\TagTesting25Nov2013\M10.DSG	11-1-2013	15:7:31	55219.000000	5521.900000	49496.973004	20.000000
C:\Users\cware\Desktop\Steller25Nov\TagTesting25Nov2013\M10.DSG	11-1-2013	15:7:31	55220.000000	5522.000000	49497.352007	20.000000
C:\Users\cware\Desktop\Steller25Nov\TagTesting25Nov2013\M10.DSG	11-1-2013	15:7:31	55221.000000	5522.100000	49490.385410	20.000000
C:\Users\cware\Desktop\Steller25Nov\TagTesting25Nov2013\M10.DSG	11-1-2013	15:7:31	55222.000000	5522.200000	49490.086935	20.000000
C:\Users\cware\Desktop\Steller25Nov\TagTesting25Nov2013\M10.DSG	11-1-2013	15:7:31	55223.000000	5522.300000	49493.049177	20.000000
C:\Users\cware\Desktop\Steller25Nov\TagTesting25Nov2013\M10.DSG	11-1-2013	15:7:31	55224.000000	5522.400000	49490.113961	20.000000
C:\Users\cware\Desktop\Steller25Nov\TagTesting25Nov2013\M10.DSG	11-1-2013	15:7:31	55225.000000	5522.500000	49489.866393	20.000000
C:\Users\cware\Desktop\Steller25Nov\TagTesting25Nov2013\M10.DSG	11-1-2013	15:7:31	55226.000000	5522.600000	49492.106979	20.000000
C:\Users\cware\Desktop\Steller25Nov\TagTesting25Nov2013\M10.DSG	11-1-2013	15:7:31	55227.000000	5522.700000	49522.274783	20.000000
C:\Users\cware\Desktop\Steller25Nov\TagTesting25Nov2013\M10.DSG	11-1-2013	15:7:31	55228.000000	5522.800000	49565.460200	20.000000
C:\Users\cware\Desktop\Steller25Nov\TagTesting25Nov2013\M10.DSG	11-1-2013	15:7:31	55229.000000	5522.900000	49606.854323	20.000000
C:\Users\cware\Desktop\Steller25Nov\TagTesting25Nov2013\M10.DSG	11-1-2013	15:7:31	55230.000000	5523.000000	49633.960302	20.000000
C:\Users\cware\Desktop\Steller25Nov\TagTesting25Nov2013\M10.DSG	11-1-2013	15:7:31	55231.000000	5523.100000	49660.618322	20.000000
C:\Users\cware\Desktop\Steller25Nov\TagTesting25Nov2013\M10.DSG	11-1-2013	15:7:31	55232.000000	5523.200000	49675.975881	20.000000
C:\Users\cware\Desktop\Steller25Nov\TagTesting25Nov2013\M10.DSG	11-1-2013	15:7:31	55233.000000	5523.300000	49692.354283	20.000000
C:\Users\cware\Desktop\Steller25Nov\TagTesting25Nov2013\M10.DSG	11-1-2013	15:7:31	55234.000000	5523.400000	49699.099815	20.000000
C:\Users\cware\Desktop\Steller25Nov\TagTesting25Nov2013\M10.DSG	11-1-2013	15:7:31	55235.000000	5523.500000	49700.667924	20.000000
C:\Users\cware\Desktop\Steller25Nov\TagTesting25Nov2013\M10.DSG	11-1-2013	15:7:31	55236.000000	5523.600000	49699.672255	20.000000
C:\Users\cware\Desktop\Steller25Nov\TagTesting25Nov2013\M10.DSG	11-1-2013	15:7:31	55237.000000	5523.700000	49692.204859	20.000000
C:\Users\cware\Desktop\Steller25Nov\TagTesting25Nov2013\M10.DSG	11-1-2013	15:7:31	55238.000000	5523.800000	49684.189792	20.000000
C:\Users\cware\Desktop\Steller25Nov\TagTesting25Nov2013\M10.DSG	11-1-2013	15:7:31	55239.000000	5523.900000	49689.616098	20.000000
C:\Users\cware\Desktop\Steller25Nov\TagTesting25Nov2013\M10.DSG	11-1-2013	15:7:31	55240.000000	5524.000000	49670.275975	20.000000
C:\Users\cware\Desktop\Steller25Nov\TagTesting25Nov2013\M10.DSG	11-1-2013	15:7:31	55241.000000	5524.100000	49658.676740	20.000000
C:\Users\cware\Desktop\Steller25Nov\TagTesting25Nov2013\M10.DSG	11-1-2013	15:7:31	55242.000000	5524.200000	49645.758330	20.000000
C:\Users\cware\Desktop\Steller25Nov\TagTesting25Nov2013\M10.DSG	11-1-2013	15:7:31	55243.000000	5524.300000	49635.901781	20.000000
C:\Users\cware\Desktop\Steller25Nov\TagTesting25Nov2013\M10.DSG	11-1-2013	15:7:31	55244.000000	5524.400000	49618.204231	20.000000
C:\Users\cware\Desktop\Steller25Nov\TagTesting25Nov2013\M10.DSG	11-1-2013	15:7:31	55245.000000	5524.500000	49607.277147	20.000000
C:\Users\cware\Desktop\Steller25Nov\TagTesting25Nov2013\M10.DSG	11-1-2013	15:7:31	55246.000000	5524.600000	49596.275412	20.000000
C:\Users\cware\Desktop\Steller25Nov\TagTesting25Nov2013\M10.DSG	11-1-2013	15:7:31	55247.000000	5524.700000	49575.441735	20.000000
C:\Users\cware\Desktop\Steller25Nov\TagTesting25Nov2013\M10.DSG	11-1-2013	15:7:31	55248.000000	5524.800000	49561.602769	20.000000
C:\Users\cware\Desktop\Steller25Nov\TagTesting25Nov2013\M10.DSG	11-1-2013	15:7:31	55249.000000	5524.900000	49543.730800	20.000000
C:\Users\cware\Desktop\Steller25Nov\TagTesting25Nov2013\M10.DSG	11-1-2013	15:7:31	55250.000000	5525.000000	49523.768272	20.000000
C:\Users\cware\Desktop\Steller25Nov\TagTesting25Nov2013\M10.DSG	11-1-2013	15:7:31	55251.000000	5525.100000	49514.633195	20.000000
C:\Users\cware\Desktop\Steller25Nov\TagTesting25Nov2013\M10.DSG	11-1-2013	15:7:31	55252.000000	5525.200000	49503.506219	20.000000
C:\Users\cware\Desktop\Steller25Nov\TagTesting25Nov2013\M10.DSG	11-1-2013	15:7:31	55253.000000	5525.300000	49496.934729	20.000000
C:\Users\cware\Desktop\Steller25Nov\TagTesting25Nov2013\M10.DSG	11-1-2013	15:7:31	55254.000000	5525.400000	49488.570869	20.000000
C:\Users\cware\Desktop\Steller25Nov\TagTesting25Nov2013\M10.DSG	11-1-2013	15:7:31	55255.000000	5525.500000	49486.677680	20.000000
C:\Users\cware\Desktop\Steller25Nov\TagTesting25Nov2013\M10.DSG	11-1-2013	15:7:31	55256.000000	5525.600000	49490.212149	20.000000
C:\Users\cware\Desktop\Steller25Nov\TagTesting25Nov2013\M10.DSG	11-1-2013	15:7:31	55257.000000	5525.700000	49494.244495	20.000000
C:\Users\cware\Desktop\Steller25Nov\TagTesting25Nov2013\M10.DSG	11-1-2013	15:7:31	55258.000000	5525.800000	49494.144567	20.000000
C:\Users\cware\Desktop\Steller25Nov\TagTesting25Nov2013\M10.DSG	11-1-2013	15:7:31	55259.000000	5525.900000	49493.870940	20.000000
C:\Users\cware\Desktop\Steller25Nov\TagTesting25Nov2013\M10.DSG	11-1-2013	15:7:31	55260.000000	5526.000000	49491.904605	20.000000
C:\Users\cware\Desktop\Steller25Nov\TagTesting25Nov2013\M10.DSG	11-1-2013	15:7:31	55261.000000	5526.100000	49495.239991	20.000000
C:\Users\cware\Desktop\Steller25Nov\TagTesting25Nov2013\M10.DSG	11-1-2013	15:7:31	55262.000000	5526.200000	49492.949956	20.000000
C:\Users\cware\Desktop\Steller25Nov\TagTesting25Nov2013\M10.DSG	11-1-2013	15:7:31	55263.000000	5526.300000	49494.493253	20.000000
C:\Users\cware\Desktop\Steller25Nov\TagTesting25Nov2013\M10.DSG	11-1-2013	15:7:31	55264.000000	5526.400000	49495.488978	20.000000
C:\Users\cware\Desktop\Steller25Nov\TagTesting25Nov2013\M10.DSG	11-1-2013	15:7:31	55265.000000	5526.500000	49494.269304	20.000000
C:\Users\cware\Desktop\Steller25Nov\TagTesting25Nov2013\M10.DSG	11-1-2013	15:7:31	55266.000000	5526.600000	49496.136421	20.000000
C:\Users\cware\Desktop\Steller25Nov\TagTesting25Nov2013\M10.DSG	11-1-2013	15:7:31	55267.000000	5526.700000	49495.289998	20.000000
C:\Users\cware\Desktop\Steller25Nov\TagTesting25Nov2013\M10.DSG	11-1-2013	15:7:31	55268.000000	5526.800000	49490.834693	20.000000
C:\Users\cware\Desktop\Steller25Nov\TagTesting25Nov2013\M10.DSG	11-1-2013	15:7:31	55269.000000	5526.900000	49492.950134	20.000000
C:\Users\cware\Desktop\Steller25Nov\TagTesting25Nov2013\M10.DSG	11-1-2013	15:7:31	55270.000000	5527.000000	49494.144766	20.000000
C:\Users\cware\Desktop\Steller25Nov\TagTesting25Nov2013\M10.DSG	11-1-2013	15:7:31	55271.000000	5527.100000	49493.124662	20.000000
C:\Users\cware\Desktop\Steller25Nov\TagTesting25Nov2013\M10.DSG	11-1-2013	15:7:31	55272.000000	5527.200000	49493.970703	20.000000
C:\Users\cware\Desktop\Steller25Nov\TagTesting25Nov2013\M10.DSG	11-1-2013	15:7:31	55273.000000	5527.300000	49493.920921	20.000000
C:\Users\cware\Desktop\Steller25Nov\TagTesting25Nov2013\M10.DSG	11-1-2013	15:7:31	55274.000000	5527.400000	49493.447958	20.000000
C:\Users\cware\Desktop\Steller25Nov\TagTesting25Nov2013\M10.DSG	11-1-2013	15:7:31	55275.000000	5527.500000	49496.459770	20.000000
C:\Users\cware\Desktop\Steller25Nov\TagTesting25Nov2013\M10.DSG	11-1-2013	15:7:31	55276.000000	5527.600000	49494.319203	20.000000
C:\Users\cware\Desktop\Steller25Nov\TagTesting25Nov2013\M10.DSG	11-1-2013	15:7:31	55277.000000	5527.700000	49493.273756	20.000000
C:\Users\cware\Desktop\Steller25Nov\TagTesting25Nov2013\M10.DSG	11-1-2013	15:7:31	55278.000000	5527.800000	49492.875804	20.000000
C:\Users\cware\Desktop\Steller25Nov\TagTesting25Nov2013\M10.DSG	11-1-2013	15:7:31	55279.000000	5527.900000	49493.348416	20.000000
C:\Users\cware\Desktop\Steller25Nov\TagTesting25Nov2013\M10.DSG	11-1-2013	15:7:31	55280.000000	5528.000000	49490.361495	20.000000
C:\Users\cware\Desktop\Steller25Nov\TagTesting25Nov2013\M10.DSG	11-1-2013	15:7:31	55281.000000	5528.100000	49493.423150	20.000000
C:\Users\cware\Desktop\Steller25Nov\TagTesting25Nov2013\M10.DSG	11-1-2013	15:7:31	55282.000000	5528.200000	49493.423197	20.000000
C:\Users\cware\Desktop\Steller25Nov\TagTesting25Nov2013\M10.DSG	11-1-2013	15:7:31	55283.000000	5528.300000	49492.153801	20.000000
C:\Users\cware\Desktop\Steller25Nov\TagTesting25Nov2013\M10.DSG	11-1-2013	15:7:31	55284.000000	5528.400000	49492.153736	20.000000
C:\Users\cware\Desktop\Steller25Nov\TagTesting25Nov2013\M10.DSG	11-1-2013	15:7:31	55285.000000	5528.500000	49490.759872	20.000000
C:\Users\cware\Desktop\Steller25Nov\TagTesting25Nov2013\M10.DSG	11-1-2013	15:7:31	55286.000000	5528.600000	49490.984112	20.000000
C:\Users\cware\Desktop\Steller25Nov\TagTesting25Nov2013\M10.DSG	11-1-2013	15:7:31	55287.000000	5528.700000	49489.465520	20.000000
C:\Users\cware\Desktop\Steller25Nov\TagTesting25Nov2013\M10.DSG	11-1-2013	15:7:31	55288.000000	5528.800000	49490.436515	20.000000
C:\Users\cware\Desktop\Steller25Nov\TagTesting25Nov2013\M10.DSG	11-1-2013	15:7:31	55289.000000	5528.900000	49493.348806	20.000000
C:\Users\cware\Desktop\Steller25Nov\TagTesting25Nov2013\M10.DSG	11-1-2013	15:7:31	55290.000000	5529.000000	49492.726155	20.000000
C:\Users\cware\Desktop\Steller25Nov\TagTesting25Nov2013\M10.DSG	11-1-2013	15:7:31	55291.000000	5529.100000	49492.800515	20.000000
C:\Users\cware\Desktop\Steller25Nov\TagTesting25Nov2013\M10.DSG	11-1-2013	15:7:31	55292.000000	5529.200000	49491.979274	20.000000
C:\Users\cware\Desktop\Steller25Nov\TagTesting25Nov2013\M10.DSG	11-1-2013	15:7:31	55293.000000	5529.300000	49494.841792	20.000000
C:\Users\cware\Desktop\Steller25Nov\TagTesting25Nov2013\M10.DSG	11-1-2013	15:7:31	55294.000000	5529.400000	49492.427255	20.000000
C:\Users\cware\Desktop\Steller25Nov\TagTesting25Nov2013\M10.DSG	11-1-2013	15:7:31	55295.000000	5529.500000	49491.157646	20.000000
C:\Users\cware\Desktop\Steller25Nov\TagTesting25Nov2013\M10.DSG	11-1-2013	15:7:31	55296.000000	5529.600000	49490.659979	20.000000
C:\Users\cware\Desktop\Steller25Nov\TagTesting25Nov2013\M10.DSG	11-1-2013	15:7:31	55297.000000	5529.700000	49490.933888	20.000000
C:\Users\cware\Desktop\Steller25Nov\TagTesting25Nov2013\M10.DSG	11-1-2013	15:7:31	55298.000000	5529.800000	49491.531115	20.000000
C:\Users\cware\Desktop\Steller25Nov\TagTesting25Nov2013\M10.DSG	11-1-2013	15:7:31	55299.000000	5529.900000	49493.571927	20.000000
C:\Users\cware\Desktop\Steller25Nov\TagTesting25Nov2013\M10.DSG	11-1-2013	15:7:31	55300.000000	5530.000000	49492.003731	20.000000
C:\Users\cware\Desktop\Steller25Nov\TagTesting25Nov2013\M10.DSG	11-1-2013	15:7:31	55301.000000	5530.100000	49492.327192	20.000000
C:\Users\cware\Desktop\Steller25Nov\TagTesting25Nov2013\M10.DSG	11-1-2013	15:7:31	55302.000000	5530.200000	49492.451933	20.000000
C:\Users\cware\Desktop\Steller25Nov\TagTesting25Nov2013\M10.DSG	11-1-2013	15:7:31	55303.000000	5530.300000	49491.082704	20.000000
C:\Users\cware\Desktop\Steller25Nov\TagTesting25Nov2013\M10.DSG	11-1-2013	15:7:31	55304.000000	5530.400000	49494.915848	20.000000
C:\Users\cware\Desktop\Steller25Nov\TagTesting25Nov2013\M10.DSG	11-1-2013	15:7:31	55305.000000	5530.500000	49491.754469	20.000000
C:\Users\cware\Desktop\Steller25Nov\TagTesting25Nov2013\M10.DSG	11-1-2013	15:7:31	55306.000000	5530.600000	49491.206916	20.000000
C:\Users\cware\Desktop\Steller25Nov\TagTesting25Nov2013\M10.DSG	11-1-2013	15:7:31	55307.000000	5530.700000	49491.182194	20.000000
C:\Users\cware\Desktop\Steller25Nov\TagTesting25Nov2013\M10.DSG	11-1-2013	15:7:31	55308.000000	5530.800000	49492.526033	20.000000
C:\Users\cware\Desktop\Steller25Nov\TagTesting25Nov2013\M10.DSG	11-1-2013	15:7:31	55309.000000	5530.900000	49490.933063	20.000000
C:\Users\cware\Desktop\Steller25Nov\TagTesting25Nov2013\M10.DSG	11-1-2013	15:7:31	55310.000000	5531.000000	49492.799708	20.000000
C:\Users\cware\Desktop\Steller25Nov\TagTesting25Nov2013\M10.DSG	11-1-2013	15:7:31	55311.000000	5531.100000	49492.252306	20.000000
C:\Users\cware\Desktop\Steller25Nov\TagTesting25Nov2013\M10.DSG	11-1-2013	15:7:31	55312.000000	5531.200000	49493.446725	20.000000
C:\Users\cware\Desktop\Steller25Nov\TagTesting25Nov2013\M10.DSG	11-1-2013	15:7:31	55313.000000	5531.300000	49491.206569	20.000000
C:\Users\cware\Desktop\Steller25Nov\TagTesting25Nov2013\M10.DSG	11-1-2013	15:7:31	55314.000000	5531.400000	49491.729379	20.000000
C:\Users\cware\Desktop\Steller25Nov\TagTesting25Nov2013\M10.DSG	11-1-2013	15:7:31	55315.000000	5531.500000	49493.397642	20.000000
C:\Users\cware\Desktop\Steller25Nov\TagTesting25Nov2013\M10.DSG	11-1-2013	15:7:31	55316.000000	5531.600000	49490.611086	20.000000
C:\Users\cware\Desktop\Steller25Nov\TagTesting25Nov2013\M10.DSG	11-1-2013	15:7:31	55317.000000	5531.700000	49495.589671	20.000000
C:\Users\cware\Desktop\Steller25Nov\TagTesting25Nov2013\M10.DSG	11-1-2013	15:7:31	55318.000000	5531.800000	49498.751215	20.000000
C:\Users\cware\Desktop\Steller25Nov\TagTesting25Nov2013\M10.DSG	11-1-2013	15:7:31	55319.000000	5531.900000	49499.622346	20.000000
C:\Users\cware\Desktop\Steller25Nov\TagTesting25Nov2013\M10.DSG	11-1-2013	15:7:31	55320.000000	5532.000000	49499.448071	20.000000
C:\Users\cware\Desktop\Steller25Nov\TagTesting25Nov2013\M10.DSG	11-1-2013	15:7:31	55321.000000	5532.100000	49500.294633	20.000000
C:\Users\cware\Desktop\Steller25Nov\TagTesting25Nov2013\M10.DSG	11-1-2013	15:7:31	55322.000000	5532.200000	49496.560336	20.000000
C:\Users\cware\Desktop\Steller25Nov\TagTesting25Nov2013\M10.DSG	11-1-2013	15:7:31	55323.000000	5532.300000	49487.523408	20.000000
C:\Users\cware\Desktop\Steller25Nov\TagTesting25Nov2013\M10.DSG	11-1-2013	15:7:31	55324.000000	5532.400000	49487.572726	20.000000
C:\Users\cware\Desktop\Steller25Nov\TagTesting25Nov2013\M10.DSG	11-1-2013	15:7:31	55325.000000	5532.500000	49487.970699	20.000000
C:\Users\cware\Desktop\Steller25Nov\TagTesting25Nov2013\M10.DSG	11-1-2013	15:7:31	55326.000000	5532.600000	49489.016346	20.000000
C:\Users\cware\Desktop\Steller25Nov\TagTesting25Nov2013\M10.DSG	11-1-2013	15:7:31	55327.000000	5532.700000	49487.323421	20.000000
C:\Users\cware\Desktop\Steller25Nov\TagTesting25Nov2013\M10.DSG	11-1-2013	15:7:31	55328.000000	5532.800000	49491.953076	20.000000
C:\Users\cware\Desktop\Steller25Nov\TagTesting25Nov2013\M10.DSG	11-1-2013	15:7:31	55329.000000	5532.900000	49493.122822	20.000000
C:\Users\cware\Desktop\Steller25Nov\TagTesting25Nov2013\M10.DSG	11-1-2013	15:7:31	55330.000000	5533.000000	49489.065208	20.000000
C:\Users\cware\Desktop\Steller25Nov\TagTesting25Nov2013\M10.DSG	11-1-2013	15:7:31	55331.000000	5533.100000	49492.127196	20.000000
C:\Users\cware\Desktop\Steller25Nov\TagTesting25Nov2013\M10.DSG	11-1-2013	15:7:31	55332.000000	5533.200000	49492.848587	20.000000
C:\Users\cware\Desktop\Steller25Nov\TagTesting25Nov2013\M10.DSG	11-1-2013	15:7:31	55333.000000	5533.300000	49493.197143	20.000000
C:\Users\cware\Desktop\Steller25Nov\TagTesting25Nov2013\M10.DSG	11-1-2013	15:7:31	55334.000000	5533.400000	49491.380020	20.000000
C:\Users\cware\Desktop\Steller25Nov\TagTesting25Nov2013\M10.DSG	11-1-2013	15:7:31	55335.000000	5533.500000	49491.180875	20.000000
C:\Users\cware\Desktop\Steller25Nov\TagTesting25Nov2013\M10.DSG	11-1-2013	15:7:31	55336.000000	5533.600000	49492.251104	20.000000
C:\Users\cware\Desktop\Steller25Nov\TagTesting25Nov2013\M10.DSG	11-1-2013	15:7:31	55337.000000	5533.700000	49491.404581	20.000000
C:\Users\cware\Desktop\Steller25Nov\TagTesting25Nov2013\M10.DSG	11-1-2013	15:7:31	55338.000000	5533.800000	49492.624121	20.000000
C:\Users\cware\Desktop\Steller25Nov\TagTesting25Nov2013\M10.DSG	11-1-2013	15:7:31	55339.000000	5533.900000	49492.250961	20.000000
C:\Users\cware\Desktop\Steller25Nov\TagTesting25Nov2013\M10.DSG	11-1-2013	15:7:31	55340.000000	5534.000000	49491.628825	20.000000
C:\Users\cware\Desktop\Steller25Nov\TagTesting25Nov2013\M10.DSG	11-1-2013	15:7:31	55341.000000	5534.100000	49492.076550	20.000000
C:\Users\cware\Desktop\Steller25Nov\TagTesting25Nov2013\M10.DSG	11-1-2013	15:7:31	55342.000000	5534.200000	49491.653521	20.000000
C:\Users\cware\Desktop\Steller25Nov\TagTesting25Nov2013\M10.DSG	11-1-2013	15:7:31	55343.000000	5534.300000	49491.081181	20.000000
C:\Users\cware\Desktop\Steller25Nov\TagTesting25Nov2013\M10.DSG	11-1-2013	15:7:31	55344.000000	5534.400000	49491.578483	20.000000
C:\Users\cware\Desktop\Steller25Nov\TagTesting25Nov2013\M10.DSG	11-1-2013	15:7:31	55345.000000	5534.500000	49489.636840	20.000000
C:\Users\cware\Desktop\Steller25Nov\TagTesting25Nov2013\M10.DSG	11-1-2013	15:7:31	55346.000000	5534.600000	49493.295795	20.000000
C:\Users\cware\Desktop\Steller25Nov\TagTesting25Nov2013\M10.DSG	11-1-2013	15:7:31	55347.000000	5534.700000	49492.349682	20.000000
C:\Users\cware\Desktop\Steller25Nov\TagTesting25Nov2013\M10.DSG	11-1-2013	15:7:31	55348.000000	5534.800000	49491.130077	20.000000
C:\Users\cware\Desktop\Steller25Nov\TagTesting25Nov2013\M10.DSG	11-1-2013	15:7:31	55349.000000	5534.900000	49491.727604	20.000000
C:\Users\cware\Desktop\Steller25Nov\TagTesting25Nov2013\M10.DSG	11-1-2013	15:7:31	55350.000000	5535.000000	49490.333275	20.000000
C:\Users\cware\Desktop\Steller25Nov\TagTesting25Nov2013\M10.DSG	11-1-2013	15:7:31	55351.000000	5535.100000	49491.901111	20.000000
C:\Users\cware\Desktop\Steller25Nov\TagTesting25Nov2013\M10.DSG	11-1-2013	15:7:31	55352.000000	5535.200000	49492.200189	20.000000
C:\Users\cware\Desktop\Steller25Nov\TagTesting25Nov2013\M10.DSG	11-1-2013	15:7:31	55353.000000	5535.300000	49492.100400	20.000000
C:\Users\cware\Desktop\Steller25Nov\TagTesting25Nov2013\M10.DSG	11-1-2013	15:7:31	55354.000000	5535.400000	49493.220224	20.000000
C:\Users\cware\Desktop\Steller25Nov\TagTesting25Nov2013\M10.DSG	11-1-2013	15:7:31	55355.000000	5535.500000	49492.025675	20.000000
C:\Users\cware\Desktop\Steller25Nov\TagTesting25Nov2013\M10.DSG	11-1-2013	15:7:31	55356.000000	5535.600000	49493.344683	20.000000
C:\Users\cware\Desktop\Steller25Nov\TagTesting25Nov2013\M10.DSG	11-1-2013	15:7:31	55357.000000	5535.700000	49493.867094	20.000000
C:\Users\cware\Desktop\Steller25Nov\TagTesting25Nov2013\M10.DSG	11-1-2013	15:7:31	55358.000000	5535.800000	49493.095561	20.000000
C:\Users\cware\Desktop\Steller25Nov\TagTesting25Nov2013\M10.DSG	11-1-2013	15:7:31	55359.000000	5535.900000	49492.946180	20.000000
C:\Users\cware\Desktop\Steller25Nov\TagTesting25Nov2013\M10.DSG	11-1-2013	15:7:31	55360.000000	5536.000000	49491.750837	20.000000
C:\Users\cware\Desktop\Steller25Nov\TagTesting25Nov2013\M10.DSG	11-1-2013	15:7:31	55361.000000	5536.100000	49493.068877	20.000000
C:\Users\cware\Desktop\Steller25Nov\TagTesting25Nov2013\M10.DSG	11-1-2013	15:7:31	55362.000000	5536.200000	49494.138438	20.000000
C:\Users\cware\Desktop\Steller25Nov\TagTesting25Nov2013\M10.DSG	11-1-2013	15:7:31	55363.000000	5536.300000	49494.835211	20.000000
C:\Users\cware\Desktop\Steller25Nov\TagTesting25Nov2013\M10.DSG	11-1-2013	15:7:31	55364.000000	5536.400000	49495.929771	20.000000
C:\Users\cware\Desktop\Steller25Nov\TagTesting25Nov2013\M10.DSG	11-1-2013	15:7:31	55365.000000	5536.500000	49494.784787	20.000000
C:\Users\cware\Desktop\Steller25Nov\TagTesting25Nov2013\M10.DSG	11-1-2013	15:7:31	55366.000000	5536.600000	49495.058262	20.000000
C:\Users\cware\Desktop\Steller25Nov\TagTesting25Nov2013\M10.DSG	11-1-2013	15:7:31	55367.000000	5536.700000	49495.307033	20.000000
C:\Users\cware\Desktop\Steller25Nov\TagTesting25Nov2013\M10.DSG	11-1-2013	15:7:31	55368.000000	5536.800000	49497.075476	20.000000
C:\Users\cware\Desktop\Steller25Nov\TagTesting25Nov2013\M10.DSG	11-1-2013	15:7:31	55369.000000	5536.900000	49492.446100	20.000000
C:\Users\cware\Desktop\Steller25Nov\TagTesting25Nov2013\M10.DSG	11-1-2013	15:7:31	55370.000000	5537.000000	49494.437277	20.000000
C:\Users\cware\Desktop\Steller25Nov\TagTesting25Nov2013\M10.DSG	11-1-2013	15:7:31	55371.000000	5537.100000	49492.048769	20.000000
C:\Users\cware\Desktop\Steller25Nov\TagTesting25Nov2013\M10.DSG	11-1-2013	15:7:31	55372.000000	5537.200000	49492.447996	20.000000
C:\Users\cware\Desktop\Steller25Nov\TagTesting25Nov2013\M10.DSG	11-1-2013	15:7:31	55373.000000	5537.300000	49492.148927	20.000000
C:\Users\cware\Desktop\Steller25Nov\TagTesting25Nov2013\M10.DSG	11-1-2013	15:7:31	55374.000000	5537.400000	49495.084464	20.000000
C:\Users\cware\Desktop\Steller25Nov\TagTesting25Nov2013\M10.DSG	11-1-2013	15:7:31	55375.000000	5537.500000	49500.064033	20.000000
C:\Users\cware\Desktop\Steller25Nov\TagTesting25Nov2013\M10.DSG	11-1-2013	15:7:31	55376.000000	5537.600000	49507.232927	20.000000
C:\Users\cware\Desktop\Steller25Nov\TagTesting25Nov2013\M10.DSG	11-1-2013	15:7:31	55377.000000	5537.700000	49514.850687	20.000000
C:\Users\cware\Desktop\Steller25Nov\TagTesting25Nov2013\M10.DSG	11-1-2013	15:7:31	55378.000000	5537.800000	49519.530128	20.000000
C:\Users\cware\Desktop\Steller25Nov\TagTesting25Nov2013\M10.DSG	11-1-2013	15:7:31	55379.000000	5537.900000	49527.271545	20.000000
C:\Users\cware\Desktop\Steller25Nov\TagTesting25Nov2013\M10.DSG	11-1-2013	15:7:31	55380.000000	5538.000000	49531.676047	20.000000
C:\Users\cware\Desktop\Steller25Nov\TagTesting25Nov2013\M10.DSG	11-1-2013	15:7:31	55381.000000	5538.100000	49535.261067	20.000000
C:\Users\cware\Desktop\Steller25Nov\TagTesting25Nov2013\M10.DSG	11-1-2013	15:7:31	55382.000000	5538.200000	49541.981190	20.000000
C:\Users\cware\Desktop\Steller25Nov\TagTesting25Nov2013\M10.DSG	11-1-2013	15:7:31	55383.000000	5538.300000	49545.764782	20.000000
C:\Users\cware\Desktop\Steller25Nov\TagTesting25Nov2013\M10.DSG	11-1-2013	15:7:31	55384.000000	5538.400000	49544.993123	20.000000
C:\Users\cware\Desktop\Steller25Nov\TagTesting25Nov2013\M10.DSG	11-1-2013	15:7:31	55385.000000	5538.500000	49541.682893	20.000000
C:\Users\cware\Desktop\Steller25Nov\TagTesting25Nov2013\M10.DSG	11-1-2013	15:7:31	55386.000000	5538.600000	49539.915926	20.000000
C:\Users\cware\Desktop\Steller25Nov\TagTesting25Nov2013\M10.DSG	11-1-2013	15:7:31	55387.000000	5538.700000	49537.053491	20.000000
C:\Users\cware\Desktop\Steller25Nov\TagTesting25Nov2013\M10.DSG	11-1-2013	15:7:31	55388.000000	5538.800000	49528.416043	20.000000
C:\Users\cware\Desktop\Steller25Nov\TagTesting25Nov2013\M10.DSG	11-1-2013	15:7:31	55389.000000	5538.900000	49520.774663	20.000000
C:\Users\cware\Desktop\Steller25Nov\TagTesting25Nov2013\M10.DSG	11-1-2013	15:7:31	55390.000000	5539.000000	49515.049585	20.000000
C:\Users\cware\Desktop\Steller25Nov\TagTesting25Nov2013\M10.DSG	11-1-2013	15:7:31	55391.000000	5539.100000	49503.102411	20.000000
C:\Users\cware\Desktop\Steller25Nov\TagTesting25Nov2013\M10.DSG	11-1-2013	15:7:31	55392.000000	5539.200000	49499.716749	20.000000
C:\Users\cware\Desktop\Steller25Nov\TagTesting25Nov2013\M10.DSG	11-1-2013	15:7:31	55393.000000	5539.300000	49497.526214	20.000000
C:\Users\cware\Desktop\Steller25Nov\TagTesting25Nov2013\M10.DSG	11-1-2013	15:7:31	55394.000000	5539.400000	49494.738317	20.000000
C:\Users\cware\Desktop\Steller25Nov\TagTesting25Nov2013\M10.DSG	11-1-2013	15:7:31	55395.000000	5539.500000	49492.721194	20.000000
C:\Users\cware\Desktop\Steller25Nov\TagTesting25Nov2013\M10.DSG	11-1-2013	15:7:31	55396.000000	5539.600000	49490.530459	20.000000
C:\Users\cware\Desktop\Steller25Nov\TagTesting25Nov2013\M10.DSG	11-1-2013	15:7:31	55397.000000	5539.700000	49488.986321	20.000000
C:\Users\cware\Desktop\Steller25Nov\TagTesting25Nov2013\M10.DSG	11-1-2013	15:7:31	55398.000000	5539.800000	49493.491268	20.000000
C:\Users\cware\Desktop\Steller25Nov\TagTesting25Nov2013\M10.DSG	11-1-2013	15:7:31	55399.000000	5539.900000	49492.470891	20.000000
C:\Users\cware\Desktop\Steller25Nov\TagTesting25Nov2013\M10.DSG	11-1-2013	15:7:31	55400.000000	5540.000000	49491.651959	20.000000
C:\Users\cware\Desktop\Steller25Nov\TagTesting25Nov2013\M10.DSG	11-1-2013	15:7:31	55401.000000	5540.100000	49489.809367	20.000000
C:\Users\cware\Desktop\Steller25Nov\TagTesting25Nov2013\M10.DSG	11-1-2013	15:7:31	55402.000000	5540.200000	49492.198505	20.000000
C:\Users\cware\Desktop\Steller25Nov\TagTesting25Nov2013\M10.DSG	11-1-2013	15:7:31	55403.000000	5540.300000	49488.464565	20.000000
C:\Users\cware\Desktop\Steller25Nov\TagTesting25Nov2013\M10.DSG	11-1-2013	15:7:31	55404.000000	5540.400000	49483.511115	20.000000
C:\Users\cware\Desktop\Steller25Nov\TagTesting25Nov2013\M10.DSG	11-1-2013	15:7:31	55405.000000	5540.500000	49487.642712	20.000000
C:\Users\cware\Desktop\Steller25Nov\TagTesting25Nov2013\M10.DSG	11-1-2013	15:7:31	55406.000000	5540.600000	49488.314846	20.000000
C:\Users\cware\Desktop\Steller25Nov\TagTesting25Nov2013\M10.DSG	11-1-2013	15:7:31	55407.000000	5540.700000	49491.922105	20.000000
C:\Users\cware\Desktop\Steller25Nov\TagTesting25Nov2013\M10.DSG	11-1-2013	15:7:31	55408.000000	5540.800000	49485.872572	20.000000
C:\Users\cware\Desktop\Steller25Nov\TagTesting25Nov2013\M10.DSG	11-1-2013	15:7:31	55409.000000	5540.900000	49490.276380	20.000000
C:\Users\cware\Desktop\Steller25Nov\TagTesting25Nov2013\M10.DSG	11-1-2013	15:7:31	55410.000000	5541.000000	49492.619182	20.000000
C:\Users\cware\Desktop\Steller25Nov\TagTesting25Nov2013\M10.DSG	11-1-2013	15:7:31	55411.000000	5541.100000	49490.852019	20.000000
C:\Users\cware\Desktop\Steller25Nov\TagTesting25Nov2013\M10.DSG	11-1-2013	15:7:31	55412.000000	5541.200000	49492.147395	20.000000
C:\Users\cware\Desktop\Steller25Nov\TagTesting25Nov2013\M10.DSG	11-1-2013	15:7:31	55413.000000	5541.300000	49508.077908	20.000000
C:\Users\cware\Desktop\Steller25Nov\TagTesting25Nov2013\M10.DSG	11-1-2013	15:7:31	55414.000000	5541.400000	49515.047344	20.000000
C:\Users\cware\Desktop\Steller25Nov\TagTesting25Nov2013\M10.DSG	11-1-2013	15:7:31	55415.000000	5541.500000	49523.983010	20.000000
C:\Users\cware\Desktop\Steller25Nov\TagTesting25Nov2013\M10.DSG	11-1-2013	15:7:31	55416.000000	5541.600000	49531.550081	20.000000
C:\Users\cware\Desktop\Steller25Nov\TagTesting25Nov2013\M10.DSG	11-1-2013	15:7:31	55417.000000	5541.700000	49535.059741	20.000000
C:\Users\cware\Desktop\Steller25Nov\TagTesting25Nov2013\M10.DSG	11-1-2013	15:7:31	55418.000000	5541.800000	49534.959986	20.000000
C:\Users\cware\Desktop\Steller25Nov\TagTesting25Nov2013\M10.DSG	11-1-2013	15:7:31	55419.000000	5541.900000	49534.088842	20.000000
C:\Users\cware\Desktop\Steller25Nov\TagTesting25Nov2013\M10.DSG	11-1-2013	15:7:31	55420.000000	5542.000000	49530.803130	20.000000
C:\Users\cware\Desktop\Steller25Nov\TagTesting25Nov2013\M10.DSG	11-1-2013	15:7:31	55421.000000	5542.100000	49524.007762	20.000000
C:\Users\cware\Desktop\Steller25Nov\TagTesting25Nov2013\M10.DSG	11-1-2013	15:7:31	55422.000000	5542.200000	49519.079155	20.000000
C:\Users\cware\Desktop\Steller25Nov\TagTesting25Nov2013\M10.DSG	11-1-2013	15:7:31	55423.000000	5542.300000	49513.354606	20.000000
C:\Users\cware\Desktop\Steller25Nov\TagTesting25Nov2013\M10.DSG	11-1-2013	15:7:31	55424.000000	5542.400000	49507.878355	20.000000
C:\Users\cware\Desktop\Steller25Nov\TagTesting25Nov2013\M10.DSG	11-1-2013	15:7:31	55425.000000	5542.500000	49506.733562	20.000000
C:\Users\cware\Desktop\Steller25Nov\TagTesting25Nov2013\M10.DSG	11-1-2013	15:7:31	55426.000000	5542.600000	49504.891500	20.000000
C:\Users\cware\Desktop\Steller25Nov\TagTesting25Nov2013\M10.DSG	11-1-2013	15:7:31	55427.000000	5542.700000	49499.912860	20.000000
C:\Users\cware\Desktop\Steller25Nov\TagTesting25Nov2013\M10.DSG	11-1-2013	15:7:31	55428.000000	5542.800000	49501.256920	20.000000
C:\Users\cware\Desktop\Steller25Nov\TagTesting25Nov2013\M10.DSG	11-1-2013	15:7:31	55429.000000	5542.900000	49495.358048	20.000000
C:\Users\cware\Desktop\Steller25Nov\TagTesting25Nov2013\M10.DSG	11-1-2013	15:7:31	55430.000000	5543.000000	49488.836154	20.000000
C:\Users\cware\Desktop\Steller25Nov\TagTesting25Nov2013\M10.DSG	11-1-2013	15:7:31	55431.000000	5543.100000	49488.686817	20.000000
C:\Users\cware\Desktop\Steller25Nov\TagTesting25Nov2013\M10.DSG	11-1-2013	15:7:31	55432.000000	5543.200000	49486.247581	20.000000
C:\Users\cware\Desktop\Steller25Nov\TagTesting25Nov2013\M10.DSG	11-1-2013	15:7:31	55433.000000	5543.300000	49475.916880	20.000000
C:\Users\cware\Desktop\Steller25Nov\TagTesting25Nov2013\M10.DSG	11-1-2013	15:7:31	55434.000000	5543.400000	49489.557281	20.000000
C:\Users\cware\Desktop\Steller25Nov\TagTesting25Nov2013\M10.DSG	11-1-2013	15:7:31	55435.000000	5543.500000	49494.136138	20.000000
C:\Users\cware\Desktop\Steller25Nov\TagTesting25Nov2013\M10.DSG	11-1-2013	15:7:31	55436.000000	5543.600000	49491.175510	20.000000
C:\Users\cware\Desktop\Steller25Nov\TagTesting25Nov2013\M10.DSG	11-1-2013	15:7:31	55437.000000	5543.700000	49489.408647	20.000000
C:\Users\cware\Desktop\Steller25Nov\TagTesting25Nov2013\M10.DSG	11-1-2013	15:7:31	55438.000000	5543.800000	49487.367809	20.000000
C:\Users\cware\Desktop\Steller25Nov\TagTesting25Nov2013\M10.DSG	11-1-2013	15:7:31	55439.000000	5543.900000	49474.922491	20.000000
C:\Users\cware\Desktop\Steller25Nov\TagTesting25Nov2013\M10.DSG	11-1-2013	15:7:31	55440.000000	5544.000000	49487.890319	20.000000
C:\Users\cware\Desktop\Steller25Nov\TagTesting25Nov2013\M10.DSG	11-1-2013	15:7:31	55441.000000	5544.100000	49507.106028	20.000000
C:\Users\cware\Desktop\Steller25Nov\TagTesting25Nov2013\M10.DSG	11-1-2013	15:7:31	55442.000000	5544.200000	49531.225225	20.000000
C:\Users\cware\Desktop\Steller25Nov\TagTesting25Nov2013\M10.DSG	11-1-2013	15:7:31	55443.000000	5544.300000	49566.694999	20.000000
C:\Users\cware\Desktop\Steller25Nov\TagTesting25Nov2013\M10.DSG	11-1-2013	15:7:31	55444.000000	5544.400000	49599.202860	20.000000
C:\Users\cware\Desktop\Steller25Nov\TagTesting25Nov2013\M10.DSG	11-1-2013	15:7:31	55445.000000	5544.500000	49623.695166	20.000000
C:\Users\cware\Desktop\Steller25Nov\TagTesting25Nov2013\M10.DSG	11-1-2013	15:7:31	55446.000000	5544.600000	49640.023365	20.000000
C:\Users\cware\Desktop\Steller25Nov\TagTesting25Nov2013\M10.DSG	11-1-2013	15:7:31	55447.000000	5544.700000	49655.506098	20.000000
C:\Users\cware\Desktop\Steller25Nov\TagTesting25Nov2013\M10.DSG	11-1-2013	15:7:31	55448.000000	5544.800000	49671.535222	20.000000
C:\Users\cware\Desktop\Steller25Nov\TagTesting25Nov2013\M10.DSG	11-1-2013	15:7:31	55449.000000	5544.900000	49674.546667	20.000000
C:\Users\cware\Desktop\Steller25Nov\TagTesting25Nov2013\M10.DSG	11-1-2013	15:7:31	55450.000000	5545.000000	49678.529570	20.000000
C:\Users\cware\Desktop\Steller25Nov\TagTesting25Nov2013\M10.DSG	11-1-2013	15:7:31	55451.000000	5545.100000	49670.315329	20.000000
C:\Users\cware\Desktop\Steller25Nov\TagTesting25Nov2013\M10.DSG	11-1-2013	15:7:31	55452.000000	5545.200000	49674.546632	20.000000
C:\Users\cware\Desktop\Steller25Nov\TagTesting25Nov2013\M10.DSG	11-1-2013	15:7:31	55453.000000	5545.300000	49689.655457	20.000000
C:\Users\cware\Desktop\Steller25Nov\TagTesting25Nov2013\M10.DSG	11-1-2013	15:7:31	55454.000000	5545.400000	49701.503682	20.000000
C:\Users\cware\Desktop\Steller25Nov\TagTesting25Nov2013\M10.DSG	11-1-2013	15:7:31	55455.000000	5545.500000	49709.866846	20.000000
C:\Users\cware\Desktop\Steller25Nov\TagTesting25Nov2013\M10.DSG	11-1-2013	15:7:31	55456.000000	5545.600000	49699.586646	20.000000
C:\Users\cware\Desktop\Steller25Nov\TagTesting25Nov2013\M10.DSG	11-1-2013	15:7:31	55457.000000	5545.700000	49705.162236	20.000000
C:\Users\cware\Desktop\Steller25Nov\TagTesting25Nov2013\M10.DSG	11-1-2013	15:7:31	55458.000000	5545.800000	49728.012242	20.000000
C:\Users\cware\Desktop\Steller25Nov\TagTesting25Nov2013\M10.DSG	11-1-2013	15:7:31	55459.000000	5545.900000	49732.317877	20.000000
C:\Users\cware\Desktop\Steller25Nov\TagTesting25Nov2013\M10.DSG	11-1-2013	15:7:31	55460.000000	5546.000000	49741.627407	20.000000
C:\Users\cware\Desktop\Steller25Nov\TagTesting25Nov2013\M10.DSG	11-1-2013	15:7:31	55461.000000	5546.100000	49746.057921	20.000000
C:\Users\cware\Desktop\Steller25Nov\TagTesting25Nov2013\M10.DSG	11-1-2013	15:7:31	55462.000000	5546.200000	49752.504733	20.000000
C:\Users\cware\Desktop\Steller25Nov\TagTesting25Nov2013\M10.DSG	11-1-2013	15:7:31	55463.000000	5546.300000	49764.526711	20.000000
C:\Users\cware\Desktop\Steller25Nov\TagTesting25Nov2013\M10.DSG	11-1-2013	15:7:31	55464.000000	5546.400000	49756.785708	20.000000
C:\Users\cware\Desktop\Steller25Nov\TagTesting25Nov2013\M10.DSG	11-1-2013	15:7:31	55465.000000	5546.500000	49766.916174	20.000000
C:\Users\cware\Desktop\Steller25Nov\TagTesting25Nov2013\M10.DSG	11-1-2013	15:7:31	55466.000000	5546.600000	49773.163954	20.000000
C:\Users\cware\Desktop\Steller25Nov\TagTesting25Nov2013\M10.DSG	11-1-2013	15:7:31	55467.000000	5546.700000	49778.092003	20.000000
C:\Users\cware\Desktop\Steller25Nov\TagTesting25Nov2013\M10.DSG	11-1-2013	15:7:31	55468.000000	5546.800000	49782.647102	20.000000
C:\Users\cware\Desktop\Steller25Nov\TagTesting25Nov2013\M10.DSG	11-1-2013	15:7:31	55469.000000	5546.900000	49775.652518	20.000000
C:\Users\cware\Desktop\Steller25Nov\TagTesting25Nov2013\M10.DSG	11-1-2013	15:7:31	55470.000000	5547.000000	49783.493045	20.000000
C:\Users\cware\Desktop\Steller25Nov\TagTesting25Nov2013\M10.DSG	11-1-2013	15:7:31	55471.000000	5547.100000	49785.857643	20.000000
C:\Users\cware\Desktop\Steller25Nov\TagTesting25Nov2013\M10.DSG	11-1-2013	15:7:31	55472.000000	5547.200000	49787.400782	20.000000
C:\Users\cware\Desktop\Steller25Nov\TagTesting25Nov2013\M10.DSG	11-1-2013	15:7:31	55473.000000	5547.300000	49790.910369	20.000000
C:\Users\cware\Desktop\Steller25Nov\TagTesting25Nov2013\M10.DSG	11-1-2013	15:7:31	55474.000000	5547.400000	49792.403639	20.000000
C:\Users\cware\Desktop\Steller25Nov\TagTesting25Nov2013\M10.DSG	11-1-2013	15:7:31	55475.000000	5547.500000	49794.917382	20.000000
C:\Users\cware\Desktop\Steller25Nov\TagTesting25Nov2013\M10.DSG	11-1-2013	15:7:31	55476.000000	5547.600000	49791.582198	20.000000
C:\Users\cware\Desktop\Steller25Nov\TagTesting25Nov2013\M10.DSG	11-1-2013	15:7:31	55477.000000	5547.700000	49799.696543	20.000000
C:\Users\cware\Desktop\Steller25Nov\TagTesting25Nov2013\M10.DSG	11-1-2013	15:7:31	55478.000000	5547.800000	49805.421312	20.000000
C:\Users\cware\Desktop\Steller25Nov\TagTesting25Nov2013\M10.DSG	11-1-2013	15:7:31	55479.000000	5547.900000	49812.340956	20.000000
C:\Users\cware\Desktop\Steller25Nov\TagTesting25Nov2013\M10.DSG	11-1-2013	15:7:31	55480.000000	5548.000000	49813.037969	20.000000
C:\Users\cware\Desktop\Steller25Nov\TagTesting25Nov2013\M10.DSG	11-1-2013	15:7:31	55481.000000	5548.100000	49819.359885	20.000000
C:\Users\cware\Desktop\Steller25Nov\TagTesting25Nov2013\M10.DSG	11-1-2013	15:7:31	55482.000000	5548.200000	49819.932285	20.000000
C:\Users\cware\Desktop\Steller25Nov\TagTesting25Nov2013\M10.DSG	11-1-2013	15:7:31	55483.000000	5548.300000	49821.027763	20.000000
C:\Users\cware\Desktop\Steller25Nov\TagTesting25Nov2013\M10.DSG	11-1-2013	15:7:31	55484.000000	5548.400000	49825.906698	20.000000
C:\Users\cware\Desktop\Steller25Nov\TagTesting25Nov2013\M10.DSG	11-1-2013	15:7:31	55485.000000	5548.500000	49829.092125	20.000000
C:\Users\cware\Desktop\Steller25Nov\TagTesting25Nov2013\M10.DSG	11-1-2013	15:7:31	55486.000000	5548.600000	49832.079058	20.000000
C:\Users\cware\Desktop\Steller25Nov\TagTesting25Nov2013\M10.DSG	11-1-2013	15:7:31	55487.000000	5548.700000	49835.115633	20.000000
C:\Users\cware\Desktop\Steller25Nov\TagTesting25Nov2013\M10.DSG	11-1-2013	15:7:31	55488.000000	5548.800000	49831.108149	20.000000
C:\Users\cware\Desktop\Steller25Nov\TagTesting25Nov2013\M10.DSG	11-1-2013	15:7:31	55489.000000	5548.900000	49828.619162	20.000000
C:\Users\cware\Desktop\Steller25Nov\TagTesting25Nov2013\M10.DSG	11-1-2013	15:7:31	55490.000000	5549.000000	49834.393542	20.000000
C:\Users\cware\Desktop\Steller25Nov\TagTesting25Nov2013\M10.DSG	11-1-2013	15:7:31	55491.000000	5549.100000	49835.438932	20.000000
C:\Users\cware\Desktop\Steller25Nov\TagTesting25Nov2013\M10.DSG	11-1-2013	15:7:31	55492.000000	5549.200000	49838.799229	20.000000
C:\Users\cware\Desktop\Steller25Nov\TagTesting25Nov2013\M10.DSG	11-1-2013	15:7:31	55493.000000	5549.300000	49842.009836	20.000000
C:\Users\cware\Desktop\Steller25Nov\TagTesting25Nov2013\M10.DSG	11-1-2013	15:7:31	55494.000000	5549.400000	49843.876933	20.000000
C:\Users\cware\Desktop\Steller25Nov\TagTesting25Nov2013\M10.DSG	11-1-2013	15:7:31	55495.000000	5549.500000	49849.427544	20.000000
C:\Users\cware\Desktop\Steller25Nov\TagTesting25Nov2013\M10.DSG	11-1-2013	15:7:31	55496.000000	5549.600000	49846.465611	20.000000
C:\Users\cware\Desktop\Steller25Nov\TagTesting25Nov2013\M10.DSG	11-1-2013	15:7:31	55497.000000	5549.700000	49853.086511	20.000000
C:\Users\cware\Desktop\Steller25Nov\TagTesting25Nov2013\M10.DSG	11-1-2013	15:7:31	55498.000000	5549.800000	49850.771879	20.000000
C:\Users\cware\Desktop\Steller25Nov\TagTesting25Nov2013\M10.DSG	11-1-2013	15:7:31	55499.000000	5549.900000	49849.925507	20.000000
C:\Users\cware\Desktop\Steller25Nov\TagTesting25Nov2013\M10.DSG	11-1-2013	15:7:31	55500.000000	5550.000000	49855.600555	20.000000
C:\Users\cware\Desktop\Steller25Nov\TagTesting25Nov2013\M10.DSG	11-1-2013	15:7:31	55501.000000	5550.100000	49854.529890	20.000000
C:\Users\cware\Desktop\Steller25Nov\TagTesting25Nov2013\M10.DSG	11-1-2013	15:7:31	55502.000000	5550.200000	49858.089450	20.000000
C:\Users\cware\Desktop\Steller25Nov\TagTesting25Nov2013\M10.DSG	11-1-2013	15:7:31	55503.000000	5550.300000	49856.397333	20.000000
C:\Users\cware\Desktop\Steller25Nov\TagTesting25Nov2013\M10.DSG	11-1-2013	15:7:31	55504.000000	5550.400000	49856.297043	20.000000
C:\Users\cware\Desktop\Steller25Nov\TagTesting25Nov2013\M10.DSG	11-1-2013	15:7:31	55505.000000	5550.500000	49858.363430	20.000000
C:\Users\cware\Desktop\Steller25Nov\TagTesting25Nov2013\M10.DSG	11-1-2013	15:7:31	55506.000000	5550.600000	49862.818764	20.000000
C:\Users\cware\Desktop\Steller25Nov\TagTesting25Nov2013\M10.DSG	11-1-2013	15:7:31	55507.000000	5550.700000	49863.988556	20.000000
C:\Users\cware\Desktop\Steller25Nov\TagTesting25Nov2013\M10.DSG	11-1-2013	15:7:31	55508.000000	5550.800000	49869.962497	20.000000
C:\Users\cware\Desktop\Steller25Nov\TagTesting25Nov2013\M10.DSG	11-1-2013	15:7:31	55509.000000	5550.900000	49873.447096	20.000000
C:\Users\cware\Desktop\Steller25Nov\TagTesting25Nov2013\M10.DSG	11-1-2013	15:7:31	55510.000000	5551.000000	49870.236192	20.000000
C:\Users\cware\Desktop\Steller25Nov\TagTesting25Nov2013\M10.DSG	11-1-2013	15:7:31	55511.000000	5551.100000	49878.674067	20.000000
C:\Users\cware\Desktop\Steller25Nov\TagTesting25Nov2013\M10.DSG	11-1-2013	15:7:31	55512.000000	5551.200000	49883.279000	20.000000
C:\Users\cware\Desktop\Steller25Nov\TagTesting25Nov2013\M10.DSG	11-1-2013	15:7:31	55513.000000	5551.300000	49882.009710	20.000000
C:\Users\cware\Desktop\Steller25Nov\TagTesting25Nov2013\M10.DSG	11-1-2013	15:7:31	55514.000000	5551.400000	49887.709684	20.000000
C:\Users\cware\Desktop\Steller25Nov\TagTesting25Nov2013\M10.DSG	11-1-2013	15:7:31	55515.000000	5551.500000	49885.270605	20.000000
C:\Users\cware\Desktop\Steller25Nov\TagTesting25Nov2013\M10.DSG	11-1-2013	15:7:31	55516.000000	5551.600000	49902.370146	20.000000
C:\Users\cware\Desktop\Steller25Nov\TagTesting25Nov2013\M10.DSG	11-1-2013	15:7:31	55517.000000	5551.700000	49894.479929	20.000000
C:\Users\cware\Desktop\Steller25Nov\TagTesting25Nov2013\M10.DSG	11-1-2013	15:7:31	55518.000000	5551.800000	49894.704285	20.000000
C:\Users\cware\Desktop\Steller25Nov\TagTesting25Nov2013\M10.DSG	11-1-2013	15:7:31	55519.000000	5551.900000	49893.957530	20.000000
C:\Users\cware\Desktop\Steller25Nov\TagTesting25Nov2013\M10.DSG	11-1-2013	15:7:31	55520.000000	5552.000000	49894.056958	20.000000
C:\Users\cware\Desktop\Steller25Nov\TagTesting25Nov2013\M10.DSG	11-1-2013	15:7:31	55521.000000	5552.100000	49905.979799	20.000000
C:\Users\cware\Desktop\Steller25Nov\TagTesting25Nov2013\M10.DSG	11-1-2013	15:7:31	55522.000000	5552.200000	49901.374599	20.000000
C:\Users\cware\Desktop\Steller25Nov\TagTesting25Nov2013\M10.DSG	11-1-2013	15:7:31	55523.000000	5552.300000	49909.340198	20.000000
C:\Users\cware\Desktop\Steller25Nov\TagTesting25Nov2013\M10.DSG	11-1-2013	15:7:31	55524.000000	5552.400000	49912.153078	20.000000
C:\Users\cware\Desktop\Steller25Nov\TagTesting25Nov2013\M10.DSG	11-1-2013	15:7:31	55525.000000	5552.500000	49906.826158	20.000000
C:\Users\cware\Desktop\Steller25Nov\TagTesting25Nov2013\M10.DSG	11-1-2013	15:7:31	55526.000000	5552.600000	49911.281750	20.000000
C:\Users\cware\Desktop\Steller25Nov\TagTesting25Nov2013\M10.DSG	11-1-2013	15:7:31	55527.000000	5552.700000	49918.351352	20.000000
C:\Users\cware\Desktop\Steller25Nov\TagTesting25Nov2013\M10.DSG	11-1-2013	15:7:31	55528.000000	5552.800000	49920.790457	20.000000
C:\Users\cware\Desktop\Steller25Nov\TagTesting25Nov2013\M10.DSG	11-1-2013	15:7:31	55529.000000	5552.900000	49926.465474	20.000000
C:\Users\cware\Desktop\Steller25Nov\TagTesting25Nov2013\M10.DSG	11-1-2013	15:7:31	55530.000000	5553.000000	49932.314780	20.000000
C:\Users\cware\Desktop\Steller25Nov\TagTesting25Nov2013\M10.DSG	11-1-2013	15:7:31	55531.000000	5553.100000	49936.944495	20.000000
C:\Users\cware\Desktop\Steller25Nov\TagTesting25Nov2013\M10.DSG	11-1-2013	15:7:31	55532.000000	5553.200000	49938.090071	20.000000
C:\Users\cware\Desktop\Steller25Nov\TagTesting25Nov2013\M10.DSG	11-1-2013	15:7:31	55533.000000	5553.300000	49940.429913	20.000000
C:\Users\cware\Desktop\Steller25Nov\TagTesting25Nov2013\M10.DSG	11-1-2013	15:7:31	55534.000000	5553.400000	49930.921530	20.000000
C:\Users\cware\Desktop\Steller25Nov\TagTesting25Nov2013\M10.DSG	11-1-2013	15:7:31	55535.000000	5553.500000	49934.157022	20.000000
C:\Users\cware\Desktop\Steller25Nov\TagTesting25Nov2013\M10.DSG	11-1-2013	15:7:31	55536.000000	5553.600000	49924.599199	20.000000
C:\Users\cware\Desktop\Steller25Nov\TagTesting25Nov2013\M10.DSG	11-1-2013	15:7:31	55537.000000	5553.700000	49924.798327	20.000000
C:\Users\cware\Desktop\Steller25Nov\TagTesting25Nov2013\M10.DSG	11-1-2013	15:7:31	55538.000000	5553.800000	49931.817591	20.000000
C:\Users\cware\Desktop\Steller25Nov\TagTesting25Nov2013\M10.DSG	11-1-2013	15:7:31	55539.000000	5553.900000	49933.435666	20.000000
C:\Users\cware\Desktop\Steller25Nov\TagTesting25Nov2013\M10.DSG	11-1-2013	15:7:31	55540.000000	5554.000000	49931.644016	20.000000
C:\Users\cware\Desktop\Steller25Nov\TagTesting25Nov2013\M10.DSG	11-1-2013	15:7:31	55541.000000	5554.100000	49937.468335	20.000000
C:\Users\cware\Desktop\Steller25Nov\TagTesting25Nov2013\M10.DSG	11-1-2013	15:7:31	55542.000000	5554.200000	49937.692306	20.000000
C:\Users\cware\Desktop\Steller25Nov\TagTesting25Nov2013\M10.DSG	11-1-2013	15:7:31	55543.000000	5554.300000	49934.506345	20.000000
C:\Users\cware\Desktop\Steller25Nov\TagTesting25Nov2013\M10.DSG	11-1-2013	15:7:31	55544.000000	5554.400000	49933.187234	20.000000
C:\Users\cware\Desktop\Steller25Nov\TagTesting25Nov2013\M10.DSG	11-1-2013	15:7:31	55545.000000	5554.500000	49934.207737	20.000000
C:\Users\cware\Desktop\Steller25Nov\TagTesting25Nov2013\M10.DSG	11-1-2013	15:7:31	55546.000000	5554.600000	49932.614921	20.000000
C:\Users\cware\Desktop\Steller25Nov\TagTesting25Nov2013\M10.DSG	11-1-2013	15:7:31	55547.000000	5554.700000	49937.667664	20.000000
C:\Users\cware\Desktop\Steller25Nov\TagTesting25Nov2013\M10.DSG	11-1-2013	15:7:31	55548.000000	5554.800000	49942.869968	20.000000
C:\Users\cware\Desktop\Steller25Nov\TagTesting25Nov2013\M10.DSG	11-1-2013	15:7:31	55549.000000	5554.900000	49947.275647	20.000000
C:\Users\cware\Desktop\Steller25Nov\TagTesting25Nov2013\M10.DSG	11-1-2013	15:7:31	55550.000000	5555.000000	49944.189614	20.000000
C:\Users\cware\Desktop\Steller25Nov\TagTesting25Nov2013\M10.DSG	11-1-2013	15:7:31	55551.000000	5555.100000	49910.586890	20.000000
C:\Users\cware\Desktop\Steller25Nov\TagTesting25Nov2013\M10.DSG	11-1-2013	15:7:31	55552.000000	5555.200000	49890.848828	20.000000
C:\Users\cware\Desktop\Steller25Nov\TagTesting25Nov2013\M10.DSG	11-1-2013	15:7:31	55553.000000	5555.300000	49870.761776	20.000000
C:\Users\cware\Desktop\Steller25Nov\TagTesting25Nov2013\M10.DSG	11-1-2013	15:7:31	55554.000000	5555.400000	49835.018490	20.000000
C:\Users\cware\Desktop\Steller25Nov\TagTesting25Nov2013\M10.DSG	11-1-2013	15:7:31	55555.000000	5555.500000	49794.072762	20.000000
C:\Users\cware\Desktop\Steller25Nov\TagTesting25Nov2013\M10.DSG	11-1-2013	15:7:31	55556.000000	5555.600000	49771.571543	20.000000
C:\Users\cware\Desktop\Steller25Nov\TagTesting25Nov2013\M10.DSG	11-1-2013	15:7:31	55557.000000	5555.700000	49743.668807	20.000000
C:\Users\cware\Desktop\Steller25Nov\TagTesting25Nov2013\M10.DSG	11-1-2013	15:7:31	55558.000000	5555.800000	49717.234912	20.000000
C:\Users\cware\Desktop\Steller25Nov\TagTesting25Nov2013\M10.DSG	11-1-2013	15:7:31	55559.000000	5555.900000	49695.903233	20.000000
C:\Users\cware\Desktop\Steller25Nov\TagTesting25Nov2013\M10.DSG	11-1-2013	15:7:31	55560.000000	5556.000000	49670.838362	20.000000
C:\Users\cware\Desktop\Steller25Nov\TagTesting25Nov2013\M10.DSG	11-1-2013	15:7:31	55561.000000	5556.100000	49652.991527	20.000000
C:\Users\cware\Desktop\Steller25Nov\TagTesting25Nov2013\M10.DSG	11-1-2013	15:7:31	55562.000000	5556.200000	49636.638228	20.000000
C:\Users\cware\Desktop\Steller25Nov\TagTesting25Nov2013\M10.DSG	11-1-2013	15:7:31	55563.000000	5556.300000	49617.721486	20.000000
C:\Users\cware\Desktop\Steller25Nov\TagTesting25Nov2013\M10.DSG	11-1-2013	15:7:31	55564.000000	5556.400000	49596.190858	20.000000
C:\Users\cware\Desktop\Steller25Nov\TagTesting25Nov2013\M10.DSG	11-1-2013	15:7:31	55565.000000	5556.500000	49575.631359	20.000000
C:\Users\cware\Desktop\Steller25Nov\TagTesting25Nov2013\M10.DSG	11-1-2013	15:7:31	55566.000000	5556.600000	49559.253035	20.000000
C:\Users\cware\Desktop\Steller25Nov\TagTesting25Nov2013\M10.DSG	11-1-2013	15:7:31	55567.000000	5556.700000	49538.916955	20.000000
C:\Users\cware\Desktop\Steller25Nov\TagTesting25Nov2013\M10.DSG	11-1-2013	15:7:31	55568.000000	5556.800000	49521.841839	20.000000
C:\Users\cware\Desktop\Steller25Nov\TagTesting25Nov2013\M10.DSG	11-1-2013	15:7:31	55569.000000	5556.900000	49495.606649	20.000000
C:\Users\cware\Desktop\Steller25Nov\TagTesting25Nov2013\M10.DSG	11-1-2013	15:7:31	55570.000000	5557.000000	49487.167930	20.000000
C:\Users\cware\Desktop\Steller25Nov\TagTesting25Nov2013\M10.DSG	11-1-2013	15:7:31	55571.000000	5557.100000	49486.967748	20.000000
C:\Users\cware\Desktop\Steller25Nov\TagTesting25Nov2013\M10.DSG	11-1-2013	15:7:31	55572.000000	5557.200000	49490.999004	20.000000
C:\Users\cware\Desktop\Steller25Nov\TagTesting25Nov2013\M10.DSG	11-1-2013	15:7:31	55573.000000	5557.300000	49490.999464	20.000000
C:\Users\cware\Desktop\Steller25Nov\TagTesting25Nov2013\M10.DSG	11-1-2013	15:7:31	55574.000000	5557.400000	49488.660082	20.000000
C:\Users\cware\Desktop\Steller25Nov\TagTesting25Nov2013\M10.DSG	11-1-2013	15:7:31	55575.000000	5557.500000	49489.630895	20.000000
C:\Users\cware\Desktop\Steller25Nov\TagTesting25Nov2013\M10.DSG	11-1-2013	15:7:31	55576.000000	5557.600000	49488.635760	20.000000
C:\Users\cware\Desktop\Steller25Nov\TagTesting25Nov2013\M10.DSG	11-1-2013	15:7:31	55577.000000	5557.700000	49488.336768	20.000000
C:\Users\cware\Desktop\Steller25Nov\TagTesting25Nov2013\M10.DSG	11-1-2013	15:7:31	55578.000000	5557.800000	49488.586359	20.000000
C:\Users\cware\Desktop\Steller25Nov\TagTesting25Nov2013\M10.DSG	11-1-2013	15:7:31	55579.000000	5557.900000	49490.801317	20.000000
C:\Users\cware\Desktop\Steller25Nov\TagTesting25Nov2013\M10.DSG	11-1-2013	15:7:31	55580.000000	5558.000000	49492.021126	20.000000
C:\Users\cware\Desktop\Steller25Nov\TagTesting25Nov2013\M10.DSG	11-1-2013	15:7:31	55581.000000	5558.100000	49491.746874	20.000000
C:\Users\cware\Desktop\Steller25Nov\TagTesting25Nov2013\M10.DSG	11-1-2013	15:7:31	55582.000000	5558.200000	49491.722204	20.000000
C:\Users\cware\Desktop\Steller25Nov\TagTesting25Nov2013\M10.DSG	11-1-2013	15:7:31	55583.000000	5558.300000	49493.514549	20.000000
C:\Users\cware\Desktop\Steller25Nov\TagTesting25Nov2013\M10.DSG	11-1-2013	15:7:31	55584.000000	5558.400000	49493.365690	20.000000
C:\Users\cware\Desktop\Steller25Nov\TagTesting25Nov2013\M10.DSG	11-1-2013	15:7:31	55585.000000	5558.500000	49490.826381	20.000000
C:\Users\cware\Desktop\Steller25Nov\TagTesting25Nov2013\M10.DSG	11-1-2013	15:7:31	55586.000000	5558.600000	49491.648452	20.000000
C:\Users\cware\Desktop\Steller25Nov\TagTesting25Nov2013\M10.DSG	11-1-2013	15:7:31	55587.000000	5558.700000	49492.272831	20.000000
C:\Users\cware\Desktop\Steller25Nov\TagTesting25Nov2013\M10.DSG	11-1-2013	15:7:31	55588.000000	5558.800000	49494.015967	20.000000
C:\Users\cware\Desktop\Steller25Nov\TagTesting25Nov2013\M10.DSG	11-1-2013	15:7:31	55589.000000	5558.900000	49491.278433	20.000000
C:\Users\cware\Desktop\Steller25Nov\TagTesting25Nov2013\M10.DSG	11-1-2013	15:7:31	55590.000000	5559.000000	49529.411390	20.000000
C:\Users\cware\Desktop\Steller25Nov\TagTesting25Nov2013\M10.DSG	11-1-2013	15:7:31	55591.000000	5559.100000	49575.982981	20.000000
C:\Users\cware\Desktop\Steller25Nov\TagTesting25Nov2013\M10.DSG	11-1-2013	15:7:31	55592.000000	5559.200000	49619.866004	20.000000
C:\Users\cware\Desktop\Steller25Nov\TagTesting25Nov2013\M10.DSG	11-1-2013	15:7:31	55593.000000	5559.300000	49653.070450	20.000000
C:\Users\cware\Desktop\Steller25Nov\TagTesting25Nov2013\M10.DSG	11-1-2013	15:7:31	55594.000000	5559.400000	49675.671618	20.000000
C:\Users\cware\Desktop\Steller25Nov\TagTesting25Nov2013\M10.DSG	11-1-2013	15:7:31	55595.000000	5559.500000	49689.212151	20.000000
C:\Users\cware\Desktop\Steller25Nov\TagTesting25Nov2013\M10.DSG	11-1-2013	15:7:31	55596.000000	5559.600000	49687.868388	20.000000
C:\Users\cware\Desktop\Steller25Nov\TagTesting25Nov2013\M10.DSG	11-1-2013	15:7:31	55597.000000	5559.700000	49647.644550	20.000000
C:\Users\cware\Desktop\Steller25Nov\TagTesting25Nov2013\M10.DSG	11-1-2013	15:7:31	55598.000000	5559.800000	49656.680189	20.000000
C:\Users\cware\Desktop\Steller25Nov\TagTesting25Nov2013\M10.DSG	11-1-2013	15:7:31	55599.000000	5559.900000	49679.654992	20.000000
C:\Users\cware\Desktop\Steller25Nov\TagTesting25Nov2013\M10.DSG	11-1-2013	15:7:31	55600.000000	5560.000000	49692.672824	20.000000
C:\Users\cware\Desktop\Steller25Nov\TagTesting25Nov2013\M10.DSG	11-1-2013	15:7:31	55601.000000	5560.100000	49707.781598	20.000000
C:\Users\cware\Desktop\Steller25Nov\TagTesting25Nov2013\M10.DSG	11-1-2013	15:7:31	55602.000000	5560.200000	49724.185504	20.000000
C:\Users\cware\Desktop\Steller25Nov\TagTesting25Nov2013\M10.DSG	11-1-2013	15:7:31	55603.000000	5560.300000	49733.967083	20.000000
C:\Users\cware\Desktop\Steller25Nov\TagTesting25Nov2013\M10.DSG	11-1-2013	15:7:31	55604.000000	5560.400000	49738.248618	20.000000
C:\Users\cware\Desktop\Steller25Nov\TagTesting25Nov2013\M10.DSG	11-1-2013	15:7:31	55605.000000	5560.500000	49759.953864	20.000000
C:\Users\cware\Desktop\Steller25Nov\TagTesting25Nov2013\M10.DSG	11-1-2013	15:7:31	55606.000000	5560.600000	49778.472810	20.000000
C:\Users\cware\Desktop\Steller25Nov\TagTesting25Nov2013\M10.DSG	11-1-2013	15:7:31	55607.000000	5560.700000	49789.424936	20.000000
C:\Users\cware\Desktop\Steller25Nov\TagTesting25Nov2013\M10.DSG	11-1-2013	15:7:31	55608.000000	5560.800000	49801.746036	20.000000
C:\Users\cware\Desktop\Steller25Nov\TagTesting25Nov2013\M10.DSG	11-1-2013	15:7:31	55609.000000	5560.900000	49813.270335	20.000000
C:\Users\cware\Desktop\Steller25Nov\TagTesting25Nov2013\M10.DSG	11-1-2013	15:7:31	55610.000000	5561.000000	49825.492233	20.000000
C:\Users\cware\Desktop\Steller25Nov\TagTesting25Nov2013\M10.DSG	11-1-2013	15:7:31	55611.000000	5561.100000	49829.026790	20.000000
C:\Users\cware\Desktop\Steller25Nov\TagTesting25Nov2013\M10.DSG	11-1-2013	15:7:31	55612.000000	5561.200000	49839.854344	20.000000
C:\Users\cware\Desktop\Steller25Nov\TagTesting25Nov2013\M10.DSG	11-1-2013	15:7:31	55613.000000	5561.300000	49845.504480	20.000000
C:\Users\cware\Desktop\Steller25Nov\TagTesting25Nov2013\M10.DSG	11-1-2013	15:7:31	55614.000000	5561.400000	49853.917955	20.000000
C:\Users\cware\Desktop\Steller25Nov\TagTesting25Nov2013\M10.DSG	11-1-2013	15:7:31	55615.000000	5561.500000	49868.777898	20.000000
C:\Users\cware\Desktop\Steller25Nov\TagTesting25Nov2013\M10.DSG	11-1-2013	15:7:31	55616.000000	5561.600000	49870.296138	20.000000
C:\Users\cware\Desktop\Steller25Nov\TagTesting25Nov2013\M10.DSG	11-1-2013	15:7:31	55617.000000	5561.700000	49874.677346	20.000000
C:\Users\cware\Desktop\Steller25Nov\TagTesting25Nov2013\M10.DSG	11-1-2013	15:7:31	55618.000000	5561.800000	49877.764006	20.000000
C:\Users\cware\Desktop\Steller25Nov\TagTesting25Nov2013\M10.DSG	11-1-2013	15:7:31	55619.000000	5561.900000	49883.015725	20.000000
C:\Users\cware\Desktop\Steller25Nov\TagTesting25Nov2013\M10.DSG	11-1-2013	15:7:31	55620.000000	5562.000000	49891.453890	20.000000
C:\Users\cware\Desktop\Steller25Nov\TagTesting25Nov2013\M10.DSG	11-1-2013	15:7:31	55621.000000	5562.100000	49891.902225	20.000000
C:\Users\cware\Desktop\Steller25Nov\TagTesting25Nov2013\M10.DSG	11-1-2013	15:7:31	55622.000000	5562.200000	49884.235736	20.000000
C:\Users\cware\Desktop\Steller25Nov\TagTesting25Nov2013\M10.DSG	11-1-2013	15:7:31	55623.000000	5562.300000	49899.394262	20.000000
C:\Users\cware\Desktop\Steller25Nov\TagTesting25Nov2013\M10.DSG	11-1-2013	15:7:31	55624.000000	5562.400000	49909.723944	20.000000
C:\Users\cware\Desktop\Steller25Nov\TagTesting25Nov2013\M10.DSG	11-1-2013	15:7:31	55625.000000	5562.500000	49920.800780	20.000000
C:\Users\cware\Desktop\Steller25Nov\TagTesting25Nov2013\M10.DSG	11-1-2013	15:7:31	55626.000000	5562.600000	49924.758483	20.000000
C:\Users\cware\Desktop\Steller25Nov\TagTesting25Nov2013\M10.DSG	11-1-2013	15:7:31	55627.000000	5562.700000	49936.083970	20.000000
C:\Users\cware\Desktop\Steller25Nov\TagTesting25Nov2013\M10.DSG	11-1-2013	15:7:31	55628.000000	5562.800000	49941.186584	20.000000
C:\Users\cware\Desktop\Steller25Nov\TagTesting25Nov2013\M10.DSG	11-1-2013	15:7:31	55629.000000	5562.900000	49937.702010	20.000000
C:\Users\cware\Desktop\Steller25Nov\TagTesting25Nov2013\M10.DSG	11-1-2013	15:7:31	55630.000000	5563.000000	49936.880477	20.000000
C:\Users\cware\Desktop\Steller25Nov\TagTesting25Nov2013\M10.DSG	11-1-2013	15:7:31	55631.000000	5563.100000	49945.144213	20.000000
C:\Users\cware\Desktop\Steller25Nov\TagTesting25Nov2013\M10.DSG	11-1-2013	15:7:31	55632.000000	5563.200000	49959.855139	20.000000
C:\Users\cware\Desktop\Steller25Nov\TagTesting25Nov2013\M10.DSG	11-1-2013	15:7:31	55633.000000	5563.300000	49947.981945	20.000000
C:\Users\cware\Desktop\Steller25Nov\TagTesting25Nov2013\M10.DSG	11-1-2013	15:7:31	55634.000000	5563.400000	49966.675282	20.000000
C:\Users\cware\Desktop\Steller25Nov\TagTesting25Nov2013\M10.DSG	11-1-2013	15:7:31	55635.000000	5563.500000	49973.570247	20.000000
C:\Users\cware\Desktop\Steller25Nov\TagTesting25Nov2013\M10.DSG	11-1-2013	15:7:31	55636.000000	5563.600000	49970.632990	20.000000
C:\Users\cware\Desktop\Steller25Nov\TagTesting25Nov2013\M10.DSG	11-1-2013	15:7:31	55637.000000	5563.700000	49972.997378	20.000000
C:\Users\cware\Desktop\Steller25Nov\TagTesting25Nov2013\M10.DSG	11-1-2013	15:7:31	55638.000000	5563.800000	49980.987729	20.000000
C:\Users\cware\Desktop\Steller25Nov\TagTesting25Nov2013\M10.DSG	11-1-2013	15:7:31	55639.000000	5563.900000	49988.704114	20.000000
C:\Users\cware\Desktop\Steller25Nov\TagTesting25Nov2013\M10.DSG	11-1-2013	15:7:31	55640.000000	5564.000000	49975.810640	20.000000
C:\Users\cware\Desktop\Steller25Nov\TagTesting25Nov2013\M10.DSG	11-1-2013	15:7:31	55641.000000	5564.100000	49978.648206	20.000000
C:\Users\cware\Desktop\Steller25Nov\TagTesting25Nov2013\M10.DSG	11-1-2013	15:7:31	55642.000000	5564.200000	49977.553210	20.000000
C:\Users\cware\Desktop\Steller25Nov\TagTesting25Nov2013\M10.DSG	11-1-2013	15:7:31	55643.000000	5564.300000	49984.547476	20.000000
C:\Users\cware\Desktop\Steller25Nov\TagTesting25Nov2013\M10.DSG	11-1-2013	15:7:31	55644.000000	5564.400000	49981.634960	20.000000
C:\Users\cware\Desktop\Steller25Nov\TagTesting25Nov2013\M10.DSG	11-1-2013	15:7:31	55645.000000	5564.500000	49985.244357	20.000000
C:\Users\cware\Desktop\Steller25Nov\TagTesting25Nov2013\M10.DSG	11-1-2013	15:7:31	55646.000000	5564.600000	49980.341130	20.000000
C:\Users\cware\Desktop\Steller25Nov\TagTesting25Nov2013\M10.DSG	11-1-2013	15:7:31	55647.000000	5564.700000	49986.538617	20.000000
C:\Users\cware\Desktop\Steller25Nov\TagTesting25Nov2013\M10.DSG	11-1-2013	15:7:31	55648.000000	5564.800000	49984.173975	20.000000
C:\Users\cware\Desktop\Steller25Nov\TagTesting25Nov2013\M10.DSG	11-1-2013	15:7:31	55649.000000	5564.900000	49973.172281	20.000000
C:\Users\cware\Desktop\Steller25Nov\TagTesting25Nov2013\M10.DSG	11-1-2013	15:7:31	55650.000000	5565.000000	49960.776801	20.000000
C:\Users\cware\Desktop\Steller25Nov\TagTesting25Nov2013\M10.DSG	11-1-2013	15:7:31	55651.000000	5565.100000	49977.702577	20.000000
C:\Users\cware\Desktop\Steller25Nov\TagTesting25Nov2013\M10.DSG	11-1-2013	15:7:31	55652.000000	5565.200000	49966.476781	20.000000
C:\Users\cware\Desktop\Steller25Nov\TagTesting25Nov2013\M10.DSG	11-1-2013	15:7:31	55653.000000	5565.300000	49956.470642	20.000000
C:\Users\cware\Desktop\Steller25Nov\TagTesting25Nov2013\M10.DSG	11-1-2013	15:7:31	55654.000000	5565.400000	49963.290982	20.000000
C:\Users\cware\Desktop\Steller25Nov\TagTesting25Nov2013\M10.DSG	11-1-2013	15:7:31	55655.000000	5565.500000	49969.812473	20.000000
C:\Users\cware\Desktop\Steller25Nov\TagTesting25Nov2013\M10.DSG	11-1-2013	15:7:31	55656.000000	5565.600000	49959.383082	20.000000
C:\Users\cware\Desktop\Steller25Nov\TagTesting25Nov2013\M10.DSG	11-1-2013	15:7:31	55657.000000	5565.700000	49964.834674	20.000000
C:\Users\cware\Desktop\Steller25Nov\TagTesting25Nov2013\M10.DSG	11-1-2013	15:7:31	55658.000000	5565.800000	49968.119883	20.000000
C:\Users\cware\Desktop\Steller25Nov\TagTesting25Nov2013\M10.DSG	11-1-2013	15:7:31	55659.000000	5565.900000	49971.405653	20.000000
C:\Users\cware\Desktop\Steller25Nov\TagTesting25Nov2013\M10.DSG	11-1-2013	15:7:31	55660.000000	5566.000000	49977.379337	20.000000
C:\Users\cware\Desktop\Steller25Nov\TagTesting25Nov2013\M10.DSG	11-1-2013	15:7:31	55661.000000	5566.100000	49978.773831	20.000000
C:\Users\cware\Desktop\Steller25Nov\TagTesting25Nov2013\M10.DSG	11-1-2013	15:7:31	55662.000000	5566.200000	49986.664299	20.000000
C:\Users\cware\Desktop\Steller25Nov\TagTesting25Nov2013\M10.DSG	11-1-2013	15:7:31	55663.000000	5566.300000	49993.384690	20.000000
C:\Users\cware\Desktop\Steller25Nov\TagTesting25Nov2013\M10.DSG	11-1-2013	15:7:31	55664.000000	5566.400000	49986.639347	20.000000
C:\Users\cware\Desktop\Steller25Nov\TagTesting25Nov2013\M10.DSG	11-1-2013	15:7:31	55665.000000	5566.500000	49998.711529	20.000000
C:\Users\cware\Desktop\Steller25Nov\TagTesting25Nov2013\M10.DSG	11-1-2013	15:7:31	55666.000000	5566.600000	49989.128593	20.000000
C:\Users\cware\Desktop\Steller25Nov\TagTesting25Nov2013\M10.DSG	11-1-2013	15:7:31	55667.000000	5566.700000	49985.021772	20.000000
C:\Users\cware\Desktop\Steller25Nov\TagTesting25Nov2013\M10.DSG	11-1-2013	15:7:31	55668.000000	5566.800000	49985.669068	20.000000
C:\Users\cware\Desktop\Steller25Nov\TagTesting25Nov2013\M10.DSG	11-1-2013	15:7:31	55669.000000	5566.900000	49988.282546	20.000000
C:\Users\cware\Desktop\Steller25Nov\TagTesting25Nov2013\M10.DSG	11-1-2013	15:7:31	55670.000000	5567.000000	49986.839045	20.000000
C:\Users\cware\Desktop\Steller25Nov\TagTesting25Nov2013\M10.DSG	11-1-2013	15:7:31	55671.000000	5567.100000	49993.236050	20.000000
C:\Users\cware\Desktop\Steller25Nov\TagTesting25Nov2013\M10.DSG	11-1-2013	15:7:31	55672.000000	5567.200000	49984.001566	20.000000
C:\Users\cware\Desktop\Steller25Nov\TagTesting25Nov2013\M10.DSG	11-1-2013	15:7:31	55673.000000	5567.300000	49978.998301	20.000000
C:\Users\cware\Desktop\Steller25Nov\TagTesting25Nov2013\M10.DSG	11-1-2013	15:7:31	55674.000000	5567.400000	49986.739507	20.000000
C:\Users\cware\Desktop\Steller25Nov\TagTesting25Nov2013\M10.DSG	11-1-2013	15:7:31	55675.000000	5567.500000	49987.063497	20.000000
C:\Users\cware\Desktop\Steller25Nov\TagTesting25Nov2013\M10.DSG	11-1-2013	15:7:31	55676.000000	5567.600000	49982.508367	20.000000
C:\Users\cware\Desktop\Steller25Nov\TagTesting25Nov2013\M10.DSG	11-1-2013	15:7:31	55677.000000	5567.700000	49982.284383	20.000000
C:\Users\cware\Desktop\Steller25Nov\TagTesting25Nov2013\M10.DSG	11-1-2013	15:7:31	55678.000000	5567.800000	49986.017998	20.000000
C:\Users\cware\Desktop\Steller25Nov\TagTesting25Nov2013\M10.DSG	11-1-2013	15:7:31	55679.000000	5567.900000	49967.175853	20.000000
C:\Users\cware\Desktop\Steller25Nov\TagTesting25Nov2013\M10.DSG	11-1-2013	15:7:31	55680.000000	5568.000000	49963.268072	20.000000
C:\Users\cware\Desktop\Steller25Nov\TagTesting25Nov2013\M10.DSG	11-1-2013	15:7:31	55681.000000	5568.100000	49980.268771	20.000000
C:\Users\cware\Desktop\Steller25Nov\TagTesting25Nov2013\M10.DSG	11-1-2013	15:7:31	55682.000000	5568.200000	49968.346114	20.000000
C:\Users\cware\Desktop\Steller25Nov\TagTesting25Nov2013\M10.DSG	11-1-2013	15:7:31	55683.000000	5568.300000	49966.305331	20.000000
C:\Users\cware\Desktop\Steller25Nov\TagTesting25Nov2013\M10.DSG	11-1-2013	15:7:31	55684.000000	5568.400000	49958.837965	20.000000
C:\Users\cware\Desktop\Steller25Nov\TagTesting25Nov2013\M10.DSG	11-1-2013	15:7:31	55685.000000	5568.500000	49964.488202	20.000000
C:\Users\cware\Desktop\Steller25Nov\TagTesting25Nov2013\M10.DSG	11-1-2013	15:7:31	55686.000000	5568.600000	49956.448493	20.000000
C:\Users\cware\Desktop\Steller25Nov\TagTesting25Nov2013\M10.DSG	11-1-2013	15:7:31	55687.000000	5568.700000	49954.283159	20.000000
C:\Users\cware\Desktop\Steller25Nov\TagTesting25Nov2013\M10.DSG	11-1-2013	15:7:31	55688.000000	5568.800000	49954.208402	20.000000
C:\Users\cware\Desktop\Steller25Nov\TagTesting25Nov2013\M10.DSG	11-1-2013	15:7:31	55689.000000	5568.900000	49944.152678	20.000000
C:\Users\cware\Desktop\Steller25Nov\TagTesting25Nov2013\M10.DSG	11-1-2013	15:7:31	55690.000000	5569.000000	49943.206830	20.000000
C:\Users\cware\Desktop\Steller25Nov\TagTesting25Nov2013\M10.DSG	11-1-2013	15:7:31	55691.000000	5569.100000	49946.094130	20.000000
C:\Users\cware\Desktop\Steller25Nov\TagTesting25Nov2013\M10.DSG	11-1-2013	15:7:31	55692.000000	5569.200000	49940.892302	20.000000
C:\Users\cware\Desktop\Steller25Nov\TagTesting25Nov2013\M10.DSG	11-1-2013	15:7:31	55693.000000	5569.300000	49935.466250	20.000000
C:\Users\cware\Desktop\Steller25Nov\TagTesting25Nov2013\M10.DSG	11-1-2013	15:7:31	55694.000000	5569.400000	49947.911565	20.000000
C:\Users\cware\Desktop\Steller25Nov\TagTesting25Nov2013\M10.DSG	11-1-2013	15:7:31	55695.000000	5569.500000	49945.074454	20.000000
C:\Users\cware\Desktop\Steller25Nov\TagTesting25Nov2013\M10.DSG	11-1-2013	15:7:31	55696.000000	5569.600000	49950.201950	20.000000
C:\Users\cware\Desktop\Steller25Nov\TagTesting25Nov2013\M10.DSG	11-1-2013	15:7:31	55697.000000	5569.700000	49951.421814	20.000000
C:\Users\cware\Desktop\Steller25Nov\TagTesting25Nov2013\M10.DSG	11-1-2013	15:7:31	55698.000000	5569.800000	49961.253664	20.000000
C:\Users\cware\Desktop\Steller25Nov\TagTesting25Nov2013\M10.DSG	11-1-2013	15:7:31	55699.000000	5569.900000	49962.050526	20.000000
C:\Users\cware\Desktop\Steller25Nov\TagTesting25Nov2013\M10.DSG	11-1-2013	15:7:31	55700.000000	5570.000000	49960.581915	20.000000
C:\Users\cware\Desktop\Steller25Nov\TagTesting25Nov2013\M10.DSG	11-1-2013	15:7:31	55701.000000	5570.100000	49960.457723	20.000000
C:\Users\cware\Desktop\Steller25Nov\TagTesting25Nov2013\M10.DSG	11-1-2013	15:7:31	55702.000000	5570.200000	49946.493962	20.000000
C:\Users\cware\Desktop\Steller25Nov\TagTesting25Nov2013\M10.DSG	11-1-2013	15:7:31	55703.000000	5570.300000	49939.997287	20.000000
C:\Users\cware\Desktop\Steller25Nov\TagTesting25Nov2013\M10.DSG	11-1-2013	15:7:31	55704.000000	5570.400000	49950.227726	20.000000
C:\Users\cware\Desktop\Steller25Nov\TagTesting25Nov2013\M10.DSG	11-1-2013	15:7:31	55705.000000	5570.500000	49932.455848	20.000000
C:\Users\cware\Desktop\Steller25Nov\TagTesting25Nov2013\M10.DSG	11-1-2013	15:7:31	55706.000000	5570.600000	49933.625934	20.000000
C:\Users\cware\Desktop\Steller25Nov\TagTesting25Nov2013\M10.DSG	11-1-2013	15:7:31	55707.000000	5570.700000	49947.863794	20.000000
C:\Users\cware\Desktop\Steller25Nov\TagTesting25Nov2013\M10.DSG	11-1-2013	15:7:31	55708.000000	5570.800000	49934.721286	20.000000
C:\Users\cware\Desktop\Steller25Nov\TagTesting25Nov2013\M10.DSG	11-1-2013	15:7:31	55709.000000	5570.900000	49922.450155	20.000000
C:\Users\cware\Desktop\Steller25Nov\TagTesting25Nov2013\M10.DSG	11-1-2013	15:7:31	55710.000000	5571.000000	49935.991089	20.000000
C:\Users\cware\Desktop\Steller25Nov\TagTesting25Nov2013\M10.DSG	11-1-2013	15:7:31	55711.000000	5571.100000	49943.682338	20.000000
C:\Users\cware\Desktop\Steller25Nov\TagTesting25Nov2013\M10.DSG	11-1-2013	15:7:31	55712.000000	5571.200000	49930.888777	20.000000
C:\Users\cware\Desktop\Steller25Nov\TagTesting25Nov2013\M10.DSG	11-1-2013	15:7:31	55713.000000	5571.300000	49922.425649	20.000000
C:\Users\cware\Desktop\Steller25Nov\TagTesting25Nov2013\M10.DSG	11-1-2013	15:7:31	55714.000000	5571.400000	49924.790112	20.000000
C:\Users\cware\Desktop\Steller25Nov\TagTesting25Nov2013\M10.DSG	11-1-2013	15:7:31	55715.000000	5571.500000	49919.190462	20.000000
C:\Users\cware\Desktop\Steller25Nov\TagTesting25Nov2013\M10.DSG	11-1-2013	15:7:31	55716.000000	5571.600000	49911.324494	20.000000
C:\Users\cware\Desktop\Steller25Nov\TagTesting25Nov2013\M10.DSG	11-1-2013	15:7:31	55717.000000	5571.700000	49910.378883	20.000000
C:\Users\cware\Desktop\Steller25Nov\TagTesting25Nov2013\M10.DSG	11-1-2013	15:7:31	55718.000000	5571.800000	49909.383099	20.000000
C:\Users\cware\Desktop\Steller25Nov\TagTesting25Nov2013\M10.DSG	11-1-2013	15:7:31	55719.000000	5571.900000	49892.283412	20.000000
C:\Users\cware\Desktop\Steller25Nov\TagTesting25Nov2013\M10.DSG	11-1-2013	15:7:31	55720.000000	5572.000000	49897.460958	20.000000
C:\Users\cware\Desktop\Steller25Nov\TagTesting25Nov2013\M10.DSG	11-1-2013	15:7:31	55721.000000	5572.100000	49890.939646	20.000000
C:\Users\cware\Desktop\Steller25Nov\TagTesting25Nov2013\M10.DSG	11-1-2013	15:7:31	55722.000000	5572.200000	49892.208958	20.000000
C:\Users\cware\Desktop\Steller25Nov\TagTesting25Nov2013\M10.DSG	11-1-2013	15:7:31	55723.000000	5572.300000	49893.080295	20.000000
C:\Users\cware\Desktop\Steller25Nov\TagTesting25Nov2013\M10.DSG	11-1-2013	15:7:31	55724.000000	5572.400000	49910.778027	20.000000
C:\Users\cware\Desktop\Steller25Nov\TagTesting25Nov2013\M10.DSG	11-1-2013	15:7:31	55725.000000	5572.500000	49905.849912	20.000000
C:\Users\cware\Desktop\Steller25Nov\TagTesting25Nov2013\M10.DSG	11-1-2013	15:7:31	55726.000000	5572.600000	49913.640685	20.000000
C:\Users\cware\Desktop\Steller25Nov\TagTesting25Nov2013\M10.DSG	11-1-2013	15:7:31	55727.000000	5572.700000	49913.143089	20.000000
C:\Users\cware\Desktop\Steller25Nov\TagTesting25Nov2013\M10.DSG	11-1-2013	15:7:31	55728.000000	5572.800000	49920.685194	20.000000
C:\Users\cware\Desktop\Steller25Nov\TagTesting25Nov2013\M10.DSG	11-1-2013	15:7:31	55729.000000	5572.900000	49916.827006	20.000000
C:\Users\cware\Desktop\Steller25Nov\TagTesting25Nov2013\M10.DSG	11-1-2013	15:7:31	55730.000000	5573.000000	49906.248863	20.000000
C:\Users\cware\Desktop\Steller25Nov\TagTesting25Nov2013\M10.DSG	11-1-2013	15:7:31	55731.000000	5573.100000	49914.985665	20.000000
C:\Users\cware\Desktop\Steller25Nov\TagTesting25Nov2013\M10.DSG	11-1-2013	15:7:31	55732.000000	5573.200000	49908.190862	20.000000
C:\Users\cware\Desktop\Steller25Nov\TagTesting25Nov2013\M10.DSG	11-1-2013	15:7:31	55733.000000	5573.300000	49918.694831	20.000000
C:\Users\cware\Desktop\Steller25Nov\TagTesting25Nov2013\M10.DSG	11-1-2013	15:7:31	55734.000000	5573.400000	49918.321335	20.000000
C:\Users\cware\Desktop\Steller25Nov\TagTesting25Nov2013\M10.DSG	11-1-2013	15:7:31	55735.000000	5573.500000	49915.683010	20.000000
C:\Users\cware\Desktop\Steller25Nov\TagTesting25Nov2013\M10.DSG	11-1-2013	15:7:31	55736.000000	5573.600000	49917.052679	20.000000
C:\Users\cware\Desktop\Steller25Nov\TagTesting25Nov2013\M10.DSG	11-1-2013	15:7:31	55737.000000	5573.700000	49927.680836	20.000000
C:\Users\cware\Desktop\Steller25Nov\TagTesting25Nov2013\M10.DSG	11-1-2013	15:7:31	55738.000000	5573.800000	49930.319253	20.000000
C:\Users\cware\Desktop\Steller25Nov\TagTesting25Nov2013\M10.DSG	11-1-2013	15:7:31	55739.000000	5573.900000	49927.730767	20.000000
C:\Users\cware\Desktop\Steller25Nov\TagTesting25Nov2013\M10.DSG	11-1-2013	15:7:31	55740.000000	5574.000000	49929.348720	20.000000
C:\Users\cware\Desktop\Steller25Nov\TagTesting25Nov2013\M10.DSG	11-1-2013	15:7:31	55741.000000	5574.100000	49916.903570	20.000000
C:\Users\cware\Desktop\Steller25Nov\TagTesting25Nov2013\M10.DSG	11-1-2013	15:7:31	55742.000000	5574.200000	49921.259411	20.000000
C:\Users\cware\Desktop\Steller25Nov\TagTesting25Nov2013\M10.DSG	11-1-2013	15:7:31	55743.000000	5574.300000	49919.492174	20.000000
C:\Users\cware\Desktop\Steller25Nov\TagTesting25Nov2013\M10.DSG	11-1-2013	15:7:31	55744.000000	5574.400000	49922.280173	20.000000
C:\Users\cware\Desktop\Steller25Nov\TagTesting25Nov2013\M10.DSG	11-1-2013	15:7:31	55745.000000	5574.500000	49913.916999	20.000000
C:\Users\cware\Desktop\Steller25Nov\TagTesting25Nov2013\M10.DSG	11-1-2013	15:7:31	55746.000000	5574.600000	49923.400731	20.000000
C:\Users\cware\Desktop\Steller25Nov\TagTesting25Nov2013\M10.DSG	11-1-2013	15:7:31	55747.000000	5574.700000	49921.309859	20.000000
C:\Users\cware\Desktop\Steller25Nov\TagTesting25Nov2013\M10.DSG	11-1-2013	15:7:31	55748.000000	5574.800000	49923.873896	20.000000
C:\Users\cware\Desktop\Steller25Nov\TagTesting25Nov2013\M10.DSG	11-1-2013	15:7:31	55749.000000	5574.900000	49921.235514	20.000000
C:\Users\cware\Desktop\Steller25Nov\TagTesting25Nov2013\M10.DSG	11-1-2013	15:7:31	55750.000000	5575.000000	49923.176931	20.000000
C:\Users\cware\Desktop\Steller25Nov\TagTesting25Nov2013\M10.DSG	11-1-2013	15:7:31	55751.000000	5575.100000	49917.576821	20.000000
C:\Users\cware\Desktop\Steller25Nov\TagTesting25Nov2013\M10.DSG	11-1-2013	15:7:31	55752.000000	5575.200000	49919.667641	20.000000
C:\Users\cware\Desktop\Steller25Nov\TagTesting25Nov2013\M10.DSG	11-1-2013	15:7:31	55753.000000	5575.300000	49926.264148	20.000000
C:\Users\cware\Desktop\Steller25Nov\TagTesting25Nov2013\M10.DSG	11-1-2013	15:7:31	55754.000000	5575.400000	49931.864749	20.000000
C:\Users\cware\Desktop\Steller25Nov\TagTesting25Nov2013\M10.DSG	11-1-2013	15:7:31	55755.000000	5575.500000	49927.707855	20.000000
C:\Users\cware\Desktop\Steller25Nov\TagTesting25Nov2013\M10.DSG	11-1-2013	15:7:31	55756.000000	5575.600000	49935.847484	20.000000
C:\Users\cware\Desktop\Steller25Nov\TagTesting25Nov2013\M10.DSG	11-1-2013	15:7:31	55757.000000	5575.700000	49943.389577	20.000000
C:\Users\cware\Desktop\Steller25Nov\TagTesting25Nov2013\M10.DSG	11-1-2013	15:7:31	55758.000000	5575.800000	49947.869952	20.000000
C:\Users\cware\Desktop\Steller25Nov\TagTesting25Nov2013\M10.DSG	11-1-2013	15:7:31	55759.000000	5575.900000	49940.527294	20.000000
C:\Users\cware\Desktop\Steller25Nov\TagTesting25Nov2013\M10.DSG	11-1-2013	15:7:31	55760.000000	5576.000000	49940.128911	20.000000
C:\Users\cware\Desktop\Steller25Nov\TagTesting25Nov2013\M10.DSG	11-1-2013	15:7:31	55761.000000	5576.100000	49938.910125	20.000000
C:\Users\cware\Desktop\Steller25Nov\TagTesting25Nov2013\M10.DSG	11-1-2013	15:7:31	55762.000000	5576.200000	49930.621299	20.000000
C:\Users\cware\Desktop\Steller25Nov\TagTesting25Nov2013\M10.DSG	11-1-2013	15:7:31	55763.000000	5576.300000	49937.665471	20.000000
C:\Users\cware\Desktop\Steller25Nov\TagTesting25Nov2013\M10.DSG	11-1-2013	15:7:31	55764.000000	5576.400000	49935.475140	20.000000
C:\Users\cware\Desktop\Steller25Nov\TagTesting25Nov2013\M10.DSG	11-1-2013	15:7:31	55765.000000	5576.500000	49948.742109	20.000000
C:\Users\cware\Desktop\Steller25Nov\TagTesting25Nov2013\M10.DSG	11-1-2013	15:7:31	55766.000000	5576.600000	49953.869794	20.000000
C:\Users\cware\Desktop\Steller25Nov\TagTesting25Nov2013\M10.DSG	11-1-2013	15:7:31	55767.000000	5576.700000	49949.364593	20.000000
C:\Users\cware\Desktop\Steller25Nov\TagTesting25Nov2013\M10.DSG	11-1-2013	15:7:31	55768.000000	5576.800000	49951.530445	20.000000
C:\Users\cware\Desktop\Steller25Nov\TagTesting25Nov2013\M10.DSG	11-1-2013	15:7:31	55769.000000	5576.900000	49957.678600	20.000000
C:\Users\cware\Desktop\Steller25Nov\TagTesting25Nov2013\M10.DSG	11-1-2013	15:7:31	55770.000000	5577.000000	49949.713847	20.000000
[truncated: 3,377 more rows]
