# Supplementary material for: Averaged Propulsive Body Acceleration (APBA) Can Be Calculated from Biologging Tags That Incorporate Gyroscopes and Accelerometers to Estimate Swimming Speed, Hydrodynamic Drag and Energy Expenditure for Steller Sea Lions
Source: PLoS One. 2016 Jun 10;11(6):e0157326. doi: 10.1371/journal.pone.0157326 (PMC4902303; doi:10.1371/journal.pone.0157326)
Supplement: S5 Data — Same components as S2. (ZIP) [file pone.0157326.s005.zip › YashaNov_25/M11_INER_25_11_13.csv]

FileName	FileDate	FileTime	Sample	Time from Start (s)	AccelIntX	AccelIntY	AccelIntZ	MagX	MagY	MagZ	GyroX	GyroY	GyroZ
C:\Users\cware\Desktop\Steller25Nov\TagTesting25Nov2013\M11.DSG	11-1-2013	15:7:31	236572.000000	4731.440000	-0.078125	1.144531	-0.296875	0.074312	-0.376147	0.302752	-28.350830	-5.432129	-90.393066
C:\Users\cware\Desktop\Steller25Nov\TagTesting25Nov2013\M11.DSG	11-1-2013	15:7:31	236573.000000	4731.460000	-0.042969	1.230469	-0.378906	0.065138	-0.372477	0.298165	-15.609741	17.822266	-84.075928
C:\Users\cware\Desktop\Steller25Nov\TagTesting25Nov2013\M11.DSG	11-1-2013	15:7:31	236574.000000	4731.480000	0.027344	1.300781	-0.464844	0.044954	-0.368807	0.295413	-11.703491	5.096436	-81.253052
C:\Users\cware\Desktop\Steller25Nov\TagTesting25Nov2013\M11.DSG	11-1-2013	15:7:31	236575.000000	4731.500000	0.000000	1.359375	-0.511719	0.035780	-0.366972	0.292661	-5.462646	25.711060	-75.378418
C:\Users\cware\Desktop\Steller25Nov\TagTesting25Nov2013\M11.DSG	11-1-2013	15:7:31	236576.000000	4731.520000	0.144531	1.320313	-0.535156	0.015596	-0.357798	0.294495	4.302979	19.851685	-81.893921
C:\Users\cware\Desktop\Steller25Nov\TagTesting25Nov2013\M11.DSG	11-1-2013	15:7:31	236577.000000	4731.540000	0.152344	1.281250	-0.500000	0.006422	-0.356881	0.293578	18.905640	20.874023	-88.012695
C:\Users\cware\Desktop\Steller25Nov\TagTesting25Nov2013\M11.DSG	11-1-2013	15:7:31	236578.000000	4731.560000	0.175781	1.273438	-0.519531	-0.014679	-0.340367	0.295413	22.064209	36.331177	-96.343994
C:\Users\cware\Desktop\Steller25Nov\TagTesting25Nov2013\M11.DSG	11-1-2013	15:7:31	236579.000000	4731.580000	0.250000	1.253906	-0.453125	-0.028440	-0.333945	0.296330	19.531250	50.003052	-110.000610
C:\Users\cware\Desktop\Steller25Nov\TagTesting25Nov2013\M11.DSG	11-1-2013	15:7:31	236580.000000	4731.600000	0.328125	1.218750	-0.515625	-0.041284	-0.318349	0.295413	14.160156	46.646118	-113.952637
C:\Users\cware\Desktop\Steller25Nov\TagTesting25Nov2013\M11.DSG	11-1-2013	15:7:31	236581.000000	4731.620000	0.308594	1.105469	-0.515625	-0.070642	-0.310092	0.293578	4.028320	68.435669	-113.311768
C:\Users\cware\Desktop\Steller25Nov\TagTesting25Nov2013\M11.DSG	11-1-2013	15:7:31	236582.000000	4731.640000	0.460938	1.058594	-0.476563	-0.085321	-0.303670	0.288991	2.441406	41.931152	-104.934692
C:\Users\cware\Desktop\Steller25Nov\TagTesting25Nov2013\M11.DSG	11-1-2013	15:7:31	236583.000000	4731.660000	0.375000	1.035156	-0.425781	-0.108257	-0.286239	0.282569	-11.276245	75.347900	-90.118408
C:\Users\cware\Desktop\Steller25Nov\TagTesting25Nov2013\M11.DSG	11-1-2013	15:7:31	236584.000000	4731.680000	0.523438	0.992188	-0.363281	-0.120183	-0.279817	0.275229	-25.085449	56.472778	-87.402344
C:\Users\cware\Desktop\Steller25Nov\TagTesting25Nov2013\M11.DSG	11-1-2013	15:7:31	236585.000000	4731.700000	0.542969	0.968750	-0.351563	-0.142202	-0.269725	0.259633	-32.867432	46.829224	-75.363159
C:\Users\cware\Desktop\Steller25Nov\TagTesting25Nov2013\M11.DSG	11-1-2013	15:7:31	236586.000000	4731.720000	0.519531	0.953125	-0.312500	-0.149541	-0.263303	0.253211	-42.190552	72.692871	-72.799683
C:\Users\cware\Desktop\Steller25Nov\TagTesting25Nov2013\M11.DSG	11-1-2013	15:7:31	236587.000000	4731.740000	0.703125	0.964844	-0.222656	-0.166055	-0.254128	0.235780	-44.250488	35.659790	-74.493408
C:\Users\cware\Desktop\Steller25Nov\TagTesting25Nov2013\M11.DSG	11-1-2013	15:7:31	236588.000000	4731.760000	0.753906	0.921875	-0.183594	-0.173394	-0.249541	0.227523	-47.943115	24.993896	-70.526123
C:\Users\cware\Desktop\Steller25Nov\TagTesting25Nov2013\M11.DSG	11-1-2013	15:7:31	236589.000000	4731.780000	0.652344	0.898438	-0.195313	-0.189908	-0.240367	0.214679	-54.763794	27.893066	-68.328857
C:\Users\cware\Desktop\Steller25Nov\TagTesting25Nov2013\M11.DSG	11-1-2013	15:7:31	236590.000000	4731.800000	0.781250	0.824219	-0.105469	-0.193578	-0.236697	0.207339	-55.267334	19.760132	-65.246582
C:\Users\cware\Desktop\Steller25Nov\TagTesting25Nov2013\M11.DSG	11-1-2013	15:7:31	236591.000000	4731.820000	0.789063	0.812500	-0.011719	-0.205505	-0.226606	0.196330	-52.307129	-10.375977	-62.057495
C:\Users\cware\Desktop\Steller25Nov\TagTesting25Nov2013\M11.DSG	11-1-2013	15:7:31	236592.000000	4731.840000	0.750000	0.800781	-0.046875	-0.209174	-0.222018	0.192661	-48.080444	2.563477	-54.046631
C:\Users\cware\Desktop\Steller25Nov\TagTesting25Nov2013\M11.DSG	11-1-2013	15:7:31	236593.000000	4731.860000	0.679688	0.773438	-0.050781	-0.217431	-0.213761	0.185321	-47.042847	7.675171	-50.170898
C:\Users\cware\Desktop\Steller25Nov\TagTesting25Nov2013\M11.DSG	11-1-2013	15:7:31	236594.000000	4731.880000	0.667969	0.816406	-0.058594	-0.221101	-0.211009	0.180734	-50.903320	-17.028809	-55.099487
C:\Users\cware\Desktop\Steller25Nov\TagTesting25Nov2013\M11.DSG	11-1-2013	15:7:31	236595.000000	4731.900000	0.722656	0.789063	-0.085938	-0.228440	-0.201835	0.176147	-53.466797	-5.218506	-48.233032
C:\Users\cware\Desktop\Steller25Nov\TagTesting25Nov2013\M11.DSG	11-1-2013	15:7:31	236596.000000	4731.920000	0.722656	0.796875	-0.070313	-0.230275	-0.199083	0.171560	-57.220459	10.742188	-41.854858
C:\Users\cware\Desktop\Steller25Nov\TagTesting25Nov2013\M11.DSG	11-1-2013	15:7:31	236597.000000	4731.940000	0.781250	0.746094	-0.011719	-0.237615	-0.193578	0.160550	-69.107056	-0.061035	-36.941528
C:\Users\cware\Desktop\Steller25Nov\TagTesting25Nov2013\M11.DSG	11-1-2013	15:7:31	236598.000000	4731.960000	0.781250	0.746094	-0.011719	-0.240367	-0.190826	0.155963	-72.860718	4.379272	-33.615112
C:\Users\cware\Desktop\Steller25Nov\TagTesting25Nov2013\M11.DSG	11-1-2013	15:7:31	236599.000000	4731.980000	0.812500	0.769531	0.000000	-0.244954	-0.186239	0.144037	-69.686890	-2.929688	-36.254883
C:\Users\cware\Desktop\Steller25Nov\TagTesting25Nov2013\M11.DSG	11-1-2013	15:7:31	236600.000000	4732.000000	0.730469	0.714844	0.015625	-0.244954	-0.182569	0.139450	-59.173584	7.171631	-35.614014
C:\Users\cware\Desktop\Steller25Nov\TagTesting25Nov2013\M11.DSG	11-1-2013	15:7:31	236601.000000	4732.020000	0.769531	0.628906	0.082031	-0.250459	-0.177064	0.130275	-47.698975	-0.183105	-33.737183
C:\Users\cware\Desktop\Steller25Nov\TagTesting25Nov2013\M11.DSG	11-1-2013	15:7:31	236602.000000	4732.040000	0.781250	0.593750	0.109375	-0.253211	-0.174312	0.126606	-48.095703	5.462646	-35.140991
C:\Users\cware\Desktop\Steller25Nov\TagTesting25Nov2013\M11.DSG	11-1-2013	15:7:31	236603.000000	4732.060000	0.769531	0.609375	0.070313	-0.257798	-0.168807	0.119266	-35.476685	6.271362	-35.980225
C:\Users\cware\Desktop\Steller25Nov\TagTesting25Nov2013\M11.DSG	11-1-2013	15:7:31	236604.000000	4732.080000	0.804688	0.613281	0.132813	-0.260550	-0.165138	0.115596	-26.458740	6.561279	-36.071777
C:\Users\cware\Desktop\Steller25Nov\TagTesting25Nov2013\M11.DSG	11-1-2013	15:7:31	236605.000000	4732.100000	0.847656	0.605469	0.117188	-0.263303	-0.160550	0.112844	-23.025513	-4.318237	-36.178589
C:\Users\cware\Desktop\Steller25Nov\TagTesting25Nov2013\M11.DSG	11-1-2013	15:7:31	236606.000000	4732.120000	0.800781	0.640625	0.105469	-0.266972	-0.153211	0.112844	-19.287109	1.708984	-33.966064
C:\Users\cware\Desktop\Steller25Nov\TagTesting25Nov2013\M11.DSG	11-1-2013	15:7:31	236607.000000	4732.140000	0.859375	0.621094	0.117188	-0.267890	-0.149541	0.111009	-16.906738	-1.205444	-32.867432
C:\Users\cware\Desktop\Steller25Nov\TagTesting25Nov2013\M11.DSG	11-1-2013	15:7:31	236608.000000	4732.160000	0.808594	0.636719	0.109375	-0.272477	-0.144037	0.108257	-17.913818	1.464844	-33.691406
C:\Users\cware\Desktop\Steller25Nov\TagTesting25Nov2013\M11.DSG	11-1-2013	15:7:31	236609.000000	4732.180000	0.832031	0.617188	0.125000	-0.275229	-0.140367	0.108257	-18.661499	4.135132	-32.669067
C:\Users\cware\Desktop\Steller25Nov\TagTesting25Nov2013\M11.DSG	11-1-2013	15:7:31	236610.000000	4732.200000	0.843750	0.582031	0.156250	-0.278899	-0.133945	0.105505	-19.393921	3.036499	-34.164429
C:\Users\cware\Desktop\Steller25Nov\TagTesting25Nov2013\M11.DSG	11-1-2013	15:7:31	236611.000000	4732.220000	0.894531	0.597656	0.175781	-0.279817	-0.130275	0.103670	-21.087646	1.556396	-34.957886
C:\Users\cware\Desktop\Steller25Nov\TagTesting25Nov2013\M11.DSG	11-1-2013	15:7:31	236612.000000	4732.240000	0.878906	0.593750	0.167969	-0.282569	-0.122018	0.100917	-14.938354	0.976563	-30.700684
C:\Users\cware\Desktop\Steller25Nov\TagTesting25Nov2013\M11.DSG	11-1-2013	15:7:31	236613.000000	4732.260000	0.882813	0.593750	0.121094	-0.285321	-0.119266	0.100000	-4.852295	-3.952026	-29.357910
C:\Users\cware\Desktop\Steller25Nov\TagTesting25Nov2013\M11.DSG	11-1-2013	15:7:31	236614.000000	4732.280000	0.886719	0.566406	0.125000	-0.288073	-0.111927	0.100000	1.358032	-5.996704	-27.359009
C:\Users\cware\Desktop\Steller25Nov\TagTesting25Nov2013\M11.DSG	11-1-2013	15:7:31	236615.000000	4732.300000	0.851563	0.515625	0.089844	-0.288991	-0.110092	0.100000	-0.534058	5.218506	-29.342651
C:\Users\cware\Desktop\Steller25Nov\TagTesting25Nov2013\M11.DSG	11-1-2013	15:7:31	236616.000000	4732.320000	0.871094	0.542969	0.121094	-0.291743	-0.102752	0.100917	2.136230	-12.664795	-31.906128
C:\Users\cware\Desktop\Steller25Nov\TagTesting25Nov2013\M11.DSG	11-1-2013	15:7:31	236617.000000	4732.340000	0.878906	0.511719	0.105469	-0.293578	-0.098165	0.102752	0.839233	0.579834	-27.984619
C:\Users\cware\Desktop\Steller25Nov\TagTesting25Nov2013\M11.DSG	11-1-2013	15:7:31	236618.000000	4732.360000	0.855469	0.484375	0.152344	-0.294495	-0.094495	0.100000	-5.416870	7.659912	-24.627686
C:\Users\cware\Desktop\Steller25Nov\TagTesting25Nov2013\M11.DSG	11-1-2013	15:7:31	236619.000000	4732.380000	0.925781	0.441406	0.175781	-0.295413	-0.091743	0.101835	0.457764	-8.117676	-16.571045
C:\Users\cware\Desktop\Steller25Nov\TagTesting25Nov2013\M11.DSG	11-1-2013	15:7:31	236620.000000	4732.400000	0.937500	0.441406	0.164063	-0.298165	-0.089908	0.101835	-1.907349	-15.014648	-14.175415
C:\Users\cware\Desktop\Steller25Nov\TagTesting25Nov2013\M11.DSG	11-1-2013	15:7:31	236621.000000	4732.420000	0.859375	0.437500	0.144531	-0.298165	-0.087156	0.105505	-4.348755	-8.956909	-11.993408
C:\Users\cware\Desktop\Steller25Nov\TagTesting25Nov2013\M11.DSG	11-1-2013	15:7:31	236622.000000	4732.440000	0.914063	0.437500	0.128906	-0.299083	-0.086239	0.105505	-1.098633	-10.574341	-12.207031
C:\Users\cware\Desktop\Steller25Nov\TagTesting25Nov2013\M11.DSG	11-1-2013	15:7:31	236623.000000	4732.460000	0.875000	0.507813	0.113281	-0.299083	-0.085321	0.109174	3.021240	-11.169434	-13.839722
C:\Users\cware\Desktop\Steller25Nov\TagTesting25Nov2013\M11.DSG	11-1-2013	15:7:31	236624.000000	4732.480000	0.875000	0.507813	0.113281	-0.300000	-0.083486	0.111009	6.607056	-10.147095	-14.434814
C:\Users\cware\Desktop\Steller25Nov\TagTesting25Nov2013\M11.DSG	11-1-2013	15:7:31	236625.000000	4732.500000	0.851563	0.515625	0.089844	-0.299083	-0.079817	0.115596	8.728027	-11.734009	-14.404297
C:\Users\cware\Desktop\Steller25Nov\TagTesting25Nov2013\M11.DSG	11-1-2013	15:7:31	236626.000000	4732.520000	0.855469	0.488281	0.093750	-0.300917	-0.078899	0.117431	11.291504	-11.703491	-13.977051
C:\Users\cware\Desktop\Steller25Nov\TagTesting25Nov2013\M11.DSG	11-1-2013	15:7:31	236627.000000	4732.540000	0.910156	0.492188	0.085938	-0.301835	-0.075229	0.122936	15.853882	-20.812988	-13.671875
C:\Users\cware\Desktop\Steller25Nov\TagTesting25Nov2013\M11.DSG	11-1-2013	15:7:31	236628.000000	4732.560000	0.898438	0.492188	0.070313	-0.300917	-0.074312	0.126606	17.578125	-19.638062	-10.406494
C:\Users\cware\Desktop\Steller25Nov\TagTesting25Nov2013\M11.DSG	11-1-2013	15:7:31	236629.000000	4732.580000	0.871094	0.507813	0.054688	-0.300917	-0.072477	0.131193	19.317627	-12.268066	-6.027222
C:\Users\cware\Desktop\Steller25Nov\TagTesting25Nov2013\M11.DSG	11-1-2013	15:7:31	236630.000000	4732.600000	0.890625	0.531250	0.039063	-0.300917	-0.071560	0.133945	16.830444	-12.771606	-4.730225
C:\Users\cware\Desktop\Steller25Nov\TagTesting25Nov2013\M11.DSG	11-1-2013	15:7:31	236631.000000	4732.620000	0.863281	0.558594	0.046875	-0.300000	-0.070642	0.139450	17.150879	-11.032104	-4.196167
C:\Users\cware\Desktop\Steller25Nov\TagTesting25Nov2013\M11.DSG	11-1-2013	15:7:31	236632.000000	4732.640000	0.863281	0.527344	0.023438	-0.300917	-0.071560	0.141284	19.668579	-4.379272	-4.440308
C:\Users\cware\Desktop\Steller25Nov\TagTesting25Nov2013\M11.DSG	11-1-2013	15:7:31	236633.000000	4732.660000	0.898438	0.511719	0.023438	-0.300917	-0.069725	0.144954	30.029297	-6.759644	-5.340576
C:\Users\cware\Desktop\Steller25Nov\TagTesting25Nov2013\M11.DSG	11-1-2013	15:7:31	236634.000000	4732.680000	0.882813	0.503906	0.031250	-0.300917	-0.068807	0.147706	29.541016	-9.109497	-7.690430
C:\Users\cware\Desktop\Steller25Nov\TagTesting25Nov2013\M11.DSG	11-1-2013	15:7:31	236635.000000	4732.700000	0.859375	0.480469	0.019531	-0.300917	-0.066972	0.150459	22.720337	-3.219604	-9.506226
C:\Users\cware\Desktop\Steller25Nov\TagTesting25Nov2013\M11.DSG	11-1-2013	15:7:31	236636.000000	4732.720000	0.882813	0.500000	0.011719	-0.300917	-0.066972	0.153211	21.881104	-2.899170	-11.383057
C:\Users\cware\Desktop\Steller25Nov\TagTesting25Nov2013\M11.DSG	11-1-2013	15:7:31	236637.000000	4732.740000	0.796875	0.507813	0.023438	-0.300000	-0.064220	0.155046	17.745972	9.246826	-7.263184
C:\Users\cware\Desktop\Steller25Nov\TagTesting25Nov2013\M11.DSG	11-1-2013	15:7:31	236638.000000	4732.760000	0.824219	0.593750	-0.023438	-0.301835	-0.062385	0.154128	15.686035	11.520386	-6.668091
C:\Users\cware\Desktop\Steller25Nov\TagTesting25Nov2013\M11.DSG	11-1-2013	15:7:31	236639.000000	4732.780000	0.769531	0.625000	0.000000	-0.303670	-0.061468	0.151376	22.201538	25.436401	-10.391235
C:\Users\cware\Desktop\Steller25Nov\TagTesting25Nov2013\M11.DSG	11-1-2013	15:7:31	236640.000000	4732.800000	0.855469	0.714844	-0.003906	-0.303670	-0.058716	0.148624	36.468506	26.092529	-18.875122
C:\Users\cware\Desktop\Steller25Nov\TagTesting25Nov2013\M11.DSG	11-1-2013	15:7:31	236641.000000	4732.820000	0.933594	0.718750	0.027344	-0.305505	-0.052294	0.148624	67.565918	21.148682	-26.138306
C:\Users\cware\Desktop\Steller25Nov\TagTesting25Nov2013\M11.DSG	11-1-2013	15:7:31	236642.000000	4732.840000	0.996094	0.609375	0.085938	-0.306422	-0.047706	0.152294	87.646484	-9.979248	-35.888672
C:\Users\cware\Desktop\Steller25Nov\TagTesting25Nov2013\M11.DSG	11-1-2013	15:7:31	236643.000000	4732.860000	0.933594	0.445313	0.082031	-0.307339	-0.041284	0.156881	84.182739	-25.741577	-47.195435
C:\Users\cware\Desktop\Steller25Nov\TagTesting25Nov2013\M11.DSG	11-1-2013	15:7:31	236644.000000	4732.880000	0.917969	0.277344	0.027344	-0.310092	-0.026606	0.171560	60.043335	-34.118652	-48.248291
C:\Users\cware\Desktop\Steller25Nov\TagTesting25Nov2013\M11.DSG	11-1-2013	15:7:31	236645.000000	4732.900000	0.886719	0.144531	0.011719	-0.311927	-0.019266	0.176147	35.186768	-32.852173	-43.792725
C:\Users\cware\Desktop\Steller25Nov\TagTesting25Nov2013\M11.DSG	11-1-2013	15:7:31	236646.000000	4732.920000	0.847656	0.066406	-0.031250	-0.312844	-0.006422	0.186239	17.120361	-23.132324	-33.920288
C:\Users\cware\Desktop\Steller25Nov\TagTesting25Nov2013\M11.DSG	11-1-2013	15:7:31	236647.000000	4732.940000	0.769531	0.027344	-0.082031	-0.312844	-0.001835	0.188991	-0.274658	-5.508423	-22.216797
C:\Users\cware\Desktop\Steller25Nov\TagTesting25Nov2013\M11.DSG	11-1-2013	15:7:31	236648.000000	4732.960000	0.761719	0.136719	-0.070313	-0.313761	0.001835	0.189908	-10.162354	-11.535645	-18.371582
C:\Users\cware\Desktop\Steller25Nov\TagTesting25Nov2013\M11.DSG	11-1-2013	15:7:31	236649.000000	4732.980000	0.757813	0.250000	-0.058594	-0.313761	0.003670	0.190826	-16.494751	-11.398315	-15.075684
C:\Users\cware\Desktop\Steller25Nov\TagTesting25Nov2013\M11.DSG	11-1-2013	15:7:31	236650.000000	4733.000000	0.761719	0.394531	-0.078125	-0.312844	0.006422	0.193578	-19.134521	-14.450073	-19.439697
C:\Users\cware\Desktop\Steller25Nov\TagTesting25Nov2013\M11.DSG	11-1-2013	15:7:31	236651.000000	4733.020000	0.847656	0.574219	-0.054688	-0.313761	0.006422	0.193578	-13.214111	-19.607544	-25.695801
C:\Users\cware\Desktop\Steller25Nov\TagTesting25Nov2013\M11.DSG	11-1-2013	15:7:31	236652.000000	4733.040000	0.851563	0.589844	-0.058594	-0.312844	0.012844	0.200917	-3.295898	-33.126831	-32.409668
C:\Users\cware\Desktop\Steller25Nov\TagTesting25Nov2013\M11.DSG	11-1-2013	15:7:31	236653.000000	4733.060000	0.859375	0.582031	-0.078125	-0.313761	0.017431	0.204587	8.728027	-26.123047	-33.508301
C:\Users\cware\Desktop\Steller25Nov\TagTesting25Nov2013\M11.DSG	11-1-2013	15:7:31	236654.000000	4733.080000	0.929688	0.500000	-0.058594	-0.312844	0.026606	0.211009	16.067505	-21.377563	-33.752441
C:\Users\cware\Desktop\Steller25Nov\TagTesting25Nov2013\M11.DSG	11-1-2013	15:7:31	236655.000000	4733.100000	0.929688	0.378906	-0.066406	-0.314679	0.032110	0.212844	18.127441	-12.939453	-31.631470
C:\Users\cware\Desktop\Steller25Nov\TagTesting25Nov2013\M11.DSG	11-1-2013	15:7:31	236656.000000	4733.120000	0.949219	0.289063	-0.093750	-0.313761	0.040367	0.220183	24.246216	-25.039673	-32.348633
C:\Users\cware\Desktop\Steller25Nov\TagTesting25Nov2013\M11.DSG	11-1-2013	15:7:31	236657.000000	4733.140000	0.898438	0.222656	-0.128906	-0.313761	0.044037	0.222936	28.503418	-32.073975	-32.653809
C:\Users\cware\Desktop\Steller25Nov\TagTesting25Nov2013\M11.DSG	11-1-2013	15:7:31	236658.000000	4733.160000	0.839844	0.214844	-0.074219	-0.312844	0.050459	0.227523	34.866333	-39.489746	-31.509399
C:\Users\cware\Desktop\Steller25Nov\TagTesting25Nov2013\M11.DSG	11-1-2013	15:7:31	236659.000000	4733.180000	0.777344	0.242188	-0.082031	-0.311009	0.060550	0.239450	50.216675	-38.742065	-30.288696
C:\Users\cware\Desktop\Steller25Nov\TagTesting25Nov2013\M11.DSG	11-1-2013	15:7:31	236660.000000	4733.200000	0.785156	0.257813	-0.097656	-0.310092	0.066055	0.245872	55.999756	-44.296265	-35.064697
C:\Users\cware\Desktop\Steller25Nov\TagTesting25Nov2013\M11.DSG	11-1-2013	15:7:31	236661.000000	4733.220000	0.792969	0.261719	-0.113281	-0.306422	0.079817	0.258716	48.126221	-46.981812	-41.168213
C:\Users\cware\Desktop\Steller25Nov\TagTesting25Nov2013\M11.DSG	11-1-2013	15:7:31	236662.000000	4733.240000	0.804688	0.265625	-0.121094	-0.305505	0.086239	0.265138	32.852173	-47.149658	-43.945313
C:\Users\cware\Desktop\Steller25Nov\TagTesting25Nov2013\M11.DSG	11-1-2013	15:7:31	236663.000000	4733.260000	0.769531	0.304688	-0.152344	-0.302752	0.099083	0.277982	8.987427	-42.449951	-47.500610
C:\Users\cware\Desktop\Steller25Nov\TagTesting25Nov2013\M11.DSG	11-1-2013	15:7:31	236664.000000	4733.280000	0.757813	0.355469	-0.164063	-0.300917	0.105505	0.283486	3.417969	-33.081055	-43.914795
C:\Users\cware\Desktop\Steller25Nov\TagTesting25Nov2013\M11.DSG	11-1-2013	15:7:31	236665.000000	4733.300000	0.804688	0.363281	-0.195313	-0.298165	0.116514	0.292661	9.399414	-37.582397	-43.304443
C:\Users\cware\Desktop\Steller25Nov\TagTesting25Nov2013\M11.DSG	11-1-2013	15:7:31	236666.000000	4733.320000	0.886719	0.378906	-0.128906	-0.297248	0.122936	0.296330	25.909424	-72.433472	-52.352905
C:\Users\cware\Desktop\Steller25Nov\TagTesting25Nov2013\M11.DSG	11-1-2013	15:7:31	236667.000000	4733.340000	0.855469	0.386719	-0.097656	-0.288991	0.140367	0.315596	51.284790	-85.052490	-66.711426
C:\Users\cware\Desktop\Steller25Nov\TagTesting25Nov2013\M11.DSG	11-1-2013	15:7:31	236668.000000	4733.360000	0.843750	0.402344	-0.105469	-0.283486	0.152294	0.327523	59.127808	-99.975586	-80.459595
C:\Users\cware\Desktop\Steller25Nov\TagTesting25Nov2013\M11.DSG	11-1-2013	15:7:31	236669.000000	4733.380000	0.835938	0.394531	-0.175781	-0.273394	0.180734	0.350459	42.053223	-97.381592	-85.189819
C:\Users\cware\Desktop\Steller25Nov\TagTesting25Nov2013\M11.DSG	11-1-2013	15:7:31	236670.000000	4733.400000	0.835938	0.328125	-0.335938	-0.265138	0.193578	0.361468	18.386841	-122.909546	-77.682495
C:\Users\cware\Desktop\Steller25Nov\TagTesting25Nov2013\M11.DSG	11-1-2013	15:7:31	236671.000000	4733.420000	0.789063	0.250000	-0.542969	-0.249541	0.213761	0.386239	-7.598877	-79.833984	-70.449829
C:\Users\cware\Desktop\Steller25Nov\TagTesting25Nov2013\M11.DSG	11-1-2013	15:7:31	236672.000000	4733.440000	0.644531	0.191406	-0.703125	-0.244954	0.221101	0.392661	-25.100708	-23.910522	-66.452026
C:\Users\cware\Desktop\Steller25Nov\TagTesting25Nov2013\M11.DSG	11-1-2013	15:7:31	236673.000000	4733.460000	0.765625	0.226563	-0.628906	-0.240367	0.231193	0.400000	-34.820557	-32.089233	-72.250366
C:\Users\cware\Desktop\Steller25Nov\TagTesting25Nov2013\M11.DSG	11-1-2013	15:7:31	236674.000000	4733.480000	0.820313	0.277344	-0.507813	-0.237615	0.234862	0.403670	-44.830322	-37.780762	-75.790405
C:\Users\cware\Desktop\Steller25Nov\TagTesting25Nov2013\M11.DSG	11-1-2013	15:7:31	236675.000000	4733.500000	0.812500	0.242188	-0.480469	-0.228440	0.244037	0.415596	-51.544189	-36.605835	-77.545166
C:\Users\cware\Desktop\Steller25Nov\TagTesting25Nov2013\M11.DSG	11-1-2013	15:7:31	236676.000000	4733.520000	0.792969	0.218750	-0.480469	-0.224771	0.247706	0.419266	-50.201416	-29.876709	-74.478149
C:\Users\cware\Desktop\Steller25Nov\TagTesting25Nov2013\M11.DSG	11-1-2013	15:7:31	236677.000000	4733.540000	0.917969	0.121094	-0.406250	-0.214679	0.254128	0.428440	-39.154053	-43.884277	-70.480347
C:\Users\cware\Desktop\Steller25Nov\TagTesting25Nov2013\M11.DSG	11-1-2013	15:7:31	236678.000000	4733.560000	0.917969	0.121094	-0.406250	-0.209174	0.259633	0.433945	-31.280518	-59.738159	-67.886353
C:\Users\cware\Desktop\Steller25Nov\TagTesting25Nov2013\M11.DSG	11-1-2013	15:7:31	236679.000000	4733.580000	0.882813	0.058594	-0.414063	-0.193578	0.266972	0.448624	-32.073975	-72.250366	-62.454224
C:\Users\cware\Desktop\Steller25Nov\TagTesting25Nov2013\M11.DSG	11-1-2013	15:7:31	236680.000000	4733.600000	0.785156	-0.039063	-0.472656	-0.186239	0.271560	0.455046	-22.964478	-62.652588	-58.090210
C:\Users\cware\Desktop\Steller25Nov\TagTesting25Nov2013\M11.DSG	11-1-2013	15:7:31	236681.000000	4733.620000	0.699219	-0.199219	-0.582031	-0.179817	0.274312	0.460550	4.028320	-41.732788	-48.522949
C:\Users\cware\Desktop\Steller25Nov\TagTesting25Nov2013\M11.DSG	11-1-2013	15:7:31	236682.000000	4733.640000	0.761719	-0.308594	-0.503906	-0.169725	0.285321	0.468807	16.921997	-33.554077	-41.000366
C:\Users\cware\Desktop\Steller25Nov\TagTesting25Nov2013\M11.DSG	11-1-2013	15:7:31	236683.000000	4733.660000	0.851563	-0.300781	-0.429688	-0.166055	0.290826	0.469725	19.027710	-32.241821	-30.395508
C:\Users\cware\Desktop\Steller25Nov\TagTesting25Nov2013\M11.DSG	11-1-2013	15:7:31	236684.000000	4733.680000	0.988281	-0.265625	-0.417969	-0.157798	0.300000	0.474312	17.349243	-35.705566	-21.179199
C:\Users\cware\Desktop\Steller25Nov\TagTesting25Nov2013\M11.DSG	11-1-2013	15:7:31	236685.000000	4733.700000	1.171875	-0.363281	-0.410156	-0.155046	0.302752	0.477064	8.148193	-66.329956	-21.759033
C:\Users\cware\Desktop\Steller25Nov\TagTesting25Nov2013\M11.DSG	11-1-2013	15:7:31	236686.000000	4733.720000	0.937500	-0.710938	-0.421875	-0.143119	0.305505	0.486239	-23.788452	-70.281982	-19.653320
C:\Users\cware\Desktop\Steller25Nov\TagTesting25Nov2013\M11.DSG	11-1-2013	15:7:31	236687.000000	4733.740000	0.699219	-0.691406	-0.550781	-0.135780	0.304587	0.492661	-33.081055	-43.670654	-2.319336
C:\Users\cware\Desktop\Steller25Nov\TagTesting25Nov2013\M11.DSG	11-1-2013	15:7:31	236688.000000	4733.760000	0.421875	-0.628906	-0.941406	-0.133028	0.300000	0.499083	3.097534	19.561768	29.357910
C:\Users\cware\Desktop\Steller25Nov\TagTesting25Nov2013\M11.DSG	11-1-2013	15:7:31	236689.000000	4733.780000	0.402344	-0.449219	-1.039063	-0.137615	0.299083	0.492661	33.691406	62.164307	50.003052
C:\Users\cware\Desktop\Steller25Nov\TagTesting25Nov2013\M11.DSG	11-1-2013	15:7:31	236690.000000	4733.800000	0.367188	-0.238281	-1.050781	-0.152294	0.294495	0.478899	-2.380371	91.293335	49.468994
C:\Users\cware\Desktop\Steller25Nov\TagTesting25Nov2013\M11.DSG	11-1-2013	15:7:31	236691.000000	4733.820000	0.593750	0.039063	-0.855469	-0.165138	0.289908	0.468807	-65.093994	113.418579	19.149780
C:\Users\cware\Desktop\Steller25Nov\TagTesting25Nov2013\M11.DSG	11-1-2013	15:7:31	236692.000000	4733.840000	1.027344	0.093750	-0.507813	-0.185321	0.270642	0.455046	-102.828979	83.786011	4.196167
C:\Users\cware\Desktop\Steller25Nov\TagTesting25Nov2013\M11.DSG	11-1-2013	15:7:31	236693.000000	4733.860000	1.343750	0.101563	-0.242188	-0.188991	0.261468	0.453211	-49.011230	2.899170	16.677856
C:\Users\cware\Desktop\Steller25Nov\TagTesting25Nov2013\M11.DSG	11-1-2013	15:7:31	236694.000000	4733.880000	1.039063	-0.031250	-0.437500	-0.189908	0.251376	0.450459	8.346558	28.366089	57.708740
C:\Users\cware\Desktop\Steller25Nov\TagTesting25Nov2013\M11.DSG	11-1-2013	15:7:31	236695.000000	4733.900000	1.128906	-0.113281	-0.496094	-0.196330	0.246789	0.447706	43.289185	-4.531860	88.378906
C:\Users\cware\Desktop\Steller25Nov\TagTesting25Nov2013\M11.DSG	11-1-2013	15:7:31	236696.000000	4733.920000	1.269531	-0.140625	-0.523438	-0.197248	0.241284	0.447706	57.876587	-35.278320	106.582642
C:\Users\cware\Desktop\Steller25Nov\TagTesting25Nov2013\M11.DSG	11-1-2013	15:7:31	236697.000000	4733.940000	1.230469	-0.144531	-0.617188	-0.195413	0.231193	0.450459	57.617188	-48.751831	114.974976
C:\Users\cware\Desktop\Steller25Nov\TagTesting25Nov2013\M11.DSG	11-1-2013	15:7:31	236698.000000	4733.960000	1.164063	-0.093750	-0.667969	-0.194495	0.224771	0.455046	46.417236	-49.148560	112.564087
C:\Users\cware\Desktop\Steller25Nov\TagTesting25Nov2013\M11.DSG	11-1-2013	15:7:31	236699.000000	4733.980000	1.148438	-0.093750	-0.617188	-0.189908	0.211009	0.463303	38.375854	-50.247192	105.621338
C:\Users\cware\Desktop\Steller25Nov\TagTesting25Nov2013\M11.DSG	11-1-2013	15:7:31	236700.000000	4734.000000	1.003906	-0.148438	-0.585938	-0.186239	0.204587	0.466055	36.727905	-46.920776	108.505249
C:\Users\cware\Desktop\Steller25Nov\TagTesting25Nov2013\M11.DSG	11-1-2013	15:7:31	236701.000000	4734.020000	0.820313	-0.207031	-0.613281	-0.181651	0.188991	0.474312	24.322510	-47.912598	117.706299
C:\Users\cware\Desktop\Steller25Nov\TagTesting25Nov2013\M11.DSG	11-1-2013	15:7:31	236702.000000	4734.040000	0.699219	-0.183594	-0.664063	-0.177982	0.179817	0.477064	1.953125	-46.859741	125.793457
C:\Users\cware\Desktop\Steller25Nov\TagTesting25Nov2013\M11.DSG	11-1-2013	15:7:31	236703.000000	4734.060000	0.648438	-0.121094	-0.691406	-0.173394	0.155963	0.484404	-13.626099	-42.037964	118.728638
C:\Users\cware\Desktop\Steller25Nov\TagTesting25Nov2013\M11.DSG	11-1-2013	15:7:31	236704.000000	4734.080000	0.652344	0.019531	-0.652344	-0.168807	0.143119	0.487156	-9.094238	-34.072876	100.585938
C:\Users\cware\Desktop\Steller25Nov\TagTesting25Nov2013\M11.DSG	11-1-2013	15:7:31	236705.000000	4734.100000	0.832031	0.109375	-0.734375	-0.163303	0.124771	0.492661	-1.571655	-26.550293	81.329346
C:\Users\cware\Desktop\Steller25Nov\TagTesting25Nov2013\M11.DSG	11-1-2013	15:7:31	236706.000000	4734.120000	1.054688	0.109375	-0.765625	-0.160550	0.118349	0.495413	10.101318	-33.508301	70.892334
C:\Users\cware\Desktop\Steller25Nov\TagTesting25Nov2013\M11.DSG	11-1-2013	15:7:31	236707.000000	4734.140000	1.195313	0.093750	-0.804688	-0.152294	0.109174	0.501835	21.163940	-48.492432	68.832397
C:\Users\cware\Desktop\Steller25Nov\TagTesting25Nov2013\M11.DSG	11-1-2013	15:7:31	236708.000000	4734.160000	1.203125	0.046875	-0.812500	-0.147706	0.106422	0.505505	21.728516	-55.862427	68.618774
C:\Users\cware\Desktop\Steller25Nov\TagTesting25Nov2013\M11.DSG	11-1-2013	15:7:31	236709.000000	4734.180000	1.093750	0.027344	-0.871094	-0.134862	0.100000	0.515596	13.000488	-60.943604	65.963745
C:\Users\cware\Desktop\Steller25Nov\TagTesting25Nov2013\M11.DSG	11-1-2013	15:7:31	236710.000000	4734.200000	0.996094	0.109375	-0.957031	-0.127523	0.097248	0.521101	0.289917	-64.010620	64.575195
C:\Users\cware\Desktop\Steller25Nov\TagTesting25Nov2013\M11.DSG	11-1-2013	15:7:31	236711.000000	4734.220000	0.890625	0.281250	-0.984375	-0.114679	0.088073	0.530275	-11.474609	-63.827515	63.034058
C:\Users\cware\Desktop\Steller25Nov\TagTesting25Nov2013\M11.DSG	11-1-2013	15:7:31	236712.000000	4734.240000	0.738281	0.402344	-1.011719	-0.107339	0.082569	0.534862	-14.099121	-46.249390	70.587158
C:\Users\cware\Desktop\Steller25Nov\TagTesting25Nov2013\M11.DSG	11-1-2013	15:7:31	236713.000000	4734.260000	0.695313	0.460938	-0.964844	-0.096330	0.066972	0.540367	-13.336182	-28.762817	86.730957
C:\Users\cware\Desktop\Steller25Nov\TagTesting25Nov2013\M11.DSG	11-1-2013	15:7:31	236714.000000	4734.280000	0.761719	0.511719	-0.871094	-0.093578	0.059633	0.542202	-12.664795	-27.206421	96.572876
C:\Users\cware\Desktop\Steller25Nov\TagTesting25Nov2013\M11.DSG	11-1-2013	15:7:31	236715.000000	4734.300000	0.855469	0.601563	-0.699219	-0.081651	0.043119	0.546789	1.037598	-53.771973	100.555420
C:\Users\cware\Desktop\Steller25Nov\TagTesting25Nov2013\M11.DSG	11-1-2013	15:7:31	236716.000000	4734.320000	0.828125	0.597656	-0.570313	-0.070642	0.037615	0.554128	10.772705	-87.478638	98.190308
C:\Users\cware\Desktop\Steller25Nov\TagTesting25Nov2013\M11.DSG	11-1-2013	15:7:31	236717.000000	4734.340000	0.562500	0.460938	-0.621094	-0.058716	0.027523	0.565138	5.569458	-87.020874	98.144531
C:\Users\cware\Desktop\Steller25Nov\TagTesting25Nov2013\M11.DSG	11-1-2013	15:7:31	236718.000000	4734.360000	0.316406	0.351563	-0.699219	-0.033945	0.022018	0.577982	9.552002	-65.719604	103.866577
C:\Users\cware\Desktop\Steller25Nov\TagTesting25Nov2013\M11.DSG	11-1-2013	15:7:31	236719.000000	4734.380000	0.328125	0.324219	-0.695313	-0.024771	0.017431	0.573394	26.306152	-50.170898	114.959717
C:\Users\cware\Desktop\Steller25Nov\TagTesting25Nov2013\M11.DSG	11-1-2013	15:7:31	236720.000000	4734.400000	0.449219	0.398438	-0.671875	-0.004587	0.012844	0.580734	50.338745	-57.754517	119.415283
C:\Users\cware\Desktop\Steller25Nov\TagTesting25Nov2013\M11.DSG	11-1-2013	15:7:31	236721.000000	4734.420000	0.523438	0.468750	-0.628906	0.004587	0.013761	0.586239	77.728271	-68.237305	113.403320
C:\Users\cware\Desktop\Steller25Nov\TagTesting25Nov2013\M11.DSG	11-1-2013	15:7:31	236722.000000	4734.440000	0.535156	0.460938	-0.667969	0.027523	0.025688	0.595413	98.754883	-55.343628	115.112305
C:\Users\cware\Desktop\Steller25Nov\TagTesting25Nov2013\M11.DSG	11-1-2013	15:7:31	236723.000000	4734.460000	0.500000	0.441406	-0.726563	0.037615	0.035780	0.602752	110.794067	-44.525146	119.293213
C:\Users\cware\Desktop\Steller25Nov\TagTesting25Nov2013\M11.DSG	11-1-2013	15:7:31	236724.000000	4734.480000	0.570313	0.457031	-0.664063	0.054128	0.057798	0.610092	118.911743	-86.425781	103.073120
C:\Users\cware\Desktop\Steller25Nov\TagTesting25Nov2013\M11.DSG	11-1-2013	15:7:31	236725.000000	4734.500000	0.656250	0.539063	-0.605469	0.068807	0.071560	0.618349	123.260498	-109.466553	76.873779
C:\Users\cware\Desktop\Steller25Nov\TagTesting25Nov2013\M11.DSG	11-1-2013	15:7:31	236726.000000	4734.520000	0.417969	0.468750	-0.625000	0.100917	0.102752	0.626606	128.204346	-129.104614	62.850952
C:\Users\cware\Desktop\Steller25Nov\TagTesting25Nov2013\M11.DSG	11-1-2013	15:7:31	236727.000000	4734.540000	0.144531	0.296875	-0.691406	0.115596	0.120183	0.631193	121.765137	-100.036621	56.442261
C:\Users\cware\Desktop\Steller25Nov\TagTesting25Nov2013\M11.DSG	11-1-2013	15:7:31	236728.000000	4734.560000	0.160156	0.285156	-0.691406	0.143119	0.152294	0.635780	109.817505	-105.224609	48.736572
C:\Users\cware\Desktop\Steller25Nov\TagTesting25Nov2013\M11.DSG	11-1-2013	15:7:31	236729.000000	4734.580000	0.242188	0.347656	-0.671875	0.155046	0.166055	0.636697	89.523315	-115.798950	47.302246
C:\Users\cware\Desktop\Steller25Nov\TagTesting25Nov2013\M11.DSG	11-1-2013	15:7:31	236730.000000	4734.600000	0.226563	0.390625	-0.585938	0.186239	0.192661	0.637615	83.251953	-130.691528	50.170898
C:\Users\cware\Desktop\Steller25Nov\TagTesting25Nov2013\M11.DSG	11-1-2013	15:7:31	236731.000000	4734.620000	-0.042969	0.312500	-0.554688	0.202752	0.205505	0.635780	102.233887	-127.883911	50.369263
C:\Users\cware\Desktop\Steller25Nov\TagTesting25Nov2013\M11.DSG	11-1-2013	15:7:31	236732.000000	4734.640000	-0.042969	0.312500	-0.554688	0.218349	0.237615	0.633028	98.800659	-119.064331	48.477173
C:\Users\cware\Desktop\Steller25Nov\TagTesting25Nov2013\M11.DSG	11-1-2013	15:7:31	236733.000000	4734.660000	-0.210938	0.117188	-0.769531	0.246789	0.250459	0.627523	70.861816	-104.248047	42.541504
C:\Users\cware\Desktop\Steller25Nov\TagTesting25Nov2013\M11.DSG	11-1-2013	15:7:31	236734.000000	4734.680000	-0.199219	0.109375	-0.761719	0.257798	0.261468	0.623853	60.760498	-105.911255	39.184570
C:\Users\cware\Desktop\Steller25Nov\TagTesting25Nov2013\M11.DSG	11-1-2013	15:7:31	236735.000000	4734.700000	-0.179688	0.089844	-0.722656	0.281651	0.281651	0.616514	68.603516	-105.316162	32.211304
C:\Users\cware\Desktop\Steller25Nov\TagTesting25Nov2013\M11.DSG	11-1-2013	15:7:31	236736.000000	4734.720000	-0.230469	-0.011719	-0.738281	0.292661	0.292661	0.611927	71.426392	-113.693237	22.689819
C:\Users\cware\Desktop\Steller25Nov\TagTesting25Nov2013\M11.DSG	11-1-2013	15:7:31	236737.000000	4734.740000	-0.257813	0.003906	-0.726563	0.317431	0.313761	0.600917	73.348999	-118.301392	20.385742
C:\Users\cware\Desktop\Steller25Nov\TagTesting25Nov2013\M11.DSG	11-1-2013	15:7:31	236738.000000	4734.760000	-0.789063	-0.070313	-1.019531	0.329358	0.325688	0.594495	52.185059	55.969238	8.392334
C:\Users\cware\Desktop\Steller25Nov\TagTesting25Nov2013\M11.DSG	11-1-2013	15:7:31	236739.000000	4734.780000	-0.863281	0.031250	-0.824219	0.318349	0.335780	0.597248	37.155151	163.848877	-32.516479
C:\Users\cware\Desktop\Steller25Nov\TagTesting25Nov2013\M11.DSG	11-1-2013	15:7:31	236740.000000	4734.800000	0.210938	-0.023438	-0.375000	0.305505	0.341284	0.597248	62.606812	-126.922607	-31.799316
C:\Users\cware\Desktop\Steller25Nov\TagTesting25Nov2013\M11.DSG	11-1-2013	15:7:31	236741.000000	4734.820000	-0.207031	-0.316406	-0.535156	0.338532	0.357798	0.581651	61.264038	-149.200439	-1.449585
C:\Users\cware\Desktop\Steller25Nov\TagTesting25Nov2013\M11.DSG	11-1-2013	15:7:31	236742.000000	4734.840000	-0.378906	-0.242188	-0.636719	0.355046	0.366055	0.573394	46.615601	-186.782837	-6.256104
C:\Users\cware\Desktop\Steller25Nov\TagTesting25Nov2013\M11.DSG	11-1-2013	15:7:31	236743.000000	4734.860000	-0.628906	-0.207031	-0.750000	0.391743	0.376147	0.555963	16.799927	-134.704590	-14.343262
C:\Users\cware\Desktop\Steller25Nov\TagTesting25Nov2013\M11.DSG	11-1-2013	15:7:31	236744.000000	4734.880000	-0.640625	-0.167969	-0.843750	0.406422	0.377064	0.549541	-8.728027	-111.038208	-17.776489
C:\Users\cware\Desktop\Steller25Nov\TagTesting25Nov2013\M11.DSG	11-1-2013	15:7:31	236745.000000	4734.900000	-0.675781	-0.148438	-0.835938	0.429358	0.373394	0.541284	-30.639648	-81.298828	-8.422852
C:\Users\cware\Desktop\Steller25Nov\TagTesting25Nov2013\M11.DSG	11-1-2013	15:7:31	236746.000000	4734.920000	-0.667969	-0.179688	-0.855469	0.438532	0.369725	0.538532	-45.196533	-59.509277	1.525879
C:\Users\cware\Desktop\Steller25Nov\TagTesting25Nov2013\M11.DSG	11-1-2013	15:7:31	236747.000000	4734.940000	-0.457031	-0.250000	-0.687500	0.455046	0.360550	0.533028	-59.280396	-137.359619	2.029419
C:\Users\cware\Desktop\Steller25Nov\TagTesting25Nov2013\M11.DSG	11-1-2013	15:7:31	236748.000000	4734.960000	-0.714844	-0.316406	-0.796875	0.469725	0.354128	0.528440	-67.062378	-106.445313	11.505127
C:\Users\cware\Desktop\Steller25Nov\TagTesting25Nov2013\M11.DSG	11-1-2013	15:7:31	236749.000000	4734.980000	-0.882813	-0.371094	-1.003906	0.483486	0.341284	0.522936	-82.366943	-104.980469	21.591187
C:\Users\cware\Desktop\Steller25Nov\TagTesting25Nov2013\M11.DSG	11-1-2013	15:7:31	236750.000000	4735.000000	-0.808594	-0.250000	-0.843750	0.492661	0.334862	0.505505	-93.032837	-69.000244	23.330688
C:\Users\cware\Desktop\Steller25Nov\TagTesting25Nov2013\M11.DSG	11-1-2013	15:7:31	236751.000000	4735.020000	-0.593750	-0.105469	-0.804688	0.504587	0.318349	0.516514	-93.917847	-75.744629	14.984131
C:\Users\cware\Desktop\Steller25Nov\TagTesting25Nov2013\M11.DSG	11-1-2013	15:7:31	236752.000000	4735.040000	-0.710938	-0.121094	-0.890625	0.511009	0.311009	0.515596	-88.989258	-65.139771	16.540527
C:\Users\cware\Desktop\Steller25Nov\TagTesting25Nov2013\M11.DSG	11-1-2013	15:7:31	236753.000000	4735.060000	-0.789063	-0.093750	-0.839844	0.521101	0.295413	0.511927	-86.532593	-68.298340	13.000488
C:\Users\cware\Desktop\Steller25Nov\TagTesting25Nov2013\M11.DSG	11-1-2013	15:7:31	236754.000000	4735.080000	-0.746094	-0.074219	-0.906250	0.527523	0.287156	0.509174	-84.121704	-63.690186	0.274658
C:\Users\cware\Desktop\Steller25Nov\TagTesting25Nov2013\M11.DSG	11-1-2013	15:7:31	236755.000000	4735.100000	-0.875000	-0.011719	-0.921875	0.533945	0.274312	0.509174	-78.796387	-19.546509	-0.320435
C:\Users\cware\Desktop\Steller25Nov\TagTesting25Nov2013\M11.DSG	11-1-2013	15:7:31	236756.000000	4735.120000	-0.867188	0.054688	-0.890625	0.540367	0.266055	0.505505	-70.587158	-38.848877	-5.447388
C:\Users\cware\Desktop\Steller25Nov\TagTesting25Nov2013\M11.DSG	11-1-2013	15:7:31	236757.000000	4735.140000	-0.914063	0.058594	-0.902344	0.542202	0.258716	0.505505	-69.839478	-10.803223	0.640869
C:\Users\cware\Desktop\Steller25Nov\TagTesting25Nov2013\M11.DSG	11-1-2013	15:7:31	236758.000000	4735.160000	-0.789063	0.152344	-0.835938	0.544954	0.245872	0.506422	-64.239502	-30.639648	-4.333496
C:\Users\cware\Desktop\Steller25Nov\TagTesting25Nov2013\M11.DSG	11-1-2013	15:7:31	236759.000000	4735.180000	-0.800781	0.085938	-0.988281	0.547706	0.240367	0.505505	-55.877686	-27.069092	-3.601074
C:\Users\cware\Desktop\Steller25Nov\TagTesting25Nov2013\M11.DSG	11-1-2013	15:7:31	236760.000000	4735.200000	-0.847656	0.210938	-1.078125	0.554128	0.227523	0.501835	-64.376831	-38.818359	-1.098633
C:\Users\cware\Desktop\Steller25Nov\TagTesting25Nov2013\M11.DSG	11-1-2013	15:7:31	236761.000000	4735.220000	-1.007813	0.417969	-1.046875	0.556881	0.222936	0.499083	-71.411133	-13.534546	7.736206
C:\Users\cware\Desktop\Steller25Nov\TagTesting25Nov2013\M11.DSG	11-1-2013	15:7:31	236762.000000	4735.240000	-0.964844	0.453125	-1.042969	0.560550	0.209174	0.499083	-80.718994	-33.187866	5.187988
C:\Users\cware\Desktop\Steller25Nov\TagTesting25Nov2013\M11.DSG	11-1-2013	15:7:31	236763.000000	4735.260000	-1.183594	0.312500	-1.121094	0.562385	0.202752	0.499083	-88.226318	29.983521	12.298584
C:\Users\cware\Desktop\Steller25Nov\TagTesting25Nov2013\M11.DSG	11-1-2013	15:7:31	236764.000000	4735.280000	-0.980469	0.292969	-1.066406	0.556881	0.187156	0.509174	-90.499878	28.305054	9.384155
C:\Users\cware\Desktop\Steller25Nov\TagTesting25Nov2013\M11.DSG	11-1-2013	15:7:31	236765.000000	4735.300000	-1.042969	0.218750	-0.992188	0.553211	0.177982	0.511009	-74.371338	38.391113	1.586914
C:\Users\cware\Desktop\Steller25Nov\TagTesting25Nov2013\M11.DSG	11-1-2013	15:7:31	236766.000000	4735.320000	-0.937500	0.160156	-0.843750	0.545872	0.165138	0.518349	-62.408447	29.663086	-9.689331
C:\Users\cware\Desktop\Steller25Nov\TagTesting25Nov2013\M11.DSG	11-1-2013	15:7:31	236767.000000	4735.340000	-0.910156	0.203125	-0.859375	0.541284	0.156881	0.522936	-55.786133	30.410767	-9.048462
C:\Users\cware\Desktop\Steller25Nov\TagTesting25Nov2013\M11.DSG	11-1-2013	15:7:31	236768.000000	4735.360000	-0.816406	0.300781	-1.058594	0.534862	0.146789	0.528440	-41.870117	33.889771	-4.364014
C:\Users\cware\Desktop\Steller25Nov\TagTesting25Nov2013\M11.DSG	11-1-2013	15:7:31	236769.000000	4735.380000	-0.738281	0.417969	-1.140625	0.530275	0.144037	0.531193	-21.820068	55.633545	-8.361816
C:\Users\cware\Desktop\Steller25Nov\TagTesting25Nov2013\M11.DSG	11-1-2013	15:7:31	236770.000000	4735.400000	-0.558594	0.484375	-1.113281	0.524771	0.139450	0.533945	-4.425049	70.022583	-20.538330
C:\Users\cware\Desktop\Steller25Nov\TagTesting25Nov2013\M11.DSG	11-1-2013	15:7:31	236771.000000	4735.420000	-0.390625	0.566406	-1.164063	0.509174	0.139450	0.546789	4.959106	77.407837	-27.877808
C:\Users\cware\Desktop\Steller25Nov\TagTesting25Nov2013\M11.DSG	11-1-2013	15:7:31	236772.000000	4735.440000	-0.195313	0.605469	-1.234375	0.500000	0.139450	0.553211	11.688232	69.625854	-33.477783
C:\Users\cware\Desktop\Steller25Nov\TagTesting25Nov2013\M11.DSG	11-1-2013	15:7:31	236773.000000	4735.460000	-0.144531	0.566406	-1.324219	0.486239	0.140367	0.562385	20.294189	84.533691	-39.138794
C:\Users\cware\Desktop\Steller25Nov\TagTesting25Nov2013\M11.DSG	11-1-2013	15:7:31	236774.000000	4735.480000	-0.117188	0.421875	-1.367188	0.475229	0.140367	0.568807	14.007568	88.562012	-36.560059
C:\Users\cware\Desktop\Steller25Nov\TagTesting25Nov2013\M11.DSG	11-1-2013	15:7:31	236775.000000	4735.500000	0.089844	0.214844	-1.425781	0.455963	0.141284	0.582569	9.231567	86.563110	-16.189575
C:\Users\cware\Desktop\Steller25Nov\TagTesting25Nov2013\M11.DSG	11-1-2013	15:7:31	236776.000000	4735.520000	0.097656	0.078125	-1.457031	0.446789	0.143119	0.586239	3.494263	90.225220	-4.196167
C:\Users\cware\Desktop\Steller25Nov\TagTesting25Nov2013\M11.DSG	11-1-2013	15:7:31	236777.000000	4735.540000	-0.066406	0.031250	-1.445313	0.426606	0.144037	0.597248	-12.557983	83.908081	-4.302979
C:\Users\cware\Desktop\Steller25Nov\TagTesting25Nov2013\M11.DSG	11-1-2013	15:7:31	236778.000000	4735.560000	0.074219	0.101563	-1.296875	0.416514	0.143119	0.601835	-19.973755	70.297241	-7.720947
C:\Users\cware\Desktop\Steller25Nov\TagTesting25Nov2013\M11.DSG	11-1-2013	15:7:31	236779.000000	4735.580000	-0.027344	0.195313	-1.238281	0.400000	0.135780	0.608257	-38.955688	39.733887	-18.264771
C:\Users\cware\Desktop\Steller25Nov\TagTesting25Nov2013\M11.DSG	11-1-2013	15:7:31	236780.000000	4735.600000	-0.031250	0.316406	-1.207031	0.393578	0.130275	0.610092	-45.669556	37.261963	-16.540527
C:\Users\cware\Desktop\Steller25Nov\TagTesting25Nov2013\M11.DSG	11-1-2013	15:7:31	236781.000000	4735.620000	-0.039063	0.371094	-1.207031	0.381651	0.118349	0.613761	-48.736572	49.942017	-16.830444
C:\Users\cware\Desktop\Steller25Nov\TagTesting25Nov2013\M11.DSG	11-1-2013	15:7:31	236782.000000	4735.640000	-0.085938	0.414063	-1.144531	0.376147	0.111927	0.615596	-42.083740	60.760498	-20.065308
C:\Users\cware\Desktop\Steller25Nov\TagTesting25Nov2013\M11.DSG	11-1-2013	15:7:31	236783.000000	4735.660000	-0.125000	0.417969	-1.035156	0.364220	0.100000	0.620183	-42.221069	29.907227	-22.216797
C:\Users\cware\Desktop\Steller25Nov\TagTesting25Nov2013\M11.DSG	11-1-2013	15:7:31	236784.000000	4735.680000	-0.128906	0.406250	-1.011719	0.359633	0.095413	0.620183	-31.005859	35.507202	-11.566162
C:\Users\cware\Desktop\Steller25Nov\TagTesting25Nov2013\M11.DSG	11-1-2013	15:7:31	236785.000000	4735.700000	-0.210938	0.359375	-0.945313	0.350459	0.087156	0.622936	-36.392212	29.571533	-14.892578
C:\Users\cware\Desktop\Steller25Nov\TagTesting25Nov2013\M11.DSG	11-1-2013	15:7:31	236786.000000	4735.720000	-0.210938	0.359375	-0.945313	0.346789	0.081651	0.623853	-40.618896	37.322998	-10.116577
C:\Users\cware\Desktop\Steller25Nov\TagTesting25Nov2013\M11.DSG	11-1-2013	15:7:31	236787.000000	4735.740000	-0.261719	0.371094	-0.960938	0.337615	0.074312	0.624771	-22.964478	24.139404	-4.882813
C:\Users\cware\Desktop\Steller25Nov\TagTesting25Nov2013\M11.DSG	11-1-2013	15:7:31	236788.000000	4735.760000	-0.328125	0.324219	-1.003906	0.333945	0.070642	0.624771	-34.454346	22.766113	-11.215210
C:\Users\cware\Desktop\Steller25Nov\TagTesting25Nov2013\M11.DSG	11-1-2013	15:7:31	236789.000000	4735.780000	-0.339844	0.386719	-1.050781	0.330275	0.066972	0.625688	-20.034790	5.386353	0.366211
C:\Users\cware\Desktop\Steller25Nov\TagTesting25Nov2013\M11.DSG	11-1-2013	15:7:31	236790.000000	4735.800000	-0.421875	0.371094	-1.074219	0.329358	0.065138	0.625688	-9.048462	-5.950928	0.335693
C:\Users\cware\Desktop\Steller25Nov\TagTesting25Nov2013\M11.DSG	11-1-2013	15:7:31	236791.000000	4735.820000	-0.390625	0.355469	-0.929688	0.328440	0.060550	0.624771	-33.187866	14.602661	-10.620117
C:\Users\cware\Desktop\Steller25Nov\TagTesting25Nov2013\M11.DSG	11-1-2013	15:7:31	236792.000000	4735.840000	-0.496094	0.343750	-0.933594	0.326606	0.057798	0.626606	-43.869019	48.522949	-7.415771
C:\Users\cware\Desktop\Steller25Nov\TagTesting25Nov2013\M11.DSG	11-1-2013	15:7:31	236793.000000	4735.860000	-0.359375	0.453125	-1.058594	0.322018	0.052294	0.626606	-15.426636	6.179810	-7.598877
C:\Users\cware\Desktop\Steller25Nov\TagTesting25Nov2013\M11.DSG	11-1-2013	15:7:31	236794.000000	4735.880000	-0.371094	0.511719	-1.066406	0.319266	0.048624	0.626606	-14.831543	-11.962891	-9.399414
C:\Users\cware\Desktop\Steller25Nov\TagTesting25Nov2013\M11.DSG	11-1-2013	15:7:31	236795.000000	4735.900000	-0.488281	0.457031	-0.960938	0.319266	0.045872	0.626606	-33.218384	31.997681	-8.636475
C:\Users\cware\Desktop\Steller25Nov\TagTesting25Nov2013\M11.DSG	11-1-2013	15:7:31	236796.000000	4735.920000	-0.347656	0.402344	-0.941406	0.313761	0.041284	0.628440	-32.394409	31.768799	-7.827759
C:\Users\cware\Desktop\Steller25Nov\TagTesting25Nov2013\M11.DSG	11-1-2013	15:7:31	236797.000000	4735.940000	-0.304688	0.414063	-0.984375	0.311927	0.039450	0.626606	-2.517700	14.160156	-5.981445
C:\Users\cware\Desktop\Steller25Nov\TagTesting25Nov2013\M11.DSG	11-1-2013	15:7:31	236798.000000	4735.960000	-0.402344	0.414063	-1.062500	0.307339	0.036697	0.626606	-3.311157	4.943848	-3.814697
C:\Users\cware\Desktop\Steller25Nov\TagTesting25Nov2013\M11.DSG	11-1-2013	15:7:31	236799.000000	4735.980000	-0.394531	0.480469	-1.082031	0.305505	0.035780	0.626606	-27.542114	21.545410	-17.990112
C:\Users\cware\Desktop\Steller25Nov\TagTesting25Nov2013\M11.DSG	11-1-2013	15:7:31	236800.000000	4736.000000	-0.359375	0.476563	-1.062500	0.300000	0.031193	0.627523	-36.743164	50.201416	-18.264771
C:\Users\cware\Desktop\Steller25Nov\TagTesting25Nov2013\M11.DSG	11-1-2013	15:7:31	236801.000000	4736.020000	-0.316406	0.515625	-0.968750	0.297248	0.029358	0.627523	-27.954102	13.565063	-11.169434
C:\Users\cware\Desktop\Steller25Nov\TagTesting25Nov2013\M11.DSG	11-1-2013	15:7:31	236802.000000	4736.040000	-0.390625	0.523438	-1.000000	0.290826	0.024771	0.626606	-21.606445	22.537231	-13.381958
C:\Users\cware\Desktop\Steller25Nov\TagTesting25Nov2013\M11.DSG	11-1-2013	15:7:31	236803.000000	4736.060000	-0.234375	0.480469	-0.992188	0.288991	0.023853	0.627523	-8.560181	-16.189575	-12.359619
C:\Users\cware\Desktop\Steller25Nov\TagTesting25Nov2013\M11.DSG	11-1-2013	15:7:31	236804.000000	4736.080000	-0.457031	0.402344	-0.988281	0.286239	0.021101	0.628440	-0.823975	13.992310	-7.568359
C:\Users\cware\Desktop\Steller25Nov\TagTesting25Nov2013\M11.DSG	11-1-2013	15:7:31	236805.000000	4736.100000	-0.253906	0.433594	-1.042969	0.284404	0.017431	0.626606	-16.983032	13.732910	-20.751953
C:\Users\cware\Desktop\Steller25Nov\TagTesting25Nov2013\M11.DSG	11-1-2013	15:7:31	236806.000000	4736.120000	-0.332031	0.496094	-1.125000	0.280734	0.014679	0.626606	-23.666382	19.683838	-19.851685
C:\Users\cware\Desktop\Steller25Nov\TagTesting25Nov2013\M11.DSG	11-1-2013	15:7:31	236807.000000	4736.140000	-0.285156	0.558594	-1.121094	0.277982	0.012844	0.627523	-35.125732	22.491455	-17.013550
C:\Users\cware\Desktop\Steller25Nov\TagTesting25Nov2013\M11.DSG	11-1-2013	15:7:31	236808.000000	4736.160000	-0.441406	0.597656	-1.117188	0.276147	0.006422	0.625688	-27.786255	35.034180	-11.993408
C:\Users\cware\Desktop\Steller25Nov\TagTesting25Nov2013\M11.DSG	11-1-2013	15:7:31	236809.000000	4736.180000	-0.117188	0.582031	-0.984375	0.270642	0.007339	0.625688	-26.290894	3.646851	-15.243530
C:\Users\cware\Desktop\Steller25Nov\TagTesting25Nov2013\M11.DSG	11-1-2013	15:7:31	236810.000000	4736.200000	-0.300781	0.621094	-1.050781	0.269725	0.003670	0.626606	-20.690918	38.650513	-12.252808
C:\Users\cware\Desktop\Steller25Nov\TagTesting25Nov2013\M11.DSG	11-1-2013	15:7:31	236811.000000	4736.220000	-0.402344	0.582031	-1.050781	0.263303	0.000000	0.626606	-11.383057	-12.084961	-17.059326
C:\Users\cware\Desktop\Steller25Nov\TagTesting25Nov2013\M11.DSG	11-1-2013	15:7:31	236812.000000	4736.240000	-0.171875	0.535156	-0.953125	0.263303	-0.002752	0.624771	-4.638672	10.513306	-11.596680
C:\Users\cware\Desktop\Steller25Nov\TagTesting25Nov2013\M11.DSG	11-1-2013	15:7:31	236813.000000	4736.260000	-0.199219	0.511719	-0.886719	0.256881	-0.008257	0.622936	-20.492554	5.615234	-18.798828
C:\Users\cware\Desktop\Steller25Nov\TagTesting25Nov2013\M11.DSG	11-1-2013	15:7:31	236814.000000	4736.280000	-0.222656	0.472656	-0.968750	0.255046	-0.011927	0.623853	-18.218994	5.981445	-21.224976
C:\Users\cware\Desktop\Steller25Nov\TagTesting25Nov2013\M11.DSG	11-1-2013	15:7:31	236815.000000	4736.300000	-0.148438	0.519531	-1.003906	0.254128	-0.012844	0.622936	-37.780762	18.310547	-21.240234
C:\Users\cware\Desktop\Steller25Nov\TagTesting25Nov2013\M11.DSG	11-1-2013	15:7:31	236816.000000	4736.320000	-0.195313	0.507813	-1.011719	0.249541	-0.015596	0.622936	-30.426025	34.301758	-18.417358
C:\Users\cware\Desktop\Steller25Nov\TagTesting25Nov2013\M11.DSG	11-1-2013	15:7:31	236817.000000	4736.340000	-0.191406	0.492188	-1.023438	0.246789	-0.019266	0.622018	-35.629272	4.119873	-18.234253
C:\Users\cware\Desktop\Steller25Nov\TagTesting25Nov2013\M11.DSG	11-1-2013	15:7:31	236818.000000	4736.360000	-0.214844	0.558594	-1.066406	0.245872	-0.020183	0.621101	-42.083740	21.743774	-20.111084
C:\Users\cware\Desktop\Steller25Nov\TagTesting25Nov2013\M11.DSG	11-1-2013	15:7:31	236819.000000	4736.380000	-0.304688	0.531250	-1.058594	0.245872	-0.026606	0.620183	-17.517090	14.846802	-13.305664
C:\Users\cware\Desktop\Steller25Nov\TagTesting25Nov2013\M11.DSG	11-1-2013	15:7:31	236820.000000	4736.400000	-0.214844	0.582031	-1.027344	0.241284	-0.026606	0.620183	-22.674561	8.743286	-13.336182
C:\Users\cware\Desktop\Steller25Nov\TagTesting25Nov2013\M11.DSG	11-1-2013	15:7:31	236821.000000	4736.420000	-0.187500	0.554688	-1.128906	0.237615	-0.033028	0.618349	1.983643	-44.845581	-8.239746
C:\Users\cware\Desktop\Steller25Nov\TagTesting25Nov2013\M11.DSG	11-1-2013	15:7:31	236822.000000	4736.440000	-0.394531	0.625000	-1.148438	0.239450	-0.033945	0.616514	-1.983643	22.521973	-4.013062
C:\Users\cware\Desktop\Steller25Nov\TagTesting25Nov2013\M11.DSG	11-1-2013	15:7:31	236823.000000	4736.460000	-0.125000	0.656250	-1.117188	0.233945	-0.038532	0.617431	0.030518	-16.921997	-14.129639
C:\Users\cware\Desktop\Steller25Nov\TagTesting25Nov2013\M11.DSG	11-1-2013	15:7:31	236824.000000	4736.480000	-0.246094	0.695313	-1.054688	0.231193	-0.044037	0.614679	0.732422	-7.919312	-15.014648
C:\Users\cware\Desktop\Steller25Nov\TagTesting25Nov2013\M11.DSG	11-1-2013	15:7:31	236825.000000	4736.500000	-0.218750	0.644531	-1.035156	0.226606	-0.047706	0.614679	-6.378174	3.952026	-12.771606
C:\Users\cware\Desktop\Steller25Nov\TagTesting25Nov2013\M11.DSG	11-1-2013	15:7:31	236826.000000	4736.520000	-0.191406	0.667969	-1.019531	0.223853	-0.053211	0.613761	-4.791260	-0.015259	-10.665894
C:\Users\cware\Desktop\Steller25Nov\TagTesting25Nov2013\M11.DSG	11-1-2013	15:7:31	236827.000000	4736.540000	-0.097656	0.656250	-1.000000	0.221101	-0.057798	0.610092	-13.336182	-9.963989	-13.992310
C:\Users\cware\Desktop\Steller25Nov\TagTesting25Nov2013\M11.DSG	11-1-2013	15:7:31	236828.000000	4736.560000	-0.160156	0.617188	-0.988281	0.220183	-0.064220	0.609174	-6.759644	-17.318726	-9.277344
C:\Users\cware\Desktop\Steller25Nov\TagTesting25Nov2013\M11.DSG	11-1-2013	15:7:31	236829.000000	4736.580000	-0.117188	0.593750	-0.992188	0.222018	-0.067890	0.607339	-25.894165	-32.424927	-13.000488
C:\Users\cware\Desktop\Steller25Nov\TagTesting25Nov2013\M11.DSG	11-1-2013	15:7:31	236830.000000	4736.600000	-0.214844	0.605469	-1.011719	0.219266	-0.075229	0.605505	-21.942139	-10.742188	-8.895874
C:\Users\cware\Desktop\Steller25Nov\TagTesting25Nov2013\M11.DSG	11-1-2013	15:7:31	236831.000000	4736.620000	-0.101563	0.644531	-0.945313	0.219266	-0.083486	0.600917	-47.271729	-26.199341	-20.156860
C:\Users\cware\Desktop\Steller25Nov\TagTesting25Nov2013\M11.DSG	11-1-2013	15:7:31	236832.000000	4736.640000	-0.191406	0.640625	-1.000000	0.222936	-0.088073	0.598165	-44.784546	-1.159668	-12.481689
C:\Users\cware\Desktop\Steller25Nov\TagTesting25Nov2013\M11.DSG	11-1-2013	15:7:31	236833.000000	4736.660000	-0.187500	0.687500	-0.949219	0.222936	-0.093578	0.597248	-60.379028	-5.752563	-18.585205
C:\Users\cware\Desktop\Steller25Nov\TagTesting25Nov2013\M11.DSG	11-1-2013	15:7:31	236834.000000	4736.680000	-0.191406	0.664063	-0.941406	0.223853	-0.102752	0.593578	-62.957764	2.014160	-15.686035
C:\Users\cware\Desktop\Steller25Nov\TagTesting25Nov2013\M11.DSG	11-1-2013	15:7:31	236835.000000	4736.700000	-0.089844	0.750000	-0.917969	0.223853	-0.109174	0.588991	-77.636719	4.791260	-9.857178
C:\Users\cware\Desktop\Steller25Nov\TagTesting25Nov2013\M11.DSG	11-1-2013	15:7:31	236836.000000	4736.720000	-0.257813	0.734375	-0.886719	0.225688	-0.121101	0.582569	-81.710815	6.454468	-8.377075
C:\Users\cware\Desktop\Steller25Nov\TagTesting25Nov2013\M11.DSG	11-1-2013	15:7:31	236837.000000	4736.740000	-0.140625	0.816406	-0.875000	0.227523	-0.126606	0.579817	-81.985474	-13.534546	-5.828857
C:\Users\cware\Desktop\Steller25Nov\TagTesting25Nov2013\M11.DSG	11-1-2013	15:7:31	236838.000000	4736.760000	-0.234375	0.785156	-0.851563	0.231193	-0.144037	0.569725	-83.038330	7.278442	1.434326
C:\Users\cware\Desktop\Steller25Nov\TagTesting25Nov2013\M11.DSG	11-1-2013	15:7:31	236839.000000	4736.780000	-0.187500	0.789063	-0.773438	0.232110	-0.149541	0.567890	-71.868896	-26.702881	3.692627
C:\Users\cware\Desktop\Steller25Nov\TagTesting25Nov2013\M11.DSG	11-1-2013	15:7:31	236840.000000	4736.800000	-0.187500	0.789063	-0.773438	0.235780	-0.166055	0.557798	-68.542480	-13.107300	3.784180
C:\Users\cware\Desktop\Steller25Nov\TagTesting25Nov2013\M11.DSG	11-1-2013	15:7:31	236841.000000	4736.820000	-0.187500	0.734375	-0.667969	0.239450	-0.172477	0.553211	-53.985596	-29.190063	4.821777
C:\Users\cware\Desktop\Steller25Nov\TagTesting25Nov2013\M11.DSG	11-1-2013	15:7:31	236842.000000	4736.840000	-0.156250	0.785156	-0.613281	0.243119	-0.185321	0.544037	-52.261353	-34.164429	-1.037598
C:\Users\cware\Desktop\Steller25Nov\TagTesting25Nov2013\M11.DSG	11-1-2013	15:7:31	236843.000000	4736.860000	-0.222656	0.761719	-0.613281	0.244037	-0.192661	0.539450	-60.104370	-18.676758	-1.800537
C:\Users\cware\Desktop\Steller25Nov\TagTesting25Nov2013\M11.DSG	11-1-2013	15:7:31	236844.000000	4736.880000	-0.179688	0.746094	-0.542969	0.248624	-0.204587	0.529358	-66.757202	-34.729004	-0.381470
C:\Users\cware\Desktop\Steller25Nov\TagTesting25Nov2013\M11.DSG	11-1-2013	15:7:31	236845.000000	4736.900000	-0.292969	0.781250	-0.625000	0.252294	-0.211009	0.524771	-77.484131	8.438110	8.621216
C:\Users\cware\Desktop\Steller25Nov\TagTesting25Nov2013\M11.DSG	11-1-2013	15:7:31	236846.000000	4736.920000	-0.207031	0.878906	-0.687500	0.253211	-0.224771	0.519266	-66.802979	-7.186890	9.429932
C:\Users\cware\Desktop\Steller25Nov\TagTesting25Nov2013\M11.DSG	11-1-2013	15:7:31	236847.000000	4736.940000	-0.265625	0.882813	-0.625000	0.256881	-0.228440	0.510092	-49.682617	-26.077271	6.774902
C:\Users\cware\Desktop\Steller25Nov\TagTesting25Nov2013\M11.DSG	11-1-2013	15:7:31	236848.000000	4736.960000	-0.246094	0.886719	-0.597656	0.258716	-0.233945	0.504587	-48.675537	-19.546509	8.590698
C:\Users\cware\Desktop\Steller25Nov\TagTesting25Nov2013\M11.DSG	11-1-2013	15:7:31	236849.000000	4736.980000	-0.230469	0.808594	-0.691406	0.266055	-0.244037	0.495413	-48.370361	-36.437988	1.739502
C:\Users\cware\Desktop\Steller25Nov\TagTesting25Nov2013\M11.DSG	11-1-2013	15:7:31	236850.000000	4737.000000	-0.312500	0.835938	-0.691406	0.269725	-0.247706	0.491743	-44.097900	-38.269043	3.585815
C:\Users\cware\Desktop\Steller25Nov\TagTesting25Nov2013\M11.DSG	11-1-2013	15:7:31	236851.000000	4737.020000	-0.289063	0.886719	-0.722656	0.279817	-0.255963	0.481651	-53.604126	-52.597046	9.796143
C:\Users\cware\Desktop\Steller25Nov\TagTesting25Nov2013\M11.DSG	11-1-2013	15:7:31	236852.000000	4737.040000	-0.386719	0.894531	-0.863281	0.285321	-0.260550	0.477064	-50.964355	-55.953979	8.636475
C:\Users\cware\Desktop\Steller25Nov\TagTesting25Nov2013\M11.DSG	11-1-2013	15:7:31	236853.000000	4737.060000	-0.597656	0.960938	-0.863281	0.295413	-0.269725	0.466055	-62.652588	-14.526367	4.776001
C:\Users\cware\Desktop\Steller25Nov\TagTesting25Nov2013\M11.DSG	11-1-2013	15:7:31	236854.000000	4737.080000	-0.601563	0.863281	-0.632813	0.296330	-0.276147	0.459633	-58.212280	12.954712	4.165649
C:\Users\cware\Desktop\Steller25Nov\TagTesting25Nov2013\M11.DSG	11-1-2013	15:7:31	236855.000000	4737.100000	-0.484375	0.820313	-0.500000	0.295413	-0.283486	0.452294	-43.197632	27.770996	-3.341675
C:\Users\cware\Desktop\Steller25Nov\TagTesting25Nov2013\M11.DSG	11-1-2013	15:7:31	236856.000000	4737.120000	-0.406250	0.816406	-0.550781	0.292661	-0.286239	0.449541	-33.920288	22.537231	-7.308960
C:\Users\cware\Desktop\Steller25Nov\TagTesting25Nov2013\M11.DSG	11-1-2013	15:7:31	236857.000000	4737.140000	-0.171875	0.820313	-0.640625	0.288991	-0.290826	0.444954	-23.818970	-0.396729	-3.433228
C:\Users\cware\Desktop\Steller25Nov\TagTesting25Nov2013\M11.DSG	11-1-2013	15:7:31	236858.000000	4737.160000	-0.195313	0.945313	-0.761719	0.288073	-0.291743	0.443119	-15.563965	12.115479	-0.442505
C:\Users\cware\Desktop\Steller25Nov\TagTesting25Nov2013\M11.DSG	11-1-2013	15:7:31	236859.000000	4737.180000	-0.218750	1.000000	-0.777344	0.286239	-0.293578	0.441284	-7.354736	32.562256	-0.488281
C:\Users\cware\Desktop\Steller25Nov\TagTesting25Nov2013\M11.DSG	11-1-2013	15:7:31	236860.000000	4737.200000	-0.054688	1.062500	-0.828125	0.283486	-0.291743	0.443119	-1.998901	49.850464	-6.469727
C:\Users\cware\Desktop\Steller25Nov\TagTesting25Nov2013\M11.DSG	11-1-2013	15:7:31	236861.000000	4737.220000	-0.011719	1.035156	-0.882813	0.271560	-0.292661	0.444037	-0.747681	62.820435	-8.926392
C:\Users\cware\Desktop\Steller25Nov\TagTesting25Nov2013\M11.DSG	11-1-2013	15:7:31	236862.000000	4737.240000	0.125000	0.980469	-0.933594	0.266972	-0.290826	0.446789	-0.854492	64.758301	-11.154175
C:\Users\cware\Desktop\Steller25Nov\TagTesting25Nov2013\M11.DSG	11-1-2013	15:7:31	236863.000000	4737.260000	0.226563	0.863281	-0.906250	0.254128	-0.289908	0.448624	-8.972168	76.919556	-8.316040
C:\Users\cware\Desktop\Steller25Nov\TagTesting25Nov2013\M11.DSG	11-1-2013	15:7:31	236864.000000	4737.280000	0.285156	0.738281	-0.851563	0.247706	-0.290826	0.449541	-5.722046	45.120239	-6.515503
C:\Users\cware\Desktop\Steller25Nov\TagTesting25Nov2013\M11.DSG	11-1-2013	15:7:31	236865.000000	4737.300000	0.207031	0.640625	-0.875000	0.244037	-0.290826	0.450459	-9.536743	26.504517	4.241943
C:\Users\cware\Desktop\Steller25Nov\TagTesting25Nov2013\M11.DSG	11-1-2013	15:7:31	236866.000000	4737.320000	0.207031	0.640625	-0.875000	0.242202	-0.290826	0.448624	-16.632080	32.272339	4.440308
C:\Users\cware\Desktop\Steller25Nov\TagTesting25Nov2013\M11.DSG	11-1-2013	15:7:31	236867.000000	4737.340000	0.101563	0.941406	-0.738281	0.236697	-0.293578	0.446789	-11.306763	20.004272	9.368896
C:\Users\cware\Desktop\Steller25Nov\TagTesting25Nov2013\M11.DSG	11-1-2013	15:7:31	236868.000000	4737.360000	0.066406	0.972656	-0.765625	0.236697	-0.293578	0.445872	-16.647339	32.821655	10.604858
C:\Users\cware\Desktop\Steller25Nov\TagTesting25Nov2013\M11.DSG	11-1-2013	15:7:31	236869.000000	4737.380000	0.125000	1.019531	-0.632813	0.234862	-0.297248	0.442202	-22.644043	18.463135	4.623413
C:\Users\cware\Desktop\Steller25Nov\TagTesting25Nov2013\M11.DSG	11-1-2013	15:7:31	236870.000000	4737.400000	0.152344	1.054688	-0.554688	0.233945	-0.298165	0.440367	-19.546509	-11.825562	-3.005981
C:\Users\cware\Desktop\Steller25Nov\TagTesting25Nov2013\M11.DSG	11-1-2013	15:7:31	236871.000000	4737.420000	0.035156	1.105469	-0.683594	0.233028	-0.298165	0.438532	-14.923096	29.342651	-2.075195
C:\Users\cware\Desktop\Steller25Nov\TagTesting25Nov2013\M11.DSG	11-1-2013	15:7:31	236872.000000	4737.440000	-0.015625	1.128906	-0.539063	0.227523	-0.300917	0.438532	-4.791260	15.380859	-3.753662
C:\Users\cware\Desktop\Steller25Nov\TagTesting25Nov2013\M11.DSG	11-1-2013	15:7:31	236873.000000	4737.460000	-0.027344	1.125000	-0.562500	0.224771	-0.300000	0.438532	3.097534	11.810303	-17.242432
C:\Users\cware\Desktop\Steller25Nov\TagTesting25Nov2013\M11.DSG	11-1-2013	15:7:31	236874.000000	4737.480000	-0.113281	1.015625	-0.570313	0.221101	-0.299083	0.439450	8.087158	12.207031	-16.235352
C:\Users\cware\Desktop\Steller25Nov\TagTesting25Nov2013\M11.DSG	11-1-2013	15:7:31	236875.000000	4737.500000	-0.046875	0.976563	-0.464844	0.218349	-0.298165	0.441284	11.367798	-5.386353	-13.015747
C:\Users\cware\Desktop\Steller25Nov\TagTesting25Nov2013\M11.DSG	11-1-2013	15:7:31	236876.000000	4737.520000	-0.230469	0.972656	-0.656250	0.214679	-0.296330	0.444954	14.312744	5.355835	-10.101318
C:\Users\cware\Desktop\Steller25Nov\TagTesting25Nov2013\M11.DSG	11-1-2013	15:7:31	236877.000000	4737.540000	-0.257813	0.980469	-0.613281	0.214679	-0.295413	0.446789	3.204346	29.296875	-10.910034
C:\Users\cware\Desktop\Steller25Nov\TagTesting25Nov2013\M11.DSG	11-1-2013	15:7:31	236878.000000	4737.560000	-0.183594	0.906250	-0.488281	0.210092	-0.292661	0.450459	-10.604858	21.224976	-10.223389
C:\Users\cware\Desktop\Steller25Nov\TagTesting25Nov2013\M11.DSG	11-1-2013	15:7:31	236879.000000	4737.580000	-0.195313	0.832031	-0.605469	0.210092	-0.290826	0.451376	21.194458	-13.992310	-8.453369
C:\Users\cware\Desktop\Steller25Nov\TagTesting25Nov2013\M11.DSG	11-1-2013	15:7:31	236880.000000	4737.600000	-0.308594	0.882813	-0.660156	0.208257	-0.288991	0.454128	19.714355	3.631592	-5.111694
C:\Users\cware\Desktop\Steller25Nov\TagTesting25Nov2013\M11.DSG	11-1-2013	15:7:31	236881.000000	4737.620000	-0.269531	0.957031	-0.671875	0.205505	-0.287156	0.455963	0.228882	36.041260	-10.238647
C:\Users\cware\Desktop\Steller25Nov\TagTesting25Nov2013\M11.DSG	11-1-2013	15:7:31	236882.000000	4737.640000	-0.144531	0.921875	-0.589844	0.200000	-0.283486	0.459633	11.093140	39.962769	-7.171631
C:\Users\cware\Desktop\Steller25Nov\TagTesting25Nov2013\M11.DSG	11-1-2013	15:7:31	236883.000000	4737.660000	-0.070313	0.851563	-0.507813	0.197248	-0.283486	0.459633	23.361206	-1.739502	-13.214111
C:\Users\cware\Desktop\Steller25Nov\TagTesting25Nov2013\M11.DSG	11-1-2013	15:7:31	236884.000000	4737.680000	-0.199219	0.914063	-0.679688	0.195413	-0.279817	0.463303	18.295288	16.036987	-17.654419
C:\Users\cware\Desktop\Steller25Nov\TagTesting25Nov2013\M11.DSG	11-1-2013	15:7:31	236885.000000	4737.700000	-0.136719	0.945313	-0.656250	0.188991	-0.277064	0.466055	-4.425049	7.019043	-15.914917
C:\Users\cware\Desktop\Steller25Nov\TagTesting25Nov2013\M11.DSG	11-1-2013	15:7:31	236886.000000	4737.720000	-0.136719	0.949219	-0.558594	0.188073	-0.277064	0.467890	12.756348	6.774902	-10.177612
C:\Users\cware\Desktop\Steller25Nov\TagTesting25Nov2013\M11.DSG	11-1-2013	15:7:31	236887.000000	4737.740000	-0.031250	0.906250	-0.523438	0.184404	-0.273394	0.471560	16.281128	-28.305054	-16.372681
C:\Users\cware\Desktop\Steller25Nov\TagTesting25Nov2013\M11.DSG	11-1-2013	15:7:31	236888.000000	4737.760000	-0.140625	0.914063	-0.589844	0.184404	-0.272477	0.472477	11.611938	31.478882	-12.313843
C:\Users\cware\Desktop\Steller25Nov\TagTesting25Nov2013\M11.DSG	11-1-2013	15:7:31	236889.000000	4737.780000	-0.175781	0.949219	-0.695313	0.179817	-0.268807	0.476147	18.630981	7.522583	-10.742188
C:\Users\cware\Desktop\Steller25Nov\TagTesting25Nov2013\M11.DSG	11-1-2013	15:7:31	236890.000000	4737.800000	-0.136719	0.960938	-0.640625	0.178899	-0.265138	0.478899	18.905640	-0.961304	-13.153076
C:\Users\cware\Desktop\Steller25Nov\TagTesting25Nov2013\M11.DSG	11-1-2013	15:7:31	236891.000000	4737.820000	-0.101563	0.878906	-0.636719	0.174312	-0.261468	0.483486	8.544922	18.829346	-16.067505
C:\Users\cware\Desktop\Steller25Nov\TagTesting25Nov2013\M11.DSG	11-1-2013	15:7:31	236892.000000	4737.840000	-0.156250	0.886719	-0.730469	0.172477	-0.260550	0.483486	-1.098633	21.621704	-17.730713
C:\Users\cware\Desktop\Steller25Nov\TagTesting25Nov2013\M11.DSG	11-1-2013	15:7:31	236893.000000	4737.860000	0.003906	1.000000	-0.703125	0.166972	-0.255963	0.485321	10.864258	-10.345459	-19.363403
C:\Users\cware\Desktop\Steller25Nov\TagTesting25Nov2013\M11.DSG	11-1-2013	15:7:31	236894.000000	4737.880000	0.003906	1.000000	-0.703125	0.166972	-0.255963	0.487156	16.174316	34.057617	-10.498047
C:\Users\cware\Desktop\Steller25Nov\TagTesting25Nov2013\M11.DSG	11-1-2013	15:7:31	236895.000000	4737.900000	0.066406	0.914063	-0.585938	0.158716	-0.252294	0.488991	10.833740	-10.803223	-23.529053
C:\Users\cware\Desktop\Steller25Nov\TagTesting25Nov2013\M11.DSG	11-1-2013	15:7:31	236896.000000	4737.920000	-0.113281	0.902344	-0.667969	0.157798	-0.250459	0.489908	2.197266	13.320923	-24.368286
C:\Users\cware\Desktop\Steller25Nov\TagTesting25Nov2013\M11.DSG	11-1-2013	15:7:31	236897.000000	4737.940000	0.011719	0.957031	-0.710938	0.151376	-0.247706	0.494495	11.978149	-6.423950	-17.196655
C:\Users\cware\Desktop\Steller25Nov\TagTesting25Nov2013\M11.DSG	11-1-2013	15:7:31	236898.000000	4737.960000	-0.164063	0.976563	-0.750000	0.152294	-0.244954	0.495413	23.468018	-0.732422	-19.012451
C:\Users\cware\Desktop\Steller25Nov\TagTesting25Nov2013\M11.DSG	11-1-2013	15:7:31	236899.000000	4737.980000	-0.054688	0.894531	-0.625000	0.148624	-0.240367	0.499083	9.689331	-6.622314	-23.666382
C:\Users\cware\Desktop\Steller25Nov\TagTesting25Nov2013\M11.DSG	11-1-2013	15:7:31	236900.000000	4738.000000	-0.175781	0.851563	-0.746094	0.146789	-0.237615	0.500917	6.271362	27.679443	-20.339966
C:\Users\cware\Desktop\Steller25Nov\TagTesting25Nov2013\M11.DSG	11-1-2013	15:7:31	236901.000000	4738.020000	-0.062500	0.828125	-0.800781	0.140367	-0.233945	0.505505	16.326904	-0.823975	-21.041870
C:\Users\cware\Desktop\Steller25Nov\TagTesting25Nov2013\M11.DSG	11-1-2013	15:7:31	236902.000000	4738.040000	-0.070313	0.921875	-0.781250	0.138532	-0.231193	0.507339	24.154663	-5.157471	-20.507813
C:\Users\cware\Desktop\Steller25Nov\TagTesting25Nov2013\M11.DSG	11-1-2013	15:7:31	236903.000000	4738.060000	-0.089844	0.917969	-0.820313	0.133945	-0.224771	0.509174	26.351929	-4.516602	-24.215698
C:\Users\cware\Desktop\Steller25Nov\TagTesting25Nov2013\M11.DSG	11-1-2013	15:7:31	236904.000000	4738.080000	-0.070313	0.933594	-0.746094	0.129358	-0.222936	0.510092	22.872925	-5.126953	-22.994995
C:\Users\cware\Desktop\Steller25Nov\TagTesting25Nov2013\M11.DSG	11-1-2013	15:7:31	236905.000000	4738.100000	-0.062500	0.894531	-0.738281	0.124771	-0.218349	0.513761	-7.583618	41.137695	-23.101807
C:\Users\cware\Desktop\Steller25Nov\TagTesting25Nov2013\M11.DSG	11-1-2013	15:7:31	236906.000000	4738.120000	0.078125	0.855469	-0.632813	0.121101	-0.215596	0.515596	-8.804321	22.338867	-23.361206
C:\Users\cware\Desktop\Steller25Nov\TagTesting25Nov2013\M11.DSG	11-1-2013	15:7:31	236907.000000	4738.140000	-0.011719	0.820313	-0.636719	0.117431	-0.214679	0.517431	10.589600	1.098633	-13.610840
C:\Users\cware\Desktop\Steller25Nov\TagTesting25Nov2013\M11.DSG	11-1-2013	15:7:31	236908.000000	4738.160000	0.070313	0.789063	-0.730469	0.114679	-0.211009	0.518349	11.062622	9.994507	-15.121460
C:\Users\cware\Desktop\Steller25Nov\TagTesting25Nov2013\M11.DSG	11-1-2013	15:7:31	236909.000000	4738.180000	0.011719	0.781250	-0.785156	0.112844	-0.207339	0.521101	27.877808	7.705688	-13.687134
C:\Users\cware\Desktop\Steller25Nov\TagTesting25Nov2013\M11.DSG	11-1-2013	15:7:31	236910.000000	4738.200000	0.070313	0.847656	-0.789063	0.107339	-0.202752	0.522936	29.983521	-21.041870	-16.632080
C:\Users\cware\Desktop\Steller25Nov\TagTesting25Nov2013\M11.DSG	11-1-2013	15:7:31	236911.000000	4738.220000	-0.113281	0.828125	-0.945313	0.106422	-0.201835	0.522936	9.048462	31.295776	-18.386841
C:\Users\cware\Desktop\Steller25Nov\TagTesting25Nov2013\M11.DSG	11-1-2013	15:7:31	236912.000000	4738.240000	0.015625	0.867188	-0.804688	0.100000	-0.196330	0.525688	17.318726	-2.639771	-17.303467
C:\Users\cware\Desktop\Steller25Nov\TagTesting25Nov2013\M11.DSG	11-1-2013	15:7:31	236913.000000	4738.260000	0.070313	0.863281	-0.812500	0.100000	-0.193578	0.526606	4.394531	14.511108	-18.447876
C:\Users\cware\Desktop\Steller25Nov\TagTesting25Nov2013\M11.DSG	11-1-2013	15:7:31	236914.000000	4738.280000	-0.027344	0.906250	-0.812500	0.094495	-0.188991	0.530275	3.341675	17.562866	-17.501831
C:\Users\cware\Desktop\Steller25Nov\TagTesting25Nov2013\M11.DSG	11-1-2013	15:7:31	236915.000000	4738.300000	0.125000	0.855469	-0.742188	0.093578	-0.186239	0.532110	18.981934	-7.431030	-13.641357
C:\Users\cware\Desktop\Steller25Nov\TagTesting25Nov2013\M11.DSG	11-1-2013	15:7:31	236916.000000	4738.320000	-0.042969	0.773438	-0.765625	0.090826	-0.182569	0.533945	23.788452	2.548218	-13.427734
C:\Users\cware\Desktop\Steller25Nov\TagTesting25Nov2013\M11.DSG	11-1-2013	15:7:31	236917.000000	4738.340000	0.015625	0.765625	-0.738281	0.088073	-0.181651	0.533945	22.659302	5.874634	-18.051147
C:\Users\cware\Desktop\Steller25Nov\TagTesting25Nov2013\M11.DSG	11-1-2013	15:7:31	236918.000000	4738.360000	0.085938	0.738281	-0.777344	0.083486	-0.175229	0.535780	20.980835	4.135132	-15.350342
C:\Users\cware\Desktop\Steller25Nov\TagTesting25Nov2013\M11.DSG	11-1-2013	15:7:31	236919.000000	4738.380000	0.148438	0.796875	-0.808594	0.080734	-0.175229	0.536697	5.981445	2.380371	-20.217896
C:\Users\cware\Desktop\Steller25Nov\TagTesting25Nov2013\M11.DSG	11-1-2013	15:7:31	236920.000000	4738.400000	0.148438	0.796875	-0.808594	0.077982	-0.169725	0.538532	1.449585	16.586304	-21.209717
C:\Users\cware\Desktop\Steller25Nov\TagTesting25Nov2013\M11.DSG	11-1-2013	15:7:31	236921.000000	4738.420000	0.042969	0.800781	-0.796875	0.077064	-0.167890	0.541284	-1.647949	28.488159	-15.991211
C:\Users\cware\Desktop\Steller25Nov\TagTesting25Nov2013\M11.DSG	11-1-2013	15:7:31	236922.000000	4738.440000	0.078125	0.832031	-0.910156	0.074312	-0.163303	0.542202	-5.111694	3.555298	-19.012451
C:\Users\cware\Desktop\Steller25Nov\TagTesting25Nov2013\M11.DSG	11-1-2013	15:7:31	236923.000000	4738.460000	0.042969	0.832031	-0.875000	0.073394	-0.160550	0.544954	10.208130	-3.204346	-11.459351
C:\Users\cware\Desktop\Steller25Nov\TagTesting25Nov2013\M11.DSG	11-1-2013	15:7:31	236924.000000	4738.480000	0.062500	0.855469	-0.863281	0.070642	-0.157798	0.544954	10.681152	-3.067017	-9.826660
C:\Users\cware\Desktop\Steller25Nov\TagTesting25Nov2013\M11.DSG	11-1-2013	15:7:31	236925.000000	4738.500000	0.050781	0.847656	-0.851563	0.069725	-0.155046	0.544954	18.997192	-0.320435	-7.812500
C:\Users\cware\Desktop\Steller25Nov\TagTesting25Nov2013\M11.DSG	11-1-2013	15:7:31	236926.000000	4738.520000	0.105469	0.828125	-0.835938	0.068807	-0.152294	0.547706	20.050049	-4.638672	-8.407593
C:\Users\cware\Desktop\Steller25Nov\TagTesting25Nov2013\M11.DSG	11-1-2013	15:7:31	236927.000000	4738.540000	0.035156	0.816406	-0.855469	0.064220	-0.148624	0.547706	16.036987	12.847900	-11.413574
C:\Users\cware\Desktop\Steller25Nov\TagTesting25Nov2013\M11.DSG	11-1-2013	15:7:31	236928.000000	4738.560000	0.140625	0.785156	-0.769531	0.063303	-0.147706	0.548624	11.795044	9.048462	-11.291504
C:\Users\cware\Desktop\Steller25Nov\TagTesting25Nov2013\M11.DSG	11-1-2013	15:7:31	236929.000000	4738.580000	0.097656	0.734375	-0.785156	0.062385	-0.142202	0.552294	-7.217407	37.094116	-19.012451
C:\Users\cware\Desktop\Steller25Nov\TagTesting25Nov2013\M11.DSG	11-1-2013	15:7:31	236930.000000	4738.600000	0.164063	0.644531	-0.730469	0.058716	-0.141284	0.551376	-6.576538	5.264282	-19.134521
C:\Users\cware\Desktop\Steller25Nov\TagTesting25Nov2013\M11.DSG	11-1-2013	15:7:31	236931.000000	4738.620000	0.093750	0.660156	-0.847656	0.057798	-0.134862	0.554128	-2.395630	21.499634	-11.154175
C:\Users\cware\Desktop\Steller25Nov\TagTesting25Nov2013\M11.DSG	11-1-2013	15:7:31	236932.000000	4738.640000	0.171875	0.640625	-0.824219	0.056881	-0.133945	0.555046	1.541138	7.293701	-7.705688
C:\Users\cware\Desktop\Steller25Nov\TagTesting25Nov2013\M11.DSG	11-1-2013	15:7:31	236933.000000	4738.660000	0.167969	0.718750	-0.875000	0.054128	-0.130275	0.555046	11.734009	-8.773804	-9.368896
C:\Users\cware\Desktop\Steller25Nov\TagTesting25Nov2013\M11.DSG	11-1-2013	15:7:31	236934.000000	4738.680000	0.105469	0.726563	-0.914063	0.054128	-0.127523	0.556881	9.750366	0.823975	-9.979248
C:\Users\cware\Desktop\Steller25Nov\TagTesting25Nov2013\M11.DSG	11-1-2013	15:7:31	236935.000000	4738.700000	0.148438	0.757813	-0.878906	0.052294	-0.125688	0.558716	8.590698	9.628296	-10.559082
C:\Users\cware\Desktop\Steller25Nov\TagTesting25Nov2013\M11.DSG	11-1-2013	15:7:31	236936.000000	4738.720000	0.097656	0.738281	-0.894531	0.050459	-0.124771	0.557798	7.095337	15.151978	-12.222290
C:\Users\cware\Desktop\Steller25Nov\TagTesting25Nov2013\M11.DSG	11-1-2013	15:7:31	236937.000000	4738.740000	0.203125	0.750000	-0.871094	0.049541	-0.119266	0.560550	-0.091553	14.343262	-10.528564
C:\Users\cware\Desktop\Steller25Nov\TagTesting25Nov2013\M11.DSG	11-1-2013	15:7:31	236938.000000	4738.760000	0.066406	0.718750	-0.851563	0.046789	-0.118349	0.560550	3.036499	4.348755	-11.734009
C:\Users\cware\Desktop\Steller25Nov\TagTesting25Nov2013\M11.DSG	11-1-2013	15:7:31	236939.000000	4738.780000	0.152344	0.714844	-0.859375	0.044037	-0.115596	0.559633	9.704590	4.302979	-8.834839
C:\Users\cware\Desktop\Steller25Nov\TagTesting25Nov2013\M11.DSG	11-1-2013	15:7:31	236940.000000	4738.800000	0.191406	0.699219	-0.835938	0.043119	-0.113761	0.560550	16.204834	-10.452271	-7.705688
C:\Users\cware\Desktop\Steller25Nov\TagTesting25Nov2013\M11.DSG	11-1-2013	15:7:31	236941.000000	4738.820000	0.195313	0.636719	-0.863281	0.042202	-0.110092	0.563303	18.997192	11.322021	-9.460449
C:\Users\cware\Desktop\Steller25Nov\TagTesting25Nov2013\M11.DSG	11-1-2013	15:7:31	236942.000000	4738.840000	0.136719	0.636719	-0.894531	0.039450	-0.108257	0.562385	20.553589	-5.828857	-10.879517
C:\Users\cware\Desktop\Steller25Nov\TagTesting25Nov2013\M11.DSG	11-1-2013	15:7:31	236943.000000	4738.860000	0.222656	0.656250	-0.890625	0.040367	-0.103670	0.564220	13.214111	4.318237	-13.397217
C:\Users\cware\Desktop\Steller25Nov\TagTesting25Nov2013\M11.DSG	11-1-2013	15:7:31	236944.000000	4738.880000	0.121094	0.640625	-0.898438	0.038532	-0.100917	0.565138	14.709473	1.419067	-11.962891
C:\Users\cware\Desktop\Steller25Nov\TagTesting25Nov2013\M11.DSG	11-1-2013	15:7:31	236945.000000	4738.900000	0.187500	0.667969	-0.898438	0.035780	-0.098165	0.567890	7.385254	6.027222	-12.863159
C:\Users\cware\Desktop\Steller25Nov\TagTesting25Nov2013\M11.DSG	11-1-2013	15:7:31	236946.000000	4738.920000	0.183594	0.648438	-0.894531	0.035780	-0.094495	0.567890	7.186890	-7.308960	-14.633179
C:\Users\cware\Desktop\Steller25Nov\TagTesting25Nov2013\M11.DSG	11-1-2013	15:7:31	236947.000000	4738.940000	0.152344	0.636719	-0.992188	0.035780	-0.093578	0.567890	0.030518	27.725220	-12.664795
C:\Users\cware\Desktop\Steller25Nov\TagTesting25Nov2013\M11.DSG	11-1-2013	15:7:31	236948.000000	4738.960000	0.191406	0.664063	-0.972656	0.033945	-0.088073	0.570642	-1.495361	13.839722	-15.945435
C:\Users\cware\Desktop\Steller25Nov\TagTesting25Nov2013\M11.DSG	11-1-2013	15:7:31	236949.000000	4738.980000	0.167969	0.625000	-0.957031	0.031193	-0.086239	0.569725	-1.892090	32.760620	-8.575439
C:\Users\cware\Desktop\Steller25Nov\TagTesting25Nov2013\M11.DSG	11-1-2013	15:7:31	236950.000000	4739.000000	0.253906	0.648438	-0.937500	0.029358	-0.081651	0.571560	-6.103516	3.814697	-15.838623
C:\Users\cware\Desktop\Steller25Nov\TagTesting25Nov2013\M11.DSG	11-1-2013	15:7:31	236951.000000	4739.020000	0.179688	0.656250	-0.984375	0.029358	-0.078899	0.571560	2.166748	15.472412	-5.935669
C:\Users\cware\Desktop\Steller25Nov\TagTesting25Nov2013\M11.DSG	11-1-2013	15:7:31	236952.000000	4739.040000	0.218750	0.683594	-0.988281	0.026606	-0.076147	0.572477	-0.183105	1.327515	-5.844116
C:\Users\cware\Desktop\Steller25Nov\TagTesting25Nov2013\M11.DSG	11-1-2013	15:7:31	236953.000000	4739.060000	0.191406	0.710938	-0.992188	0.027523	-0.071560	0.573394	11.245728	3.494263	-1.007080
C:\Users\cware\Desktop\Steller25Nov\TagTesting25Nov2013\M11.DSG	11-1-2013	15:7:31	236954.000000	4739.080000	0.210938	0.652344	-1.027344	0.022936	-0.070642	0.574312	-1.815796	10.665894	-5.035400
C:\Users\cware\Desktop\Steller25Nov\TagTesting25Nov2013\M11.DSG	11-1-2013	15:7:31	236955.000000	4739.100000	0.203125	0.566406	-0.972656	0.023853	-0.065138	0.576147	8.468628	-4.943848	-0.427246
C:\Users\cware\Desktop\Steller25Nov\TagTesting25Nov2013\M11.DSG	11-1-2013	15:7:31	236956.000000	4739.120000	0.171875	0.507813	-0.937500	0.022936	-0.063303	0.577064	-5.752563	22.155762	-3.112793
C:\Users\cware\Desktop\Steller25Nov\TagTesting25Nov2013\M11.DSG	11-1-2013	15:7:31	236957.000000	4739.140000	0.257813	0.511719	-0.941406	0.022936	-0.059633	0.577064	5.355835	-9.597778	-0.549316
C:\Users\cware\Desktop\Steller25Nov\TagTesting25Nov2013\M11.DSG	11-1-2013	15:7:31	236958.000000	4739.160000	0.203125	0.503906	-0.996094	0.021101	-0.057798	0.578899	0.701904	-2.426147	-3.356934
C:\Users\cware\Desktop\Steller25Nov\TagTesting25Nov2013\M11.DSG	11-1-2013	15:7:31	236959.000000	4739.180000	0.183594	0.507813	-1.003906	0.022936	-0.055046	0.579817	15.289307	10.559082	-0.076294
C:\Users\cware\Desktop\Steller25Nov\TagTesting25Nov2013\M11.DSG	11-1-2013	15:7:31	236960.000000	4739.200000	0.214844	0.503906	-0.988281	0.021101	-0.051376	0.579817	8.636475	16.601563	-2.655029
C:\Users\cware\Desktop\Steller25Nov\TagTesting25Nov2013\M11.DSG	11-1-2013	15:7:31	236961.000000	4739.220000	0.253906	0.570313	-0.894531	0.016514	-0.048624	0.579817	2.090454	18.539429	-5.645752
C:\Users\cware\Desktop\Steller25Nov\TagTesting25Nov2013\M11.DSG	11-1-2013	15:7:31	236962.000000	4739.240000	0.238281	0.570313	-0.937500	0.015596	-0.047706	0.579817	-1.144409	9.994507	-8.255005
C:\Users\cware\Desktop\Steller25Nov\TagTesting25Nov2013\M11.DSG	11-1-2013	15:7:31	236963.000000	4739.260000	0.246094	0.546875	-0.925781	0.012844	-0.044954	0.580734	12.786865	4.806519	-5.081177
C:\Users\cware\Desktop\Steller25Nov\TagTesting25Nov2013\M11.DSG	11-1-2013	15:7:31	236964.000000	4739.280000	0.238281	0.574219	-0.914063	0.011927	-0.044037	0.580734	7.095337	-3.311157	-8.453369
C:\Users\cware\Desktop\Steller25Nov\TagTesting25Nov2013\M11.DSG	11-1-2013	15:7:31	236965.000000	4739.300000	0.257813	0.539063	-0.898438	0.011009	-0.038532	0.580734	13.565063	-4.577637	-4.760742
C:\Users\cware\Desktop\Steller25Nov\TagTesting25Nov2013\M11.DSG	11-1-2013	15:7:31	236966.000000	4739.320000	0.257813	0.550781	-0.921875	0.011009	-0.035780	0.581651	10.086060	3.265381	-3.250122
C:\Users\cware\Desktop\Steller25Nov\TagTesting25Nov2013\M11.DSG	11-1-2013	15:7:31	236967.000000	4739.340000	0.171875	0.527344	-0.953125	0.007339	-0.033945	0.580734	18.951416	-21.270752	-7.934570
C:\Users\cware\Desktop\Steller25Nov\TagTesting25Nov2013\M11.DSG	11-1-2013	15:7:31	236968.000000	4739.360000	0.308594	0.550781	-0.839844	0.008257	-0.030275	0.582569	20.629883	-9.262085	-1.739502
C:\Users\cware\Desktop\Steller25Nov\TagTesting25Nov2013\M11.DSG	11-1-2013	15:7:31	236969.000000	4739.380000	0.179688	0.500000	-0.914063	0.004587	-0.028440	0.581651	26.733398	-11.810303	-5.096436
C:\Users\cware\Desktop\Steller25Nov\TagTesting25Nov2013\M11.DSG	11-1-2013	15:7:31	236970.000000	4739.400000	0.335938	0.507813	-0.871094	0.006422	-0.027523	0.580734	22.918701	-5.233765	-3.768921
C:\Users\cware\Desktop\Steller25Nov\TagTesting25Nov2013\M11.DSG	11-1-2013	15:7:31	236971.000000	4739.420000	0.226563	0.484375	-0.921875	0.005505	-0.022936	0.583486	25.421143	-13.885498	-6.881714
C:\Users\cware\Desktop\Steller25Nov\TagTesting25Nov2013\M11.DSG	11-1-2013	15:7:31	236972.000000	4739.440000	0.210938	0.507813	-0.925781	0.002752	-0.020183	0.584404	29.708862	-5.386353	-7.431030
C:\Users\cware\Desktop\Steller25Nov\TagTesting25Nov2013\M11.DSG	11-1-2013	15:7:31	236973.000000	4739.460000	0.238281	0.472656	-0.917969	0.001835	-0.015596	0.584404	24.963379	3.829956	-9.567261
C:\Users\cware\Desktop\Steller25Nov\TagTesting25Nov2013\M11.DSG	11-1-2013	15:7:31	236974.000000	4739.480000	0.238281	0.472656	-0.917969	0.000000	-0.014679	0.584404	33.126831	-9.506226	-7.614136
C:\Users\cware\Desktop\Steller25Nov\TagTesting25Nov2013\M11.DSG	11-1-2013	15:7:31	236975.000000	4739.500000	0.199219	0.515625	-0.933594	-0.000917	-0.007339	0.585321	25.573730	7.339478	-9.048462
C:\Users\cware\Desktop\Steller25Nov\TagTesting25Nov2013\M11.DSG	11-1-2013	15:7:31	236976.000000	4739.520000	0.281250	0.578125	-0.996094	-0.002752	-0.006422	0.585321	27.496338	2.029419	-7.431030
C:\Users\cware\Desktop\Steller25Nov\TagTesting25Nov2013\M11.DSG	11-1-2013	15:7:31	236977.000000	4739.540000	0.230469	0.613281	-1.003906	-0.003670	0.000000	0.587156	27.923584	-7.003784	-7.598877
C:\Users\cware\Desktop\Steller25Nov\TagTesting25Nov2013\M11.DSG	11-1-2013	15:7:31	236978.000000	4739.560000	0.312500	0.652344	-1.039063	-0.006422	0.001835	0.585321	22.491455	-0.885010	-7.675171
C:\Users\cware\Desktop\Steller25Nov\TagTesting25Nov2013\M11.DSG	11-1-2013	15:7:31	236979.000000	4739.580000	0.269531	0.648438	-1.070313	-0.007339	0.007339	0.588073	32.699585	-11.596680	-5.401611
C:\Users\cware\Desktop\Steller25Nov\TagTesting25Nov2013\M11.DSG	11-1-2013	15:7:31	236980.000000	4739.600000	0.226563	0.613281	-1.058594	-0.010092	0.011009	0.587156	21.255493	8.346558	-6.286621
C:\Users\cware\Desktop\Steller25Nov\TagTesting25Nov2013\M11.DSG	11-1-2013	15:7:31	236981.000000	4739.620000	0.277344	0.582031	-1.042969	-0.010092	0.014679	0.588073	20.156860	22.125244	-6.027222
C:\Users\cware\Desktop\Steller25Nov\TagTesting25Nov2013\M11.DSG	11-1-2013	15:7:31	236982.000000	4739.640000	0.332031	0.535156	-1.011719	-0.014679	0.018349	0.587156	10.162354	-18.218994	-12.405396
C:\Users\cware\Desktop\Steller25Nov\TagTesting25Nov2013\M11.DSG	11-1-2013	15:7:31	236983.000000	4739.660000	0.171875	0.511719	-1.042969	-0.013761	0.022018	0.586239	11.291504	8.697510	-9.826660
C:\Users\cware\Desktop\Steller25Nov\TagTesting25Nov2013\M11.DSG	11-1-2013	15:7:31	236984.000000	4739.680000	0.351563	0.519531	-0.972656	-0.014679	0.024771	0.588991	4.501343	18.142700	-12.649536
C:\Users\cware\Desktop\Steller25Nov\TagTesting25Nov2013\M11.DSG	11-1-2013	15:7:31	236985.000000	4739.700000	0.339844	0.511719	-1.003906	-0.019266	0.027523	0.587156	11.993408	-19.592285	-12.466431
C:\Users\cware\Desktop\Steller25Nov\TagTesting25Nov2013\M11.DSG	11-1-2013	15:7:31	236986.000000	4739.720000	0.203125	0.515625	-1.035156	-0.017431	0.032110	0.588991	6.515503	18.463135	-10.665894
C:\Users\cware\Desktop\Steller25Nov\TagTesting25Nov2013\M11.DSG	11-1-2013	15:7:31	236987.000000	4739.740000	0.375000	0.488281	-0.996094	-0.018349	0.033945	0.588991	9.796143	9.323120	-11.825562
C:\Users\cware\Desktop\Steller25Nov\TagTesting25Nov2013\M11.DSG	11-1-2013	15:7:31	236988.000000	4739.760000	0.289063	0.539063	-1.031250	-0.019266	0.039450	0.589908	12.985229	20.217896	-12.084961
C:\Users\cware\Desktop\Steller25Nov\TagTesting25Nov2013\M11.DSG	11-1-2013	15:7:31	236989.000000	4739.780000	0.320313	0.554688	-1.031250	-0.022936	0.042202	0.588991	7.873535	12.496948	-16.799927
C:\Users\cware\Desktop\Steller25Nov\TagTesting25Nov2013\M11.DSG	11-1-2013	15:7:31	236990.000000	4739.800000	0.304688	0.554688	-1.039063	-0.023853	0.049541	0.589908	8.392334	-5.798340	-17.929077
C:\Users\cware\Desktop\Steller25Nov\TagTesting25Nov2013\M11.DSG	11-1-2013	15:7:31	236991.000000	4739.820000	0.234375	0.527344	-1.042969	-0.024771	0.052294	0.590826	11.398315	27.709961	-12.161255
C:\Users\cware\Desktop\Steller25Nov\TagTesting25Nov2013\M11.DSG	11-1-2013	15:7:31	236992.000000	4739.840000	0.308594	0.492188	-1.015625	-0.028440	0.057798	0.588073	18.600464	-8.285522	-15.258789
C:\Users\cware\Desktop\Steller25Nov\TagTesting25Nov2013\M11.DSG	11-1-2013	15:7:31	236993.000000	4739.860000	0.285156	0.457031	-1.046875	-0.030275	0.060550	0.587156	20.980835	9.750366	-13.107300
C:\Users\cware\Desktop\Steller25Nov\TagTesting25Nov2013\M11.DSG	11-1-2013	15:7:31	236994.000000	4739.880000	0.355469	0.445313	-1.074219	-0.031193	0.066972	0.588073	22.781372	3.952026	-13.610840
C:\Users\cware\Desktop\Steller25Nov\TagTesting25Nov2013\M11.DSG	11-1-2013	15:7:31	236995.000000	4739.900000	0.300781	0.425781	-1.031250	-0.033945	0.069725	0.586239	17.639160	6.729126	-12.496948
C:\Users\cware\Desktop\Steller25Nov\TagTesting25Nov2013\M11.DSG	11-1-2013	15:7:31	236996.000000	4739.920000	0.328125	0.402344	-1.046875	-0.036697	0.077064	0.587156	23.101807	10.253906	-11.978149
C:\Users\cware\Desktop\Steller25Nov\TagTesting25Nov2013\M11.DSG	11-1-2013	15:7:31	236997.000000	4739.940000	0.300781	0.390625	-1.050781	-0.038532	0.079817	0.588073	17.379761	2.029419	-11.993408
C:\Users\cware\Desktop\Steller25Nov\TagTesting25Nov2013\M11.DSG	11-1-2013	15:7:31	236998.000000	4739.960000	0.304688	0.378906	-1.050781	-0.038532	0.085321	0.587156	15.502930	6.408691	-11.535645
C:\Users\cware\Desktop\Steller25Nov\TagTesting25Nov2013\M11.DSG	11-1-2013	15:7:31	236999.000000	4739.980000	0.398438	0.386719	-1.035156	-0.038532	0.088991	0.586239	17.990112	9.231567	-10.192871
C:\Users\cware\Desktop\Steller25Nov\TagTesting25Nov2013\M11.DSG	11-1-2013	15:7:31	237000.000000	4740.000000	0.285156	0.359375	-1.027344	-0.041284	0.091743	0.585321	17.898560	8.575439	-10.360718
C:\Users\cware\Desktop\Steller25Nov\TagTesting25Nov2013\M11.DSG	11-1-2013	15:7:31	237001.000000	4740.020000	0.351563	0.410156	-1.058594	-0.044954	0.098165	0.584404	13.732910	5.599976	-12.054443
C:\Users\cware\Desktop\Steller25Nov\TagTesting25Nov2013\M11.DSG	11-1-2013	15:7:31	237002.000000	4740.040000	0.308594	0.394531	-1.085938	-0.045872	0.100917	0.585321	13.839722	18.325806	-11.672974
C:\Users\cware\Desktop\Steller25Nov\TagTesting25Nov2013\M11.DSG	11-1-2013	15:7:31	237003.000000	4740.060000	0.390625	0.378906	-1.058594	-0.049541	0.108257	0.584404	10.360718	1.647949	-11.169434
C:\Users\cware\Desktop\Steller25Nov\TagTesting25Nov2013\M11.DSG	11-1-2013	15:7:31	237004.000000	4740.080000	0.367188	0.363281	-1.035156	-0.049541	0.111009	0.583486	10.589600	22.811890	-9.506226
C:\Users\cware\Desktop\Steller25Nov\TagTesting25Nov2013\M11.DSG	11-1-2013	15:7:31	237005.000000	4740.100000	0.378906	0.308594	-1.050781	-0.055046	0.116514	0.581651	10.559082	7.354736	-11.215210
C:\Users\cware\Desktop\Steller25Nov\TagTesting25Nov2013\M11.DSG	11-1-2013	15:7:31	237006.000000	4740.120000	0.363281	0.273438	-1.023438	-0.054128	0.116514	0.579817	11.596680	16.296387	-9.872437
C:\Users\cware\Desktop\Steller25Nov\TagTesting25Nov2013\M11.DSG	11-1-2013	15:7:31	237007.000000	4740.140000	0.433594	0.296875	-1.031250	-0.057798	0.123853	0.579817	13.092041	-10.604858	-10.299683
C:\Users\cware\Desktop\Steller25Nov\TagTesting25Nov2013\M11.DSG	11-1-2013	15:7:31	237008.000000	4740.160000	0.343750	0.300781	-1.050781	-0.056881	0.126606	0.580734	15.274048	12.695313	-7.263184
C:\Users\cware\Desktop\Steller25Nov\TagTesting25Nov2013\M11.DSG	11-1-2013	15:7:31	237009.000000	4740.180000	0.402344	0.332031	-1.039063	-0.059633	0.131193	0.578899	13.809204	2.166748	-8.621216
C:\Users\cware\Desktop\Steller25Nov\TagTesting25Nov2013\M11.DSG	11-1-2013	15:7:31	237010.000000	4740.200000	0.359375	0.328125	-1.070313	-0.060550	0.134862	0.578899	13.381958	13.778687	-7.217407
C:\Users\cware\Desktop\Steller25Nov\TagTesting25Nov2013\M11.DSG	11-1-2013	15:7:31	237011.000000	4740.220000	0.414063	0.328125	-1.054688	-0.063303	0.138532	0.576147	14.953613	9.140015	-7.141113
C:\Users\cware\Desktop\Steller25Nov\TagTesting25Nov2013\M11.DSG	11-1-2013	15:7:31	237012.000000	4740.240000	0.410156	0.308594	-1.050781	-0.064220	0.142202	0.575229	12.054443	0.000000	-8.453369
C:\Users\cware\Desktop\Steller25Nov\TagTesting25Nov2013\M11.DSG	11-1-2013	15:7:31	237013.000000	4740.260000	0.394531	0.285156	-1.046875	-0.065138	0.146789	0.576147	13.031006	19.104004	-5.126953
C:\Users\cware\Desktop\Steller25Nov\TagTesting25Nov2013\M11.DSG	11-1-2013	15:7:31	237014.000000	4740.280000	0.421875	0.253906	-1.039063	-0.067890	0.148624	0.575229	9.933472	3.707886	-8.071899
C:\Users\cware\Desktop\Steller25Nov\TagTesting25Nov2013\M11.DSG	11-1-2013	15:7:31	237015.000000	4740.300000	0.429688	0.265625	-1.015625	-0.067890	0.153211	0.573394	9.536743	3.829956	-6.942749
C:\Users\cware\Desktop\Steller25Nov\TagTesting25Nov2013\M11.DSG	11-1-2013	15:7:31	237016.000000	4740.320000	0.394531	0.253906	-1.050781	-0.068807	0.155046	0.571560	11.306763	15.640259	-6.744385
C:\Users\cware\Desktop\Steller25Nov\TagTesting25Nov2013\M11.DSG	11-1-2013	15:7:31	237017.000000	4740.340000	0.441406	0.253906	-1.023438	-0.071560	0.159633	0.571560	12.176514	13.031006	-5.981445
C:\Users\cware\Desktop\Steller25Nov\TagTesting25Nov2013\M11.DSG	11-1-2013	15:7:31	237018.000000	4740.360000	0.441406	0.234375	-1.054688	-0.073394	0.162385	0.570642	9.750366	-5.065918	-8.575439
C:\Users\cware\Desktop\Steller25Nov\TagTesting25Nov2013\M11.DSG	11-1-2013	15:7:31	237019.000000	4740.380000	0.347656	0.238281	-1.062500	-0.076147	0.166972	0.569725	10.986328	0.366211	-6.820679
C:\Users\cware\Desktop\Steller25Nov\TagTesting25Nov2013\M11.DSG	11-1-2013	15:7:31	237020.000000	4740.400000	0.507813	0.234375	-1.035156	-0.073394	0.168807	0.570642	10.009766	-14.999390	-5.767822
C:\Users\cware\Desktop\Steller25Nov\TagTesting25Nov2013\M11.DSG	11-1-2013	15:7:31	237021.000000	4740.420000	0.343750	0.261719	-1.050781	-0.071560	0.172477	0.568807	12.069702	20.965576	-3.875732
C:\Users\cware\Desktop\Steller25Nov\TagTesting25Nov2013\M11.DSG	11-1-2013	15:7:31	237022.000000	4740.440000	0.421875	0.246094	-1.046875	-0.076147	0.174312	0.566972	7.919312	-1.403809	-5.767822
C:\Users\cware\Desktop\Steller25Nov\TagTesting25Nov2013\M11.DSG	11-1-2013	15:7:31	237023.000000	4740.460000	0.449219	0.253906	-1.042969	-0.076147	0.177064	0.567890	9.185791	12.512207	-3.906250
C:\Users\cware\Desktop\Steller25Nov\TagTesting25Nov2013\M11.DSG	11-1-2013	15:7:31	237024.000000	4740.480000	0.363281	0.226563	-1.066406	-0.078899	0.181651	0.566055	7.507324	9.307861	-4.531860
C:\Users\cware\Desktop\Steller25Nov\TagTesting25Nov2013\M11.DSG	11-1-2013	15:7:31	237025.000000	4740.500000	0.472656	0.230469	-1.042969	-0.078899	0.181651	0.566055	5.691528	-3.204346	-6.652832
C:\Users\cware\Desktop\Steller25Nov\TagTesting25Nov2013\M11.DSG	11-1-2013	15:7:31	237026.000000	4740.520000	0.433594	0.238281	-1.070313	-0.079817	0.184404	0.565138	5.844116	-1.358032	-7.431030
C:\Users\cware\Desktop\Steller25Nov\TagTesting25Nov2013\M11.DSG	11-1-2013	15:7:31	237027.000000	4740.540000	0.390625	0.210938	-1.050781	-0.079817	0.187156	0.565138	7.995605	10.147095	-8.163452
C:\Users\cware\Desktop\Steller25Nov\TagTesting25Nov2013\M11.DSG	11-1-2013	15:7:31	237028.000000	4740.560000	0.390625	0.210938	-1.050781	-0.081651	0.188991	0.564220	11.978149	-2.044678	-5.554199
C:\Users\cware\Desktop\Steller25Nov\TagTesting25Nov2013\M11.DSG	11-1-2013	15:7:31	237029.000000	4740.580000	0.429688	0.187500	-1.039063	-0.080734	0.193578	0.564220	15.655518	9.368896	-3.814697
C:\Users\cware\Desktop\Steller25Nov\TagTesting25Nov2013\M11.DSG	11-1-2013	15:7:31	237030.000000	4740.600000	0.453125	0.175781	-1.039063	-0.082569	0.196330	0.562385	15.213013	0.488281	-1.678467
C:\Users\cware\Desktop\Steller25Nov\TagTesting25Nov2013\M11.DSG	11-1-2013	15:7:31	237031.000000	4740.620000	0.414063	0.144531	-1.058594	-0.083486	0.200917	0.560550	12.847900	22.842407	-3.860474
C:\Users\cware\Desktop\Steller25Nov\TagTesting25Nov2013\M11.DSG	11-1-2013	15:7:31	237032.000000	4740.640000	0.492188	0.171875	-1.050781	-0.086239	0.204587	0.557798	12.329102	-6.256104	-5.783081
C:\Users\cware\Desktop\Steller25Nov\TagTesting25Nov2013\M11.DSG	11-1-2013	15:7:31	237033.000000	4740.660000	0.375000	0.140625	-1.097656	-0.086239	0.205505	0.559633	12.496948	16.571045	-4.104614
C:\Users\cware\Desktop\Steller25Nov\TagTesting25Nov2013\M11.DSG	11-1-2013	15:7:31	237034.000000	4740.680000	0.492188	0.152344	-1.023438	-0.088073	0.210092	0.556881	11.291504	5.569458	-4.760742
C:\Users\cware\Desktop\Steller25Nov\TagTesting25Nov2013\M11.DSG	11-1-2013	15:7:31	237035.000000	4740.700000	0.464844	0.148438	-1.015625	-0.088991	0.211927	0.557798	8.468628	-4.806519	-5.584717
C:\Users\cware\Desktop\Steller25Nov\TagTesting25Nov2013\M11.DSG	11-1-2013	15:7:31	237036.000000	4740.720000	0.414063	0.160156	-1.035156	-0.088991	0.213761	0.556881	9.429932	8.544922	-4.852295
C:\Users\cware\Desktop\Steller25Nov\TagTesting25Nov2013\M11.DSG	11-1-2013	15:7:31	237037.000000	4740.740000	0.453125	0.171875	-1.046875	-0.089908	0.216514	0.553211	7.644653	6.973267	-4.562378
C:\Users\cware\Desktop\Steller25Nov\TagTesting25Nov2013\M11.DSG	11-1-2013	15:7:31	237038.000000	4740.760000	0.433594	0.175781	-1.050781	-0.091743	0.218349	0.553211	4.470825	3.524780	-4.348755
C:\Users\cware\Desktop\Steller25Nov\TagTesting25Nov2013\M11.DSG	11-1-2013	15:7:31	237039.000000	4740.780000	0.480469	0.183594	-1.042969	-0.092661	0.220183	0.553211	1.754761	11.856079	-5.477905
C:\Users\cware\Desktop\Steller25Nov\TagTesting25Nov2013\M11.DSG	11-1-2013	15:7:31	237040.000000	4740.800000	0.445313	0.156250	-1.039063	-0.093578	0.222018	0.551376	0.747681	2.075195	-5.065918
C:\Users\cware\Desktop\Steller25Nov\TagTesting25Nov2013\M11.DSG	11-1-2013	15:7:31	237041.000000	4740.820000	0.457031	0.164063	-1.066406	-0.095413	0.223853	0.549541	0.656128	12.954712	-5.264282
C:\Users\cware\Desktop\Steller25Nov\TagTesting25Nov2013\M11.DSG	11-1-2013	15:7:31	237042.000000	4740.840000	0.445313	0.140625	-1.062500	-0.097248	0.223853	0.548624	2.990723	2.319336	-6.149292
C:\Users\cware\Desktop\Steller25Nov\TagTesting25Nov2013\M11.DSG	11-1-2013	15:7:31	237043.000000	4740.860000	0.511719	0.136719	-1.031250	-0.099083	0.225688	0.546789	2.075195	3.021240	-4.608154
C:\Users\cware\Desktop\Steller25Nov\TagTesting25Nov2013\M11.DSG	11-1-2013	15:7:31	237044.000000	4740.880000	0.492188	0.148438	-1.007813	-0.099083	0.226606	0.546789	1.296997	6.210327	-5.264282
C:\Users\cware\Desktop\Steller25Nov\TagTesting25Nov2013\M11.DSG	11-1-2013	15:7:31	237045.000000	4740.900000	0.503906	0.136719	-1.035156	-0.100000	0.228440	0.545872	2.853394	-6.500244	-5.752563
C:\Users\cware\Desktop\Steller25Nov\TagTesting25Nov2013\M11.DSG	11-1-2013	15:7:31	237046.000000	4740.920000	0.488281	0.132813	-1.011719	-0.100000	0.231193	0.546789	2.349854	17.990112	-2.304077
C:\Users\cware\Desktop\Steller25Nov\TagTesting25Nov2013\M11.DSG	11-1-2013	15:7:31	237047.000000	4740.940000	0.464844	0.144531	-1.027344	-0.100000	0.232110	0.546789	2.151489	-24.887085	-7.675171
C:\Users\cware\Desktop\Steller25Nov\TagTesting25Nov2013\M11.DSG	11-1-2013	15:7:31	237048.000000	4740.960000	0.425781	0.148438	-1.058594	-0.098165	0.232110	0.545872	4.837036	18.035889	-3.387451
C:\Users\cware\Desktop\Steller25Nov\TagTesting25Nov2013\M11.DSG	11-1-2013	15:7:31	237049.000000	4740.980000	0.500000	0.140625	-1.031250	-0.100000	0.236697	0.544037	6.744385	-3.784180	-4.928589
C:\Users\cware\Desktop\Steller25Nov\TagTesting25Nov2013\M11.DSG	11-1-2013	15:7:31	237050.000000	4741.000000	0.433594	0.093750	-1.066406	-0.101835	0.236697	0.544037	5.447388	9.857178	-1.602173
C:\Users\cware\Desktop\Steller25Nov\TagTesting25Nov2013\M11.DSG	11-1-2013	15:7:31	237051.000000	4741.020000	0.449219	0.078125	-1.027344	-0.101835	0.238532	0.542202	5.661011	11.276245	-1.525879
C:\Users\cware\Desktop\Steller25Nov\TagTesting25Nov2013\M11.DSG	11-1-2013	15:7:31	237052.000000	4741.040000	0.472656	0.078125	-1.027344	-0.103670	0.239450	0.542202	5.111694	-17.593384	-1.541138
C:\Users\cware\Desktop\Steller25Nov\TagTesting25Nov2013\M11.DSG	11-1-2013	15:7:31	237053.000000	4741.060000	0.507813	0.097656	-1.023438	-0.102752	0.240367	0.541284	3.082275	16.204834	0.289917
C:\Users\cware\Desktop\Steller25Nov\TagTesting25Nov2013\M11.DSG	11-1-2013	15:7:31	237054.000000	4741.080000	0.414063	0.085938	-1.054688	-0.102752	0.242202	0.540367	2.365112	-2.319336	-1.892090
C:\Users\cware\Desktop\Steller25Nov\TagTesting25Nov2013\M11.DSG	11-1-2013	15:7:31	237055.000000	4741.100000	0.417969	0.101563	-1.085938	-0.104587	0.243119	0.539450	0.625610	20.675659	-2.212524
C:\Users\cware\Desktop\Steller25Nov\TagTesting25Nov2013\M11.DSG	11-1-2013	15:7:31	237056.000000	4741.120000	0.492188	0.101563	-1.035156	-0.106422	0.244037	0.537615	0.747681	-5.813599	-4.257202
C:\Users\cware\Desktop\Steller25Nov\TagTesting25Nov2013\M11.DSG	11-1-2013	15:7:31	237057.000000	4741.140000	0.460938	0.050781	-1.062500	-0.105505	0.244954	0.537615	1.754761	7.568359	-1.174927
C:\Users\cware\Desktop\Steller25Nov\TagTesting25Nov2013\M11.DSG	11-1-2013	15:7:31	237058.000000	4741.160000	0.500000	0.089844	-1.027344	-0.108257	0.245872	0.537615	2.807617	3.707886	-0.244141
C:\Users\cware\Desktop\Steller25Nov\TagTesting25Nov2013\M11.DSG	11-1-2013	15:7:31	237059.000000	4741.180000	0.488281	0.066406	-1.023438	-0.108257	0.246789	0.533945	6.713867	2.365112	-0.503540
C:\Users\cware\Desktop\Steller25Nov\TagTesting25Nov2013\M11.DSG	11-1-2013	15:7:31	237060.000000	4741.200000	0.492188	0.078125	-1.011719	-0.109174	0.247706	0.534862	-0.259399	2.380371	-3.890991
C:\Users\cware\Desktop\Steller25Nov\TagTesting25Nov2013\M11.DSG	11-1-2013	15:7:31	237061.000000	4741.220000	0.492188	0.089844	-1.019531	-0.109174	0.247706	0.534862	-1.159668	-4.089355	-2.487183
C:\Users\cware\Desktop\Steller25Nov\TagTesting25Nov2013\M11.DSG	11-1-2013	15:7:31	237062.000000	4741.240000	0.476563	0.136719	-1.007813	-0.110092	0.249541	0.533945	-5.737305	3.829956	-4.028320
C:\Users\cware\Desktop\Steller25Nov\TagTesting25Nov2013\M11.DSG	11-1-2013	15:7:31	237063.000000	4741.260000	0.488281	0.136719	-1.042969	-0.110092	0.249541	0.534862	-4.745483	-1.373291	-7.431030
C:\Users\cware\Desktop\Steller25Nov\TagTesting25Nov2013\M11.DSG	11-1-2013	15:7:31	237064.000000	4741.280000	0.476563	0.136719	-1.050781	-0.111009	0.249541	0.534862	-5.676270	10.116577	-8.071899
C:\Users\cware\Desktop\Steller25Nov\TagTesting25Nov2013\M11.DSG	11-1-2013	15:7:31	237065.000000	4741.300000	0.519531	0.132813	-1.027344	-0.111927	0.249541	0.533028	-6.896973	-0.717163	-5.859375
C:\Users\cware\Desktop\Steller25Nov\TagTesting25Nov2013\M11.DSG	11-1-2013	15:7:31	237066.000000	4741.320000	0.488281	0.144531	-1.042969	-0.111927	0.250459	0.532110	-3.890991	-3.845215	-4.287720
C:\Users\cware\Desktop\Steller25Nov\TagTesting25Nov2013\M11.DSG	11-1-2013	15:7:31	237067.000000	4741.340000	0.480469	0.156250	-1.023438	-0.111009	0.250459	0.533028	-2.227783	9.002686	-1.495361
C:\Users\cware\Desktop\Steller25Nov\TagTesting25Nov2013\M11.DSG	11-1-2013	15:7:31	237068.000000	4741.360000	0.507813	0.132813	-1.023438	-0.111009	0.251376	0.532110	2.914429	0.106812	0.610352
C:\Users\cware\Desktop\Steller25Nov\TagTesting25Nov2013\M11.DSG	11-1-2013	15:7:31	237069.000000	4741.380000	0.468750	0.105469	-1.015625	-0.113761	0.251376	0.531193	2.868652	-2.883911	2.151489
C:\Users\cware\Desktop\Steller25Nov\TagTesting25Nov2013\M11.DSG	11-1-2013	15:7:31	237070.000000	4741.400000	0.503906	0.089844	-1.015625	-0.113761	0.252294	0.531193	6.057739	1.632690	4.180908
C:\Users\cware\Desktop\Steller25Nov\TagTesting25Nov2013\M11.DSG	11-1-2013	15:7:31	237071.000000	4741.420000	0.417969	0.062500	-1.023438	-0.115596	0.253211	0.528440	6.454468	6.149292	3.906250
C:\Users\cware\Desktop\Steller25Nov\TagTesting25Nov2013\M11.DSG	11-1-2013	15:7:31	237072.000000	4741.440000	0.574219	0.027344	-1.000000	-0.117431	0.254128	0.528440	7.034302	-5.126953	3.311157
C:\Users\cware\Desktop\Steller25Nov\TagTesting25Nov2013\M11.DSG	11-1-2013	15:7:31	237073.000000	4741.460000	0.449219	0.027344	-1.019531	-0.118349	0.255046	0.528440	8.880615	-21.087646	6.881714
C:\Users\cware\Desktop\Steller25Nov\TagTesting25Nov2013\M11.DSG	11-1-2013	15:7:31	237074.000000	4741.480000	0.472656	0.003906	-1.046875	-0.114679	0.255963	0.527523	7.873535	16.006470	12.878418
C:\Users\cware\Desktop\Steller25Nov\TagTesting25Nov2013\M11.DSG	11-1-2013	15:7:31	237075.000000	4741.500000	0.433594	0.035156	-1.027344	-0.118349	0.255046	0.526606	9.353638	-10.910034	12.847900
C:\Users\cware\Desktop\Steller25Nov\TagTesting25Nov2013\M11.DSG	11-1-2013	15:7:31	237076.000000	4741.520000	0.519531	0.019531	-0.964844	-0.119266	0.254128	0.527523	11.779785	-5.172729	13.351440
C:\Users\cware\Desktop\Steller25Nov\TagTesting25Nov2013\M11.DSG	11-1-2013	15:7:31	237077.000000	4741.540000	0.480469	0.039063	-1.003906	-0.118349	0.255963	0.526606	12.329102	-22.293091	9.994507
C:\Users\cware\Desktop\Steller25Nov\TagTesting25Nov2013\M11.DSG	11-1-2013	15:7:31	237078.000000	4741.560000	0.582031	0.062500	-0.972656	-0.118349	0.257798	0.529358	8.651733	-20.446777	9.963989
C:\Users\cware\Desktop\Steller25Nov\TagTesting25Nov2013\M11.DSG	11-1-2013	15:7:31	237079.000000	4741.580000	0.468750	0.023438	-0.964844	-0.116514	0.258716	0.529358	8.880615	-40.191650	8.697510
C:\Users\cware\Desktop\Steller25Nov\TagTesting25Nov2013\M11.DSG	11-1-2013	15:7:31	237080.000000	4741.600000	0.519531	0.015625	-0.968750	-0.111927	0.259633	0.533028	11.718750	-30.792236	9.521484
C:\Users\cware\Desktop\Steller25Nov\TagTesting25Nov2013\M11.DSG	11-1-2013	15:7:31	237081.000000	4741.620000	0.449219	0.019531	-0.917969	-0.105505	0.260550	0.534862	12.573242	-43.472290	7.019043
C:\Users\cware\Desktop\Steller25Nov\TagTesting25Nov2013\M11.DSG	11-1-2013	15:7:31	237082.000000	4741.640000	0.449219	0.019531	-0.917969	-0.102752	0.262385	0.539450	10.925293	-36.193848	3.387451
C:\Users\cware\Desktop\Steller25Nov\TagTesting25Nov2013\M11.DSG	11-1-2013	15:7:31	237083.000000	4741.660000	0.445313	0.000000	-0.937500	-0.096330	0.266972	0.542202	17.089844	-27.267456	2.182007
C:\Users\cware\Desktop\Steller25Nov\TagTesting25Nov2013\M11.DSG	11-1-2013	15:7:31	237084.000000	4741.680000	0.507813	-0.042969	-0.937500	-0.092661	0.267890	0.542202	14.434814	-49.057007	0.808716
C:\Users\cware\Desktop\Steller25Nov\TagTesting25Nov2013\M11.DSG	11-1-2013	15:7:31	237085.000000	4741.700000	0.359375	-0.039063	-0.992188	-0.081651	0.273394	0.548624	9.292603	-48.538208	5.126953
C:\Users\cware\Desktop\Steller25Nov\TagTesting25Nov2013\M11.DSG	11-1-2013	15:7:31	237086.000000	4741.720000	0.304688	0.003906	-1.046875	-0.078899	0.274312	0.551376	8.758545	-34.729004	7.385254
C:\Users\cware\Desktop\Steller25Nov\TagTesting25Nov2013\M11.DSG	11-1-2013	15:7:31	237087.000000	4741.740000	0.324219	-0.039063	-1.019531	-0.072477	0.275229	0.555046	4.379272	-38.391113	9.307861
C:\Users\cware\Desktop\Steller25Nov\TagTesting25Nov2013\M11.DSG	11-1-2013	15:7:31	237088.000000	4741.760000	0.328125	-0.015625	-1.003906	-0.067890	0.276147	0.556881	5.386353	-34.759521	10.787964
C:\Users\cware\Desktop\Steller25Nov\TagTesting25Nov2013\M11.DSG	11-1-2013	15:7:31	237089.000000	4741.780000	0.324219	-0.019531	-1.011719	-0.063303	0.277064	0.559633	-0.778198	-21.667480	9.262085
C:\Users\cware\Desktop\Steller25Nov\TagTesting25Nov2013\M11.DSG	11-1-2013	15:7:31	237090.000000	4741.800000	0.398438	-0.031250	-0.980469	-0.060550	0.276147	0.562385	-3.585815	-46.920776	6.317139
C:\Users\cware\Desktop\Steller25Nov\TagTesting25Nov2013\M11.DSG	11-1-2013	15:7:31	237091.000000	4741.820000	0.285156	-0.011719	-0.976563	-0.052294	0.275229	0.566972	-5.355835	-24.703979	8.255005
C:\Users\cware\Desktop\Steller25Nov\TagTesting25Nov2013\M11.DSG	11-1-2013	15:7:31	237092.000000	4741.840000	0.273438	-0.015625	-0.996094	-0.051376	0.274312	0.567890	-0.198364	-28.472900	9.597778
C:\Users\cware\Desktop\Steller25Nov\TagTesting25Nov2013\M11.DSG	11-1-2013	15:7:31	237093.000000	4741.860000	0.304688	-0.027344	-1.035156	-0.045872	0.274312	0.572477	-0.228882	-31.600952	11.520386
C:\Users\cware\Desktop\Steller25Nov\TagTesting25Nov2013\M11.DSG	11-1-2013	15:7:31	237094.000000	4741.880000	0.234375	-0.023438	-1.039063	-0.044037	0.272477	0.571560	-2.655029	-3.509521	13.061523
C:\Users\cware\Desktop\Steller25Nov\TagTesting25Nov2013\M11.DSG	11-1-2013	15:7:31	237095.000000	4741.900000	0.328125	-0.003906	-1.000000	-0.043119	0.271560	0.572477	7.644653	-20.370483	14.236450
C:\Users\cware\Desktop\Steller25Nov\TagTesting25Nov2013\M11.DSG	11-1-2013	15:7:31	237096.000000	4741.920000	0.273438	-0.019531	-1.015625	-0.042202	0.273394	0.573394	16.479492	-15.380859	14.053345
C:\Users\cware\Desktop\Steller25Nov\TagTesting25Nov2013\M11.DSG	11-1-2013	15:7:31	237097.000000	4741.940000	0.218750	-0.089844	-1.027344	-0.040367	0.276147	0.574312	9.674072	-19.058228	8.407593
C:\Users\cware\Desktop\Steller25Nov\TagTesting25Nov2013\M11.DSG	11-1-2013	15:7:31	237098.000000	4741.960000	0.121094	-0.171875	-1.085938	-0.037615	0.277064	0.574312	3.829956	-4.669189	4.745483
C:\Users\cware\Desktop\Steller25Nov\TagTesting25Nov2013\M11.DSG	11-1-2013	15:7:31	237099.000000	4741.980000	0.152344	-0.207031	-1.093750	-0.037615	0.277064	0.574312	-4.211426	-3.845215	0.778198
C:\Users\cware\Desktop\Steller25Nov\TagTesting25Nov2013\M11.DSG	11-1-2013	15:7:31	237100.000000	4742.000000	0.234375	-0.195313	-1.050781	-0.038532	0.276147	0.574312	-13.778687	-18.386841	-4.333496
C:\Users\cware\Desktop\Steller25Nov\TagTesting25Nov2013\M11.DSG	11-1-2013	15:7:31	237101.000000	4742.020000	0.261719	-0.136719	-1.066406	-0.035780	0.275229	0.577064	-21.957397	-18.844604	-11.627197
C:\Users\cware\Desktop\Steller25Nov\TagTesting25Nov2013\M11.DSG	11-1-2013	15:7:31	237102.000000	4742.040000	0.304688	-0.050781	-1.062500	-0.029358	0.271560	0.579817	-25.604248	-21.316528	-18.814087
C:\Users\cware\Desktop\Steller25Nov\TagTesting25Nov2013\M11.DSG	11-1-2013	15:7:31	237103.000000	4742.060000	0.265625	0.050781	-1.085938	-0.027523	0.269725	0.580734	-24.047852	-20.233154	-22.369385
C:\Users\cware\Desktop\Steller25Nov\TagTesting25Nov2013\M11.DSG	11-1-2013	15:7:31	237104.000000	4742.080000	0.218750	0.128906	-1.121094	-0.022936	0.267890	0.584404	-22.964478	-14.053345	-23.330688
C:\Users\cware\Desktop\Steller25Nov\TagTesting25Nov2013\M11.DSG	11-1-2013	15:7:31	237105.000000	4742.100000	0.199219	0.179688	-1.140625	-0.021101	0.267890	0.586239	-24.322510	-13.244629	-24.261475
C:\Users\cware\Desktop\Steller25Nov\TagTesting25Nov2013\M11.DSG	11-1-2013	15:7:31	237106.000000	4742.120000	0.187500	0.175781	-1.160156	-0.018349	0.264220	0.588073	-27.618408	-10.757446	-22.857666
C:\Users\cware\Desktop\Steller25Nov\TagTesting25Nov2013\M11.DSG	11-1-2013	15:7:31	237107.000000	4742.140000	0.191406	0.187500	-1.140625	-0.016514	0.262385	0.588991	-30.075073	-9.323120	-22.430420
C:\Users\cware\Desktop\Steller25Nov\TagTesting25Nov2013\M11.DSG	11-1-2013	15:7:31	237108.000000	4742.160000	0.191406	0.203125	-1.140625	-0.014679	0.256881	0.592661	-29.464722	-7.446289	-20.538330
C:\Users\cware\Desktop\Steller25Nov\TagTesting25Nov2013\M11.DSG	11-1-2013	15:7:31	237109.000000	4742.180000	0.261719	0.171875	-1.109375	-0.013761	0.255963	0.592661	-25.833130	-9.963989	-19.180298
C:\Users\cware\Desktop\Steller25Nov\TagTesting25Nov2013\M11.DSG	11-1-2013	15:7:31	237110.000000	4742.200000	0.269531	0.167969	-1.105469	-0.009174	0.250459	0.594495	-22.171021	-13.870239	-21.087646
C:\Users\cware\Desktop\Steller25Nov\TagTesting25Nov2013\M11.DSG	11-1-2013	15:7:31	237111.000000	4742.220000	0.277344	0.167969	-1.125000	-0.007339	0.251376	0.596330	-19.454956	-20.278931	-23.483276
C:\Users\cware\Desktop\Steller25Nov\TagTesting25Nov2013\M11.DSG	11-1-2013	15:7:31	237112.000000	4742.240000	0.261719	0.152344	-1.128906	-0.004587	0.250459	0.597248	-18.585205	-22.674561	-27.435303
C:\Users\cware\Desktop\Steller25Nov\TagTesting25Nov2013\M11.DSG	11-1-2013	15:7:31	237113.000000	4742.260000	0.226563	0.132813	-1.148438	0.000917	0.250459	0.600000	-11.413574	-22.613525	-31.829834
C:\Users\cware\Desktop\Steller25Nov\TagTesting25Nov2013\M11.DSG	11-1-2013	15:7:31	237114.000000	4742.280000	0.183594	0.089844	-1.195313	0.003670	0.251376	0.600917	-6.805420	-5.996704	-29.296875
C:\Users\cware\Desktop\Steller25Nov\TagTesting25Nov2013\M11.DSG	11-1-2013	15:7:31	237115.000000	4742.300000	0.234375	0.105469	-1.179688	0.006422	0.253211	0.600917	-8.438110	-5.584717	-26.672363
C:\Users\cware\Desktop\Steller25Nov\TagTesting25Nov2013\M11.DSG	11-1-2013	15:7:31	237116.000000	4742.320000	0.242188	0.113281	-1.125000	0.007339	0.254128	0.600917	-16.876221	-10.101318	-25.375366
C:\Users\cware\Desktop\Steller25Nov\TagTesting25Nov2013\M11.DSG	11-1-2013	15:7:31	237117.000000	4742.340000	0.222656	0.101563	-1.148438	0.009174	0.253211	0.601835	-22.476196	-10.742188	-25.283813
C:\Users\cware\Desktop\Steller25Nov\TagTesting25Nov2013\M11.DSG	11-1-2013	15:7:31	237118.000000	4742.360000	0.203125	0.097656	-1.183594	0.011009	0.251376	0.603670	-26.229858	-6.515503	-24.902344
C:\Users\cware\Desktop\Steller25Nov\TagTesting25Nov2013\M11.DSG	11-1-2013	15:7:31	237119.000000	4742.380000	0.218750	0.140625	-1.183594	0.013761	0.248624	0.606422	-26.565552	-13.397217	-26.260376
C:\Users\cware\Desktop\Steller25Nov\TagTesting25Nov2013\M11.DSG	11-1-2013	15:7:31	237120.000000	4742.400000	0.183594	0.222656	-1.179688	0.015596	0.247706	0.606422	-22.964478	-4.669189	-24.673462
C:\Users\cware\Desktop\Steller25Nov\TagTesting25Nov2013\M11.DSG	11-1-2013	15:7:31	237121.000000	4742.420000	0.242188	0.277344	-1.167969	0.017431	0.244954	0.607339	-18.768311	-4.776001	-21.392822
C:\Users\cware\Desktop\Steller25Nov\TagTesting25Nov2013\M11.DSG	11-1-2013	15:7:31	237122.000000	4742.440000	0.261719	0.277344	-1.144531	0.016514	0.244037	0.607339	-12.130737	-13.275146	-20.324707
C:\Users\cware\Desktop\Steller25Nov\TagTesting25Nov2013\M11.DSG	11-1-2013	15:7:31	237123.000000	4742.460000	0.250000	0.191406	-1.144531	0.022018	0.244037	0.608257	-6.622314	-11.306763	-15.411377
C:\Users\cware\Desktop\Steller25Nov\TagTesting25Nov2013\M11.DSG	11-1-2013	15:7:31	237124.000000	4742.480000	0.250000	0.078125	-1.125000	0.022936	0.244954	0.609174	-4.119873	-17.074585	-14.251709
C:\Users\cware\Desktop\Steller25Nov\TagTesting25Nov2013\M11.DSG	11-1-2013	15:7:31	237125.000000	4742.500000	0.199219	0.007813	-1.128906	0.026606	0.246789	0.610092	-5.386353	-18.264771	-14.450073
C:\Users\cware\Desktop\Steller25Nov\TagTesting25Nov2013\M11.DSG	11-1-2013	15:7:31	237126.000000	4742.520000	0.171875	0.031250	-1.156250	0.028440	0.246789	0.611009	-6.454468	-14.205933	-13.687134
C:\Users\cware\Desktop\Steller25Nov\TagTesting25Nov2013\M11.DSG	11-1-2013	15:7:31	237127.000000	4742.540000	0.207031	0.117188	-1.117188	0.032110	0.247706	0.611009	-6.835938	-11.047363	-11.444092
C:\Users\cware\Desktop\Steller25Nov\TagTesting25Nov2013\M11.DSG	11-1-2013	15:7:31	237128.000000	4742.560000	0.246094	0.167969	-1.144531	0.033945	0.248624	0.611927	3.479004	-18.707275	-12.756348
C:\Users\cware\Desktop\Steller25Nov\TagTesting25Nov2013\M11.DSG	11-1-2013	15:7:31	237129.000000	4742.580000	0.199219	0.140625	-1.171875	0.037615	0.251376	0.611927	12.374878	-14.724731	-12.985229
C:\Users\cware\Desktop\Steller25Nov\TagTesting25Nov2013\M11.DSG	11-1-2013	15:7:31	237130.000000	4742.600000	0.128906	0.046875	-1.199219	0.038532	0.255046	0.611927	10.055542	-15.197754	-14.450073
C:\Users\cware\Desktop\Steller25Nov\TagTesting25Nov2013\M11.DSG	11-1-2013	15:7:31	237131.000000	4742.620000	0.132813	-0.031250	-1.167969	0.044037	0.259633	0.611927	-1.770020	-19.119263	-18.035889
C:\Users\cware\Desktop\Steller25Nov\TagTesting25Nov2013\M11.DSG	11-1-2013	15:7:31	237132.000000	4742.640000	0.109375	0.007813	-1.062500	0.045872	0.259633	0.612844	-13.839722	-4.882813	-18.997192
C:\Users\cware\Desktop\Steller25Nov\TagTesting25Nov2013\M11.DSG	11-1-2013	15:7:31	237133.000000	4742.660000	0.160156	0.078125	-1.011719	0.045872	0.257798	0.613761	-18.005371	2.883911	-19.027710
C:\Users\cware\Desktop\Steller25Nov\TagTesting25Nov2013\M11.DSG	11-1-2013	15:7:31	237134.000000	4742.680000	0.210938	0.140625	-1.050781	0.045872	0.257798	0.613761	-14.923096	-7.995605	-16.296387
C:\Users\cware\Desktop\Steller25Nov\TagTesting25Nov2013\M11.DSG	11-1-2013	15:7:31	237135.000000	4742.700000	0.199219	0.292969	-1.144531	0.047706	0.256881	0.615596	-8.438110	-21.347046	-12.466431
C:\Users\cware\Desktop\Steller25Nov\TagTesting25Nov2013\M11.DSG	11-1-2013	15:7:31	237136.000000	4742.720000	0.199219	0.292969	-1.144531	0.052294	0.257798	0.615596	-3.234863	-11.123657	-10.589600
C:\Users\cware\Desktop\Steller25Nov\TagTesting25Nov2013\M11.DSG	11-1-2013	15:7:31	237137.000000	4742.740000	0.128906	0.257813	-1.164063	0.053211	0.258716	0.614679	-4.730225	-1.068115	-9.811401
C:\Users\cware\Desktop\Steller25Nov\TagTesting25Nov2013\M11.DSG	11-1-2013	15:7:31	237138.000000	4742.760000	0.160156	0.164063	-1.164063	0.053211	0.257798	0.616514	-8.026123	1.876831	-6.698608
C:\Users\cware\Desktop\Steller25Nov\TagTesting25Nov2013\M11.DSG	11-1-2013	15:7:31	237139.000000	4742.780000	0.183594	0.097656	-1.144531	0.053211	0.257798	0.616514	-7.415771	-6.927490	-1.983643
C:\Users\cware\Desktop\Steller25Nov\TagTesting25Nov2013\M11.DSG	11-1-2013	15:7:31	237140.000000	4742.800000	0.179688	0.042969	-1.132813	0.053211	0.255963	0.617431	-5.767822	-8.499146	1.022339
C:\Users\cware\Desktop\Steller25Nov\TagTesting25Nov2013\M11.DSG	11-1-2013	15:7:31	237141.000000	4742.820000	0.156250	0.035156	-1.152344	0.055046	0.256881	0.617431	-0.381470	-9.429932	0.778198
C:\Users\cware\Desktop\Steller25Nov\TagTesting25Nov2013\M11.DSG	11-1-2013	15:7:31	237142.000000	4742.840000	0.175781	0.027344	-1.117188	0.056881	0.256881	0.618349	-2.639771	-9.460449	1.052856
C:\Users\cware\Desktop\Steller25Nov\TagTesting25Nov2013\M11.DSG	11-1-2013	15:7:31	237143.000000	4742.860000	0.179688	0.046875	-1.109375	0.057798	0.256881	0.617431	-4.211426	-11.734009	0.335693
C:\Users\cware\Desktop\Steller25Nov\TagTesting25Nov2013\M11.DSG	11-1-2013	15:7:31	237144.000000	4742.880000	0.167969	0.058594	-1.085938	0.060550	0.256881	0.618349	-0.457764	-13.885498	-1.235962
C:\Users\cware\Desktop\Steller25Nov\TagTesting25Nov2013\M11.DSG	11-1-2013	15:7:31	237145.000000	4742.900000	0.121094	0.031250	-1.093750	0.061468	0.257798	0.619266	4.119873	-12.329102	-2.014160
C:\Users\cware\Desktop\Steller25Nov\TagTesting25Nov2013\M11.DSG	11-1-2013	15:7:31	237146.000000	4742.920000	0.140625	0.019531	-1.101563	0.064220	0.261468	0.619266	3.631592	-13.732910	-1.998901
C:\Users\cware\Desktop\Steller25Nov\TagTesting25Nov2013\M11.DSG	11-1-2013	15:7:31	237147.000000	4742.940000	0.128906	0.031250	-1.125000	0.064220	0.260550	0.619266	-3.707886	-10.467529	-1.632690
C:\Users\cware\Desktop\Steller25Nov\TagTesting25Nov2013\M11.DSG	11-1-2013	15:7:31	237148.000000	4742.960000	0.160156	0.054688	-1.128906	0.068807	0.260550	0.620183	-7.003784	-19.409180	-3.662109
C:\Users\cware\Desktop\Steller25Nov\TagTesting25Nov2013\M11.DSG	11-1-2013	15:7:31	237149.000000	4742.980000	0.136719	0.093750	-1.160156	0.070642	0.260550	0.621101	-11.077881	-16.769409	-4.959106
C:\Users\cware\Desktop\Steller25Nov\TagTesting25Nov2013\M11.DSG	11-1-2013	15:7:31	237150.000000	4743.000000	0.101563	0.125000	-1.203125	0.072477	0.259633	0.622018	-12.542725	-15.029907	-7.446289
C:\Users\cware\Desktop\Steller25Nov\TagTesting25Nov2013\M11.DSG	11-1-2013	15:7:31	237151.000000	4743.020000	0.136719	0.164063	-1.199219	0.075229	0.258716	0.623853	-10.345459	-11.199951	-9.292603
C:\Users\cware\Desktop\Steller25Nov\TagTesting25Nov2013\M11.DSG	11-1-2013	15:7:31	237152.000000	4743.040000	0.136719	0.144531	-1.277344	0.076147	0.257798	0.623853	-10.116577	-16.433716	-10.681152
C:\Users\cware\Desktop\Steller25Nov\TagTesting25Nov2013\M11.DSG	11-1-2013	15:7:31	237153.000000	4743.060000	0.183594	0.152344	-1.347656	0.080734	0.257798	0.625688	-11.383057	-21.926880	-14.205933
C:\Users\cware\Desktop\Steller25Nov\TagTesting25Nov2013\M11.DSG	11-1-2013	15:7:31	237154.000000	4743.080000	0.066406	0.156250	-1.363281	0.083486	0.255963	0.625688	-14.099121	-11.642456	-12.603760
C:\Users\cware\Desktop\Steller25Nov\TagTesting25Nov2013\M11.DSG	11-1-2013	15:7:31	237155.000000	4743.100000	-0.035156	0.164063	-1.214844	0.084404	0.254128	0.627523	-13.442993	10.513306	-12.039185
C:\Users\cware\Desktop\Steller25Nov\TagTesting25Nov2013\M11.DSG	11-1-2013	15:7:31	237156.000000	4743.120000	-0.027344	0.156250	-1.066406	0.083486	0.254128	0.627523	-5.172729	7.507324	-12.817383
C:\Users\cware\Desktop\Steller25Nov\TagTesting25Nov2013\M11.DSG	11-1-2013	15:7:31	237157.000000	4743.140000	0.089844	0.125000	-1.054688	0.081651	0.255046	0.625688	-3.372192	-3.265381	-13.153076
C:\Users\cware\Desktop\Steller25Nov\TagTesting25Nov2013\M11.DSG	11-1-2013	15:7:31	237158.000000	4743.160000	0.144531	0.089844	-1.171875	0.081651	0.254128	0.625688	-7.873535	-5.111694	-14.083862
C:\Users\cware\Desktop\Steller25Nov\TagTesting25Nov2013\M11.DSG	11-1-2013	15:7:31	237159.000000	4743.180000	0.156250	0.050781	-1.273438	0.082569	0.253211	0.625688	-9.063721	4.196167	-15.289307
C:\Users\cware\Desktop\Steller25Nov\TagTesting25Nov2013\M11.DSG	11-1-2013	15:7:31	237160.000000	4743.200000	0.156250	0.046875	-1.257813	0.082569	0.253211	0.626606	-6.591797	-2.731323	-13.702393
C:\Users\cware\Desktop\Steller25Nov\TagTesting25Nov2013\M11.DSG	11-1-2013	15:7:31	237161.000000	4743.220000	0.167969	0.019531	-1.218750	0.081651	0.253211	0.625688	-8.148193	4.104614	-8.728027
C:\Users\cware\Desktop\Steller25Nov\TagTesting25Nov2013\M11.DSG	11-1-2013	15:7:31	237162.000000	4743.240000	0.226563	0.019531	-1.175781	0.080734	0.253211	0.625688	-11.703491	6.927490	-6.027222
C:\Users\cware\Desktop\Steller25Nov\TagTesting25Nov2013\M11.DSG	11-1-2013	15:7:31	237163.000000	4743.260000	0.308594	0.015625	-1.250000	0.079817	0.253211	0.624771	-11.749268	-2.761841	-6.820679
C:\Users\cware\Desktop\Steller25Nov\TagTesting25Nov2013\M11.DSG	11-1-2013	15:7:31	237164.000000	4743.280000	0.359375	0.039063	-1.214844	0.080734	0.252294	0.624771	-13.748169	0.106812	-8.163452
C:\Users\cware\Desktop\Steller25Nov\TagTesting25Nov2013\M11.DSG	11-1-2013	15:7:31	237165.000000	4743.300000	0.421875	0.070313	-1.199219	0.080734	0.249541	0.625688	-17.227173	-2.304077	-8.758545
C:\Users\cware\Desktop\Steller25Nov\TagTesting25Nov2013\M11.DSG	11-1-2013	15:7:31	237166.000000	4743.320000	0.500000	0.121094	-1.195313	0.080734	0.249541	0.625688	-22.781372	-15.411377	-12.741089
C:\Users\cware\Desktop\Steller25Nov\TagTesting25Nov2013\M11.DSG	11-1-2013	15:7:31	237167.000000	4743.340000	0.480469	0.097656	-1.253906	0.083486	0.244954	0.626606	-30.426025	-17.990112	-13.946533
C:\Users\cware\Desktop\Steller25Nov\TagTesting25Nov2013\M11.DSG	11-1-2013	15:7:31	237168.000000	4743.360000	0.421875	0.042969	-1.250000	0.088073	0.242202	0.627523	-34.317017	-26.260376	-14.236450
C:\Users\cware\Desktop\Steller25Nov\TagTesting25Nov2013\M11.DSG	11-1-2013	15:7:31	237169.000000	4743.380000	0.335938	0.042969	-1.207031	0.093578	0.236697	0.629358	-36.560059	-27.877808	-14.999390
C:\Users\cware\Desktop\Steller25Nov\TagTesting25Nov2013\M11.DSG	11-1-2013	15:7:31	237170.000000	4743.400000	0.238281	0.089844	-1.171875	0.096330	0.232110	0.630275	-35.308838	-22.323608	-13.885498
C:\Users\cware\Desktop\Steller25Nov\TagTesting25Nov2013\M11.DSG	11-1-2013	15:7:31	237171.000000	4743.420000	0.171875	0.199219	-1.179688	0.100000	0.226606	0.632110	-28.564453	-18.890381	-15.335083
C:\Users\cware\Desktop\Steller25Nov\TagTesting25Nov2013\M11.DSG	11-1-2013	15:7:31	237172.000000	4743.440000	0.078125	0.250000	-1.191406	0.101835	0.225688	0.632110	-23.056030	-7.064819	-12.893677
C:\Users\cware\Desktop\Steller25Nov\TagTesting25Nov2013\M11.DSG	11-1-2013	15:7:31	237173.000000	4743.460000	0.054688	0.277344	-1.203125	0.102752	0.221101	0.632110	-15.869141	-0.564575	-10.620117
C:\Users\cware\Desktop\Steller25Nov\TagTesting25Nov2013\M11.DSG	11-1-2013	15:7:31	237174.000000	4743.480000	0.039063	0.281250	-1.191406	0.102752	0.222018	0.633028	-10.391235	2.319336	-8.438110
C:\Users\cware\Desktop\Steller25Nov\TagTesting25Nov2013\M11.DSG	11-1-2013	15:7:31	237175.000000	4743.500000	0.023438	0.257813	-1.179688	0.100917	0.221101	0.633028	-7.949829	19.515991	-2.929688
C:\Users\cware\Desktop\Steller25Nov\TagTesting25Nov2013\M11.DSG	11-1-2013	15:7:31	237176.000000	4743.520000	0.042969	0.222656	-1.128906	0.095413	0.220183	0.631193	-6.896973	17.807007	0.427246
C:\Users\cware\Desktop\Steller25Nov\TagTesting25Nov2013\M11.DSG	11-1-2013	15:7:31	237177.000000	4743.540000	0.070313	0.207031	-1.070313	0.092661	0.220183	0.631193	-4.440308	21.667480	4.745483
C:\Users\cware\Desktop\Steller25Nov\TagTesting25Nov2013\M11.DSG	11-1-2013	15:7:31	237178.000000	4743.560000	0.160156	0.183594	-1.019531	0.088073	0.220183	0.630275	-4.364014	11.108398	6.439209
C:\Users\cware\Desktop\Steller25Nov\TagTesting25Nov2013\M11.DSG	11-1-2013	15:7:31	237179.000000	4743.580000	0.156250	0.175781	-1.007813	0.086239	0.218349	0.630275	-1.693726	-2.059937	8.071899
C:\Users\cware\Desktop\Steller25Nov\TagTesting25Nov2013\M11.DSG	11-1-2013	15:7:31	237180.000000	4743.600000	0.156250	0.191406	-1.039063	0.085321	0.218349	0.627523	-6.408691	1.953125	6.942749
C:\Users\cware\Desktop\Steller25Nov\TagTesting25Nov2013\M11.DSG	11-1-2013	15:7:31	237181.000000	4743.620000	0.179688	0.152344	-1.058594	0.085321	0.219266	0.630275	-9.689331	-6.652832	5.615234
C:\Users\cware\Desktop\Steller25Nov\TagTesting25Nov2013\M11.DSG	11-1-2013	15:7:31	237182.000000	4743.640000	0.144531	0.140625	-1.035156	0.087156	0.216514	0.630275	-11.993408	-6.088257	2.014160
C:\Users\cware\Desktop\Steller25Nov\TagTesting25Nov2013\M11.DSG	11-1-2013	15:7:31	237183.000000	4743.660000	0.175781	0.156250	-0.992188	0.087156	0.216514	0.629358	-11.001587	-19.592285	0.854492
C:\Users\cware\Desktop\Steller25Nov\TagTesting25Nov2013\M11.DSG	11-1-2013	15:7:31	237184.000000	4743.680000	0.156250	0.214844	-1.000000	0.091743	0.213761	0.630275	-18.234253	-23.208618	1.647949
C:\Users\cware\Desktop\Steller25Nov\TagTesting25Nov2013\M11.DSG	11-1-2013	15:7:31	237185.000000	4743.700000	0.132813	0.242188	-1.050781	0.094495	0.211927	0.632110	-25.970459	-26.336670	1.464844
C:\Users\cware\Desktop\Steller25Nov\TagTesting25Nov2013\M11.DSG	11-1-2013	15:7:31	237186.000000	4743.720000	0.082031	0.257813	-1.093750	0.098165	0.206422	0.633028	-28.045654	-16.525269	-0.076294
C:\Users\cware\Desktop\Steller25Nov\TagTesting25Nov2013\M11.DSG	11-1-2013	15:7:31	237187.000000	4743.740000	0.015625	0.222656	-1.089844	0.100917	0.203670	0.633945	-24.444580	-9.475708	-0.946045
C:\Users\cware\Desktop\Steller25Nov\TagTesting25Nov2013\M11.DSG	11-1-2013	15:7:31	237188.000000	4743.760000	0.011719	0.191406	-1.070313	0.101835	0.200917	0.633945	-21.408081	-2.700806	3.402710
C:\Users\cware\Desktop\Steller25Nov\TagTesting25Nov2013\M11.DSG	11-1-2013	15:7:31	237189.000000	4743.780000	0.066406	0.121094	-1.097656	0.100917	0.196330	0.633028	-17.623901	-0.579834	11.566162
C:\Users\cware\Desktop\Steller25Nov\TagTesting25Nov2013\M11.DSG	11-1-2013	15:7:31	237190.000000	4743.800000	0.066406	0.121094	-1.097656	0.101835	0.193578	0.633028	-12.008667	-5.996704	15.762329
C:\Users\cware\Desktop\Steller25Nov\TagTesting25Nov2013\M11.DSG	11-1-2013	15:7:31	237191.000000	4743.820000	0.187500	0.136719	-1.058594	0.101835	0.191743	0.633945	-1.190186	-9.704590	16.052246
C:\Users\cware\Desktop\Steller25Nov\TagTesting25Nov2013\M11.DSG	11-1-2013	15:7:31	237192.000000	4743.840000	0.210938	0.167969	-1.007813	0.104587	0.190826	0.633945	6.179810	-20.355225	14.450073
C:\Users\cware\Desktop\Steller25Nov\TagTesting25Nov2013\M11.DSG	11-1-2013	15:7:31	237193.000000	4743.860000	0.246094	0.183594	-0.933594	0.108257	0.194495	0.635780	3.631592	-24.322510	10.452271
C:\Users\cware\Desktop\Steller25Nov\TagTesting25Nov2013\M11.DSG	11-1-2013	15:7:31	237194.000000	4743.880000	0.265625	0.191406	-0.882813	0.111927	0.194495	0.635780	-3.158569	-42.282104	7.293701
C:\Users\cware\Desktop\Steller25Nov\TagTesting25Nov2013\M11.DSG	11-1-2013	15:7:31	237195.000000	4743.900000	0.210938	0.222656	-0.878906	0.123853	0.195413	0.637615	-10.177612	-55.221558	6.637573
C:\Users\cware\Desktop\Steller25Nov\TagTesting25Nov2013\M11.DSG	11-1-2013	15:7:31	237196.000000	4743.920000	0.156250	0.265625	-0.867188	0.129358	0.194495	0.638532	-14.083862	-64.987183	8.850098
C:\Users\cware\Desktop\Steller25Nov\TagTesting25Nov2013\M11.DSG	11-1-2013	15:7:31	237197.000000	4743.940000	0.074219	0.300781	-0.906250	0.146789	0.191743	0.640367	-12.268066	-67.962646	13.031006
C:\Users\cware\Desktop\Steller25Nov\TagTesting25Nov2013\M11.DSG	11-1-2013	15:7:31	237198.000000	4743.960000	0.015625	0.289063	-0.906250	0.155046	0.190826	0.641284	-11.184692	-64.468384	18.371582
C:\Users\cware\Desktop\Steller25Nov\TagTesting25Nov2013\M11.DSG	11-1-2013	15:7:31	237199.000000	4743.980000	-0.019531	0.253906	-0.867188	0.170642	0.188991	0.643119	-5.935669	-63.018799	24.536133
C:\Users\cware\Desktop\Steller25Nov\TagTesting25Nov2013\M11.DSG	11-1-2013	15:7:31	237200.000000	4744.000000	-0.023438	0.207031	-0.835938	0.177982	0.188991	0.643119	-2.792358	-60.150146	26.016235
C:\Users\cware\Desktop\Steller25Nov\TagTesting25Nov2013\M11.DSG	11-1-2013	15:7:31	237201.000000	4744.020000	-0.078125	0.179688	-0.859375	0.193578	0.188991	0.644037	-3.646851	-59.280396	26.412964
C:\Users\cware\Desktop\Steller25Nov\TagTesting25Nov2013\M11.DSG	11-1-2013	15:7:31	237202.000000	4744.040000	-0.121094	0.160156	-0.835938	0.199083	0.188073	0.644037	-4.043579	-60.440063	19.607544
C:\Users\cware\Desktop\Steller25Nov\TagTesting25Nov2013\M11.DSG	11-1-2013	15:7:31	237203.000000	4744.060000	-0.187500	0.128906	-0.812500	0.213761	0.188991	0.644037	5.523682	-35.324097	17.257690
C:\Users\cware\Desktop\Steller25Nov\TagTesting25Nov2013\M11.DSG	11-1-2013	15:7:31	237204.000000	4744.080000	-0.515625	0.046875	-0.976563	0.211927	0.191743	0.644037	16.006470	47.225952	9.216309
C:\Users\cware\Desktop\Steller25Nov\TagTesting25Nov2013\M11.DSG	11-1-2013	15:7:31	237205.000000	4744.100000	0.011719	0.109375	-0.750000	0.211927	0.195413	0.644037	11.642456	-67.138672	-11.138916
C:\Users\cware\Desktop\Steller25Nov\TagTesting25Nov2013\M11.DSG	11-1-2013	15:7:31	237206.000000	4744.120000	0.128906	0.144531	-0.664063	0.223853	0.198165	0.644037	19.271851	-131.759644	-3.585815
C:\Users\cware\Desktop\Steller25Nov\TagTesting25Nov2013\M11.DSG	11-1-2013	15:7:31	237207.000000	4744.140000	-0.117188	0.078125	-0.707031	0.253211	0.207339	0.639450	27.343750	-59.143066	15.289307
C:\Users\cware\Desktop\Steller25Nov\TagTesting25Nov2013\M11.DSG	11-1-2013	15:7:31	237208.000000	4744.160000	-0.312500	0.074219	-0.769531	0.263303	0.211927	0.639450	15.563965	-110.443115	8.911133
C:\Users\cware\Desktop\Steller25Nov\TagTesting25Nov2013\M11.DSG	11-1-2013	15:7:31	237209.000000	4744.180000	-0.375000	0.125000	-0.816406	0.288991	0.215596	0.634862	1.434326	-96.984863	5.828857
C:\Users\cware\Desktop\Steller25Nov\TagTesting25Nov2013\M11.DSG	11-1-2013	15:7:31	237210.000000	4744.200000	-0.437500	0.156250	-0.859375	0.300000	0.218349	0.633028	-4.379272	-79.299927	3.982544
C:\Users\cware\Desktop\Steller25Nov\TagTesting25Nov2013\M11.DSG	11-1-2013	15:7:31	237211.000000	4744.220000	-0.425781	0.167969	-0.847656	0.309174	0.217431	0.630275	-5.966187	-74.630737	5.355835
C:\Users\cware\Desktop\Steller25Nov\TagTesting25Nov2013\M11.DSG	11-1-2013	15:7:31	237212.000000	4744.240000	-0.425781	0.144531	-0.875000	0.328440	0.218349	0.627523	-7.507324	-68.603516	5.096436
C:\Users\cware\Desktop\Steller25Nov\TagTesting25Nov2013\M11.DSG	11-1-2013	15:7:31	237213.000000	4744.260000	-0.355469	0.167969	-0.828125	0.336697	0.219266	0.624771	-11.611938	-89.218140	6.820679
C:\Users\cware\Desktop\Steller25Nov\TagTesting25Nov2013\M11.DSG	11-1-2013	15:7:31	237214.000000	4744.280000	-0.445313	0.144531	-0.875000	0.356881	0.218349	0.621101	-4.730225	-69.747925	9.323120
C:\Users\cware\Desktop\Steller25Nov\TagTesting25Nov2013\M11.DSG	11-1-2013	15:7:31	237215.000000	4744.300000	-0.378906	0.132813	-0.738281	0.367890	0.220183	0.616514	5.981445	-95.397949	8.087158
C:\Users\cware\Desktop\Steller25Nov\TagTesting25Nov2013\M11.DSG	11-1-2013	15:7:31	237216.000000	4744.320000	-0.648438	0.167969	-1.007813	0.393578	0.224771	0.606422	-6.225586	-98.114014	5.615234
C:\Users\cware\Desktop\Steller25Nov\TagTesting25Nov2013\M11.DSG	11-1-2013	15:7:31	237217.000000	4744.340000	-0.601563	0.109375	-0.875000	0.403670	0.223853	0.602752	-5.386353	-74.325562	1.693726
C:\Users\cware\Desktop\Steller25Nov\TagTesting25Nov2013\M11.DSG	11-1-2013	15:7:31	237218.000000	4744.360000	-0.589844	0.144531	-0.898438	0.421101	0.224771	0.596330	-2.822876	-67.398071	0.106812
C:\Users\cware\Desktop\Steller25Nov\TagTesting25Nov2013\M11.DSG	11-1-2013	15:7:31	237219.000000	4744.380000	-0.656250	0.144531	-0.937500	0.426606	0.224771	0.592661	-0.137329	-53.329468	0.396729
C:\Users\cware\Desktop\Steller25Nov\TagTesting25Nov2013\M11.DSG	11-1-2013	15:7:31	237220.000000	4744.400000	-0.632813	0.167969	-0.921875	0.438532	0.227523	0.586239	6.347656	-58.303833	-0.640869
C:\Users\cware\Desktop\Steller25Nov\TagTesting25Nov2013\M11.DSG	11-1-2013	15:7:31	237221.000000	4744.420000	-0.703125	0.199219	-0.894531	0.445872	0.230275	0.583486	13.305664	-47.592163	-0.122070
C:\Users\cware\Desktop\Steller25Nov\TagTesting25Nov2013\M11.DSG	11-1-2013	15:7:31	237222.000000	4744.440000	-0.664063	0.210938	-0.859375	0.454128	0.234862	0.577982	16.464233	-35.202026	-2.166748
C:\Users\cware\Desktop\Steller25Nov\TagTesting25Nov2013\M11.DSG	11-1-2013	15:7:31	237223.000000	4744.460000	-0.648438	0.183594	-0.894531	0.458716	0.239450	0.575229	23.773193	-40.405273	-3.585815
C:\Users\cware\Desktop\Steller25Nov\TagTesting25Nov2013\M11.DSG	11-1-2013	15:7:31	237224.000000	4744.480000	-0.648438	0.160156	-0.875000	0.463303	0.242202	0.571560	31.585693	-36.102295	-5.020142
C:\Users\cware\Desktop\Steller25Nov\TagTesting25Nov2013\M11.DSG	11-1-2013	15:7:31	237225.000000	4744.500000	-0.636719	0.121094	-0.906250	0.472477	0.252294	0.564220	33.554077	-36.819458	-5.966187
C:\Users\cware\Desktop\Steller25Nov\TagTesting25Nov2013\M11.DSG	11-1-2013	15:7:31	237226.000000	4744.520000	-0.699219	0.105469	-1.003906	0.475229	0.256881	0.561468	29.434204	-21.987915	-6.561279
C:\Users\cware\Desktop\Steller25Nov\TagTesting25Nov2013\M11.DSG	11-1-2013	15:7:31	237227.000000	4744.540000	-0.691406	0.085938	-1.046875	0.480734	0.265138	0.556881	24.429321	-19.790649	-5.630493
C:\Users\cware\Desktop\Steller25Nov\TagTesting25Nov2013\M11.DSG	11-1-2013	15:7:31	237228.000000	4744.560000	-0.679688	0.070313	-1.089844	0.483486	0.267890	0.555046	21.408081	-35.888672	-7.614136
C:\Users\cware\Desktop\Steller25Nov\TagTesting25Nov2013\M11.DSG	11-1-2013	15:7:31	237229.000000	4744.580000	-0.757813	0.097656	-1.125000	0.489908	0.272477	0.551376	18.371582	-22.628784	-11.795044
C:\Users\cware\Desktop\Steller25Nov\TagTesting25Nov2013\M11.DSG	11-1-2013	15:7:31	237230.000000	4744.600000	-0.800781	-0.011719	-1.101563	0.491743	0.275229	0.547706	19.409180	-14.343262	-18.630981
C:\Users\cware\Desktop\Steller25Nov\TagTesting25Nov2013\M11.DSG	11-1-2013	15:7:31	237231.000000	4744.620000	-0.828125	-0.078125	-1.027344	0.493578	0.280734	0.544954	27.572632	4.608154	-16.799927
C:\Users\cware\Desktop\Steller25Nov\TagTesting25Nov2013\M11.DSG	11-1-2013	15:7:31	237232.000000	4744.640000	-0.812500	-0.050781	-0.898438	0.493578	0.282569	0.544954	29.449463	9.735107	-12.176514
C:\Users\cware\Desktop\Steller25Nov\TagTesting25Nov2013\M11.DSG	11-1-2013	15:7:31	237233.000000	4744.660000	-0.800781	0.011719	-0.878906	0.490826	0.288991	0.544954	22.064209	15.441895	-10.559082
C:\Users\cware\Desktop\Steller25Nov\TagTesting25Nov2013\M11.DSG	11-1-2013	15:7:31	237234.000000	4744.680000	-0.726563	0.011719	-0.941406	0.489908	0.290826	0.544954	18.295288	6.744385	-10.406494
C:\Users\cware\Desktop\Steller25Nov\TagTesting25Nov2013\M11.DSG	11-1-2013	15:7:31	237235.000000	4744.700000	-0.667969	0.003906	-1.062500	0.488991	0.294495	0.544037	11.856079	-2.136230	-10.437012
C:\Users\cware\Desktop\Steller25Nov\TagTesting25Nov2013\M11.DSG	11-1-2013	15:7:31	237236.000000	4744.720000	-0.671875	0.011719	-1.093750	0.488991	0.296330	0.544037	12.390137	23.559570	-8.209229
C:\Users\cware\Desktop\Steller25Nov\TagTesting25Nov2013\M11.DSG	11-1-2013	15:7:31	237237.000000	4744.740000	-0.664063	0.039063	-1.132813	0.481651	0.300917	0.547706	12.512207	35.278320	-12.237549
C:\Users\cware\Desktop\Steller25Nov\TagTesting25Nov2013\M11.DSG	11-1-2013	15:7:31	237238.000000	4744.760000	-0.488281	0.093750	-1.152344	0.478899	0.302752	0.548624	8.163452	51.879883	-14.114380
C:\Users\cware\Desktop\Steller25Nov\TagTesting25Nov2013\M11.DSG	11-1-2013	15:7:31	237239.000000	4744.780000	-0.335938	0.093750	-1.132813	0.468807	0.302752	0.554128	-4.577637	35.415649	-15.045166
C:\Users\cware\Desktop\Steller25Nov\TagTesting25Nov2013\M11.DSG	11-1-2013	15:7:31	237240.000000	4744.800000	-0.171875	0.074219	-1.171875	0.465138	0.302752	0.556881	-14.251709	30.853271	-16.067505
C:\Users\cware\Desktop\Steller25Nov\TagTesting25Nov2013\M11.DSG	11-1-2013	15:7:31	237241.000000	4744.820000	-0.179688	0.062500	-1.257813	0.457798	0.298165	0.562385	-14.099121	49.911499	-13.153076
C:\Users\cware\Desktop\Steller25Nov\TagTesting25Nov2013\M11.DSG	11-1-2013	15:7:31	237242.000000	4744.840000	-0.109375	0.050781	-1.304688	0.451376	0.297248	0.565138	-19.195557	50.369263	-13.488770
C:\Users\cware\Desktop\Steller25Nov\TagTesting25Nov2013\M11.DSG	11-1-2013	15:7:31	237243.000000	4744.860000	-0.140625	0.027344	-1.351563	0.442202	0.292661	0.571560	-15.716553	47.637939	-12.664795
C:\Users\cware\Desktop\Steller25Nov\TagTesting25Nov2013\M11.DSG	11-1-2013	15:7:31	237244.000000	4744.880000	-0.140625	0.027344	-1.351563	0.436697	0.290826	0.575229	-18.096924	61.614990	-10.757446
C:\Users\cware\Desktop\Steller25Nov\TagTesting25Nov2013\M11.DSG	11-1-2013	15:7:31	237245.000000	4744.900000	-0.062500	0.093750	-1.226563	0.426606	0.287156	0.580734	-19.561768	21.118164	-14.312744
C:\Users\cware\Desktop\Steller25Nov\TagTesting25Nov2013\M11.DSG	11-1-2013	15:7:31	237246.000000	4744.920000	-0.203125	0.089844	-1.183594	0.423853	0.283486	0.583486	-26.245117	24.490356	-12.222290
C:\Users\cware\Desktop\Steller25Nov\TagTesting25Nov2013\M11.DSG	11-1-2013	15:7:31	237247.000000	4744.940000	-0.308594	0.070313	-1.167969	0.421101	0.276147	0.587156	-33.477783	14.175415	-13.854980
C:\Users\cware\Desktop\Steller25Nov\TagTesting25Nov2013\M11.DSG	11-1-2013	15:7:31	237248.000000	4744.960000	-0.359375	0.035156	-1.148438	0.419266	0.272477	0.588991	-33.477783	19.699097	-10.787964
C:\Users\cware\Desktop\Steller25Nov\TagTesting25Nov2013\M11.DSG	11-1-2013	15:7:31	237249.000000	4744.980000	-0.363281	0.046875	-1.128906	0.417431	0.268807	0.589908	-40.374756	30.075073	-12.268066
C:\Users\cware\Desktop\Steller25Nov\TagTesting25Nov2013\M11.DSG	11-1-2013	15:7:31	237250.000000	4745.000000	-0.312500	0.125000	-1.082031	0.411009	0.256881	0.595413	-45.135498	23.269653	-15.792847
C:\Users\cware\Desktop\Steller25Nov\TagTesting25Nov2013\M11.DSG	11-1-2013	15:7:31	237251.000000	4745.020000	-0.351563	0.128906	-1.062500	0.406422	0.251376	0.598165	-44.479370	41.717529	-10.742188
C:\Users\cware\Desktop\Steller25Nov\TagTesting25Nov2013\M11.DSG	11-1-2013	15:7:31	237252.000000	4745.040000	-0.277344	0.117188	-1.031250	0.397248	0.241284	0.603670	-48.767090	14.572144	-10.467529
C:\Users\cware\Desktop\Steller25Nov\TagTesting25Nov2013\M11.DSG	11-1-2013	15:7:31	237253.000000	4745.060000	-0.382813	0.125000	-1.000000	0.396330	0.234862	0.605505	-47.775269	21.514893	-6.225586
C:\Users\cware\Desktop\Steller25Nov\TagTesting25Nov2013\M11.DSG	11-1-2013	15:7:31	237254.000000	4745.080000	-0.355469	0.160156	-1.074219	0.388991	0.221101	0.609174	-52.490234	1.113892	-5.157471
C:\Users\cware\Desktop\Steller25Nov\TagTesting25Nov2013\M11.DSG	11-1-2013	15:7:31	237255.000000	4745.100000	-0.523438	0.199219	-1.023438	0.389908	0.214679	0.611009	-62.561035	24.383545	-4.623413
C:\Users\cware\Desktop\Steller25Nov\TagTesting25Nov2013\M11.DSG	11-1-2013	15:7:31	237256.000000	4745.120000	-0.402344	0.195313	-0.890625	0.384404	0.201835	0.613761	-65.704346	10.635376	-5.722046
C:\Users\cware\Desktop\Steller25Nov\TagTesting25Nov2013\M11.DSG	11-1-2013	15:7:31	237257.000000	4745.140000	-0.433594	0.183594	-0.929688	0.384404	0.195413	0.614679	-48.217773	13.839722	-0.793457
C:\Users\cware\Desktop\Steller25Nov\TagTesting25Nov2013\M11.DSG	11-1-2013	15:7:31	237258.000000	4745.160000	-0.476563	0.195313	-1.031250	0.380734	0.184404	0.616514	-52.368164	11.428833	-3.555298
C:\Users\cware\Desktop\Steller25Nov\TagTesting25Nov2013\M11.DSG	11-1-2013	15:7:31	237259.000000	4745.180000	-0.468750	0.285156	-1.054688	0.378899	0.176147	0.618349	-49.118042	17.211914	-7.705688
C:\Users\cware\Desktop\Steller25Nov\TagTesting25Nov2013\M11.DSG	11-1-2013	15:7:31	237260.000000	4745.200000	-0.414063	0.273438	-1.066406	0.374312	0.163303	0.619266	-58.212280	21.713257	-10.192871
C:\Users\cware\Desktop\Steller25Nov\TagTesting25Nov2013\M11.DSG	11-1-2013	15:7:31	237261.000000	4745.220000	-0.464844	0.300781	-1.019531	0.371560	0.155963	0.620183	-46.844482	19.546509	-5.599976
C:\Users\cware\Desktop\Steller25Nov\TagTesting25Nov2013\M11.DSG	11-1-2013	15:7:31	237262.000000	4745.240000	-0.414063	0.300781	-0.949219	0.368807	0.150459	0.621101	-45.013428	12.771606	-9.292603
C:\Users\cware\Desktop\Steller25Nov\TagTesting25Nov2013\M11.DSG	11-1-2013	15:7:31	237263.000000	4745.260000	-0.390625	0.308594	-1.007813	0.366055	0.140367	0.621101	-46.218872	19.531250	-10.375977
C:\Users\cware\Desktop\Steller25Nov\TagTesting25Nov2013\M11.DSG	11-1-2013	15:7:31	237264.000000	4745.280000	-0.433594	0.328125	-1.015625	0.363303	0.134862	0.623853	-43.457031	8.987427	-8.666992
C:\Users\cware\Desktop\Steller25Nov\TagTesting25Nov2013\M11.DSG	11-1-2013	15:7:31	237265.000000	4745.300000	-0.339844	0.304688	-0.925781	0.361468	0.123853	0.622936	-41.305542	15.838623	-4.837036
C:\Users\cware\Desktop\Steller25Nov\TagTesting25Nov2013\M11.DSG	11-1-2013	15:7:31	237266.000000	4745.320000	-0.375000	0.300781	-0.941406	0.357798	0.117431	0.624771	-48.721313	6.774902	-9.216309
C:\Users\cware\Desktop\Steller25Nov\TagTesting25Nov2013\M11.DSG	11-1-2013	15:7:31	237267.000000	4745.340000	-0.441406	0.308594	-1.023438	0.355963	0.106422	0.622936	-47.515869	4.684448	-8.056641
C:\Users\cware\Desktop\Steller25Nov\TagTesting25Nov2013\M11.DSG	11-1-2013	15:7:31	237268.000000	4745.360000	-0.464844	0.339844	-0.976563	0.353211	0.100917	0.622018	-51.208496	1.953125	-7.369995
C:\Users\cware\Desktop\Steller25Nov\TagTesting25Nov2013\M11.DSG	11-1-2013	15:7:31	237269.000000	4745.380000	-0.363281	0.398438	-1.011719	0.350459	0.087156	0.622936	-52.139282	27.221680	-2.685547
C:\Users\cware\Desktop\Steller25Nov\TagTesting25Nov2013\M11.DSG	11-1-2013	15:7:31	237270.000000	4745.400000	-0.421875	0.386719	-0.996094	0.346789	0.081651	0.622936	-52.734375	-18.630981	-9.887695
C:\Users\cware\Desktop\Steller25Nov\TagTesting25Nov2013\M11.DSG	11-1-2013	15:7:31	237271.000000	4745.420000	-0.476563	0.425781	-1.003906	0.349541	0.069725	0.621101	-46.417236	13.839722	-5.020142
C:\Users\cware\Desktop\Steller25Nov\TagTesting25Nov2013\M11.DSG	11-1-2013	15:7:31	237272.000000	4745.440000	-0.476563	0.425781	-1.003906	0.347706	0.062385	0.621101	-50.949097	1.831055	-8.163452
C:\Users\cware\Desktop\Steller25Nov\TagTesting25Nov2013\M11.DSG	11-1-2013	15:7:31	237273.000000	4745.460000	-0.492188	0.355469	-1.003906	0.347706	0.048624	0.616514	-57.891846	20.401001	-7.995605
C:\Users\cware\Desktop\Steller25Nov\TagTesting25Nov2013\M11.DSG	11-1-2013	15:7:31	237274.000000	4745.480000	-0.292969	0.417969	-0.902344	0.343119	0.041284	0.617431	-56.442261	-4.974365	-9.475708
C:\Users\cware\Desktop\Steller25Nov\TagTesting25Nov2013\M11.DSG	11-1-2013	15:7:31	237275.000000	4745.500000	-0.378906	0.421875	-0.925781	0.340367	0.027523	0.616514	-62.698364	14.663696	-10.131836
C:\Users\cware\Desktop\Steller25Nov\TagTesting25Nov2013\M11.DSG	11-1-2013	15:7:31	237276.000000	4745.520000	-0.335938	0.464844	-0.937500	0.338532	0.020183	0.614679	-61.355591	-4.913330	-12.344360
C:\Users\cware\Desktop\Steller25Nov\TagTesting25Nov2013\M11.DSG	11-1-2013	15:7:31	237277.000000	4745.540000	-0.332031	0.500000	-0.941406	0.336697	0.005505	0.611009	-56.732178	9.780884	-10.055542
C:\Users\cware\Desktop\Steller25Nov\TagTesting25Nov2013\M11.DSG	11-1-2013	15:7:31	237278.000000	4745.560000	-0.324219	0.496094	-0.925781	0.334862	-0.000917	0.611009	-59.631348	-5.386353	-11.810303
C:\Users\cware\Desktop\Steller25Nov\TagTesting25Nov2013\M11.DSG	11-1-2013	15:7:31	237279.000000	4745.580000	-0.398438	0.523438	-0.925781	0.333945	-0.017431	0.605505	-62.240601	26.168823	-7.934570
C:\Users\cware\Desktop\Steller25Nov\TagTesting25Nov2013\M11.DSG	11-1-2013	15:7:31	237280.000000	4745.600000	-0.257813	0.519531	-0.882813	0.331193	-0.024771	0.604587	-61.203003	0.061035	-9.780884
C:\Users\cware\Desktop\Steller25Nov\TagTesting25Nov2013\M11.DSG	11-1-2013	15:7:31	237281.000000	4745.620000	-0.292969	0.519531	-0.890625	0.333028	-0.038532	0.598165	-63.079834	-17.044067	-12.451172
C:\Users\cware\Desktop\Steller25Nov\TagTesting25Nov2013\M11.DSG	11-1-2013	15:7:31	237282.000000	4745.640000	-0.464844	0.527344	-0.894531	0.329358	-0.047706	0.598165	-60.897827	21.911621	-5.767822
C:\Users\cware\Desktop\Steller25Nov\TagTesting25Nov2013\M11.DSG	11-1-2013	15:7:31	237283.000000	4745.660000	-0.277344	0.566406	-0.847656	0.328440	-0.063303	0.589908	-66.604614	7.217407	-4.913330
C:\Users\cware\Desktop\Steller25Nov\TagTesting25Nov2013\M11.DSG	11-1-2013	15:7:31	237284.000000	4745.680000	-0.289063	0.585938	-0.843750	0.328440	-0.070642	0.588991	-64.376831	5.218506	-4.302979
C:\Users\cware\Desktop\Steller25Nov\TagTesting25Nov2013\M11.DSG	11-1-2013	15:7:31	237285.000000	4745.700000	-0.308594	0.660156	-0.890625	0.325688	-0.086239	0.580734	-64.208984	-15.655518	-8.178711
C:\Users\cware\Desktop\Steller25Nov\TagTesting25Nov2013\M11.DSG	11-1-2013	15:7:31	237286.000000	4745.720000	-0.464844	0.605469	-0.886719	0.323853	-0.094495	0.578899	-66.482544	26.062012	-1.632690
C:\Users\cware\Desktop\Steller25Nov\TagTesting25Nov2013\M11.DSG	11-1-2013	15:7:31	237287.000000	4745.740000	-0.195313	0.640625	-0.796875	0.323853	-0.102752	0.574312	-67.489624	-5.630493	-7.080078
C:\Users\cware\Desktop\Steller25Nov\TagTesting25Nov2013\M11.DSG	11-1-2013	15:7:31	237288.000000	4745.760000	-0.390625	0.652344	-0.804688	0.323853	-0.118349	0.566972	-72.341919	-7.736206	-5.599976
C:\Users\cware\Desktop\Steller25Nov\TagTesting25Nov2013\M11.DSG	11-1-2013	15:7:31	237289.000000	4745.780000	-0.355469	0.617188	-0.777344	0.324771	-0.125688	0.562385	-66.864014	-5.020142	-2.288818
C:\Users\cware\Desktop\Steller25Nov\TagTesting25Nov2013\M11.DSG	11-1-2013	15:7:31	237290.000000	4745.800000	-0.296875	0.667969	-0.781250	0.323853	-0.142202	0.553211	-69.015503	-8.117676	-3.707886
C:\Users\cware\Desktop\Steller25Nov\TagTesting25Nov2013\M11.DSG	11-1-2013	15:7:31	237291.000000	4745.820000	-0.324219	0.691406	-0.761719	0.323853	-0.150459	0.547706	-77.713013	6.118774	-4.364014
C:\Users\cware\Desktop\Steller25Nov\TagTesting25Nov2013\M11.DSG	11-1-2013	15:7:31	237292.000000	4745.840000	-0.285156	0.695313	-0.765625	0.322936	-0.166055	0.539450	-77.423096	-0.411987	-2.334595
C:\Users\cware\Desktop\Steller25Nov\TagTesting25Nov2013\M11.DSG	11-1-2013	15:7:31	237293.000000	4745.860000	-0.304688	0.726563	-0.710938	0.322936	-0.175229	0.532110	-78.125000	-4.638672	-3.372192
C:\Users\cware\Desktop\Steller25Nov\TagTesting25Nov2013\M11.DSG	11-1-2013	15:7:31	237294.000000	4745.880000	-0.339844	0.746094	-0.679688	0.323853	-0.192661	0.519266	-85.052490	-15.426636	-9.475708
C:\Users\cware\Desktop\Steller25Nov\TagTesting25Nov2013\M11.DSG	11-1-2013	15:7:31	237295.000000	4745.900000	-0.339844	0.777344	-0.722656	0.322936	-0.201835	0.513761	-77.774048	11.703491	-5.691528
C:\Users\cware\Desktop\Steller25Nov\TagTesting25Nov2013\M11.DSG	11-1-2013	15:7:31	237296.000000	4745.920000	-0.394531	0.800781	-0.667969	0.322018	-0.217431	0.502752	-79.101563	-3.417969	-9.567261
C:\Users\cware\Desktop\Steller25Nov\TagTesting25Nov2013\M11.DSG	11-1-2013	15:7:31	237297.000000	4745.940000	-0.316406	0.820313	-0.652344	0.321101	-0.224771	0.494495	-80.368042	-0.488281	-5.737305
C:\Users\cware\Desktop\Steller25Nov\TagTesting25Nov2013\M11.DSG	11-1-2013	15:7:31	237298.000000	4745.960000	-0.316406	0.820313	-0.652344	0.321101	-0.241284	0.481651	-84.793091	8.178711	-6.256104
C:\Users\cware\Desktop\Steller25Nov\TagTesting25Nov2013\M11.DSG	11-1-2013	15:7:31	237299.000000	4745.980000	-0.296875	0.835938	-0.609375	0.319266	-0.249541	0.474312	-89.050293	-11.917114	-11.657715
C:\Users\cware\Desktop\Steller25Nov\TagTesting25Nov2013\M11.DSG	11-1-2013	15:7:31	237300.000000	4746.000000	-0.347656	0.882813	-0.601563	0.319266	-0.256881	0.465138	-86.181641	-5.126953	-8.956909
C:\Users\cware\Desktop\Steller25Nov\TagTesting25Nov2013\M11.DSG	11-1-2013	15:7:31	237301.000000	4746.020000	-0.371094	0.894531	-0.550781	0.319266	-0.273394	0.451376	-87.753296	2.517700	-9.033203
C:\Users\cware\Desktop\Steller25Nov\TagTesting25Nov2013\M11.DSG	11-1-2013	15:7:31	237302.000000	4746.040000	-0.339844	0.878906	-0.550781	0.317431	-0.281651	0.442202	-87.646484	-2.624512	-9.902954
C:\Users\cware\Desktop\Steller25Nov\TagTesting25Nov2013\M11.DSG	11-1-2013	15:7:31	237303.000000	4746.060000	-0.320313	0.878906	-0.484375	0.314679	-0.294495	0.426606	-86.639404	8.682251	-7.675171
C:\Users\cware\Desktop\Steller25Nov\TagTesting25Nov2013\M11.DSG	11-1-2013	15:7:31	237304.000000	4746.080000	-0.316406	0.839844	-0.472656	0.315596	-0.301835	0.417431	-81.344604	5.859375	-5.615234
C:\Users\cware\Desktop\Steller25Nov\TagTesting25Nov2013\M11.DSG	11-1-2013	15:7:31	237305.000000	4746.100000	-0.246094	0.847656	-0.410156	0.313761	-0.314679	0.400917	-79.208374	-16.616821	-5.325317
C:\Users\cware\Desktop\Steller25Nov\TagTesting25Nov2013\M11.DSG	11-1-2013	15:7:31	237306.000000	4746.120000	-0.375000	0.847656	-0.410156	0.314679	-0.321101	0.393578	-81.268311	11.947632	-3.097534
C:\Users\cware\Desktop\Steller25Nov\TagTesting25Nov2013\M11.DSG	11-1-2013	15:7:31	237307.000000	4746.140000	-0.281250	0.882813	-0.382813	0.313761	-0.331193	0.376147	-80.169678	-0.457764	-2.761841
C:\Users\cware\Desktop\Steller25Nov\TagTesting25Nov2013\M11.DSG	11-1-2013	15:7:31	237308.000000	4746.160000	-0.332031	0.933594	-0.363281	0.312844	-0.336697	0.367890	-79.010010	5.416870	-2.014160
C:\Users\cware\Desktop\Steller25Nov\TagTesting25Nov2013\M11.DSG	11-1-2013	15:7:31	237309.000000	4746.180000	-0.312500	0.898438	-0.355469	0.311927	-0.347706	0.352294	-77.728271	1.220703	-3.372192
C:\Users\cware\Desktop\Steller25Nov\TagTesting25Nov2013\M11.DSG	11-1-2013	15:7:31	237310.000000	4746.200000	-0.269531	0.949219	-0.285156	0.312844	-0.353211	0.343119	-77.407837	-14.617920	-3.860474
C:\Users\cware\Desktop\Steller25Nov\TagTesting25Nov2013\M11.DSG	11-1-2013	15:7:31	237311.000000	4746.220000	-0.390625	0.941406	-0.300781	0.312844	-0.362385	0.325688	-79.025269	10.391235	1.647949
C:\Users\cware\Desktop\Steller25Nov\TagTesting25Nov2013\M11.DSG	11-1-2013	15:7:31	237312.000000	4746.240000	-0.304688	0.960938	-0.269531	0.312844	-0.366055	0.317431	-80.062866	4.013062	1.602173
C:\Users\cware\Desktop\Steller25Nov\TagTesting25Nov2013\M11.DSG	11-1-2013	15:7:31	237313.000000	4746.260000	-0.253906	0.976563	-0.218750	0.313761	-0.374312	0.299083	-77.255249	-5.874634	1.419067
C:\Users\cware\Desktop\Steller25Nov\TagTesting25Nov2013\M11.DSG	11-1-2013	15:7:31	237314.000000	4746.280000	-0.320313	0.937500	-0.207031	0.315596	-0.378899	0.290826	-76.446533	-6.317139	2.227783
C:\Users\cware\Desktop\Steller25Nov\TagTesting25Nov2013\M11.DSG	11-1-2013	15:7:31	237315.000000	4746.300000	-0.320313	0.937500	-0.199219	0.315596	-0.386239	0.273394	-74.035645	-7.080078	4.455566
C:\Users\cware\Desktop\Steller25Nov\TagTesting25Nov2013\M11.DSG	11-1-2013	15:7:31	237316.000000	4746.320000	-0.320313	0.945313	-0.175781	0.317431	-0.388991	0.266055	-70.755005	-13.748169	2.380371
C:\Users\cware\Desktop\Steller25Nov\TagTesting25Nov2013\M11.DSG	11-1-2013	15:7:31	237317.000000	4746.340000	-0.332031	0.914063	-0.140625	0.320183	-0.394495	0.246789	-70.663452	-11.642456	4.928589
C:\Users\cware\Desktop\Steller25Nov\TagTesting25Nov2013\M11.DSG	11-1-2013	15:7:31	237318.000000	4746.360000	-0.355469	0.968750	-0.156250	0.322018	-0.397248	0.239450	-67.550659	-22.567749	2.304077
C:\Users\cware\Desktop\Steller25Nov\TagTesting25Nov2013\M11.DSG	11-1-2013	15:7:31	237319.000000	4746.380000	-0.320313	0.964844	-0.148438	0.324771	-0.400000	0.221101	-66.940308	-33.279419	-0.976563
C:\Users\cware\Desktop\Steller25Nov\TagTesting25Nov2013\M11.DSG	11-1-2013	15:7:31	237320.000000	4746.400000	-0.378906	0.945313	-0.152344	0.326606	-0.403670	0.212844	-60.729980	-17.532349	1.022339
C:\Users\cware\Desktop\Steller25Nov\TagTesting25Nov2013\M11.DSG	11-1-2013	15:7:31	237321.000000	4746.420000	-0.355469	0.949219	-0.164063	0.327523	-0.406422	0.196330	-65.093994	-26.184082	1.785278
C:\Users\cware\Desktop\Steller25Nov\TagTesting25Nov2013\M11.DSG	11-1-2013	15:7:31	237322.000000	4746.440000	-0.414063	0.980469	-0.207031	0.329358	-0.408257	0.188073	-67.779541	-27.877808	4.516602
C:\Users\cware\Desktop\Steller25Nov\TagTesting25Nov2013\M11.DSG	11-1-2013	15:7:31	237323.000000	4746.460000	-0.398438	0.996094	-0.156250	0.332110	-0.411009	0.179817	-66.497803	-17.135620	12.496948
C:\Users\cware\Desktop\Steller25Nov\TagTesting25Nov2013\M11.DSG	11-1-2013	15:7:31	237324.000000	4746.480000	-0.429688	0.968750	-0.117188	0.335780	-0.412844	0.162385	-67.565918	-19.058228	13.412476
C:\Users\cware\Desktop\Steller25Nov\TagTesting25Nov2013\M11.DSG	11-1-2013	15:7:31	237325.000000	4746.500000	-0.464844	0.898438	-0.054688	0.337615	-0.411927	0.153211	-64.285278	-5.187988	10.742188
C:\Users\cware\Desktop\Steller25Nov\TagTesting25Nov2013\M11.DSG	11-1-2013	15:7:31	237326.000000	4746.520000	-0.464844	0.898438	-0.054688	0.341284	-0.414679	0.137615	-59.371948	-5.294800	3.784180
C:\Users\cware\Desktop\Steller25Nov\TagTesting25Nov2013\M11.DSG	11-1-2013	15:7:31	237327.000000	4746.540000	-0.394531	0.886719	-0.007813	0.342202	-0.414679	0.130275	-50.445557	2.685547	-0.350952
C:\Users\cware\Desktop\Steller25Nov\TagTesting25Nov2013\M11.DSG	11-1-2013	15:7:31	237328.000000	4746.560000	-0.316406	0.980469	-0.035156	0.342202	-0.414679	0.120183	-42.160034	1.724243	-1.708984
C:\Users\cware\Desktop\Steller25Nov\TagTesting25Nov2013\M11.DSG	11-1-2013	15:7:31	237329.000000	4746.580000	-0.277344	1.007813	-0.074219	0.343119	-0.415596	0.115596	-36.682129	-6.530762	-2.563477
C:\Users\cware\Desktop\Steller25Nov\TagTesting25Nov2013\M11.DSG	11-1-2013	15:7:31	237330.000000	4746.600000	-0.296875	1.011719	-0.121094	0.342202	-0.416514	0.106422	-34.439087	7.812500	-1.571655
C:\Users\cware\Desktop\Steller25Nov\TagTesting25Nov2013\M11.DSG	11-1-2013	15:7:31	237331.000000	4746.620000	-0.257813	0.988281	-0.140625	0.343119	-0.416514	0.103670	-30.776978	20.126343	-7.812500
C:\Users\cware\Desktop\Steller25Nov\TagTesting25Nov2013\M11.DSG	11-1-2013	15:7:31	237332.000000	4746.640000	-0.175781	0.988281	-0.121094	0.341284	-0.417431	0.100000	-22.628784	23.513794	-7.995605
C:\Users\cware\Desktop\Steller25Nov\TagTesting25Nov2013\M11.DSG	11-1-2013	15:7:31	237333.000000	4746.660000	-0.089844	1.007813	-0.113281	0.340367	-0.417431	0.099083	-19.912720	30.242920	-7.293701
C:\Users\cware\Desktop\Steller25Nov\TagTesting25Nov2013\M11.DSG	11-1-2013	15:7:31	237334.000000	4746.680000	-0.035156	1.000000	-0.132813	0.339450	-0.415596	0.096330	-20.858765	26.443481	-5.050659
C:\Users\cware\Desktop\Steller25Nov\TagTesting25Nov2013\M11.DSG	11-1-2013	15:7:31	237335.000000	4746.700000	-0.007813	0.960938	-0.125000	0.339450	-0.416514	0.094495	-22.293091	22.354126	-8.956909
C:\Users\cware\Desktop\Steller25Nov\TagTesting25Nov2013\M11.DSG	11-1-2013	15:7:31	237336.000000	4746.720000	0.000000	0.871094	-0.136719	0.338532	-0.417431	0.093578	-21.072388	23.971558	-7.171631
C:\Users\cware\Desktop\Steller25Nov\TagTesting25Nov2013\M11.DSG	11-1-2013	15:7:31	237337.000000	4746.740000	0.078125	0.820313	-0.136719	0.336697	-0.416514	0.089908	-26.168823	33.004761	-4.989624
C:\Users\cware\Desktop\Steller25Nov\TagTesting25Nov2013\M11.DSG	11-1-2013	15:7:31	237338.000000	4746.760000	0.074219	0.812500	-0.105469	0.336697	-0.418349	0.088073	-25.268555	-4.714966	-8.880615
C:\Users\cware\Desktop\Steller25Nov\TagTesting25Nov2013\M11.DSG	11-1-2013	15:7:31	237339.000000	4746.780000	-0.066406	0.769531	-0.136719	0.337615	-0.416514	0.084404	-29.891968	13.839722	1.251221
C:\Users\cware\Desktop\Steller25Nov\TagTesting25Nov2013\M11.DSG	11-1-2013	15:7:31	237340.000000	4746.800000	-0.082031	0.800781	-0.179688	0.337615	-0.417431	0.080734	-29.418945	27.206421	0.701904
C:\Users\cware\Desktop\Steller25Nov\TagTesting25Nov2013\M11.DSG	11-1-2013	15:7:31	237341.000000	4746.820000	-0.128906	0.878906	-0.093750	0.337615	-0.416514	0.076147	-30.731201	14.694214	0.000000
C:\Users\cware\Desktop\Steller25Nov\TagTesting25Nov2013\M11.DSG	11-1-2013	15:7:31	237342.000000	4746.840000	-0.156250	0.945313	-0.062500	0.339450	-0.416514	0.073394	-29.541016	30.868530	3.921509
C:\Users\cware\Desktop\Steller25Nov\TagTesting25Nov2013\M11.DSG	11-1-2013	15:7:31	237343.000000	4746.860000	-0.246094	0.984375	-0.042969	0.340367	-0.416514	0.067890	-32.989502	8.377075	-2.960205
C:\Users\cware\Desktop\Steller25Nov\TagTesting25Nov2013\M11.DSG	11-1-2013	15:7:31	237344.000000	4746.880000	-0.085938	1.003906	-0.035156	0.341284	-0.416514	0.065138	-29.220581	34.606934	-1.007080
C:\Users\cware\Desktop\Steller25Nov\TagTesting25Nov2013\M11.DSG	11-1-2013	15:7:31	237345.000000	4746.900000	-0.210938	1.007813	0.046875	0.341284	-0.416514	0.062385	-18.234253	9.704590	-4.089355
C:\Users\cware\Desktop\Steller25Nov\TagTesting25Nov2013\M11.DSG	11-1-2013	15:7:31	237346.000000	4746.920000	-0.222656	0.945313	0.078125	0.341284	-0.415596	0.061468	-18.157959	0.381470	-7.186890
C:\Users\cware\Desktop\Steller25Nov\TagTesting25Nov2013\M11.DSG	11-1-2013	15:7:31	237347.000000	4746.940000	-0.234375	0.941406	0.089844	0.342202	-0.415596	0.058716	-12.527466	17.333984	-5.523682
C:\Users\cware\Desktop\Steller25Nov\TagTesting25Nov2013\M11.DSG	11-1-2013	15:7:31	237348.000000	4746.960000	-0.226563	0.945313	0.121094	0.342202	-0.416514	0.058716	-7.705688	10.604858	-5.615234
C:\Users\cware\Desktop\Steller25Nov\TagTesting25Nov2013\M11.DSG	11-1-2013	15:7:31	237349.000000	4746.980000	-0.257813	0.949219	0.167969	0.341284	-0.416514	0.059633	-7.263184	-6.317139	-2.609253
C:\Users\cware\Desktop\Steller25Nov\TagTesting25Nov2013\M11.DSG	11-1-2013	15:7:31	237350.000000	4747.000000	-0.261719	0.929688	0.144531	0.342202	-0.414679	0.060550	2.410889	15.563965	-1.647949
C:\Users\cware\Desktop\Steller25Nov\TagTesting25Nov2013\M11.DSG	11-1-2013	15:7:31	237351.000000	4747.020000	-0.425781	0.882813	0.121094	0.343119	-0.415596	0.064220	11.550903	19.805908	-1.785278
C:\Users\cware\Desktop\Steller25Nov\TagTesting25Nov2013\M11.DSG	11-1-2013	15:7:31	237352.000000	4747.040000	-0.425781	0.882813	0.121094	0.341284	-0.416514	0.063303	1.968384	-4.058838	-11.947632
C:\Users\cware\Desktop\Steller25Nov\TagTesting25Nov2013\M11.DSG	11-1-2013	15:7:31	237353.000000	4747.060000	-0.480469	0.917969	-0.011719	0.340367	-0.415596	0.068807	-0.396729	-4.806519	-4.837036
C:\Users\cware\Desktop\Steller25Nov\TagTesting25Nov2013\M11.DSG	11-1-2013	15:7:31	237354.000000	4747.080000	-0.570313	0.914063	0.035156	0.341284	-0.416514	0.070642	9.536743	24.902344	-0.991821
C:\Users\cware\Desktop\Steller25Nov\TagTesting25Nov2013\M11.DSG	11-1-2013	15:7:31	237355.000000	4747.100000	-0.394531	0.906250	0.160156	0.340367	-0.416514	0.075229	13.305664	-1.586914	-10.665894
C:\Users\cware\Desktop\Steller25Nov\TagTesting25Nov2013\M11.DSG	11-1-2013	15:7:31	237356.000000	4747.120000	-0.425781	0.820313	0.164063	0.339450	-0.415596	0.076147	1.647949	4.486084	-7.354736
C:\Users\cware\Desktop\Steller25Nov\TagTesting25Nov2013\M11.DSG	11-1-2013	15:7:31	237357.000000	4747.140000	-0.449219	0.863281	0.082031	0.340367	-0.417431	0.079817	3.005981	24.734497	-1.678467
C:\Users\cware\Desktop\Steller25Nov\TagTesting25Nov2013\M11.DSG	11-1-2013	15:7:31	237358.000000	4747.160000	-0.425781	0.906250	0.058594	0.340367	-0.416514	0.082569	6.484985	4.257202	-0.625610
C:\Users\cware\Desktop\Steller25Nov\TagTesting25Nov2013\M11.DSG	11-1-2013	15:7:31	237359.000000	4747.180000	-0.507813	0.878906	0.058594	0.341284	-0.416514	0.087156	5.004883	31.341553	-3.936768
C:\Users\cware\Desktop\Steller25Nov\TagTesting25Nov2013\M11.DSG	11-1-2013	15:7:31	237360.000000	4747.200000	-0.363281	0.878906	0.156250	0.340367	-0.416514	0.089908	2.105713	15.960693	-5.798340
C:\Users\cware\Desktop\Steller25Nov\TagTesting25Nov2013\M11.DSG	11-1-2013	15:7:31	237361.000000	4747.220000	-0.343750	0.867188	0.093750	0.339450	-0.416514	0.092661	-2.822876	20.477295	-7.614136
C:\Users\cware\Desktop\Steller25Nov\TagTesting25Nov2013\M11.DSG	11-1-2013	15:7:31	237362.000000	4747.240000	-0.339844	0.824219	0.148438	0.339450	-0.416514	0.096330	-1.632690	8.041382	-9.063721
C:\Users\cware\Desktop\Steller25Nov\TagTesting25Nov2013\M11.DSG	11-1-2013	15:7:31	237363.000000	4747.260000	-0.386719	0.828125	0.117188	0.339450	-0.415596	0.099083	14.022827	10.086060	0.076294
C:\Users\cware\Desktop\Steller25Nov\TagTesting25Nov2013\M11.DSG	11-1-2013	15:7:31	237364.000000	4747.280000	-0.355469	0.890625	0.046875	0.339450	-0.416514	0.103670	20.004272	-17.059326	-1.815796
C:\Users\cware\Desktop\Steller25Nov\TagTesting25Nov2013\M11.DSG	11-1-2013	15:7:31	237365.000000	4747.300000	-0.488281	0.910156	0.023438	0.339450	-0.416514	0.106422	16.555786	23.880005	-5.355835
C:\Users\cware\Desktop\Steller25Nov\TagTesting25Nov2013\M11.DSG	11-1-2013	15:7:31	237366.000000	4747.320000	-0.375000	0.906250	0.007813	0.338532	-0.415596	0.111927	24.871826	-23.910522	-4.119873
C:\Users\cware\Desktop\Steller25Nov\TagTesting25Nov2013\M11.DSG	11-1-2013	15:7:31	237367.000000	4747.340000	-0.523438	0.988281	-0.023438	0.337615	-0.416514	0.113761	7.949829	41.839600	-9.735107
C:\Users\cware\Desktop\Steller25Nov\TagTesting25Nov2013\M11.DSG	11-1-2013	15:7:31	237368.000000	4747.360000	-0.382813	0.941406	0.113281	0.337615	-0.415596	0.120183	13.824463	21.469116	-11.367798
C:\Users\cware\Desktop\Steller25Nov\TagTesting25Nov2013\M11.DSG	11-1-2013	15:7:31	237369.000000	4747.380000	-0.417969	0.937500	-0.019531	0.335780	-0.414679	0.123853	8.422852	10.086060	-12.115479
C:\Users\cware\Desktop\Steller25Nov\TagTesting25Nov2013\M11.DSG	11-1-2013	15:7:31	237370.000000	4747.400000	-0.480469	0.890625	-0.046875	0.334862	-0.415596	0.130275	4.882813	8.071899	-14.251709
C:\Users\cware\Desktop\Steller25Nov\TagTesting25Nov2013\M11.DSG	11-1-2013	15:7:31	237371.000000	4747.420000	-0.382813	0.953125	0.082031	0.333945	-0.415596	0.134862	16.601563	15.930176	-9.597778
C:\Users\cware\Desktop\Steller25Nov\TagTesting25Nov2013\M11.DSG	11-1-2013	15:7:31	237372.000000	4747.440000	-0.417969	0.875000	0.042969	0.330275	-0.415596	0.140367	11.459351	10.971069	-12.542725
C:\Users\cware\Desktop\Steller25Nov\TagTesting25Nov2013\M11.DSG	11-1-2013	15:7:31	237373.000000	4747.460000	-0.285156	0.906250	0.011719	0.331193	-0.415596	0.143119	22.583008	-2.166748	-10.635376
C:\Users\cware\Desktop\Steller25Nov\TagTesting25Nov2013\M11.DSG	11-1-2013	15:7:31	237374.000000	4747.480000	-0.457031	0.859375	0.039063	0.328440	-0.414679	0.152294	23.040771	-10.681152	-10.375977
C:\Users\cware\Desktop\Steller25Nov\TagTesting25Nov2013\M11.DSG	11-1-2013	15:7:31	237375.000000	4747.500000	-0.257813	0.914063	0.046875	0.326606	-0.414679	0.151376	16.937256	15.289307	-10.086060
C:\Users\cware\Desktop\Steller25Nov\TagTesting25Nov2013\M11.DSG	11-1-2013	15:7:31	237376.000000	4747.520000	-0.511719	0.890625	-0.085938	0.324771	-0.414679	0.154128	19.744873	-8.255005	-17.028809
C:\Users\cware\Desktop\Steller25Nov\TagTesting25Nov2013\M11.DSG	11-1-2013	15:7:31	237377.000000	4747.540000	-0.410156	0.937500	-0.085938	0.322936	-0.412844	0.161468	9.429932	3.784180	-16.586304
C:\Users\cware\Desktop\Steller25Nov\TagTesting25Nov2013\M11.DSG	11-1-2013	15:7:31	237378.000000	4747.560000	-0.312500	0.933594	-0.085938	0.322018	-0.412844	0.164220	2.288818	22.949219	-16.754150
C:\Users\cware\Desktop\Steller25Nov\TagTesting25Nov2013\M11.DSG	11-1-2013	15:7:31	237379.000000	4747.580000	-0.335938	0.933594	-0.007813	0.319266	-0.411927	0.170642	7.186890	-5.905151	-19.500732
C:\Users\cware\Desktop\Steller25Nov\TagTesting25Nov2013\M11.DSG	11-1-2013	15:7:31	237380.000000	4747.600000	-0.460938	0.917969	-0.070313	0.317431	-0.412844	0.172477	8.361816	13.305664	-14.617920
C:\Users\cware\Desktop\Steller25Nov\TagTesting25Nov2013\M11.DSG	11-1-2013	15:7:31	237381.000000	4747.620000	-0.339844	0.949219	-0.054688	0.314679	-0.411927	0.179817	5.142212	6.744385	-16.921997
C:\Users\cware\Desktop\Steller25Nov\TagTesting25Nov2013\M11.DSG	11-1-2013	15:7:31	237382.000000	4747.640000	-0.351563	0.929688	-0.023438	0.313761	-0.412844	0.181651	4.013062	6.958008	-18.112183
C:\Users\cware\Desktop\Steller25Nov\TagTesting25Nov2013\M11.DSG	11-1-2013	15:7:31	237383.000000	4747.660000	-0.402344	0.871094	-0.066406	0.310092	-0.411009	0.186239	-5.050659	22.064209	-17.669678
C:\Users\cware\Desktop\Steller25Nov\TagTesting25Nov2013\M11.DSG	11-1-2013	15:7:31	237384.000000	4747.680000	-0.261719	0.871094	-0.046875	0.310092	-0.412844	0.188073	-2.243042	-18.951416	-20.584106
C:\Users\cware\Desktop\Steller25Nov\TagTesting25Nov2013\M11.DSG	11-1-2013	15:7:31	237385.000000	4747.700000	-0.453125	0.871094	-0.128906	0.308257	-0.410092	0.193578	3.280640	17.471313	-13.397217
C:\Users\cware\Desktop\Steller25Nov\TagTesting25Nov2013\M11.DSG	11-1-2013	15:7:31	237386.000000	4747.720000	-0.335938	0.898438	-0.085938	0.307339	-0.410092	0.197248	8.712769	2.426147	-16.708374
C:\Users\cware\Desktop\Steller25Nov\TagTesting25Nov2013\M11.DSG	11-1-2013	15:7:31	237387.000000	4747.740000	-0.378906	0.910156	-0.085938	0.304587	-0.409174	0.204587	15.884399	10.223389	-17.868042
C:\Users\cware\Desktop\Steller25Nov\TagTesting25Nov2013\M11.DSG	11-1-2013	15:7:31	237388.000000	4747.760000	-0.347656	0.914063	-0.101563	0.302752	-0.408257	0.208257	9.750366	6.851196	-19.241333
C:\Users\cware\Desktop\Steller25Nov\TagTesting25Nov2013\M11.DSG	11-1-2013	15:7:31	237389.000000	4747.780000	-0.363281	0.925781	-0.125000	0.299083	-0.406422	0.214679	14.404297	12.313843	-19.973755
C:\Users\cware\Desktop\Steller25Nov\TagTesting25Nov2013\M11.DSG	11-1-2013	15:7:31	237390.000000	4747.800000	-0.332031	0.898438	-0.097656	0.297248	-0.406422	0.218349	8.544922	5.767822	-20.858765
C:\Users\cware\Desktop\Steller25Nov\TagTesting25Nov2013\M11.DSG	11-1-2013	15:7:31	237391.000000	4747.820000	-0.335938	0.867188	-0.089844	0.294495	-0.405505	0.225688	12.435913	-3.921509	-17.700195
C:\Users\cware\Desktop\Steller25Nov\TagTesting25Nov2013\M11.DSG	11-1-2013	15:7:31	237392.000000	4747.840000	-0.390625	0.910156	-0.113281	0.292661	-0.404587	0.230275	4.013062	18.295288	-21.636963
C:\Users\cware\Desktop\Steller25Nov\TagTesting25Nov2013\M11.DSG	11-1-2013	15:7:31	237393.000000	4747.860000	-0.289063	0.910156	-0.058594	0.288991	-0.403670	0.236697	0.488281	22.369385	-21.194458
C:\Users\cware\Desktop\Steller25Nov\TagTesting25Nov2013\M11.DSG	11-1-2013	15:7:31	237394.000000	4747.880000	-0.312500	0.914063	-0.093750	0.288991	-0.400917	0.242202	-1.388550	-17.623901	-24.368286
C:\Users\cware\Desktop\Steller25Nov\TagTesting25Nov2013\M11.DSG	11-1-2013	15:7:31	237395.000000	4747.900000	-0.406250	0.968750	-0.082031	0.283486	-0.400917	0.246789	-0.610352	20.599365	-18.295288
C:\Users\cware\Desktop\Steller25Nov\TagTesting25Nov2013\M11.DSG	11-1-2013	15:7:31	237396.000000	4747.920000	-0.222656	1.003906	-0.109375	0.285321	-0.398165	0.252294	7.659912	-13.107300	-22.415161
C:\Users\cware\Desktop\Steller25Nov\TagTesting25Nov2013\M11.DSG	11-1-2013	15:7:31	237397.000000	4747.940000	-0.429688	1.000000	-0.218750	0.283486	-0.396330	0.257798	6.408691	0.274658	-19.607544
C:\Users\cware\Desktop\Steller25Nov\TagTesting25Nov2013\M11.DSG	11-1-2013	15:7:31	237398.000000	4747.960000	-0.355469	1.011719	-0.199219	0.279817	-0.396330	0.262385	10.925293	-6.179810	-19.577026
C:\Users\cware\Desktop\Steller25Nov\TagTesting25Nov2013\M11.DSG	11-1-2013	15:7:31	237399.000000	4747.980000	-0.281250	1.011719	-0.179688	0.278899	-0.394495	0.264220	14.694214	2.395630	-18.280029
C:\Users\cware\Desktop\Steller25Nov\TagTesting25Nov2013\M11.DSG	11-1-2013	15:7:31	237400.000000	4748.000000	-0.285156	1.000000	-0.234375	0.276147	-0.392661	0.270642	9.368896	-19.470215	-19.866943
C:\Users\cware\Desktop\Steller25Nov\TagTesting25Nov2013\M11.DSG	11-1-2013	15:7:31	237401.000000	4748.020000	-0.367188	1.007813	-0.234375	0.275229	-0.391743	0.273394	11.978149	36.544800	-14.144897
C:\Users\cware\Desktop\Steller25Nov\TagTesting25Nov2013\M11.DSG	11-1-2013	15:7:31	237402.000000	4748.040000	-0.281250	1.019531	-0.218750	0.270642	-0.390826	0.281651	11.718750	-23.071289	-21.560669
C:\Users\cware\Desktop\Steller25Nov\TagTesting25Nov2013\M11.DSG	11-1-2013	15:7:31	237403.000000	4748.060000	-0.214844	0.996094	-0.214844	0.269725	-0.389908	0.283486	23.178101	8.285522	-13.549805
C:\Users\cware\Desktop\Steller25Nov\TagTesting25Nov2013\M11.DSG	11-1-2013	15:7:31	237404.000000	4748.080000	-0.343750	0.968750	-0.218750	0.268807	-0.385321	0.290826	22.689819	-19.195557	-17.456055
C:\Users\cware\Desktop\Steller25Nov\TagTesting25Nov2013\M11.DSG	11-1-2013	15:7:31	237405.000000	4748.100000	-0.332031	0.949219	-0.292969	0.267890	-0.385321	0.294495	13.351440	-0.991821	-16.571045
C:\Users\cware\Desktop\Steller25Nov\TagTesting25Nov2013\M11.DSG	11-1-2013	15:7:31	237406.000000	4748.120000	-0.332031	0.949219	-0.292969	0.266972	-0.383486	0.300917	9.765625	-17.578125	-18.783569
C:\Users\cware\Desktop\Steller25Nov\TagTesting25Nov2013\M11.DSG	11-1-2013	15:7:31	237407.000000	4748.140000	-0.363281	0.925781	-0.277344	0.266055	-0.381651	0.303670	9.307861	8.850098	-16.860962
C:\Users\cware\Desktop\Steller25Nov\TagTesting25Nov2013\M11.DSG	11-1-2013	15:7:31	237408.000000	4748.160000	-0.308594	0.964844	-0.273438	0.262385	-0.379817	0.309174	16.860962	-3.799438	-16.159058
C:\Users\cware\Desktop\Steller25Nov\TagTesting25Nov2013\M11.DSG	11-1-2013	15:7:31	237409.000000	4748.180000	-0.246094	0.933594	-0.265625	0.261468	-0.378899	0.311927	13.076782	-3.051758	-17.028809
C:\Users\cware\Desktop\Steller25Nov\TagTesting25Nov2013\M11.DSG	11-1-2013	15:7:31	237410.000000	4748.200000	-0.257813	0.964844	-0.277344	0.258716	-0.376147	0.318349	17.440796	-8.605957	-15.426636
C:\Users\cware\Desktop\Steller25Nov\TagTesting25Nov2013\M11.DSG	11-1-2013	15:7:31	237411.000000	4748.220000	-0.246094	0.953125	-0.250000	0.258716	-0.374312	0.321101	13.931274	-1.113892	-16.433716
C:\Users\cware\Desktop\Steller25Nov\TagTesting25Nov2013\M11.DSG	11-1-2013	15:7:31	237412.000000	4748.240000	-0.253906	0.929688	-0.265625	0.256881	-0.370642	0.322936	14.678955	-8.911133	-14.328003
C:\Users\cware\Desktop\Steller25Nov\TagTesting25Nov2013\M11.DSG	11-1-2013	15:7:31	237413.000000	4748.260000	-0.218750	0.945313	-0.292969	0.255046	-0.370642	0.328440	14.236450	-27.618408	-16.906738
C:\Users\cware\Desktop\Steller25Nov\TagTesting25Nov2013\M11.DSG	11-1-2013	15:7:31	237414.000000	4748.280000	-0.359375	0.960938	-0.316406	0.255046	-0.369725	0.331193	16.632080	21.270752	-11.077881
C:\Users\cware\Desktop\Steller25Nov\TagTesting25Nov2013\M11.DSG	11-1-2013	15:7:31	237415.000000	4748.300000	-0.136719	0.968750	-0.308594	0.252294	-0.366972	0.336697	13.732910	-22.598267	-19.515991
C:\Users\cware\Desktop\Steller25Nov\TagTesting25Nov2013\M11.DSG	11-1-2013	15:7:31	237416.000000	4748.320000	-0.292969	0.941406	-0.335938	0.251376	-0.366055	0.339450	15.029907	4.974365	-14.404297
C:\Users\cware\Desktop\Steller25Nov\TagTesting25Nov2013\M11.DSG	11-1-2013	15:7:31	237417.000000	4748.340000	-0.230469	0.960938	-0.304688	0.248624	-0.364220	0.344037	11.276245	-18.417358	-18.096924
C:\Users\cware\Desktop\Steller25Nov\TagTesting25Nov2013\M11.DSG	11-1-2013	15:7:31	237418.000000	4748.360000	-0.234375	0.960938	-0.324219	0.248624	-0.363303	0.344954	9.887695	-7.781982	-15.930176
C:\Users\cware\Desktop\Steller25Nov\TagTesting25Nov2013\M11.DSG	11-1-2013	15:7:31	237419.000000	4748.380000	-0.320313	0.945313	-0.378906	0.245872	-0.360550	0.349541	7.324219	-7.980347	-16.632080
C:\Users\cware\Desktop\Steller25Nov\TagTesting25Nov2013\M11.DSG	11-1-2013	15:7:31	237420.000000	4748.400000	-0.222656	0.949219	-0.308594	0.245872	-0.360550	0.350459	6.378174	-8.346558	-16.067505
C:\Users\cware\Desktop\Steller25Nov\TagTesting25Nov2013\M11.DSG	11-1-2013	15:7:31	237421.000000	4748.420000	-0.214844	0.945313	-0.339844	0.244037	-0.359633	0.353211	5.798340	-8.621216	-17.791748
C:\Users\cware\Desktop\Steller25Nov\TagTesting25Nov2013\M11.DSG	11-1-2013	15:7:31	237422.000000	4748.440000	-0.222656	0.941406	-0.375000	0.242202	-0.358716	0.355046	4.425049	-4.714966	-17.715454
C:\Users\cware\Desktop\Steller25Nov\TagTesting25Nov2013\M11.DSG	11-1-2013	15:7:31	237423.000000	4748.460000	-0.156250	0.972656	-0.332031	0.241284	-0.356881	0.355963	6.332397	-10.986328	-16.921997
C:\Users\cware\Desktop\Steller25Nov\TagTesting25Nov2013\M11.DSG	11-1-2013	15:7:31	237424.000000	4748.480000	-0.238281	0.968750	-0.390625	0.240367	-0.355963	0.358716	5.447388	-18.432617	-14.968872
C:\Users\cware\Desktop\Steller25Nov\TagTesting25Nov2013\M11.DSG	11-1-2013	15:7:31	237425.000000	4748.500000	-0.214844	0.980469	-0.324219	0.240367	-0.355046	0.360550	3.875732	-2.243042	-15.045166
C:\Users\cware\Desktop\Steller25Nov\TagTesting25Nov2013\M11.DSG	11-1-2013	15:7:31	237426.000000	4748.520000	-0.234375	0.988281	-0.343750	0.239450	-0.354128	0.361468	7.308960	-19.317627	-14.190674
C:\Users\cware\Desktop\Steller25Nov\TagTesting25Nov2013\M11.DSG	11-1-2013	15:7:31	237427.000000	4748.540000	-0.199219	0.972656	-0.363281	0.239450	-0.353211	0.362385	3.341675	-6.088257	-13.427734
C:\Users\cware\Desktop\Steller25Nov\TagTesting25Nov2013\M11.DSG	11-1-2013	15:7:31	237428.000000	4748.560000	-0.230469	0.976563	-0.367188	0.236697	-0.353211	0.365138	2.792358	-8.285522	-15.625000
C:\Users\cware\Desktop\Steller25Nov\TagTesting25Nov2013\M11.DSG	11-1-2013	15:7:31	237429.000000	4748.580000	-0.183594	0.972656	-0.339844	0.235780	-0.351376	0.366972	2.563477	-13.320923	-12.802124
C:\Users\cware\Desktop\Steller25Nov\TagTesting25Nov2013\M11.DSG	11-1-2013	15:7:31	237430.000000	4748.600000	-0.226563	0.984375	-0.324219	0.236697	-0.352294	0.368807	0.167847	-12.069702	-12.481689
C:\Users\cware\Desktop\Steller25Nov\TagTesting25Nov2013\M11.DSG	11-1-2013	15:7:31	237431.000000	4748.620000	-0.210938	0.992188	-0.316406	0.236697	-0.351376	0.368807	-2.853394	-19.378662	-14.297485
C:\Users\cware\Desktop\Steller25Nov\TagTesting25Nov2013\M11.DSG	11-1-2013	15:7:31	237432.000000	4748.640000	-0.191406	1.000000	-0.363281	0.236697	-0.350459	0.370642	0.457764	-10.284424	-13.687134
C:\Users\cware\Desktop\Steller25Nov\TagTesting25Nov2013\M11.DSG	11-1-2013	15:7:31	237433.000000	4748.660000	-0.191406	0.917969	-0.347656	0.235780	-0.350459	0.371560	2.166748	-20.721436	-13.763428
C:\Users\cware\Desktop\Steller25Nov\TagTesting25Nov2013\M11.DSG	11-1-2013	15:7:31	237434.000000	4748.680000	-0.195313	0.929688	-0.367188	0.234862	-0.349541	0.370642	2.243042	-9.124756	-14.083862
C:\Users\cware\Desktop\Steller25Nov\TagTesting25Nov2013\M11.DSG	11-1-2013	15:7:31	237435.000000	4748.700000	-0.226563	0.917969	-0.386719	0.235780	-0.348624	0.374312	1.495361	-9.994507	-13.717651
C:\Users\cware\Desktop\Steller25Nov\TagTesting25Nov2013\M11.DSG	11-1-2013	15:7:31	237436.000000	4748.720000	-0.230469	0.914063	-0.398438	0.233028	-0.347706	0.375229	1.312256	-16.784668	-12.069702
C:\Users\cware\Desktop\Steller25Nov\TagTesting25Nov2013\M11.DSG	11-1-2013	15:7:31	237437.000000	4748.740000	-0.285156	0.914063	-0.460938	0.233945	-0.347706	0.374312	-3.814697	-4.547119	-12.664795
C:\Users\cware\Desktop\Steller25Nov\TagTesting25Nov2013\M11.DSG	11-1-2013	15:7:31	237438.000000	4748.760000	-0.230469	0.917969	-0.453125	0.233028	-0.347706	0.374312	-4.028320	-11.779785	-13.458252
C:\Users\cware\Desktop\Steller25Nov\TagTesting25Nov2013\M11.DSG	11-1-2013	15:7:31	237439.000000	4748.780000	-0.246094	0.945313	-0.445313	0.232110	-0.347706	0.375229	-7.369995	13.427734	-12.115479
C:\Users\cware\Desktop\Steller25Nov\TagTesting25Nov2013\M11.DSG	11-1-2013	15:7:31	237440.000000	4748.800000	-0.175781	0.964844	-0.464844	0.228440	-0.347706	0.374312	-11.978149	-0.396729	-12.939453
C:\Users\cware\Desktop\Steller25Nov\TagTesting25Nov2013\M11.DSG	11-1-2013	15:7:31	237441.000000	4748.820000	-0.222656	0.980469	-0.472656	0.227523	-0.347706	0.374312	-12.573242	19.332886	-10.528564
C:\Users\cware\Desktop\Steller25Nov\TagTesting25Nov2013\M11.DSG	11-1-2013	15:7:31	237442.000000	4748.840000	-0.128906	0.968750	-0.414063	0.222936	-0.350459	0.371560	-14.328003	11.215210	-11.672974
C:\Users\cware\Desktop\Steller25Nov\TagTesting25Nov2013\M11.DSG	11-1-2013	15:7:31	237443.000000	4748.860000	-0.093750	0.945313	-0.371094	0.221101	-0.349541	0.370642	-17.807007	7.553101	-14.328003
C:\Users\cware\Desktop\Steller25Nov\TagTesting25Nov2013\M11.DSG	11-1-2013	15:7:31	237444.000000	4748.880000	-0.066406	0.960938	-0.332031	0.219266	-0.351376	0.366972	-16.983032	-15.518188	-15.289307
C:\Users\cware\Desktop\Steller25Nov\TagTesting25Nov2013\M11.DSG	11-1-2013	15:7:31	237445.000000	4748.900000	-0.183594	0.949219	-0.363281	0.218349	-0.353211	0.366055	-11.230469	15.304565	-10.803223
C:\Users\cware\Desktop\Steller25Nov\TagTesting25Nov2013\M11.DSG	11-1-2013	15:7:31	237446.000000	4748.920000	-0.046875	0.929688	-0.351563	0.215596	-0.355046	0.366055	-14.984131	-11.962891	-14.129639
C:\Users\cware\Desktop\Steller25Nov\TagTesting25Nov2013\M11.DSG	11-1-2013	15:7:31	237447.000000	4748.940000	-0.097656	0.960938	-0.328125	0.217431	-0.354128	0.364220	-15.274048	-5.706787	-12.603760
C:\Users\cware\Desktop\Steller25Nov\TagTesting25Nov2013\M11.DSG	11-1-2013	15:7:31	237448.000000	4748.960000	-0.136719	0.953125	-0.335938	0.215596	-0.357798	0.361468	-13.610840	-16.204834	-13.916016
C:\Users\cware\Desktop\Steller25Nov\TagTesting25Nov2013\M11.DSG	11-1-2013	15:7:31	237449.000000	4748.980000	-0.128906	0.976563	-0.324219	0.214679	-0.356881	0.360550	-10.543823	-21.133423	-14.495850
C:\Users\cware\Desktop\Steller25Nov\TagTesting25Nov2013\M11.DSG	11-1-2013	15:7:31	237450.000000	4749.000000	-0.128906	0.964844	-0.332031	0.214679	-0.357798	0.360550	-16.220093	-3.417969	-13.702393
C:\Users\cware\Desktop\Steller25Nov\TagTesting25Nov2013\M11.DSG	11-1-2013	15:7:31	237451.000000	4749.020000	-0.144531	0.964844	-0.304688	0.211927	-0.358716	0.357798	-14.739990	-13.458252	-15.075684
C:\Users\cware\Desktop\Steller25Nov\TagTesting25Nov2013\M11.DSG	11-1-2013	15:7:31	237452.000000	4749.040000	-0.128906	0.972656	-0.332031	0.211927	-0.360550	0.356881	-16.052246	-23.834229	-14.190674
C:\Users\cware\Desktop\Steller25Nov\TagTesting25Nov2013\M11.DSG	11-1-2013	15:7:31	237453.000000	4749.060000	-0.093750	0.984375	-0.296875	0.211927	-0.360550	0.353211	-18.051147	-7.720947	-10.665894
C:\Users\cware\Desktop\Steller25Nov\TagTesting25Nov2013\M11.DSG	11-1-2013	15:7:31	237454.000000	4749.080000	-0.089844	0.992188	-0.285156	0.211927	-0.362385	0.351376	-19.317627	-27.725220	-13.458252
C:\Users\cware\Desktop\Steller25Nov\TagTesting25Nov2013\M11.DSG	11-1-2013	15:7:31	237455.000000	4749.100000	-0.140625	0.972656	-0.300781	0.211927	-0.363303	0.349541	-16.921997	-16.342163	-11.154175
C:\Users\cware\Desktop\Steller25Nov\TagTesting25Nov2013\M11.DSG	11-1-2013	15:7:31	237456.000000	4749.120000	-0.121094	0.972656	-0.285156	0.211927	-0.365138	0.347706	-19.546509	-25.009155	-13.275146
C:\Users\cware\Desktop\Steller25Nov\TagTesting25Nov2013\M11.DSG	11-1-2013	15:7:31	237457.000000	4749.140000	-0.093750	0.964844	-0.289063	0.212844	-0.367890	0.344037	-20.660400	-17.242432	-11.825562
C:\Users\cware\Desktop\Steller25Nov\TagTesting25Nov2013\M11.DSG	11-1-2013	15:7:31	237458.000000	4749.160000	-0.160156	0.980469	-0.304688	0.213761	-0.366972	0.343119	-23.742676	-17.776489	-12.115479
C:\Users\cware\Desktop\Steller25Nov\TagTesting25Nov2013\M11.DSG	11-1-2013	15:7:31	237459.000000	4749.180000	-0.105469	0.972656	-0.230469	0.211927	-0.369725	0.338532	-23.025513	-9.078979	-11.077881
C:\Users\cware\Desktop\Steller25Nov\TagTesting25Nov2013\M11.DSG	11-1-2013	15:7:31	237460.000000	4749.200000	-0.105469	0.972656	-0.230469	0.212844	-0.371560	0.336697	-24.536133	-18.951416	-13.381958
C:\Users\cware\Desktop\Steller25Nov\TagTesting25Nov2013\M11.DSG	11-1-2013	15:7:31	237461.000000	4749.220000	-0.050781	1.046875	-0.253906	0.211927	-0.373394	0.331193	-26.046753	-25.482178	-13.290405
C:\Users\cware\Desktop\Steller25Nov\TagTesting25Nov2013\M11.DSG	11-1-2013	15:7:31	237462.000000	4749.240000	-0.125000	1.019531	-0.253906	0.212844	-0.373394	0.329358	-24.368286	-17.593384	-15.365601
C:\Users\cware\Desktop\Steller25Nov\TagTesting25Nov2013\M11.DSG	11-1-2013	15:7:31	237463.000000	4749.260000	-0.164063	1.015625	-0.250000	0.211009	-0.377064	0.324771	-21.514893	-21.011353	-14.556885
C:\Users\cware\Desktop\Steller25Nov\TagTesting25Nov2013\M11.DSG	11-1-2013	15:7:31	237464.000000	4749.280000	-0.195313	1.003906	-0.242188	0.211927	-0.377982	0.322936	-19.790649	-3.265381	-11.062622
C:\Users\cware\Desktop\Steller25Nov\TagTesting25Nov2013\M11.DSG	11-1-2013	15:7:31	237465.000000	4749.300000	-0.093750	1.007813	-0.218750	0.211009	-0.380734	0.319266	-17.868042	-19.973755	-12.893677
C:\Users\cware\Desktop\Steller25Nov\TagTesting25Nov2013\M11.DSG	11-1-2013	15:7:31	237466.000000	4749.320000	-0.117188	1.019531	-0.257813	0.211009	-0.380734	0.316514	-16.586304	-20.965576	-13.687134
C:\Users\cware\Desktop\Steller25Nov\TagTesting25Nov2013\M11.DSG	11-1-2013	15:7:31	237467.000000	4749.340000	-0.128906	1.039063	-0.238281	0.210092	-0.381651	0.313761	-19.622803	-16.143799	-17.105103
C:\Users\cware\Desktop\Steller25Nov\TagTesting25Nov2013\M11.DSG	11-1-2013	15:7:31	237468.000000	4749.360000	-0.128906	1.023438	-0.242188	0.209174	-0.383486	0.312844	-16.006470	-16.586304	-16.494751
C:\Users\cware\Desktop\Steller25Nov\TagTesting25Nov2013\M11.DSG	11-1-2013	15:7:31	237469.000000	4749.380000	-0.128906	1.039063	-0.230469	0.207339	-0.384404	0.311009	-13.107300	-10.574341	-14.678955
C:\Users\cware\Desktop\Steller25Nov\TagTesting25Nov2013\M11.DSG	11-1-2013	15:7:31	237470.000000	4749.400000	-0.105469	1.003906	-0.226563	0.207339	-0.384404	0.310092	-12.695313	-14.129639	-13.900757
C:\Users\cware\Desktop\Steller25Nov\TagTesting25Nov2013\M11.DSG	11-1-2013	15:7:31	237471.000000	4749.420000	-0.085938	1.027344	-0.210938	0.205505	-0.385321	0.308257	-9.811401	-19.042969	-15.060425
C:\Users\cware\Desktop\Steller25Nov\TagTesting25Nov2013\M11.DSG	11-1-2013	15:7:31	237472.000000	4749.440000	-0.078125	1.015625	-0.210938	0.206422	-0.385321	0.309174	-10.025024	-14.816284	-16.708374
C:\Users\cware\Desktop\Steller25Nov\TagTesting25Nov2013\M11.DSG	11-1-2013	15:7:31	237473.000000	4749.460000	-0.101563	1.003906	-0.207031	0.204587	-0.386239	0.308257	-11.352539	-17.700195	-15.731812
C:\Users\cware\Desktop\Steller25Nov\TagTesting25Nov2013\M11.DSG	11-1-2013	15:7:31	237474.000000	4749.480000	-0.097656	1.011719	-0.199219	0.204587	-0.385321	0.306422	-12.939453	-16.418457	-14.053345
C:\Users\cware\Desktop\Steller25Nov\TagTesting25Nov2013\M11.DSG	11-1-2013	15:7:31	237475.000000	4749.500000	-0.089844	1.000000	-0.218750	0.202752	-0.385321	0.306422	-15.350342	-13.732910	-10.711670
C:\Users\cware\Desktop\Steller25Nov\TagTesting25Nov2013\M11.DSG	11-1-2013	15:7:31	237476.000000	4749.520000	-0.109375	1.015625	-0.234375	0.202752	-0.388073	0.302752	-18.112183	-12.527466	-11.520386
C:\Users\cware\Desktop\Steller25Nov\TagTesting25Nov2013\M11.DSG	11-1-2013	15:7:31	237477.000000	4749.540000	-0.101563	1.007813	-0.242188	0.201835	-0.388073	0.301835	-16.647339	-17.074585	-10.314941
C:\Users\cware\Desktop\Steller25Nov\TagTesting25Nov2013\M11.DSG	11-1-2013	15:7:31	237478.000000	4749.560000	-0.121094	1.019531	-0.226563	0.201835	-0.388991	0.299083	-17.501831	-15.701294	-5.966187
C:\Users\cware\Desktop\Steller25Nov\TagTesting25Nov2013\M11.DSG	11-1-2013	15:7:31	237479.000000	4749.580000	-0.046875	1.007813	-0.214844	0.202752	-0.390826	0.297248	-17.120361	-23.788452	-5.874634
C:\Users\cware\Desktop\Steller25Nov\TagTesting25Nov2013\M11.DSG	11-1-2013	15:7:31	237480.000000	4749.600000	-0.105469	1.019531	-0.261719	0.203670	-0.391743	0.294495	-18.707275	-16.708374	-7.858276
C:\Users\cware\Desktop\Steller25Nov\TagTesting25Nov2013\M11.DSG	11-1-2013	15:7:31	237481.000000	4749.620000	-0.078125	1.011719	-0.292969	0.206422	-0.390826	0.292661	-19.653320	-36.468506	-7.949829
C:\Users\cware\Desktop\Steller25Nov\TagTesting25Nov2013\M11.DSG	11-1-2013	15:7:31	237482.000000	4749.640000	-0.062500	0.984375	-0.382813	0.207339	-0.394495	0.289908	-19.149780	-31.417847	-6.240845
C:\Users\cware\Desktop\Steller25Nov\TagTesting25Nov2013\M11.DSG	11-1-2013	15:7:31	237483.000000	4749.660000	-0.054688	0.953125	-0.386719	0.208257	-0.395413	0.288073	-16.189575	-24.124146	-10.986328
C:\Users\cware\Desktop\Steller25Nov\TagTesting25Nov2013\M11.DSG	11-1-2013	15:7:31	237484.000000	4749.680000	-0.175781	0.949219	-0.328125	0.209174	-0.396330	0.286239	-8.590698	-19.989014	-11.886597
C:\Users\cware\Desktop\Steller25Nov\TagTesting25Nov2013\M11.DSG	11-1-2013	15:7:31	237485.000000	4749.700000	-0.195313	1.019531	-0.085938	0.208257	-0.396330	0.287156	-8.941650	4.379272	-8.377075
C:\Users\cware\Desktop\Steller25Nov\TagTesting25Nov2013\M11.DSG	11-1-2013	15:7:31	237486.000000	4749.720000	-0.195313	1.019531	-0.085938	0.208257	-0.397248	0.285321	-15.106201	-7.125854	-6.240845
C:\Users\cware\Desktop\Steller25Nov\TagTesting25Nov2013\M11.DSG	11-1-2013	15:7:31	237487.000000	4749.740000	-0.046875	1.015625	-0.199219	0.206422	-0.398165	0.283486	-20.431519	-16.082764	-6.973267
C:\Users\cware\Desktop\Steller25Nov\TagTesting25Nov2013\M11.DSG	11-1-2013	15:7:31	237488.000000	4749.760000	-0.011719	1.023438	-0.226563	0.208257	-0.399083	0.280734	-19.119263	-20.797729	-5.035400
C:\Users\cware\Desktop\Steller25Nov\TagTesting25Nov2013\M11.DSG	11-1-2013	15:7:31	237489.000000	4749.780000	-0.003906	1.011719	-0.250000	0.210092	-0.400917	0.277982	-17.028809	-14.114380	-4.089355
C:\Users\cware\Desktop\Steller25Nov\TagTesting25Nov2013\M11.DSG	11-1-2013	15:7:31	237490.000000	4749.800000	0.011719	1.035156	-0.324219	0.210092	-0.400917	0.277064	-15.060425	0.305176	-4.837036
C:\Users\cware\Desktop\Steller25Nov\TagTesting25Nov2013\M11.DSG	11-1-2013	15:7:31	237491.000000	4749.820000	0.097656	1.007813	-0.382813	0.209174	-0.400917	0.273394	-14.480591	8.956909	-8.468628
C:\Users\cware\Desktop\Steller25Nov\TagTesting25Nov2013\M11.DSG	11-1-2013	15:7:31	237492.000000	4749.840000	0.132813	1.000000	-0.382813	0.206422	-0.403670	0.272477	-13.565063	10.971069	-10.040283
C:\Users\cware\Desktop\Steller25Nov\TagTesting25Nov2013\M11.DSG	11-1-2013	15:7:31	237493.000000	4749.860000	0.136719	0.988281	-0.351563	0.205505	-0.401835	0.270642	-15.518188	19.470215	-10.070801
C:\Users\cware\Desktop\Steller25Nov\TagTesting25Nov2013\M11.DSG	11-1-2013	15:7:31	237494.000000	4749.880000	0.156250	0.988281	-0.324219	0.203670	-0.402752	0.267890	-17.166138	27.923584	-10.070801
C:\Users\cware\Desktop\Steller25Nov\TagTesting25Nov2013\M11.DSG	11-1-2013	15:7:31	237495.000000	4749.900000	0.257813	0.949219	-0.343750	0.200000	-0.402752	0.264220	-17.913818	21.774292	-13.092041
C:\Users\cware\Desktop\Steller25Nov\TagTesting25Nov2013\M11.DSG	11-1-2013	15:7:31	237496.000000	4749.920000	0.308594	0.894531	-0.316406	0.199083	-0.403670	0.263303	-20.065308	-7.324219	-14.785767
C:\Users\cware\Desktop\Steller25Nov\TagTesting25Nov2013\M11.DSG	11-1-2013	15:7:31	237497.000000	4749.940000	0.183594	0.878906	-0.312500	0.194495	-0.404587	0.258716	-23.727417	12.954712	-11.505127
C:\Users\cware\Desktop\Steller25Nov\TagTesting25Nov2013\M11.DSG	11-1-2013	15:7:31	237498.000000	4749.960000	0.261719	0.914063	-0.296875	0.192661	-0.406422	0.255963	-25.970459	1.449585	-11.978149
C:\Users\cware\Desktop\Steller25Nov\TagTesting25Nov2013\M11.DSG	11-1-2013	15:7:31	237499.000000	4749.980000	0.191406	0.976563	-0.289063	0.192661	-0.407339	0.249541	-33.447266	7.019043	-9.216309
C:\Users\cware\Desktop\Steller25Nov\TagTesting25Nov2013\M11.DSG	11-1-2013	15:7:31	237500.000000	4750.000000	0.066406	0.996094	-0.273438	0.189908	-0.408257	0.244954	-35.598755	13.397217	-8.987427
C:\Users\cware\Desktop\Steller25Nov\TagTesting25Nov2013\M11.DSG	11-1-2013	15:7:31	237501.000000	4750.020000	0.144531	1.062500	-0.226563	0.188073	-0.411009	0.237615	-29.083252	2.288818	-6.423950
C:\Users\cware\Desktop\Steller25Nov\TagTesting25Nov2013\M11.DSG	11-1-2013	15:7:31	237502.000000	4750.040000	0.074219	1.074219	-0.253906	0.187156	-0.411927	0.234862	-29.190063	2.609253	-9.155273
C:\Users\cware\Desktop\Steller25Nov\TagTesting25Nov2013\M11.DSG	11-1-2013	15:7:31	237503.000000	4750.060000	0.058594	1.066406	-0.238281	0.186239	-0.412844	0.227523	-25.329590	24.520874	-6.500244
C:\Users\cware\Desktop\Steller25Nov\TagTesting25Nov2013\M11.DSG	11-1-2013	15:7:31	237504.000000	4750.080000	0.093750	1.062500	-0.171875	0.185321	-0.412844	0.226606	-19.927979	9.460449	-8.926392
C:\Users\cware\Desktop\Steller25Nov\TagTesting25Nov2013\M11.DSG	11-1-2013	15:7:31	237505.000000	4750.100000	0.042969	1.058594	-0.132813	0.182569	-0.415596	0.221101	-21.118164	-18.173218	-15.609741
C:\Users\cware\Desktop\Steller25Nov\TagTesting25Nov2013\M11.DSG	11-1-2013	15:7:31	237506.000000	4750.120000	0.183594	1.019531	-0.113281	0.180734	-0.415596	0.219266	-20.141602	14.907837	-11.779785
C:\Users\cware\Desktop\Steller25Nov\TagTesting25Nov2013\M11.DSG	11-1-2013	15:7:31	237507.000000	4750.140000	-0.058594	0.988281	-0.144531	0.179817	-0.416514	0.213761	-23.468018	-10.452271	-10.177612
C:\Users\cware\Desktop\Steller25Nov\TagTesting25Nov2013\M11.DSG	11-1-2013	15:7:31	237508.000000	4750.160000	0.011719	0.976563	-0.078125	0.177064	-0.417431	0.211927	-24.414063	4.974365	-9.262085
C:\Users\cware\Desktop\Steller25Nov\TagTesting25Nov2013\M11.DSG	11-1-2013	15:7:31	237509.000000	4750.180000	0.031250	0.992188	-0.062500	0.177064	-0.419266	0.207339	-23.620605	7.995605	-9.033203
C:\Users\cware\Desktop\Steller25Nov\TagTesting25Nov2013\M11.DSG	11-1-2013	15:7:31	237510.000000	4750.200000	0.011719	1.015625	-0.097656	0.177064	-0.419266	0.203670	-21.438599	-17.395020	-9.643555
C:\Users\cware\Desktop\Steller25Nov\TagTesting25Nov2013\M11.DSG	11-1-2013	15:7:31	237511.000000	4750.220000	-0.027344	1.019531	-0.082031	0.176147	-0.419266	0.200917	-21.255493	21.072388	-4.608154
C:\Users\cware\Desktop\Steller25Nov\TagTesting25Nov2013\M11.DSG	11-1-2013	15:7:31	237512.000000	4750.240000	-0.027344	0.968750	-0.054688	0.174312	-0.421101	0.197248	-21.591187	-3.173828	-7.751465
C:\Users\cware\Desktop\Steller25Nov\TagTesting25Nov2013\M11.DSG	11-1-2013	15:7:31	237513.000000	4750.260000	-0.113281	1.027344	-0.074219	0.175229	-0.421101	0.196330	-18.661499	33.767700	-2.120972
C:\Users\cware\Desktop\Steller25Nov\TagTesting25Nov2013\M11.DSG	11-1-2013	15:7:31	237514.000000	4750.280000	-0.113281	1.027344	-0.074219	0.173394	-0.422936	0.193578	-15.975952	4.806519	-5.920410
C:\Users\cware\Desktop\Steller25Nov\TagTesting25Nov2013\M11.DSG	11-1-2013	15:7:31	237515.000000	4750.300000	-0.039063	1.058594	-0.031250	0.173394	-0.422018	0.190826	-16.143799	7.598877	-8.499146
C:\Users\cware\Desktop\Steller25Nov\TagTesting25Nov2013\M11.DSG	11-1-2013	15:7:31	237516.000000	4750.320000	0.019531	1.023438	-0.062500	0.170642	-0.422936	0.188073	-14.282227	-1.937866	-8.697510
C:\Users\cware\Desktop\Steller25Nov\TagTesting25Nov2013\M11.DSG	11-1-2013	15:7:31	237517.000000	4750.340000	-0.011719	1.027344	-0.019531	0.170642	-0.422936	0.187156	-8.300781	-0.198364	-8.865356
C:\Users\cware\Desktop\Steller25Nov\TagTesting25Nov2013\M11.DSG	11-1-2013	15:7:31	237518.000000	4750.360000	-0.007813	1.011719	-0.027344	0.168807	-0.422936	0.185321	-10.299683	5.966187	-10.635376
C:\Users\cware\Desktop\Steller25Nov\TagTesting25Nov2013\M11.DSG	11-1-2013	15:7:31	237519.000000	4750.380000	-0.027344	0.984375	-0.035156	0.167890	-0.423853	0.185321	-10.864258	7.919312	-9.521484
C:\Users\cware\Desktop\Steller25Nov\TagTesting25Nov2013\M11.DSG	11-1-2013	15:7:31	237520.000000	4750.400000	0.011719	0.996094	-0.011719	0.166055	-0.423853	0.184404	-7.675171	2.426147	-11.901855
C:\Users\cware\Desktop\Steller25Nov\TagTesting25Nov2013\M11.DSG	11-1-2013	15:7:31	237521.000000	4750.420000	0.000000	0.996094	-0.011719	0.166055	-0.424771	0.185321	-6.912231	10.528564	-6.423950
C:\Users\cware\Desktop\Steller25Nov\TagTesting25Nov2013\M11.DSG	11-1-2013	15:7:31	237522.000000	4750.440000	0.035156	0.996094	-0.015625	0.164220	-0.422936	0.184404	-8.483887	-22.232056	-9.933472
C:\Users\cware\Desktop\Steller25Nov\TagTesting25Nov2013\M11.DSG	11-1-2013	15:7:31	237523.000000	4750.460000	-0.144531	0.980469	-0.031250	0.163303	-0.423853	0.182569	-12.207031	30.334473	-5.874634
C:\Users\cware\Desktop\Steller25Nov\TagTesting25Nov2013\M11.DSG	11-1-2013	15:7:31	237524.000000	4750.480000	0.058594	1.003906	-0.015625	0.162385	-0.424771	0.181651	-11.428833	-3.829956	-12.466431
C:\Users\cware\Desktop\Steller25Nov\TagTesting25Nov2013\M11.DSG	11-1-2013	15:7:31	237525.000000	4750.500000	-0.003906	1.023438	-0.031250	0.159633	-0.424771	0.180734	-8.239746	0.732422	-10.528564
C:\Users\cware\Desktop\Steller25Nov\TagTesting25Nov2013\M11.DSG	11-1-2013	15:7:31	237526.000000	4750.520000	0.000000	1.027344	-0.031250	0.159633	-0.423853	0.178899	-6.698608	-4.440308	-10.345459
C:\Users\cware\Desktop\Steller25Nov\TagTesting25Nov2013\M11.DSG	11-1-2013	15:7:31	237527.000000	4750.540000	-0.007813	1.015625	-0.046875	0.157798	-0.424771	0.178899	-9.323120	4.974365	-11.352539
C:\Users\cware\Desktop\Steller25Nov\TagTesting25Nov2013\M11.DSG	11-1-2013	15:7:31	237528.000000	4750.560000	0.042969	1.019531	-0.027344	0.156881	-0.424771	0.177982	-10.131836	-2.822876	-13.320923
C:\Users\cware\Desktop\Steller25Nov\TagTesting25Nov2013\M11.DSG	11-1-2013	15:7:31	237529.000000	4750.580000	-0.011719	1.031250	-0.039063	0.154128	-0.424771	0.176147	-11.428833	6.011963	-11.535645
C:\Users\cware\Desktop\Steller25Nov\TagTesting25Nov2013\M11.DSG	11-1-2013	15:7:31	237530.000000	4750.600000	0.035156	1.039063	-0.039063	0.152294	-0.425688	0.176147	-9.780884	-4.638672	-13.839722
C:\Users\cware\Desktop\Steller25Nov\TagTesting25Nov2013\M11.DSG	11-1-2013	15:7:31	237531.000000	4750.620000	-0.019531	1.035156	-0.050781	0.150459	-0.423853	0.176147	-10.040283	8.468628	-12.771606
C:\Users\cware\Desktop\Steller25Nov\TagTesting25Nov2013\M11.DSG	11-1-2013	15:7:31	237532.000000	4750.640000	0.054688	1.003906	-0.011719	0.148624	-0.424771	0.175229	-8.453369	-18.035889	-14.114380
C:\Users\cware\Desktop\Steller25Nov\TagTesting25Nov2013\M11.DSG	11-1-2013	15:7:31	237533.000000	4750.660000	-0.054688	1.000000	-0.039063	0.146789	-0.423853	0.173394	-7.354736	23.117065	-7.415771
C:\Users\cware\Desktop\Steller25Nov\TagTesting25Nov2013\M11.DSG	11-1-2013	15:7:31	237534.000000	4750.680000	0.054688	1.007813	0.031250	0.144954	-0.424771	0.174312	-7.095337	-2.120972	-10.253906
C:\Users\cware\Desktop\Steller25Nov\TagTesting25Nov2013\M11.DSG	11-1-2013	15:7:31	237535.000000	4750.700000	0.046875	1.003906	-0.011719	0.144037	-0.423853	0.172477	-8.163452	-1.403809	-12.161255
C:\Users\cware\Desktop\Steller25Nov\TagTesting25Nov2013\M11.DSG	11-1-2013	15:7:31	237536.000000	4750.720000	0.007813	1.015625	-0.019531	0.143119	-0.423853	0.172477	-7.507324	-1.495361	-8.987427
C:\Users\cware\Desktop\Steller25Nov\TagTesting25Nov2013\M11.DSG	11-1-2013	15:7:31	237537.000000	4750.740000	-0.007813	1.003906	-0.050781	0.143119	-0.424771	0.172477	-10.452271	-7.385254	-10.406494
C:\Users\cware\Desktop\Steller25Nov\TagTesting25Nov2013\M11.DSG	11-1-2013	15:7:31	237538.000000	4750.760000	0.042969	0.992188	-0.015625	0.141284	-0.424771	0.171560	-11.978149	0.350952	-9.231567
C:\Users\cware\Desktop\Steller25Nov\TagTesting25Nov2013\M11.DSG	11-1-2013	15:7:31	237539.000000	4750.780000	-0.042969	1.015625	-0.027344	0.138532	-0.423853	0.171560	-10.208130	10.131836	-7.125854
C:\Users\cware\Desktop\Steller25Nov\TagTesting25Nov2013\M11.DSG	11-1-2013	15:7:31	237540.000000	4750.800000	-0.042969	1.015625	-0.027344	0.138532	-0.424771	0.170642	-10.971069	-0.045776	-10.269165
C:\Users\cware\Desktop\Steller25Nov\TagTesting25Nov2013\M11.DSG	11-1-2013	15:7:31	237541.000000	4750.820000	0.019531	1.000000	-0.011719	0.136697	-0.424771	0.168807	-10.925293	-7.797241	-8.728027
C:\Users\cware\Desktop\Steller25Nov\TagTesting25Nov2013\M11.DSG	11-1-2013	15:7:31	237542.000000	4750.840000	0.054688	0.992188	-0.058594	0.137615	-0.423853	0.167890	-9.124756	6.362915	-6.866455
C:\Users\cware\Desktop\Steller25Nov\TagTesting25Nov2013\M11.DSG	11-1-2013	15:7:31	237543.000000	4750.860000	0.062500	1.035156	0.000000	0.134862	-0.426606	0.166972	-5.996704	-4.745483	-8.743286
C:\Users\cware\Desktop\Steller25Nov\TagTesting25Nov2013\M11.DSG	11-1-2013	15:7:31	237544.000000	4750.880000	-0.003906	0.996094	-0.007813	0.134862	-0.425688	0.167890	-7.812500	13.580322	-5.462646
C:\Users\cware\Desktop\Steller25Nov\TagTesting25Nov2013\M11.DSG	11-1-2013	15:7:31	237545.000000	4750.900000	0.105469	0.972656	0.011719	0.133945	-0.425688	0.166055	-8.331299	-9.628296	-7.125854
C:\Users\cware\Desktop\Steller25Nov\TagTesting25Nov2013\M11.DSG	11-1-2013	15:7:31	237546.000000	4750.920000	0.011719	0.980469	-0.011719	0.133028	-0.424771	0.165138	-7.293701	3.585815	-6.011963
C:\Users\cware\Desktop\Steller25Nov\TagTesting25Nov2013\M11.DSG	11-1-2013	15:7:31	237547.000000	4750.940000	0.082031	1.011719	0.011719	0.133945	-0.424771	0.164220	-7.873535	-11.154175	-6.927490
C:\Users\cware\Desktop\Steller25Nov\TagTesting25Nov2013\M11.DSG	11-1-2013	15:7:31	237548.000000	4750.960000	0.039063	0.996094	-0.039063	0.133028	-0.425688	0.163303	-6.668091	-4.379272	-6.958008
C:\Users\cware\Desktop\Steller25Nov\TagTesting25Nov2013\M11.DSG	11-1-2013	15:7:31	237549.000000	4750.980000	0.050781	0.968750	0.000000	0.132110	-0.424771	0.164220	-9.490967	3.952026	-3.952026
C:\Users\cware\Desktop\Steller25Nov\TagTesting25Nov2013\M11.DSG	11-1-2013	15:7:31	237550.000000	4751.000000	0.035156	0.976563	0.003906	0.133028	-0.425688	0.162385	-11.688232	14.877319	-6.698608
C:\Users\cware\Desktop\Steller25Nov\TagTesting25Nov2013\M11.DSG	11-1-2013	15:7:31	237551.000000	4751.020000	0.093750	0.968750	0.011719	0.131193	-0.426606	0.162385	-8.392334	-5.981445	-6.423950
C:\Users\cware\Desktop\Steller25Nov\TagTesting25Nov2013\M11.DSG	11-1-2013	15:7:31	237552.000000	4751.040000	0.003906	0.992188	0.000000	0.130275	-0.425688	0.161468	-6.973267	5.111694	-6.240845
C:\Users\cware\Desktop\Steller25Nov\TagTesting25Nov2013\M11.DSG	11-1-2013	15:7:31	237553.000000	4751.060000	0.097656	1.007813	0.007813	0.130275	-0.426606	0.161468	-8.087158	-3.982544	-6.698608
C:\Users\cware\Desktop\Steller25Nov\TagTesting25Nov2013\M11.DSG	11-1-2013	15:7:31	237554.000000	4751.080000	0.027344	0.984375	0.015625	0.128440	-0.424771	0.160550	-9.170532	5.615234	-8.026123
C:\Users\cware\Desktop\Steller25Nov\TagTesting25Nov2013\M11.DSG	11-1-2013	15:7:31	237555.000000	4751.100000	0.070313	0.964844	0.039063	0.127523	-0.425688	0.157798	-5.996704	-4.531860	-7.385254
C:\Users\cware\Desktop\Steller25Nov\TagTesting25Nov2013\M11.DSG	11-1-2013	15:7:31	237556.000000	4751.120000	0.046875	0.933594	0.003906	0.128440	-0.425688	0.159633	-7.095337	-2.426147	-8.102417
C:\Users\cware\Desktop\Steller25Nov\TagTesting25Nov2013\M11.DSG	11-1-2013	15:7:31	237557.000000	4751.140000	0.035156	0.945313	-0.015625	0.127523	-0.424771	0.161468	-7.553101	6.637573	-8.285522
C:\Users\cware\Desktop\Steller25Nov\TagTesting25Nov2013\M11.DSG	11-1-2013	15:7:31	237558.000000	4751.160000	0.074219	0.929688	0.015625	0.126606	-0.425688	0.160550	-9.994507	6.149292	-5.828857
C:\Users\cware\Desktop\Steller25Nov\TagTesting25Nov2013\M11.DSG	11-1-2013	15:7:31	237559.000000	4751.180000	0.039063	0.960938	-0.003906	0.124771	-0.425688	0.159633	-15.441895	2.746582	-5.172729
C:\Users\cware\Desktop\Steller25Nov\TagTesting25Nov2013\M11.DSG	11-1-2013	15:7:31	237560.000000	4751.200000	0.035156	0.964844	0.031250	0.125688	-0.426606	0.155963	-16.342163	8.895874	-0.747681
C:\Users\cware\Desktop\Steller25Nov\TagTesting25Nov2013\M11.DSG	11-1-2013	15:7:31	237561.000000	4751.220000	0.082031	0.953125	0.062500	0.125688	-0.425688	0.154128	-22.720337	-4.043579	-2.853394
C:\Users\cware\Desktop\Steller25Nov\TagTesting25Nov2013\M11.DSG	11-1-2013	15:7:31	237562.000000	4751.240000	0.039063	0.964844	0.019531	0.126606	-0.427523	0.149541	-25.573730	-0.061035	1.251221
C:\Users\cware\Desktop\Steller25Nov\TagTesting25Nov2013\M11.DSG	11-1-2013	15:7:31	237563.000000	4751.260000	0.035156	0.953125	0.011719	0.128440	-0.427523	0.145872	-27.679443	-1.159668	-0.061035
C:\Users\cware\Desktop\Steller25Nov\TagTesting25Nov2013\M11.DSG	11-1-2013	15:7:31	237564.000000	4751.280000	0.046875	0.906250	0.058594	0.127523	-0.428440	0.144954	-32.501221	3.189087	0.915527
C:\Users\cware\Desktop\Steller25Nov\TagTesting25Nov2013\M11.DSG	11-1-2013	15:7:31	237565.000000	4751.300000	0.058594	0.933594	0.027344	0.129358	-0.429358	0.135780	-38.116455	4.959106	2.426147
C:\Users\cware\Desktop\Steller25Nov\TagTesting25Nov2013\M11.DSG	11-1-2013	15:7:31	237566.000000	4751.320000	0.015625	0.902344	0.042969	0.129358	-0.429358	0.131193	-40.786743	-11.672974	-0.244141
C:\Users\cware\Desktop\Steller25Nov\TagTesting25Nov2013\M11.DSG	11-1-2013	15:7:31	237567.000000	4751.340000	0.042969	0.867188	0.101563	0.131193	-0.432110	0.122018	-43.594360	-4.394531	3.555298
C:\Users\cware\Desktop\Steller25Nov\TagTesting25Nov2013\M11.DSG	11-1-2013	15:7:31	237568.000000	4751.360000	0.042969	0.867188	0.101563	0.132110	-0.431193	0.117431	-44.570923	-5.462646	6.210327
C:\Users\cware\Desktop\Steller25Nov\TagTesting25Nov2013\M11.DSG	11-1-2013	15:7:31	237569.000000	4751.380000	0.000000	0.906250	0.101563	0.133945	-0.433028	0.106422	-50.018311	-0.839233	7.965088
C:\Users\cware\Desktop\Steller25Nov\TagTesting25Nov2013\M11.DSG	11-1-2013	15:7:31	237570.000000	4751.400000	0.019531	0.917969	0.109375	0.137615	-0.433945	0.099083	-48.904419	-5.554199	6.301880
C:\Users\cware\Desktop\Steller25Nov\TagTesting25Nov2013\M11.DSG	11-1-2013	15:7:31	237571.000000	4751.420000	0.019531	0.898438	0.117188	0.138532	-0.434862	0.088073	-49.713135	-12.069702	5.004883
C:\Users\cware\Desktop\Steller25Nov\TagTesting25Nov2013\M11.DSG	11-1-2013	15:7:31	237572.000000	4751.440000	-0.003906	0.890625	0.113281	0.138532	-0.434862	0.082569	-50.003052	-4.791260	7.080078
C:\Users\cware\Desktop\Steller25Nov\TagTesting25Nov2013\M11.DSG	11-1-2013	15:7:31	237573.000000	4751.460000	-0.015625	0.882813	0.113281	0.142202	-0.435780	0.069725	-53.298950	-8.209229	7.583618
C:\Users\cware\Desktop\Steller25Nov\TagTesting25Nov2013\M11.DSG	11-1-2013	15:7:31	237574.000000	4751.480000	-0.031250	0.871094	0.101563	0.143119	-0.435780	0.062385	-58.456421	4.196167	9.216309
C:\Users\cware\Desktop\Steller25Nov\TagTesting25Nov2013\M11.DSG	11-1-2013	15:7:31	237575.000000	4751.500000	0.003906	0.863281	0.121094	0.146789	-0.436697	0.046789	-62.789917	-5.874634	11.245728
C:\Users\cware\Desktop\Steller25Nov\TagTesting25Nov2013\M11.DSG	11-1-2013	15:7:31	237576.000000	4751.520000	0.031250	0.902344	0.128906	0.147706	-0.434862	0.038532	-66.421509	-10.116577	13.229370
C:\Users\cware\Desktop\Steller25Nov\TagTesting25Nov2013\M11.DSG	11-1-2013	15:7:31	237577.000000	4751.540000	0.031250	0.953125	0.105469	0.152294	-0.434862	0.022936	-68.756104	-7.949829	17.623901
C:\Users\cware\Desktop\Steller25Nov\TagTesting25Nov2013\M11.DSG	11-1-2013	15:7:31	237578.000000	4751.560000	0.011719	0.949219	0.144531	0.156881	-0.434862	0.014679	-72.631836	-8.621216	20.050049
C:\Users\cware\Desktop\Steller25Nov\TagTesting25Nov2013\M11.DSG	11-1-2013	15:7:31	237579.000000	4751.580000	0.023438	0.882813	0.144531	0.161468	-0.433028	-0.002752	-70.938110	-7.141113	21.011353
C:\Users\cware\Desktop\Steller25Nov\TagTesting25Nov2013\M11.DSG	11-1-2013	15:7:31	237580.000000	4751.600000	-0.058594	0.804688	0.179688	0.164220	-0.432110	-0.011009	-65.673828	3.601074	22.506714
C:\Users\cware\Desktop\Steller25Nov\TagTesting25Nov2013\M11.DSG	11-1-2013	15:7:31	237581.000000	4751.620000	-0.042969	0.804688	0.230469	0.169725	-0.431193	-0.028440	-62.866211	2.044678	20.187378
C:\Users\cware\Desktop\Steller25Nov\TagTesting25Nov2013\M11.DSG	11-1-2013	15:7:31	237582.000000	4751.640000	-0.050781	0.812500	0.222656	0.173394	-0.430275	-0.034862	-60.394287	9.704590	17.364502
C:\Users\cware\Desktop\Steller25Nov\TagTesting25Nov2013\M11.DSG	11-1-2013	15:7:31	237583.000000	4751.660000	-0.042969	0.839844	0.230469	0.177982	-0.427523	-0.049541	-55.633545	7.797241	14.053345
C:\Users\cware\Desktop\Steller25Nov\TagTesting25Nov2013\M11.DSG	11-1-2013	15:7:31	237584.000000	4751.680000	-0.113281	0.839844	0.210938	0.182569	-0.425688	-0.056881	-49.346924	18.005371	14.465332
C:\Users\cware\Desktop\Steller25Nov\TagTesting25Nov2013\M11.DSG	11-1-2013	15:7:31	237585.000000	4751.700000	-0.046875	0.882813	0.226563	0.183486	-0.422936	-0.066055	-43.334961	13.702393	11.260986
C:\Users\cware\Desktop\Steller25Nov\TagTesting25Nov2013\M11.DSG	11-1-2013	15:7:31	237586.000000	4751.720000	-0.031250	0.929688	0.253906	0.188991	-0.422936	-0.071560	-37.399292	20.568848	10.559082
C:\Users\cware\Desktop\Steller25Nov\TagTesting25Nov2013\M11.DSG	11-1-2013	15:7:31	237587.000000	4751.740000	0.011719	0.937500	0.234375	0.191743	-0.421101	-0.075229	-32.699585	11.016846	5.157471
C:\Users\cware\Desktop\Steller25Nov\TagTesting25Nov2013\M11.DSG	11-1-2013	15:7:31	237588.000000	4751.760000	-0.011719	0.914063	0.214844	0.192661	-0.418349	-0.081651	-27.023315	26.458740	3.219604
C:\Users\cware\Desktop\Steller25Nov\TagTesting25Nov2013\M11.DSG	11-1-2013	15:7:31	237589.000000	4751.780000	0.007813	0.886719	0.210938	0.196330	-0.418349	-0.085321	-19.653320	28.305054	3.051758
C:\Users\cware\Desktop\Steller25Nov\TagTesting25Nov2013\M11.DSG	11-1-2013	15:7:31	237590.000000	4751.800000	0.054688	0.832031	0.218750	0.199083	-0.417431	-0.088991	-17.715454	33.065796	1.800537
C:\Users\cware\Desktop\Steller25Nov\TagTesting25Nov2013\M11.DSG	11-1-2013	15:7:31	237591.000000	4751.820000	0.082031	0.812500	0.226563	0.200917	-0.416514	-0.090826	-15.502930	29.846191	3.128052
C:\Users\cware\Desktop\Steller25Nov\TagTesting25Nov2013\M11.DSG	11-1-2013	15:7:31	237592.000000	4751.840000	0.121094	0.773438	0.250000	0.204587	-0.415596	-0.094495	-18.356323	22.583008	2.883911
C:\Users\cware\Desktop\Steller25Nov\TagTesting25Nov2013\M11.DSG	11-1-2013	15:7:31	237593.000000	4751.860000	0.082031	0.730469	0.214844	0.208257	-0.414679	-0.095413	-16.265869	26.962280	2.716064
C:\Users\cware\Desktop\Steller25Nov\TagTesting25Nov2013\M11.DSG	11-1-2013	15:7:31	237594.000000	4751.880000	0.082031	0.730469	0.214844	0.211927	-0.413761	-0.098165	-18.035889	30.838013	3.662109
C:\Users\cware\Desktop\Steller25Nov\TagTesting25Nov2013\M11.DSG	11-1-2013	15:7:31	237595.000000	4751.900000	0.078125	0.734375	0.199219	0.213761	-0.412844	-0.099083	-22.293091	23.742676	5.828857
C:\Users\cware\Desktop\Steller25Nov\TagTesting25Nov2013\M11.DSG	11-1-2013	15:7:31	237596.000000	4751.920000	0.082031	0.730469	0.207031	0.217431	-0.411009	-0.105505	-21.545410	25.085449	6.500244
C:\Users\cware\Desktop\Steller25Nov\TagTesting25Nov2013\M11.DSG	11-1-2013	15:7:31	237597.000000	4751.940000	0.089844	0.726563	0.234375	0.220183	-0.411009	-0.106422	-23.361206	25.344849	7.156372
C:\Users\cware\Desktop\Steller25Nov\TagTesting25Nov2013\M11.DSG	11-1-2013	15:7:31	237598.000000	4751.960000	0.031250	0.710938	0.250000	0.225688	-0.408257	-0.111927	-21.438599	16.281128	7.354736
C:\Users\cware\Desktop\Steller25Nov\TagTesting25Nov2013\M11.DSG	11-1-2013	15:7:31	237599.000000	4751.980000	-0.011719	0.742188	0.234375	0.228440	-0.408257	-0.112844	-19.226074	32.897949	11.459351
C:\Users\cware\Desktop\Steller25Nov\TagTesting25Nov2013\M11.DSG	11-1-2013	15:7:31	237600.000000	4752.000000	0.015625	0.781250	0.281250	0.230275	-0.407339	-0.116514	-19.683838	21.759033	5.981445
C:\Users\cware\Desktop\Steller25Nov\TagTesting25Nov2013\M11.DSG	11-1-2013	15:7:31	237601.000000	4752.020000	-0.046875	0.757813	0.289063	0.235780	-0.404587	-0.118349	-22.048950	24.902344	6.301880
C:\Users\cware\Desktop\Steller25Nov\TagTesting25Nov2013\M11.DSG	11-1-2013	15:7:31	237602.000000	4752.040000	-0.054688	0.792969	0.273438	0.236697	-0.405505	-0.120183	-13.626099	33.432007	6.134033
C:\Users\cware\Desktop\Steller25Nov\TagTesting25Nov2013\M11.DSG	11-1-2013	15:7:31	237603.000000	4752.060000	-0.054688	0.777344	0.285156	0.242202	-0.403670	-0.122936	-14.022827	23.910522	0.976563
C:\Users\cware\Desktop\Steller25Nov\TagTesting25Nov2013\M11.DSG	11-1-2013	15:7:31	237604.000000	4752.080000	-0.062500	0.769531	0.351563	0.244037	-0.403670	-0.122936	-11.215210	35.766602	5.889893
C:\Users\cware\Desktop\Steller25Nov\TagTesting25Nov2013\M11.DSG	11-1-2013	15:7:31	237605.000000	4752.100000	0.027344	0.820313	0.328125	0.249541	-0.401835	-0.122018	-1.708984	5.447388	3.555298
C:\Users\cware\Desktop\Steller25Nov\TagTesting25Nov2013\M11.DSG	11-1-2013	15:7:31	237606.000000	4752.120000	-0.144531	0.773438	0.347656	0.250459	-0.401835	-0.122018	-0.869751	35.140991	8.575439
C:\Users\cware\Desktop\Steller25Nov\TagTesting25Nov2013\M11.DSG	11-1-2013	15:7:31	237607.000000	4752.140000	-0.101563	0.816406	0.359375	0.256881	-0.400917	-0.119266	5.065918	8.743286	2.380371
C:\Users\cware\Desktop\Steller25Nov\TagTesting25Nov2013\M11.DSG	11-1-2013	15:7:31	237608.000000	4752.160000	-0.156250	0.839844	0.355469	0.255963	-0.404587	-0.117431	12.802124	16.738892	1.312256
C:\Users\cware\Desktop\Steller25Nov\TagTesting25Nov2013\M11.DSG	11-1-2013	15:7:31	237609.000000	4752.180000	-0.113281	0.835938	0.390625	0.257798	-0.402752	-0.113761	18.173218	8.255005	-1.876831
C:\Users\cware\Desktop\Steller25Nov\TagTesting25Nov2013\M11.DSG	11-1-2013	15:7:31	237610.000000	4752.200000	-0.160156	0.851563	0.382813	0.259633	-0.405505	-0.110092	16.342163	16.998291	-2.929688
C:\Users\cware\Desktop\Steller25Nov\TagTesting25Nov2013\M11.DSG	11-1-2013	15:7:31	237611.000000	4752.220000	-0.218750	0.804688	0.308594	0.261468	-0.405505	-0.103670	20.812988	-5.706787	-4.318237
C:\Users\cware\Desktop\Steller25Nov\TagTesting25Nov2013\M11.DSG	11-1-2013	15:7:31	237612.000000	4752.240000	-0.285156	0.863281	0.308594	0.261468	-0.407339	-0.100000	21.224976	23.651123	0.747681
C:\Users\cware\Desktop\Steller25Nov\TagTesting25Nov2013\M11.DSG	11-1-2013	15:7:31	237613.000000	4752.260000	-0.234375	0.835938	0.355469	0.263303	-0.409174	-0.091743	24.002075	11.795044	-4.486084
C:\Users\cware\Desktop\Steller25Nov\TagTesting25Nov2013\M11.DSG	11-1-2013	15:7:31	237614.000000	4752.280000	-0.246094	0.863281	0.332031	0.264220	-0.410092	-0.087156	23.620605	27.526855	-1.235962
C:\Users\cware\Desktop\Steller25Nov\TagTesting25Nov2013\M11.DSG	11-1-2013	15:7:31	237615.000000	4752.300000	-0.191406	0.878906	0.410156	0.266055	-0.412844	-0.077064	30.883789	7.217407	-2.563477
C:\Users\cware\Desktop\Steller25Nov\TagTesting25Nov2013\M11.DSG	11-1-2013	15:7:31	237616.000000	4752.320000	-0.218750	0.890625	0.347656	0.267890	-0.414679	-0.071560	38.543701	19.332886	-3.417969
C:\Users\cware\Desktop\Steller25Nov\TagTesting25Nov2013\M11.DSG	11-1-2013	15:7:31	237617.000000	4752.340000	-0.183594	0.894531	0.371094	0.268807	-0.417431	-0.059633	37.078857	7.141113	-8.346558
C:\Users\cware\Desktop\Steller25Nov\TagTesting25Nov2013\M11.DSG	11-1-2013	15:7:31	237618.000000	4752.360000	-0.234375	0.902344	0.375000	0.267890	-0.418349	-0.053211	38.452148	-4.440308	-11.688232
C:\Users\cware\Desktop\Steller25Nov\TagTesting25Nov2013\M11.DSG	11-1-2013	15:7:31	237619.000000	4752.380000	-0.234375	0.898438	0.332031	0.265138	-0.421101	-0.041284	39.230347	-0.747681	-8.880615
C:\Users\cware\Desktop\Steller25Nov\TagTesting25Nov2013\M11.DSG	11-1-2013	15:7:31	237620.000000	4752.400000	-0.339844	0.902344	0.320313	0.266972	-0.422018	-0.033945	36.285400	21.301270	-4.989624
C:\Users\cware\Desktop\Steller25Nov\TagTesting25Nov2013\M11.DSG	11-1-2013	15:7:31	237621.000000	4752.420000	-0.242188	0.867188	0.343750	0.266055	-0.424771	-0.022018	41.412354	3.631592	-12.710571
C:\Users\cware\Desktop\Steller25Nov\TagTesting25Nov2013\M11.DSG	11-1-2013	15:7:31	237622.000000	4752.440000	-0.273438	0.867188	0.242188	0.266055	-0.424771	-0.014679	42.022705	7.431030	-6.759644
C:\Users\cware\Desktop\Steller25Nov\TagTesting25Nov2013\M11.DSG	11-1-2013	15:7:31	237623.000000	4752.460000	-0.179688	0.929688	0.300781	0.266055	-0.427523	-0.001835	41.961670	-9.979248	-11.428833
C:\Users\cware\Desktop\Steller25Nov\TagTesting25Nov2013\M11.DSG	11-1-2013	15:7:31	237624.000000	4752.480000	-0.296875	0.863281	0.261719	0.266055	-0.427523	0.003670	42.495728	-1.464844	-6.805420
C:\Users\cware\Desktop\Steller25Nov\TagTesting25Nov2013\M11.DSG	11-1-2013	15:7:31	237625.000000	4752.500000	-0.242188	0.914063	0.265625	0.265138	-0.429358	0.011009	40.512085	-5.554199	-9.414673
C:\Users\cware\Desktop\Steller25Nov\TagTesting25Nov2013\M11.DSG	11-1-2013	15:7:31	237626.000000	4752.520000	-0.265625	0.921875	0.289063	0.263303	-0.431193	0.022018	42.694092	-3.295898	-10.040283
C:\Users\cware\Desktop\Steller25Nov\TagTesting25Nov2013\M11.DSG	11-1-2013	15:7:31	237627.000000	4752.540000	-0.226563	0.929688	0.214844	0.262385	-0.430275	0.029358	41.137695	-0.717163	-11.047363
C:\Users\cware\Desktop\Steller25Nov\TagTesting25Nov2013\M11.DSG	11-1-2013	15:7:31	237628.000000	4752.560000	-0.308594	0.875000	0.203125	0.261468	-0.431193	0.043119	39.169312	-0.534058	-12.756348
C:\Users\cware\Desktop\Steller25Nov\TagTesting25Nov2013\M11.DSG	11-1-2013	15:7:31	237629.000000	4752.580000	-0.308594	0.894531	0.203125	0.261468	-0.432110	0.050459	38.238525	14.114380	-9.490967
C:\Users\cware\Desktop\Steller25Nov\TagTesting25Nov2013\M11.DSG	11-1-2013	15:7:31	237630.000000	4752.600000	-0.261719	0.867188	0.179688	0.260550	-0.430275	0.065138	40.222168	1.083374	-10.711670
C:\Users\cware\Desktop\Steller25Nov\TagTesting25Nov2013\M11.DSG	11-1-2013	15:7:31	237631.000000	4752.620000	-0.234375	0.929688	0.125000	0.260550	-0.433028	0.072477	41.793823	4.623413	-11.291504
C:\Users\cware\Desktop\Steller25Nov\TagTesting25Nov2013\M11.DSG	11-1-2013	15:7:31	237632.000000	4752.640000	-0.210938	0.906250	0.140625	0.257798	-0.433028	0.084404	39.413452	-11.871338	-12.573242
C:\Users\cware\Desktop\Steller25Nov\TagTesting25Nov2013\M11.DSG	11-1-2013	15:7:31	237633.000000	4752.660000	-0.289063	0.929688	0.089844	0.256881	-0.432110	0.091743	43.334961	5.508423	-10.742188
C:\Users\cware\Desktop\Steller25Nov\TagTesting25Nov2013\M11.DSG	11-1-2013	15:7:31	237634.000000	4752.680000	-0.253906	0.921875	0.109375	0.255963	-0.431193	0.103670	38.116455	6.393433	-12.100220
C:\Users\cware\Desktop\Steller25Nov\TagTesting25Nov2013\M11.DSG	11-1-2013	15:7:31	237635.000000	4752.700000	-0.250000	0.976563	0.074219	0.254128	-0.430275	0.110092	39.550781	9.536743	-10.543823
C:\Users\cware\Desktop\Steller25Nov\TagTesting25Nov2013\M11.DSG	11-1-2013	15:7:31	237636.000000	4752.720000	-0.273438	0.949219	0.050781	0.252294	-0.430275	0.123853	38.192749	9.979248	-12.771606
C:\Users\cware\Desktop\Steller25Nov\TagTesting25Nov2013\M11.DSG	11-1-2013	15:7:31	237637.000000	4752.740000	-0.210938	0.964844	0.062500	0.250459	-0.430275	0.129358	39.215088	16.799927	-13.458252
C:\Users\cware\Desktop\Steller25Nov\TagTesting25Nov2013\M11.DSG	11-1-2013	15:7:31	237638.000000	4752.760000	-0.175781	0.976563	0.042969	0.250459	-0.428440	0.144037	38.787842	3.860474	-15.274048
C:\Users\cware\Desktop\Steller25Nov\TagTesting25Nov2013\M11.DSG	11-1-2013	15:7:31	237639.000000	4752.780000	-0.281250	0.968750	0.054688	0.248624	-0.427523	0.151376	37.139893	0.061035	-18.066406
C:\Users\cware\Desktop\Steller25Nov\TagTesting25Nov2013\M11.DSG	11-1-2013	15:7:31	237640.000000	4752.800000	-0.265625	1.011719	-0.023438	0.246789	-0.426606	0.156881	40.695190	19.393921	-15.121460
C:\Users\cware\Desktop\Steller25Nov\TagTesting25Nov2013\M11.DSG	11-1-2013	15:7:31	237641.000000	4752.820000	-0.246094	1.000000	-0.023438	0.244037	-0.423853	0.172477	41.305542	-7.614136	-16.128540
C:\Users\cware\Desktop\Steller25Nov\TagTesting25Nov2013\M11.DSG	11-1-2013	15:7:31	237642.000000	4752.840000	-0.222656	0.976563	-0.003906	0.242202	-0.423853	0.177982	40.573120	-8.377075	-14.572144
C:\Users\cware\Desktop\Steller25Nov\TagTesting25Nov2013\M11.DSG	11-1-2013	15:7:31	237643.000000	4752.860000	-0.265625	0.984375	-0.019531	0.240367	-0.420183	0.190826	38.223267	-9.780884	-14.816284
C:\Users\cware\Desktop\Steller25Nov\TagTesting25Nov2013\M11.DSG	11-1-2013	15:7:31	237644.000000	4752.880000	-0.210938	0.984375	-0.078125	0.239450	-0.419266	0.197248	36.804199	-0.396729	-12.542725
C:\Users\cware\Desktop\Steller25Nov\TagTesting25Nov2013\M11.DSG	11-1-2013	15:7:31	237645.000000	4752.900000	-0.257813	0.996094	-0.085938	0.235780	-0.417431	0.208257	40.481567	-1.739502	-14.038086
C:\Users\cware\Desktop\Steller25Nov\TagTesting25Nov2013\M11.DSG	11-1-2013	15:7:31	237646.000000	4752.920000	-0.242188	0.988281	-0.089844	0.234862	-0.414679	0.214679	37.414551	10.101318	-17.578125
C:\Users\cware\Desktop\Steller25Nov\TagTesting25Nov2013\M11.DSG	11-1-2013	15:7:31	237647.000000	4752.940000	-0.199219	1.003906	-0.082031	0.232110	-0.411927	0.225688	40.557861	-14.572144	-19.989014
C:\Users\cware\Desktop\Steller25Nov\TagTesting25Nov2013\M11.DSG	11-1-2013	15:7:31	237648.000000	4752.960000	-0.199219	1.003906	-0.082031	0.229358	-0.411009	0.232110	38.345337	-5.722046	-19.134521
C:\Users\cware\Desktop\Steller25Nov\TagTesting25Nov2013\M11.DSG	11-1-2013	15:7:31	237649.000000	4752.980000	-0.273438	0.996094	-0.167969	0.226606	-0.408257	0.242202	38.284302	7.629395	-15.899658
C:\Users\cware\Desktop\Steller25Nov\TagTesting25Nov2013\M11.DSG	11-1-2013	15:7:31	237650.000000	4753.000000	-0.207031	0.992188	-0.136719	0.224771	-0.405505	0.247706	32.836914	-6.774902	-20.507813
C:\Users\cware\Desktop\Steller25Nov\TagTesting25Nov2013\M11.DSG	11-1-2013	15:7:31	237651.000000	4753.020000	-0.203125	1.011719	-0.167969	0.222018	-0.403670	0.258716	32.562256	-1.907349	-17.517090
C:\Users\cware\Desktop\Steller25Nov\TagTesting25Nov2013\M11.DSG	11-1-2013	15:7:31	237652.000000	4753.040000	-0.164063	0.992188	-0.203125	0.220183	-0.400917	0.264220	35.324097	-14.450073	-18.463135
C:\Users\cware\Desktop\Steller25Nov\TagTesting25Nov2013\M11.DSG	11-1-2013	15:7:31	237653.000000	4753.060000	-0.261719	1.003906	-0.183594	0.215596	-0.397248	0.274312	31.127930	-1.495361	-16.174316
C:\Users\cware\Desktop\Steller25Nov\TagTesting25Nov2013\M11.DSG	11-1-2013	15:7:31	237654.000000	4753.080000	-0.171875	0.988281	-0.191406	0.216514	-0.395413	0.277982	28.259277	-0.671387	-19.668579
C:\Users\cware\Desktop\Steller25Nov\TagTesting25Nov2013\M11.DSG	11-1-2013	15:7:31	237655.000000	4753.100000	-0.089844	1.011719	-0.191406	0.212844	-0.392661	0.287156	30.990601	-22.384644	-21.408081
C:\Users\cware\Desktop\Steller25Nov\TagTesting25Nov2013\M11.DSG	11-1-2013	15:7:31	237656.000000	4753.120000	-0.187500	1.027344	-0.238281	0.211009	-0.389908	0.291743	32.485962	-21.301270	-18.753052
C:\Users\cware\Desktop\Steller25Nov\TagTesting25Nov2013\M11.DSG	11-1-2013	15:7:31	237657.000000	4753.140000	-0.238281	0.964844	-0.234375	0.207339	-0.386239	0.301835	30.334473	26.412964	-17.608643
C:\Users\cware\Desktop\Steller25Nov\TagTesting25Nov2013\M11.DSG	11-1-2013	15:7:31	237658.000000	4753.160000	-0.085938	0.988281	-0.261719	0.205505	-0.384404	0.307339	33.294678	-14.465332	-19.409180
C:\Users\cware\Desktop\Steller25Nov\TagTesting25Nov2013\M11.DSG	11-1-2013	15:7:31	237659.000000	4753.180000	-0.199219	0.972656	-0.253906	0.203670	-0.380734	0.314679	27.053833	4.760742	-17.898560
C:\Users\cware\Desktop\Steller25Nov\TagTesting25Nov2013\M11.DSG	11-1-2013	15:7:31	237660.000000	4753.200000	-0.167969	0.976563	-0.296875	0.201835	-0.377982	0.320183	27.877808	-3.784180	-16.647339
C:\Users\cware\Desktop\Steller25Nov\TagTesting25Nov2013\M11.DSG	11-1-2013	15:7:31	237661.000000	4753.220000	-0.128906	0.984375	-0.300781	0.200000	-0.374312	0.330275	28.549194	-15.472412	-16.555786
C:\Users\cware\Desktop\Steller25Nov\TagTesting25Nov2013\M11.DSG	11-1-2013	15:7:31	237662.000000	4753.240000	-0.218750	0.964844	-0.316406	0.198165	-0.371560	0.331193	25.970459	-0.152588	-13.717651
C:\Users\cware\Desktop\Steller25Nov\TagTesting25Nov2013\M11.DSG	11-1-2013	15:7:31	237663.000000	4753.260000	-0.144531	0.976563	-0.367188	0.196330	-0.370642	0.334862	21.301270	-0.091553	-15.411377
C:\Users\cware\Desktop\Steller25Nov\TagTesting25Nov2013\M11.DSG	11-1-2013	15:7:31	237664.000000	4753.280000	-0.156250	0.972656	-0.316406	0.193578	-0.366972	0.342202	20.690918	1.174927	-15.655518
C:\Users\cware\Desktop\Steller25Nov\TagTesting25Nov2013\M11.DSG	11-1-2013	15:7:31	237665.000000	4753.300000	-0.140625	0.980469	-0.332031	0.193578	-0.365138	0.345872	17.974854	-10.147095	-16.860962
C:\Users\cware\Desktop\Steller25Nov\TagTesting25Nov2013\M11.DSG	11-1-2013	15:7:31	237666.000000	4753.320000	-0.078125	0.984375	-0.304688	0.190826	-0.361468	0.352294	21.179199	9.155273	-15.304565
C:\Users\cware\Desktop\Steller25Nov\TagTesting25Nov2013\M11.DSG	11-1-2013	15:7:31	237667.000000	4753.340000	-0.117188	0.941406	-0.359375	0.189908	-0.360550	0.355963	12.969971	-27.114868	-19.622803
C:\Users\cware\Desktop\Steller25Nov\TagTesting25Nov2013\M11.DSG	11-1-2013	15:7:31	237668.000000	4753.360000	-0.136719	0.992188	-0.390625	0.188073	-0.356881	0.360550	17.639160	5.386353	-14.709473
C:\Users\cware\Desktop\Steller25Nov\TagTesting25Nov2013\M11.DSG	11-1-2013	15:7:31	237669.000000	4753.380000	-0.148438	0.968750	-0.425781	0.187156	-0.355046	0.363303	17.532349	-11.642456	-16.632080
C:\Users\cware\Desktop\Steller25Nov\TagTesting25Nov2013\M11.DSG	11-1-2013	15:7:31	237670.000000	4753.400000	-0.101563	0.968750	-0.390625	0.184404	-0.352294	0.367890	18.844604	3.509521	-14.602661
C:\Users\cware\Desktop\Steller25Nov\TagTesting25Nov2013\M11.DSG	11-1-2013	15:7:31	237671.000000	4753.420000	-0.101563	0.976563	-0.375000	0.182569	-0.349541	0.371560	18.432617	-2.395630	-16.098022
C:\Users\cware\Desktop\Steller25Nov\TagTesting25Nov2013\M11.DSG	11-1-2013	15:7:31	237672.000000	4753.440000	-0.109375	0.964844	-0.421875	0.180734	-0.344954	0.376147	18.936157	-5.310059	-14.190674
C:\Users\cware\Desktop\Steller25Nov\TagTesting25Nov2013\M11.DSG	11-1-2013	15:7:31	237673.000000	4753.460000	-0.066406	0.945313	-0.378906	0.179817	-0.344037	0.377982	14.297485	0.091553	-12.954712
C:\Users\cware\Desktop\Steller25Nov\TagTesting25Nov2013\M11.DSG	11-1-2013	15:7:31	237674.000000	4753.480000	-0.132813	0.953125	-0.414063	0.177982	-0.341284	0.384404	14.678955	-11.810303	-13.473511
C:\Users\cware\Desktop\Steller25Nov\TagTesting25Nov2013\M11.DSG	11-1-2013	15:7:31	237675.000000	4753.500000	-0.031250	0.984375	-0.410156	0.177064	-0.338532	0.386239	14.328003	-20.401001	-13.854980
C:\Users\cware\Desktop\Steller25Nov\TagTesting25Nov2013\M11.DSG	11-1-2013	15:7:31	237676.000000	4753.520000	-0.167969	0.972656	-0.457031	0.177064	-0.337615	0.387156	12.496948	-9.201050	-11.154175
C:\Users\cware\Desktop\Steller25Nov\TagTesting25Nov2013\M11.DSG	11-1-2013	15:7:31	237677.000000	4753.540000	-0.121094	0.972656	-0.480469	0.177064	-0.336697	0.392661	13.961792	3.555298	-10.314941
C:\Users\cware\Desktop\Steller25Nov\TagTesting25Nov2013\M11.DSG	11-1-2013	15:7:31	237678.000000	4753.560000	-0.066406	0.949219	-0.468750	0.175229	-0.336697	0.396330	10.711670	-1.937866	-13.214111
C:\Users\cware\Desktop\Steller25Nov\TagTesting25Nov2013\M11.DSG	11-1-2013	15:7:31	237679.000000	4753.580000	-0.089844	0.968750	-0.437500	0.173394	-0.332110	0.399083	15.792847	-10.604858	-12.283325
C:\Users\cware\Desktop\Steller25Nov\TagTesting25Nov2013\M11.DSG	11-1-2013	15:7:31	237680.000000	4753.600000	-0.078125	0.953125	-0.453125	0.173394	-0.330275	0.400000	13.473511	3.173828	-13.198853
C:\Users\cware\Desktop\Steller25Nov\TagTesting25Nov2013\M11.DSG	11-1-2013	15:7:31	237681.000000	4753.620000	-0.050781	0.921875	-0.472656	0.170642	-0.326606	0.406422	14.511108	-10.437012	-11.978149
C:\Users\cware\Desktop\Steller25Nov\TagTesting25Nov2013\M11.DSG	11-1-2013	15:7:31	237682.000000	4753.640000	-0.097656	0.929688	-0.480469	0.170642	-0.324771	0.408257	13.244629	-0.167847	-10.848999
C:\Users\cware\Desktop\Steller25Nov\TagTesting25Nov2013\M11.DSG	11-1-2013	15:7:31	237683.000000	4753.660000	-0.039063	0.929688	-0.472656	0.168807	-0.322936	0.411009	11.322021	-10.559082	-12.832642
C:\Users\cware\Desktop\Steller25Nov\TagTesting25Nov2013\M11.DSG	11-1-2013	15:7:31	237684.000000	4753.680000	-0.054688	0.949219	-0.507813	0.168807	-0.321101	0.412844	10.726929	-11.535645	-12.603760
C:\Users\cware\Desktop\Steller25Nov\TagTesting25Nov2013\M11.DSG	11-1-2013	15:7:31	237685.000000	4753.700000	-0.113281	0.937500	-0.507813	0.166972	-0.318349	0.416514	6.851196	2.548218	-10.269165
C:\Users\cware\Desktop\Steller25Nov\TagTesting25Nov2013\M11.DSG	11-1-2013	15:7:31	237686.000000	4753.720000	-0.066406	0.925781	-0.500000	0.166972	-0.317431	0.418349	5.401611	3.280640	-10.574341
C:\Users\cware\Desktop\Steller25Nov\TagTesting25Nov2013\M11.DSG	11-1-2013	15:7:31	237687.000000	4753.740000	-0.023438	0.925781	-0.484375	0.165138	-0.315596	0.421101	5.508423	1.205444	-10.345459
C:\Users\cware\Desktop\Steller25Nov\TagTesting25Nov2013\M11.DSG	11-1-2013	15:7:31	237688.000000	4753.760000	-0.082031	0.933594	-0.503906	0.164220	-0.314679	0.420183	5.767822	-6.317139	-10.589600
C:\Users\cware\Desktop\Steller25Nov\TagTesting25Nov2013\M11.DSG	11-1-2013	15:7:31	237689.000000	4753.780000	-0.027344	0.953125	-0.468750	0.163303	-0.311927	0.424771	3.967285	-0.717163	-9.918213
C:\Users\cware\Desktop\Steller25Nov\TagTesting25Nov2013\M11.DSG	11-1-2013	15:7:31	237690.000000	4753.800000	-0.058594	0.945313	-0.492188	0.161468	-0.311927	0.424771	-0.091553	-15.930176	-12.130737
C:\Users\cware\Desktop\Steller25Nov\TagTesting25Nov2013\M11.DSG	11-1-2013	15:7:31	237691.000000	4753.820000	-0.070313	0.929688	-0.539063	0.162385	-0.310092	0.426606	1.586914	1.663208	-10.330200
C:\Users\cware\Desktop\Steller25Nov\TagTesting25Nov2013\M11.DSG	11-1-2013	15:7:31	237692.000000	4753.840000	-0.015625	0.933594	-0.515625	0.162385	-0.309174	0.427523	1.373291	-8.468628	-10.086060
C:\Users\cware\Desktop\Steller25Nov\TagTesting25Nov2013\M11.DSG	11-1-2013	15:7:31	237693.000000	4753.860000	-0.089844	0.933594	-0.527344	0.160550	-0.308257	0.429358	3.295898	-0.610352	-9.033203
C:\Users\cware\Desktop\Steller25Nov\TagTesting25Nov2013\M11.DSG	11-1-2013	15:7:31	237694.000000	4753.880000	-0.015625	0.929688	-0.519531	0.159633	-0.307339	0.430275	5.691528	-6.561279	-7.858276
C:\Users\cware\Desktop\Steller25Nov\TagTesting25Nov2013\M11.DSG	11-1-2013	15:7:31	237695.000000	4753.900000	-0.054688	0.906250	-0.511719	0.158716	-0.304587	0.432110	4.394531	-13.748169	-10.238647
C:\Users\cware\Desktop\Steller25Nov\TagTesting25Nov2013\M11.DSG	11-1-2013	15:7:31	237696.000000	4753.920000	0.011719	0.929688	-0.511719	0.159633	-0.304587	0.433945	0.061035	-2.304077	-9.384155
C:\Users\cware\Desktop\Steller25Nov\TagTesting25Nov2013\M11.DSG	11-1-2013	15:7:31	237697.000000	4753.940000	-0.074219	0.894531	-0.539063	0.159633	-0.302752	0.433945	3.417969	-12.588501	-9.887695
C:\Users\cware\Desktop\Steller25Nov\TagTesting25Nov2013\M11.DSG	11-1-2013	15:7:31	237698.000000	4753.960000	-0.062500	0.953125	-0.527344	0.160550	-0.302752	0.434862	4.058838	0.564575	-10.101318
C:\Users\cware\Desktop\Steller25Nov\TagTesting25Nov2013\M11.DSG	11-1-2013	15:7:31	237699.000000	4753.980000	-0.031250	0.957031	-0.542969	0.158716	-0.301835	0.437615	3.250122	-6.195068	-10.574341
C:\Users\cware\Desktop\Steller25Nov\TagTesting25Nov2013\M11.DSG	11-1-2013	15:7:31	237700.000000	4754.000000	-0.019531	0.953125	-0.535156	0.156881	-0.300917	0.437615	1.800537	-5.203247	-10.452271
C:\Users\cware\Desktop\Steller25Nov\TagTesting25Nov2013\M11.DSG	11-1-2013	15:7:31	237701.000000	4754.020000	-0.027344	0.929688	-0.535156	0.158716	-0.300000	0.439450	1.770020	-3.387451	-9.277344
C:\Users\cware\Desktop\Steller25Nov\TagTesting25Nov2013\M11.DSG	11-1-2013	15:7:31	237702.000000	4754.040000	-0.027344	0.929688	-0.535156	0.156881	-0.298165	0.440367	-0.686646	-14.572144	-9.307861
C:\Users\cware\Desktop\Steller25Nov\TagTesting25Nov2013\M11.DSG	11-1-2013	15:7:31	237703.000000	4754.060000	-0.042969	0.929688	-0.550781	0.157798	-0.297248	0.440367	-0.930786	0.991821	-8.239746
C:\Users\cware\Desktop\Steller25Nov\TagTesting25Nov2013\M11.DSG	11-1-2013	15:7:31	237704.000000	4754.080000	-0.015625	0.929688	-0.550781	0.156881	-0.295413	0.443119	0.885010	-6.057739	-9.399414
C:\Users\cware\Desktop\Steller25Nov\TagTesting25Nov2013\M11.DSG	11-1-2013	15:7:31	237705.000000	4754.100000	0.007813	0.921875	-0.550781	0.156881	-0.296330	0.444954	-0.320435	-18.753052	-10.635376
C:\Users\cware\Desktop\Steller25Nov\TagTesting25Nov2013\M11.DSG	11-1-2013	15:7:31	237706.000000	4754.120000	-0.050781	0.925781	-0.574219	0.157798	-0.295413	0.444037	-1.068115	-1.388550	-9.811401
C:\Users\cware\Desktop\Steller25Nov\TagTesting25Nov2013\M11.DSG	11-1-2013	15:7:31	237707.000000	4754.140000	0.019531	0.910156	-0.546875	0.156881	-0.295413	0.444954	-1.007080	-8.285522	-11.795044
C:\Users\cware\Desktop\Steller25Nov\TagTesting25Nov2013\M11.DSG	11-1-2013	15:7:31	237708.000000	4754.160000	-0.019531	0.925781	-0.515625	0.155963	-0.293578	0.447706	1.693726	-13.641357	-11.352539
C:\Users\cware\Desktop\Steller25Nov\TagTesting25Nov2013\M11.DSG	11-1-2013	15:7:31	237709.000000	4754.180000	-0.039063	0.914063	-0.527344	0.155963	-0.292661	0.446789	-0.717163	-7.934570	-9.429932
C:\Users\cware\Desktop\Steller25Nov\TagTesting25Nov2013\M11.DSG	11-1-2013	15:7:31	237710.000000	4754.200000	-0.007813	0.914063	-0.578125	0.156881	-0.291743	0.448624	1.068115	-15.975952	-9.109497
C:\Users\cware\Desktop\Steller25Nov\TagTesting25Nov2013\M11.DSG	11-1-2013	15:7:31	237711.000000	4754.220000	-0.062500	0.921875	-0.558594	0.156881	-0.290826	0.449541	-1.510620	-7.461548	-9.643555
C:\Users\cware\Desktop\Steller25Nov\TagTesting25Nov2013\M11.DSG	11-1-2013	15:7:31	237712.000000	4754.240000	0.011719	0.937500	-0.539063	0.156881	-0.288991	0.450459	-3.631592	-15.655518	-12.298584
C:\Users\cware\Desktop\Steller25Nov\TagTesting25Nov2013\M11.DSG	11-1-2013	15:7:31	237713.000000	4754.260000	-0.082031	0.914063	-0.578125	0.156881	-0.290826	0.451376	-2.090454	-8.087158	-10.787964
C:\Users\cware\Desktop\Steller25Nov\TagTesting25Nov2013\M11.DSG	11-1-2013	15:7:31	237714.000000	4754.280000	-0.019531	0.925781	-0.527344	0.155963	-0.288991	0.451376	-5.722046	-2.227783	-9.033203
C:\Users\cware\Desktop\Steller25Nov\TagTesting25Nov2013\M11.DSG	11-1-2013	15:7:31	237715.000000	4754.300000	-0.039063	0.937500	-0.574219	0.156881	-0.288991	0.451376	-4.302979	-5.416870	-9.841919
C:\Users\cware\Desktop\Steller25Nov\TagTesting25Nov2013\M11.DSG	11-1-2013	15:7:31	237716.000000	4754.320000	0.031250	0.929688	-0.542969	0.155963	-0.288991	0.451376	-4.882813	-12.222290	-9.246826
C:\Users\cware\Desktop\Steller25Nov\TagTesting25Nov2013\M11.DSG	11-1-2013	15:7:31	237717.000000	4754.340000	-0.035156	0.976563	-0.574219	0.157798	-0.288991	0.451376	-2.502441	-10.665894	-10.681152
C:\Users\cware\Desktop\Steller25Nov\TagTesting25Nov2013\M11.DSG	11-1-2013	15:7:31	237718.000000	4754.360000	-0.035156	0.941406	-0.574219	0.156881	-0.288073	0.452294	-0.564575	-2.761841	-10.375977
C:\Users\cware\Desktop\Steller25Nov\TagTesting25Nov2013\M11.DSG	11-1-2013	15:7:31	237719.000000	4754.380000	-0.015625	0.953125	-0.546875	0.155963	-0.287156	0.453211	-1.617432	-8.728027	-11.993408
C:\Users\cware\Desktop\Steller25Nov\TagTesting25Nov2013\M11.DSG	11-1-2013	15:7:31	237720.000000	4754.400000	-0.023438	0.921875	-0.550781	0.155046	-0.287156	0.452294	0.854492	-9.719849	-11.047363
C:\Users\cware\Desktop\Steller25Nov\TagTesting25Nov2013\M11.DSG	11-1-2013	15:7:31	237721.000000	4754.420000	0.007813	0.921875	-0.558594	0.155046	-0.285321	0.455046	-0.915527	-8.743286	-10.406494
C:\Users\cware\Desktop\Steller25Nov\TagTesting25Nov2013\M11.DSG	11-1-2013	15:7:31	237722.000000	4754.440000	0.003906	0.906250	-0.570313	0.155963	-0.285321	0.451376	1.144409	-1.800537	-9.353638
C:\Users\cware\Desktop\Steller25Nov\TagTesting25Nov2013\M11.DSG	11-1-2013	15:7:31	237723.000000	4754.460000	-0.015625	0.929688	-0.562500	0.154128	-0.284404	0.455963	-0.564575	-9.490967	-9.719849
C:\Users\cware\Desktop\Steller25Nov\TagTesting25Nov2013\M11.DSG	11-1-2013	15:7:31	237724.000000	4754.480000	0.000000	0.937500	-0.570313	0.155963	-0.283486	0.457798	0.549316	-12.359619	-11.657715
C:\Users\cware\Desktop\Steller25Nov\TagTesting25Nov2013\M11.DSG	11-1-2013	15:7:31	237725.000000	4754.500000	-0.015625	0.921875	-0.562500	0.155046	-0.282569	0.458716	0.396729	-10.406494	-12.390137
C:\Users\cware\Desktop\Steller25Nov\TagTesting25Nov2013\M11.DSG	11-1-2013	15:7:31	237726.000000	4754.520000	0.031250	0.925781	-0.535156	0.154128	-0.282569	0.460550	0.686646	-4.638672	-11.199951
C:\Users\cware\Desktop\Steller25Nov\TagTesting25Nov2013\M11.DSG	11-1-2013	15:7:31	237727.000000	4754.540000	-0.003906	0.906250	-0.554688	0.154128	-0.280734	0.462385	2.532959	-19.729614	-11.703491
C:\Users\cware\Desktop\Steller25Nov\TagTesting25Nov2013\M11.DSG	11-1-2013	15:7:31	237728.000000	4754.560000	-0.003906	0.906250	-0.554688	0.155046	-0.278899	0.462385	-0.549316	3.677368	-10.910034
C:\Users\cware\Desktop\Steller25Nov\TagTesting25Nov2013\M11.DSG	11-1-2013	15:7:31	237729.000000	4754.580000	0.000000	0.906250	-0.585938	0.154128	-0.277064	0.464220	-0.366211	-5.813599	-10.101318
C:\Users\cware\Desktop\Steller25Nov\TagTesting25Nov2013\M11.DSG	11-1-2013	15:7:31	237730.000000	4754.600000	0.015625	0.933594	-0.582031	0.153211	-0.277064	0.464220	1.693726	-5.432129	-8.026123
C:\Users\cware\Desktop\Steller25Nov\TagTesting25Nov2013\M11.DSG	11-1-2013	15:7:31	237731.000000	4754.620000	0.019531	0.910156	-0.582031	0.154128	-0.276147	0.466055	-4.623413	-14.770508	-10.650635
C:\Users\cware\Desktop\Steller25Nov\TagTesting25Nov2013\M11.DSG	11-1-2013	15:7:31	237732.000000	4754.640000	0.000000	0.910156	-0.570313	0.154128	-0.275229	0.465138	-0.137329	-11.245728	-9.094238
C:\Users\cware\Desktop\Steller25Nov\TagTesting25Nov2013\M11.DSG	11-1-2013	15:7:31	237733.000000	4754.660000	-0.007813	0.906250	-0.582031	0.153211	-0.275229	0.466972	-0.045776	4.364014	-8.193970
C:\Users\cware\Desktop\Steller25Nov\TagTesting25Nov2013\M11.DSG	11-1-2013	15:7:31	237734.000000	4754.680000	0.046875	0.914063	-0.582031	0.153211	-0.274312	0.467890	2.059937	-18.142700	-10.955811
C:\Users\cware\Desktop\Steller25Nov\TagTesting25Nov2013\M11.DSG	11-1-2013	15:7:31	237735.000000	4754.700000	-0.027344	0.910156	-0.597656	0.153211	-0.272477	0.468807	2.059937	-1.068115	-10.253906
C:\Users\cware\Desktop\Steller25Nov\TagTesting25Nov2013\M11.DSG	11-1-2013	15:7:31	237736.000000	4754.720000	-0.003906	0.917969	-0.597656	0.153211	-0.271560	0.469725	3.387451	3.036499	-8.666992
C:\Users\cware\Desktop\Steller25Nov\TagTesting25Nov2013\M11.DSG	11-1-2013	15:7:31	237737.000000	4754.740000	0.070313	0.902344	-0.570313	0.152294	-0.270642	0.470642	2.685547	-16.967773	-11.383057
C:\Users\cware\Desktop\Steller25Nov\TagTesting25Nov2013\M11.DSG	11-1-2013	15:7:31	237738.000000	4754.760000	0.007813	0.906250	-0.597656	0.154128	-0.268807	0.473394	4.531860	-11.199951	-8.926392
C:\Users\cware\Desktop\Steller25Nov\TagTesting25Nov2013\M11.DSG	11-1-2013	15:7:31	237739.000000	4754.780000	0.007813	0.910156	-0.597656	0.154128	-0.266972	0.474312	1.968384	-8.590698	-11.276245
C:\Users\cware\Desktop\Steller25Nov\TagTesting25Nov2013\M11.DSG	11-1-2013	15:7:31	237740.000000	4754.800000	0.035156	0.910156	-0.589844	0.153211	-0.266055	0.476147	2.807617	-13.397217	-11.856079
C:\Users\cware\Desktop\Steller25Nov\TagTesting25Nov2013\M11.DSG	11-1-2013	15:7:31	237741.000000	4754.820000	-0.003906	0.910156	-0.609375	0.153211	-0.264220	0.477064	5.203247	-2.639771	-10.253906
C:\Users\cware\Desktop\Steller25Nov\TagTesting25Nov2013\M11.DSG	11-1-2013	15:7:31	237742.000000	4754.840000	0.007813	0.910156	-0.609375	0.153211	-0.262385	0.478899	8.468628	-4.196167	-11.535645
C:\Users\cware\Desktop\Steller25Nov\TagTesting25Nov2013\M11.DSG	11-1-2013	15:7:31	237743.000000	4754.860000	0.054688	0.917969	-0.597656	0.152294	-0.261468	0.481651	8.071899	-19.546509	-13.000488
C:\Users\cware\Desktop\Steller25Nov\TagTesting25Nov2013\M11.DSG	11-1-2013	15:7:31	237744.000000	4754.880000	-0.023438	0.894531	-0.617188	0.155046	-0.258716	0.482569	6.057739	-5.996704	-11.337280
C:\Users\cware\Desktop\Steller25Nov\TagTesting25Nov2013\M11.DSG	11-1-2013	15:7:31	237745.000000	4754.900000	0.019531	0.886719	-0.609375	0.153211	-0.256881	0.484404	5.599976	-7.583618	-11.993408
C:\Users\cware\Desktop\Steller25Nov\TagTesting25Nov2013\M11.DSG	11-1-2013	15:7:31	237746.000000	4754.920000	0.007813	0.882813	-0.585938	0.153211	-0.253211	0.486239	10.208130	-2.288818	-12.573242
C:\Users\cware\Desktop\Steller25Nov\TagTesting25Nov2013\M11.DSG	11-1-2013	15:7:31	237747.000000	4754.940000	0.039063	0.886719	-0.621094	0.153211	-0.251376	0.488073	9.353638	-8.529663	-12.344360
C:\Users\cware\Desktop\Steller25Nov\TagTesting25Nov2013\M11.DSG	11-1-2013	15:7:31	237748.000000	4754.960000	0.007813	0.875000	-0.613281	0.152294	-0.248624	0.491743	8.041382	-5.386353	-10.711670
C:\Users\cware\Desktop\Steller25Nov\TagTesting25Nov2013\M11.DSG	11-1-2013	15:7:31	237749.000000	4754.980000	0.027344	0.910156	-0.609375	0.153211	-0.248624	0.492661	8.987427	-7.049561	-12.802124
C:\Users\cware\Desktop\Steller25Nov\TagTesting25Nov2013\M11.DSG	11-1-2013	15:7:31	237750.000000	4755.000000	0.042969	0.902344	-0.593750	0.152294	-0.245872	0.497248	8.560181	-16.967773	-12.405396
C:\Users\cware\Desktop\Steller25Nov\TagTesting25Nov2013\M11.DSG	11-1-2013	15:7:31	237751.000000	4755.020000	0.027344	0.886719	-0.632813	0.154128	-0.241284	0.497248	11.383057	-4.211426	-10.482788
C:\Users\cware\Desktop\Steller25Nov\TagTesting25Nov2013\M11.DSG	11-1-2013	15:7:31	237752.000000	4755.040000	0.003906	0.882813	-0.621094	0.153211	-0.240367	0.499083	8.911133	-7.064819	-12.817383
C:\Users\cware\Desktop\Steller25Nov\TagTesting25Nov2013\M11.DSG	11-1-2013	15:7:31	237753.000000	4755.060000	0.066406	0.875000	-0.625000	0.153211	-0.236697	0.502752	9.140015	-15.045166	-15.487671
C:\Users\cware\Desktop\Steller25Nov\TagTesting25Nov2013\M11.DSG	11-1-2013	15:7:31	237754.000000	4755.080000	0.039063	0.871094	-0.609375	0.154128	-0.234862	0.503670	10.879517	-9.475708	-14.755249
C:\Users\cware\Desktop\Steller25Nov\TagTesting25Nov2013\M11.DSG	11-1-2013	15:7:31	237755.000000	4755.100000	0.039063	0.843750	-0.617188	0.154128	-0.232110	0.507339	8.956909	-20.034790	-11.154175
C:\Users\cware\Desktop\Steller25Nov\TagTesting25Nov2013\M11.DSG	11-1-2013	15:7:31	237756.000000	4755.120000	0.039063	0.843750	-0.617188	0.155046	-0.229358	0.508257	8.514404	-8.438110	-8.834839
C:\Users\cware\Desktop\Steller25Nov\TagTesting25Nov2013\M11.DSG	11-1-2013	15:7:31	237757.000000	4755.140000	0.027344	0.878906	-0.628906	0.155046	-0.227523	0.511009	8.651733	-9.094238	-8.972168
C:\Users\cware\Desktop\Steller25Nov\TagTesting25Nov2013\M11.DSG	11-1-2013	15:7:31	237758.000000	4755.160000	0.082031	0.878906	-0.605469	0.155046	-0.225688	0.511009	7.949829	-20.660400	-11.260986
C:\Users\cware\Desktop\Steller25Nov\TagTesting25Nov2013\M11.DSG	11-1-2013	15:7:31	237759.000000	4755.180000	0.015625	0.839844	-0.628906	0.155963	-0.222936	0.514679	5.157471	-7.369995	-10.696411
C:\Users\cware\Desktop\Steller25Nov\TagTesting25Nov2013\M11.DSG	11-1-2013	15:7:31	237760.000000	4755.200000	0.058594	0.828125	-0.644531	0.156881	-0.222018	0.515596	4.562378	-11.795044	-9.902954
C:\Users\cware\Desktop\Steller25Nov\TagTesting25Nov2013\M11.DSG	11-1-2013	15:7:31	237761.000000	4755.220000	0.058594	0.832031	-0.632813	0.157798	-0.219266	0.516514	1.892090	-18.218994	-10.391235
C:\Users\cware\Desktop\Steller25Nov\TagTesting25Nov2013\M11.DSG	11-1-2013	15:7:31	237762.000000	4755.240000	0.011719	0.824219	-0.628906	0.157798	-0.218349	0.518349	0.503540	-14.083862	-9.918213
C:\Users\cware\Desktop\Steller25Nov\TagTesting25Nov2013\M11.DSG	11-1-2013	15:7:31	237763.000000	4755.260000	0.039063	0.839844	-0.652344	0.158716	-0.218349	0.519266	1.281738	-16.464233	-10.253906
C:\Users\cware\Desktop\Steller25Nov\TagTesting25Nov2013\M11.DSG	11-1-2013	15:7:31	237764.000000	4755.280000	0.019531	0.832031	-0.652344	0.160550	-0.217431	0.519266	-1.022339	-14.404297	-10.971069
C:\Users\cware\Desktop\Steller25Nov\TagTesting25Nov2013\M11.DSG	11-1-2013	15:7:31	237765.000000	4755.300000	0.027344	0.820313	-0.621094	0.163303	-0.216514	0.520183	-5.569458	-16.479492	-9.246826
C:\Users\cware\Desktop\Steller25Nov\TagTesting25Nov2013\M11.DSG	11-1-2013	15:7:31	237766.000000	4755.320000	0.015625	0.828125	-0.652344	0.164220	-0.216514	0.521101	-4.440308	-15.319824	-7.736206
C:\Users\cware\Desktop\Steller25Nov\TagTesting25Nov2013\M11.DSG	11-1-2013	15:7:31	237767.000000	4755.340000	0.042969	0.828125	-0.636719	0.166055	-0.216514	0.521101	-8.026123	-20.660400	-7.675171
C:\Users\cware\Desktop\Steller25Nov\TagTesting25Nov2013\M11.DSG	11-1-2013	15:7:31	237768.000000	4755.360000	0.042969	0.820313	-0.636719	0.167890	-0.216514	0.520183	-9.445190	-25.222778	-9.948730
C:\Users\cware\Desktop\Steller25Nov\TagTesting25Nov2013\M11.DSG	11-1-2013	15:7:31	237769.000000	4755.380000	0.011719	0.781250	-0.652344	0.170642	-0.217431	0.521101	-11.398315	-15.197754	-7.675171
C:\Users\cware\Desktop\Steller25Nov\TagTesting25Nov2013\M11.DSG	11-1-2013	15:7:31	237770.000000	4755.400000	-0.019531	0.812500	-0.667969	0.171560	-0.218349	0.520183	-12.512207	-7.446289	-7.308960
C:\Users\cware\Desktop\Steller25Nov\TagTesting25Nov2013\M11.DSG	11-1-2013	15:7:31	237771.000000	4755.420000	0.031250	0.835938	-0.625000	0.172477	-0.218349	0.517431	-10.238647	-14.251709	-7.263184
C:\Users\cware\Desktop\Steller25Nov\TagTesting25Nov2013\M11.DSG	11-1-2013	15:7:31	237772.000000	4755.440000	0.027344	0.828125	-0.644531	0.175229	-0.220183	0.519266	-10.375977	-21.697998	-7.736206
C:\Users\cware\Desktop\Steller25Nov\TagTesting25Nov2013\M11.DSG	11-1-2013	15:7:31	237773.000000	4755.460000	0.039063	0.820313	-0.632813	0.176147	-0.221101	0.519266	-10.284424	-15.213013	-6.484985
C:\Users\cware\Desktop\Steller25Nov\TagTesting25Nov2013\M11.DSG	11-1-2013	15:7:31	237774.000000	4755.480000	0.039063	0.800781	-0.625000	0.179817	-0.221101	0.517431	-11.917114	-23.086548	-8.132935
C:\Users\cware\Desktop\Steller25Nov\TagTesting25Nov2013\M11.DSG	11-1-2013	15:7:31	237775.000000	4755.500000	0.015625	0.808594	-0.625000	0.181651	-0.222018	0.517431	-16.860962	-16.479492	-7.263184
C:\Users\cware\Desktop\Steller25Nov\TagTesting25Nov2013\M11.DSG	11-1-2013	15:7:31	237776.000000	4755.520000	0.007813	0.796875	-0.621094	0.182569	-0.223853	0.514679	-19.180298	-22.415161	-5.950928
C:\Users\cware\Desktop\Steller25Nov\TagTesting25Nov2013\M11.DSG	11-1-2013	15:7:31	237777.000000	4755.540000	0.003906	0.812500	-0.636719	0.186239	-0.224771	0.513761	-21.728516	-21.362305	-5.050659
C:\Users\cware\Desktop\Steller25Nov\TagTesting25Nov2013\M11.DSG	11-1-2013	15:7:31	237778.000000	4755.560000	0.019531	0.808594	-0.613281	0.188991	-0.229358	0.510092	-26.168823	-20.248413	-3.890991
C:\Users\cware\Desktop\Steller25Nov\TagTesting25Nov2013\M11.DSG	11-1-2013	15:7:31	237779.000000	4755.580000	0.011719	0.816406	-0.628906	0.189908	-0.233028	0.509174	-30.273438	-21.560669	-4.364014
C:\Users\cware\Desktop\Steller25Nov\TagTesting25Nov2013\M11.DSG	11-1-2013	15:7:31	237780.000000	4755.600000	-0.003906	0.824219	-0.617188	0.191743	-0.236697	0.504587	-34.332275	-8.422852	-1.586914
C:\Users\cware\Desktop\Steller25Nov\TagTesting25Nov2013\M11.DSG	11-1-2013	15:7:31	237781.000000	4755.620000	0.019531	0.800781	-0.597656	0.195413	-0.239450	0.501835	-36.605835	-23.025513	-1.953125
C:\Users\cware\Desktop\Steller25Nov\TagTesting25Nov2013\M11.DSG	11-1-2013	15:7:31	237782.000000	4755.640000	0.019531	0.800781	-0.597656	0.198165	-0.247706	0.494495	-40.435791	-17.288208	-2.868652
C:\Users\cware\Desktop\Steller25Nov\TagTesting25Nov2013\M11.DSG	11-1-2013	15:7:31	237783.000000	4755.660000	-0.019531	0.796875	-0.585938	0.200000	-0.250459	0.491743	-43.731689	-12.969971	0.076294
C:\Users\cware\Desktop\Steller25Nov\TagTesting25Nov2013\M11.DSG	11-1-2013	15:7:31	237784.000000	4755.680000	0.000000	0.792969	-0.558594	0.202752	-0.259633	0.484404	-49.011230	-19.912720	0.137329
C:\Users\cware\Desktop\Steller25Nov\TagTesting25Nov2013\M11.DSG	11-1-2013	15:7:31	237785.000000	4755.700000	-0.023438	0.800781	-0.542969	0.205505	-0.263303	0.481651	-53.054810	-18.646240	2.624512
C:\Users\cware\Desktop\Steller25Nov\TagTesting25Nov2013\M11.DSG	11-1-2013	15:7:31	237786.000000	4755.720000	-0.019531	0.828125	-0.531250	0.207339	-0.272477	0.470642	-57.907104	-7.598877	4.241943
C:\Users\cware\Desktop\Steller25Nov\TagTesting25Nov2013\M11.DSG	11-1-2013	15:7:31	237787.000000	4755.740000	0.000000	0.843750	-0.519531	0.210092	-0.277064	0.465138	-62.774658	-19.760132	6.500244
C:\Users\cware\Desktop\Steller25Nov\TagTesting25Nov2013\M11.DSG	11-1-2013	15:7:31	237788.000000	4755.760000	-0.046875	0.871094	-0.488281	0.213761	-0.289908	0.458716	-67.352295	-13.107300	8.666992
C:\Users\cware\Desktop\Steller25Nov\TagTesting25Nov2013\M11.DSG	11-1-2013	15:7:31	237789.000000	4755.780000	-0.039063	0.906250	-0.464844	0.217431	-0.295413	0.446789	-71.823120	-19.973755	10.345459
C:\Users\cware\Desktop\Steller25Nov\TagTesting25Nov2013\M11.DSG	11-1-2013	15:7:31	237790.000000	4755.800000	-0.078125	0.906250	-0.441406	0.220183	-0.301835	0.439450	-74.981689	-16.937256	12.100220
C:\Users\cware\Desktop\Steller25Nov\TagTesting25Nov2013\M11.DSG	11-1-2013	15:7:31	237791.000000	4755.820000	-0.097656	0.929688	-0.449219	0.225688	-0.313761	0.423853	-75.592041	-18.035889	11.352539
C:\Users\cware\Desktop\Steller25Nov\TagTesting25Nov2013\M11.DSG	11-1-2013	15:7:31	237792.000000	4755.840000	-0.085938	0.945313	-0.457031	0.228440	-0.320183	0.417431	-73.059082	-29.083252	9.124756
C:\Users\cware\Desktop\Steller25Nov\TagTesting25Nov2013\M11.DSG	11-1-2013	15:7:31	237793.000000	4755.860000	-0.144531	0.980469	-0.488281	0.234862	-0.330275	0.400917	-71.701050	-16.113281	8.224487
C:\Users\cware\Desktop\Steller25Nov\TagTesting25Nov2013\M11.DSG	11-1-2013	15:7:31	237794.000000	4755.880000	-0.101563	0.984375	-0.472656	0.237615	-0.333945	0.394495	-68.771362	-23.056030	7.659912
C:\Users\cware\Desktop\Steller25Nov\TagTesting25Nov2013\M11.DSG	11-1-2013	15:7:31	237795.000000	4755.900000	-0.128906	0.964844	-0.484375	0.243119	-0.344037	0.377982	-69.808960	-19.546509	8.911133
C:\Users\cware\Desktop\Steller25Nov\TagTesting25Nov2013\M11.DSG	11-1-2013	15:7:31	237796.000000	4755.920000	-0.152344	0.953125	-0.453125	0.244954	-0.350459	0.370642	-72.067261	-22.079468	11.184692
C:\Users\cware\Desktop\Steller25Nov\TagTesting25Nov2013\M11.DSG	11-1-2013	15:7:31	237797.000000	4755.940000	-0.097656	0.953125	-0.464844	0.252294	-0.359633	0.355046	-74.020386	-20.446777	12.176514
C:\Users\cware\Desktop\Steller25Nov\TagTesting25Nov2013\M11.DSG	11-1-2013	15:7:31	237798.000000	4755.960000	-0.140625	0.976563	-0.460938	0.254128	-0.362385	0.346789	-75.531006	-5.798340	15.045166
C:\Users\cware\Desktop\Steller25Nov\TagTesting25Nov2013\M11.DSG	11-1-2013	15:7:31	237799.000000	4755.980000	-0.136719	0.980469	-0.343750	0.258716	-0.372477	0.330275	-75.546265	-14.755249	14.358521
C:\Users\cware\Desktop\Steller25Nov\TagTesting25Nov2013\M11.DSG	11-1-2013	15:7:31	237800.000000	4756.000000	-0.179688	0.953125	-0.250000	0.262385	-0.377064	0.322018	-76.110840	-3.875732	18.356323
C:\Users\cware\Desktop\Steller25Nov\TagTesting25Nov2013\M11.DSG	11-1-2013	15:7:31	237801.000000	4756.020000	-0.160156	0.957031	-0.210938	0.267890	-0.384404	0.304587	-70.861816	-14.358521	14.648438
C:\Users\cware\Desktop\Steller25Nov\TagTesting25Nov2013\M11.DSG	11-1-2013	15:7:31	237802.000000	4756.040000	-0.121094	0.984375	-0.234375	0.268807	-0.387156	0.296330	-63.400269	-22.811890	13.107300
C:\Users\cware\Desktop\Steller25Nov\TagTesting25Nov2013\M11.DSG	11-1-2013	15:7:31	237803.000000	4756.060000	-0.117188	1.015625	-0.273438	0.275229	-0.392661	0.279817	-55.053711	-14.511108	13.565063
C:\Users\cware\Desktop\Steller25Nov\TagTesting25Nov2013\M11.DSG	11-1-2013	15:7:31	237804.000000	4756.080000	-0.191406	1.062500	-0.289063	0.277982	-0.393578	0.275229	-48.950195	-8.331299	10.711670
C:\Users\cware\Desktop\Steller25Nov\TagTesting25Nov2013\M11.DSG	11-1-2013	15:7:31	237805.000000	4756.100000	-0.125000	1.093750	-0.285156	0.280734	-0.398165	0.264220	-42.572021	-9.323120	1.159668
C:\Users\cware\Desktop\Steller25Nov\TagTesting25Nov2013\M11.DSG	11-1-2013	15:7:31	237806.000000	4756.120000	-0.054688	1.097656	-0.308594	0.281651	-0.399083	0.259633	-35.781860	9.368896	-3.234863
C:\Users\cware\Desktop\Steller25Nov\TagTesting25Nov2013\M11.DSG	11-1-2013	15:7:31	237807.000000	4756.140000	-0.031250	1.082031	-0.363281	0.280734	-0.400917	0.252294	-23.742676	14.709473	-10.650635
C:\Users\cware\Desktop\Steller25Nov\TagTesting25Nov2013\M11.DSG	11-1-2013	15:7:31	237808.000000	4756.160000	0.046875	1.031250	-0.312500	0.278899	-0.400917	0.252294	-15.686035	20.874023	-13.412476
C:\Users\cware\Desktop\Steller25Nov\TagTesting25Nov2013\M11.DSG	11-1-2013	15:7:31	237809.000000	4756.180000	0.207031	0.968750	-0.300781	0.274312	-0.402752	0.250459	-14.846802	19.134521	-13.061523
C:\Users\cware\Desktop\Steller25Nov\TagTesting25Nov2013\M11.DSG	11-1-2013	15:7:31	237810.000000	4756.200000	0.160156	0.949219	-0.292969	0.272477	-0.402752	0.247706	-19.271851	6.195068	-10.711670
C:\Users\cware\Desktop\Steller25Nov\TagTesting25Nov2013\M11.DSG	11-1-2013	15:7:31	237811.000000	4756.220000	0.085938	0.929688	-0.304688	0.270642	-0.405505	0.243119	-28.640747	17.532349	-7.888794
C:\Users\cware\Desktop\Steller25Nov\TagTesting25Nov2013\M11.DSG	11-1-2013	15:7:31	237812.000000	4756.240000	0.101563	0.875000	-0.316406	0.269725	-0.406422	0.240367	-36.254883	20.828247	-3.646851
C:\Users\cware\Desktop\Steller25Nov\TagTesting25Nov2013\M11.DSG	11-1-2013	15:7:31	237813.000000	4756.260000	0.152344	0.890625	-0.277344	0.267890	-0.408257	0.237615	-39.672852	11.825562	-1.251221
C:\Users\cware\Desktop\Steller25Nov\TagTesting25Nov2013\M11.DSG	11-1-2013	15:7:31	237814.000000	4756.280000	0.160156	0.875000	-0.253906	0.267890	-0.410092	0.228440	-43.243408	4.379272	-2.044678
C:\Users\cware\Desktop\Steller25Nov\TagTesting25Nov2013\M11.DSG	11-1-2013	15:7:31	237815.000000	4756.300000	0.109375	0.894531	-0.246094	0.267890	-0.411009	0.223853	-44.540405	8.346558	-1.724243
C:\Users\cware\Desktop\Steller25Nov\TagTesting25Nov2013\M11.DSG	11-1-2013	15:7:31	237816.000000	4756.320000	0.089844	0.933594	-0.183594	0.268807	-0.413761	0.211927	-43.563843	5.569458	-2.014160
C:\Users\cware\Desktop\Steller25Nov\TagTesting25Nov2013\M11.DSG	11-1-2013	15:7:31	237817.000000	4756.340000	0.046875	0.972656	-0.164063	0.268807	-0.414679	0.206422	-48.751831	-0.076294	-2.883911
C:\Users\cware\Desktop\Steller25Nov\TagTesting25Nov2013\M11.DSG	11-1-2013	15:7:31	237818.000000	4756.360000	0.027344	0.984375	-0.152344	0.266972	-0.416514	0.195413	-49.133301	7.278442	-4.531860
C:\Users\cware\Desktop\Steller25Nov\TagTesting25Nov2013\M11.DSG	11-1-2013	15:7:31	237819.000000	4756.380000	0.046875	1.039063	-0.089844	0.267890	-0.418349	0.189908	-48.751831	-2.578735	-7.293701
C:\Users\cware\Desktop\Steller25Nov\TagTesting25Nov2013\M11.DSG	11-1-2013	15:7:31	237820.000000	4756.400000	-0.007813	1.019531	-0.113281	0.267890	-0.420183	0.178899	-48.034668	5.233765	-9.170532
C:\Users\cware\Desktop\Steller25Nov\TagTesting25Nov2013\M11.DSG	11-1-2013	15:7:31	237821.000000	4756.420000	-0.007813	1.019531	-0.042969	0.266055	-0.422018	0.172477	-51.605225	12.802124	-8.636475
C:\Users\cware\Desktop\Steller25Nov\TagTesting25Nov2013\M11.DSG	11-1-2013	15:7:31	237822.000000	4756.440000	-0.003906	1.031250	-0.011719	0.264220	-0.423853	0.161468	-48.324585	11.505127	-8.422852
C:\Users\cware\Desktop\Steller25Nov\TagTesting25Nov2013\M11.DSG	11-1-2013	15:7:31	237823.000000	4756.460000	-0.011719	1.019531	0.039063	0.263303	-0.425688	0.155963	-47.286987	-2.685547	-10.498047
C:\Users\cware\Desktop\Steller25Nov\TagTesting25Nov2013\M11.DSG	11-1-2013	15:7:31	237824.000000	4756.480000	-0.085938	0.992188	-0.011719	0.261468	-0.427523	0.144954	-44.845581	13.275146	-4.302979
C:\Users\cware\Desktop\Steller25Nov\TagTesting25Nov2013\M11.DSG	11-1-2013	15:7:31	237825.000000	4756.500000	-0.062500	0.957031	0.007813	0.262385	-0.427523	0.140367	-41.015625	-4.486084	-5.065918
C:\Users\cware\Desktop\Steller25Nov\TagTesting25Nov2013\M11.DSG	11-1-2013	15:7:31	237826.000000	4756.520000	-0.183594	1.023438	0.031250	0.262385	-0.429358	0.132110	-37.689209	6.286621	-3.814697
C:\Users\cware\Desktop\Steller25Nov\TagTesting25Nov2013\M11.DSG	11-1-2013	15:7:31	237827.000000	4756.540000	-0.121094	1.023438	0.023438	0.262385	-0.428440	0.128440	-35.156250	-12.268066	-6.286621
C:\Users\cware\Desktop\Steller25Nov\TagTesting25Nov2013\M11.DSG	11-1-2013	15:7:31	237828.000000	4756.560000	-0.269531	1.015625	0.058594	0.261468	-0.428440	0.123853	-33.172607	36.132813	-2.212524
C:\Users\cware\Desktop\Steller25Nov\TagTesting25Nov2013\M11.DSG	11-1-2013	15:7:31	237829.000000	4756.580000	-0.078125	0.992188	0.089844	0.261468	-0.430275	0.116514	-26.718140	1.693726	-9.933472
C:\Users\cware\Desktop\Steller25Nov\TagTesting25Nov2013\M11.DSG	11-1-2013	15:7:31	237830.000000	4756.600000	-0.167969	0.980469	0.058594	0.259633	-0.430275	0.115596	-19.836426	12.084961	-14.129639
C:\Users\cware\Desktop\Steller25Nov\TagTesting25Nov2013\M11.DSG	11-1-2013	15:7:31	237831.000000	4756.620000	-0.082031	0.984375	0.097656	0.256881	-0.431193	0.111927	-14.343262	2.059937	-12.603760
C:\Users\cware\Desktop\Steller25Nov\TagTesting25Nov2013\M11.DSG	11-1-2013	15:7:31	237832.000000	4756.640000	-0.191406	0.972656	0.074219	0.255963	-0.431193	0.110092	-12.756348	1.388550	-13.381958
C:\Users\cware\Desktop\Steller25Nov\TagTesting25Nov2013\M11.DSG	11-1-2013	15:7:31	237833.000000	4756.660000	-0.093750	0.953125	0.144531	0.254128	-0.433028	0.109174	-13.229370	14.343262	-7.843018
C:\Users\cware\Desktop\Steller25Nov\TagTesting25Nov2013\M11.DSG	11-1-2013	15:7:31	237834.000000	4756.680000	-0.164063	0.968750	0.074219	0.253211	-0.433028	0.107339	-17.089844	3.402710	-7.049561
C:\Users\cware\Desktop\Steller25Nov\TagTesting25Nov2013\M11.DSG	11-1-2013	15:7:31	237835.000000	4756.700000	-0.117188	0.957031	0.101563	0.252294	-0.433028	0.104587	-13.442993	15.701294	-7.659912
C:\Users\cware\Desktop\Steller25Nov\TagTesting25Nov2013\M11.DSG	11-1-2013	15:7:31	237836.000000	4756.720000	-0.117188	0.957031	0.101563	0.250459	-0.432110	0.103670	-13.198853	14.862061	-11.749268
C:\Users\cware\Desktop\Steller25Nov\TagTesting25Nov2013\M11.DSG	11-1-2013	15:7:31	237837.000000	4756.740000	-0.152344	0.968750	0.097656	0.248624	-0.433028	0.102752	-11.642456	18.814087	-12.390137
C:\Users\cware\Desktop\Steller25Nov\TagTesting25Nov2013\M11.DSG	11-1-2013	15:7:31	237838.000000	4756.760000	-0.109375	0.953125	0.160156	0.247706	-0.433028	0.102752	-10.269165	12.512207	-14.251709
C:\Users\cware\Desktop\Steller25Nov\TagTesting25Nov2013\M11.DSG	11-1-2013	15:7:31	237839.000000	4756.780000	-0.140625	0.984375	0.109375	0.244954	-0.433028	0.101835	-6.408691	-11.489868	-13.153076
C:\Users\cware\Desktop\Steller25Nov\TagTesting25Nov2013\M11.DSG	11-1-2013	15:7:31	237840.000000	4756.800000	-0.238281	0.992188	0.089844	0.244037	-0.433028	0.101835	-7.827759	26.214600	-9.216309
C:\Users\cware\Desktop\Steller25Nov\TagTesting25Nov2013\M11.DSG	11-1-2013	15:7:31	237841.000000	4756.820000	-0.167969	0.972656	0.070313	0.242202	-0.433945	0.102752	-8.926392	24.963379	-7.263184
C:\Users\cware\Desktop\Steller25Nov\TagTesting25Nov2013\M11.DSG	11-1-2013	15:7:31	237842.000000	4756.840000	-0.078125	0.988281	0.117188	0.242202	-0.433028	0.100917	-10.223389	11.383057	-9.750366
C:\Users\cware\Desktop\Steller25Nov\TagTesting25Nov2013\M11.DSG	11-1-2013	15:7:31	237843.000000	4756.860000	-0.152344	0.957031	0.078125	0.239450	-0.433028	0.101835	-8.666992	29.037476	-7.278442
C:\Users\cware\Desktop\Steller25Nov\TagTesting25Nov2013\M11.DSG	11-1-2013	15:7:31	237844.000000	4756.880000	-0.019531	0.968750	0.136719	0.238532	-0.433945	0.100917	-7.324219	-21.621704	-10.925293
C:\Users\cware\Desktop\Steller25Nov\TagTesting25Nov2013\M11.DSG	11-1-2013	15:7:31	237845.000000	4756.900000	-0.207031	0.960938	0.093750	0.237615	-0.434862	0.100000	-7.537842	14.480591	-6.927490
C:\Users\cware\Desktop\Steller25Nov\TagTesting25Nov2013\M11.DSG	11-1-2013	15:7:31	237846.000000	4756.920000	-0.097656	0.980469	0.089844	0.235780	-0.433945	0.100917	-6.912231	2.334595	-12.481689
C:\Users\cware\Desktop\Steller25Nov\TagTesting25Nov2013\M11.DSG	11-1-2013	15:7:31	237847.000000	4756.940000	-0.175781	0.972656	0.125000	0.234862	-0.433028	0.100917	-3.494263	0.274658	-10.238647
C:\Users\cware\Desktop\Steller25Nov\TagTesting25Nov2013\M11.DSG	11-1-2013	15:7:31	237848.000000	4756.960000	-0.156250	0.972656	0.082031	0.233945	-0.434862	0.103670	-1.266479	2.349854	-8.377075
C:\Users\cware\Desktop\Steller25Nov\TagTesting25Nov2013\M11.DSG	11-1-2013	15:7:31	237849.000000	4756.980000	-0.136719	0.945313	0.070313	0.232110	-0.434862	0.102752	-5.554199	16.571045	-9.704590
C:\Users\cware\Desktop\Steller25Nov\TagTesting25Nov2013\M11.DSG	11-1-2013	15:7:31	237850.000000	4757.000000	-0.148438	0.945313	0.062500	0.232110	-0.434862	0.103670	-5.813599	18.280029	-10.147095
C:\Users\cware\Desktop\Steller25Nov\TagTesting25Nov2013\M11.DSG	11-1-2013	15:7:31	237851.000000	4757.020000	-0.109375	0.960938	0.089844	0.230275	-0.434862	0.103670	-7.690430	18.493652	-7.904053
C:\Users\cware\Desktop\Steller25Nov\TagTesting25Nov2013\M11.DSG	11-1-2013	15:7:31	237852.000000	4757.040000	-0.140625	0.957031	0.089844	0.230275	-0.434862	0.103670	-5.722046	18.493652	-7.568359
C:\Users\cware\Desktop\Steller25Nov\TagTesting25Nov2013\M11.DSG	11-1-2013	15:7:31	237853.000000	4757.060000	-0.082031	0.972656	0.078125	0.228440	-0.433945	0.103670	-6.439209	19.729614	-5.828857
C:\Users\cware\Desktop\Steller25Nov\TagTesting25Nov2013\M11.DSG	11-1-2013	15:7:31	237854.000000	4757.080000	-0.097656	0.964844	0.117188	0.227523	-0.433945	0.100917	-3.173828	4.272461	-5.966187
C:\Users\cware\Desktop\Steller25Nov\TagTesting25Nov2013\M11.DSG	11-1-2013	15:7:31	237855.000000	4757.100000	-0.097656	0.921875	0.109375	0.227523	-0.434862	0.103670	-7.492065	13.946533	-2.044678
C:\Users\cware\Desktop\Steller25Nov\TagTesting25Nov2013\M11.DSG	11-1-2013	15:7:31	237856.000000	4757.120000	-0.136719	0.894531	0.101563	0.226606	-0.434862	0.101835	-9.796143	9.155273	-5.172729
C:\Users\cware\Desktop\Steller25Nov\TagTesting25Nov2013\M11.DSG	11-1-2013	15:7:31	237857.000000	4757.140000	-0.105469	0.953125	0.085938	0.226606	-0.435780	0.102752	-11.123657	6.134033	-4.318237
C:\Users\cware\Desktop\Steller25Nov\TagTesting25Nov2013\M11.DSG	11-1-2013	15:7:31	237858.000000	4757.160000	-0.101563	0.945313	0.117188	0.226606	-0.435780	0.100000	-12.573242	15.365601	-7.446289
C:\Users\cware\Desktop\Steller25Nov\TagTesting25Nov2013\M11.DSG	11-1-2013	15:7:31	237859.000000	4757.180000	-0.144531	0.960938	0.089844	0.225688	-0.435780	0.099083	-12.054443	11.932373	-7.904053
C:\Users\cware\Desktop\Steller25Nov\TagTesting25Nov2013\M11.DSG	11-1-2013	15:7:31	237860.000000	4757.200000	-0.097656	0.984375	0.101563	0.222936	-0.435780	0.096330	-7.064819	5.477905	-9.674072
C:\Users\cware\Desktop\Steller25Nov\TagTesting25Nov2013\M11.DSG	11-1-2013	15:7:31	237861.000000	4757.220000	-0.093750	0.957031	0.093750	0.222936	-0.434862	0.097248	-12.954712	8.666992	-9.292603
C:\Users\cware\Desktop\Steller25Nov\TagTesting25Nov2013\M11.DSG	11-1-2013	15:7:31	237862.000000	4757.240000	-0.167969	0.941406	0.109375	0.222018	-0.437615	0.096330	-6.500244	6.149292	-6.851196
C:\Users\cware\Desktop\Steller25Nov\TagTesting25Nov2013\M11.DSG	11-1-2013	15:7:31	237863.000000	4757.260000	-0.148438	0.917969	0.113281	0.222018	-0.434862	0.096330	-10.437012	10.772705	-4.302979
C:\Users\cware\Desktop\Steller25Nov\TagTesting25Nov2013\M11.DSG	11-1-2013	15:7:31	237864.000000	4757.280000	-0.113281	0.960938	0.121094	0.222018	-0.435780	0.095413	-12.237549	1.266479	-10.482788
C:\Users\cware\Desktop\Steller25Nov\TagTesting25Nov2013\M11.DSG	11-1-2013	15:7:31	237865.000000	4757.300000	-0.089844	0.960938	0.132813	0.221101	-0.436697	0.094495	-8.285522	-3.677368	-7.705688
C:\Users\cware\Desktop\Steller25Nov\TagTesting25Nov2013\M11.DSG	11-1-2013	15:7:31	237866.000000	4757.320000	-0.183594	0.945313	0.109375	0.220183	-0.436697	0.094495	-12.557983	8.178711	-7.797241
C:\Users\cware\Desktop\Steller25Nov\TagTesting25Nov2013\M11.DSG	11-1-2013	15:7:31	237867.000000	4757.340000	-0.171875	0.917969	0.128906	0.219266	-0.435780	0.093578	-13.427734	17.562866	-4.821777
C:\Users\cware\Desktop\Steller25Nov\TagTesting25Nov2013\M11.DSG	11-1-2013	15:7:31	237868.000000	4757.360000	-0.148438	0.910156	0.109375	0.218349	-0.435780	0.091743	-11.398315	13.504028	-4.425049
C:\Users\cware\Desktop\Steller25Nov\TagTesting25Nov2013\M11.DSG	11-1-2013	15:7:31	237869.000000	4757.380000	-0.125000	0.917969	0.109375	0.218349	-0.435780	0.090826	-9.902954	6.958008	-4.821777
C:\Users\cware\Desktop\Steller25Nov\TagTesting25Nov2013\M11.DSG	11-1-2013	15:7:31	237870.000000	4757.400000	-0.132813	0.929688	0.121094	0.218349	-0.436697	0.089908	-10.528564	7.720947	-4.592896
C:\Users\cware\Desktop\Steller25Nov\TagTesting25Nov2013\M11.DSG	11-1-2013	15:7:31	237871.000000	4757.420000	-0.156250	0.910156	0.101563	0.218349	-0.436697	0.088991	-15.869141	3.723145	-3.005981
C:\Users\cware\Desktop\Steller25Nov\TagTesting25Nov2013\M11.DSG	11-1-2013	15:7:31	237872.000000	4757.440000	-0.175781	0.898438	0.066406	0.218349	-0.437615	0.086239	-20.401001	5.432129	-2.212524
C:\Users\cware\Desktop\Steller25Nov\TagTesting25Nov2013\M11.DSG	11-1-2013	15:7:31	237873.000000	4757.460000	-0.121094	0.886719	0.085938	0.218349	-0.437615	0.082569	-24.597168	-1.678467	-2.578735
C:\Users\cware\Desktop\Steller25Nov\TagTesting25Nov2013\M11.DSG	11-1-2013	15:7:31	237874.000000	4757.480000	-0.164063	0.894531	0.089844	0.219266	-0.437615	0.079817	-24.612427	9.597778	-2.914429
C:\Users\cware\Desktop\Steller25Nov\TagTesting25Nov2013\M11.DSG	11-1-2013	15:7:31	237875.000000	4757.500000	-0.148438	0.894531	0.082031	0.218349	-0.437615	0.071560	-27.770996	13.107300	-3.723145
C:\Users\cware\Desktop\Steller25Nov\TagTesting25Nov2013\M11.DSG	11-1-2013	15:7:31	237876.000000	4757.520000	-0.148438	0.917969	0.062500	0.219266	-0.437615	0.070642	-28.289795	-7.827759	-6.072998
C:\Users\cware\Desktop\Steller25Nov\TagTesting25Nov2013\M11.DSG	11-1-2013	15:7:31	237877.000000	4757.540000	-0.179688	0.902344	0.140625	0.218349	-0.437615	0.064220	-36.636353	4.028320	-1.266479
C:\Users\cware\Desktop\Steller25Nov\TagTesting25Nov2013\M11.DSG	11-1-2013	15:7:31	237878.000000	4757.560000	-0.117188	0.859375	0.148438	0.218349	-0.437615	0.060550	-42.312622	-12.527466	-1.541138
C:\Users\cware\Desktop\Steller25Nov\TagTesting25Nov2013\M11.DSG	11-1-2013	15:7:31	237879.000000	4757.580000	-0.089844	0.867188	0.093750	0.219266	-0.437615	0.049541	-46.646118	-19.515991	-0.350952
C:\Users\cware\Desktop\Steller25Nov\TagTesting25Nov2013\M11.DSG	11-1-2013	15:7:31	237880.000000	4757.600000	-0.074219	0.906250	0.058594	0.220183	-0.438532	0.044954	-44.464111	-11.901855	-0.061035
C:\Users\cware\Desktop\Steller25Nov\TagTesting25Nov2013\M11.DSG	11-1-2013	15:7:31	237881.000000	4757.620000	-0.074219	0.890625	0.050781	0.220183	-0.437615	0.032110	-41.870117	-23.330688	-2.426147
C:\Users\cware\Desktop\Steller25Nov\TagTesting25Nov2013\M11.DSG	11-1-2013	15:7:31	237882.000000	4757.640000	-0.144531	0.878906	0.085938	0.220183	-0.437615	0.028440	-37.567139	-8.499146	0.442505
C:\Users\cware\Desktop\Steller25Nov\TagTesting25Nov2013\M11.DSG	11-1-2013	15:7:31	237883.000000	4757.660000	-0.191406	0.843750	0.175781	0.221101	-0.436697	0.020183	-37.292480	-1.266479	-1.998901
C:\Users\cware\Desktop\Steller25Nov\TagTesting25Nov2013\M11.DSG	11-1-2013	15:7:31	237884.000000	4757.680000	-0.226563	0.843750	0.238281	0.222018	-0.436697	0.016514	-32.180786	12.023926	-0.061035
C:\Users\cware\Desktop\Steller25Nov\TagTesting25Nov2013\M11.DSG	11-1-2013	15:7:31	237885.000000	4757.700000	-0.230469	0.855469	0.226563	0.222018	-0.435780	0.008257	-33.187866	10.528564	0.259399
C:\Users\cware\Desktop\Steller25Nov\TagTesting25Nov2013\M11.DSG	11-1-2013	15:7:31	237886.000000	4757.720000	-0.132813	0.914063	0.187500	0.222936	-0.435780	0.005505	-32.379150	-2.227783	-1.968384
C:\Users\cware\Desktop\Steller25Nov\TagTesting25Nov2013\M11.DSG	11-1-2013	15:7:31	237887.000000	4757.740000	-0.148438	0.945313	0.128906	0.222936	-0.435780	-0.002752	-31.143188	8.041382	-2.822876
C:\Users\cware\Desktop\Steller25Nov\TagTesting25Nov2013\M11.DSG	11-1-2013	15:7:31	237888.000000	4757.760000	-0.074219	0.945313	0.105469	0.223853	-0.434862	-0.005505	-22.750854	13.824463	-1.510620
C:\Users\cware\Desktop\Steller25Nov\TagTesting25Nov2013\M11.DSG	11-1-2013	15:7:31	237889.000000	4757.780000	-0.062500	0.968750	0.160156	0.223853	-0.433945	-0.008257	-16.479492	21.102905	-5.355835
C:\Users\cware\Desktop\Steller25Nov\TagTesting25Nov2013\M11.DSG	11-1-2013	15:7:31	237890.000000	4757.800000	-0.062500	0.968750	0.160156	0.224771	-0.433028	-0.010092	-10.559082	12.512207	-9.323120
C:\Users\cware\Desktop\Steller25Nov\TagTesting25Nov2013\M11.DSG	11-1-2013	15:7:31	237891.000000	4757.820000	0.027344	0.882813	0.089844	0.222936	-0.433028	-0.011009	-7.919312	25.756836	-7.385254
C:\Users\cware\Desktop\Steller25Nov\TagTesting25Nov2013\M11.DSG	11-1-2013	15:7:31	237892.000000	4757.840000	0.109375	0.875000	0.085938	0.222936	-0.431193	-0.011927	-13.534546	17.761230	-9.384155
C:\Users\cware\Desktop\Steller25Nov\TagTesting25Nov2013\M11.DSG	11-1-2013	15:7:31	237893.000000	4757.860000	0.062500	0.867188	0.113281	0.223853	-0.433028	-0.011927	-15.258789	18.035889	-8.804321
C:\Users\cware\Desktop\Steller25Nov\TagTesting25Nov2013\M11.DSG	11-1-2013	15:7:31	237894.000000	4757.880000	0.050781	0.835938	0.101563	0.222936	-0.432110	-0.016514	-19.271851	26.229858	-6.317139
C:\Users\cware\Desktop\Steller25Nov\TagTesting25Nov2013\M11.DSG	11-1-2013	15:7:31	237895.000000	4757.900000	0.085938	0.792969	0.085938	0.222936	-0.432110	-0.016514	-19.317627	7.247925	-5.905151
C:\Users\cware\Desktop\Steller25Nov\TagTesting25Nov2013\M11.DSG	11-1-2013	15:7:31	237896.000000	4757.920000	-0.015625	0.773438	0.101563	0.223853	-0.430275	-0.022018	-19.989014	28.793335	-3.250122
C:\Users\cware\Desktop\Steller25Nov\TagTesting25Nov2013\M11.DSG	11-1-2013	15:7:31	237897.000000	4757.940000	0.078125	0.800781	0.167969	0.222936	-0.430275	-0.023853	-25.894165	17.776489	-6.469727
C:\Users\cware\Desktop\Steller25Nov\TagTesting25Nov2013\M11.DSG	11-1-2013	15:7:31	237898.000000	4757.960000	0.000000	0.808594	0.152344	0.223853	-0.430275	-0.029358	-23.300171	19.485474	-2.365112
C:\Users\cware\Desktop\Steller25Nov\TagTesting25Nov2013\M11.DSG	11-1-2013	15:7:31	237899.000000	4757.980000	-0.046875	0.832031	0.171875	0.224771	-0.429358	-0.033028	-25.924683	37.261963	-0.427246
C:\Users\cware\Desktop\Steller25Nov\TagTesting25Nov2013\M11.DSG	11-1-2013	15:7:31	237900.000000	4758.000000	0.031250	0.867188	0.183594	0.226606	-0.427523	-0.036697	-23.040771	8.316040	-3.143311
C:\Users\cware\Desktop\Steller25Nov\TagTesting25Nov2013\M11.DSG	11-1-2013	15:7:31	237901.000000	4758.020000	-0.031250	0.863281	0.199219	0.227523	-0.426606	-0.040367	-26.901245	26.733398	-6.973267
C:\Users\cware\Desktop\Steller25Nov\TagTesting25Nov2013\M11.DSG	11-1-2013	15:7:31	237902.000000	4758.040000	-0.011719	0.894531	0.222656	0.226606	-0.426606	-0.044037	-24.398804	19.790649	-8.087158
C:\Users\cware\Desktop\Steller25Nov\TagTesting25Nov2013\M11.DSG	11-1-2013	15:7:31	237903.000000	4758.060000	-0.031250	0.914063	0.253906	0.226606	-0.425688	-0.046789	-19.714355	10.940552	-8.255005
C:\Users\cware\Desktop\Steller25Nov\TagTesting25Nov2013\M11.DSG	11-1-2013	15:7:31	237904.000000	4758.080000	-0.031250	0.894531	0.296875	0.227523	-0.425688	-0.048624	-22.003174	17.547607	-8.880615
C:\Users\cware\Desktop\Steller25Nov\TagTesting25Nov2013\M11.DSG	11-1-2013	15:7:31	237905.000000	4758.100000	-0.042969	0.875000	0.296875	0.226606	-0.423853	-0.053211	-14.831543	14.297485	-6.332397
C:\Users\cware\Desktop\Steller25Nov\TagTesting25Nov2013\M11.DSG	11-1-2013	15:7:31	237906.000000	4758.120000	-0.109375	0.914063	0.292969	0.227523	-0.424771	-0.055046	-15.762329	4.196167	-10.528564
C:\Users\cware\Desktop\Steller25Nov\TagTesting25Nov2013\M11.DSG	11-1-2013	15:7:31	237907.000000	4758.140000	-0.082031	0.933594	0.320313	0.225688	-0.422936	-0.057798	-12.802124	-16.387939	-10.482788
C:\Users\cware\Desktop\Steller25Nov\TagTesting25Nov2013\M11.DSG	11-1-2013	15:7:31	237908.000000	4758.160000	-0.156250	0.902344	0.328125	0.224771	-0.422018	-0.057798	-13.153076	7.186890	-8.010864
C:\Users\cware\Desktop\Steller25Nov\TagTesting25Nov2013\M11.DSG	11-1-2013	15:7:31	237909.000000	4758.180000	-0.136719	0.863281	0.347656	0.223853	-0.422018	-0.059633	-8.636475	-2.670288	-7.598877
C:\Users\cware\Desktop\Steller25Nov\TagTesting25Nov2013\M11.DSG	11-1-2013	15:7:31	237910.000000	4758.200000	-0.121094	0.843750	0.296875	0.223853	-0.422936	-0.060550	-11.291504	-6.286621	-7.995605
C:\Users\cware\Desktop\Steller25Nov\TagTesting25Nov2013\M11.DSG	11-1-2013	15:7:31	237911.000000	4758.220000	-0.234375	0.820313	0.339844	0.222936	-0.422018	-0.061468	-2.441406	6.103516	-6.484985
C:\Users\cware\Desktop\Steller25Nov\TagTesting25Nov2013\M11.DSG	11-1-2013	15:7:31	237912.000000	4758.240000	-0.101563	0.824219	0.359375	0.223853	-0.422018	-0.060550	0.061035	7.827759	-6.286621
C:\Users\cware\Desktop\Steller25Nov\TagTesting25Nov2013\M11.DSG	11-1-2013	15:7:31	237913.000000	4758.260000	-0.140625	0.820313	0.363281	0.221101	-0.422018	-0.060550	-3.097534	-4.486084	-8.926392
C:\Users\cware\Desktop\Steller25Nov\TagTesting25Nov2013\M11.DSG	11-1-2013	15:7:31	237914.000000	4758.280000	-0.210938	0.828125	0.343750	0.222018	-0.421101	-0.060550	-9.017944	11.840820	-10.055542
C:\Users\cware\Desktop\Steller25Nov\TagTesting25Nov2013\M11.DSG	11-1-2013	15:7:31	237915.000000	4758.300000	-0.101563	0.875000	0.394531	0.220183	-0.422936	-0.061468	-1.159668	-11.596680	-9.414673
C:\Users\cware\Desktop\Steller25Nov\TagTesting25Nov2013\M11.DSG	11-1-2013	15:7:31	237916.000000	4758.320000	-0.203125	0.863281	0.367188	0.219266	-0.422018	-0.063303	2.532959	0.396729	-5.966187
C:\Users\cware\Desktop\Steller25Nov\TagTesting25Nov2013\M11.DSG	11-1-2013	15:7:31	237917.000000	4758.340000	-0.109375	0.847656	0.343750	0.219266	-0.421101	-0.060550	-6.927490	1.007080	-9.109497
C:\Users\cware\Desktop\Steller25Nov\TagTesting25Nov2013\M11.DSG	11-1-2013	15:7:31	237918.000000	4758.360000	-0.214844	0.832031	0.328125	0.217431	-0.422018	-0.061468	-8.392334	-2.609253	-8.224487
C:\Users\cware\Desktop\Steller25Nov\TagTesting25Nov2013\M11.DSG	11-1-2013	15:7:31	237919.000000	4758.380000	-0.218750	0.894531	0.371094	0.216514	-0.421101	-0.064220	-13.519287	19.165039	-7.949829
C:\Users\cware\Desktop\Steller25Nov\TagTesting25Nov2013\M11.DSG	11-1-2013	15:7:31	237920.000000	4758.400000	-0.093750	0.886719	0.398438	0.216514	-0.421101	-0.063303	-8.224487	-11.505127	-6.820679
C:\Users\cware\Desktop\Steller25Nov\TagTesting25Nov2013\M11.DSG	11-1-2013	15:7:31	237921.000000	4758.420000	-0.152344	0.914063	0.406250	0.216514	-0.422018	-0.064220	-11.016846	-2.151489	-10.467529
C:\Users\cware\Desktop\Steller25Nov\TagTesting25Nov2013\M11.DSG	11-1-2013	15:7:31	237922.000000	4758.440000	-0.085938	0.902344	0.406250	0.213761	-0.420183	-0.065138	-9.552002	-20.065308	-11.932373
C:\Users\cware\Desktop\Steller25Nov\TagTesting25Nov2013\M11.DSG	11-1-2013	15:7:31	237923.000000	4758.460000	-0.214844	0.886719	0.316406	0.213761	-0.422018	-0.066055	-3.723145	0.442505	-6.652832
C:\Users\cware\Desktop\Steller25Nov\TagTesting25Nov2013\M11.DSG	11-1-2013	15:7:31	237924.000000	4758.480000	-0.167969	0.871094	0.371094	0.211927	-0.421101	-0.064220	-6.851196	-7.385254	-7.369995
C:\Users\cware\Desktop\Steller25Nov\TagTesting25Nov2013\M11.DSG	11-1-2013	15:7:31	237925.000000	4758.500000	-0.171875	0.843750	0.312500	0.211009	-0.422018	-0.064220	1.251221	-11.123657	-3.524780
C:\Users\cware\Desktop\Steller25Nov\TagTesting25Nov2013\M11.DSG	11-1-2013	15:7:31	237926.000000	4758.520000	-0.234375	0.843750	0.324219	0.210092	-0.422018	-0.063303	-1.556396	14.572144	-4.745483
C:\Users\cware\Desktop\Steller25Nov\TagTesting25Nov2013\M11.DSG	11-1-2013	15:7:31	237927.000000	4758.540000	-0.164063	0.816406	0.351563	0.211927	-0.422018	-0.062385	-2.578735	-5.615234	-7.171631
C:\Users\cware\Desktop\Steller25Nov\TagTesting25Nov2013\M11.DSG	11-1-2013	15:7:31	237928.000000	4758.560000	-0.167969	0.835938	0.308594	0.211009	-0.422936	-0.061468	0.198364	-10.330200	-7.934570
C:\Users\cware\Desktop\Steller25Nov\TagTesting25Nov2013\M11.DSG	11-1-2013	15:7:31	237929.000000	4758.580000	-0.203125	0.878906	0.324219	0.209174	-0.422018	-0.061468	-2.059937	-12.908936	-11.322021
C:\Users\cware\Desktop\Steller25Nov\TagTesting25Nov2013\M11.DSG	11-1-2013	15:7:31	237930.000000	4758.600000	-0.230469	0.824219	0.300781	0.207339	-0.422018	-0.061468	-0.793457	14.587402	-7.690430
C:\Users\cware\Desktop\Steller25Nov\TagTesting25Nov2013\M11.DSG	11-1-2013	15:7:31	237931.000000	4758.620000	-0.207031	0.812500	0.281250	0.207339	-0.422936	-0.059633	2.731323	5.493164	-4.852295
C:\Users\cware\Desktop\Steller25Nov\TagTesting25Nov2013\M11.DSG	11-1-2013	15:7:31	237932.000000	4758.640000	-0.152344	0.808594	0.277344	0.209174	-0.423853	-0.057798	-1.022339	13.427734	-4.211426
C:\Users\cware\Desktop\Steller25Nov\TagTesting25Nov2013\M11.DSG	11-1-2013	15:7:31	237933.000000	4758.660000	-0.136719	0.820313	0.335938	0.208257	-0.423853	-0.057798	1.449585	-2.456665	-6.164551
C:\Users\cware\Desktop\Steller25Nov\TagTesting25Nov2013\M11.DSG	11-1-2013	15:7:31	237934.000000	4758.680000	-0.152344	0.851563	0.300781	0.207339	-0.423853	-0.055046	5.828857	-5.523682	-6.057739
C:\Users\cware\Desktop\Steller25Nov\TagTesting25Nov2013\M11.DSG	11-1-2013	15:7:31	237935.000000	4758.700000	-0.210938	0.875000	0.335938	0.208257	-0.424771	-0.055046	-0.350952	13.732910	-8.224487
C:\Users\cware\Desktop\Steller25Nov\TagTesting25Nov2013\M11.DSG	11-1-2013	15:7:31	237936.000000	4758.720000	-0.140625	0.867188	0.316406	0.206422	-0.424771	-0.051376	4.959106	-15.136719	-7.339478
C:\Users\cware\Desktop\Steller25Nov\TagTesting25Nov2013\M11.DSG	11-1-2013	15:7:31	237937.000000	4758.740000	-0.179688	0.855469	0.316406	0.207339	-0.424771	-0.051376	7.141113	13.870239	-3.707886
C:\Users\cware\Desktop\Steller25Nov\TagTesting25Nov2013\M11.DSG	11-1-2013	15:7:31	237938.000000	4758.760000	-0.210938	0.843750	0.281250	0.207339	-0.424771	-0.049541	2.410889	-0.930786	-5.569458
C:\Users\cware\Desktop\Steller25Nov\TagTesting25Nov2013\M11.DSG	11-1-2013	15:7:31	237939.000000	4758.780000	-0.140625	0.847656	0.304688	0.206422	-0.424771	-0.047706	6.896973	-4.684448	-3.250122
C:\Users\cware\Desktop\Steller25Nov\TagTesting25Nov2013\M11.DSG	11-1-2013	15:7:31	237940.000000	4758.800000	-0.152344	0.851563	0.300781	0.207339	-0.425688	-0.044954	1.449585	12.100220	-3.250122
C:\Users\cware\Desktop\Steller25Nov\TagTesting25Nov2013\M11.DSG	11-1-2013	15:7:31	237941.000000	4758.820000	-0.140625	0.851563	0.328125	0.207339	-0.426606	-0.043119	3.509521	-10.528564	-6.652832
C:\Users\cware\Desktop\Steller25Nov\TagTesting25Nov2013\M11.DSG	11-1-2013	15:7:31	237942.000000	4758.840000	-0.128906	0.875000	0.304688	0.207339	-0.425688	-0.043119	7.675171	11.901855	-2.456665
C:\Users\cware\Desktop\Steller25Nov\TagTesting25Nov2013\M11.DSG	11-1-2013	15:7:31	237943.000000	4758.860000	-0.140625	0.878906	0.304688	0.207339	-0.427523	-0.039450	6.744385	-2.563477	-5.523682
C:\Users\cware\Desktop\Steller25Nov\TagTesting25Nov2013\M11.DSG	11-1-2013	15:7:31	237944.000000	4758.880000	-0.140625	0.878906	0.304688	0.207339	-0.427523	-0.038532	7.644653	3.662109	-5.477905
C:\Users\cware\Desktop\Steller25Nov\TagTesting25Nov2013\M11.DSG	11-1-2013	15:7:31	237945.000000	4758.900000	-0.179688	0.871094	0.281250	0.207339	-0.427523	-0.034862	10.818481	-5.828857	-3.723145
C:\Users\cware\Desktop\Steller25Nov\TagTesting25Nov2013\M11.DSG	11-1-2013	15:7:31	237946.000000	4758.920000	-0.179688	0.863281	0.234375	0.207339	-0.429358	-0.031193	9.323120	20.568848	-4.562378
C:\Users\cware\Desktop\Steller25Nov\TagTesting25Nov2013\M11.DSG	11-1-2013	15:7:31	237947.000000	4758.940000	-0.156250	0.875000	0.261719	0.207339	-0.428440	-0.026606	9.536743	-1.251221	-7.537842
C:\Users\cware\Desktop\Steller25Nov\TagTesting25Nov2013\M11.DSG	11-1-2013	15:7:31	237948.000000	4758.960000	-0.179688	0.859375	0.250000	0.207339	-0.428440	-0.025688	7.827759	6.347656	-7.949829
C:\Users\cware\Desktop\Steller25Nov\TagTesting25Nov2013\M11.DSG	11-1-2013	15:7:31	237949.000000	4758.980000	-0.144531	0.871094	0.269531	0.207339	-0.429358	-0.022018	11.016846	4.196167	-7.247925
C:\Users\cware\Desktop\Steller25Nov\TagTesting25Nov2013\M11.DSG	11-1-2013	15:7:31	237950.000000	4759.000000	-0.167969	0.882813	0.269531	0.206422	-0.430275	-0.018349	8.697510	3.158569	-7.583618
C:\Users\cware\Desktop\Steller25Nov\TagTesting25Nov2013\M11.DSG	11-1-2013	15:7:31	237951.000000	4759.020000	-0.105469	0.925781	0.226563	0.204587	-0.431193	-0.015596	7.461548	-10.894775	-10.971069
C:\Users\cware\Desktop\Steller25Nov\TagTesting25Nov2013\M11.DSG	11-1-2013	15:7:31	237952.000000	4759.040000	-0.191406	0.898438	0.281250	0.204587	-0.431193	-0.012844	9.780884	6.469727	-9.002686
C:\Users\cware\Desktop\Steller25Nov\TagTesting25Nov2013\M11.DSG	11-1-2013	15:7:31	237953.000000	4759.060000	-0.113281	0.937500	0.261719	0.203670	-0.430275	-0.010092	10.421753	-10.665894	-11.032104
C:\Users\cware\Desktop\Steller25Nov\TagTesting25Nov2013\M11.DSG	11-1-2013	15:7:31	237954.000000	4759.080000	-0.148438	0.945313	0.238281	0.202752	-0.432110	-0.007339	9.918213	1.647949	-10.833740
C:\Users\cware\Desktop\Steller25Nov\TagTesting25Nov2013\M11.DSG	11-1-2013	15:7:31	237955.000000	4759.100000	-0.089844	0.914063	0.277344	0.200917	-0.433028	-0.002752	15.151978	-15.579224	-10.131836
C:\Users\cware\Desktop\Steller25Nov\TagTesting25Nov2013\M11.DSG	11-1-2013	15:7:31	237956.000000	4759.120000	-0.179688	0.941406	0.214844	0.200000	-0.433945	0.000000	13.900757	-1.098633	-7.415771
C:\Users\cware\Desktop\Steller25Nov\TagTesting25Nov2013\M11.DSG	11-1-2013	15:7:31	237957.000000	4759.140000	-0.156250	0.933594	0.191406	0.199083	-0.433028	0.005505	14.297485	-12.191772	-11.383057
C:\Users\cware\Desktop\Steller25Nov\TagTesting25Nov2013\M11.DSG	11-1-2013	15:7:31	237958.000000	4759.160000	-0.210938	0.937500	0.183594	0.198165	-0.433945	0.007339	16.220093	8.331299	-9.063721
C:\Users\cware\Desktop\Steller25Nov\TagTesting25Nov2013\M11.DSG	11-1-2013	15:7:31	237959.000000	4759.180000	-0.121094	0.960938	0.222656	0.197248	-0.434862	0.013761	19.882202	-6.973267	-10.345459
C:\Users\cware\Desktop\Steller25Nov\TagTesting25Nov2013\M11.DSG	11-1-2013	15:7:31	237960.000000	4759.200000	-0.171875	0.941406	0.195313	0.195413	-0.433945	0.017431	21.194458	-8.361816	-9.918213
C:\Users\cware\Desktop\Steller25Nov\TagTesting25Nov2013\M11.DSG	11-1-2013	15:7:31	237961.000000	4759.220000	-0.160156	0.910156	0.210938	0.194495	-0.433945	0.023853	19.317627	-5.767822	-8.850098
C:\Users\cware\Desktop\Steller25Nov\TagTesting25Nov2013\M11.DSG	11-1-2013	15:7:31	237962.000000	4759.240000	-0.140625	0.917969	0.179688	0.194495	-0.434862	0.027523	15.914917	2.227783	-9.475708
C:\Users\cware\Desktop\Steller25Nov\TagTesting25Nov2013\M11.DSG	11-1-2013	15:7:31	237963.000000	4759.260000	-0.144531	0.921875	0.187500	0.192661	-0.435780	0.033028	16.998291	-6.637573	-10.604858
C:\Users\cware\Desktop\Steller25Nov\TagTesting25Nov2013\M11.DSG	11-1-2013	15:7:31	237964.000000	4759.280000	-0.132813	0.949219	0.164063	0.191743	-0.434862	0.036697	17.395020	12.466431	-9.155273
C:\Users\cware\Desktop\Steller25Nov\TagTesting25Nov2013\M11.DSG	11-1-2013	15:7:31	237965.000000	4759.300000	-0.214844	0.941406	0.156250	0.191743	-0.436697	0.044037	19.866943	-14.663696	-11.703491
C:\Users\cware\Desktop\Steller25Nov\TagTesting25Nov2013\M11.DSG	11-1-2013	15:7:31	237966.000000	4759.320000	-0.082031	0.964844	0.179688	0.189908	-0.435780	0.045872	21.850586	8.865356	-8.316040
C:\Users\cware\Desktop\Steller25Nov\TagTesting25Nov2013\M11.DSG	11-1-2013	15:7:31	237967.000000	4759.340000	-0.179688	0.949219	0.160156	0.188991	-0.437615	0.050459	20.263672	-3.814697	-11.077881
C:\Users\cware\Desktop\Steller25Nov\TagTesting25Nov2013\M11.DSG	11-1-2013	15:7:31	237968.000000	4759.360000	-0.136719	0.925781	0.144531	0.187156	-0.437615	0.057798	20.736694	10.070801	-8.377075
C:\Users\cware\Desktop\Steller25Nov\TagTesting25Nov2013\M11.DSG	11-1-2013	15:7:31	237969.000000	4759.380000	-0.144531	0.945313	0.164063	0.187156	-0.436697	0.061468	17.547607	-16.082764	-8.804321
C:\Users\cware\Desktop\Steller25Nov\TagTesting25Nov2013\M11.DSG	11-1-2013	15:7:31	237970.000000	4759.400000	-0.101563	0.941406	0.113281	0.186239	-0.436697	0.066972	17.532349	1.571655	-8.529663
C:\Users\cware\Desktop\Steller25Nov\TagTesting25Nov2013\M11.DSG	11-1-2013	15:7:31	237971.000000	4759.420000	-0.128906	0.968750	0.105469	0.185321	-0.435780	0.069725	18.920898	-0.625610	-8.804321
C:\Users\cware\Desktop\Steller25Nov\TagTesting25Nov2013\M11.DSG	11-1-2013	15:7:31	237972.000000	4759.440000	-0.085938	0.949219	0.128906	0.183486	-0.436697	0.077064	17.776489	-2.578735	-11.108398
C:\Users\cware\Desktop\Steller25Nov\TagTesting25Nov2013\M11.DSG	11-1-2013	15:7:31	237973.000000	4759.460000	-0.183594	0.957031	0.089844	0.183486	-0.436697	0.081651	21.301270	13.229370	-8.193970
C:\Users\cware\Desktop\Steller25Nov\TagTesting25Nov2013\M11.DSG	11-1-2013	15:7:31	237974.000000	4759.480000	-0.066406	0.972656	0.121094	0.182569	-0.435780	0.088073	21.011353	-12.695313	-12.466431
C:\Users\cware\Desktop\Steller25Nov\TagTesting25Nov2013\M11.DSG	11-1-2013	15:7:31	237975.000000	4759.500000	-0.121094	0.960938	0.074219	0.182569	-0.435780	0.092661	21.286011	-0.854492	-10.498047
C:\Users\cware\Desktop\Steller25Nov\TagTesting25Nov2013\M11.DSG	11-1-2013	15:7:31	237976.000000	4759.520000	-0.175781	0.945313	0.062500	0.179817	-0.435780	0.101835	22.827148	12.359619	-7.629395
C:\Users\cware\Desktop\Steller25Nov\TagTesting25Nov2013\M11.DSG	11-1-2013	15:7:31	237977.000000	4759.540000	-0.062500	0.976563	0.066406	0.179817	-0.434862	0.104587	23.757935	-5.081177	-10.620117
C:\Users\cware\Desktop\Steller25Nov\TagTesting25Nov2013\M11.DSG	11-1-2013	15:7:31	237978.000000	4759.560000	-0.109375	0.976563	0.066406	0.177982	-0.434862	0.111927	21.926880	-8.422852	-9.552002
C:\Users\cware\Desktop\Steller25Nov\TagTesting25Nov2013\M11.DSG	11-1-2013	15:7:31	237979.000000	4759.580000	-0.156250	0.976563	0.042969	0.177982	-0.434862	0.114679	20.401001	10.650635	-8.834839
C:\Users\cware\Desktop\Steller25Nov\TagTesting25Nov2013\M11.DSG	11-1-2013	15:7:31	237980.000000	4759.600000	-0.078125	0.980469	0.039063	0.176147	-0.434862	0.119266	21.606445	-9.231567	-10.650635
C:\Users\cware\Desktop\Steller25Nov\TagTesting25Nov2013\M11.DSG	11-1-2013	15:7:31	237981.000000	4759.620000	-0.113281	0.960938	0.011719	0.175229	-0.433945	0.118349	21.636963	4.943848	-9.445190
C:\Users\cware\Desktop\Steller25Nov\TagTesting25Nov2013\M11.DSG	11-1-2013	15:7:31	237982.000000	4759.640000	-0.097656	0.992188	0.000000	0.174312	-0.433028	0.130275	22.430420	3.463745	-9.841919
C:\Users\cware\Desktop\Steller25Nov\TagTesting25Nov2013\M11.DSG	11-1-2013	15:7:31	237983.000000	4759.660000	-0.097656	0.984375	0.019531	0.172477	-0.430275	0.136697	23.452759	-12.466431	-11.199951
C:\Users\cware\Desktop\Steller25Nov\TagTesting25Nov2013\M11.DSG	11-1-2013	15:7:31	237984.000000	4759.680000	-0.082031	0.984375	0.023438	0.172477	-0.431193	0.140367	25.573730	6.210327	-9.674072
C:\Users\cware\Desktop\Steller25Nov\TagTesting25Nov2013\M11.DSG	11-1-2013	15:7:31	237985.000000	4759.700000	-0.078125	0.988281	0.000000	0.170642	-0.429358	0.149541	26.809692	-16.586304	-12.023926
C:\Users\cware\Desktop\Steller25Nov\TagTesting25Nov2013\M11.DSG	11-1-2013	15:7:31	237986.000000	4759.720000	-0.125000	0.996094	-0.019531	0.170642	-0.429358	0.154128	26.626587	9.902954	-10.131836
C:\Users\cware\Desktop\Steller25Nov\TagTesting25Nov2013\M11.DSG	11-1-2013	15:7:31	237987.000000	4759.740000	-0.042969	0.996094	-0.019531	0.169725	-0.427523	0.162385	26.504517	-21.743774	-11.703491
C:\Users\cware\Desktop\Steller25Nov\TagTesting25Nov2013\M11.DSG	11-1-2013	15:7:31	237988.000000	4759.760000	-0.109375	0.992188	-0.046875	0.168807	-0.427523	0.167890	29.220581	3.387451	-7.553101
C:\Users\cware\Desktop\Steller25Nov\TagTesting25Nov2013\M11.DSG	11-1-2013	15:7:31	237989.000000	4759.780000	-0.117188	1.003906	-0.062500	0.166972	-0.424771	0.177064	26.245117	-11.825562	-10.437012
C:\Users\cware\Desktop\Steller25Nov\TagTesting25Nov2013\M11.DSG	11-1-2013	15:7:31	237990.000000	4759.800000	-0.066406	0.996094	-0.019531	0.166972	-0.423853	0.181651	26.016235	5.065918	-8.285522
C:\Users\cware\Desktop\Steller25Nov\TagTesting25Nov2013\M11.DSG	11-1-2013	15:7:31	237991.000000	4759.820000	-0.089844	0.988281	-0.050781	0.165138	-0.421101	0.189908	23.620605	-2.243042	-10.391235
C:\Users\cware\Desktop\Steller25Nov\TagTesting25Nov2013\M11.DSG	11-1-2013	15:7:31	237992.000000	4759.840000	-0.128906	0.980469	-0.085938	0.164220	-0.420183	0.193578	26.245117	-9.109497	-8.758545
C:\Users\cware\Desktop\Steller25Nov\TagTesting25Nov2013\M11.DSG	11-1-2013	15:7:31	237993.000000	4759.860000	-0.066406	1.000000	-0.082031	0.163303	-0.419266	0.202752	27.633667	-6.027222	-8.255005
C:\Users\cware\Desktop\Steller25Nov\TagTesting25Nov2013\M11.DSG	11-1-2013	15:7:31	237994.000000	4759.880000	-0.089844	0.996094	-0.085938	0.163303	-0.418349	0.207339	26.611328	-3.295898	-8.392334
C:\Users\cware\Desktop\Steller25Nov\TagTesting25Nov2013\M11.DSG	11-1-2013	15:7:31	237995.000000	4759.900000	-0.054688	0.988281	-0.105469	0.163303	-0.414679	0.215596	26.397705	-0.473022	-7.766724
C:\Users\cware\Desktop\Steller25Nov\TagTesting25Nov2013\M11.DSG	11-1-2013	15:7:31	237996.000000	4759.920000	-0.109375	1.000000	-0.148438	0.162385	-0.413761	0.220183	27.770996	-16.754150	-10.040283
C:\Users\cware\Desktop\Steller25Nov\TagTesting25Nov2013\M11.DSG	11-1-2013	15:7:31	237997.000000	4759.940000	-0.082031	1.000000	-0.148438	0.160550	-0.411927	0.229358	29.220581	3.082275	-8.483887
C:\Users\cware\Desktop\Steller25Nov\TagTesting25Nov2013\M11.DSG	11-1-2013	15:7:31	237998.000000	4759.960000	-0.082031	1.000000	-0.148438	0.160550	-0.410092	0.234862	29.479980	4.318237	-8.438110
C:\Users\cware\Desktop\Steller25Nov\TagTesting25Nov2013\M11.DSG	11-1-2013	15:7:31	237999.000000	4759.980000	-0.050781	1.007813	-0.156250	0.160550	-0.407339	0.243119	29.510498	-4.989624	-7.461548
C:\Users\cware\Desktop\Steller25Nov\TagTesting25Nov2013\M11.DSG	11-1-2013	15:7:31	238000.000000	4760.000000	-0.046875	1.003906	-0.179688	0.159633	-0.406422	0.247706	29.098511	2.670288	-6.851196
C:\Users\cware\Desktop\Steller25Nov\TagTesting25Nov2013\M11.DSG	11-1-2013	15:7:31	238001.000000	4760.020000	-0.066406	1.011719	-0.195313	0.159633	-0.403670	0.255963	27.862549	-1.144409	-6.820679
C:\Users\cware\Desktop\Steller25Nov\TagTesting25Nov2013\M11.DSG	11-1-2013	15:7:31	238002.000000	4760.040000	-0.042969	1.007813	-0.195313	0.158716	-0.401835	0.261468	27.770996	-12.054443	-8.224487
C:\Users\cware\Desktop\Steller25Nov\TagTesting25Nov2013\M11.DSG	11-1-2013	15:7:31	238003.000000	4760.060000	-0.097656	1.000000	-0.222656	0.159633	-0.398165	0.268807	27.969360	3.677368	-7.781982
C:\Users\cware\Desktop\Steller25Nov\TagTesting25Nov2013\M11.DSG	11-1-2013	15:7:31	238004.000000	4760.080000	-0.042969	0.996094	-0.210938	0.158716	-0.396330	0.274312	30.181885	-11.077881	-9.582520
C:\Users\cware\Desktop\Steller25Nov\TagTesting25Nov2013\M11.DSG	11-1-2013	15:7:31	238005.000000	4760.100000	-0.082031	0.992188	-0.222656	0.157798	-0.395413	0.278899	33.935547	-1.205444	-6.988525
C:\Users\cware\Desktop\Steller25Nov\TagTesting25Nov2013\M11.DSG	11-1-2013	15:7:31	238006.000000	4760.120000	-0.050781	1.007813	-0.253906	0.156881	-0.389908	0.288991	33.447266	-9.567261	-8.300781
C:\Users\cware\Desktop\Steller25Nov\TagTesting25Nov2013\M11.DSG	11-1-2013	15:7:31	238007.000000	4760.140000	-0.082031	0.968750	-0.246094	0.157798	-0.388073	0.294495	33.248901	-0.549316	-7.308960
C:\Users\cware\Desktop\Steller25Nov\TagTesting25Nov2013\M11.DSG	11-1-2013	15:7:31	238008.000000	4760.160000	-0.035156	1.000000	-0.257813	0.156881	-0.385321	0.303670	31.600952	-7.919312	-10.864258
C:\Users\cware\Desktop\Steller25Nov\TagTesting25Nov2013\M11.DSG	11-1-2013	15:7:31	238009.000000	4760.180000	-0.039063	0.984375	-0.281250	0.155963	-0.381651	0.308257	32.089233	-4.699707	-9.292603
C:\Users\cware\Desktop\Steller25Nov\TagTesting25Nov2013\M11.DSG	11-1-2013	15:7:31	238010.000000	4760.200000	-0.074219	1.000000	-0.277344	0.155963	-0.377064	0.318349	33.569336	-3.921509	-7.705688
C:\Users\cware\Desktop\Steller25Nov\TagTesting25Nov2013\M11.DSG	11-1-2013	15:7:31	238011.000000	4760.220000	-0.054688	0.980469	-0.292969	0.155963	-0.374312	0.323853	29.464722	-3.448486	-7.064819
C:\Users\cware\Desktop\Steller25Nov\TagTesting25Nov2013\M11.DSG	11-1-2013	15:7:31	238012.000000	4760.240000	-0.027344	0.992188	-0.292969	0.155963	-0.371560	0.331193	30.715942	-7.293701	-6.698608
C:\Users\cware\Desktop\Steller25Nov\TagTesting25Nov2013\M11.DSG	11-1-2013	15:7:31	238013.000000	4760.260000	-0.050781	1.000000	-0.312500	0.155963	-0.368807	0.336697	30.364990	-14.816284	-6.103516
C:\Users\cware\Desktop\Steller25Nov\TagTesting25Nov2013\M11.DSG	11-1-2013	15:7:31	238014.000000	4760.280000	-0.066406	0.988281	-0.324219	0.155963	-0.363303	0.344037	28.808594	-4.455566	-7.858276
C:\Users\cware\Desktop\Steller25Nov\TagTesting25Nov2013\M11.DSG	11-1-2013	15:7:31	238015.000000	4760.300000	-0.066406	0.988281	-0.371094	0.155963	-0.362385	0.349541	30.014038	-18.249512	-7.980347
C:\Users\cware\Desktop\Steller25Nov\TagTesting25Nov2013\M11.DSG	11-1-2013	15:7:31	238016.000000	4760.320000	-0.058594	0.972656	-0.359375	0.156881	-0.355963	0.357798	30.410767	14.465332	-5.783081
C:\Users\cware\Desktop\Steller25Nov\TagTesting25Nov2013\M11.DSG	11-1-2013	15:7:31	238017.000000	4760.340000	-0.070313	0.984375	-0.378906	0.154128	-0.353211	0.362385	30.853271	-17.608643	-10.116577
C:\Users\cware\Desktop\Steller25Nov\TagTesting25Nov2013\M11.DSG	11-1-2013	15:7:31	238018.000000	4760.360000	-0.003906	0.968750	-0.359375	0.155963	-0.350459	0.366972	30.197144	5.661011	-7.156372
C:\Users\cware\Desktop\Steller25Nov\TagTesting25Nov2013\M11.DSG	11-1-2013	15:7:31	238019.000000	4760.380000	-0.058594	0.941406	-0.382813	0.155046	-0.344954	0.375229	31.768799	-12.939453	-7.583618
C:\Users\cware\Desktop\Steller25Nov\TagTesting25Nov2013\M11.DSG	11-1-2013	15:7:31	238020.000000	4760.400000	-0.035156	0.968750	-0.390625	0.155046	-0.342202	0.379817	29.525757	-13.916016	-7.064819
C:\Users\cware\Desktop\Steller25Nov\TagTesting25Nov2013\M11.DSG	11-1-2013	15:7:31	238021.000000	4760.420000	-0.062500	0.964844	-0.414063	0.156881	-0.337615	0.386239	27.343750	-3.036499	-6.927490
C:\Users\cware\Desktop\Steller25Nov\TagTesting25Nov2013\M11.DSG	11-1-2013	15:7:31	238022.000000	4760.440000	-0.035156	0.972656	-0.425781	0.155963	-0.334862	0.391743	30.761719	-9.735107	-6.286621
C:\Users\cware\Desktop\Steller25Nov\TagTesting25Nov2013\M11.DSG	11-1-2013	15:7:31	238023.000000	4760.460000	-0.101563	0.941406	-0.421875	0.155046	-0.328440	0.400000	25.604248	-12.924194	-6.286621
C:\Users\cware\Desktop\Steller25Nov\TagTesting25Nov2013\M11.DSG	11-1-2013	15:7:31	238024.000000	4760.480000	0.027344	0.949219	-0.433594	0.155963	-0.325688	0.403670	26.428223	7.232666	-5.950928
C:\Users\cware\Desktop\Steller25Nov\TagTesting25Nov2013\M11.DSG	11-1-2013	15:7:31	238025.000000	4760.500000	0.000000	0.941406	-0.468750	0.155046	-0.320183	0.409174	26.138306	-16.204834	-7.843018
C:\Users\cware\Desktop\Steller25Nov\TagTesting25Nov2013\M11.DSG	11-1-2013	15:7:31	238026.000000	4760.520000	-0.054688	0.941406	-0.476563	0.156881	-0.317431	0.413761	25.497437	-0.091553	-5.798340
C:\Users\cware\Desktop\Steller25Nov\TagTesting25Nov2013\M11.DSG	11-1-2013	15:7:31	238027.000000	4760.540000	-0.031250	0.937500	-0.496094	0.155963	-0.312844	0.422018	26.733398	-6.042480	-6.347656
C:\Users\cware\Desktop\Steller25Nov\TagTesting25Nov2013\M11.DSG	11-1-2013	15:7:31	238028.000000	4760.560000	-0.054688	0.925781	-0.503906	0.156881	-0.310092	0.425688	26.306152	-5.477905	-8.514404
C:\Users\cware\Desktop\Steller25Nov\TagTesting25Nov2013\M11.DSG	11-1-2013	15:7:31	238029.000000	4760.580000	-0.023438	0.929688	-0.496094	0.155963	-0.303670	0.432110	28.564453	-7.171631	-9.872437
C:\Users\cware\Desktop\Steller25Nov\TagTesting25Nov2013\M11.DSG	11-1-2013	15:7:31	238030.000000	4760.600000	-0.003906	0.898438	-0.488281	0.155046	-0.300917	0.435780	30.364990	-8.621216	-10.086060
C:\Users\cware\Desktop\Steller25Nov\TagTesting25Nov2013\M11.DSG	11-1-2013	15:7:31	238031.000000	4760.620000	-0.019531	0.878906	-0.503906	0.155963	-0.294495	0.443119	31.997681	-12.481689	-8.148193
C:\Users\cware\Desktop\Steller25Nov\TagTesting25Nov2013\M11.DSG	11-1-2013	15:7:31	238032.000000	4760.640000	-0.011719	0.871094	-0.519531	0.156881	-0.289908	0.447706	28.930664	-19.989014	-8.239746
C:\Users\cware\Desktop\Steller25Nov\TagTesting25Nov2013\M11.DSG	11-1-2013	15:7:31	238033.000000	4760.660000	-0.078125	0.851563	-0.515625	0.157798	-0.285321	0.454128	22.506714	-7.446289	-5.462646
C:\Users\cware\Desktop\Steller25Nov\TagTesting25Nov2013\M11.DSG	11-1-2013	15:7:31	238034.000000	4760.680000	-0.023438	0.875000	-0.507813	0.158716	-0.282569	0.456881	20.492554	-5.966187	-7.080078
C:\Users\cware\Desktop\Steller25Nov\TagTesting25Nov2013\M11.DSG	11-1-2013	15:7:31	238035.000000	4760.700000	0.031250	0.882813	-0.527344	0.160550	-0.278899	0.462385	18.142700	-23.315430	-9.399414
C:\Users\cware\Desktop\Steller25Nov\TagTesting25Nov2013\M11.DSG	11-1-2013	15:7:31	238036.000000	4760.720000	-0.039063	0.898438	-0.503906	0.161468	-0.275229	0.464220	17.318726	-11.199951	-7.232666
C:\Users\cware\Desktop\Steller25Nov\TagTesting25Nov2013\M11.DSG	11-1-2013	15:7:31	238037.000000	4760.740000	-0.023438	0.902344	-0.511719	0.162385	-0.270642	0.469725	17.013550	-10.177612	-7.324219
C:\Users\cware\Desktop\Steller25Nov\TagTesting25Nov2013\M11.DSG	11-1-2013	15:7:31	238038.000000	4760.760000	-0.050781	0.875000	-0.554688	0.164220	-0.268807	0.471560	16.983032	-27.191162	-7.553101
C:\Users\cware\Desktop\Steller25Nov\TagTesting25Nov2013\M11.DSG	11-1-2013	15:7:31	238039.000000	4760.780000	-0.062500	0.851563	-0.531250	0.166972	-0.266972	0.476147	9.780884	-2.395630	-6.134033
C:\Users\cware\Desktop\Steller25Nov\TagTesting25Nov2013\M11.DSG	11-1-2013	15:7:31	238040.000000	4760.800000	-0.066406	0.878906	-0.566406	0.166972	-0.264220	0.477064	6.942749	-13.824463	-4.364014
C:\Users\cware\Desktop\Steller25Nov\TagTesting25Nov2013\M11.DSG	11-1-2013	15:7:31	238041.000000	4760.820000	-0.035156	0.839844	-0.566406	0.166972	-0.262385	0.479817	3.433228	-23.727417	-5.661011
C:\Users\cware\Desktop\Steller25Nov\TagTesting25Nov2013\M11.DSG	11-1-2013	15:7:31	238042.000000	4760.840000	-0.027344	0.855469	-0.546875	0.170642	-0.262385	0.480734	2.288818	-1.739502	-3.402710
C:\Users\cware\Desktop\Steller25Nov\TagTesting25Nov2013\M11.DSG	11-1-2013	15:7:31	238043.000000	4760.860000	-0.027344	0.851563	-0.554688	0.170642	-0.260550	0.480734	-1.770020	-23.071289	-5.905151
C:\Users\cware\Desktop\Steller25Nov\TagTesting25Nov2013\M11.DSG	11-1-2013	15:7:31	238044.000000	4760.880000	0.011719	0.847656	-0.542969	0.174312	-0.260550	0.481651	-3.082275	-13.931274	-4.760742
C:\Users\cware\Desktop\Steller25Nov\TagTesting25Nov2013\M11.DSG	11-1-2013	15:7:31	238045.000000	4760.900000	-0.097656	0.851563	-0.562500	0.175229	-0.260550	0.483486	-4.913330	-9.262085	-3.967285
C:\Users\cware\Desktop\Steller25Nov\TagTesting25Nov2013\M11.DSG	11-1-2013	15:7:31	238046.000000	4760.920000	-0.066406	0.843750	-0.570313	0.177982	-0.260550	0.482569	-9.124756	-31.753540	-5.218506
C:\Users\cware\Desktop\Steller25Nov\TagTesting25Nov2013\M11.DSG	11-1-2013	15:7:31	238047.000000	4760.940000	-0.082031	0.851563	-0.566406	0.178899	-0.260550	0.482569	-6.881714	-13.992310	-3.509521
C:\Users\cware\Desktop\Steller25Nov\TagTesting25Nov2013\M11.DSG	11-1-2013	15:7:31	238048.000000	4760.960000	-0.007813	0.875000	-0.554688	0.182569	-0.261468	0.482569	-6.713867	-21.224976	-6.088257
C:\Users\cware\Desktop\Steller25Nov\TagTesting25Nov2013\M11.DSG	11-1-2013	15:7:31	238049.000000	4760.980000	-0.058594	0.859375	-0.562500	0.181651	-0.263303	0.483486	-8.651733	-26.046753	-6.362915
C:\Users\cware\Desktop\Steller25Nov\TagTesting25Nov2013\M11.DSG	11-1-2013	15:7:31	238050.000000	4761.000000	-0.003906	0.843750	-0.562500	0.186239	-0.260550	0.480734	-6.271362	-14.282227	-3.997803
C:\Users\cware\Desktop\Steller25Nov\TagTesting25Nov2013\M11.DSG	11-1-2013	15:7:31	238051.000000	4761.020000	-0.046875	0.832031	-0.562500	0.188073	-0.261468	0.482569	-9.063721	-23.941040	-5.371094
C:\Users\cware\Desktop\Steller25Nov\TagTesting25Nov2013\M11.DSG	11-1-2013	15:7:31	238052.000000	4761.040000	-0.046875	0.832031	-0.562500	0.191743	-0.263303	0.481651	-9.704590	-22.644043	-3.280640
C:\Users\cware\Desktop\Steller25Nov\TagTesting25Nov2013\M11.DSG	11-1-2013	15:7:31	238053.000000	4761.060000	-0.085938	0.839844	-0.570313	0.191743	-0.262385	0.481651	-10.635376	-14.465332	-4.257202
C:\Users\cware\Desktop\Steller25Nov\TagTesting25Nov2013\M11.DSG	11-1-2013	15:7:31	238054.000000	4761.080000	-0.078125	0.847656	-0.582031	0.195413	-0.264220	0.479817	-12.115479	-19.958496	-5.584717
C:\Users\cware\Desktop\Steller25Nov\TagTesting25Nov2013\M11.DSG	11-1-2013	15:7:31	238055.000000	4761.100000	-0.113281	0.843750	-0.566406	0.196330	-0.264220	0.478899	-12.268066	-6.744385	-2.731323
C:\Users\cware\Desktop\Steller25Nov\TagTesting25Nov2013\M11.DSG	11-1-2013	15:7:31	238056.000000	4761.120000	-0.054688	0.835938	-0.554688	0.196330	-0.265138	0.478899	-13.076782	-18.081665	-4.241943
C:\Users\cware\Desktop\Steller25Nov\TagTesting25Nov2013\M11.DSG	11-1-2013	15:7:31	238057.000000	4761.140000	-0.093750	0.839844	-0.554688	0.200917	-0.267890	0.477064	-17.715454	-23.422241	-4.577637
C:\Users\cware\Desktop\Steller25Nov\TagTesting25Nov2013\M11.DSG	11-1-2013	15:7:31	238058.000000	4761.160000	-0.109375	0.839844	-0.578125	0.202752	-0.268807	0.477064	-20.538330	-6.561279	-3.250122
C:\Users\cware\Desktop\Steller25Nov\TagTesting25Nov2013\M11.DSG	11-1-2013	15:7:31	238059.000000	4761.180000	-0.039063	0.855469	-0.546875	0.204587	-0.271560	0.472477	-21.545410	-22.216797	-5.126953
C:\Users\cware\Desktop\Steller25Nov\TagTesting25Nov2013\M11.DSG	11-1-2013	15:7:31	238060.000000	4761.200000	-0.113281	0.843750	-0.574219	0.205505	-0.274312	0.471560	-22.766113	-12.023926	-2.593994
C:\Users\cware\Desktop\Steller25Nov\TagTesting25Nov2013\M11.DSG	11-1-2013	15:7:31	238061.000000	4761.220000	-0.101563	0.839844	-0.542969	0.207339	-0.277064	0.467890	-28.411865	-15.899658	-1.846313
C:\Users\cware\Desktop\Steller25Nov\TagTesting25Nov2013\M11.DSG	11-1-2013	15:7:31	238062.000000	4761.240000	-0.109375	0.832031	-0.531250	0.209174	-0.277982	0.466055	-33.157349	-13.366699	-0.854492
C:\Users\cware\Desktop\Steller25Nov\TagTesting25Nov2013\M11.DSG	11-1-2013	15:7:31	238063.000000	4761.260000	-0.109375	0.875000	-0.539063	0.212844	-0.283486	0.460550	-33.035278	-15.136719	-0.503540
C:\Users\cware\Desktop\Steller25Nov\TagTesting25Nov2013\M11.DSG	11-1-2013	15:7:31	238064.000000	4761.280000	-0.125000	0.855469	-0.554688	0.212844	-0.285321	0.456881	-33.889771	-10.009766	3.143311
C:\Users\cware\Desktop\Steller25Nov\TagTesting25Nov2013\M11.DSG	11-1-2013	15:7:31	238065.000000	4761.300000	-0.125000	0.878906	-0.531250	0.216514	-0.291743	0.452294	-36.270142	-12.939453	2.304077
C:\Users\cware\Desktop\Steller25Nov\TagTesting25Nov2013\M11.DSG	11-1-2013	15:7:31	238066.000000	4761.320000	-0.136719	0.898438	-0.531250	0.217431	-0.294495	0.448624	-37.063599	-11.962891	1.632690
C:\Users\cware\Desktop\Steller25Nov\TagTesting25Nov2013\M11.DSG	11-1-2013	15:7:31	238067.000000	4761.340000	-0.121094	0.894531	-0.531250	0.220183	-0.300000	0.442202	-35.278320	-17.761230	-2.014160
C:\Users\cware\Desktop\Steller25Nov\TagTesting25Nov2013\M11.DSG	11-1-2013	15:7:31	238068.000000	4761.360000	-0.128906	0.875000	-0.550781	0.221101	-0.301835	0.438532	-33.203125	-16.555786	-1.586914
C:\Users\cware\Desktop\Steller25Nov\TagTesting25Nov2013\M11.DSG	11-1-2013	15:7:31	238069.000000	4761.380000	-0.140625	0.859375	-0.550781	0.224771	-0.307339	0.433028	-34.362793	-22.537231	-0.473022
C:\Users\cware\Desktop\Steller25Nov\TagTesting25Nov2013\M11.DSG	11-1-2013	15:7:31	238070.000000	4761.400000	-0.132813	0.871094	-0.585938	0.225688	-0.309174	0.427523	-38.970947	-30.853271	0.671387
C:\Users\cware\Desktop\Steller25Nov\TagTesting25Nov2013\M11.DSG	11-1-2013	15:7:31	238071.000000	4761.420000	-0.167969	0.925781	-0.640625	0.231193	-0.316514	0.421101	-47.485352	-23.574829	1.968384
C:\Users\cware\Desktop\Steller25Nov\TagTesting25Nov2013\M11.DSG	11-1-2013	15:7:31	238072.000000	4761.440000	-0.171875	0.941406	-0.625000	0.234862	-0.320183	0.416514	-51.071167	-22.567749	3.219604
C:\Users\cware\Desktop\Steller25Nov\TagTesting25Nov2013\M11.DSG	11-1-2013	15:7:31	238073.000000	4761.460000	-0.175781	0.925781	-0.535156	0.238532	-0.327523	0.405505	-52.612305	-20.523071	4.470825
C:\Users\cware\Desktop\Steller25Nov\TagTesting25Nov2013\M11.DSG	11-1-2013	15:7:31	238074.000000	4761.480000	-0.199219	0.906250	-0.437500	0.241284	-0.333028	0.400917	-50.094604	-12.176514	5.157471
C:\Users\cware\Desktop\Steller25Nov\TagTesting25Nov2013\M11.DSG	11-1-2013	15:7:31	238075.000000	4761.500000	-0.214844	0.914063	-0.347656	0.244037	-0.339450	0.390826	-48.110962	-5.767822	3.646851
C:\Users\cware\Desktop\Steller25Nov\TagTesting25Nov2013\M11.DSG	11-1-2013	15:7:31	238076.000000	4761.520000	-0.210938	0.933594	-0.339844	0.244954	-0.342202	0.385321	-43.853760	-12.557983	4.272461
C:\Users\cware\Desktop\Steller25Nov\TagTesting25Nov2013\M11.DSG	11-1-2013	15:7:31	238077.000000	4761.540000	-0.128906	1.000000	-0.457031	0.247706	-0.347706	0.377064	-40.618896	-12.680054	5.142212
C:\Users\cware\Desktop\Steller25Nov\TagTesting25Nov2013\M11.DSG	11-1-2013	15:7:31	238078.000000	4761.560000	-0.128906	1.000000	-0.457031	0.250459	-0.349541	0.373394	-36.819458	-11.947632	4.577637
C:\Users\cware\Desktop\Steller25Nov\TagTesting25Nov2013\M11.DSG	11-1-2013	15:7:31	238079.000000	4761.580000	-0.125000	1.042969	-0.515625	0.251376	-0.354128	0.366055	-28.472900	-1.693726	2.716064
C:\Users\cware\Desktop\Steller25Nov\TagTesting25Nov2013\M11.DSG	11-1-2013	15:7:31	238080.000000	4761.600000	-0.050781	1.027344	-0.515625	0.253211	-0.353211	0.364220	-23.880005	10.848999	-3.372192
C:\Users\cware\Desktop\Steller25Nov\TagTesting25Nov2013\M11.DSG	11-1-2013	15:7:31	238081.000000	4761.620000	0.039063	1.000000	-0.511719	0.251376	-0.355046	0.362385	-15.975952	13.702393	-5.905151
C:\Users\cware\Desktop\Steller25Nov\TagTesting25Nov2013\M11.DSG	11-1-2013	15:7:31	238082.000000	4761.640000	0.054688	0.984375	-0.484375	0.249541	-0.355963	0.360550	-14.739990	13.290405	-8.010864
C:\Users\cware\Desktop\Steller25Nov\TagTesting25Nov2013\M11.DSG	11-1-2013	15:7:31	238083.000000	4761.660000	0.093750	0.964844	-0.476563	0.246789	-0.356881	0.359633	-13.946533	10.284424	-8.499146
C:\Users\cware\Desktop\Steller25Nov\TagTesting25Nov2013\M11.DSG	11-1-2013	15:7:31	238084.000000	4761.680000	0.082031	0.941406	-0.500000	0.244037	-0.357798	0.357798	-15.686035	7.781982	-9.796143
C:\Users\cware\Desktop\Steller25Nov\TagTesting25Nov2013\M11.DSG	11-1-2013	15:7:31	238085.000000	4761.700000	0.093750	0.906250	-0.488281	0.244037	-0.358716	0.355963	-19.073486	11.764526	-7.507324
C:\Users\cware\Desktop\Steller25Nov\TagTesting25Nov2013\M11.DSG	11-1-2013	15:7:31	238086.000000	4761.720000	0.078125	0.902344	-0.500000	0.241284	-0.360550	0.352294	-21.636963	-3.601074	-7.553101
C:\Users\cware\Desktop\Steller25Nov\TagTesting25Nov2013\M11.DSG	11-1-2013	15:7:31	238087.000000	4761.740000	0.007813	0.859375	-0.515625	0.241284	-0.361468	0.350459	-23.559570	8.789063	-3.189087
C:\Users\cware\Desktop\Steller25Nov\TagTesting25Nov2013\M11.DSG	11-1-2013	15:7:31	238088.000000	4761.760000	0.050781	0.882813	-0.492188	0.242202	-0.363303	0.344954	-28.488159	-8.117676	-4.165649
C:\Users\cware\Desktop\Steller25Nov\TagTesting25Nov2013\M11.DSG	11-1-2013	15:7:31	238089.000000	4761.780000	-0.015625	0.906250	-0.480469	0.240367	-0.366055	0.342202	-32.348633	3.067017	-6.240845
C:\Users\cware\Desktop\Steller25Nov\TagTesting25Nov2013\M11.DSG	11-1-2013	15:7:31	238090.000000	4761.800000	0.011719	0.941406	-0.433594	0.239450	-0.368807	0.334862	-32.867432	11.962891	-5.569458
C:\Users\cware\Desktop\Steller25Nov\TagTesting25Nov2013\M11.DSG	11-1-2013	15:7:31	238091.000000	4761.820000	-0.027344	0.984375	-0.425781	0.238532	-0.371560	0.332110	-35.156250	1.312256	-6.912231
C:\Users\cware\Desktop\Steller25Nov\TagTesting25Nov2013\M11.DSG	11-1-2013	15:7:31	238092.000000	4761.840000	-0.015625	0.996094	-0.375000	0.236697	-0.373394	0.325688	-35.385132	-0.457764	-8.300781
C:\Users\cware\Desktop\Steller25Nov\TagTesting25Nov2013\M11.DSG	11-1-2013	15:7:31	238093.000000	4761.860000	-0.011719	1.011719	-0.351563	0.235780	-0.376147	0.321101	-36.987305	13.229370	-9.292603
C:\Users\cware\Desktop\Steller25Nov\TagTesting25Nov2013\M11.DSG	11-1-2013	15:7:31	238094.000000	4761.880000	-0.039063	1.003906	-0.316406	0.235780	-0.378899	0.317431	-33.523560	6.256104	-7.705688
C:\Users\cware\Desktop\Steller25Nov\TagTesting25Nov2013\M11.DSG	11-1-2013	15:7:31	238095.000000	4761.900000	0.007813	1.007813	-0.296875	0.233028	-0.380734	0.310092	-33.996582	5.401611	-7.553101
C:\Users\cware\Desktop\Steller25Nov\TagTesting25Nov2013\M11.DSG	11-1-2013	15:7:31	238096.000000	4761.920000	-0.082031	1.031250	-0.300781	0.233028	-0.382569	0.305505	-28.015137	-6.042480	-7.812500
C:\Users\cware\Desktop\Steller25Nov\TagTesting25Nov2013\M11.DSG	11-1-2013	15:7:31	238097.000000	4761.940000	-0.070313	1.042969	-0.261719	0.229358	-0.385321	0.300000	-24.078369	-1.754761	-6.256104
C:\Users\cware\Desktop\Steller25Nov\TagTesting25Nov2013\M11.DSG	11-1-2013	15:7:31	238098.000000	4761.960000	-0.031250	1.027344	-0.265625	0.231193	-0.386239	0.299083	-29.479980	-4.852295	-9.384155
C:\Users\cware\Desktop\Steller25Nov\TagTesting25Nov2013\M11.DSG	11-1-2013	15:7:31	238099.000000	4761.980000	-0.128906	0.988281	-0.222656	0.230275	-0.388991	0.291743	-27.053833	-6.652832	-9.933472
C:\Users\cware\Desktop\Steller25Nov\TagTesting25Nov2013\M11.DSG	11-1-2013	15:7:31	238100.000000	4762.000000	-0.097656	1.007813	-0.250000	0.229358	-0.391743	0.289908	-26.367188	-0.625610	-7.553101
C:\Users\cware\Desktop\Steller25Nov\TagTesting25Nov2013\M11.DSG	11-1-2013	15:7:31	238101.000000	4762.020000	-0.179688	0.980469	-0.269531	0.227523	-0.392661	0.284404	-26.596069	19.668579	-5.874634
C:\Users\cware\Desktop\Steller25Nov\TagTesting25Nov2013\M11.DSG	11-1-2013	15:7:31	238102.000000	4762.040000	-0.167969	0.976563	-0.218750	0.226606	-0.393578	0.282569	-20.767212	-23.559570	-10.528564
C:\Users\cware\Desktop\Steller25Nov\TagTesting25Nov2013\M11.DSG	11-1-2013	15:7:31	238103.000000	4762.060000	-0.062500	0.992188	-0.187500	0.226606	-0.395413	0.277982	-17.883301	8.697510	-7.781982
C:\Users\cware\Desktop\Steller25Nov\TagTesting25Nov2013\M11.DSG	11-1-2013	15:7:31	238104.000000	4762.080000	-0.222656	0.992188	-0.210938	0.225688	-0.396330	0.276147	-16.189575	6.607056	-4.959106
C:\Users\cware\Desktop\Steller25Nov\TagTesting25Nov2013\M11.DSG	11-1-2013	15:7:31	238105.000000	4762.100000	-0.132813	1.011719	-0.199219	0.224771	-0.397248	0.273394	-16.708374	3.509521	-5.401611
C:\Users\cware\Desktop\Steller25Nov\TagTesting25Nov2013\M11.DSG	11-1-2013	15:7:31	238106.000000	4762.120000	-0.132813	1.011719	-0.199219	0.222936	-0.398165	0.271560	-17.059326	28.915405	-4.684448
C:\Users\cware\Desktop\Steller25Nov\TagTesting25Nov2013\M11.DSG	11-1-2013	15:7:31	238107.000000	4762.140000	-0.117188	1.019531	-0.203125	0.222018	-0.399083	0.268807	-19.226074	-11.871338	-10.635376
C:\Users\cware\Desktop\Steller25Nov\TagTesting25Nov2013\M11.DSG	11-1-2013	15:7:31	238108.000000	4762.160000	-0.121094	1.023438	-0.218750	0.222018	-0.400917	0.267890	-18.646240	14.678955	-9.719849
C:\Users\cware\Desktop\Steller25Nov\TagTesting25Nov2013\M11.DSG	11-1-2013	15:7:31	238109.000000	4762.180000	-0.097656	0.968750	-0.183594	0.218349	-0.400917	0.264220	-12.908936	-1.708984	-10.055542
C:\Users\cware\Desktop\Steller25Nov\TagTesting25Nov2013\M11.DSG	11-1-2013	15:7:31	238110.000000	4762.200000	-0.085938	0.980469	-0.175781	0.219266	-0.400917	0.263303	-11.566162	-7.476807	-10.818481
C:\Users\cware\Desktop\Steller25Nov\TagTesting25Nov2013\M11.DSG	11-1-2013	15:7:31	238111.000000	4762.220000	-0.187500	0.960938	-0.203125	0.217431	-0.402752	0.260550	-13.366699	10.314941	-7.598877
C:\Users\cware\Desktop\Steller25Nov\TagTesting25Nov2013\M11.DSG	11-1-2013	15:7:31	238112.000000	4762.240000	-0.066406	1.000000	-0.167969	0.215596	-0.402752	0.260550	-12.252808	-4.348755	-11.352539
C:\Users\cware\Desktop\Steller25Nov\TagTesting25Nov2013\M11.DSG	11-1-2013	15:7:31	238113.000000	4762.260000	-0.156250	1.023438	-0.195313	0.214679	-0.402752	0.260550	-7.171631	-1.983643	-8.590698
C:\Users\cware\Desktop\Steller25Nov\TagTesting25Nov2013\M11.DSG	11-1-2013	15:7:31	238114.000000	4762.280000	-0.140625	1.015625	-0.199219	0.213761	-0.402752	0.259633	-9.704590	8.239746	-8.941650
C:\Users\cware\Desktop\Steller25Nov\TagTesting25Nov2013\M11.DSG	11-1-2013	15:7:31	238115.000000	4762.300000	-0.093750	1.019531	-0.183594	0.212844	-0.404587	0.258716	-11.642456	-5.233765	-9.277344
C:\Users\cware\Desktop\Steller25Nov\TagTesting25Nov2013\M11.DSG	11-1-2013	15:7:31	238116.000000	4762.320000	-0.148438	0.980469	-0.214844	0.211009	-0.403670	0.257798	-7.110596	12.954712	-7.354736
C:\Users\cware\Desktop\Steller25Nov\TagTesting25Nov2013\M11.DSG	11-1-2013	15:7:31	238117.000000	4762.340000	-0.085938	1.023438	-0.187500	0.209174	-0.403670	0.257798	-6.973267	6.118774	-11.093140
C:\Users\cware\Desktop\Steller25Nov\TagTesting25Nov2013\M11.DSG	11-1-2013	15:7:31	238118.000000	4762.360000	-0.117188	1.011719	-0.171875	0.207339	-0.403670	0.257798	-3.433228	3.875732	-10.330200
C:\Users\cware\Desktop\Steller25Nov\TagTesting25Nov2013\M11.DSG	11-1-2013	15:7:31	238119.000000	4762.380000	-0.054688	1.046875	-0.183594	0.205505	-0.403670	0.258716	-1.892090	-1.022339	-13.107300
C:\Users\cware\Desktop\Steller25Nov\TagTesting25Nov2013\M11.DSG	11-1-2013	15:7:31	238120.000000	4762.400000	-0.125000	1.007813	-0.203125	0.204587	-0.402752	0.258716	-2.853394	5.111694	-10.452271
C:\Users\cware\Desktop\Steller25Nov\TagTesting25Nov2013\M11.DSG	11-1-2013	15:7:31	238121.000000	4762.420000	-0.062500	1.007813	-0.171875	0.202752	-0.403670	0.259633	-3.204346	2.380371	-9.490967
C:\Users\cware\Desktop\Steller25Nov\TagTesting25Nov2013\M11.DSG	11-1-2013	15:7:31	238122.000000	4762.440000	-0.125000	1.015625	-0.175781	0.201835	-0.401835	0.261468	-1.907349	-3.753662	-9.521484
C:\Users\cware\Desktop\Steller25Nov\TagTesting25Nov2013\M11.DSG	11-1-2013	15:7:31	238123.000000	4762.460000	-0.132813	1.007813	-0.187500	0.200917	-0.402752	0.260550	-2.258301	3.952026	-8.071899
C:\Users\cware\Desktop\Steller25Nov\TagTesting25Nov2013\M11.DSG	11-1-2013	15:7:31	238124.000000	4762.480000	-0.167969	1.023438	-0.179688	0.200000	-0.401835	0.261468	-0.259399	17.166138	-8.010864
C:\Users\cware\Desktop\Steller25Nov\TagTesting25Nov2013\M11.DSG	11-1-2013	15:7:31	238125.000000	4762.500000	-0.113281	1.000000	-0.171875	0.198165	-0.401835	0.262385	-1.907349	-10.192871	-9.750366
C:\Users\cware\Desktop\Steller25Nov\TagTesting25Nov2013\M11.DSG	11-1-2013	15:7:31	238126.000000	4762.520000	-0.101563	1.000000	-0.179688	0.197248	-0.401835	0.264220	-1.373291	8.041382	-6.484985
C:\Users\cware\Desktop\Steller25Nov\TagTesting25Nov2013\M11.DSG	11-1-2013	15:7:31	238127.000000	4762.540000	-0.082031	0.988281	-0.187500	0.196330	-0.401835	0.264220	-2.456665	-8.987427	-6.408691
C:\Users\cware\Desktop\Steller25Nov\TagTesting25Nov2013\M11.DSG	11-1-2013	15:7:31	238128.000000	4762.560000	-0.074219	1.007813	-0.183594	0.195413	-0.401835	0.265138	-3.616333	6.851196	-5.615234
C:\Users\cware\Desktop\Steller25Nov\TagTesting25Nov2013\M11.DSG	11-1-2013	15:7:31	238129.000000	4762.580000	-0.128906	1.042969	-0.234375	0.195413	-0.400917	0.266055	-1.510620	13.229370	-5.477905
C:\Users\cware\Desktop\Steller25Nov\TagTesting25Nov2013\M11.DSG	11-1-2013	15:7:31	238130.000000	4762.600000	-0.113281	1.054688	-0.152344	0.193578	-0.401835	0.268807	0.991821	7.293701	-6.805420
C:\Users\cware\Desktop\Steller25Nov\TagTesting25Nov2013\M11.DSG	11-1-2013	15:7:31	238131.000000	4762.620000	-0.078125	0.996094	-0.179688	0.193578	-0.400917	0.268807	5.722046	-3.036499	-4.821777
C:\Users\cware\Desktop\Steller25Nov\TagTesting25Nov2013\M11.DSG	11-1-2013	15:7:31	238132.000000	4762.640000	-0.074219	0.980469	-0.199219	0.193578	-0.400000	0.269725	5.050659	11.993408	-4.699707
C:\Users\cware\Desktop\Steller25Nov\TagTesting25Nov2013\M11.DSG	11-1-2013	15:7:31	238133.000000	4762.660000	-0.066406	1.000000	-0.226563	0.192661	-0.399083	0.272477	2.990723	-4.653931	-5.767822
C:\Users\cware\Desktop\Steller25Nov\TagTesting25Nov2013\M11.DSG	11-1-2013	15:7:31	238134.000000	4762.680000	-0.054688	0.984375	-0.210938	0.192661	-0.399083	0.273394	3.753662	4.074097	-6.332397
C:\Users\cware\Desktop\Steller25Nov\TagTesting25Nov2013\M11.DSG	11-1-2013	15:7:31	238135.000000	4762.700000	-0.050781	0.992188	-0.203125	0.190826	-0.398165	0.276147	5.615234	2.319336	-5.615234
C:\Users\cware\Desktop\Steller25Nov\TagTesting25Nov2013\M11.DSG	11-1-2013	15:7:31	238136.000000	4762.720000	-0.101563	0.960938	-0.195313	0.190826	-0.396330	0.277982	7.751465	7.644653	-4.913330
C:\Users\cware\Desktop\Steller25Nov\TagTesting25Nov2013\M11.DSG	11-1-2013	15:7:31	238137.000000	4762.740000	-0.027344	0.964844	-0.199219	0.190826	-0.396330	0.282569	5.920410	-10.833740	-8.117676
C:\Users\cware\Desktop\Steller25Nov\TagTesting25Nov2013\M11.DSG	11-1-2013	15:7:31	238138.000000	4762.760000	-0.140625	0.972656	-0.238281	0.190826	-0.394495	0.283486	8.926392	7.888794	-7.751465
C:\Users\cware\Desktop\Steller25Nov\TagTesting25Nov2013\M11.DSG	11-1-2013	15:7:31	238139.000000	4762.780000	-0.085938	1.000000	-0.246094	0.188991	-0.393578	0.288073	10.574341	-9.582520	-9.857178
C:\Users\cware\Desktop\Steller25Nov\TagTesting25Nov2013\M11.DSG	11-1-2013	15:7:31	238140.000000	4762.800000	-0.136719	1.000000	-0.246094	0.188073	-0.396330	0.288991	11.077881	5.477905	-8.300781
C:\Users\cware\Desktop\Steller25Nov\TagTesting25Nov2013\M11.DSG	11-1-2013	15:7:31	238141.000000	4762.820000	-0.097656	0.996094	-0.242188	0.186239	-0.391743	0.293578	10.284424	3.997803	-6.561279
C:\Users\cware\Desktop\Steller25Nov\TagTesting25Nov2013\M11.DSG	11-1-2013	15:7:31	238142.000000	4762.840000	-0.078125	0.980469	-0.226563	0.186239	-0.389908	0.295413	7.766724	-0.549316	-8.468628
C:\Users\cware\Desktop\Steller25Nov\TagTesting25Nov2013\M11.DSG	11-1-2013	15:7:31	238143.000000	4762.860000	-0.062500	0.964844	-0.238281	0.185321	-0.389908	0.298165	9.490967	-2.899170	-7.431030
C:\Users\cware\Desktop\Steller25Nov\TagTesting25Nov2013\M11.DSG	11-1-2013	15:7:31	238144.000000	4762.880000	-0.113281	0.960938	-0.261719	0.183486	-0.388073	0.300000	4.989624	-0.656128	-8.148193
C:\Users\cware\Desktop\Steller25Nov\TagTesting25Nov2013\M11.DSG	11-1-2013	15:7:31	238145.000000	4762.900000	-0.097656	0.957031	-0.238281	0.182569	-0.387156	0.302752	6.149292	1.022339	-5.935669
C:\Users\cware\Desktop\Steller25Nov\TagTesting25Nov2013\M11.DSG	11-1-2013	15:7:31	238146.000000	4762.920000	-0.097656	0.941406	-0.250000	0.181651	-0.386239	0.304587	6.240845	5.722046	-5.004883
C:\Users\cware\Desktop\Steller25Nov\TagTesting25Nov2013\M11.DSG	11-1-2013	15:7:31	238147.000000	4762.940000	-0.078125	0.925781	-0.250000	0.181651	-0.386239	0.306422	-2.639771	0.732422	-5.432129
C:\Users\cware\Desktop\Steller25Nov\TagTesting25Nov2013\M11.DSG	11-1-2013	15:7:31	238148.000000	4762.960000	-0.105469	0.953125	-0.222656	0.180734	-0.386239	0.305505	-3.875732	4.776001	-3.295898
C:\Users\cware\Desktop\Steller25Nov\TagTesting25Nov2013\M11.DSG	11-1-2013	15:7:31	238149.000000	4762.980000	-0.003906	0.984375	-0.226563	0.181651	-0.387156	0.306422	-10.498047	5.081177	-4.089355
C:\Users\cware\Desktop\Steller25Nov\TagTesting25Nov2013\M11.DSG	11-1-2013	15:7:31	238150.000000	4763.000000	-0.136719	0.937500	-0.265625	0.180734	-0.386239	0.306422	-13.748169	-0.900269	-3.768921
C:\Users\cware\Desktop\Steller25Nov\TagTesting25Nov2013\M11.DSG	11-1-2013	15:7:31	238151.000000	4763.020000	-0.089844	0.941406	-0.242188	0.179817	-0.388073	0.302752	-16.860962	5.310059	-3.005981
C:\Users\cware\Desktop\Steller25Nov\TagTesting25Nov2013\M11.DSG	11-1-2013	15:7:31	238152.000000	4763.040000	-0.085938	0.941406	-0.226563	0.179817	-0.388991	0.300917	-21.194458	-3.494263	-2.029419
C:\Users\cware\Desktop\Steller25Nov\TagTesting25Nov2013\M11.DSG	11-1-2013	15:7:31	238153.000000	4763.060000	-0.050781	0.917969	-0.234375	0.179817	-0.389908	0.297248	-24.261475	3.417969	-1.739502
C:\Users\cware\Desktop\Steller25Nov\TagTesting25Nov2013\M11.DSG	11-1-2013	15:7:31	238154.000000	4763.080000	-0.121094	0.929688	-0.253906	0.180734	-0.390826	0.293578	-26.855469	-5.462646	-0.228882
C:\Users\cware\Desktop\Steller25Nov\TagTesting25Nov2013\M11.DSG	11-1-2013	15:7:31	238155.000000	4763.100000	-0.066406	0.949219	-0.234375	0.181651	-0.393578	0.288991	-30.334473	-12.481689	-2.258301
C:\Users\cware\Desktop\Steller25Nov\TagTesting25Nov2013\M11.DSG	11-1-2013	15:7:31	238156.000000	4763.120000	-0.078125	0.949219	-0.218750	0.182569	-0.395413	0.286239	-32.119751	-7.888794	-4.653931
C:\Users\cware\Desktop\Steller25Nov\TagTesting25Nov2013\M11.DSG	11-1-2013	15:7:31	238157.000000	4763.140000	-0.097656	0.968750	-0.238281	0.182569	-0.396330	0.282569	-31.906128	-8.804321	-2.639771
C:\Users\cware\Desktop\Steller25Nov\TagTesting25Nov2013\M11.DSG	11-1-2013	15:7:31	238158.000000	4763.160000	-0.093750	0.972656	-0.238281	0.184404	-0.399083	0.275229	-34.194946	-4.440308	-1.983643
C:\Users\cware\Desktop\Steller25Nov\TagTesting25Nov2013\M11.DSG	11-1-2013	15:7:31	238159.000000	4763.180000	-0.007813	0.886719	-0.230469	0.184404	-0.400917	0.270642	-38.055420	-10.437012	0.183105
C:\Users\cware\Desktop\Steller25Nov\TagTesting25Nov2013\M11.DSG	11-1-2013	15:7:31	238160.000000	4763.200000	-0.007813	0.886719	-0.230469	0.186239	-0.405505	0.262385	-42.037964	-32.775879	-0.366211
C:\Users\cware\Desktop\Steller25Nov\TagTesting25Nov2013\M11.DSG	11-1-2013	15:7:31	238161.000000	4763.220000	-0.113281	0.929688	-0.304688	0.188991	-0.405505	0.258716	-46.768188	-24.658203	2.899170
C:\Users\cware\Desktop\Steller25Nov\TagTesting25Nov2013\M11.DSG	11-1-2013	15:7:31	238162.000000	4763.240000	-0.089844	1.003906	-0.230469	0.192661	-0.410092	0.248624	-48.553467	-21.209717	2.182007
C:\Users\cware\Desktop\Steller25Nov\TagTesting25Nov2013\M11.DSG	11-1-2013	15:7:31	238163.000000	4763.260000	-0.140625	0.992188	-0.144531	0.193578	-0.412844	0.242202	-47.134399	-24.139404	1.007080
C:\Users\cware\Desktop\Steller25Nov\TagTesting25Nov2013\M11.DSG	11-1-2013	15:7:31	238164.000000	4763.280000	-0.203125	0.984375	-0.066406	0.196330	-0.416514	0.231193	-46.585083	-10.421753	4.058838
C:\Users\cware\Desktop\Steller25Nov\TagTesting25Nov2013\M11.DSG	11-1-2013	15:7:31	238165.000000	4763.300000	-0.101563	1.003906	-0.054688	0.198165	-0.417431	0.226606	-47.790527	-13.793945	-0.305176
C:\Users\cware\Desktop\Steller25Nov\TagTesting25Nov2013\M11.DSG	11-1-2013	15:7:31	238166.000000	4763.320000	-0.144531	1.019531	-0.121094	0.199083	-0.421101	0.214679	-41.107178	4.882813	0.915527
C:\Users\cware\Desktop\Steller25Nov\TagTesting25Nov2013\M11.DSG	11-1-2013	15:7:31	238167.000000	4763.340000	-0.023438	1.015625	-0.164063	0.197248	-0.422018	0.211009	-37.063599	-9.552002	-1.647949
C:\Users\cware\Desktop\Steller25Nov\TagTesting25Nov2013\M11.DSG	11-1-2013	15:7:31	238168.000000	4763.360000	-0.039063	1.031250	-0.167969	0.200000	-0.423853	0.201835	-32.287598	-4.943848	-0.015259
C:\Users\cware\Desktop\Steller25Nov\TagTesting25Nov2013\M11.DSG	11-1-2013	15:7:31	238169.000000	4763.380000	-0.039063	1.015625	-0.171875	0.200000	-0.425688	0.199083	-31.082153	1.266479	0.442505
C:\Users\cware\Desktop\Steller25Nov\TagTesting25Nov2013\M11.DSG	11-1-2013	15:7:31	238170.000000	4763.400000	-0.046875	1.011719	-0.164063	0.200917	-0.425688	0.195413	-26.458740	13.961792	-0.686646
C:\Users\cware\Desktop\Steller25Nov\TagTesting25Nov2013\M11.DSG	11-1-2013	15:7:31	238171.000000	4763.420000	0.042969	1.015625	-0.203125	0.200000	-0.426606	0.189908	-13.748169	12.756348	-3.723145
C:\Users\cware\Desktop\Steller25Nov\TagTesting25Nov2013\M11.DSG	11-1-2013	15:7:31	238172.000000	4763.440000	0.062500	0.992188	-0.214844	0.200917	-0.426606	0.188073	-13.656616	17.623901	-5.493164
C:\Users\cware\Desktop\Steller25Nov\TagTesting25Nov2013\M11.DSG	11-1-2013	15:7:31	238173.000000	4763.460000	0.132813	0.968750	-0.195313	0.199083	-0.426606	0.187156	-11.703491	-4.669189	-9.597778
C:\Users\cware\Desktop\Steller25Nov\TagTesting25Nov2013\M11.DSG	11-1-2013	15:7:31	238174.000000	4763.480000	0.039063	0.945313	-0.187500	0.198165	-0.426606	0.183486	-13.381958	26.443481	-7.125854
C:\Users\cware\Desktop\Steller25Nov\TagTesting25Nov2013\M11.DSG	11-1-2013	15:7:31	238175.000000	4763.500000	0.117188	0.964844	-0.187500	0.197248	-0.426606	0.183486	-18.402100	1.022339	-9.948730
C:\Users\cware\Desktop\Steller25Nov\TagTesting25Nov2013\M11.DSG	11-1-2013	15:7:31	238176.000000	4763.520000	0.078125	0.941406	-0.156250	0.195413	-0.427523	0.181651	-20.477295	25.634766	-6.072998
C:\Users\cware\Desktop\Steller25Nov\TagTesting25Nov2013\M11.DSG	11-1-2013	15:7:31	238177.000000	4763.540000	0.125000	0.917969	-0.128906	0.193578	-0.427523	0.176147	-21.072388	-9.613037	-10.162354
C:\Users\cware\Desktop\Steller25Nov\TagTesting25Nov2013\M11.DSG	11-1-2013	15:7:31	238178.000000	4763.560000	0.015625	0.921875	-0.167969	0.194495	-0.428440	0.174312	-19.607544	15.213013	-6.439209
C:\Users\cware\Desktop\Steller25Nov\TagTesting25Nov2013\M11.DSG	11-1-2013	15:7:31	238179.000000	4763.580000	0.101563	0.906250	-0.136719	0.192661	-0.428440	0.168807	-26.260376	-3.753662	-7.400513
C:\Users\cware\Desktop\Steller25Nov\TagTesting25Nov2013\M11.DSG	11-1-2013	15:7:31	238180.000000	4763.600000	0.023438	0.933594	-0.128906	0.192661	-0.428440	0.165138	-31.311035	6.332397	-5.508423
C:\Users\cware\Desktop\Steller25Nov\TagTesting25Nov2013\M11.DSG	11-1-2013	15:7:31	238181.000000	4763.620000	-0.011719	1.000000	-0.113281	0.190826	-0.429358	0.159633	-28.213501	3.814697	-6.210327
C:\Users\cware\Desktop\Steller25Nov\TagTesting25Nov2013\M11.DSG	11-1-2013	15:7:31	238182.000000	4763.640000	0.070313	1.031250	-0.031250	0.189908	-0.430275	0.156881	-27.359009	2.578735	-4.348755
C:\Users\cware\Desktop\Steller25Nov\TagTesting25Nov2013\M11.DSG	11-1-2013	15:7:31	238183.000000	4763.660000	0.058594	1.062500	-0.027344	0.189908	-0.431193	0.151376	-18.386841	-1.586914	-3.829956
C:\Users\cware\Desktop\Steller25Nov\TagTesting25Nov2013\M11.DSG	11-1-2013	15:7:31	238184.000000	4763.680000	-0.035156	1.039063	-0.042969	0.190826	-0.430275	0.148624	-15.533447	7.354736	-2.487183
C:\Users\cware\Desktop\Steller25Nov\TagTesting25Nov2013\M11.DSG	11-1-2013	15:7:31	238185.000000	4763.700000	-0.054688	1.031250	-0.015625	0.189908	-0.431193	0.145872	-12.573242	-9.979248	-6.088257
C:\Users\cware\Desktop\Steller25Nov\TagTesting25Nov2013\M11.DSG	11-1-2013	15:7:31	238186.000000	4763.720000	0.085938	1.003906	0.015625	0.190826	-0.431193	0.144037	-10.452271	1.190186	-3.952026
C:\Users\cware\Desktop\Steller25Nov\TagTesting25Nov2013\M11.DSG	11-1-2013	15:7:31	238187.000000	4763.740000	-0.039063	0.980469	0.007813	0.189908	-0.431193	0.143119	-6.912231	-0.671387	-4.486084
C:\Users\cware\Desktop\Steller25Nov\TagTesting25Nov2013\M11.DSG	11-1-2013	15:7:31	238188.000000	4763.760000	-0.078125	0.988281	-0.015625	0.190826	-0.431193	0.142202	-10.192871	-17.379761	-7.644653
C:\Users\cware\Desktop\Steller25Nov\TagTesting25Nov2013\M11.DSG	11-1-2013	15:7:31	238189.000000	4763.780000	-0.109375	0.992188	-0.003906	0.188991	-0.431193	0.141284	-2.777100	8.529663	-5.798340
C:\Users\cware\Desktop\Steller25Nov\TagTesting25Nov2013\M11.DSG	11-1-2013	15:7:31	238190.000000	4763.800000	-0.050781	1.015625	0.003906	0.189908	-0.431193	0.142202	-1.983643	-6.134033	-5.554199
C:\Users\cware\Desktop\Steller25Nov\TagTesting25Nov2013\M11.DSG	11-1-2013	15:7:31	238191.000000	4763.820000	-0.093750	0.984375	0.007813	0.188991	-0.431193	0.143119	-2.105713	-0.854492	-5.828857
C:\Users\cware\Desktop\Steller25Nov\TagTesting25Nov2013\M11.DSG	11-1-2013	15:7:31	238192.000000	4763.840000	-0.050781	0.992188	-0.007813	0.188073	-0.431193	0.144037	2.716064	1.205444	-5.340576
C:\Users\cware\Desktop\Steller25Nov\TagTesting25Nov2013\M11.DSG	11-1-2013	15:7:31	238193.000000	4763.860000	-0.093750	1.000000	0.046875	0.188991	-0.430275	0.146789	-2.777100	-1.571655	-8.697510
C:\Users\cware\Desktop\Steller25Nov\TagTesting25Nov2013\M11.DSG	11-1-2013	15:7:31	238194.000000	4763.880000	-0.101563	0.980469	0.046875	0.188073	-0.431193	0.146789	0.213623	-0.396729	-7.843018
C:\Users\cware\Desktop\Steller25Nov\TagTesting25Nov2013\M11.DSG	11-1-2013	15:7:31	238195.000000	4763.900000	-0.058594	0.984375	0.019531	0.186239	-0.430275	0.148624	-0.808716	-3.799438	-9.140015
C:\Users\cware\Desktop\Steller25Nov\TagTesting25Nov2013\M11.DSG	11-1-2013	15:7:31	238196.000000	4763.920000	-0.121094	0.996094	0.007813	0.186239	-0.429358	0.150459	5.020142	0.518799	-6.088257
C:\Users\cware\Desktop\Steller25Nov\TagTesting25Nov2013\M11.DSG	11-1-2013	15:7:31	238197.000000	4763.940000	-0.121094	0.996094	0.015625	0.185321	-0.429358	0.152294	0.305176	6.515503	-3.936768
C:\Users\cware\Desktop\Steller25Nov\TagTesting25Nov2013\M11.DSG	11-1-2013	15:7:31	238198.000000	4763.960000	-0.054688	0.988281	0.019531	0.184404	-0.429358	0.155046	7.904053	-4.318237	-6.607056
C:\Users\cware\Desktop\Steller25Nov\TagTesting25Nov2013\M11.DSG	11-1-2013	15:7:31	238199.000000	4763.980000	-0.136719	1.003906	-0.042969	0.184404	-0.429358	0.155963	10.131836	11.657715	-5.218506
C:\Users\cware\Desktop\Steller25Nov\TagTesting25Nov2013\M11.DSG	11-1-2013	15:7:31	238200.000000	4764.000000	-0.054688	0.988281	-0.023438	0.184404	-0.428440	0.160550	7.766724	5.783081	-5.279541
C:\Users\cware\Desktop\Steller25Nov\TagTesting25Nov2013\M11.DSG	11-1-2013	15:7:31	238201.000000	4764.020000	-0.070313	0.996094	0.023438	0.184404	-0.427523	0.164220	8.804321	-7.293701	-6.256104
C:\Users\cware\Desktop\Steller25Nov\TagTesting25Nov2013\M11.DSG	11-1-2013	15:7:31	238202.000000	4764.040000	-0.128906	0.988281	-0.015625	0.183486	-0.427523	0.166055	11.779785	0.915527	-2.548218
C:\Users\cware\Desktop\Steller25Nov\TagTesting25Nov2013\M11.DSG	11-1-2013	15:7:31	238203.000000	4764.060000	-0.097656	0.996094	-0.035156	0.184404	-0.427523	0.168807	7.858276	2.960205	-3.387451
C:\Users\cware\Desktop\Steller25Nov\TagTesting25Nov2013\M11.DSG	11-1-2013	15:7:31	238204.000000	4764.080000	-0.066406	0.984375	-0.011719	0.183486	-0.426606	0.171560	7.919312	7.415771	-3.829956
C:\Users\cware\Desktop\Steller25Nov\TagTesting25Nov2013\M11.DSG	11-1-2013	15:7:31	238205.000000	4764.100000	-0.078125	0.992188	-0.042969	0.183486	-0.425688	0.174312	8.911133	4.943848	-5.172729
C:\Users\cware\Desktop\Steller25Nov\TagTesting25Nov2013\M11.DSG	11-1-2013	15:7:31	238206.000000	4764.120000	-0.085938	0.996094	-0.019531	0.182569	-0.425688	0.177982	11.917114	10.223389	-4.974365
C:\Users\cware\Desktop\Steller25Nov\TagTesting25Nov2013\M11.DSG	11-1-2013	15:7:31	238207.000000	4764.140000	-0.042969	1.015625	-0.066406	0.182569	-0.423853	0.179817	8.789063	15.853882	-6.927490
C:\Users\cware\Desktop\Steller25Nov\TagTesting25Nov2013\M11.DSG	11-1-2013	15:7:31	238208.000000	4764.160000	-0.148438	0.984375	-0.093750	0.181651	-0.424771	0.181651	10.452271	-10.330200	-9.643555
C:\Users\cware\Desktop\Steller25Nov\TagTesting25Nov2013\M11.DSG	11-1-2013	15:7:31	238209.000000	4764.180000	-0.035156	1.007813	-0.058594	0.180734	-0.422936	0.188073	16.983032	-9.033203	-7.324219
C:\Users\cware\Desktop\Steller25Nov\TagTesting25Nov2013\M11.DSG	11-1-2013	15:7:31	238210.000000	4764.200000	-0.101563	0.996094	-0.050781	0.179817	-0.423853	0.191743	13.793945	13.900757	-4.425049
C:\Users\cware\Desktop\Steller25Nov\TagTesting25Nov2013\M11.DSG	11-1-2013	15:7:31	238211.000000	4764.220000	-0.093750	1.003906	-0.054688	0.178899	-0.421101	0.195413	15.533447	4.730225	-8.438110
C:\Users\cware\Desktop\Steller25Nov\TagTesting25Nov2013\M11.DSG	11-1-2013	15:7:31	238212.000000	4764.240000	-0.082031	0.988281	-0.078125	0.179817	-0.420183	0.198165	18.615723	-4.074097	-8.331299
C:\Users\cware\Desktop\Steller25Nov\TagTesting25Nov2013\M11.DSG	11-1-2013	15:7:31	238213.000000	4764.260000	-0.093750	1.003906	-0.105469	0.178899	-0.420183	0.203670	21.469116	5.035400	-5.279541
C:\Users\cware\Desktop\Steller25Nov\TagTesting25Nov2013\M11.DSG	11-1-2013	15:7:31	238214.000000	4764.280000	-0.093750	1.003906	-0.105469	0.177982	-0.417431	0.208257	19.760132	5.020142	-7.858276
C:\Users\cware\Desktop\Steller25Nov\TagTesting25Nov2013\M11.DSG	11-1-2013	15:7:31	238215.000000	4764.300000	-0.113281	0.968750	-0.121094	0.176147	-0.417431	0.215596	16.555786	10.559082	-6.286621
C:\Users\cware\Desktop\Steller25Nov\TagTesting25Nov2013\M11.DSG	11-1-2013	15:7:31	238216.000000	4764.320000	-0.089844	0.980469	-0.125000	0.176147	-0.416514	0.218349	18.493652	3.021240	-8.132935
C:\Users\cware\Desktop\Steller25Nov\TagTesting25Nov2013\M11.DSG	11-1-2013	15:7:31	238217.000000	4764.340000	-0.078125	1.011719	-0.136719	0.174312	-0.413761	0.224771	19.012451	2.151489	-7.064819
C:\Users\cware\Desktop\Steller25Nov\TagTesting25Nov2013\M11.DSG	11-1-2013	15:7:31	238218.000000	4764.360000	-0.042969	0.992188	-0.144531	0.175229	-0.411927	0.228440	19.485474	-5.691528	-6.591797
C:\Users\cware\Desktop\Steller25Nov\TagTesting25Nov2013\M11.DSG	11-1-2013	15:7:31	238219.000000	4764.380000	-0.101563	0.996094	-0.171875	0.174312	-0.410092	0.235780	22.583008	8.636475	-4.531860
C:\Users\cware\Desktop\Steller25Nov\TagTesting25Nov2013\M11.DSG	11-1-2013	15:7:31	238220.000000	4764.400000	-0.042969	1.023438	-0.156250	0.173394	-0.409174	0.239450	23.864746	0.503540	-5.355835
C:\Users\cware\Desktop\Steller25Nov\TagTesting25Nov2013\M11.DSG	11-1-2013	15:7:31	238221.000000	4764.420000	-0.117188	0.988281	-0.160156	0.172477	-0.406422	0.244954	22.598267	20.004272	-4.745483
C:\Users\cware\Desktop\Steller25Nov\TagTesting25Nov2013\M11.DSG	11-1-2013	15:7:31	238222.000000	4764.440000	0.003906	1.000000	-0.167969	0.171560	-0.405505	0.249541	26.214600	-13.320923	-9.597778
C:\Users\cware\Desktop\Steller25Nov\TagTesting25Nov2013\M11.DSG	11-1-2013	15:7:31	238223.000000	4764.460000	-0.140625	0.972656	-0.195313	0.169725	-0.401835	0.258716	22.644043	8.697510	-6.057739
C:\Users\cware\Desktop\Steller25Nov\TagTesting25Nov2013\M11.DSG	11-1-2013	15:7:31	238224.000000	4764.480000	-0.015625	0.984375	-0.199219	0.169725	-0.401835	0.262385	22.613525	5.661011	-7.278442
C:\Users\cware\Desktop\Steller25Nov\TagTesting25Nov2013\M11.DSG	11-1-2013	15:7:31	238225.000000	4764.500000	-0.078125	0.992188	-0.207031	0.168807	-0.398165	0.269725	24.581909	-7.171631	-6.561279
C:\Users\cware\Desktop\Steller25Nov\TagTesting25Nov2013\M11.DSG	11-1-2013	15:7:31	238226.000000	4764.520000	-0.089844	1.003906	-0.214844	0.170642	-0.396330	0.275229	24.414063	12.191772	-4.211426
C:\Users\cware\Desktop\Steller25Nov\TagTesting25Nov2013\M11.DSG	11-1-2013	15:7:31	238227.000000	4764.540000	-0.031250	0.996094	-0.207031	0.168807	-0.392661	0.282569	21.865845	-2.227783	-7.415771
C:\Users\cware\Desktop\Steller25Nov\TagTesting25Nov2013\M11.DSG	11-1-2013	15:7:31	238228.000000	4764.560000	-0.082031	0.988281	-0.234375	0.167890	-0.391743	0.284404	22.125244	4.165649	-5.661011
C:\Users\cware\Desktop\Steller25Nov\TagTesting25Nov2013\M11.DSG	11-1-2013	15:7:31	238229.000000	4764.580000	-0.035156	1.003906	-0.226563	0.166972	-0.389908	0.291743	21.072388	0.045776	-7.446289
C:\Users\cware\Desktop\Steller25Nov\TagTesting25Nov2013\M11.DSG	11-1-2013	15:7:31	238230.000000	4764.600000	-0.031250	0.996094	-0.222656	0.166972	-0.388073	0.294495	20.919800	-6.484985	-9.033203
C:\Users\cware\Desktop\Steller25Nov\TagTesting25Nov2013\M11.DSG	11-1-2013	15:7:31	238231.000000	4764.620000	-0.097656	0.996094	-0.277344	0.166055	-0.385321	0.301835	23.742676	-6.622314	-10.208130
C:\Users\cware\Desktop\Steller25Nov\TagTesting25Nov2013\M11.DSG	11-1-2013	15:7:31	238232.000000	4764.640000	-0.085938	0.992188	-0.265625	0.166055	-0.382569	0.307339	25.848389	-4.791260	-8.819580
C:\Users\cware\Desktop\Steller25Nov\TagTesting25Nov2013\M11.DSG	11-1-2013	15:7:31	238233.000000	4764.660000	-0.093750	0.980469	-0.285156	0.166055	-0.381651	0.310092	24.459839	7.247925	-10.147095
C:\Users\cware\Desktop\Steller25Nov\TagTesting25Nov2013\M11.DSG	11-1-2013	15:7:31	238234.000000	4764.680000	-0.062500	1.000000	-0.296875	0.163303	-0.377064	0.317431	23.254395	9.323120	-8.895874
C:\Users\cware\Desktop\Steller25Nov\TagTesting25Nov2013\M11.DSG	11-1-2013	15:7:31	238235.000000	4764.700000	-0.031250	0.968750	-0.273438	0.163303	-0.374312	0.321101	25.115967	-5.447388	-6.469727
C:\Users\cware\Desktop\Steller25Nov\TagTesting25Nov2013\M11.DSG	11-1-2013	15:7:31	238236.000000	4764.720000	-0.011719	0.972656	-0.296875	0.162385	-0.370642	0.328440	23.315430	8.560181	-4.287720
C:\Users\cware\Desktop\Steller25Nov\TagTesting25Nov2013\M11.DSG	11-1-2013	15:7:31	238237.000000	4764.740000	-0.050781	1.007813	-0.320313	0.161468	-0.368807	0.332110	19.149780	-5.386353	-8.651733
C:\Users\cware\Desktop\Steller25Nov\TagTesting25Nov2013\M11.DSG	11-1-2013	15:7:31	238238.000000	4764.760000	-0.023438	1.042969	-0.324219	0.159633	-0.366055	0.338532	19.653320	-4.959106	-9.674072
C:\Users\cware\Desktop\Steller25Nov\TagTesting25Nov2013\M11.DSG	11-1-2013	15:7:31	238239.000000	4764.780000	-0.015625	1.027344	-0.335938	0.160550	-0.365138	0.341284	21.575928	0.091553	-9.307861
C:\Users\cware\Desktop\Steller25Nov\TagTesting25Nov2013\M11.DSG	11-1-2013	15:7:31	238240.000000	4764.800000	-0.042969	1.011719	-0.328125	0.158716	-0.360550	0.348624	20.858765	-7.781982	-9.277344
C:\Users\cware\Desktop\Steller25Nov\TagTesting25Nov2013\M11.DSG	11-1-2013	15:7:31	238241.000000	4764.820000	-0.117188	0.972656	-0.355469	0.159633	-0.358716	0.350459	19.577026	11.642456	-5.554199
C:\Users\cware\Desktop\Steller25Nov\TagTesting25Nov2013\M11.DSG	11-1-2013	15:7:31	238242.000000	4764.840000	-0.023438	0.980469	-0.355469	0.158716	-0.355963	0.356881	19.378662	-0.549316	-6.088257
C:\Users\cware\Desktop\Steller25Nov\TagTesting25Nov2013\M11.DSG	11-1-2013	15:7:31	238243.000000	4764.860000	-0.046875	0.968750	-0.378906	0.157798	-0.353211	0.359633	17.227173	-1.113892	-6.118774
C:\Users\cware\Desktop\Steller25Nov\TagTesting25Nov2013\M11.DSG	11-1-2013	15:7:31	238244.000000	4764.880000	-0.031250	0.968750	-0.386719	0.157798	-0.350459	0.366055	18.905640	-8.529663	-7.095337
C:\Users\cware\Desktop\Steller25Nov\TagTesting25Nov2013\M11.DSG	11-1-2013	15:7:31	238245.000000	4764.900000	-0.035156	0.980469	-0.382813	0.158716	-0.348624	0.367890	19.226074	-1.342773	-7.095337
C:\Users\cware\Desktop\Steller25Nov\TagTesting25Nov2013\M11.DSG	11-1-2013	15:7:31	238246.000000	4764.920000	-0.039063	0.972656	-0.367188	0.155963	-0.347706	0.371560	18.676758	-6.912231	-7.888794
C:\Users\cware\Desktop\Steller25Nov\TagTesting25Nov2013\M11.DSG	11-1-2013	15:7:31	238247.000000	4764.940000	-0.023438	0.953125	-0.406250	0.156881	-0.343119	0.377064	17.883301	-3.250122	-8.346558
C:\Users\cware\Desktop\Steller25Nov\TagTesting25Nov2013\M11.DSG	11-1-2013	15:7:31	238248.000000	4764.960000	-0.007813	0.953125	-0.425781	0.156881	-0.342202	0.379817	16.616821	-15.289307	-9.475708
C:\Users\cware\Desktop\Steller25Nov\TagTesting25Nov2013\M11.DSG	11-1-2013	15:7:31	238249.000000	4764.980000	-0.070313	0.937500	-0.417969	0.156881	-0.338532	0.385321	14.968872	11.795044	-7.217407
C:\Users\cware\Desktop\Steller25Nov\TagTesting25Nov2013\M11.DSG	11-1-2013	15:7:31	238250.000000	4765.000000	-0.023438	0.953125	-0.410156	0.155963	-0.337615	0.387156	16.448975	-5.752563	-10.131836
C:\Users\cware\Desktop\Steller25Nov\TagTesting25Nov2013\M11.DSG	11-1-2013	15:7:31	238251.000000	4765.020000	-0.066406	0.917969	-0.433594	0.155963	-0.333028	0.393578	14.129639	26.794434	-5.249023
C:\Users\cware\Desktop\Steller25Nov\TagTesting25Nov2013\M11.DSG	11-1-2013	15:7:31	238252.000000	4765.040000	0.062500	0.953125	-0.417969	0.155046	-0.332110	0.395413	13.565063	-17.639160	-8.850098
C:\Users\cware\Desktop\Steller25Nov\TagTesting25Nov2013\M11.DSG	11-1-2013	15:7:31	238253.000000	4765.060000	-0.035156	0.945313	-0.453125	0.152294	-0.328440	0.399083	10.238647	3.570557	-7.461548
C:\Users\cware\Desktop\Steller25Nov\TagTesting25Nov2013\M11.DSG	11-1-2013	15:7:31	238254.000000	4765.080000	0.031250	0.957031	-0.417969	0.152294	-0.327523	0.400000	12.435913	-30.975342	-11.444092
C:\Users\cware\Desktop\Steller25Nov\TagTesting25Nov2013\M11.DSG	11-1-2013	15:7:31	238255.000000	4765.100000	-0.007813	0.957031	-0.437500	0.155963	-0.324771	0.403670	11.505127	15.426636	-7.919312
C:\Users\cware\Desktop\Steller25Nov\TagTesting25Nov2013\M11.DSG	11-1-2013	15:7:31	238256.000000	4765.120000	-0.070313	0.941406	-0.480469	0.154128	-0.322936	0.406422	10.940552	-14.343262	-11.169434
C:\Users\cware\Desktop\Steller25Nov\TagTesting25Nov2013\M11.DSG	11-1-2013	15:7:31	238257.000000	4765.140000	-0.035156	0.921875	-0.464844	0.154128	-0.320183	0.410092	10.253906	5.950928	-8.544922
C:\Users\cware\Desktop\Steller25Nov\TagTesting25Nov2013\M11.DSG	11-1-2013	15:7:31	238258.000000	4765.160000	-0.042969	0.933594	-0.457031	0.153211	-0.319266	0.411927	7.888794	-18.920898	-10.848999
C:\Users\cware\Desktop\Steller25Nov\TagTesting25Nov2013\M11.DSG	11-1-2013	15:7:31	238259.000000	4765.180000	0.019531	0.906250	-0.460938	0.154128	-0.318349	0.415596	2.899170	5.844116	-8.468628
C:\Users\cware\Desktop\Steller25Nov\TagTesting25Nov2013\M11.DSG	11-1-2013	15:7:31	238260.000000	4765.200000	-0.042969	0.898438	-0.449219	0.152294	-0.316514	0.414679	-0.686646	-14.236450	-9.033203
C:\Users\cware\Desktop\Steller25Nov\TagTesting25Nov2013\M11.DSG	11-1-2013	15:7:31	238261.000000	4765.220000	0.042969	0.941406	-0.441406	0.153211	-0.316514	0.416514	-2.441406	-11.825562	-7.934570
C:\Users\cware\Desktop\Steller25Nov\TagTesting25Nov2013\M11.DSG	11-1-2013	15:7:31	238262.000000	4765.240000	-0.074219	0.941406	-0.457031	0.153211	-0.314679	0.416514	-2.655029	-3.631592	-6.134033
C:\Users\cware\Desktop\Steller25Nov\TagTesting25Nov2013\M11.DSG	11-1-2013	15:7:31	238263.000000	4765.260000	0.015625	0.964844	-0.460938	0.155046	-0.315596	0.419266	-2.502441	-8.804321	-7.171631
C:\Users\cware\Desktop\Steller25Nov\TagTesting25Nov2013\M11.DSG	11-1-2013	15:7:31	238264.000000	4765.280000	-0.042969	0.941406	-0.460938	0.155963	-0.315596	0.418349	-4.989624	-13.885498	-6.484985
C:\Users\cware\Desktop\Steller25Nov\TagTesting25Nov2013\M11.DSG	11-1-2013	15:7:31	238265.000000	4765.300000	-0.027344	0.933594	-0.460938	0.155046	-0.314679	0.420183	-2.273560	-7.644653	-5.416870
C:\Users\cware\Desktop\Steller25Nov\TagTesting25Nov2013\M11.DSG	11-1-2013	15:7:31	238266.000000	4765.320000	0.000000	0.914063	-0.457031	0.156881	-0.314679	0.419266	-5.706787	-11.901855	-5.905151
C:\Users\cware\Desktop\Steller25Nov\TagTesting25Nov2013\M11.DSG	11-1-2013	15:7:31	238267.000000	4765.340000	-0.023438	0.957031	-0.476563	0.157798	-0.313761	0.419266	-6.652832	-11.825562	-6.591797
C:\Users\cware\Desktop\Steller25Nov\TagTesting25Nov2013\M11.DSG	11-1-2013	15:7:31	238268.000000	4765.360000	-0.023438	0.957031	-0.476563	0.156881	-0.314679	0.419266	-7.186890	-17.227173	-6.729126
C:\Users\cware\Desktop\Steller25Nov\TagTesting25Nov2013\M11.DSG	11-1-2013	15:7:31	238269.000000	4765.380000	-0.011719	0.914063	-0.437500	0.158716	-0.314679	0.421101	-6.958008	-9.109497	-7.171631
C:\Users\cware\Desktop\Steller25Nov\TagTesting25Nov2013\M11.DSG	11-1-2013	15:7:31	238270.000000	4765.400000	-0.019531	0.933594	-0.468750	0.159633	-0.314679	0.420183	-7.980347	-11.840820	-7.415771
C:\Users\cware\Desktop\Steller25Nov\TagTesting25Nov2013\M11.DSG	11-1-2013	15:7:31	238271.000000	4765.420000	0.023438	0.937500	-0.453125	0.160550	-0.314679	0.419266	-10.025024	-28.076172	-8.590698
C:\Users\cware\Desktop\Steller25Nov\TagTesting25Nov2013\M11.DSG	11-1-2013	15:7:31	238272.000000	4765.440000	-0.070313	0.917969	-0.460938	0.162385	-0.316514	0.419266	-8.804321	-2.410889	-6.118774
C:\Users\cware\Desktop\Steller25Nov\TagTesting25Nov2013\M11.DSG	11-1-2013	15:7:31	238273.000000	4765.460000	-0.011719	0.925781	-0.460938	0.161468	-0.316514	0.418349	-9.674072	-20.599365	-6.378174
C:\Users\cware\Desktop\Steller25Nov\TagTesting25Nov2013\M11.DSG	11-1-2013	15:7:31	238274.000000	4765.480000	-0.058594	0.921875	-0.441406	0.162385	-0.317431	0.417431	-9.902954	-9.994507	-5.935669
C:\Users\cware\Desktop\Steller25Nov\TagTesting25Nov2013\M11.DSG	11-1-2013	15:7:31	238275.000000	4765.500000	-0.042969	0.953125	-0.460938	0.164220	-0.318349	0.417431	-8.529663	-8.895874	-4.638672
C:\Users\cware\Desktop\Steller25Nov\TagTesting25Nov2013\M11.DSG	11-1-2013	15:7:31	238276.000000	4765.520000	-0.007813	0.945313	-0.453125	0.166055	-0.319266	0.416514	-10.726929	-12.939453	-6.668091
C:\Users\cware\Desktop\Steller25Nov\TagTesting25Nov2013\M11.DSG	11-1-2013	15:7:31	238277.000000	4765.540000	-0.054688	0.925781	-0.460938	0.165138	-0.319266	0.416514	-8.987427	-5.538940	-4.562378
C:\Users\cware\Desktop\Steller25Nov\TagTesting25Nov2013\M11.DSG	11-1-2013	15:7:31	238278.000000	4765.560000	-0.039063	0.902344	-0.421875	0.166972	-0.319266	0.415596	-10.772705	-13.671875	-6.134033
C:\Users\cware\Desktop\Steller25Nov\TagTesting25Nov2013\M11.DSG	11-1-2013	15:7:31	238279.000000	4765.580000	-0.019531	0.914063	-0.445313	0.167890	-0.320183	0.416514	-12.176514	-14.694214	-6.973267
C:\Users\cware\Desktop\Steller25Nov\TagTesting25Nov2013\M11.DSG	11-1-2013	15:7:31	238280.000000	4765.600000	-0.031250	0.925781	-0.457031	0.167890	-0.322018	0.413761	-15.045166	-15.991211	-4.745483
C:\Users\cware\Desktop\Steller25Nov\TagTesting25Nov2013\M11.DSG	11-1-2013	15:7:31	238281.000000	4765.620000	-0.066406	0.914063	-0.445313	0.167890	-0.322018	0.411927	-16.937256	-9.109497	-5.981445
C:\Users\cware\Desktop\Steller25Nov\TagTesting25Nov2013\M11.DSG	11-1-2013	15:7:31	238282.000000	4765.640000	-0.011719	0.917969	-0.425781	0.170642	-0.323853	0.411009	-14.007568	-13.824463	-5.493164
C:\Users\cware\Desktop\Steller25Nov\TagTesting25Nov2013\M11.DSG	11-1-2013	15:7:31	238283.000000	4765.660000	-0.054688	0.902344	-0.437500	0.170642	-0.324771	0.409174	-13.397217	-11.352539	-4.425049
C:\Users\cware\Desktop\Steller25Nov\TagTesting25Nov2013\M11.DSG	11-1-2013	15:7:31	238284.000000	4765.680000	-0.007813	0.902344	-0.417969	0.170642	-0.324771	0.408257	-18.859863	-20.751953	-4.760742
C:\Users\cware\Desktop\Steller25Nov\TagTesting25Nov2013\M11.DSG	11-1-2013	15:7:31	238285.000000	4765.700000	-0.070313	0.910156	-0.433594	0.174312	-0.328440	0.406422	-22.537231	-15.701294	-5.081177
C:\Users\cware\Desktop\Steller25Nov\TagTesting25Nov2013\M11.DSG	11-1-2013	15:7:31	238286.000000	4765.720000	-0.066406	0.914063	-0.425781	0.174312	-0.329358	0.404587	-24.978638	-10.803223	-2.639771
C:\Users\cware\Desktop\Steller25Nov\TagTesting25Nov2013\M11.DSG	11-1-2013	15:7:31	238287.000000	4765.740000	-0.042969	0.906250	-0.406250	0.175229	-0.331193	0.400000	-25.711060	-12.939453	-2.090454
C:\Users\cware\Desktop\Steller25Nov\TagTesting25Nov2013\M11.DSG	11-1-2013	15:7:31	238288.000000	4765.760000	0.003906	0.937500	-0.417969	0.177064	-0.334862	0.397248	-28.961182	-14.465332	-1.739502
C:\Users\cware\Desktop\Steller25Nov\TagTesting25Nov2013\M11.DSG	11-1-2013	15:7:31	238289.000000	4765.780000	-0.082031	0.925781	-0.421875	0.178899	-0.337615	0.392661	-34.790039	-13.183594	-1.525879
C:\Users\cware\Desktop\Steller25Nov\TagTesting25Nov2013\M11.DSG	11-1-2013	15:7:31	238290.000000	4765.800000	-0.042969	0.914063	-0.406250	0.178899	-0.339450	0.388991	-36.697388	-12.054443	-0.015259
C:\Users\cware\Desktop\Steller25Nov\TagTesting25Nov2013\M11.DSG	11-1-2013	15:7:31	238291.000000	4765.820000	-0.046875	0.917969	-0.394531	0.182569	-0.344954	0.382569	-35.339355	-8.956909	0.915527
C:\Users\cware\Desktop\Steller25Nov\TagTesting25Nov2013\M11.DSG	11-1-2013	15:7:31	238292.000000	4765.840000	-0.050781	0.933594	-0.378906	0.183486	-0.347706	0.378899	-35.522461	-15.106201	-0.579834
C:\Users\cware\Desktop\Steller25Nov\TagTesting25Nov2013\M11.DSG	11-1-2013	15:7:31	238293.000000	4765.860000	-0.109375	0.929688	-0.402344	0.185321	-0.350459	0.371560	-32.241821	-20.660400	0.839233
C:\Users\cware\Desktop\Steller25Nov\TagTesting25Nov2013\M11.DSG	11-1-2013	15:7:31	238294.000000	4765.880000	-0.074219	0.937500	-0.398438	0.187156	-0.353211	0.367890	-34.317017	-21.560669	1.403809
C:\Users\cware\Desktop\Steller25Nov\TagTesting25Nov2013\M11.DSG	11-1-2013	15:7:31	238295.000000	4765.900000	-0.050781	0.988281	-0.457031	0.191743	-0.357798	0.360550	-36.499023	-25.955200	1.052856
C:\Users\cware\Desktop\Steller25Nov\TagTesting25Nov2013\M11.DSG	11-1-2013	15:7:31	238296.000000	4765.920000	-0.066406	0.988281	-0.484375	0.193578	-0.358716	0.358716	-41.412354	-26.153564	4.760742
C:\Users\cware\Desktop\Steller25Nov\TagTesting25Nov2013\M11.DSG	11-1-2013	15:7:31	238297.000000	4765.940000	-0.136719	0.980469	-0.496094	0.199083	-0.366055	0.349541	-49.545288	-21.514893	7.629395
C:\Users\cware\Desktop\Steller25Nov\TagTesting25Nov2013\M11.DSG	11-1-2013	15:7:31	238298.000000	4765.960000	-0.105469	0.953125	-0.367188	0.200917	-0.369725	0.344037	-51.025391	-24.078369	4.745483
C:\Users\cware\Desktop\Steller25Nov\TagTesting25Nov2013\M11.DSG	11-1-2013	15:7:31	238299.000000	4765.980000	-0.148438	0.937500	-0.269531	0.206422	-0.375229	0.335780	-47.073364	-11.459351	2.883911
C:\Users\cware\Desktop\Steller25Nov\TagTesting25Nov2013\M11.DSG	11-1-2013	15:7:31	238300.000000	4766.000000	-0.097656	0.953125	-0.222656	0.206422	-0.377064	0.328440	-39.230347	-3.921509	2.578735
C:\Users\cware\Desktop\Steller25Nov\TagTesting25Nov2013\M11.DSG	11-1-2013	15:7:31	238301.000000	4766.020000	-0.039063	0.984375	-0.214844	0.208257	-0.381651	0.322018	-32.852173	-13.183594	-1.510620
C:\Users\cware\Desktop\Steller25Nov\TagTesting25Nov2013\M11.DSG	11-1-2013	15:7:31	238302.000000	4766.040000	-0.003906	1.000000	-0.289063	0.209174	-0.383486	0.318349	-28.518677	-26.687622	-1.373291
C:\Users\cware\Desktop\Steller25Nov\TagTesting25Nov2013\M11.DSG	11-1-2013	15:7:31	238303.000000	4766.060000	-0.074219	1.019531	-0.367188	0.212844	-0.385321	0.312844	-28.442383	-17.028809	0.717163
C:\Users\cware\Desktop\Steller25Nov\TagTesting25Nov2013\M11.DSG	11-1-2013	15:7:31	238304.000000	4766.080000	-0.046875	1.058594	-0.351563	0.212844	-0.386239	0.309174	-27.557373	-9.109497	1.296997
C:\Users\cware\Desktop\Steller25Nov\TagTesting25Nov2013\M11.DSG	11-1-2013	15:7:31	238305.000000	4766.100000	-0.015625	1.046875	-0.320313	0.215596	-0.388991	0.304587	-27.664185	-3.097534	-0.305176
C:\Users\cware\Desktop\Steller25Nov\TagTesting25Nov2013\M11.DSG	11-1-2013	15:7:31	238306.000000	4766.120000	0.003906	1.035156	-0.347656	0.215596	-0.388991	0.300917	-23.468018	0.259399	-3.631592
C:\Users\cware\Desktop\Steller25Nov\TagTesting25Nov2013\M11.DSG	11-1-2013	15:7:31	238307.000000	4766.140000	0.058594	1.023438	-0.359375	0.214679	-0.391743	0.299083	-17.272949	10.025024	-4.928589
C:\Users\cware\Desktop\Steller25Nov\TagTesting25Nov2013\M11.DSG	11-1-2013	15:7:31	238308.000000	4766.160000	0.109375	0.980469	-0.371094	0.213761	-0.390826	0.296330	-14.801025	4.867554	-5.691528
C:\Users\cware\Desktop\Steller25Nov\TagTesting25Nov2013\M11.DSG	11-1-2013	15:7:31	238309.000000	4766.180000	0.117188	0.941406	-0.371094	0.213761	-0.391743	0.295413	-11.032104	6.805420	-4.730225
C:\Users\cware\Desktop\Steller25Nov\TagTesting25Nov2013\M11.DSG	11-1-2013	15:7:31	238310.000000	4766.200000	0.085938	0.953125	-0.402344	0.211927	-0.391743	0.292661	-10.681152	-1.907349	-6.072998
C:\Users\cware\Desktop\Steller25Nov\TagTesting25Nov2013\M11.DSG	11-1-2013	15:7:31	238311.000000	4766.220000	0.160156	0.945313	-0.367188	0.211927	-0.392661	0.291743	-14.892578	18.371582	-3.128052
C:\Users\cware\Desktop\Steller25Nov\TagTesting25Nov2013\M11.DSG	11-1-2013	15:7:31	238312.000000	4766.240000	0.058594	0.925781	-0.386719	0.211009	-0.393578	0.289908	-16.311646	-2.822876	-5.706787
C:\Users\cware\Desktop\Steller25Nov\TagTesting25Nov2013\M11.DSG	11-1-2013	15:7:31	238313.000000	4766.260000	0.117188	0.882813	-0.359375	0.210092	-0.394495	0.286239	-28.732300	1.113892	-7.080078
C:\Users\cware\Desktop\Steller25Nov\TagTesting25Nov2013\M11.DSG	11-1-2013	15:7:31	238314.000000	4766.280000	0.078125	0.906250	-0.343750	0.209174	-0.397248	0.280734	-30.059814	9.750366	-5.752563
C:\Users\cware\Desktop\Steller25Nov\TagTesting25Nov2013\M11.DSG	11-1-2013	15:7:31	238315.000000	4766.300000	0.097656	0.941406	-0.339844	0.209174	-0.397248	0.277064	-32.730103	0.823975	-3.356934
C:\Users\cware\Desktop\Steller25Nov\TagTesting25Nov2013\M11.DSG	11-1-2013	15:7:31	238316.000000	4766.320000	0.089844	0.925781	-0.304688	0.209174	-0.400917	0.270642	-36.590576	-8.438110	-1.739502
C:\Users\cware\Desktop\Steller25Nov\TagTesting25Nov2013\M11.DSG	11-1-2013	15:7:31	238317.000000	4766.340000	0.019531	0.968750	-0.308594	0.209174	-0.400917	0.264220	-35.873413	-0.213623	-5.661011
C:\Users\cware\Desktop\Steller25Nov\TagTesting25Nov2013\M11.DSG	11-1-2013	15:7:31	238318.000000	4766.360000	0.117188	1.019531	-0.265625	0.208257	-0.404587	0.257798	-32.455444	17.562866	-4.608154
C:\Users\cware\Desktop\Steller25Nov\TagTesting25Nov2013\M11.DSG	11-1-2013	15:7:31	238319.000000	4766.380000	-0.039063	1.035156	-0.261719	0.208257	-0.404587	0.254128	-25.527954	4.867554	-4.379272
C:\Users\cware\Desktop\Steller25Nov\TagTesting25Nov2013\M11.DSG	11-1-2013	15:7:31	238320.000000	4766.400000	0.058594	1.062500	-0.230469	0.207339	-0.406422	0.249541	-24.993896	8.728027	-5.981445
C:\Users\cware\Desktop\Steller25Nov\TagTesting25Nov2013\M11.DSG	11-1-2013	15:7:31	238321.000000	4766.420000	0.019531	1.046875	-0.187500	0.205505	-0.407339	0.245872	-21.041870	-9.002686	-9.460449
C:\Users\cware\Desktop\Steller25Nov\TagTesting25Nov2013\M11.DSG	11-1-2013	15:7:31	238322.000000	4766.440000	0.019531	1.046875	-0.187500	0.205505	-0.409174	0.244954	-16.891479	-9.674072	-9.017944
C:\Users\cware\Desktop\Steller25Nov\TagTesting25Nov2013\M11.DSG	11-1-2013	15:7:31	238323.000000	4766.460000	-0.023438	1.027344	-0.164063	0.205505	-0.409174	0.242202	-18.432617	5.508423	-8.209229
C:\Users\cware\Desktop\Steller25Nov\TagTesting25Nov2013\M11.DSG	11-1-2013	15:7:31	238324.000000	4766.480000	-0.082031	0.984375	-0.152344	0.203670	-0.410092	0.239450	-16.845703	0.778198	-9.521484
C:\Users\cware\Desktop\Steller25Nov\TagTesting25Nov2013\M11.DSG	11-1-2013	15:7:31	238325.000000	4766.500000	-0.050781	1.023438	-0.144531	0.203670	-0.410092	0.237615	-9.368896	-7.812500	-4.272461
C:\Users\cware\Desktop\Steller25Nov\TagTesting25Nov2013\M11.DSG	11-1-2013	15:7:31	238326.000000	4766.520000	-0.074219	1.003906	-0.105469	0.202752	-0.411009	0.234862	-14.709473	11.749268	-5.249023
C:\Users\cware\Desktop\Steller25Nov\TagTesting25Nov2013\M11.DSG	11-1-2013	15:7:31	238327.000000	4766.540000	-0.011719	0.996094	-0.148438	0.202752	-0.411009	0.233945	-17.669678	-7.827759	-7.232666
C:\Users\cware\Desktop\Steller25Nov\TagTesting25Nov2013\M11.DSG	11-1-2013	15:7:31	238328.000000	4766.560000	-0.093750	1.031250	-0.132813	0.200917	-0.411927	0.233028	-9.262085	-1.770020	-7.446289
C:\Users\cware\Desktop\Steller25Nov\TagTesting25Nov2013\M11.DSG	11-1-2013	15:7:31	238329.000000	4766.580000	-0.101563	1.000000	-0.125000	0.200917	-0.411927	0.231193	-8.590698	6.454468	-5.599976
C:\Users\cware\Desktop\Steller25Nov\TagTesting25Nov2013\M11.DSG	11-1-2013	15:7:31	238330.000000	4766.600000	-0.050781	1.066406	-0.109375	0.200000	-0.411009	0.232110	-0.152588	-0.900269	-7.064819
C:\Users\cware\Desktop\Steller25Nov\TagTesting25Nov2013\M11.DSG	11-1-2013	15:7:31	238331.000000	4766.620000	-0.089844	1.015625	-0.109375	0.199083	-0.411927	0.232110	-1.068115	-6.225586	-10.955811
C:\Users\cware\Desktop\Steller25Nov\TagTesting25Nov2013\M11.DSG	11-1-2013	15:7:31	238332.000000	4766.640000	-0.105469	1.027344	-0.132813	0.199083	-0.411009	0.233028	-3.250122	7.293701	-9.933472
C:\Users\cware\Desktop\Steller25Nov\TagTesting25Nov2013\M11.DSG	11-1-2013	15:7:31	238333.000000	4766.660000	-0.062500	1.019531	-0.097656	0.197248	-0.411009	0.235780	6.652832	5.691528	-5.081177
C:\Users\cware\Desktop\Steller25Nov\TagTesting25Nov2013\M11.DSG	11-1-2013	15:7:31	238334.000000	4766.680000	-0.074219	1.023438	-0.148438	0.197248	-0.411009	0.238532	4.348755	7.431030	-6.134033
C:\Users\cware\Desktop\Steller25Nov\TagTesting25Nov2013\M11.DSG	11-1-2013	15:7:31	238335.000000	4766.700000	-0.093750	1.019531	-0.144531	0.195413	-0.410092	0.240367	6.301880	14.755249	-3.723145
C:\Users\cware\Desktop\Steller25Nov\TagTesting25Nov2013\M11.DSG	11-1-2013	15:7:31	238336.000000	4766.720000	-0.035156	1.031250	-0.085938	0.195413	-0.408257	0.243119	6.134033	-1.159668	-7.247925
C:\Users\cware\Desktop\Steller25Nov\TagTesting25Nov2013\M11.DSG	11-1-2013	15:7:31	238337.000000	4766.740000	-0.046875	1.015625	-0.128906	0.194495	-0.406422	0.244954	8.697510	4.348755	-7.141113
C:\Users\cware\Desktop\Steller25Nov\TagTesting25Nov2013\M11.DSG	11-1-2013	15:7:31	238338.000000	4766.760000	-0.054688	0.996094	-0.148438	0.192661	-0.406422	0.247706	8.132935	-5.874634	-7.766724
C:\Users\cware\Desktop\Steller25Nov\TagTesting25Nov2013\M11.DSG	11-1-2013	15:7:31	238339.000000	4766.780000	-0.097656	0.988281	-0.152344	0.192661	-0.406422	0.250459	7.369995	9.963989	-5.157471
C:\Users\cware\Desktop\Steller25Nov\TagTesting25Nov2013\M11.DSG	11-1-2013	15:7:31	238340.000000	4766.800000	-0.054688	1.011719	-0.148438	0.191743	-0.404587	0.253211	3.295898	-3.494263	-9.124756
C:\Users\cware\Desktop\Steller25Nov\TagTesting25Nov2013\M11.DSG	11-1-2013	15:7:31	238341.000000	4766.820000	-0.117188	1.035156	-0.152344	0.190826	-0.404587	0.255046	4.562378	-0.350952	-5.279541
C:\Users\cware\Desktop\Steller25Nov\TagTesting25Nov2013\M11.DSG	11-1-2013	15:7:31	238342.000000	4766.840000	-0.089844	1.023438	-0.175781	0.191743	-0.403670	0.257798	4.348755	5.157471	-6.225586
C:\Users\cware\Desktop\Steller25Nov\TagTesting25Nov2013\M11.DSG	11-1-2013	15:7:31	238343.000000	4766.860000	-0.136719	1.015625	-0.183594	0.189908	-0.402752	0.259633	6.683350	-4.287720	-7.827759
C:\Users\cware\Desktop\Steller25Nov\TagTesting25Nov2013\M11.DSG	11-1-2013	15:7:31	238344.000000	4766.880000	-0.066406	0.996094	-0.171875	0.189908	-0.400917	0.261468	10.589600	17.044067	-3.311157
C:\Users\cware\Desktop\Steller25Nov\TagTesting25Nov2013\M11.DSG	11-1-2013	15:7:31	238345.000000	4766.900000	-0.058594	1.027344	-0.160156	0.188991	-0.400917	0.266055	11.795044	-4.455566	-4.592896
C:\Users\cware\Desktop\Steller25Nov\TagTesting25Nov2013\M11.DSG	11-1-2013	15:7:31	238346.000000	4766.920000	-0.031250	1.019531	-0.171875	0.188073	-0.400000	0.266972	16.006470	6.027222	-4.013062
C:\Users\cware\Desktop\Steller25Nov\TagTesting25Nov2013\M11.DSG	11-1-2013	15:7:31	238347.000000	4766.940000	-0.039063	1.015625	-0.187500	0.188991	-0.399083	0.270642	19.790649	8.316040	-5.874634
C:\Users\cware\Desktop\Steller25Nov\TagTesting25Nov2013\M11.DSG	11-1-2013	15:7:31	238348.000000	4766.960000	-0.039063	1.015625	-0.187500	0.187156	-0.397248	0.276147	16.311646	-8.071899	-5.676270
C:\Users\cware\Desktop\Steller25Nov\TagTesting25Nov2013\M11.DSG	11-1-2013	15:7:31	238349.000000	4766.980000	-0.105469	0.992188	-0.183594	0.187156	-0.394495	0.279817	20.507813	14.633179	-1.861572
C:\Users\cware\Desktop\Steller25Nov\TagTesting25Nov2013\M11.DSG	11-1-2013	15:7:31	238350.000000	4767.000000	0.015625	0.964844	-0.175781	0.187156	-0.392661	0.286239	18.417358	-8.499146	-3.753662
C:\Users\cware\Desktop\Steller25Nov\TagTesting25Nov2013\M11.DSG	11-1-2013	15:7:31	238351.000000	4767.020000	-0.105469	0.972656	-0.242188	0.188073	-0.392661	0.288991	15.899658	6.347656	-1.373291
C:\Users\cware\Desktop\Steller25Nov\TagTesting25Nov2013\M11.DSG	11-1-2013	15:7:31	238352.000000	4767.040000	-0.003906	1.011719	-0.226563	0.187156	-0.388991	0.293578	15.197754	-5.233765	-3.555298
C:\Users\cware\Desktop\Steller25Nov\TagTesting25Nov2013\M11.DSG	11-1-2013	15:7:31	238353.000000	4767.060000	-0.125000	0.972656	-0.269531	0.187156	-0.388991	0.297248	17.059326	7.568359	-3.463745
C:\Users\cware\Desktop\Steller25Nov\TagTesting25Nov2013\M11.DSG	11-1-2013	15:7:31	238354.000000	4767.080000	-0.015625	0.972656	-0.230469	0.187156	-0.386239	0.303670	17.318726	-7.095337	-5.233765
C:\Users\cware\Desktop\Steller25Nov\TagTesting25Nov2013\M11.DSG	11-1-2013	15:7:31	238355.000000	4767.100000	-0.089844	0.980469	-0.238281	0.186239	-0.385321	0.306422	19.500732	7.904053	-2.792358
C:\Users\cware\Desktop\Steller25Nov\TagTesting25Nov2013\M11.DSG	11-1-2013	15:7:31	238356.000000	4767.120000	-0.042969	0.984375	-0.277344	0.187156	-0.382569	0.311009	16.967773	1.373291	-5.187988
C:\Users\cware\Desktop\Steller25Nov\TagTesting25Nov2013\M11.DSG	11-1-2013	15:7:31	238357.000000	4767.140000	-0.046875	0.996094	-0.265625	0.186239	-0.379817	0.316514	18.737793	-6.912231	-4.638672
C:\Users\cware\Desktop\Steller25Nov\TagTesting25Nov2013\M11.DSG	11-1-2013	15:7:31	238358.000000	4767.160000	-0.093750	0.976563	-0.273438	0.185321	-0.377982	0.321101	13.580322	23.071289	-3.768921
C:\Users\cware\Desktop\Steller25Nov\TagTesting25Nov2013\M11.DSG	11-1-2013	15:7:31	238359.000000	4767.180000	0.011719	0.957031	-0.257813	0.186239	-0.376147	0.322936	12.893677	-8.468628	-5.340576
C:\Users\cware\Desktop\Steller25Nov\TagTesting25Nov2013\M11.DSG	11-1-2013	15:7:31	238360.000000	4767.200000	-0.070313	0.953125	-0.277344	0.185321	-0.375229	0.324771	12.619019	5.554199	-2.075195
C:\Users\cware\Desktop\Steller25Nov\TagTesting25Nov2013\M11.DSG	11-1-2013	15:7:31	238361.000000	4767.220000	-0.050781	0.960938	-0.304688	0.184404	-0.373394	0.330275	5.722046	-6.301880	-4.165649
C:\Users\cware\Desktop\Steller25Nov\TagTesting25Nov2013\M11.DSG	11-1-2013	15:7:31	238362.000000	4767.240000	-0.042969	0.972656	-0.273438	0.185321	-0.373394	0.332110	6.378174	0.656128	-1.571655
C:\Users\cware\Desktop\Steller25Nov\TagTesting25Nov2013\M11.DSG	11-1-2013	15:7:31	238363.000000	4767.260000	-0.042969	0.968750	-0.261719	0.188073	-0.370642	0.333945	5.172729	-9.628296	-2.014160
C:\Users\cware\Desktop\Steller25Nov\TagTesting25Nov2013\M11.DSG	11-1-2013	15:7:31	238364.000000	4767.280000	-0.062500	0.945313	-0.308594	0.186239	-0.370642	0.335780	-0.366211	1.434326	-1.358032
C:\Users\cware\Desktop\Steller25Nov\TagTesting25Nov2013\M11.DSG	11-1-2013	15:7:31	238365.000000	4767.300000	-0.066406	0.984375	-0.304688	0.188073	-0.369725	0.337615	3.051758	0.488281	-3.631592
C:\Users\cware\Desktop\Steller25Nov\TagTesting25Nov2013\M11.DSG	11-1-2013	15:7:31	238366.000000	4767.320000	0.000000	0.976563	-0.269531	0.186239	-0.369725	0.337615	-0.152588	-3.280640	-2.426147
C:\Users\cware\Desktop\Steller25Nov\TagTesting25Nov2013\M11.DSG	11-1-2013	15:7:31	238367.000000	4767.340000	-0.089844	0.933594	-0.269531	0.187156	-0.368807	0.340367	2.243042	-3.677368	-1.785278
C:\Users\cware\Desktop\Steller25Nov\TagTesting25Nov2013\M11.DSG	11-1-2013	15:7:31	238368.000000	4767.360000	-0.058594	0.937500	-0.285156	0.188073	-0.367890	0.340367	-0.854492	-13.626099	0.289917
C:\Users\cware\Desktop\Steller25Nov\TagTesting25Nov2013\M11.DSG	11-1-2013	15:7:31	238369.000000	4767.380000	-0.089844	0.929688	-0.292969	0.189908	-0.369725	0.342202	-4.760742	5.294800	1.770020
C:\Users\cware\Desktop\Steller25Nov\TagTesting25Nov2013\M11.DSG	11-1-2013	15:7:31	238370.000000	4767.400000	-0.078125	0.972656	-0.296875	0.189908	-0.368807	0.342202	-2.487183	-11.642456	-2.990723
C:\Users\cware\Desktop\Steller25Nov\TagTesting25Nov2013\M11.DSG	11-1-2013	15:7:31	238371.000000	4767.420000	-0.089844	0.945313	-0.308594	0.190826	-0.367890	0.342202	-8.407593	-1.525879	-1.266479
C:\Users\cware\Desktop\Steller25Nov\TagTesting25Nov2013\M11.DSG	11-1-2013	15:7:31	238372.000000	4767.440000	-0.066406	0.953125	-0.300781	0.190826	-0.368807	0.342202	-9.399414	-5.691528	0.595093
C:\Users\cware\Desktop\Steller25Nov\TagTesting25Nov2013\M11.DSG	11-1-2013	15:7:31	238373.000000	4767.460000	-0.101563	0.929688	-0.304688	0.191743	-0.367890	0.341284	-10.513306	3.616333	1.083374
C:\Users\cware\Desktop\Steller25Nov\TagTesting25Nov2013\M11.DSG	11-1-2013	15:7:31	238374.000000	4767.480000	-0.085938	0.949219	-0.273438	0.191743	-0.367890	0.339450	-13.839722	-5.020142	-1.327515
C:\Users\cware\Desktop\Steller25Nov\TagTesting25Nov2013\M11.DSG	11-1-2013	15:7:31	238375.000000	4767.500000	-0.070313	0.921875	-0.289063	0.193578	-0.369725	0.338532	-18.310547	0.839233	0.946045
C:\Users\cware\Desktop\Steller25Nov\TagTesting25Nov2013\M11.DSG	11-1-2013	15:7:31	238376.000000	4767.520000	-0.070313	0.921875	-0.289063	0.194495	-0.371560	0.335780	-21.575928	-1.724243	1.785278
C:\Users\cware\Desktop\Steller25Nov\TagTesting25Nov2013\M11.DSG	11-1-2013	15:7:31	238377.000000	4767.540000	-0.109375	0.914063	-0.296875	0.196330	-0.373394	0.336697	-27.511597	-8.590698	2.944946
C:\Users\cware\Desktop\Steller25Nov\TagTesting25Nov2013\M11.DSG	11-1-2013	15:7:31	238378.000000	4767.560000	-0.140625	0.890625	-0.285156	0.198165	-0.374312	0.330275	-30.471802	-6.179810	5.355835
C:\Users\cware\Desktop\Steller25Nov\TagTesting25Nov2013\M11.DSG	11-1-2013	15:7:31	238379.000000	4767.580000	-0.109375	0.890625	-0.261719	0.200000	-0.378899	0.322018	-34.149170	-8.193970	4.959106
C:\Users\cware\Desktop\Steller25Nov\TagTesting25Nov2013\M11.DSG	11-1-2013	15:7:31	238380.000000	4767.600000	-0.113281	0.925781	-0.261719	0.200917	-0.379817	0.319266	-38.665771	-3.662109	4.837036
C:\Users\cware\Desktop\Steller25Nov\TagTesting25Nov2013\M11.DSG	11-1-2013	15:7:31	238381.000000	4767.620000	-0.089844	0.925781	-0.265625	0.204587	-0.383486	0.311009	-39.398193	-23.483276	2.761841
C:\Users\cware\Desktop\Steller25Nov\TagTesting25Nov2013\M11.DSG	11-1-2013	15:7:31	238382.000000	4767.640000	-0.191406	0.917969	-0.289063	0.206422	-0.386239	0.306422	-41.564941	-1.846313	6.149292
C:\Users\cware\Desktop\Steller25Nov\TagTesting25Nov2013\M11.DSG	11-1-2013	15:7:31	238383.000000	4767.660000	-0.093750	0.914063	-0.285156	0.207339	-0.391743	0.297248	-48.278809	-13.717651	5.722046
C:\Users\cware\Desktop\Steller25Nov\TagTesting25Nov2013\M11.DSG	11-1-2013	15:7:31	238384.000000	4767.680000	-0.125000	0.875000	-0.277344	0.211009	-0.393578	0.290826	-48.690796	-10.848999	9.658813
C:\Users\cware\Desktop\Steller25Nov\TagTesting25Nov2013\M11.DSG	11-1-2013	15:7:31	238385.000000	4767.700000	-0.105469	0.890625	-0.308594	0.212844	-0.395413	0.285321	-52.597046	-15.792847	8.834839
C:\Users\cware\Desktop\Steller25Nov\TagTesting25Nov2013\M11.DSG	11-1-2013	15:7:31	238386.000000	4767.720000	-0.058594	0.914063	-0.292969	0.216514	-0.400917	0.273394	-59.875488	-25.512695	9.048462
C:\Users\cware\Desktop\Steller25Nov\TagTesting25Nov2013\M11.DSG	11-1-2013	15:7:31	238387.000000	4767.740000	-0.078125	0.992188	-0.281250	0.220183	-0.403670	0.266055	-59.463501	-30.868530	5.111694
C:\Users\cware\Desktop\Steller25Nov\TagTesting25Nov2013\M11.DSG	11-1-2013	15:7:31	238388.000000	4767.760000	-0.164063	0.988281	-0.230469	0.222936	-0.408257	0.252294	-56.747437	-21.865845	5.935669
C:\Users\cware\Desktop\Steller25Nov\TagTesting25Nov2013\M11.DSG	11-1-2013	15:7:31	238389.000000	4767.780000	-0.175781	0.984375	-0.121094	0.224771	-0.411009	0.245872	-51.666260	-13.671875	3.967285
C:\Users\cware\Desktop\Steller25Nov\TagTesting25Nov2013\M11.DSG	11-1-2013	15:7:31	238390.000000	4767.800000	-0.214844	0.949219	-0.089844	0.227523	-0.414679	0.233945	-50.506592	-5.126953	4.653931
C:\Users\cware\Desktop\Steller25Nov\TagTesting25Nov2013\M11.DSG	11-1-2013	15:7:31	238391.000000	4767.820000	-0.152344	0.976563	-0.113281	0.229358	-0.415596	0.228440	-41.229248	-3.112793	4.089355
C:\Users\cware\Desktop\Steller25Nov\TagTesting25Nov2013\M11.DSG	11-1-2013	15:7:31	238392.000000	4767.840000	-0.121094	0.972656	-0.136719	0.233028	-0.418349	0.219266	-38.406372	-17.608643	4.440308
C:\Users\cware\Desktop\Steller25Nov\TagTesting25Nov2013\M11.DSG	11-1-2013	15:7:31	238393.000000	4767.860000	-0.109375	1.007813	-0.183594	0.233028	-0.418349	0.212844	-40.969849	-6.530762	7.751465
C:\Users\cware\Desktop\Steller25Nov\TagTesting25Nov2013\M11.DSG	11-1-2013	15:7:31	238394.000000	4767.880000	-0.070313	1.058594	-0.195313	0.236697	-0.421101	0.203670	-42.251587	-11.032104	5.554199
C:\Users\cware\Desktop\Steller25Nov\TagTesting25Nov2013\M11.DSG	11-1-2013	15:7:31	238395.000000	4767.900000	-0.117188	1.046875	-0.164063	0.236697	-0.422018	0.198165	-39.535522	-2.777100	2.777100
C:\Users\cware\Desktop\Steller25Nov\TagTesting25Nov2013\M11.DSG	11-1-2013	15:7:31	238396.000000	4767.920000	-0.046875	1.031250	-0.132813	0.238532	-0.424771	0.189908	-30.593872	2.395630	-2.197266
C:\Users\cware\Desktop\Steller25Nov\TagTesting25Nov2013\M11.DSG	11-1-2013	15:7:31	238397.000000	4767.940000	0.011719	1.019531	-0.179688	0.237615	-0.424771	0.187156	-19.607544	17.837524	-3.387451
C:\Users\cware\Desktop\Steller25Nov\TagTesting25Nov2013\M11.DSG	11-1-2013	15:7:31	238398.000000	4767.960000	0.015625	0.988281	-0.203125	0.238532	-0.423853	0.185321	-16.815186	5.355835	-7.659912
C:\Users\cware\Desktop\Steller25Nov\TagTesting25Nov2013\M11.DSG	11-1-2013	15:7:31	238399.000000	4767.980000	0.093750	0.976563	-0.207031	0.236697	-0.425688	0.182569	-19.607544	16.021729	-8.361816
C:\Users\cware\Desktop\Steller25Nov\TagTesting25Nov2013\M11.DSG	11-1-2013	15:7:31	238400.000000	4768.000000	-0.015625	0.933594	-0.210938	0.235780	-0.425688	0.180734	-20.904541	13.458252	-9.399414
C:\Users\cware\Desktop\Steller25Nov\TagTesting25Nov2013\M11.DSG	11-1-2013	15:7:31	238401.000000	4768.020000	0.078125	0.843750	-0.113281	0.233945	-0.426606	0.175229	-26.428223	7.644653	-10.345459
C:\Users\cware\Desktop\Steller25Nov\TagTesting25Nov2013\M11.DSG	11-1-2013	15:7:31	238402.000000	4768.040000	0.078125	0.843750	-0.113281	0.233028	-0.426606	0.173394	-25.283813	-2.258301	-6.835938
C:\Users\cware\Desktop\Steller25Nov\TagTesting25Nov2013\M11.DSG	11-1-2013	15:7:31	238403.000000	4768.060000	0.011719	0.898438	-0.167969	0.231193	-0.427523	0.167890	-30.776978	13.977051	-3.768921
C:\Users\cware\Desktop\Steller25Nov\TagTesting25Nov2013\M11.DSG	11-1-2013	15:7:31	238404.000000	4768.080000	-0.031250	0.917969	-0.140625	0.232110	-0.428440	0.162385	-34.423828	19.515991	-4.074097
C:\Users\cware\Desktop\Steller25Nov\TagTesting25Nov2013\M11.DSG	11-1-2013	15:7:31	238405.000000	4768.100000	0.035156	0.933594	-0.125000	0.230275	-0.430275	0.155046	-34.790039	3.738403	-2.456665
C:\Users\cware\Desktop\Steller25Nov\TagTesting25Nov2013\M11.DSG	11-1-2013	15:7:31	238406.000000	4768.120000	0.015625	0.976563	-0.078125	0.232110	-0.430275	0.150459	-36.697388	9.674072	-0.961304
C:\Users\cware\Desktop\Steller25Nov\TagTesting25Nov2013\M11.DSG	11-1-2013	15:7:31	238407.000000	4768.140000	-0.046875	1.003906	-0.046875	0.230275	-0.431193	0.142202	-34.683228	10.742188	-3.097534
C:\Users\cware\Desktop\Steller25Nov\TagTesting25Nov2013\M11.DSG	11-1-2013	15:7:31	238408.000000	4768.160000	0.011719	1.003906	-0.070313	0.231193	-0.431193	0.138532	-34.088135	-2.624512	-3.936768
C:\Users\cware\Desktop\Steller25Nov\TagTesting25Nov2013\M11.DSG	11-1-2013	15:7:31	238409.000000	4768.180000	0.007813	1.007813	-0.019531	0.231193	-0.431193	0.132110	-28.411865	3.524780	-5.844116
C:\Users\cware\Desktop\Steller25Nov\TagTesting25Nov2013\M11.DSG	11-1-2013	15:7:31	238410.000000	4768.200000	-0.054688	0.988281	0.035156	0.231193	-0.432110	0.128440	-27.587891	1.251221	-7.888794
C:\Users\cware\Desktop\Steller25Nov\TagTesting25Nov2013\M11.DSG	11-1-2013	15:7:31	238411.000000	4768.220000	-0.101563	0.992188	0.007813	0.230275	-0.432110	0.122936	-22.659302	-0.350952	-6.088257
C:\Users\cware\Desktop\Steller25Nov\TagTesting25Nov2013\M11.DSG	11-1-2013	15:7:31	238412.000000	4768.240000	-0.066406	0.996094	0.027344	0.229358	-0.432110	0.122018	-15.853882	-12.557983	-8.529663
C:\Users\cware\Desktop\Steller25Nov\TagTesting25Nov2013\M11.DSG	11-1-2013	15:7:31	238413.000000	4768.260000	-0.128906	1.007813	0.023438	0.228440	-0.433028	0.118349	-14.709473	-5.569458	-7.141113
C:\Users\cware\Desktop\Steller25Nov\TagTesting25Nov2013\M11.DSG	11-1-2013	15:7:31	238414.000000	4768.280000	-0.117188	1.027344	0.042969	0.227523	-0.433028	0.116514	-14.022827	3.143311	-8.636475
C:\Users\cware\Desktop\Steller25Nov\TagTesting25Nov2013\M11.DSG	11-1-2013	15:7:31	238415.000000	4768.300000	-0.101563	1.007813	0.039063	0.226606	-0.433028	0.113761	-14.892578	0.274658	-7.949829
C:\Users\cware\Desktop\Steller25Nov\TagTesting25Nov2013\M11.DSG	11-1-2013	15:7:31	238416.000000	4768.320000	-0.101563	0.953125	0.046875	0.226606	-0.433028	0.112844	-14.587402	-15.228271	-8.132935
C:\Users\cware\Desktop\Steller25Nov\TagTesting25Nov2013\M11.DSG	11-1-2013	15:7:31	238417.000000	4768.340000	-0.164063	0.960938	0.035156	0.225688	-0.433028	0.111009	-13.107300	24.475098	-3.601074
C:\Users\cware\Desktop\Steller25Nov\TagTesting25Nov2013\M11.DSG	11-1-2013	15:7:31	238418.000000	4768.360000	-0.105469	0.980469	0.113281	0.225688	-0.433028	0.111009	-11.871338	-12.466431	-5.599976
C:\Users\cware\Desktop\Steller25Nov\TagTesting25Nov2013\M11.DSG	11-1-2013	15:7:31	238419.000000	4768.380000	-0.128906	0.957031	0.046875	0.224771	-0.432110	0.109174	-5.920410	-19.561768	-7.553101
C:\Users\cware\Desktop\Steller25Nov\TagTesting25Nov2013\M11.DSG	11-1-2013	15:7:31	238420.000000	4768.400000	-0.195313	0.953125	0.101563	0.223853	-0.433945	0.109174	-8.209229	21.697998	-5.004883
C:\Users\cware\Desktop\Steller25Nov\TagTesting25Nov2013\M11.DSG	11-1-2013	15:7:31	238421.000000	4768.420000	-0.105469	0.984375	0.121094	0.222936	-0.433945	0.110092	-2.655029	-5.081177	-4.318237
C:\Users\cware\Desktop\Steller25Nov\TagTesting25Nov2013\M11.DSG	11-1-2013	15:7:31	238422.000000	4768.440000	-0.113281	0.957031	0.101563	0.223853	-0.433945	0.109174	-3.372192	5.981445	-5.996704
C:\Users\cware\Desktop\Steller25Nov\TagTesting25Nov2013\M11.DSG	11-1-2013	15:7:31	238423.000000	4768.460000	-0.199219	0.988281	0.058594	0.222936	-0.433945	0.110092	1.831055	-4.959106	-4.852295
C:\Users\cware\Desktop\Steller25Nov\TagTesting25Nov2013\M11.DSG	11-1-2013	15:7:31	238424.000000	4768.480000	-0.082031	0.992188	0.156250	0.223853	-0.433945	0.111927	2.700806	11.581421	-3.768921
C:\Users\cware\Desktop\Steller25Nov\TagTesting25Nov2013\M11.DSG	11-1-2013	15:7:31	238425.000000	4768.500000	-0.121094	0.964844	0.097656	0.223853	-0.433028	0.112844	4.257202	2.258301	-5.844116
C:\Users\cware\Desktop\Steller25Nov\TagTesting25Nov2013\M11.DSG	11-1-2013	15:7:31	238426.000000	4768.520000	-0.152344	0.980469	0.046875	0.222936	-0.432110	0.116514	6.484985	-2.136230	-6.347656
C:\Users\cware\Desktop\Steller25Nov\TagTesting25Nov2013\M11.DSG	11-1-2013	15:7:31	238427.000000	4768.540000	-0.148438	1.011719	0.105469	0.222018	-0.433945	0.118349	9.872437	3.509521	-4.928589
C:\Users\cware\Desktop\Steller25Nov\TagTesting25Nov2013\M11.DSG	11-1-2013	15:7:31	238428.000000	4768.560000	-0.109375	0.984375	0.082031	0.221101	-0.433028	0.122018	6.561279	-1.525879	-7.980347
C:\Users\cware\Desktop\Steller25Nov\TagTesting25Nov2013\M11.DSG	11-1-2013	15:7:31	238429.000000	4768.580000	-0.152344	0.972656	0.066406	0.222018	-0.432110	0.123853	8.560181	-3.738403	-7.446289
C:\Users\cware\Desktop\Steller25Nov\TagTesting25Nov2013\M11.DSG	11-1-2013	15:7:31	238430.000000	4768.600000	-0.152344	0.972656	0.066406	0.220183	-0.432110	0.128440	12.756348	5.722046	-3.814697
C:\Users\cware\Desktop\Steller25Nov\TagTesting25Nov2013\M11.DSG	11-1-2013	15:7:31	238431.000000	4768.620000	-0.101563	0.980469	0.078125	0.221101	-0.432110	0.129358	9.216309	6.210327	-8.514404
C:\Users\cware\Desktop\Steller25Nov\TagTesting25Nov2013\M11.DSG	11-1-2013	15:7:31	238432.000000	4768.640000	-0.140625	0.976563	0.050781	0.219266	-0.431193	0.133028	7.873535	2.761841	-8.193970
C:\Users\cware\Desktop\Steller25Nov\TagTesting25Nov2013\M11.DSG	11-1-2013	15:7:31	238433.000000	4768.660000	-0.152344	0.996094	0.031250	0.219266	-0.430275	0.135780	13.702393	0.350952	-8.163452
C:\Users\cware\Desktop\Steller25Nov\TagTesting25Nov2013\M11.DSG	11-1-2013	15:7:31	238434.000000	4768.680000	-0.183594	1.007813	0.027344	0.218349	-0.430275	0.140367	16.113281	13.717651	-8.316040
C:\Users\cware\Desktop\Steller25Nov\TagTesting25Nov2013\M11.DSG	11-1-2013	15:7:31	238435.000000	4768.700000	-0.117188	0.992188	0.035156	0.217431	-0.431193	0.143119	11.260986	-1.052856	-9.216309
C:\Users\cware\Desktop\Steller25Nov\TagTesting25Nov2013\M11.DSG	11-1-2013	15:7:31	238436.000000	4768.720000	-0.152344	0.972656	0.023438	0.216514	-0.430275	0.145872	11.383057	7.690430	-9.368896
C:\Users\cware\Desktop\Steller25Nov\TagTesting25Nov2013\M11.DSG	11-1-2013	15:7:31	238437.000000	4768.740000	-0.117188	1.011719	0.015625	0.215596	-0.428440	0.151376	15.686035	1.632690	-8.361816
C:\Users\cware\Desktop\Steller25Nov\TagTesting25Nov2013\M11.DSG	11-1-2013	15:7:31	238438.000000	4768.760000	-0.128906	1.003906	0.031250	0.215596	-0.428440	0.155046	17.486572	-7.354736	-7.110596
C:\Users\cware\Desktop\Steller25Nov\TagTesting25Nov2013\M11.DSG	11-1-2013	15:7:31	238439.000000	4768.780000	-0.148438	0.996094	0.000000	0.214679	-0.426606	0.161468	12.176514	17.608643	-2.670288
C:\Users\cware\Desktop\Steller25Nov\TagTesting25Nov2013\M11.DSG	11-1-2013	15:7:31	238440.000000	4768.800000	-0.074219	0.992188	-0.015625	0.214679	-0.426606	0.163303	12.680054	2.395630	-5.950928
C:\Users\cware\Desktop\Steller25Nov\TagTesting25Nov2013\M11.DSG	11-1-2013	15:7:31	238441.000000	4768.820000	-0.125000	1.003906	0.007813	0.214679	-0.425688	0.168807	16.921997	0.808716	-5.157471
C:\Users\cware\Desktop\Steller25Nov\TagTesting25Nov2013\M11.DSG	11-1-2013	15:7:31	238442.000000	4768.840000	-0.128906	1.000000	-0.011719	0.213761	-0.425688	0.172477	16.433716	12.893677	-3.158569
C:\Users\cware\Desktop\Steller25Nov\TagTesting25Nov2013\M11.DSG	11-1-2013	15:7:31	238443.000000	4768.860000	-0.187500	0.972656	-0.007813	0.212844	-0.423853	0.178899	12.283325	-14.648438	-3.890991
C:\Users\cware\Desktop\Steller25Nov\TagTesting25Nov2013\M11.DSG	11-1-2013	15:7:31	238444.000000	4768.880000	-0.113281	0.976563	-0.003906	0.213761	-0.424771	0.181651	13.351440	5.172729	-1.724243
C:\Users\cware\Desktop\Steller25Nov\TagTesting25Nov2013\M11.DSG	11-1-2013	15:7:31	238445.000000	4768.900000	-0.152344	0.933594	-0.035156	0.213761	-0.422936	0.184404	8.422852	6.561279	-0.900269
C:\Users\cware\Desktop\Steller25Nov\TagTesting25Nov2013\M11.DSG	11-1-2013	15:7:31	238446.000000	4768.920000	-0.175781	0.976563	-0.039063	0.214679	-0.423853	0.187156	10.971069	8.300781	-0.732422
C:\Users\cware\Desktop\Steller25Nov\TagTesting25Nov2013\M11.DSG	11-1-2013	15:7:31	238447.000000	4768.940000	-0.109375	1.003906	-0.066406	0.214679	-0.422018	0.191743	14.602661	-5.249023	-3.524780
C:\Users\cware\Desktop\Steller25Nov\TagTesting25Nov2013\M11.DSG	11-1-2013	15:7:31	238448.000000	4768.960000	-0.113281	1.027344	-0.023438	0.214679	-0.421101	0.196330	18.829346	-4.074097	-4.943848
C:\Users\cware\Desktop\Steller25Nov\TagTesting25Nov2013\M11.DSG	11-1-2013	15:7:31	238449.000000	4768.980000	-0.171875	0.960938	-0.078125	0.213761	-0.420183	0.200917	19.668579	4.653931	-4.806519
C:\Users\cware\Desktop\Steller25Nov\TagTesting25Nov2013\M11.DSG	11-1-2013	15:7:31	238450.000000	4769.000000	-0.164063	0.972656	-0.074219	0.213761	-0.419266	0.212844	23.742676	10.208130	-5.386353
C:\Users\cware\Desktop\Steller25Nov\TagTesting25Nov2013\M11.DSG	11-1-2013	15:7:31	238451.000000	4769.020000	-0.136719	0.960938	-0.058594	0.212844	-0.416514	0.211927	22.232056	-7.141113	-5.294800
C:\Users\cware\Desktop\Steller25Nov\TagTesting25Nov2013\M11.DSG	11-1-2013	15:7:31	238452.000000	4769.040000	-0.148438	0.957031	-0.054688	0.213761	-0.416514	0.217431	22.811890	-0.152588	-4.272461
C:\Users\cware\Desktop\Steller25Nov\TagTesting25Nov2013\M11.DSG	11-1-2013	15:7:31	238453.000000	4769.060000	-0.167969	0.941406	-0.097656	0.213761	-0.415596	0.222936	15.563965	-6.134033	-6.454468
C:\Users\cware\Desktop\Steller25Nov\TagTesting25Nov2013\M11.DSG	11-1-2013	15:7:31	238454.000000	4769.080000	-0.085938	0.957031	-0.070313	0.211927	-0.414679	0.225688	19.760132	-11.749268	-6.866455
C:\Users\cware\Desktop\Steller25Nov\TagTesting25Nov2013\M11.DSG	11-1-2013	15:7:31	238455.000000	4769.100000	-0.148438	0.964844	-0.101563	0.212844	-0.413761	0.232110	16.052246	5.676270	-6.408691
C:\Users\cware\Desktop\Steller25Nov\TagTesting25Nov2013\M11.DSG	11-1-2013	15:7:31	238456.000000	4769.120000	-0.136719	0.953125	-0.089844	0.211009	-0.411927	0.233945	14.266968	-3.967285	-9.674072
C:\Users\cware\Desktop\Steller25Nov\TagTesting25Nov2013\M11.DSG	11-1-2013	15:7:31	238457.000000	4769.140000	-0.222656	0.980469	-0.144531	0.209174	-0.410092	0.239450	15.701294	4.089355	-6.988525
C:\Users\cware\Desktop\Steller25Nov\TagTesting25Nov2013\M11.DSG	11-1-2013	15:7:31	238458.000000	4769.160000	-0.109375	0.953125	-0.117188	0.209174	-0.410092	0.242202	13.427734	1.693726	-8.865356
C:\Users\cware\Desktop\Steller25Nov\TagTesting25Nov2013\M11.DSG	11-1-2013	15:7:31	238459.000000	4769.180000	-0.105469	0.937500	-0.121094	0.208257	-0.408257	0.245872	6.439209	6.515503	-9.109497
C:\Users\cware\Desktop\Steller25Nov\TagTesting25Nov2013\M11.DSG	11-1-2013	15:7:31	238460.000000	4769.200000	-0.085938	0.933594	-0.125000	0.206422	-0.407339	0.247706	5.386353	-6.149292	-8.834839
C:\Users\cware\Desktop\Steller25Nov\TagTesting25Nov2013\M11.DSG	11-1-2013	15:7:31	238461.000000	4769.220000	-0.109375	0.867188	-0.109375	0.206422	-0.407339	0.249541	-4.257202	0.411987	-9.536743
C:\Users\cware\Desktop\Steller25Nov\TagTesting25Nov2013\M11.DSG	11-1-2013	15:7:31	238462.000000	4769.240000	-0.109375	0.851563	-0.113281	0.204587	-0.406422	0.249541	-6.408691	3.494263	-6.668091
C:\Users\cware\Desktop\Steller25Nov\TagTesting25Nov2013\M11.DSG	11-1-2013	15:7:31	238463.000000	4769.260000	-0.121094	0.871094	-0.136719	0.205505	-0.408257	0.248624	-10.803223	-6.225586	-4.165649
C:\Users\cware\Desktop\Steller25Nov\TagTesting25Nov2013\M11.DSG	11-1-2013	15:7:31	238464.000000	4769.280000	-0.171875	0.878906	-0.183594	0.205505	-0.408257	0.246789	-20.385742	-5.722046	-3.387451
C:\Users\cware\Desktop\Steller25Nov\TagTesting25Nov2013\M11.DSG	11-1-2013	15:7:31	238465.000000	4769.300000	-0.171875	0.894531	-0.128906	0.205505	-0.409174	0.244954	-29.907227	8.590698	1.220703
C:\Users\cware\Desktop\Steller25Nov\TagTesting25Nov2013\M11.DSG	11-1-2013	15:7:31	238466.000000	4769.320000	-0.093750	0.914063	-0.121094	0.206422	-0.411009	0.237615	-31.921387	-12.771606	-0.244141
C:\Users\cware\Desktop\Steller25Nov\TagTesting25Nov2013\M11.DSG	11-1-2013	15:7:31	238467.000000	4769.340000	-0.187500	0.925781	-0.152344	0.207339	-0.412844	0.233945	-36.056519	-2.410889	-0.885010
C:\Users\cware\Desktop\Steller25Nov\TagTesting25Nov2013\M11.DSG	11-1-2013	15:7:31	238468.000000	4769.360000	-0.136719	0.925781	-0.125000	0.208257	-0.415596	0.225688	-38.635254	-17.623901	0.381470
C:\Users\cware\Desktop\Steller25Nov\TagTesting25Nov2013\M11.DSG	11-1-2013	15:7:31	238469.000000	4769.380000	-0.171875	0.953125	-0.140625	0.209174	-0.415596	0.222018	-44.708252	-7.873535	3.250122
C:\Users\cware\Desktop\Steller25Nov\TagTesting25Nov2013\M11.DSG	11-1-2013	15:7:31	238470.000000	4769.400000	-0.128906	0.933594	-0.113281	0.211009	-0.420183	0.209174	-48.889160	-20.187378	0.289917
C:\Users\cware\Desktop\Steller25Nov\TagTesting25Nov2013\M11.DSG	11-1-2013	15:7:31	238471.000000	4769.420000	-0.105469	0.890625	-0.148438	0.211927	-0.422018	0.204587	-55.664063	-15.548706	3.845215
C:\Users\cware\Desktop\Steller25Nov\TagTesting25Nov2013\M11.DSG	11-1-2013	15:7:31	238472.000000	4769.440000	-0.085938	0.902344	-0.183594	0.214679	-0.426606	0.190826	-56.808472	-35.949707	3.280640
C:\Users\cware\Desktop\Steller25Nov\TagTesting25Nov2013\M11.DSG	11-1-2013	15:7:31	238473.000000	4769.460000	-0.136719	0.976563	-0.160156	0.216514	-0.425688	0.184404	-56.930542	-18.295288	3.021240
C:\Users\cware\Desktop\Steller25Nov\TagTesting25Nov2013\M11.DSG	11-1-2013	15:7:31	238474.000000	4769.480000	-0.125000	1.000000	-0.062500	0.218349	-0.429358	0.177064	-54.763794	-25.207520	1.770020
C:\Users\cware\Desktop\Steller25Nov\TagTesting25Nov2013\M11.DSG	11-1-2013	15:7:31	238475.000000	4769.500000	-0.179688	0.984375	0.000000	0.220183	-0.429358	0.163303	-48.980713	-16.891479	1.525879
C:\Users\cware\Desktop\Steller25Nov\TagTesting25Nov2013\M11.DSG	11-1-2013	15:7:31	238476.000000	4769.520000	-0.207031	0.972656	0.019531	0.221101	-0.432110	0.157798	-43.640137	-8.621216	0.457764
C:\Users\cware\Desktop\Steller25Nov\TagTesting25Nov2013\M11.DSG	11-1-2013	15:7:31	238477.000000	4769.540000	-0.125000	0.988281	0.027344	0.222936	-0.432110	0.148624	-42.373657	-6.713867	-0.854492
C:\Users\cware\Desktop\Steller25Nov\TagTesting25Nov2013\M11.DSG	11-1-2013	15:7:31	238478.000000	4769.560000	-0.136719	0.992188	-0.015625	0.222936	-0.433945	0.142202	-39.276123	-9.552002	-2.151489
C:\Users\cware\Desktop\Steller25Nov\TagTesting25Nov2013\M11.DSG	11-1-2013	15:7:31	238479.000000	4769.580000	-0.093750	1.015625	-0.066406	0.223853	-0.434862	0.133945	-34.729004	-11.718750	-1.800537
C:\Users\cware\Desktop\Steller25Nov\TagTesting25Nov2013\M11.DSG	11-1-2013	15:7:31	238480.000000	4769.600000	-0.082031	1.019531	-0.050781	0.223853	-0.434862	0.129358	-33.508301	-0.625610	-0.106812
C:\Users\cware\Desktop\Steller25Nov\TagTesting25Nov2013\M11.DSG	11-1-2013	15:7:31	238481.000000	4769.620000	-0.093750	0.980469	-0.046875	0.223853	-0.435780	0.122018	-27.877808	12.512207	-1.541138
C:\Users\cware\Desktop\Steller25Nov\TagTesting25Nov2013\M11.DSG	11-1-2013	15:7:31	238482.000000	4769.640000	-0.046875	0.976563	-0.058594	0.224771	-0.435780	0.119266	-23.284912	15.396118	-3.753662
C:\Users\cware\Desktop\Steller25Nov\TagTesting25Nov2013\M11.DSG	11-1-2013	15:7:31	238483.000000	4769.660000	0.074219	0.980469	-0.066406	0.223853	-0.436697	0.114679	-18.524170	1.403809	-6.286621
C:\Users\cware\Desktop\Steller25Nov\TagTesting25Nov2013\M11.DSG	11-1-2013	15:7:31	238484.000000	4769.680000	0.074219	0.980469	-0.066406	0.222936	-0.434862	0.112844	-19.195557	6.256104	-7.064819
C:\Users\cware\Desktop\Steller25Nov\TagTesting25Nov2013\M11.DSG	11-1-2013	15:7:31	238485.000000	4769.700000	0.066406	0.894531	-0.039063	0.223853	-0.436697	0.108257	-24.078369	8.010864	-4.821777
C:\Users\cware\Desktop\Steller25Nov\TagTesting25Nov2013\M11.DSG	11-1-2013	15:7:31	238486.000000	4769.720000	0.007813	0.882813	-0.011719	0.222936	-0.434862	0.106422	-21.514893	16.632080	-5.081177
C:\Users\cware\Desktop\Steller25Nov\TagTesting25Nov2013\M11.DSG	11-1-2013	15:7:31	238487.000000	4769.740000	0.074219	0.902344	-0.007813	0.222018	-0.435780	0.101835	-21.728516	-5.004883	-6.118774
C:\Users\cware\Desktop\Steller25Nov\TagTesting25Nov2013\M11.DSG	11-1-2013	15:7:31	238488.000000	4769.760000	-0.031250	0.875000	-0.062500	0.221101	-0.436697	0.099083	-26.702881	18.402100	-4.776001
C:\Users\cware\Desktop\Steller25Nov\TagTesting25Nov2013\M11.DSG	11-1-2013	15:7:31	238489.000000	4769.780000	0.007813	0.847656	-0.050781	0.221101	-0.436697	0.091743	-30.746460	7.995605	-3.784180
C:\Users\cware\Desktop\Steller25Nov\TagTesting25Nov2013\M11.DSG	11-1-2013	15:7:31	238490.000000	4769.800000	-0.042969	0.933594	0.007813	0.220183	-0.435780	0.088073	-33.462524	18.371582	-0.473022
C:\Users\cware\Desktop\Steller25Nov\TagTesting25Nov2013\M11.DSG	11-1-2013	15:7:31	238491.000000	4769.820000	0.015625	0.972656	0.097656	0.222936	-0.435780	0.079817	-37.704468	8.361816	-1.846313
C:\Users\cware\Desktop\Steller25Nov\TagTesting25Nov2013\M11.DSG	11-1-2013	15:7:31	238492.000000	4769.840000	0.039063	0.984375	0.074219	0.222936	-0.436697	0.076147	-34.225464	0.335693	-3.967285
C:\Users\cware\Desktop\Steller25Nov\TagTesting25Nov2013\M11.DSG	11-1-2013	15:7:31	238493.000000	4769.860000	-0.050781	0.988281	0.082031	0.222018	-0.435780	0.069725	-29.495239	-1.785278	-2.914429
C:\Users\cware\Desktop\Steller25Nov\TagTesting25Nov2013\M11.DSG	11-1-2013	15:7:31	238494.000000	4769.880000	-0.042969	0.992188	0.085938	0.222936	-0.435780	0.066055	-22.720337	-10.055542	-6.454468
C:\Users\cware\Desktop\Steller25Nov\TagTesting25Nov2013\M11.DSG	11-1-2013	15:7:31	238495.000000	4769.900000	-0.105469	0.988281	0.066406	0.222018	-0.435780	0.061468	-19.866943	-0.076294	-5.706787
C:\Users\cware\Desktop\Steller25Nov\TagTesting25Nov2013\M11.DSG	11-1-2013	15:7:31	238496.000000	4769.920000	-0.085938	0.980469	0.113281	0.222018	-0.435780	0.058716	-20.385742	7.080078	-5.737305
C:\Users\cware\Desktop\Steller25Nov\TagTesting25Nov2013\M11.DSG	11-1-2013	15:7:31	238497.000000	4769.940000	-0.023438	0.960938	0.140625	0.222018	-0.435780	0.055046	-16.677856	1.983643	-4.211426
C:\Users\cware\Desktop\Steller25Nov\TagTesting25Nov2013\M11.DSG	11-1-2013	15:7:31	238498.000000	4769.960000	-0.062500	0.988281	0.187500	0.220183	-0.435780	0.054128	-17.562866	-15.136719	-6.668091
C:\Users\cware\Desktop\Steller25Nov\TagTesting25Nov2013\M11.DSG	11-1-2013	15:7:31	238499.000000	4769.980000	-0.148438	0.964844	0.144531	0.220183	-0.435780	0.052294	-19.088745	2.197266	-7.522583
C:\Users\cware\Desktop\Steller25Nov\TagTesting25Nov2013\M11.DSG	11-1-2013	15:7:31	238500.000000	4770.000000	-0.089844	0.937500	0.156250	0.219266	-0.435780	0.048624	-12.908936	-5.371094	-7.064819
C:\Users\cware\Desktop\Steller25Nov\TagTesting25Nov2013\M11.DSG	11-1-2013	15:7:31	238501.000000	4770.020000	-0.187500	0.953125	0.140625	0.219266	-0.434862	0.048624	-9.948730	6.576538	-6.134033
C:\Users\cware\Desktop\Steller25Nov\TagTesting25Nov2013\M11.DSG	11-1-2013	15:7:31	238502.000000	4770.040000	-0.148438	0.941406	0.164063	0.219266	-0.434862	0.048624	-7.232666	13.992310	-3.646851
C:\Users\cware\Desktop\Steller25Nov\TagTesting25Nov2013\M11.DSG	11-1-2013	15:7:31	238503.000000	4770.060000	-0.074219	0.945313	0.218750	0.219266	-0.435780	0.047706	-6.103516	1.708984	-7.904053
C:\Users\cware\Desktop\Steller25Nov\TagTesting25Nov2013\M11.DSG	11-1-2013	15:7:31	238504.000000	4770.080000	-0.152344	0.957031	0.117188	0.219266	-0.434862	0.046789	-1.007080	-3.555298	-5.447388
C:\Users\cware\Desktop\Steller25Nov\TagTesting25Nov2013\M11.DSG	11-1-2013	15:7:31	238505.000000	4770.100000	-0.187500	0.945313	0.175781	0.219266	-0.434862	0.048624	-3.921509	-0.885010	-5.432129
C:\Users\cware\Desktop\Steller25Nov\TagTesting25Nov2013\M11.DSG	11-1-2013	15:7:31	238506.000000	4770.120000	-0.105469	0.953125	0.156250	0.218349	-0.435780	0.046789	-4.974365	3.280640	-5.630493
C:\Users\cware\Desktop\Steller25Nov\TagTesting25Nov2013\M11.DSG	11-1-2013	15:7:31	238507.000000	4770.140000	-0.183594	0.953125	0.183594	0.217431	-0.435780	0.049541	1.464844	5.599976	-3.463745
C:\Users\cware\Desktop\Steller25Nov\TagTesting25Nov2013\M11.DSG	11-1-2013	15:7:31	238508.000000	4770.160000	-0.140625	0.910156	0.207031	0.217431	-0.435780	0.051376	1.571655	-8.300781	-6.713867
C:\Users\cware\Desktop\Steller25Nov\TagTesting25Nov2013\M11.DSG	11-1-2013	15:7:31	238509.000000	4770.180000	-0.109375	0.921875	0.199219	0.217431	-0.434862	0.052294	-3.051758	7.919312	-5.081177
C:\Users\cware\Desktop\Steller25Nov\TagTesting25Nov2013\M11.DSG	11-1-2013	15:7:31	238510.000000	4770.200000	-0.140625	0.957031	0.187500	0.217431	-0.435780	0.052294	0.167847	-12.756348	-8.148193
C:\Users\cware\Desktop\Steller25Nov\TagTesting25Nov2013\M11.DSG	11-1-2013	15:7:31	238511.000000	4770.220000	-0.128906	0.941406	0.171875	0.216514	-0.436697	0.053211	-5.493164	10.711670	-5.783081
C:\Users\cware\Desktop\Steller25Nov\TagTesting25Nov2013\M11.DSG	11-1-2013	15:7:31	238512.000000	4770.240000	-0.191406	0.957031	0.136719	0.217431	-0.435780	0.055046	-2.426147	0.656128	-3.997803
C:\Users\cware\Desktop\Steller25Nov\TagTesting25Nov2013\M11.DSG	11-1-2013	15:7:31	238513.000000	4770.260000	-0.167969	0.964844	0.128906	0.216514	-0.436697	0.055963	3.356934	8.468628	-1.617432
C:\Users\cware\Desktop\Steller25Nov\TagTesting25Nov2013\M11.DSG	11-1-2013	15:7:31	238514.000000	4770.280000	-0.136719	0.929688	0.195313	0.217431	-0.436697	0.056881	0.732422	-8.544922	-3.845215
C:\Users\cware\Desktop\Steller25Nov\TagTesting25Nov2013\M11.DSG	11-1-2013	15:7:31	238515.000000	4770.300000	-0.195313	0.941406	0.148438	0.218349	-0.436697	0.058716	-1.235962	8.331299	-2.471924
C:\Users\cware\Desktop\Steller25Nov\TagTesting25Nov2013\M11.DSG	11-1-2013	15:7:31	238516.000000	4770.320000	-0.164063	0.945313	0.152344	0.217431	-0.435780	0.059633	2.822876	1.312256	-2.899170
C:\Users\cware\Desktop\Steller25Nov\TagTesting25Nov2013\M11.DSG	11-1-2013	15:7:31	238517.000000	4770.340000	-0.152344	0.972656	0.128906	0.218349	-0.434862	0.062385	4.013062	1.403809	-4.806519
C:\Users\cware\Desktop\Steller25Nov\TagTesting25Nov2013\M11.DSG	11-1-2013	15:7:31	238518.000000	4770.360000	-0.152344	0.941406	0.164063	0.217431	-0.435780	0.063303	-0.274658	3.784180	-6.927490
C:\Users\cware\Desktop\Steller25Nov\TagTesting25Nov2013\M11.DSG	11-1-2013	15:7:31	238519.000000	4770.380000	-0.121094	0.925781	0.121094	0.217431	-0.435780	0.066055	5.050659	0.534058	-6.881714
C:\Users\cware\Desktop\Steller25Nov\TagTesting25Nov2013\M11.DSG	11-1-2013	15:7:31	238520.000000	4770.400000	-0.179688	0.933594	0.128906	0.217431	-0.436697	0.068807	6.240845	4.318237	-4.714966
C:\Users\cware\Desktop\Steller25Nov\TagTesting25Nov2013\M11.DSG	11-1-2013	15:7:31	238521.000000	4770.420000	-0.171875	0.925781	0.125000	0.217431	-0.435780	0.072477	11.398315	2.227783	-3.967285
C:\Users\cware\Desktop\Steller25Nov\TagTesting25Nov2013\M11.DSG	11-1-2013	15:7:31	238522.000000	4770.440000	-0.160156	0.917969	0.109375	0.217431	-0.436697	0.075229	9.567261	10.589600	-3.982544
C:\Users\cware\Desktop\Steller25Nov\TagTesting25Nov2013\M11.DSG	11-1-2013	15:7:31	238523.000000	4770.460000	-0.136719	0.933594	0.117188	0.217431	-0.436697	0.079817	14.907837	0.152588	-5.187988
C:\Users\cware\Desktop\Steller25Nov\TagTesting25Nov2013\M11.DSG	11-1-2013	15:7:31	238524.000000	4770.480000	-0.152344	0.914063	0.089844	0.216514	-0.435780	0.083486	9.353638	7.858276	-5.722046
C:\Users\cware\Desktop\Steller25Nov\TagTesting25Nov2013\M11.DSG	11-1-2013	15:7:31	238525.000000	4770.500000	-0.171875	0.921875	0.109375	0.216514	-0.435780	0.087156	12.145996	10.955811	-5.813599
C:\Users\cware\Desktop\Steller25Nov\TagTesting25Nov2013\M11.DSG	11-1-2013	15:7:31	238526.000000	4770.520000	-0.152344	0.949219	0.082031	0.217431	-0.434862	0.089908	12.496948	7.400513	-5.432129
C:\Users\cware\Desktop\Steller25Nov\TagTesting25Nov2013\M11.DSG	11-1-2013	15:7:31	238527.000000	4770.540000	-0.140625	0.960938	0.132813	0.216514	-0.434862	0.094495	12.420654	8.697510	-5.813599
C:\Users\cware\Desktop\Steller25Nov\TagTesting25Nov2013\M11.DSG	11-1-2013	15:7:31	238528.000000	4770.560000	-0.105469	0.968750	0.074219	0.215596	-0.435780	0.099083	13.687134	9.155273	-4.470825
C:\Users\cware\Desktop\Steller25Nov\TagTesting25Nov2013\M11.DSG	11-1-2013	15:7:31	238529.000000	4770.580000	-0.152344	0.972656	0.089844	0.216514	-0.434862	0.103670	13.549805	-0.793457	-4.882813
C:\Users\cware\Desktop\Steller25Nov\TagTesting25Nov2013\M11.DSG	11-1-2013	15:7:31	238530.000000	4770.600000	-0.128906	0.953125	0.082031	0.216514	-0.434862	0.105505	18.463135	-4.440308	-3.753662
C:\Users\cware\Desktop\Steller25Nov\TagTesting25Nov2013\M11.DSG	11-1-2013	15:7:31	238531.000000	4770.620000	-0.203125	0.941406	0.042969	0.214679	-0.434862	0.112844	15.609741	-14.755249	-5.783081
C:\Users\cware\Desktop\Steller25Nov\TagTesting25Nov2013\M11.DSG	11-1-2013	15:7:31	238532.000000	4770.640000	-0.125000	0.941406	0.082031	0.215596	-0.433945	0.112844	17.242432	13.092041	-3.112793
C:\Users\cware\Desktop\Steller25Nov\TagTesting25Nov2013\M11.DSG	11-1-2013	15:7:31	238533.000000	4770.660000	-0.160156	0.957031	0.058594	0.214679	-0.433028	0.122018	17.929077	4.821777	-6.591797
C:\Users\cware\Desktop\Steller25Nov\TagTesting25Nov2013\M11.DSG	11-1-2013	15:7:31	238534.000000	4770.680000	-0.156250	0.964844	0.035156	0.214679	-0.433945	0.124771	16.876221	-3.295898	-7.553101
C:\Users\cware\Desktop\Steller25Nov\TagTesting25Nov2013\M11.DSG	11-1-2013	15:7:31	238535.000000	4770.700000	-0.164063	0.964844	0.011719	0.214679	-0.433945	0.130275	18.386841	16.906738	-3.677368
C:\Users\cware\Desktop\Steller25Nov\TagTesting25Nov2013\M11.DSG	11-1-2013	15:7:31	238536.000000	4770.720000	-0.144531	0.953125	0.035156	0.214679	-0.433028	0.133945	17.837524	2.166748	-6.896973
C:\Users\cware\Desktop\Steller25Nov\TagTesting25Nov2013\M11.DSG	11-1-2013	15:7:31	238537.000000	4770.740000	-0.195313	0.968750	-0.011719	0.214679	-0.432110	0.136697	16.159058	3.967285	-5.630493
C:\Users\cware\Desktop\Steller25Nov\TagTesting25Nov2013\M11.DSG	11-1-2013	15:7:31	238538.000000	4770.760000	-0.195313	0.968750	-0.011719	0.212844	-0.432110	0.144037	21.697998	-8.316040	-3.448486
C:\Users\cware\Desktop\Steller25Nov\TagTesting25Nov2013\M11.DSG	11-1-2013	15:7:31	238539.000000	4770.780000	-0.175781	0.964844	-0.007813	0.212844	-0.430275	0.147706	23.361206	2.182007	-4.287720
C:\Users\cware\Desktop\Steller25Nov\TagTesting25Nov2013\M11.DSG	11-1-2013	15:7:31	238540.000000	4770.800000	-0.140625	0.984375	0.007813	0.213761	-0.430275	0.155046	22.766113	-3.692627	-8.331299
C:\Users\cware\Desktop\Steller25Nov\TagTesting25Nov2013\M11.DSG	11-1-2013	15:7:31	238541.000000	4770.820000	-0.164063	0.972656	-0.019531	0.212844	-0.429358	0.158716	20.965576	10.818481	-6.118774
C:\Users\cware\Desktop\Steller25Nov\TagTesting25Nov2013\M11.DSG	11-1-2013	15:7:31	238542.000000	4770.840000	-0.171875	0.988281	-0.035156	0.211927	-0.427523	0.166055	24.612427	2.685547	-8.193970
C:\Users\cware\Desktop\Steller25Nov\TagTesting25Nov2013\M11.DSG	11-1-2013	15:7:31	238543.000000	4770.860000	-0.167969	0.996094	-0.058594	0.211009	-0.425688	0.170642	28.106689	3.082275	-6.103516
C:\Users\cware\Desktop\Steller25Nov\TagTesting25Nov2013\M11.DSG	11-1-2013	15:7:31	238544.000000	4770.880000	-0.144531	1.003906	-0.035156	0.211009	-0.425688	0.178899	24.719238	4.028320	-7.217407
C:\Users\cware\Desktop\Steller25Nov\TagTesting25Nov2013\M11.DSG	11-1-2013	15:7:31	238545.000000	4770.900000	-0.125000	0.992188	-0.058594	0.211009	-0.423853	0.184404	24.719238	-4.409790	-8.758545
C:\Users\cware\Desktop\Steller25Nov\TagTesting25Nov2013\M11.DSG	11-1-2013	15:7:31	238546.000000	4770.920000	-0.164063	1.027344	-0.058594	0.209174	-0.422936	0.190826	24.948120	7.492065	-7.354736
C:\Users\cware\Desktop\Steller25Nov\TagTesting25Nov2013\M11.DSG	11-1-2013	15:7:31	238547.000000	4770.940000	-0.078125	1.007813	-0.074219	0.207339	-0.422018	0.192661	25.344849	-5.096436	-10.757446
C:\Users\cware\Desktop\Steller25Nov\TagTesting25Nov2013\M11.DSG	11-1-2013	15:7:31	238548.000000	4770.960000	-0.175781	0.980469	-0.101563	0.208257	-0.420183	0.204587	28.182983	-7.827759	-8.056641
C:\Users\cware\Desktop\Steller25Nov\TagTesting25Nov2013\M11.DSG	11-1-2013	15:7:31	238549.000000	4770.980000	-0.156250	0.972656	-0.109375	0.207339	-0.417431	0.210092	31.051636	23.681641	-3.585815
C:\Users\cware\Desktop\Steller25Nov\TagTesting25Nov2013\M11.DSG	11-1-2013	15:7:31	238550.000000	4771.000000	-0.113281	0.992188	-0.109375	0.207339	-0.415596	0.219266	31.173706	9.078979	-5.874634
C:\Users\cware\Desktop\Steller25Nov\TagTesting25Nov2013\M11.DSG	11-1-2013	15:7:31	238551.000000	4771.020000	-0.078125	0.992188	-0.082031	0.205505	-0.413761	0.222936	30.227661	-4.653931	-7.461548
C:\Users\cware\Desktop\Steller25Nov\TagTesting25Nov2013\M11.DSG	11-1-2013	15:7:31	238552.000000	4771.040000	-0.140625	1.000000	-0.125000	0.206422	-0.412844	0.228440	32.730103	-12.359619	-9.948730
C:\Users\cware\Desktop\Steller25Nov\TagTesting25Nov2013\M11.DSG	11-1-2013	15:7:31	238553.000000	4771.060000	-0.175781	1.007813	-0.144531	0.205505	-0.410092	0.237615	30.593872	13.000488	-6.271362
C:\Users\cware\Desktop\Steller25Nov\TagTesting25Nov2013\M11.DSG	11-1-2013	15:7:31	238554.000000	4771.080000	-0.101563	0.984375	-0.156250	0.203670	-0.408257	0.243119	28.732300	-12.542725	-9.902954
C:\Users\cware\Desktop\Steller25Nov\TagTesting25Nov2013\M11.DSG	11-1-2013	15:7:31	238555.000000	4771.100000	-0.167969	0.968750	-0.132813	0.203670	-0.405505	0.251376	24.932861	3.723145	-6.561279
C:\Users\cware\Desktop\Steller25Nov\TagTesting25Nov2013\M11.DSG	11-1-2013	15:7:31	238556.000000	4771.120000	-0.148438	0.976563	-0.156250	0.202752	-0.404587	0.255963	25.253296	0.183105	-7.247925
C:\Users\cware\Desktop\Steller25Nov\TagTesting25Nov2013\M11.DSG	11-1-2013	15:7:31	238557.000000	4771.140000	-0.101563	0.976563	-0.171875	0.201835	-0.401835	0.263303	25.238037	-2.014160	-7.415771
C:\Users\cware\Desktop\Steller25Nov\TagTesting25Nov2013\M11.DSG	11-1-2013	15:7:31	238558.000000	4771.160000	-0.140625	1.003906	-0.203125	0.201835	-0.400000	0.267890	25.039673	9.719849	-8.117676
C:\Users\cware\Desktop\Steller25Nov\TagTesting25Nov2013\M11.DSG	11-1-2013	15:7:31	238559.000000	4771.180000	-0.054688	1.000000	-0.207031	0.201835	-0.396330	0.276147	27.786255	-18.402100	-10.314941
C:\Users\cware\Desktop\Steller25Nov\TagTesting25Nov2013\M11.DSG	11-1-2013	15:7:31	238560.000000	4771.200000	-0.167969	1.007813	-0.222656	0.200917	-0.394495	0.279817	29.907227	17.623901	-6.805420
C:\Users\cware\Desktop\Steller25Nov\TagTesting25Nov2013\M11.DSG	11-1-2013	15:7:31	238561.000000	4771.220000	-0.082031	0.984375	-0.210938	0.199083	-0.391743	0.289908	31.967163	-14.205933	-10.467529
C:\Users\cware\Desktop\Steller25Nov\TagTesting25Nov2013\M11.DSG	11-1-2013	15:7:31	238562.000000	4771.240000	-0.195313	0.964844	-0.242188	0.197248	-0.388991	0.294495	29.098511	5.310059	-9.048462
C:\Users\cware\Desktop\Steller25Nov\TagTesting25Nov2013\M11.DSG	11-1-2013	15:7:31	238563.000000	4771.260000	-0.191406	0.960938	-0.250000	0.197248	-0.385321	0.304587	32.501221	16.967773	-6.439209
C:\Users\cware\Desktop\Steller25Nov\TagTesting25Nov2013\M11.DSG	11-1-2013	15:7:31	238564.000000	4771.280000	-0.191406	0.960938	-0.250000	0.195413	-0.383486	0.308257	29.937744	-17.196655	-9.841919
C:\Users\cware\Desktop\Steller25Nov\TagTesting25Nov2013\M11.DSG	11-1-2013	15:7:31	238565.000000	4771.300000	-0.191406	0.964844	-0.320313	0.195413	-0.378899	0.316514	25.314331	22.216797	-7.476807
C:\Users\cware\Desktop\Steller25Nov\TagTesting25Nov2013\M11.DSG	11-1-2013	15:7:31	238566.000000	4771.320000	-0.023438	0.980469	-0.265625	0.194495	-0.377982	0.321101	25.329590	-14.099121	-13.076782
C:\Users\cware\Desktop\Steller25Nov\TagTesting25Nov2013\M11.DSG	11-1-2013	15:7:31	238567.000000	4771.340000	-0.113281	0.972656	-0.320313	0.190826	-0.374312	0.327523	25.756836	-1.800537	-9.857178
C:\Users\cware\Desktop\Steller25Nov\TagTesting25Nov2013\M11.DSG	11-1-2013	15:7:31	238568.000000	4771.360000	-0.066406	0.960938	-0.285156	0.192661	-0.371560	0.332110	25.894165	-11.917114	-11.154175
C:\Users\cware\Desktop\Steller25Nov\TagTesting25Nov2013\M11.DSG	11-1-2013	15:7:31	238569.000000	4771.380000	-0.089844	0.949219	-0.281250	0.190826	-0.368807	0.339450	24.398804	-5.249023	-9.857178
C:\Users\cware\Desktop\Steller25Nov\TagTesting25Nov2013\M11.DSG	11-1-2013	15:7:31	238570.000000	4771.400000	-0.125000	0.933594	-0.300781	0.190826	-0.366055	0.343119	21.408081	-15.350342	-8.682251
[truncated: 19,505 more rows]
