# Supplementary material for: Averaged Propulsive Body Acceleration (APBA) Can Be Calculated from Biologging Tags That Incorporate Gyroscopes and Accelerometers to Estimate Swimming Speed, Hydrodynamic Drag and Energy Expenditure for Steller Sea Lions
Source: PLoS One. 2016 Jun 10;11(6):e0157326. doi: 10.1371/journal.pone.0157326 (PMC4902303; doi:10.1371/journal.pone.0157326)
Supplement: S5 Data — Same components as S2. (ZIP) [file pone.0157326.s005.zip › YashaNov_25/M11_PTMP_25_11_13.csv]

FileName	FileDate	FileTime	Sample	Time from Start (s)	Pressure	Temperature
C:\Users\cware\Desktop\Steller25Nov\TagTesting25Nov2013\M11.DSG	11-1-2013	15:7:31	59148.000000	5914.800000	49918.504673	20.000000
C:\Users\cware\Desktop\Steller25Nov\TagTesting25Nov2013\M11.DSG	11-1-2013	15:7:31	59149.000000	5914.900000	49926.843357	20.000000
C:\Users\cware\Desktop\Steller25Nov\TagTesting25Nov2013\M11.DSG	11-1-2013	15:7:31	59150.000000	5915.000000	49916.314567	20.000000
C:\Users\cware\Desktop\Steller25Nov\TagTesting25Nov2013\M11.DSG	11-1-2013	15:7:31	59151.000000	5915.100000	49902.773792	20.000000
C:\Users\cware\Desktop\Steller25Nov\TagTesting25Nov2013\M11.DSG	11-1-2013	15:7:31	59152.000000	5915.200000	49869.942620	20.000000
C:\Users\cware\Desktop\Steller25Nov\TagTesting25Nov2013\M11.DSG	11-1-2013	15:7:31	59153.000000	5915.300000	49851.249629	20.000000
C:\Users\cware\Desktop\Steller25Nov\TagTesting25Nov2013\M11.DSG	11-1-2013	15:7:31	59154.000000	5915.400000	49836.837795	20.000000
C:\Users\cware\Desktop\Steller25Nov\TagTesting25Nov2013\M11.DSG	11-1-2013	15:7:31	59155.000000	5915.500000	49819.887092	20.000000
C:\Users\cware\Desktop\Steller25Nov\TagTesting25Nov2013\M11.DSG	11-1-2013	15:7:31	59156.000000	5915.600000	49794.846656	20.000000
C:\Users\cware\Desktop\Steller25Nov\TagTesting25Nov2013\M11.DSG	11-1-2013	15:7:31	59157.000000	5915.700000	49779.837730	20.000000
C:\Users\cware\Desktop\Steller25Nov\TagTesting25Nov2013\M11.DSG	11-1-2013	15:7:31	59158.000000	5915.800000	49757.187039	20.000000
C:\Users\cware\Desktop\Steller25Nov\TagTesting25Nov2013\M11.DSG	11-1-2013	15:7:31	59159.000000	5915.900000	49738.867073	20.000000
C:\Users\cware\Desktop\Steller25Nov\TagTesting25Nov2013\M11.DSG	11-1-2013	15:7:31	59160.000000	5916.000000	49714.523903	20.000000
C:\Users\cware\Desktop\Steller25Nov\TagTesting25Nov2013\M11.DSG	11-1-2013	15:7:31	59161.000000	5916.100000	49689.383828	20.000000
C:\Users\cware\Desktop\Steller25Nov\TagTesting25Nov2013\M11.DSG	11-1-2013	15:7:31	59162.000000	5916.200000	49669.445856	20.000000
C:\Users\cware\Desktop\Steller25Nov\TagTesting25Nov2013\M11.DSG	11-1-2013	15:7:31	59163.000000	5916.300000	49649.682543	20.000000
C:\Users\cware\Desktop\Steller25Nov\TagTesting25Nov2013\M11.DSG	11-1-2013	15:7:31	59164.000000	5916.400000	49624.641976	20.000000
C:\Users\cware\Desktop\Steller25Nov\TagTesting25Nov2013\M11.DSG	11-1-2013	15:7:31	59165.000000	5916.500000	49607.168413	20.000000
C:\Users\cware\Desktop\Steller25Nov\TagTesting25Nov2013\M11.DSG	11-1-2013	15:7:31	59166.000000	5916.600000	49581.555345	20.000000
C:\Users\cware\Desktop\Steller25Nov\TagTesting25Nov2013\M11.DSG	11-1-2013	15:7:31	59167.000000	5916.700000	49564.405092	20.000000
C:\Users\cware\Desktop\Steller25Nov\TagTesting25Nov2013\M11.DSG	11-1-2013	15:7:31	59168.000000	5916.800000	49547.354542	20.000000
C:\Users\cware\Desktop\Steller25Nov\TagTesting25Nov2013\M11.DSG	11-1-2013	15:7:31	59169.000000	5916.900000	49532.493423	20.000000
C:\Users\cware\Desktop\Steller25Nov\TagTesting25Nov2013\M11.DSG	11-1-2013	15:7:31	59170.000000	5917.000000	49508.500655	20.000000
C:\Users\cware\Desktop\Steller25Nov\TagTesting25Nov2013\M11.DSG	11-1-2013	15:7:31	59171.000000	5917.100000	49494.629204	20.000000
C:\Users\cware\Desktop\Steller25Nov\TagTesting25Nov2013\M11.DSG	11-1-2013	15:7:31	59172.000000	5917.200000	49497.252358	20.000000
C:\Users\cware\Desktop\Steller25Nov\TagTesting25Nov2013\M11.DSG	11-1-2013	15:7:31	59173.000000	5917.300000	49509.931050	20.000000
C:\Users\cware\Desktop\Steller25Nov\TagTesting25Nov2013\M11.DSG	11-1-2013	15:7:31	59174.000000	5917.400000	49767.893468	20.000000
C:\Users\cware\Desktop\Steller25Nov\TagTesting25Nov2013\M11.DSG	11-1-2013	15:7:31	59175.000000	5917.500000	49603.599535	20.000000
C:\Users\cware\Desktop\Steller25Nov\TagTesting25Nov2013\M11.DSG	11-1-2013	15:7:31	59176.000000	5917.600000	49534.222701	20.000000
C:\Users\cware\Desktop\Steller25Nov\TagTesting25Nov2013\M11.DSG	11-1-2013	15:7:31	59177.000000	5917.700000	49535.268891	20.000000
C:\Users\cware\Desktop\Steller25Nov\TagTesting25Nov2013\M11.DSG	11-1-2013	15:7:31	59178.000000	5917.800000	49554.681167	20.000000
C:\Users\cware\Desktop\Steller25Nov\TagTesting25Nov2013\M11.DSG	11-1-2013	15:7:31	59179.000000	5917.900000	49541.488710	20.000000
C:\Users\cware\Desktop\Steller25Nov\TagTesting25Nov2013\M11.DSG	11-1-2013	15:7:31	59180.000000	5918.000000	49531.534055	20.000000
C:\Users\cware\Desktop\Steller25Nov\TagTesting25Nov2013\M11.DSG	11-1-2013	15:7:31	59181.000000	5918.100000	49529.392037	20.000000
C:\Users\cware\Desktop\Steller25Nov\TagTesting25Nov2013\M11.DSG	11-1-2013	15:7:31	59182.000000	5918.200000	49504.004103	20.000000
C:\Users\cware\Desktop\Steller25Nov\TagTesting25Nov2013\M11.DSG	11-1-2013	15:7:31	59183.000000	5918.300000	49517.170662	20.000000
C:\Users\cware\Desktop\Steller25Nov\TagTesting25Nov2013\M11.DSG	11-1-2013	15:7:31	59184.000000	5918.400000	49524.388171	20.000000
C:\Users\cware\Desktop\Steller25Nov\TagTesting25Nov2013\M11.DSG	11-1-2013	15:7:31	59185.000000	5918.500000	49509.435662	20.000000
C:\Users\cware\Desktop\Steller25Nov\TagTesting25Nov2013\M11.DSG	11-1-2013	15:7:31	59186.000000	5918.600000	49463.632467	20.000000
C:\Users\cware\Desktop\Steller25Nov\TagTesting25Nov2013\M11.DSG	11-1-2013	15:7:31	59187.000000	5918.700000	49431.091815	20.000000
C:\Users\cware\Desktop\Steller25Nov\TagTesting25Nov2013\M11.DSG	11-1-2013	15:7:31	59188.000000	5918.800000	49469.081069	20.000000
C:\Users\cware\Desktop\Steller25Nov\TagTesting25Nov2013\M11.DSG	11-1-2013	15:7:31	59189.000000	5918.900000	49487.952909	20.000000
C:\Users\cware\Desktop\Steller25Nov\TagTesting25Nov2013\M11.DSG	11-1-2013	15:7:31	59190.000000	5919.000000	49490.053722	20.000000
C:\Users\cware\Desktop\Steller25Nov\TagTesting25Nov2013\M11.DSG	11-1-2013	15:7:31	59191.000000	5919.100000	49493.294279	20.000000
C:\Users\cware\Desktop\Steller25Nov\TagTesting25Nov2013\M11.DSG	11-1-2013	15:7:31	59192.000000	5919.200000	49504.047509	20.000000
C:\Users\cware\Desktop\Steller25Nov\TagTesting25Nov2013\M11.DSG	11-1-2013	15:7:31	59193.000000	5919.300000	49533.245387	20.000000
C:\Users\cware\Desktop\Steller25Nov\TagTesting25Nov2013\M11.DSG	11-1-2013	15:7:31	59194.000000	5919.400000	49567.595452	20.000000
C:\Users\cware\Desktop\Steller25Nov\TagTesting25Nov2013\M11.DSG	11-1-2013	15:7:31	59195.000000	5919.500000	49604.160073	20.000000
C:\Users\cware\Desktop\Steller25Nov\TagTesting25Nov2013\M11.DSG	11-1-2013	15:7:31	59196.000000	5919.600000	49626.761027	20.000000
C:\Users\cware\Desktop\Steller25Nov\TagTesting25Nov2013\M11.DSG	11-1-2013	15:7:31	59197.000000	5919.700000	49648.167174	20.000000
C:\Users\cware\Desktop\Steller25Nov\TagTesting25Nov2013\M11.DSG	11-1-2013	15:7:31	59198.000000	5919.800000	49658.820263	20.000000
C:\Users\cware\Desktop\Steller25Nov\TagTesting25Nov2013\M11.DSG	11-1-2013	15:7:31	59199.000000	5919.900000	49668.204154	20.000000
C:\Users\cware\Desktop\Steller25Nov\TagTesting25Nov2013\M11.DSG	11-1-2013	15:7:31	59200.000000	5920.000000	49650.878517	20.000000
C:\Users\cware\Desktop\Steller25Nov\TagTesting25Nov2013\M11.DSG	11-1-2013	15:7:31	59201.000000	5920.100000	49653.119265	20.000000
C:\Users\cware\Desktop\Steller25Nov\TagTesting25Nov2013\M11.DSG	11-1-2013	15:7:31	59202.000000	5920.200000	49667.878964	20.000000
C:\Users\cware\Desktop\Steller25Nov\TagTesting25Nov2013\M11.DSG	11-1-2013	15:7:31	59203.000000	5920.300000	49684.605304	20.000000
C:\Users\cware\Desktop\Steller25Nov\TagTesting25Nov2013\M11.DSG	11-1-2013	15:7:31	59204.000000	5920.400000	49706.683524	20.000000
C:\Users\cware\Desktop\Steller25Nov\TagTesting25Nov2013\M11.DSG	11-1-2013	15:7:31	59205.000000	5920.500000	49714.075965	20.000000
C:\Users\cware\Desktop\Steller25Nov\TagTesting25Nov2013\M11.DSG	11-1-2013	15:7:31	59206.000000	5920.600000	49724.207401	20.000000
C:\Users\cware\Desktop\Steller25Nov\TagTesting25Nov2013\M11.DSG	11-1-2013	15:7:31	59207.000000	5920.700000	49732.446119	20.000000
C:\Users\cware\Desktop\Steller25Nov\TagTesting25Nov2013\M11.DSG	11-1-2013	15:7:31	59208.000000	5920.800000	49739.863424	20.000000
C:\Users\cware\Desktop\Steller25Nov\TagTesting25Nov2013\M11.DSG	11-1-2013	15:7:31	59209.000000	5920.900000	49747.082500	20.000000
C:\Users\cware\Desktop\Steller25Nov\TagTesting25Nov2013\M11.DSG	11-1-2013	15:7:31	59210.000000	5921.000000	49757.337157	20.000000
C:\Users\cware\Desktop\Steller25Nov\TagTesting25Nov2013\M11.DSG	11-1-2013	15:7:31	59211.000000	5921.100000	49773.391392	20.000000
C:\Users\cware\Desktop\Steller25Nov\TagTesting25Nov2013\M11.DSG	11-1-2013	15:7:31	59212.000000	5921.200000	49776.752276	20.000000
C:\Users\cware\Desktop\Steller25Nov\TagTesting25Nov2013\M11.DSG	11-1-2013	15:7:31	59213.000000	5921.300000	49782.999638	20.000000
C:\Users\cware\Desktop\Steller25Nov\TagTesting25Nov2013\M11.DSG	11-1-2013	15:7:31	59214.000000	5921.400000	49788.799552	20.000000
C:\Users\cware\Desktop\Steller25Nov\TagTesting25Nov2013\M11.DSG	11-1-2013	15:7:31	59215.000000	5921.500000	49799.403500	20.000000
C:\Users\cware\Desktop\Steller25Nov\TagTesting25Nov2013\M11.DSG	11-1-2013	15:7:31	59216.000000	5921.600000	49812.272559	20.000000
C:\Users\cware\Desktop\Steller25Nov\TagTesting25Nov2013\M11.DSG	11-1-2013	15:7:31	59217.000000	5921.700000	49821.034800	20.000000
C:\Users\cware\Desktop\Steller25Nov\TagTesting25Nov2013\M11.DSG	11-1-2013	15:7:31	59218.000000	5921.800000	49840.126515	20.000000
C:\Users\cware\Desktop\Steller25Nov\TagTesting25Nov2013\M11.DSG	11-1-2013	15:7:31	59219.000000	5921.900000	49851.178222	20.000000
C:\Users\cware\Desktop\Steller25Nov\TagTesting25Nov2013\M11.DSG	11-1-2013	15:7:31	59220.000000	5922.000000	49867.581049	20.000000
C:\Users\cware\Desktop\Steller25Nov\TagTesting25Nov2013\M11.DSG	11-1-2013	15:7:31	59221.000000	5922.100000	49876.616239	20.000000
C:\Users\cware\Desktop\Steller25Nov\TagTesting25Nov2013\M11.DSG	11-1-2013	15:7:31	59222.000000	5922.200000	49870.070499	20.000000
C:\Users\cware\Desktop\Steller25Nov\TagTesting25Nov2013\M11.DSG	11-1-2013	15:7:31	59223.000000	5922.300000	49860.163722	20.000000
C:\Users\cware\Desktop\Steller25Nov\TagTesting25Nov2013\M11.DSG	11-1-2013	15:7:31	59224.000000	5922.400000	49856.479578	20.000000
C:\Users\cware\Desktop\Steller25Nov\TagTesting25Nov2013\M11.DSG	11-1-2013	15:7:31	59225.000000	5922.500000	49862.502750	20.000000
C:\Users\cware\Desktop\Steller25Nov\TagTesting25Nov2013\M11.DSG	11-1-2013	15:7:31	59226.000000	5922.600000	49859.491149	20.000000
C:\Users\cware\Desktop\Steller25Nov\TagTesting25Nov2013\M11.DSG	11-1-2013	15:7:31	59227.000000	5922.700000	49865.514339	20.000000
C:\Users\cware\Desktop\Steller25Nov\TagTesting25Nov2013\M11.DSG	11-1-2013	15:7:31	59228.000000	5922.800000	49868.326965	20.000000
C:\Users\cware\Desktop\Steller25Nov\TagTesting25Nov2013\M11.DSG	11-1-2013	15:7:31	59229.000000	5922.900000	49856.055613	20.000000
C:\Users\cware\Desktop\Steller25Nov\TagTesting25Nov2013\M11.DSG	11-1-2013	15:7:31	59230.000000	5923.000000	49865.065785	20.000000
C:\Users\cware\Desktop\Steller25Nov\TagTesting25Nov2013\M11.DSG	11-1-2013	15:7:31	59231.000000	5923.100000	49870.243114	20.000000
C:\Users\cware\Desktop\Steller25Nov\TagTesting25Nov2013\M11.DSG	11-1-2013	15:7:31	59232.000000	5923.200000	49849.807700	20.000000
C:\Users\cware\Desktop\Steller25Nov\TagTesting25Nov2013\M11.DSG	11-1-2013	15:7:31	59233.000000	5923.300000	49864.169494	20.000000
C:\Users\cware\Desktop\Steller25Nov\TagTesting25Nov2013\M11.DSG	11-1-2013	15:7:31	59234.000000	5923.400000	49854.909774	20.000000
C:\Users\cware\Desktop\Steller25Nov\TagTesting25Nov2013\M11.DSG	11-1-2013	15:7:31	59235.000000	5923.500000	49850.279427	20.000000
C:\Users\cware\Desktop\Steller25Nov\TagTesting25Nov2013\M11.DSG	11-1-2013	15:7:31	59236.000000	5923.600000	49851.250591	20.000000
C:\Users\cware\Desktop\Steller25Nov\TagTesting25Nov2013\M11.DSG	11-1-2013	15:7:31	59237.000000	5923.700000	49830.665329	20.000000
C:\Users\cware\Desktop\Steller25Nov\TagTesting25Nov2013\M11.DSG	11-1-2013	15:7:31	59238.000000	5923.800000	49830.216832	20.000000
C:\Users\cware\Desktop\Steller25Nov\TagTesting25Nov2013\M11.DSG	11-1-2013	15:7:31	59239.000000	5923.900000	49830.366200	20.000000
C:\Users\cware\Desktop\Steller25Nov\TagTesting25Nov2013\M11.DSG	11-1-2013	15:7:31	59240.000000	5924.000000	49814.983246	20.000000
C:\Users\cware\Desktop\Steller25Nov\TagTesting25Nov2013\M11.DSG	11-1-2013	15:7:31	59241.000000	5924.100000	49815.007176	20.000000
C:\Users\cware\Desktop\Steller25Nov\TagTesting25Nov2013\M11.DSG	11-1-2013	15:7:31	59242.000000	5924.200000	49808.859840	20.000000
C:\Users\cware\Desktop\Steller25Nov\TagTesting25Nov2013\M11.DSG	11-1-2013	15:7:31	59243.000000	5924.300000	49799.873865	20.000000
C:\Users\cware\Desktop\Steller25Nov\TagTesting25Nov2013\M11.DSG	11-1-2013	15:7:31	59244.000000	5924.400000	49789.593807	20.000000
C:\Users\cware\Desktop\Steller25Nov\TagTesting25Nov2013\M11.DSG	11-1-2013	15:7:31	59245.000000	5924.500000	49775.380922	20.000000
C:\Users\cware\Desktop\Steller25Nov\TagTesting25Nov2013\M11.DSG	11-1-2013	15:7:31	59246.000000	5924.600000	49774.459833	20.000000
C:\Users\cware\Desktop\Steller25Nov\TagTesting25Nov2013\M11.DSG	11-1-2013	15:7:31	59247.000000	5924.700000	49759.898177	20.000000
C:\Users\cware\Desktop\Steller25Nov\TagTesting25Nov2013\M11.DSG	11-1-2013	15:7:31	59248.000000	5924.800000	49763.930463	20.000000
C:\Users\cware\Desktop\Steller25Nov\TagTesting25Nov2013\M11.DSG	11-1-2013	15:7:31	59249.000000	5924.900000	49748.074615	20.000000
C:\Users\cware\Desktop\Steller25Nov\TagTesting25Nov2013\M11.DSG	11-1-2013	15:7:31	59250.000000	5925.000000	49734.210070	20.000000
C:\Users\cware\Desktop\Steller25Nov\TagTesting25Nov2013\M11.DSG	11-1-2013	15:7:31	59251.000000	5925.100000	49726.593680	20.000000
C:\Users\cware\Desktop\Steller25Nov\TagTesting25Nov2013\M11.DSG	11-1-2013	15:7:31	59252.000000	5925.200000	49717.308979	20.000000
C:\Users\cware\Desktop\Steller25Nov\TagTesting25Nov2013\M11.DSG	11-1-2013	15:7:31	59253.000000	5925.300000	49708.447560	20.000000
C:\Users\cware\Desktop\Steller25Nov\TagTesting25Nov2013\M11.DSG	11-1-2013	15:7:31	59254.000000	5925.400000	49694.234327	20.000000
C:\Users\cware\Desktop\Steller25Nov\TagTesting25Nov2013\M11.DSG	11-1-2013	15:7:31	59255.000000	5925.500000	49680.221142	20.000000
C:\Users\cware\Desktop\Steller25Nov\TagTesting25Nov2013\M11.DSG	11-1-2013	15:7:31	59256.000000	5925.600000	49672.903523	20.000000
C:\Users\cware\Desktop\Steller25Nov\TagTesting25Nov2013\M11.DSG	11-1-2013	15:7:31	59257.000000	5925.700000	49660.332756	20.000000
C:\Users\cware\Desktop\Steller25Nov\TagTesting25Nov2013\M11.DSG	11-1-2013	15:7:31	59258.000000	5925.800000	49645.796869	20.000000
C:\Users\cware\Desktop\Steller25Nov\TagTesting25Nov2013\M11.DSG	11-1-2013	15:7:31	59259.000000	5925.900000	49637.109665	20.000000
C:\Users\cware\Desktop\Steller25Nov\TagTesting25Nov2013\M11.DSG	11-1-2013	15:7:31	59260.000000	5926.000000	49617.819330	20.000000
C:\Users\cware\Desktop\Steller25Nov\TagTesting25Nov2013\M11.DSG	11-1-2013	15:7:31	59261.000000	5926.100000	49609.854070	20.000000
C:\Users\cware\Desktop\Steller25Nov\TagTesting25Nov2013\M11.DSG	11-1-2013	15:7:31	59262.000000	5926.200000	49593.973559	20.000000
C:\Users\cware\Desktop\Steller25Nov\TagTesting25Nov2013\M11.DSG	11-1-2013	15:7:31	59263.000000	5926.300000	49592.256328	20.000000
C:\Users\cware\Desktop\Steller25Nov\TagTesting25Nov2013\M11.DSG	11-1-2013	15:7:31	59264.000000	5926.400000	49582.673101	20.000000
C:\Users\cware\Desktop\Steller25Nov\TagTesting25Nov2013\M11.DSG	11-1-2013	15:7:31	59265.000000	5926.500000	49574.608464	20.000000
C:\Users\cware\Desktop\Steller25Nov\TagTesting25Nov2013\M11.DSG	11-1-2013	15:7:31	59266.000000	5926.600000	49568.136486	20.000000
C:\Users\cware\Desktop\Steller25Nov\TagTesting25Nov2013\M11.DSG	11-1-2013	15:7:31	59267.000000	5926.700000	49552.603932	20.000000
C:\Users\cware\Desktop\Steller25Nov\TagTesting25Nov2013\M11.DSG	11-1-2013	15:7:31	59268.000000	5926.800000	49541.626831	20.000000
C:\Users\cware\Desktop\Steller25Nov\TagTesting25Nov2013\M11.DSG	11-1-2013	15:7:31	59269.000000	5926.900000	49532.765556	20.000000
C:\Users\cware\Desktop\Steller25Nov\TagTesting25Nov2013\M11.DSG	11-1-2013	15:7:31	59270.000000	5927.000000	49517.705866	20.000000
C:\Users\cware\Desktop\Steller25Nov\TagTesting25Nov2013\M11.DSG	11-1-2013	15:7:31	59271.000000	5927.100000	49512.577742	20.000000
C:\Users\cware\Desktop\Steller25Nov\TagTesting25Nov2013\M11.DSG	11-1-2013	15:7:31	59272.000000	5927.200000	49507.648860	20.000000
C:\Users\cware\Desktop\Steller25Nov\TagTesting25Nov2013\M11.DSG	11-1-2013	15:7:31	59273.000000	5927.300000	49496.497093	20.000000
C:\Users\cware\Desktop\Steller25Nov\TagTesting25Nov2013\M11.DSG	11-1-2013	15:7:31	59274.000000	5927.400000	49484.100706	20.000000
C:\Users\cware\Desktop\Steller25Nov\TagTesting25Nov2013\M11.DSG	11-1-2013	15:7:31	59275.000000	5927.500000	49481.984949	20.000000
C:\Users\cware\Desktop\Steller25Nov\TagTesting25Nov2013\M11.DSG	11-1-2013	15:7:31	59276.000000	5927.600000	49481.105546	20.000000
C:\Users\cware\Desktop\Steller25Nov\TagTesting25Nov2013\M11.DSG	11-1-2013	15:7:31	59277.000000	5927.700000	49482.226166	20.000000
C:\Users\cware\Desktop\Steller25Nov\TagTesting25Nov2013\M11.DSG	11-1-2013	15:7:31	59278.000000	5927.800000	49486.976492	20.000000
C:\Users\cware\Desktop\Steller25Nov\TagTesting25Nov2013\M11.DSG	11-1-2013	15:7:31	59279.000000	5927.900000	49479.908327	20.000000
C:\Users\cware\Desktop\Steller25Nov\TagTesting25Nov2013\M11.DSG	11-1-2013	15:7:31	59280.000000	5928.000000	49482.098218	20.000000
C:\Users\cware\Desktop\Steller25Nov\TagTesting25Nov2013\M11.DSG	11-1-2013	15:7:31	59281.000000	5928.100000	49477.467395	20.000000
C:\Users\cware\Desktop\Steller25Nov\TagTesting25Nov2013\M11.DSG	11-1-2013	15:7:31	59282.000000	5928.200000	49477.117502	20.000000
C:\Users\cware\Desktop\Steller25Nov\TagTesting25Nov2013\M11.DSG	11-1-2013	15:7:31	59283.000000	5928.300000	49473.309332	20.000000
C:\Users\cware\Desktop\Steller25Nov\TagTesting25Nov2013\M11.DSG	11-1-2013	15:7:31	59284.000000	5928.400000	49473.159327	20.000000
C:\Users\cware\Desktop\Steller25Nov\TagTesting25Nov2013\M11.DSG	11-1-2013	15:7:31	59285.000000	5928.500000	49474.079161	20.000000
C:\Users\cware\Desktop\Steller25Nov\TagTesting25Nov2013\M11.DSG	11-1-2013	15:7:31	59286.000000	5928.600000	49472.262041	20.000000
C:\Users\cware\Desktop\Steller25Nov\TagTesting25Nov2013\M11.DSG	11-1-2013	15:7:31	59287.000000	5928.700000	49469.997051	20.000000
C:\Users\cware\Desktop\Steller25Nov\TagTesting25Nov2013\M11.DSG	11-1-2013	15:7:31	59288.000000	5928.800000	49471.540145	20.000000
C:\Users\cware\Desktop\Steller25Nov\TagTesting25Nov2013\M11.DSG	11-1-2013	15:7:31	59289.000000	5928.900000	49471.664171	20.000000
C:\Users\cware\Desktop\Steller25Nov\TagTesting25Nov2013\M11.DSG	11-1-2013	15:7:31	59290.000000	5929.000000	49472.311423	20.000000
C:\Users\cware\Desktop\Steller25Nov\TagTesting25Nov2013\M11.DSG	11-1-2013	15:7:31	59291.000000	5929.100000	49470.917263	20.000000
C:\Users\cware\Desktop\Steller25Nov\TagTesting25Nov2013\M11.DSG	11-1-2013	15:7:31	59292.000000	5929.200000	49472.759322	20.000000
C:\Users\cware\Desktop\Steller25Nov\TagTesting25Nov2013\M11.DSG	11-1-2013	15:7:31	59293.000000	5929.300000	49470.269542	20.000000
C:\Users\cware\Desktop\Steller25Nov\TagTesting25Nov2013\M11.DSG	11-1-2013	15:7:31	59294.000000	5929.400000	49470.245909	20.000000
C:\Users\cware\Desktop\Steller25Nov\TagTesting25Nov2013\M11.DSG	11-1-2013	15:7:31	59295.000000	5929.500000	49472.585537	20.000000
C:\Users\cware\Desktop\Steller25Nov\TagTesting25Nov2013\M11.DSG	11-1-2013	15:7:31	59296.000000	5929.600000	49471.290433	20.000000
C:\Users\cware\Desktop\Steller25Nov\TagTesting25Nov2013\M11.DSG	11-1-2013	15:7:31	59297.000000	5929.700000	49465.365379	20.000000
C:\Users\cware\Desktop\Steller25Nov\TagTesting25Nov2013\M11.DSG	11-1-2013	15:7:31	59298.000000	5929.800000	49470.443081	20.000000
C:\Users\cware\Desktop\Steller25Nov\TagTesting25Nov2013\M11.DSG	11-1-2013	15:7:31	59299.000000	5929.900000	49468.277447	20.000000
C:\Users\cware\Desktop\Steller25Nov\TagTesting25Nov2013\M11.DSG	11-1-2013	15:7:31	59300.000000	5930.000000	49467.431370	20.000000
C:\Users\cware\Desktop\Steller25Nov\TagTesting25Nov2013\M11.DSG	11-1-2013	15:7:31	59301.000000	5930.100000	49465.962594	20.000000
C:\Users\cware\Desktop\Steller25Nov\TagTesting25Nov2013\M11.DSG	11-1-2013	15:7:31	59302.000000	5930.200000	49465.912031	20.000000
C:\Users\cware\Desktop\Steller25Nov\TagTesting25Nov2013\M11.DSG	11-1-2013	15:7:31	59303.000000	5930.300000	49461.531967	20.000000
C:\Users\cware\Desktop\Steller25Nov\TagTesting25Nov2013\M11.DSG	11-1-2013	15:7:31	59304.000000	5930.400000	49465.713510	20.000000
C:\Users\cware\Desktop\Steller25Nov\TagTesting25Nov2013\M11.DSG	11-1-2013	15:7:31	59305.000000	5930.500000	49466.166923	20.000000
C:\Users\cware\Desktop\Steller25Nov\TagTesting25Nov2013\M11.DSG	11-1-2013	15:7:31	59306.000000	5930.600000	49476.046352	20.000000
C:\Users\cware\Desktop\Steller25Nov\TagTesting25Nov2013\M11.DSG	11-1-2013	15:7:31	59307.000000	5930.700000	49494.777808	20.000000
C:\Users\cware\Desktop\Steller25Nov\TagTesting25Nov2013\M11.DSG	11-1-2013	15:7:31	59308.000000	5930.800000	49493.535602	20.000000
C:\Users\cware\Desktop\Steller25Nov\TagTesting25Nov2013\M11.DSG	11-1-2013	15:7:31	59309.000000	5930.900000	49505.809839	20.000000
C:\Users\cware\Desktop\Steller25Nov\TagTesting25Nov2013\M11.DSG	11-1-2013	15:7:31	59310.000000	5931.000000	49533.961301	20.000000
C:\Users\cware\Desktop\Steller25Nov\TagTesting25Nov2013\M11.DSG	11-1-2013	15:7:31	59311.000000	5931.100000	49557.632735	20.000000
C:\Users\cware\Desktop\Steller25Nov\TagTesting25Nov2013\M11.DSG	11-1-2013	15:7:31	59312.000000	5931.200000	49582.075517	20.000000
C:\Users\cware\Desktop\Steller25Nov\TagTesting25Nov2013\M11.DSG	11-1-2013	15:7:31	59313.000000	5931.300000	49596.836468	20.000000
C:\Users\cware\Desktop\Steller25Nov\TagTesting25Nov2013\M11.DSG	11-1-2013	15:7:31	59314.000000	5931.400000	49619.661251	20.000000
C:\Users\cware\Desktop\Steller25Nov\TagTesting25Nov2013\M11.DSG	11-1-2013	15:7:31	59315.000000	5931.500000	49631.085512	20.000000
C:\Users\cware\Desktop\Steller25Nov\TagTesting25Nov2013\M11.DSG	11-1-2013	15:7:31	59316.000000	5931.600000	49641.091860	20.000000
C:\Users\cware\Desktop\Steller25Nov\TagTesting25Nov2013\M11.DSG	11-1-2013	15:7:31	59317.000000	5931.700000	49641.514963	20.000000
C:\Users\cware\Desktop\Steller25Nov\TagTesting25Nov2013\M11.DSG	11-1-2013	15:7:31	59318.000000	5931.800000	49653.312941	20.000000
C:\Users\cware\Desktop\Steller25Nov\TagTesting25Nov2013\M11.DSG	11-1-2013	15:7:31	59319.000000	5931.900000	49661.054195	20.000000
C:\Users\cware\Desktop\Steller25Nov\TagTesting25Nov2013\M11.DSG	11-1-2013	15:7:31	59320.000000	5932.000000	49667.898667	20.000000
C:\Users\cware\Desktop\Steller25Nov\TagTesting25Nov2013\M11.DSG	11-1-2013	15:7:31	59321.000000	5932.100000	49685.197312	20.000000
C:\Users\cware\Desktop\Steller25Nov\TagTesting25Nov2013\M11.DSG	11-1-2013	15:7:31	59322.000000	5932.200000	49689.851249	20.000000
C:\Users\cware\Desktop\Steller25Nov\TagTesting25Nov2013\M11.DSG	11-1-2013	15:7:31	59323.000000	5932.300000	49724.524199	20.000000
C:\Users\cware\Desktop\Steller25Nov\TagTesting25Nov2013\M11.DSG	11-1-2013	15:7:31	59324.000000	5932.400000	49713.149557	20.000000
C:\Users\cware\Desktop\Steller25Nov\TagTesting25Nov2013\M11.DSG	11-1-2013	15:7:31	59325.000000	5932.500000	49735.227761	20.000000
C:\Users\cware\Desktop\Steller25Nov\TagTesting25Nov2013\M11.DSG	11-1-2013	15:7:31	59326.000000	5932.600000	49750.012030	20.000000
C:\Users\cware\Desktop\Steller25Nov\TagTesting25Nov2013\M11.DSG	11-1-2013	15:7:31	59327.000000	5932.700000	49758.775014	20.000000
C:\Users\cware\Desktop\Steller25Nov\TagTesting25Nov2013\M11.DSG	11-1-2013	15:7:31	59328.000000	5932.800000	49779.334676	20.000000
C:\Users\cware\Desktop\Steller25Nov\TagTesting25Nov2013\M11.DSG	11-1-2013	15:7:31	59329.000000	5932.900000	49790.610862	20.000000
C:\Users\cware\Desktop\Steller25Nov\TagTesting25Nov2013\M11.DSG	11-1-2013	15:7:31	59330.000000	5933.000000	49802.210134	20.000000
C:\Users\cware\Desktop\Steller25Nov\TagTesting25Nov2013\M11.DSG	11-1-2013	15:7:31	59331.000000	5933.100000	49813.113188	20.000000
C:\Users\cware\Desktop\Steller25Nov\TagTesting25Nov2013\M11.DSG	11-1-2013	15:7:31	59332.000000	5933.200000	49817.319745	20.000000
C:\Users\cware\Desktop\Steller25Nov\TagTesting25Nov2013\M11.DSG	11-1-2013	15:7:31	59333.000000	5933.300000	49829.765276	20.000000
C:\Users\cware\Desktop\Steller25Nov\TagTesting25Nov2013\M11.DSG	11-1-2013	15:7:31	59334.000000	5933.400000	49841.737608	20.000000
C:\Users\cware\Desktop\Steller25Nov\TagTesting25Nov2013\M11.DSG	11-1-2013	15:7:31	59335.000000	5933.500000	49854.307843	20.000000
C:\Users\cware\Desktop\Steller25Nov\TagTesting25Nov2013\M11.DSG	11-1-2013	15:7:31	59336.000000	5933.600000	49868.993482	20.000000
C:\Users\cware\Desktop\Steller25Nov\TagTesting25Nov2013\M11.DSG	11-1-2013	15:7:31	59337.000000	5933.700000	49882.558929	20.000000
C:\Users\cware\Desktop\Steller25Nov\TagTesting25Nov2013\M11.DSG	11-1-2013	15:7:31	59338.000000	5933.800000	49891.320211	20.000000
C:\Users\cware\Desktop\Steller25Nov\TagTesting25Nov2013\M11.DSG	11-1-2013	15:7:31	59339.000000	5933.900000	49905.209127	20.000000
C:\Users\cware\Desktop\Steller25Nov\TagTesting25Nov2013\M11.DSG	11-1-2013	15:7:31	59340.000000	5934.000000	49894.730108	20.000000
C:\Users\cware\Desktop\Steller25Nov\TagTesting25Nov2013\M11.DSG	11-1-2013	15:7:31	59341.000000	5934.100000	49913.099448	20.000000
C:\Users\cware\Desktop\Steller25Nov\TagTesting25Nov2013\M11.DSG	11-1-2013	15:7:31	59342.000000	5934.200000	49915.663247	20.000000
C:\Users\cware\Desktop\Steller25Nov\TagTesting25Nov2013\M11.DSG	11-1-2013	15:7:31	59343.000000	5934.300000	49926.888870	20.000000
C:\Users\cware\Desktop\Steller25Nov\TagTesting25Nov2013\M11.DSG	11-1-2013	15:7:31	59344.000000	5934.400000	49929.402707	20.000000
C:\Users\cware\Desktop\Steller25Nov\TagTesting25Nov2013\M11.DSG	11-1-2013	15:7:31	59345.000000	5934.500000	49949.265376	20.000000
C:\Users\cware\Desktop\Steller25Nov\TagTesting25Nov2013\M11.DSG	11-1-2013	15:7:31	59346.000000	5934.600000	49963.453211	20.000000
C:\Users\cware\Desktop\Steller25Nov\TagTesting25Nov2013\M11.DSG	11-1-2013	15:7:31	59347.000000	5934.700000	49972.164956	20.000000
C:\Users\cware\Desktop\Steller25Nov\TagTesting25Nov2013\M11.DSG	11-1-2013	15:7:31	59348.000000	5934.800000	49978.686078	20.000000
C:\Users\cware\Desktop\Steller25Nov\TagTesting25Nov2013\M11.DSG	11-1-2013	15:7:31	59349.000000	5934.900000	50007.584609	20.000000
C:\Users\cware\Desktop\Steller25Nov\TagTesting25Nov2013\M11.DSG	11-1-2013	15:7:31	59350.000000	5935.000000	50017.391562	20.000000
C:\Users\cware\Desktop\Steller25Nov\TagTesting25Nov2013\M11.DSG	11-1-2013	15:7:31	59351.000000	5935.100000	50014.304661	20.000000
C:\Users\cware\Desktop\Steller25Nov\TagTesting25Nov2013\M11.DSG	11-1-2013	15:7:31	59352.000000	5935.200000	50033.993149	20.000000
C:\Users\cware\Desktop\Steller25Nov\TagTesting25Nov2013\M11.DSG	11-1-2013	15:7:31	59353.000000	5935.300000	50039.195095	20.000000
C:\Users\cware\Desktop\Steller25Nov\TagTesting25Nov2013\M11.DSG	11-1-2013	15:7:31	59354.000000	5935.400000	50029.910801	20.000000
C:\Users\cware\Desktop\Steller25Nov\TagTesting25Nov2013\M11.DSG	11-1-2013	15:7:31	59355.000000	5935.500000	50047.284710	20.000000
C:\Users\cware\Desktop\Steller25Nov\TagTesting25Nov2013\M11.DSG	11-1-2013	15:7:31	59356.000000	5935.600000	50049.176382	20.000000
C:\Users\cware\Desktop\Steller25Nov\TagTesting25Nov2013\M11.DSG	11-1-2013	15:7:31	59357.000000	5935.700000	50052.536053	20.000000
C:\Users\cware\Desktop\Steller25Nov\TagTesting25Nov2013\M11.DSG	11-1-2013	15:7:31	59358.000000	5935.800000	50061.023980	20.000000
C:\Users\cware\Desktop\Steller25Nov\TagTesting25Nov2013\M11.DSG	11-1-2013	15:7:31	59359.000000	5935.900000	50066.673855	20.000000
C:\Users\cware\Desktop\Steller25Nov\TagTesting25Nov2013\M11.DSG	11-1-2013	15:7:31	59360.000000	5936.000000	50068.565386	20.000000
C:\Users\cware\Desktop\Steller25Nov\TagTesting25Nov2013\M11.DSG	11-1-2013	15:7:31	59361.000000	5936.100000	50065.677772	20.000000
C:\Users\cware\Desktop\Steller25Nov\TagTesting25Nov2013\M11.DSG	11-1-2013	15:7:31	59362.000000	5936.200000	50079.342689	20.000000
C:\Users\cware\Desktop\Steller25Nov\TagTesting25Nov2013\M11.DSG	11-1-2013	15:7:31	59363.000000	5936.300000	50083.922791	20.000000
C:\Users\cware\Desktop\Steller25Nov\TagTesting25Nov2013\M11.DSG	11-1-2013	15:7:31	59364.000000	5936.400000	50080.238703	20.000000
C:\Users\cware\Desktop\Steller25Nov\TagTesting25Nov2013\M11.DSG	11-1-2013	15:7:31	59365.000000	5936.500000	50091.041304	20.000000
C:\Users\cware\Desktop\Steller25Nov\TagTesting25Nov2013\M11.DSG	11-1-2013	15:7:31	59366.000000	5936.600000	50091.862334	20.000000
C:\Users\cware\Desktop\Steller25Nov\TagTesting25Nov2013\M11.DSG	11-1-2013	15:7:31	59367.000000	5936.700000	50103.785065	20.000000
C:\Users\cware\Desktop\Steller25Nov\TagTesting25Nov2013\M11.DSG	11-1-2013	15:7:31	59368.000000	5936.800000	50096.865394	20.000000
C:\Users\cware\Desktop\Steller25Nov\TagTesting25Nov2013\M11.DSG	11-1-2013	15:7:31	59369.000000	5936.900000	50102.316716	20.000000
C:\Users\cware\Desktop\Steller25Nov\TagTesting25Nov2013\M11.DSG	11-1-2013	15:7:31	59370.000000	5937.000000	50092.509258	20.000000
C:\Users\cware\Desktop\Steller25Nov\TagTesting25Nov2013\M11.DSG	11-1-2013	15:7:31	59371.000000	5937.100000	50093.181390	20.000000
C:\Users\cware\Desktop\Steller25Nov\TagTesting25Nov2013\M11.DSG	11-1-2013	15:7:31	59372.000000	5937.200000	50111.127580	20.000000
C:\Users\cware\Desktop\Steller25Nov\TagTesting25Nov2013\M11.DSG	11-1-2013	15:7:31	59373.000000	5937.300000	50102.465258	20.000000
C:\Users\cware\Desktop\Steller25Nov\TagTesting25Nov2013\M11.DSG	11-1-2013	15:7:31	59374.000000	5937.400000	50107.891522	20.000000
C:\Users\cware\Desktop\Steller25Nov\TagTesting25Nov2013\M11.DSG	11-1-2013	15:7:31	59375.000000	5937.500000	50111.998313	20.000000
C:\Users\cware\Desktop\Steller25Nov\TagTesting25Nov2013\M11.DSG	11-1-2013	15:7:31	59376.000000	5937.600000	50112.969018	20.000000
C:\Users\cware\Desktop\Steller25Nov\TagTesting25Nov2013\M11.DSG	11-1-2013	15:7:31	59377.000000	5937.700000	50109.409517	20.000000
C:\Users\cware\Desktop\Steller25Nov\TagTesting25Nov2013\M11.DSG	11-1-2013	15:7:31	59378.000000	5937.800000	50113.815026	20.000000
C:\Users\cware\Desktop\Steller25Nov\TagTesting25Nov2013\M11.DSG	11-1-2013	15:7:31	59379.000000	5937.900000	50117.772721	20.000000
C:\Users\cware\Desktop\Steller25Nov\TagTesting25Nov2013\M11.DSG	11-1-2013	15:7:31	59380.000000	5938.000000	50108.986111	20.000000
C:\Users\cware\Desktop\Steller25Nov\TagTesting25Nov2013\M11.DSG	11-1-2013	15:7:31	59381.000000	5938.100000	50106.223302	20.000000
C:\Users\cware\Desktop\Steller25Nov\TagTesting25Nov2013\M11.DSG	11-1-2013	15:7:31	59382.000000	5938.200000	50101.369588	20.000000
C:\Users\cware\Desktop\Steller25Nov\TagTesting25Nov2013\M11.DSG	11-1-2013	15:7:31	59383.000000	5938.300000	50087.330819	20.000000
C:\Users\cware\Desktop\Steller25Nov\TagTesting25Nov2013\M11.DSG	11-1-2013	15:7:31	59384.000000	5938.400000	50098.058870	20.000000
C:\Users\cware\Desktop\Steller25Nov\TagTesting25Nov2013\M11.DSG	11-1-2013	15:7:31	59385.000000	5938.500000	50089.546096	20.000000
C:\Users\cware\Desktop\Steller25Nov\TagTesting25Nov2013\M11.DSG	11-1-2013	15:7:31	59386.000000	5938.600000	50087.927830	20.000000
C:\Users\cware\Desktop\Steller25Nov\TagTesting25Nov2013\M11.DSG	11-1-2013	15:7:31	59387.000000	5938.700000	50092.258956	20.000000
C:\Users\cware\Desktop\Steller25Nov\TagTesting25Nov2013\M11.DSG	11-1-2013	15:7:31	59388.000000	5938.800000	50086.608475	20.000000
C:\Users\cware\Desktop\Steller25Nov\TagTesting25Nov2013\M11.DSG	11-1-2013	15:7:31	59389.000000	5938.900000	50082.825206	20.000000
C:\Users\cware\Desktop\Steller25Nov\TagTesting25Nov2013\M11.DSG	11-1-2013	15:7:31	59390.000000	5939.000000	50082.824934	20.000000
C:\Users\cware\Desktop\Steller25Nov\TagTesting25Nov2013\M11.DSG	11-1-2013	15:7:31	59391.000000	5939.100000	50073.291866	20.000000
C:\Users\cware\Desktop\Steller25Nov\TagTesting25Nov2013\M11.DSG	11-1-2013	15:7:31	59392.000000	5939.200000	50062.289808	20.000000
C:\Users\cware\Desktop\Steller25Nov\TagTesting25Nov2013\M11.DSG	11-1-2013	15:7:31	59393.000000	5939.300000	50066.869778	20.000000
C:\Users\cware\Desktop\Steller25Nov\TagTesting25Nov2013\M11.DSG	11-1-2013	15:7:31	59394.000000	5939.400000	50059.054123	20.000000
C:\Users\cware\Desktop\Steller25Nov\TagTesting25Nov2013\M11.DSG	11-1-2013	15:7:31	59395.000000	5939.500000	50058.082953	20.000000
C:\Users\cware\Desktop\Steller25Nov\TagTesting25Nov2013\M11.DSG	11-1-2013	15:7:31	59396.000000	5939.600000	50051.984895	20.000000
C:\Users\cware\Desktop\Steller25Nov\TagTesting25Nov2013\M11.DSG	11-1-2013	15:7:31	59397.000000	5939.700000	50047.554083	20.000000
C:\Users\cware\Desktop\Steller25Nov\TagTesting25Nov2013\M11.DSG	11-1-2013	15:7:31	59398.000000	5939.800000	50049.196932	20.000000
C:\Users\cware\Desktop\Steller25Nov\TagTesting25Nov2013\M11.DSG	11-1-2013	15:7:31	59399.000000	5939.900000	50050.018300	20.000000
C:\Users\cware\Desktop\Steller25Nov\TagTesting25Nov2013\M11.DSG	11-1-2013	15:7:31	59400.000000	5940.000000	50048.425338	20.000000
C:\Users\cware\Desktop\Steller25Nov\TagTesting25Nov2013\M11.DSG	11-1-2013	15:7:31	59401.000000	5940.100000	50047.778110	20.000000
C:\Users\cware\Desktop\Steller25Nov\TagTesting25Nov2013\M11.DSG	11-1-2013	15:7:31	59402.000000	5940.200000	50050.242552	20.000000
C:\Users\cware\Desktop\Steller25Nov\TagTesting25Nov2013\M11.DSG	11-1-2013	15:7:31	59403.000000	5940.300000	50052.632162	20.000000
C:\Users\cware\Desktop\Steller25Nov\TagTesting25Nov2013\M11.DSG	11-1-2013	15:7:31	59404.000000	5940.400000	50045.538026	20.000000
C:\Users\cware\Desktop\Steller25Nov\TagTesting25Nov2013\M11.DSG	11-1-2013	15:7:31	59405.000000	5940.500000	50052.407972	20.000000
C:\Users\cware\Desktop\Steller25Nov\TagTesting25Nov2013\M11.DSG	11-1-2013	15:7:31	59406.000000	5940.600000	50054.374119	20.000000
C:\Users\cware\Desktop\Steller25Nov\TagTesting25Nov2013\M11.DSG	11-1-2013	15:7:31	59407.000000	5940.700000	50057.311591	20.000000
C:\Users\cware\Desktop\Steller25Nov\TagTesting25Nov2013\M11.DSG	11-1-2013	15:7:31	59408.000000	5940.800000	50062.762702	20.000000
C:\Users\cware\Desktop\Steller25Nov\TagTesting25Nov2013\M11.DSG	11-1-2013	15:7:31	59409.000000	5940.900000	50070.429063	20.000000
C:\Users\cware\Desktop\Steller25Nov\TagTesting25Nov2013\M11.DSG	11-1-2013	15:7:31	59410.000000	5941.000000	50067.790666	20.000000
C:\Users\cware\Desktop\Steller25Nov\TagTesting25Nov2013\M11.DSG	11-1-2013	15:7:31	59411.000000	5941.100000	50065.500536	20.000000
C:\Users\cware\Desktop\Steller25Nov\TagTesting25Nov2013\M11.DSG	11-1-2013	15:7:31	59412.000000	5941.200000	50084.890645	20.000000
C:\Users\cware\Desktop\Steller25Nov\TagTesting25Nov2013\M11.DSG	11-1-2013	15:7:31	59413.000000	5941.300000	50086.558092	20.000000
C:\Users\cware\Desktop\Steller25Nov\TagTesting25Nov2013\M11.DSG	11-1-2013	15:7:31	59414.000000	5941.400000	50089.470259	20.000000
C:\Users\cware\Desktop\Steller25Nov\TagTesting25Nov2013\M11.DSG	11-1-2013	15:7:31	59415.000000	5941.500000	50092.183751	20.000000
C:\Users\cware\Desktop\Steller25Nov\TagTesting25Nov2013\M11.DSG	11-1-2013	15:7:31	59416.000000	5941.600000	50097.037272	20.000000
C:\Users\cware\Desktop\Steller25Nov\TagTesting25Nov2013\M11.DSG	11-1-2013	15:7:31	59417.000000	5941.700000	50094.274450	20.000000
C:\Users\cware\Desktop\Steller25Nov\TagTesting25Nov2013\M11.DSG	11-1-2013	15:7:31	59418.000000	5941.800000	50106.545532	20.000000
C:\Users\cware\Desktop\Steller25Nov\TagTesting25Nov2013\M11.DSG	11-1-2013	15:7:31	59419.000000	5941.900000	50090.515839	20.000000
C:\Users\cware\Desktop\Steller25Nov\TagTesting25Nov2013\M11.DSG	11-1-2013	15:7:31	59420.000000	5942.000000	50100.995042	20.000000
C:\Users\cware\Desktop\Steller25Nov\TagTesting25Nov2013\M11.DSG	11-1-2013	15:7:31	59421.000000	5942.100000	50093.527566	20.000000
C:\Users\cware\Desktop\Steller25Nov\TagTesting25Nov2013\M11.DSG	11-1-2013	15:7:31	59422.000000	5942.200000	50094.199637	20.000000
C:\Users\cware\Desktop\Steller25Nov\TagTesting25Nov2013\M11.DSG	11-1-2013	15:7:31	59423.000000	5942.300000	50093.378076	20.000000
C:\Users\cware\Desktop\Steller25Nov\TagTesting25Nov2013\M11.DSG	11-1-2013	15:7:31	59424.000000	5942.400000	50090.764863	20.000000
C:\Users\cware\Desktop\Steller25Nov\TagTesting25Nov2013\M11.DSG	11-1-2013	15:7:31	59425.000000	5942.500000	50098.704824	20.000000
C:\Users\cware\Desktop\Steller25Nov\TagTesting25Nov2013\M11.DSG	11-1-2013	15:7:31	59426.000000	5942.600000	50097.734106	20.000000
C:\Users\cware\Desktop\Steller25Nov\TagTesting25Nov2013\M11.DSG	11-1-2013	15:7:31	59427.000000	5942.700000	50096.688675	20.000000
C:\Users\cware\Desktop\Steller25Nov\TagTesting25Nov2013\M11.DSG	11-1-2013	15:7:31	59428.000000	5942.800000	50096.166162	20.000000
C:\Users\cware\Desktop\Steller25Nov\TagTesting25Nov2013\M11.DSG	11-1-2013	15:7:31	59429.000000	5942.900000	50098.057425	20.000000
C:\Users\cware\Desktop\Steller25Nov\TagTesting25Nov2013\M11.DSG	11-1-2013	15:7:31	59430.000000	5943.000000	50100.024174	20.000000
C:\Users\cware\Desktop\Steller25Nov\TagTesting25Nov2013\M11.DSG	11-1-2013	15:7:31	59431.000000	5943.100000	50094.946463	20.000000
C:\Users\cware\Desktop\Steller25Nov\TagTesting25Nov2013\M11.DSG	11-1-2013	15:7:31	59432.000000	5943.200000	50091.511466	20.000000
C:\Users\cware\Desktop\Steller25Nov\TagTesting25Nov2013\M11.DSG	11-1-2013	15:7:31	59433.000000	5943.300000	50082.202351	20.000000
C:\Users\cware\Desktop\Steller25Nov\TagTesting25Nov2013\M11.DSG	11-1-2013	15:7:31	59434.000000	5943.400000	50088.972874	20.000000
C:\Users\cware\Desktop\Steller25Nov\TagTesting25Nov2013\M11.DSG	11-1-2013	15:7:31	59435.000000	5943.500000	50091.735380	20.000000
C:\Users\cware\Desktop\Steller25Nov\TagTesting25Nov2013\M11.DSG	11-1-2013	15:7:31	59436.000000	5943.600000	50085.114519	20.000000
C:\Users\cware\Desktop\Steller25Nov\TagTesting25Nov2013\M11.DSG	11-1-2013	15:7:31	59437.000000	5943.700000	50078.344374	20.000000
C:\Users\cware\Desktop\Steller25Nov\TagTesting25Nov2013\M11.DSG	11-1-2013	15:7:31	59438.000000	5943.800000	50070.329332	20.000000
C:\Users\cware\Desktop\Steller25Nov\TagTesting25Nov2013\M11.DSG	11-1-2013	15:7:31	59439.000000	5943.900000	50076.601798	20.000000
C:\Users\cware\Desktop\Steller25Nov\TagTesting25Nov2013\M11.DSG	11-1-2013	15:7:31	59440.000000	5944.000000	50073.117322	20.000000
C:\Users\cware\Desktop\Steller25Nov\TagTesting25Nov2013\M11.DSG	11-1-2013	15:7:31	59441.000000	5944.100000	50071.026399	20.000000
C:\Users\cware\Desktop\Steller25Nov\TagTesting25Nov2013\M11.DSG	11-1-2013	15:7:31	59442.000000	5944.200000	50066.272447	20.000000
C:\Users\cware\Desktop\Steller25Nov\TagTesting25Nov2013\M11.DSG	11-1-2013	15:7:31	59443.000000	5944.300000	50063.509361	20.000000
C:\Users\cware\Desktop\Steller25Nov\TagTesting25Nov2013\M11.DSG	11-1-2013	15:7:31	59444.000000	5944.400000	50062.165142	20.000000
C:\Users\cware\Desktop\Steller25Nov\TagTesting25Nov2013\M11.DSG	11-1-2013	15:7:31	59445.000000	5944.500000	50059.153459	20.000000
C:\Users\cware\Desktop\Steller25Nov\TagTesting25Nov2013\M11.DSG	11-1-2013	15:7:31	59446.000000	5944.600000	50056.266112	20.000000
C:\Users\cware\Desktop\Steller25Nov\TagTesting25Nov2013\M11.DSG	11-1-2013	15:7:31	59447.000000	5944.700000	50052.856431	20.000000
C:\Users\cware\Desktop\Steller25Nov\TagTesting25Nov2013\M11.DSG	11-1-2013	15:7:31	59448.000000	5944.800000	50051.312794	20.000000
C:\Users\cware\Desktop\Steller25Nov\TagTesting25Nov2013\M11.DSG	11-1-2013	15:7:31	59449.000000	5944.900000	50048.152002	20.000000
C:\Users\cware\Desktop\Steller25Nov\TagTesting25Nov2013\M11.DSG	11-1-2013	15:7:31	59450.000000	5945.000000	50052.906420	20.000000
C:\Users\cware\Desktop\Steller25Nov\TagTesting25Nov2013\M11.DSG	11-1-2013	15:7:31	59451.000000	5945.100000	50050.392885	20.000000
C:\Users\cware\Desktop\Steller25Nov\TagTesting25Nov2013\M11.DSG	11-1-2013	15:7:31	59452.000000	5945.200000	50049.223416	20.000000
C:\Users\cware\Desktop\Steller25Nov\TagTesting25Nov2013\M11.DSG	11-1-2013	15:7:31	59453.000000	5945.300000	50052.011274	20.000000
C:\Users\cware\Desktop\Steller25Nov\TagTesting25Nov2013\M11.DSG	11-1-2013	15:7:31	59454.000000	5945.400000	50057.113995	20.000000
C:\Users\cware\Desktop\Steller25Nov\TagTesting25Nov2013\M11.DSG	11-1-2013	15:7:31	59455.000000	5945.500000	50059.130622	20.000000
C:\Users\cware\Desktop\Steller25Nov\TagTesting25Nov2013\M11.DSG	11-1-2013	15:7:31	59456.000000	5945.600000	50065.602277	20.000000
C:\Users\cware\Desktop\Steller25Nov\TagTesting25Nov2013\M11.DSG	11-1-2013	15:7:31	59457.000000	5945.700000	50070.928855	20.000000
C:\Users\cware\Desktop\Steller25Nov\TagTesting25Nov2013\M11.DSG	11-1-2013	15:7:31	59458.000000	5945.800000	50064.781024	20.000000
C:\Users\cware\Desktop\Steller25Nov\TagTesting25Nov2013\M11.DSG	11-1-2013	15:7:31	59459.000000	5945.900000	50064.781072	20.000000
C:\Users\cware\Desktop\Steller25Nov\TagTesting25Nov2013\M11.DSG	11-1-2013	15:7:31	59460.000000	5946.000000	50064.382917	20.000000
C:\Users\cware\Desktop\Steller25Nov\TagTesting25Nov2013\M11.DSG	11-1-2013	15:7:31	59461.000000	5946.100000	50058.458820	20.000000
C:\Users\cware\Desktop\Steller25Nov\TagTesting25Nov2013\M11.DSG	11-1-2013	15:7:31	59462.000000	5946.200000	50058.384252	20.000000
C:\Users\cware\Desktop\Steller25Nov\TagTesting25Nov2013\M11.DSG	11-1-2013	15:7:31	59463.000000	5946.300000	50065.080049	20.000000
C:\Users\cware\Desktop\Steller25Nov\TagTesting25Nov2013\M11.DSG	11-1-2013	15:7:31	59464.000000	5946.400000	50067.071531	20.000000
C:\Users\cware\Desktop\Steller25Nov\TagTesting25Nov2013\M11.DSG	11-1-2013	15:7:31	59465.000000	5946.500000	50059.529651	20.000000
C:\Users\cware\Desktop\Steller25Nov\TagTesting25Nov2013\M11.DSG	11-1-2013	15:7:31	59466.000000	5946.600000	50066.922146	20.000000
C:\Users\cware\Desktop\Steller25Nov\TagTesting25Nov2013\M11.DSG	11-1-2013	15:7:31	59467.000000	5946.700000	50065.155096	20.000000
C:\Users\cware\Desktop\Steller25Nov\TagTesting25Nov2013\M11.DSG	11-1-2013	15:7:31	59468.000000	5946.800000	50068.764541	20.000000
C:\Users\cware\Desktop\Steller25Nov\TagTesting25Nov2013\M11.DSG	11-1-2013	15:7:31	59469.000000	5946.900000	50068.590111	20.000000
C:\Users\cware\Desktop\Steller25Nov\TagTesting25Nov2013\M11.DSG	11-1-2013	15:7:31	59470.000000	5947.000000	50074.837734	20.000000
C:\Users\cware\Desktop\Steller25Nov\TagTesting25Nov2013\M11.DSG	11-1-2013	15:7:31	59471.000000	5947.100000	50066.872799	20.000000
C:\Users\cware\Desktop\Steller25Nov\TagTesting25Nov2013\M11.DSG	11-1-2013	15:7:31	59472.000000	5947.200000	50063.811368	20.000000
C:\Users\cware\Desktop\Steller25Nov\TagTesting25Nov2013\M11.DSG	11-1-2013	15:7:31	59473.000000	5947.300000	50073.294900	20.000000
C:\Users\cware\Desktop\Steller25Nov\TagTesting25Nov2013\M11.DSG	11-1-2013	15:7:31	59474.000000	5947.400000	50068.142499	20.000000
C:\Users\cware\Desktop\Steller25Nov\TagTesting25Nov2013\M11.DSG	11-1-2013	15:7:31	59475.000000	5947.500000	50072.996529	20.000000
C:\Users\cware\Desktop\Steller25Nov\TagTesting25Nov2013\M11.DSG	11-1-2013	15:7:31	59476.000000	5947.600000	50072.100409	20.000000
C:\Users\cware\Desktop\Steller25Nov\TagTesting25Nov2013\M11.DSG	11-1-2013	15:7:31	59477.000000	5947.700000	50081.136070	20.000000
C:\Users\cware\Desktop\Steller25Nov\TagTesting25Nov2013\M11.DSG	11-1-2013	15:7:31	59478.000000	5947.800000	50083.351251	20.000000
C:\Users\cware\Desktop\Steller25Nov\TagTesting25Nov2013\M11.DSG	11-1-2013	15:7:31	59479.000000	5947.900000	50079.543117	20.000000
C:\Users\cware\Desktop\Steller25Nov\TagTesting25Nov2013\M11.DSG	11-1-2013	15:7:31	59480.000000	5948.000000	50073.594321	20.000000
C:\Users\cware\Desktop\Steller25Nov\TagTesting25Nov2013\M11.DSG	11-1-2013	15:7:31	59481.000000	5948.100000	50077.278128	20.000000
C:\Users\cware\Desktop\Steller25Nov\TagTesting25Nov2013\M11.DSG	11-1-2013	15:7:31	59482.000000	5948.200000	50078.423329	20.000000
C:\Users\cware\Desktop\Steller25Nov\TagTesting25Nov2013\M11.DSG	11-1-2013	15:7:31	59483.000000	5948.300000	50085.044366	20.000000
C:\Users\cware\Desktop\Steller25Nov\TagTesting25Nov2013\M11.DSG	11-1-2013	15:7:31	59484.000000	5948.400000	50079.120338	20.000000
C:\Users\cware\Desktop\Steller25Nov\TagTesting25Nov2013\M11.DSG	11-1-2013	15:7:31	59485.000000	5948.500000	50086.662298	20.000000
C:\Users\cware\Desktop\Steller25Nov\TagTesting25Nov2013\M11.DSG	11-1-2013	15:7:31	59486.000000	5948.600000	50101.547244	20.000000
C:\Users\cware\Desktop\Steller25Nov\TagTesting25Nov2013\M11.DSG	11-1-2013	15:7:31	59487.000000	5948.700000	50113.943203	20.000000
C:\Users\cware\Desktop\Steller25Nov\TagTesting25Nov2013\M11.DSG	11-1-2013	15:7:31	59488.000000	5948.800000	50109.861132	20.000000
C:\Users\cware\Desktop\Steller25Nov\TagTesting25Nov2013\M11.DSG	11-1-2013	15:7:31	59489.000000	5948.900000	50111.428984	20.000000
C:\Users\cware\Desktop\Steller25Nov\TagTesting25Nov2013\M11.DSG	11-1-2013	15:7:31	59490.000000	5949.000000	50111.080984	20.000000
C:\Users\cware\Desktop\Steller25Nov\TagTesting25Nov2013\M11.DSG	11-1-2013	15:7:31	59491.000000	5949.100000	50116.183411	20.000000
C:\Users\cware\Desktop\Steller25Nov\TagTesting25Nov2013\M11.DSG	11-1-2013	15:7:31	59492.000000	5949.200000	50123.650931	20.000000
C:\Users\cware\Desktop\Steller25Nov\TagTesting25Nov2013\M11.DSG	11-1-2013	15:7:31	59493.000000	5949.300000	50116.631656	20.000000
C:\Users\cware\Desktop\Steller25Nov\TagTesting25Nov2013\M11.DSG	11-1-2013	15:7:31	59494.000000	5949.400000	50123.501607	20.000000
C:\Users\cware\Desktop\Steller25Nov\TagTesting25Nov2013\M11.DSG	11-1-2013	15:7:31	59495.000000	5949.500000	50124.024375	20.000000
C:\Users\cware\Desktop\Steller25Nov\TagTesting25Nov2013\M11.DSG	11-1-2013	15:7:31	59496.000000	5949.600000	50125.368546	20.000000
C:\Users\cware\Desktop\Steller25Nov\TagTesting25Nov2013\M11.DSG	11-1-2013	15:7:31	59497.000000	5949.700000	50122.829818	20.000000
C:\Users\cware\Desktop\Steller25Nov\TagTesting25Nov2013\M11.DSG	11-1-2013	15:7:31	59498.000000	5949.800000	50128.081973	20.000000
C:\Users\cware\Desktop\Steller25Nov\TagTesting25Nov2013\M11.DSG	11-1-2013	15:7:31	59499.000000	5949.900000	50130.122907	20.000000
C:\Users\cware\Desktop\Steller25Nov\TagTesting25Nov2013\M11.DSG	11-1-2013	15:7:31	59500.000000	5950.000000	50124.846218	20.000000
C:\Users\cware\Desktop\Steller25Nov\TagTesting25Nov2013\M11.DSG	11-1-2013	15:7:31	59501.000000	5950.100000	50135.623959	20.000000
C:\Users\cware\Desktop\Steller25Nov\TagTesting25Nov2013\M11.DSG	11-1-2013	15:7:31	59502.000000	5950.200000	50127.111545	20.000000
C:\Users\cware\Desktop\Steller25Nov\TagTesting25Nov2013\M11.DSG	11-1-2013	15:7:31	59503.000000	5950.300000	50122.755826	20.000000
C:\Users\cware\Desktop\Steller25Nov\TagTesting25Nov2013\M11.DSG	11-1-2013	15:7:31	59504.000000	5950.400000	50113.147926	20.000000
C:\Users\cware\Desktop\Steller25Nov\TagTesting25Nov2013\M11.DSG	11-1-2013	15:7:31	59505.000000	5950.500000	50117.379370	20.000000
C:\Users\cware\Desktop\Steller25Nov\TagTesting25Nov2013\M11.DSG	11-1-2013	15:7:31	59506.000000	5950.600000	50113.770540	20.000000
C:\Users\cware\Desktop\Steller25Nov\TagTesting25Nov2013\M11.DSG	11-1-2013	15:7:31	59507.000000	5950.700000	50125.643064	20.000000
C:\Users\cware\Desktop\Steller25Nov\TagTesting25Nov2013\M11.DSG	11-1-2013	15:7:31	59508.000000	5950.800000	50110.484488	20.000000
C:\Users\cware\Desktop\Steller25Nov\TagTesting25Nov2013\M11.DSG	11-1-2013	15:7:31	59509.000000	5950.900000	50100.229708	20.000000
C:\Users\cware\Desktop\Steller25Nov\TagTesting25Nov2013\M11.DSG	11-1-2013	15:7:31	59510.000000	5951.000000	50105.904562	20.000000
C:\Users\cware\Desktop\Steller25Nov\TagTesting25Nov2013\M11.DSG	11-1-2013	15:7:31	59511.000000	5951.100000	50099.258695	20.000000
C:\Users\cware\Desktop\Steller25Nov\TagTesting25Nov2013\M11.DSG	11-1-2013	15:7:31	59512.000000	5951.200000	50098.736041	20.000000
C:\Users\cware\Desktop\Steller25Nov\TagTesting25Nov2013\M11.DSG	11-1-2013	15:7:31	59513.000000	5951.300000	50095.300872	20.000000
C:\Users\cware\Desktop\Steller25Nov\TagTesting25Nov2013\M11.DSG	11-1-2013	15:7:31	59514.000000	5951.400000	50085.618304	20.000000
C:\Users\cware\Desktop\Steller25Nov\TagTesting25Nov2013\M11.DSG	11-1-2013	15:7:31	59515.000000	5951.500000	50091.940539	20.000000
C:\Users\cware\Desktop\Steller25Nov\TagTesting25Nov2013\M11.DSG	11-1-2013	15:7:31	59516.000000	5951.600000	50090.322944	20.000000
C:\Users\cware\Desktop\Steller25Nov\TagTesting25Nov2013\M11.DSG	11-1-2013	15:7:31	59517.000000	5951.700000	50084.697640	20.000000
C:\Users\cware\Desktop\Steller25Nov\TagTesting25Nov2013\M11.DSG	11-1-2013	15:7:31	59518.000000	5951.800000	50087.137125	20.000000
C:\Users\cware\Desktop\Steller25Nov\TagTesting25Nov2013\M11.DSG	11-1-2013	15:7:31	59519.000000	5951.900000	50087.560329	20.000000
C:\Users\cware\Desktop\Steller25Nov\TagTesting25Nov2013\M11.DSG	11-1-2013	15:7:31	59520.000000	5952.000000	50093.459505	20.000000
C:\Users\cware\Desktop\Steller25Nov\TagTesting25Nov2013\M11.DSG	11-1-2013	15:7:31	59521.000000	5952.100000	50095.923978	20.000000
C:\Users\cware\Desktop\Steller25Nov\TagTesting25Nov2013\M11.DSG	11-1-2013	15:7:31	59522.000000	5952.200000	50092.937268	20.000000
C:\Users\cware\Desktop\Steller25Nov\TagTesting25Nov2013\M11.DSG	11-1-2013	15:7:31	59523.000000	5952.300000	50097.940465	20.000000
C:\Users\cware\Desktop\Steller25Nov\TagTesting25Nov2013\M11.DSG	11-1-2013	15:7:31	59524.000000	5952.400000	50092.240676	20.000000
C:\Users\cware\Desktop\Steller25Nov\TagTesting25Nov2013\M11.DSG	11-1-2013	15:7:31	59525.000000	5952.500000	50104.611680	20.000000
C:\Users\cware\Desktop\Steller25Nov\TagTesting25Nov2013\M11.DSG	11-1-2013	15:7:31	59526.000000	5952.600000	50101.749381	20.000000
C:\Users\cware\Desktop\Steller25Nov\TagTesting25Nov2013\M11.DSG	11-1-2013	15:7:31	59527.000000	5952.700000	50098.190091	20.000000
C:\Users\cware\Desktop\Steller25Nov\TagTesting25Nov2013\M11.DSG	11-1-2013	15:7:31	59528.000000	5952.800000	50086.093143	20.000000
C:\Users\cware\Desktop\Steller25Nov\TagTesting25Nov2013\M11.DSG	11-1-2013	15:7:31	59529.000000	5952.900000	50096.597392	20.000000
C:\Users\cware\Desktop\Steller25Nov\TagTesting25Nov2013\M11.DSG	11-1-2013	15:7:31	59530.000000	5953.000000	50092.166385	20.000000
C:\Users\cware\Desktop\Steller25Nov\TagTesting25Nov2013\M11.DSG	11-1-2013	15:7:31	59531.000000	5953.100000	50103.417676	20.000000
C:\Users\cware\Desktop\Steller25Nov\TagTesting25Nov2013\M11.DSG	11-1-2013	15:7:31	59532.000000	5953.200000	50091.420420	20.000000
C:\Users\cware\Desktop\Steller25Nov\TagTesting25Nov2013\M11.DSG	11-1-2013	15:7:31	59533.000000	5953.300000	50093.436705	20.000000
C:\Users\cware\Desktop\Steller25Nov\TagTesting25Nov2013\M11.DSG	11-1-2013	15:7:31	59534.000000	5953.400000	50098.962121	20.000000
C:\Users\cware\Desktop\Steller25Nov\TagTesting25Nov2013\M11.DSG	11-1-2013	15:7:31	59535.000000	5953.500000	50095.826114	20.000000
C:\Users\cware\Desktop\Steller25Nov\TagTesting25Nov2013\M11.DSG	11-1-2013	15:7:31	59536.000000	5953.600000	50096.647618	20.000000
C:\Users\cware\Desktop\Steller25Nov\TagTesting25Nov2013\M11.DSG	11-1-2013	15:7:31	59537.000000	5953.700000	50093.287337	20.000000
C:\Users\cware\Desktop\Steller25Nov\TagTesting25Nov2013\M11.DSG	11-1-2013	15:7:31	59538.000000	5953.800000	50092.914200	20.000000
C:\Users\cware\Desktop\Steller25Nov\TagTesting25Nov2013\M11.DSG	11-1-2013	15:7:31	59539.000000	5953.900000	50095.328412	20.000000
C:\Users\cware\Desktop\Steller25Nov\TagTesting25Nov2013\M11.DSG	11-1-2013	15:7:31	59540.000000	5954.000000	50081.339849	20.000000
C:\Users\cware\Desktop\Steller25Nov\TagTesting25Nov2013\M11.DSG	11-1-2013	15:7:31	59541.000000	5954.100000	50092.192128	20.000000
C:\Users\cware\Desktop\Steller25Nov\TagTesting25Nov2013\M11.DSG	11-1-2013	15:7:31	59542.000000	5954.200000	50084.700266	20.000000
C:\Users\cware\Desktop\Steller25Nov\TagTesting25Nov2013\M11.DSG	11-1-2013	15:7:31	59543.000000	5954.300000	50080.244816	20.000000
C:\Users\cware\Desktop\Steller25Nov\TagTesting25Nov2013\M11.DSG	11-1-2013	15:7:31	59544.000000	5954.400000	50084.725254	20.000000
C:\Users\cware\Desktop\Steller25Nov\TagTesting25Nov2013\M11.DSG	11-1-2013	15:7:31	59545.000000	5954.500000	50089.330445	20.000000
C:\Users\cware\Desktop\Steller25Nov\TagTesting25Nov2013\M11.DSG	11-1-2013	15:7:31	59546.000000	5954.600000	50088.061149	20.000000
C:\Users\cware\Desktop\Steller25Nov\TagTesting25Nov2013\M11.DSG	11-1-2013	15:7:31	59547.000000	5954.700000	50095.503712	20.000000
C:\Users\cware\Desktop\Steller25Nov\TagTesting25Nov2013\M11.DSG	11-1-2013	15:7:31	59548.000000	5954.800000	50089.728938	20.000000
C:\Users\cware\Desktop\Steller25Nov\TagTesting25Nov2013\M11.DSG	11-1-2013	15:7:31	59549.000000	5954.900000	50099.187568	20.000000
C:\Users\cware\Desktop\Steller25Nov\TagTesting25Nov2013\M11.DSG	11-1-2013	15:7:31	59550.000000	5955.000000	50084.178548	20.000000
C:\Users\cware\Desktop\Steller25Nov\TagTesting25Nov2013\M11.DSG	11-1-2013	15:7:31	59551.000000	5955.100000	50067.949741	20.000000
C:\Users\cware\Desktop\Steller25Nov\TagTesting25Nov2013\M11.DSG	11-1-2013	15:7:31	59552.000000	5955.200000	50080.718760	20.000000
C:\Users\cware\Desktop\Steller25Nov\TagTesting25Nov2013\M11.DSG	11-1-2013	15:7:31	59553.000000	5955.300000	50081.191860	20.000000
C:\Users\cware\Desktop\Steller25Nov\TagTesting25Nov2013\M11.DSG	11-1-2013	15:7:31	59554.000000	5955.400000	50083.232883	20.000000
C:\Users\cware\Desktop\Steller25Nov\TagTesting25Nov2013\M11.DSG	11-1-2013	15:7:31	59555.000000	5955.500000	50082.436156	20.000000
C:\Users\cware\Desktop\Steller25Nov\TagTesting25Nov2013\M11.DSG	11-1-2013	15:7:31	59556.000000	5955.600000	50083.830223	20.000000
C:\Users\cware\Desktop\Steller25Nov\TagTesting25Nov2013\M11.DSG	11-1-2013	15:7:31	59557.000000	5955.700000	50083.058738	20.000000
C:\Users\cware\Desktop\Steller25Nov\TagTesting25Nov2013\M11.DSG	11-1-2013	15:7:31	59558.000000	5955.800000	50078.827426	20.000000
C:\Users\cware\Desktop\Steller25Nov\TagTesting25Nov2013\M11.DSG	11-1-2013	15:7:31	59559.000000	5955.900000	50067.825673	20.000000
C:\Users\cware\Desktop\Steller25Nov\TagTesting25Nov2013\M11.DSG	11-1-2013	15:7:31	59560.000000	5956.000000	50076.712020	20.000000
C:\Users\cware\Desktop\Steller25Nov\TagTesting25Nov2013\M11.DSG	11-1-2013	15:7:31	59561.000000	5956.100000	50074.720700	20.000000
C:\Users\cware\Desktop\Steller25Nov\TagTesting25Nov2013\M11.DSG	11-1-2013	15:7:31	59562.000000	5956.200000	50077.010787	20.000000
C:\Users\cware\Desktop\Steller25Nov\TagTesting25Nov2013\M11.DSG	11-1-2013	15:7:31	59563.000000	5956.300000	50064.092264	20.000000
C:\Users\cware\Desktop\Steller25Nov\TagTesting25Nov2013\M11.DSG	11-1-2013	15:7:31	59564.000000	5956.400000	50072.057530	20.000000
C:\Users\cware\Desktop\Steller25Nov\TagTesting25Nov2013\M11.DSG	11-1-2013	15:7:31	59565.000000	5956.500000	50062.225566	20.000000
C:\Users\cware\Desktop\Steller25Nov\TagTesting25Nov2013\M11.DSG	11-1-2013	15:7:31	59566.000000	5956.600000	50061.802489	20.000000
C:\Users\cware\Desktop\Steller25Nov\TagTesting25Nov2013\M11.DSG	11-1-2013	15:7:31	59567.000000	5956.700000	50068.771917	20.000000
C:\Users\cware\Desktop\Steller25Nov\TagTesting25Nov2013\M11.DSG	11-1-2013	15:7:31	59568.000000	5956.800000	50058.989766	20.000000
C:\Users\cware\Desktop\Steller25Nov\TagTesting25Nov2013\M11.DSG	11-1-2013	15:7:31	59569.000000	5956.900000	50052.642385	20.000000
C:\Users\cware\Desktop\Steller25Nov\TagTesting25Nov2013\M11.DSG	11-1-2013	15:7:31	59570.000000	5957.000000	50049.630912	20.000000
C:\Users\cware\Desktop\Steller25Nov\TagTesting25Nov2013\M11.DSG	11-1-2013	15:7:31	59571.000000	5957.100000	50047.614732	20.000000
C:\Users\cware\Desktop\Steller25Nov\TagTesting25Nov2013\M11.DSG	11-1-2013	15:7:31	59572.000000	5957.200000	50049.232941	20.000000
C:\Users\cware\Desktop\Steller25Nov\TagTesting25Nov2013\M11.DSG	11-1-2013	15:7:31	59573.000000	5957.300000	50043.930810	20.000000
C:\Users\cware\Desktop\Steller25Nov\TagTesting25Nov2013\M11.DSG	11-1-2013	15:7:31	59574.000000	5957.400000	50041.168282	20.000000
C:\Users\cware\Desktop\Steller25Nov\TagTesting25Nov2013\M11.DSG	11-1-2013	15:7:31	59575.000000	5957.500000	50039.973347	20.000000
C:\Users\cware\Desktop\Steller25Nov\TagTesting25Nov2013\M11.DSG	11-1-2013	15:7:31	59576.000000	5957.600000	50043.507940	20.000000
C:\Users\cware\Desktop\Steller25Nov\TagTesting25Nov2013\M11.DSG	11-1-2013	15:7:31	59577.000000	5957.700000	50037.808058	20.000000
C:\Users\cware\Desktop\Steller25Nov\TagTesting25Nov2013\M11.DSG	11-1-2013	15:7:31	59578.000000	5957.800000	50043.508458	20.000000
C:\Users\cware\Desktop\Steller25Nov\TagTesting25Nov2013\M11.DSG	11-1-2013	15:7:31	59579.000000	5957.900000	50046.047450	20.000000
C:\Users\cware\Desktop\Steller25Nov\TagTesting25Nov2013\M11.DSG	11-1-2013	15:7:31	59580.000000	5958.000000	50043.359445	20.000000
C:\Users\cware\Desktop\Steller25Nov\TagTesting25Nov2013\M11.DSG	11-1-2013	15:7:31	59581.000000	5958.100000	50043.309777	20.000000
C:\Users\cware\Desktop\Steller25Nov\TagTesting25Nov2013\M11.DSG	11-1-2013	15:7:31	59582.000000	5958.200000	50044.628952	20.000000
C:\Users\cware\Desktop\Steller25Nov\TagTesting25Nov2013\M11.DSG	11-1-2013	15:7:31	59583.000000	5958.300000	50038.256825	20.000000
C:\Users\cware\Desktop\Steller25Nov\TagTesting25Nov2013\M11.DSG	11-1-2013	15:7:31	59584.000000	5958.400000	50030.715289	20.000000
C:\Users\cware\Desktop\Steller25Nov\TagTesting25Nov2013\M11.DSG	11-1-2013	15:7:31	59585.000000	5958.500000	50031.163270	20.000000
C:\Users\cware\Desktop\Steller25Nov\TagTesting25Nov2013\M11.DSG	11-1-2013	15:7:31	59586.000000	5958.600000	50036.564636	20.000000
C:\Users\cware\Desktop\Steller25Nov\TagTesting25Nov2013\M11.DSG	11-1-2013	15:7:31	59587.000000	5958.700000	50024.144209	20.000000
C:\Users\cware\Desktop\Steller25Nov\TagTesting25Nov2013\M11.DSG	11-1-2013	15:7:31	59588.000000	5958.800000	50031.063829	20.000000
C:\Users\cware\Desktop\Steller25Nov\TagTesting25Nov2013\M11.DSG	11-1-2013	15:7:31	59589.000000	5958.900000	50029.196964	20.000000
C:\Users\cware\Desktop\Steller25Nov\TagTesting25Nov2013\M11.DSG	11-1-2013	15:7:31	59590.000000	5959.000000	50030.939672	20.000000
C:\Users\cware\Desktop\Steller25Nov\TagTesting25Nov2013\M11.DSG	11-1-2013	15:7:31	59591.000000	5959.100000	50033.005437	20.000000
C:\Users\cware\Desktop\Steller25Nov\TagTesting25Nov2013\M11.DSG	11-1-2013	15:7:31	59592.000000	5959.200000	50027.927887	20.000000
C:\Users\cware\Desktop\Steller25Nov\TagTesting25Nov2013\M11.DSG	11-1-2013	15:7:31	59593.000000	5959.300000	50019.066813	20.000000
C:\Users\cware\Desktop\Steller25Nov\TagTesting25Nov2013\M11.DSG	11-1-2013	15:7:31	59594.000000	5959.400000	50027.778335	20.000000
C:\Users\cware\Desktop\Steller25Nov\TagTesting25Nov2013\M11.DSG	11-1-2013	15:7:31	59595.000000	5959.500000	50023.895509	20.000000
C:\Users\cware\Desktop\Steller25Nov\TagTesting25Nov2013\M11.DSG	11-1-2013	15:7:31	59596.000000	5959.600000	50011.972868	20.000000
C:\Users\cware\Desktop\Steller25Nov\TagTesting25Nov2013\M11.DSG	11-1-2013	15:7:31	59597.000000	5959.700000	50008.189501	20.000000
C:\Users\cware\Desktop\Steller25Nov\TagTesting25Nov2013\M11.DSG	11-1-2013	15:7:31	59598.000000	5959.800000	50003.584555	20.000000
C:\Users\cware\Desktop\Steller25Nov\TagTesting25Nov2013\M11.DSG	11-1-2013	15:7:31	59599.000000	5959.900000	50010.678812	20.000000
C:\Users\cware\Desktop\Steller25Nov\TagTesting25Nov2013\M11.DSG	11-1-2013	15:7:31	59600.000000	5960.000000	50012.495671	20.000000
C:\Users\cware\Desktop\Steller25Nov\TagTesting25Nov2013\M11.DSG	11-1-2013	15:7:31	59601.000000	5960.100000	50014.387979	20.000000
C:\Users\cware\Desktop\Steller25Nov\TagTesting25Nov2013\M11.DSG	11-1-2013	15:7:31	59602.000000	5960.200000	50015.059992	20.000000
C:\Users\cware\Desktop\Steller25Nov\TagTesting25Nov2013\M11.DSG	11-1-2013	15:7:31	59603.000000	5960.300000	50015.358702	20.000000
C:\Users\cware\Desktop\Steller25Nov\TagTesting25Nov2013\M11.DSG	11-1-2013	15:7:31	59604.000000	5960.400000	50018.768862	20.000000
C:\Users\cware\Desktop\Steller25Nov\TagTesting25Nov2013\M11.DSG	11-1-2013	15:7:31	59605.000000	5960.500000	50027.206974	20.000000
C:\Users\cware\Desktop\Steller25Nov\TagTesting25Nov2013\M11.DSG	11-1-2013	15:7:31	59606.000000	5960.600000	50022.701781	20.000000
C:\Users\cware\Desktop\Steller25Nov\TagTesting25Nov2013\M11.DSG	11-1-2013	15:7:31	59607.000000	5960.700000	50016.205373	20.000000
C:\Users\cware\Desktop\Steller25Nov\TagTesting25Nov2013\M11.DSG	11-1-2013	15:7:31	59608.000000	5960.800000	50015.906541	20.000000
C:\Users\cware\Desktop\Steller25Nov\TagTesting25Nov2013\M11.DSG	11-1-2013	15:7:31	59609.000000	5960.900000	50024.145854	20.000000
C:\Users\cware\Desktop\Steller25Nov\TagTesting25Nov2013\M11.DSG	11-1-2013	15:7:31	59610.000000	5961.000000	50013.442696	20.000000
C:\Users\cware\Desktop\Steller25Nov\TagTesting25Nov2013\M11.DSG	11-1-2013	15:7:31	59611.000000	5961.100000	50030.617638	20.000000
C:\Users\cware\Desktop\Steller25Nov\TagTesting25Nov2013\M11.DSG	11-1-2013	15:7:31	59612.000000	5961.200000	50025.017127	20.000000
C:\Users\cware\Desktop\Steller25Nov\TagTesting25Nov2013\M11.DSG	11-1-2013	15:7:31	59613.000000	5961.300000	50030.692491	20.000000
C:\Users\cware\Desktop\Steller25Nov\TagTesting25Nov2013\M11.DSG	11-1-2013	15:7:31	59614.000000	5961.400000	50025.465073	20.000000
C:\Users\cware\Desktop\Steller25Nov\TagTesting25Nov2013\M11.DSG	11-1-2013	15:7:31	59615.000000	5961.500000	50023.822609	20.000000
C:\Users\cware\Desktop\Steller25Nov\TagTesting25Nov2013\M11.DSG	11-1-2013	15:7:31	59616.000000	5961.600000	50008.365216	20.000000
C:\Users\cware\Desktop\Steller25Nov\TagTesting25Nov2013\M11.DSG	11-1-2013	15:7:31	59617.000000	5961.700000	50006.573059	20.000000
C:\Users\cware\Desktop\Steller25Nov\TagTesting25Nov2013\M11.DSG	11-1-2013	15:7:31	59618.000000	5961.800000	50017.649648	20.000000
C:\Users\cware\Desktop\Steller25Nov\TagTesting25Nov2013\M11.DSG	11-1-2013	15:7:31	59619.000000	5961.900000	50026.933730	20.000000
C:\Users\cware\Desktop\Steller25Nov\TagTesting25Nov2013\M11.DSG	11-1-2013	15:7:31	59620.000000	5962.000000	50012.671390	20.000000
C:\Users\cware\Desktop\Steller25Nov\TagTesting25Nov2013\M11.DSG	11-1-2013	15:7:31	59621.000000	5962.100000	50018.794963	20.000000
C:\Users\cware\Desktop\Steller25Nov\TagTesting25Nov2013\M11.DSG	11-1-2013	15:7:31	59622.000000	5962.200000	50023.200864	20.000000
C:\Users\cware\Desktop\Steller25Nov\TagTesting25Nov2013\M11.DSG	11-1-2013	15:7:31	59623.000000	5962.300000	50029.224189	20.000000
C:\Users\cware\Desktop\Steller25Nov\TagTesting25Nov2013\M11.DSG	11-1-2013	15:7:31	59624.000000	5962.400000	50027.083830	20.000000
C:\Users\cware\Desktop\Steller25Nov\TagTesting25Nov2013\M11.DSG	11-1-2013	15:7:31	59625.000000	5962.500000	50028.627191	20.000000
C:\Users\cware\Desktop\Steller25Nov\TagTesting25Nov2013\M11.DSG	11-1-2013	15:7:31	59626.000000	5962.600000	50043.188368	20.000000
C:\Users\cware\Desktop\Steller25Nov\TagTesting25Nov2013\M11.DSG	11-1-2013	15:7:31	59627.000000	5962.700000	50042.417041	20.000000
C:\Users\cware\Desktop\Steller25Nov\TagTesting25Nov2013\M11.DSG	11-1-2013	15:7:31	59628.000000	5962.800000	50036.119428	20.000000
C:\Users\cware\Desktop\Steller25Nov\TagTesting25Nov2013\M11.DSG	11-1-2013	15:7:31	59629.000000	5962.900000	50036.194259	20.000000
C:\Users\cware\Desktop\Steller25Nov\TagTesting25Nov2013\M11.DSG	11-1-2013	15:7:31	59630.000000	5963.000000	50047.619700	20.000000
C:\Users\cware\Desktop\Steller25Nov\TagTesting25Nov2013\M11.DSG	11-1-2013	15:7:31	59631.000000	5963.100000	50036.891224	20.000000
C:\Users\cware\Desktop\Steller25Nov\TagTesting25Nov2013\M11.DSG	11-1-2013	15:7:31	59632.000000	5963.200000	50039.903190	20.000000
C:\Users\cware\Desktop\Steller25Nov\TagTesting25Nov2013\M11.DSG	11-1-2013	15:7:31	59633.000000	5963.300000	50039.480433	20.000000
C:\Users\cware\Desktop\Steller25Nov\TagTesting25Nov2013\M11.DSG	11-1-2013	15:7:31	59634.000000	5963.400000	50045.279980	20.000000
C:\Users\cware\Desktop\Steller25Nov\TagTesting25Nov2013\M11.DSG	11-1-2013	15:7:31	59635.000000	5963.500000	50043.562286	20.000000
C:\Users\cware\Desktop\Steller25Nov\TagTesting25Nov2013\M11.DSG	11-1-2013	15:7:31	59636.000000	5963.600000	50050.606550	20.000000
C:\Users\cware\Desktop\Steller25Nov\TagTesting25Nov2013\M11.DSG	11-1-2013	15:7:31	59637.000000	5963.700000	50046.101204	20.000000
C:\Users\cware\Desktop\Steller25Nov\TagTesting25Nov2013\M11.DSG	11-1-2013	15:7:31	59638.000000	5963.800000	50050.905396	20.000000
C:\Users\cware\Desktop\Steller25Nov\TagTesting25Nov2013\M11.DSG	11-1-2013	15:7:31	59639.000000	5963.900000	50058.795880	20.000000
C:\Users\cware\Desktop\Steller25Nov\TagTesting25Nov2013\M11.DSG	11-1-2013	15:7:31	59640.000000	5964.000000	50040.625424	20.000000
C:\Users\cware\Desktop\Steller25Nov\TagTesting25Nov2013\M11.DSG	11-1-2013	15:7:31	59641.000000	5964.100000	50051.776998	20.000000
C:\Users\cware\Desktop\Steller25Nov\TagTesting25Nov2013\M11.DSG	11-1-2013	15:7:31	59642.000000	5964.200000	50042.617073	20.000000
C:\Users\cware\Desktop\Steller25Nov\TagTesting25Nov2013\M11.DSG	11-1-2013	15:7:31	59643.000000	5964.300000	50057.601283	20.000000
C:\Users\cware\Desktop\Steller25Nov\TagTesting25Nov2013\M11.DSG	11-1-2013	15:7:31	59644.000000	5964.400000	50046.674105	20.000000
C:\Users\cware\Desktop\Steller25Nov\TagTesting25Nov2013\M11.DSG	11-1-2013	15:7:31	59645.000000	5964.500000	50062.753769	20.000000
C:\Users\cware\Desktop\Steller25Nov\TagTesting25Nov2013\M11.DSG	11-1-2013	15:7:31	59646.000000	5964.600000	50043.164741	20.000000
C:\Users\cware\Desktop\Steller25Nov\TagTesting25Nov2013\M11.DSG	11-1-2013	15:7:31	59647.000000	5964.700000	50030.619569	20.000000
C:\Users\cware\Desktop\Steller25Nov\TagTesting25Nov2013\M11.DSG	11-1-2013	15:7:31	59648.000000	5964.800000	50047.520513	20.000000
C:\Users\cware\Desktop\Steller25Nov\TagTesting25Nov2013\M11.DSG	11-1-2013	15:7:31	59649.000000	5964.900000	50041.596340	20.000000
C:\Users\cware\Desktop\Steller25Nov\TagTesting25Nov2013\M11.DSG	11-1-2013	15:7:31	59650.000000	5965.000000	50042.691860	20.000000
C:\Users\cware\Desktop\Steller25Nov\TagTesting25Nov2013\M11.DSG	11-1-2013	15:7:31	59651.000000	5965.100000	50039.182206	20.000000
C:\Users\cware\Desktop\Steller25Nov\TagTesting25Nov2013\M11.DSG	11-1-2013	15:7:31	59652.000000	5965.200000	50041.671456	20.000000
C:\Users\cware\Desktop\Steller25Nov\TagTesting25Nov2013\M11.DSG	11-1-2013	15:7:31	59653.000000	5965.300000	50045.255770	20.000000
C:\Users\cware\Desktop\Steller25Nov\TagTesting25Nov2013\M11.DSG	11-1-2013	15:7:31	59654.000000	5965.400000	50048.940003	20.000000
C:\Users\cware\Desktop\Steller25Nov\TagTesting25Nov2013\M11.DSG	11-1-2013	15:7:31	59655.000000	5965.500000	50050.781836	20.000000
C:\Users\cware\Desktop\Steller25Nov\TagTesting25Nov2013\M11.DSG	11-1-2013	15:7:31	59656.000000	5965.600000	50051.603560	20.000000
C:\Users\cware\Desktop\Steller25Nov\TagTesting25Nov2013\M11.DSG	11-1-2013	15:7:31	59657.000000	5965.700000	50055.361790	20.000000
C:\Users\cware\Desktop\Steller25Nov\TagTesting25Nov2013\M11.DSG	11-1-2013	15:7:31	59658.000000	5965.800000	50057.452595	20.000000
C:\Users\cware\Desktop\Steller25Nov\TagTesting25Nov2013\M11.DSG	11-1-2013	15:7:31	59659.000000	5965.900000	50056.034137	20.000000
C:\Users\cware\Desktop\Steller25Nov\TagTesting25Nov2013\M11.DSG	11-1-2013	15:7:31	59660.000000	5966.000000	50058.274209	20.000000
C:\Users\cware\Desktop\Steller25Nov\TagTesting25Nov2013\M11.DSG	11-1-2013	15:7:31	59661.000000	5966.100000	50056.009580	20.000000
C:\Users\cware\Desktop\Steller25Nov\TagTesting25Nov2013\M11.DSG	11-1-2013	15:7:31	59662.000000	5966.200000	50046.526124	20.000000
C:\Users\cware\Desktop\Steller25Nov\TagTesting25Nov2013\M11.DSG	11-1-2013	15:7:31	59663.000000	5966.300000	50060.240981	20.000000
C:\Users\cware\Desktop\Steller25Nov\TagTesting25Nov2013\M11.DSG	11-1-2013	15:7:31	59664.000000	5966.400000	50056.333172	20.000000
C:\Users\cware\Desktop\Steller25Nov\TagTesting25Nov2013\M11.DSG	11-1-2013	15:7:31	59665.000000	5966.500000	50050.832382	20.000000
C:\Users\cware\Desktop\Steller25Nov\TagTesting25Nov2013\M11.DSG	11-1-2013	15:7:31	59666.000000	5966.600000	50039.332724	20.000000
C:\Users\cware\Desktop\Steller25Nov\TagTesting25Nov2013\M11.DSG	11-1-2013	15:7:31	59667.000000	5966.700000	50048.691584	20.000000
C:\Users\cware\Desktop\Steller25Nov\TagTesting25Nov2013\M11.DSG	11-1-2013	15:7:31	59668.000000	5966.800000	50056.134087	20.000000
C:\Users\cware\Desktop\Steller25Nov\TagTesting25Nov2013\M11.DSG	11-1-2013	15:7:31	59669.000000	5966.900000	50043.987483	20.000000
C:\Users\cware\Desktop\Steller25Nov\TagTesting25Nov2013\M11.DSG	11-1-2013	15:7:31	59670.000000	5967.000000	50046.600591	20.000000
C:\Users\cware\Desktop\Steller25Nov\TagTesting25Nov2013\M11.DSG	11-1-2013	15:7:31	59671.000000	5967.100000	50038.984342	20.000000
C:\Users\cware\Desktop\Steller25Nov\TagTesting25Nov2013\M11.DSG	11-1-2013	15:7:31	59672.000000	5967.200000	50038.835224	20.000000
C:\Users\cware\Desktop\Steller25Nov\TagTesting25Nov2013\M11.DSG	11-1-2013	15:7:31	59673.000000	5967.300000	50036.321088	20.000000
C:\Users\cware\Desktop\Steller25Nov\TagTesting25Nov2013\M11.DSG	11-1-2013	15:7:31	59674.000000	5967.400000	50028.729410	20.000000
C:\Users\cware\Desktop\Steller25Nov\TagTesting25Nov2013\M11.DSG	11-1-2013	15:7:31	59675.000000	5967.500000	50041.523339	20.000000
C:\Users\cware\Desktop\Steller25Nov\TagTesting25Nov2013\M11.DSG	11-1-2013	15:7:31	59676.000000	5967.600000	50034.056182	20.000000
C:\Users\cware\Desktop\Steller25Nov\TagTesting25Nov2013\M11.DSG	11-1-2013	15:7:31	59677.000000	5967.700000	50028.555146	20.000000
C:\Users\cware\Desktop\Steller25Nov\TagTesting25Nov2013\M11.DSG	11-1-2013	15:7:31	59678.000000	5967.800000	50036.893892	20.000000
C:\Users\cware\Desktop\Steller25Nov\TagTesting25Nov2013\M11.DSG	11-1-2013	15:7:31	59679.000000	5967.900000	50039.955539	20.000000
C:\Users\cware\Desktop\Steller25Nov\TagTesting25Nov2013\M11.DSG	11-1-2013	15:7:31	59680.000000	5968.000000	50031.666991	20.000000
C:\Users\cware\Desktop\Steller25Nov\TagTesting25Nov2013\M11.DSG	11-1-2013	15:7:31	59681.000000	5968.100000	50033.882361	20.000000
C:\Users\cware\Desktop\Steller25Nov\TagTesting25Nov2013\M11.DSG	11-1-2013	15:7:31	59682.000000	5968.200000	50035.101990	20.000000
C:\Users\cware\Desktop\Steller25Nov\TagTesting25Nov2013\M11.DSG	11-1-2013	15:7:31	59683.000000	5968.300000	50033.907138	20.000000
C:\Users\cware\Desktop\Steller25Nov\TagTesting25Nov2013\M11.DSG	11-1-2013	15:7:31	59684.000000	5968.400000	50040.279627	20.000000
C:\Users\cware\Desktop\Steller25Nov\TagTesting25Nov2013\M11.DSG	11-1-2013	15:7:31	59685.000000	5968.500000	50034.878304	20.000000
C:\Users\cware\Desktop\Steller25Nov\TagTesting25Nov2013\M11.DSG	11-1-2013	15:7:31	59686.000000	5968.600000	50037.466947	20.000000
C:\Users\cware\Desktop\Steller25Nov\TagTesting25Nov2013\M11.DSG	11-1-2013	15:7:31	59687.000000	5968.700000	50043.191918	20.000000
C:\Users\cware\Desktop\Steller25Nov\TagTesting25Nov2013\M11.DSG	11-1-2013	15:7:31	59688.000000	5968.800000	50039.483303	20.000000
C:\Users\cware\Desktop\Steller25Nov\TagTesting25Nov2013\M11.DSG	11-1-2013	15:7:31	59689.000000	5968.900000	50037.740981	20.000000
C:\Users\cware\Desktop\Steller25Nov\TagTesting25Nov2013\M11.DSG	11-1-2013	15:7:31	59690.000000	5969.000000	50038.537677	20.000000
C:\Users\cware\Desktop\Steller25Nov\TagTesting25Nov2013\M11.DSG	11-1-2013	15:7:31	59691.000000	5969.100000	50028.481522	20.000000
C:\Users\cware\Desktop\Steller25Nov\TagTesting25Nov2013\M11.DSG	11-1-2013	15:7:31	59692.000000	5969.200000	50030.971035	20.000000
C:\Users\cware\Desktop\Steller25Nov\TagTesting25Nov2013\M11.DSG	11-1-2013	15:7:31	59693.000000	5969.300000	50029.452284	20.000000
C:\Users\cware\Desktop\Steller25Nov\TagTesting25Nov2013\M11.DSG	11-1-2013	15:7:31	59694.000000	5969.400000	50043.192107	20.000000
C:\Users\cware\Desktop\Steller25Nov\TagTesting25Nov2013\M11.DSG	11-1-2013	15:7:31	59695.000000	5969.500000	50040.329694	20.000000
C:\Users\cware\Desktop\Steller25Nov\TagTesting25Nov2013\M11.DSG	11-1-2013	15:7:31	59696.000000	5969.600000	50037.119223	20.000000
C:\Users\cware\Desktop\Steller25Nov\TagTesting25Nov2013\M11.DSG	11-1-2013	15:7:31	59697.000000	5969.700000	50021.860746	20.000000
C:\Users\cware\Desktop\Steller25Nov\TagTesting25Nov2013\M11.DSG	11-1-2013	15:7:31	59698.000000	5969.800000	50038.911060	20.000000
C:\Users\cware\Desktop\Steller25Nov\TagTesting25Nov2013\M11.DSG	11-1-2013	15:7:31	59699.000000	5969.900000	50025.146618	20.000000
C:\Users\cware\Desktop\Steller25Nov\TagTesting25Nov2013\M11.DSG	11-1-2013	15:7:31	59700.000000	5970.000000	50028.805623	20.000000
C:\Users\cware\Desktop\Steller25Nov\TagTesting25Nov2013\M11.DSG	11-1-2013	15:7:31	59701.000000	5970.100000	50027.959346	20.000000
C:\Users\cware\Desktop\Steller25Nov\TagTesting25Nov2013\M11.DSG	11-1-2013	15:7:31	59702.000000	5970.200000	50016.484609	20.000000
C:\Users\cware\Desktop\Steller25Nov\TagTesting25Nov2013\M11.DSG	11-1-2013	15:7:31	59703.000000	5970.300000	50020.342548	20.000000
C:\Users\cware\Desktop\Steller25Nov\TagTesting25Nov2013\M11.DSG	11-1-2013	15:7:31	59704.000000	5970.400000	50016.783323	20.000000
C:\Users\cware\Desktop\Steller25Nov\TagTesting25Nov2013\M11.DSG	11-1-2013	15:7:31	59705.000000	5970.500000	50015.513987	20.000000
C:\Users\cware\Desktop\Steller25Nov\TagTesting25Nov2013\M11.DSG	11-1-2013	15:7:31	59706.000000	5970.600000	50013.348324	20.000000
C:\Users\cware\Desktop\Steller25Nov\TagTesting25Nov2013\M11.DSG	11-1-2013	15:7:31	59707.000000	5970.700000	50011.008609	20.000000
C:\Users\cware\Desktop\Steller25Nov\TagTesting25Nov2013\M11.DSG	11-1-2013	15:7:31	59708.000000	5970.800000	50018.252063	20.000000
C:\Users\cware\Desktop\Steller25Nov\TagTesting25Nov2013\M11.DSG	11-1-2013	15:7:31	59709.000000	5970.900000	50021.139841	20.000000
C:\Users\cware\Desktop\Steller25Nov\TagTesting25Nov2013\M11.DSG	11-1-2013	15:7:31	59710.000000	5971.000000	50022.757577	20.000000
C:\Users\cware\Desktop\Steller25Nov\TagTesting25Nov2013\M11.DSG	11-1-2013	15:7:31	59711.000000	5971.100000	50024.151267	20.000000
C:\Users\cware\Desktop\Steller25Nov\TagTesting25Nov2013\M11.DSG	11-1-2013	15:7:31	59712.000000	5971.200000	50026.964289	20.000000
C:\Users\cware\Desktop\Steller25Nov\TagTesting25Nov2013\M11.DSG	11-1-2013	15:7:31	59713.000000	5971.300000	50028.010023	20.000000
C:\Users\cware\Desktop\Steller25Nov\TagTesting25Nov2013\M11.DSG	11-1-2013	15:7:31	59714.000000	5971.400000	50037.169839	20.000000
C:\Users\cware\Desktop\Steller25Nov\TagTesting25Nov2013\M11.DSG	11-1-2013	15:7:31	59715.000000	5971.500000	50020.318644	20.000000
C:\Users\cware\Desktop\Steller25Nov\TagTesting25Nov2013\M11.DSG	11-1-2013	15:7:31	59716.000000	5971.600000	50018.899813	20.000000
C:\Users\cware\Desktop\Steller25Nov\TagTesting25Nov2013\M11.DSG	11-1-2013	15:7:31	59717.000000	5971.700000	50022.409441	20.000000
C:\Users\cware\Desktop\Steller25Nov\TagTesting25Nov2013\M11.DSG	11-1-2013	15:7:31	59718.000000	5971.800000	50027.736266	20.000000
C:\Users\cware\Desktop\Steller25Nov\TagTesting25Nov2013\M11.DSG	11-1-2013	15:7:31	59719.000000	5971.900000	50026.815575	20.000000
C:\Users\cware\Desktop\Steller25Nov\TagTesting25Nov2013\M11.DSG	11-1-2013	15:7:31	59720.000000	5972.000000	50016.236633	20.000000
C:\Users\cware\Desktop\Steller25Nov\TagTesting25Nov2013\M11.DSG	11-1-2013	15:7:31	59721.000000	5972.100000	50025.172487	20.000000
C:\Users\cware\Desktop\Steller25Nov\TagTesting25Nov2013\M11.DSG	11-1-2013	15:7:31	59722.000000	5972.200000	50020.916279	20.000000
C:\Users\cware\Desktop\Steller25Nov\TagTesting25Nov2013\M11.DSG	11-1-2013	15:7:31	59723.000000	5972.300000	50018.601415	20.000000
C:\Users\cware\Desktop\Steller25Nov\TagTesting25Nov2013\M11.DSG	11-1-2013	15:7:31	59724.000000	5972.400000	50012.652332	20.000000
C:\Users\cware\Desktop\Steller25Nov\TagTesting25Nov2013\M11.DSG	11-1-2013	15:7:31	59725.000000	5972.500000	50022.832869	20.000000
C:\Users\cware\Desktop\Steller25Nov\TagTesting25Nov2013\M11.DSG	11-1-2013	15:7:31	59726.000000	5972.600000	50018.775577	20.000000
C:\Users\cware\Desktop\Steller25Nov\TagTesting25Nov2013\M11.DSG	11-1-2013	15:7:31	59727.000000	5972.700000	50005.682973	20.000000
C:\Users\cware\Desktop\Steller25Nov\TagTesting25Nov2013\M11.DSG	11-1-2013	15:7:31	59728.000000	5972.800000	50011.432805	20.000000
C:\Users\cware\Desktop\Steller25Nov\TagTesting25Nov2013\M11.DSG	11-1-2013	15:7:31	59729.000000	5972.900000	49996.846569	20.000000
C:\Users\cware\Desktop\Steller25Nov\TagTesting25Nov2013\M11.DSG	11-1-2013	15:7:31	59730.000000	5973.000000	50005.882088	20.000000
C:\Users\cware\Desktop\Steller25Nov\TagTesting25Nov2013\M11.DSG	11-1-2013	15:7:31	59731.000000	5973.100000	50004.986310	20.000000
C:\Users\cware\Desktop\Steller25Nov\TagTesting25Nov2013\M11.DSG	11-1-2013	15:7:31	59732.000000	5973.200000	50004.214662	20.000000
C:\Users\cware\Desktop\Steller25Nov\TagTesting25Nov2013\M11.DSG	11-1-2013	15:7:31	59733.000000	5973.300000	49996.672678	20.000000
C:\Users\cware\Desktop\Steller25Nov\TagTesting25Nov2013\M11.DSG	11-1-2013	15:7:31	59734.000000	5973.400000	50003.940896	20.000000
C:\Users\cware\Desktop\Steller25Nov\TagTesting25Nov2013\M11.DSG	11-1-2013	15:7:31	59735.000000	5973.500000	49999.858911	20.000000
C:\Users\cware\Desktop\Steller25Nov\TagTesting25Nov2013\M11.DSG	11-1-2013	15:7:31	59736.000000	5973.600000	50002.870750	20.000000
C:\Users\cware\Desktop\Steller25Nov\TagTesting25Nov2013\M11.DSG	11-1-2013	15:7:31	59737.000000	5973.700000	50003.144801	20.000000
C:\Users\cware\Desktop\Steller25Nov\TagTesting25Nov2013\M11.DSG	11-1-2013	15:7:31	59738.000000	5973.800000	50010.836061	20.000000
C:\Users\cware\Desktop\Steller25Nov\TagTesting25Nov2013\M11.DSG	11-1-2013	15:7:31	59739.000000	5973.900000	50012.603248	20.000000
C:\Users\cware\Desktop\Steller25Nov\TagTesting25Nov2013\M11.DSG	11-1-2013	15:7:31	59740.000000	5974.000000	50015.764849	20.000000
C:\Users\cware\Desktop\Steller25Nov\TagTesting25Nov2013\M11.DSG	11-1-2013	15:7:31	59741.000000	5974.100000	50009.094010	20.000000
C:\Users\cware\Desktop\Steller25Nov\TagTesting25Nov2013\M11.DSG	11-1-2013	15:7:31	59742.000000	5974.200000	50007.500359	20.000000
C:\Users\cware\Desktop\Steller25Nov\TagTesting25Nov2013\M11.DSG	11-1-2013	15:7:31	59743.000000	5974.300000	49994.931022	20.000000
C:\Users\cware\Desktop\Steller25Nov\TagTesting25Nov2013\M11.DSG	11-1-2013	15:7:31	59744.000000	5974.400000	50000.332459	20.000000
C:\Users\cware\Desktop\Steller25Nov\TagTesting25Nov2013\M11.DSG	11-1-2013	15:7:31	59745.000000	5974.500000	49998.465418	20.000000
C:\Users\cware\Desktop\Steller25Nov\TagTesting25Nov2013\M11.DSG	11-1-2013	15:7:31	59746.000000	5974.600000	50005.957923	20.000000
C:\Users\cware\Desktop\Steller25Nov\TagTesting25Nov2013\M11.DSG	11-1-2013	15:7:31	59747.000000	5974.700000	49998.590171	20.000000
C:\Users\cware\Desktop\Steller25Nov\TagTesting25Nov2013\M11.DSG	11-1-2013	15:7:31	59748.000000	5974.800000	49998.963515	20.000000
C:\Users\cware\Desktop\Steller25Nov\TagTesting25Nov2013\M11.DSG	11-1-2013	15:7:31	59749.000000	5974.900000	50000.382363	20.000000
C:\Users\cware\Desktop\Steller25Nov\TagTesting25Nov2013\M11.DSG	11-1-2013	15:7:31	59750.000000	5975.000000	50004.638954	20.000000
C:\Users\cware\Desktop\Steller25Nov\TagTesting25Nov2013\M11.DSG	11-1-2013	15:7:31	59751.000000	5975.100000	49988.957391	20.000000
C:\Users\cware\Desktop\Steller25Nov\TagTesting25Nov2013\M11.DSG	11-1-2013	15:7:31	59752.000000	5975.200000	49994.632768	20.000000
C:\Users\cware\Desktop\Steller25Nov\TagTesting25Nov2013\M11.DSG	11-1-2013	15:7:31	59753.000000	5975.300000	49991.546441	20.000000
C:\Users\cware\Desktop\Steller25Nov\TagTesting25Nov2013\M11.DSG	11-1-2013	15:7:31	59754.000000	5975.400000	49981.639807	20.000000
C:\Users\cware\Desktop\Steller25Nov\TagTesting25Nov2013\M11.DSG	11-1-2013	15:7:31	59755.000000	5975.500000	49994.956181	20.000000
C:\Users\cware\Desktop\Steller25Nov\TagTesting25Nov2013\M11.DSG	11-1-2013	15:7:31	59756.000000	5975.600000	50001.378148	20.000000
C:\Users\cware\Desktop\Steller25Nov\TagTesting25Nov2013\M11.DSG	11-1-2013	15:7:31	59757.000000	5975.700000	50007.725496	20.000000
C:\Users\cware\Desktop\Steller25Nov\TagTesting25Nov2013\M11.DSG	11-1-2013	15:7:31	59758.000000	5975.800000	49991.845225	20.000000
C:\Users\cware\Desktop\Steller25Nov\TagTesting25Nov2013\M11.DSG	11-1-2013	15:7:31	59759.000000	5975.900000	50003.021477	20.000000
C:\Users\cware\Desktop\Steller25Nov\TagTesting25Nov2013\M11.DSG	11-1-2013	15:7:31	59760.000000	5976.000000	49996.997888	20.000000
C:\Users\cware\Desktop\Steller25Nov\TagTesting25Nov2013\M11.DSG	11-1-2013	15:7:31	59761.000000	5976.100000	50000.208644	20.000000
C:\Users\cware\Desktop\Steller25Nov\TagTesting25Nov2013\M11.DSG	11-1-2013	15:7:31	59762.000000	5976.200000	49992.866002	20.000000
C:\Users\cware\Desktop\Steller25Nov\TagTesting25Nov2013\M11.DSG	11-1-2013	15:7:31	59763.000000	5976.300000	49993.587947	20.000000
C:\Users\cware\Desktop\Steller25Nov\TagTesting25Nov2013\M11.DSG	11-1-2013	15:7:31	59764.000000	5976.400000	50002.697802	20.000000
C:\Users\cware\Desktop\Steller25Nov\TagTesting25Nov2013\M11.DSG	11-1-2013	15:7:31	59765.000000	5976.500000	49988.883309	20.000000
C:\Users\cware\Desktop\Steller25Nov\TagTesting25Nov2013\M11.DSG	11-1-2013	15:7:31	59766.000000	5976.600000	49994.857344	20.000000
C:\Users\cware\Desktop\Steller25Nov\TagTesting25Nov2013\M11.DSG	11-1-2013	15:7:31	59767.000000	5976.700000	49994.956948	20.000000
C:\Users\cware\Desktop\Steller25Nov\TagTesting25Nov2013\M11.DSG	11-1-2013	15:7:31	59768.000000	5976.800000	49997.197047	20.000000
C:\Users\cware\Desktop\Steller25Nov\TagTesting25Nov2013\M11.DSG	11-1-2013	15:7:31	59769.000000	5976.900000	49992.392775	20.000000
C:\Users\cware\Desktop\Steller25Nov\TagTesting25Nov2013\M11.DSG	11-1-2013	15:7:31	59770.000000	5977.000000	49990.152650	20.000000
C:\Users\cware\Desktop\Steller25Nov\TagTesting25Nov2013\M11.DSG	11-1-2013	15:7:31	59771.000000	5977.100000	49994.508888	20.000000
C:\Users\cware\Desktop\Steller25Nov\TagTesting25Nov2013\M11.DSG	11-1-2013	15:7:31	59772.000000	5977.200000	49990.973957	20.000000
C:\Users\cware\Desktop\Steller25Nov\TagTesting25Nov2013\M11.DSG	11-1-2013	15:7:31	59773.000000	5977.300000	49982.759963	20.000000
C:\Users\cware\Desktop\Steller25Nov\TagTesting25Nov2013\M11.DSG	11-1-2013	15:7:31	59774.000000	5977.400000	49992.616965	20.000000
C:\Users\cware\Desktop\Steller25Nov\TagTesting25Nov2013\M11.DSG	11-1-2013	15:7:31	59775.000000	5977.500000	49992.915574	20.000000
C:\Users\cware\Desktop\Steller25Nov\TagTesting25Nov2013\M11.DSG	11-1-2013	15:7:31	59776.000000	5977.600000	49995.528915	20.000000
C:\Users\cware\Desktop\Steller25Nov\TagTesting25Nov2013\M11.DSG	11-1-2013	15:7:31	59777.000000	5977.700000	50005.236623	20.000000
C:\Users\cware\Desktop\Steller25Nov\TagTesting25Nov2013\M11.DSG	11-1-2013	15:7:31	59778.000000	5977.800000	50000.756167	20.000000
C:\Users\cware\Desktop\Steller25Nov\TagTesting25Nov2013\M11.DSG	11-1-2013	15:7:31	59779.000000	5977.900000	50007.377241	20.000000
C:\Users\cware\Desktop\Steller25Nov\TagTesting25Nov2013\M11.DSG	11-1-2013	15:7:31	59780.000000	5978.000000	50008.149446	20.000000
C:\Users\cware\Desktop\Steller25Nov\TagTesting25Nov2013\M11.DSG	11-1-2013	15:7:31	59781.000000	5978.100000	50014.173044	20.000000
C:\Users\cware\Desktop\Steller25Nov\TagTesting25Nov2013\M11.DSG	11-1-2013	15:7:31	59782.000000	5978.200000	50017.358904	20.000000
C:\Users\cware\Desktop\Steller25Nov\TagTesting25Nov2013\M11.DSG	11-1-2013	15:7:31	59783.000000	5978.300000	50014.023632	20.000000
C:\Users\cware\Desktop\Steller25Nov\TagTesting25Nov2013\M11.DSG	11-1-2013	15:7:31	59784.000000	5978.400000	50019.749033	20.000000
C:\Users\cware\Desktop\Steller25Nov\TagTesting25Nov2013\M11.DSG	11-1-2013	15:7:31	59785.000000	5978.500000	50010.240343	20.000000
C:\Users\cware\Desktop\Steller25Nov\TagTesting25Nov2013\M11.DSG	11-1-2013	15:7:31	59786.000000	5978.600000	50009.344311	20.000000
C:\Users\cware\Desktop\Steller25Nov\TagTesting25Nov2013\M11.DSG	11-1-2013	15:7:31	59787.000000	5978.700000	50008.448528	20.000000
C:\Users\cware\Desktop\Steller25Nov\TagTesting25Nov2013\M11.DSG	11-1-2013	15:7:31	59788.000000	5978.800000	50014.496999	20.000000
C:\Users\cware\Desktop\Steller25Nov\TagTesting25Nov2013\M11.DSG	11-1-2013	15:7:31	59789.000000	5978.900000	50008.523122	20.000000
C:\Users\cware\Desktop\Steller25Nov\TagTesting25Nov2013\M11.DSG	11-1-2013	15:7:31	59790.000000	5979.000000	50015.517579	20.000000
C:\Users\cware\Desktop\Steller25Nov\TagTesting25Nov2013\M11.DSG	11-1-2013	15:7:31	59791.000000	5979.100000	50010.066584	20.000000
C:\Users\cware\Desktop\Steller25Nov\TagTesting25Nov2013\M11.DSG	11-1-2013	15:7:31	59792.000000	5979.200000	50011.933550	20.000000
C:\Users\cware\Desktop\Steller25Nov\TagTesting25Nov2013\M11.DSG	11-1-2013	15:7:31	59793.000000	5979.300000	50017.832645	20.000000
C:\Users\cware\Desktop\Steller25Nov\TagTesting25Nov2013\M11.DSG	11-1-2013	15:7:31	59794.000000	5979.400000	50012.331907	20.000000
C:\Users\cware\Desktop\Steller25Nov\TagTesting25Nov2013\M11.DSG	11-1-2013	15:7:31	59795.000000	5979.500000	50013.526364	20.000000
C:\Users\cware\Desktop\Steller25Nov\TagTesting25Nov2013\M11.DSG	11-1-2013	15:7:31	59796.000000	5979.600000	50022.014475	20.000000
C:\Users\cware\Desktop\Steller25Nov\TagTesting25Nov2013\M11.DSG	11-1-2013	15:7:31	59797.000000	5979.700000	50014.746124	20.000000
C:\Users\cware\Desktop\Steller25Nov\TagTesting25Nov2013\M11.DSG	11-1-2013	15:7:31	59798.000000	5979.800000	50013.750646	20.000000
C:\Users\cware\Desktop\Steller25Nov\TagTesting25Nov2013\M11.DSG	11-1-2013	15:7:31	59799.000000	5979.900000	50010.017004	20.000000
C:\Users\cware\Desktop\Steller25Nov\TagTesting25Nov2013\M11.DSG	11-1-2013	15:7:31	59800.000000	5980.000000	50013.228321	20.000000
C:\Users\cware\Desktop\Steller25Nov\TagTesting25Nov2013\M11.DSG	11-1-2013	15:7:31	59801.000000	5980.100000	50011.784182	20.000000
C:\Users\cware\Desktop\Steller25Nov\TagTesting25Nov2013\M11.DSG	11-1-2013	15:7:31	59802.000000	5980.200000	50012.656078	20.000000
C:\Users\cware\Desktop\Steller25Nov\TagTesting25Nov2013\M11.DSG	11-1-2013	15:7:31	59803.000000	5980.300000	49999.463777	20.000000
C:\Users\cware\Desktop\Steller25Nov\TagTesting25Nov2013\M11.DSG	11-1-2013	15:7:31	59804.000000	5980.400000	50008.897053	20.000000
C:\Users\cware\Desktop\Steller25Nov\TagTesting25Nov2013\M11.DSG	11-1-2013	15:7:31	59805.000000	5980.500000	49994.236441	20.000000
C:\Users\cware\Desktop\Steller25Nov\TagTesting25Nov2013\M11.DSG	11-1-2013	15:7:31	59806.000000	5980.600000	50002.326002	20.000000
C:\Users\cware\Desktop\Steller25Nov\TagTesting25Nov2013\M11.DSG	11-1-2013	15:7:31	59807.000000	5980.700000	49994.211800	20.000000
C:\Users\cware\Desktop\Steller25Nov\TagTesting25Nov2013\M11.DSG	11-1-2013	15:7:31	59808.000000	5980.800000	49991.548537	20.000000
C:\Users\cware\Desktop\Steller25Nov\TagTesting25Nov2013\M11.DSG	11-1-2013	15:7:31	59809.000000	5980.900000	49977.310664	20.000000
C:\Users\cware\Desktop\Steller25Nov\TagTesting25Nov2013\M11.DSG	11-1-2013	15:7:31	59810.000000	5981.000000	49961.480271	20.000000
C:\Users\cware\Desktop\Steller25Nov\TagTesting25Nov2013\M11.DSG	11-1-2013	15:7:31	59811.000000	5981.100000	49941.293772	20.000000
C:\Users\cware\Desktop\Steller25Nov\TagTesting25Nov2013\M11.DSG	11-1-2013	15:7:31	59812.000000	5981.200000	49921.281378	20.000000
C:\Users\cware\Desktop\Steller25Nov\TagTesting25Nov2013\M11.DSG	11-1-2013	15:7:31	59813.000000	5981.300000	49905.973683	20.000000
C:\Users\cware\Desktop\Steller25Nov\TagTesting25Nov2013\M11.DSG	11-1-2013	15:7:31	59814.000000	5981.400000	49890.142983	20.000000
C:\Users\cware\Desktop\Steller25Nov\TagTesting25Nov2013\M11.DSG	11-1-2013	15:7:31	59815.000000	5981.500000	49872.345937	20.000000
C:\Users\cware\Desktop\Steller25Nov\TagTesting25Nov2013\M11.DSG	11-1-2013	15:7:31	59816.000000	5981.600000	49849.745149	20.000000
C:\Users\cware\Desktop\Steller25Nov\TagTesting25Nov2013\M11.DSG	11-1-2013	15:7:31	59817.000000	5981.700000	49829.459125	20.000000
C:\Users\cware\Desktop\Steller25Nov\TagTesting25Nov2013\M11.DSG	11-1-2013	15:7:31	59818.000000	5981.800000	49809.645605	20.000000
C:\Users\cware\Desktop\Steller25Nov\TagTesting25Nov2013\M11.DSG	11-1-2013	15:7:31	59819.000000	5981.900000	49793.217587	20.000000
C:\Users\cware\Desktop\Steller25Nov\TagTesting25Nov2013\M11.DSG	11-1-2013	15:7:31	59820.000000	5982.000000	49770.242866	20.000000
C:\Users\cware\Desktop\Steller25Nov\TagTesting25Nov2013\M11.DSG	11-1-2013	15:7:31	59821.000000	5982.100000	49747.492705	20.000000
C:\Users\cware\Desktop\Steller25Nov\TagTesting25Nov2013\M11.DSG	11-1-2013	15:7:31	59822.000000	5982.200000	49728.899273	20.000000
C:\Users\cware\Desktop\Steller25Nov\TagTesting25Nov2013\M11.DSG	11-1-2013	15:7:31	59823.000000	5982.300000	49707.442839	20.000000
C:\Users\cware\Desktop\Steller25Nov\TagTesting25Nov2013\M11.DSG	11-1-2013	15:7:31	59824.000000	5982.400000	49689.173173	20.000000
C:\Users\cware\Desktop\Steller25Nov\TagTesting25Nov2013\M11.DSG	11-1-2013	15:7:31	59825.000000	5982.500000	49670.355291	20.000000
C:\Users\cware\Desktop\Steller25Nov\TagTesting25Nov2013\M11.DSG	11-1-2013	15:7:31	59826.000000	5982.600000	49649.023717	20.000000
C:\Users\cware\Desktop\Steller25Nov\TagTesting25Nov2013\M11.DSG	11-1-2013	15:7:31	59827.000000	5982.700000	49630.429941	20.000000
C:\Users\cware\Desktop\Steller25Nov\TagTesting25Nov2013\M11.DSG	11-1-2013	15:7:31	59828.000000	5982.800000	49607.380618	20.000000
C:\Users\cware\Desktop\Steller25Nov\TagTesting25Nov2013\M11.DSG	11-1-2013	15:7:31	59829.000000	5982.900000	49591.649348	20.000000
C:\Users\cware\Desktop\Steller25Nov\TagTesting25Nov2013\M11.DSG	11-1-2013	15:7:31	59830.000000	5983.000000	49575.320350	20.000000
C:\Users\cware\Desktop\Steller25Nov\TagTesting25Nov2013\M11.DSG	11-1-2013	15:7:31	59831.000000	5983.100000	49560.160973	20.000000
C:\Users\cware\Desktop\Steller25Nov\TagTesting25Nov2013\M11.DSG	11-1-2013	15:7:31	59832.000000	5983.200000	49541.168669	20.000000
C:\Users\cware\Desktop\Steller25Nov\TagTesting25Nov2013\M11.DSG	11-1-2013	15:7:31	59833.000000	5983.300000	49526.158908	20.000000
C:\Users\cware\Desktop\Steller25Nov\TagTesting25Nov2013\M11.DSG	11-1-2013	15:7:31	59834.000000	5983.400000	49515.432742	20.000000
C:\Users\cware\Desktop\Steller25Nov\TagTesting25Nov2013\M11.DSG	11-1-2013	15:7:31	59835.000000	5983.500000	49491.537720	20.000000
C:\Users\cware\Desktop\Steller25Nov\TagTesting25Nov2013\M11.DSG	11-1-2013	15:7:31	59836.000000	5983.600000	49549.707072	20.000000
C:\Users\cware\Desktop\Steller25Nov\TagTesting25Nov2013\M11.DSG	11-1-2013	15:7:31	59837.000000	5983.700000	49545.194546	20.000000
C:\Users\cware\Desktop\Steller25Nov\TagTesting25Nov2013\M11.DSG	11-1-2013	15:7:31	59838.000000	5983.800000	49588.220037	20.000000
C:\Users\cware\Desktop\Steller25Nov\TagTesting25Nov2013\M11.DSG	11-1-2013	15:7:31	59839.000000	5983.900000	49552.665668	20.000000
C:\Users\cware\Desktop\Steller25Nov\TagTesting25Nov2013\M11.DSG	11-1-2013	15:7:31	59840.000000	5984.000000	49519.701655	20.000000
C:\Users\cware\Desktop\Steller25Nov\TagTesting25Nov2013\M11.DSG	11-1-2013	15:7:31	59841.000000	5984.100000	49565.689385	20.000000
C:\Users\cware\Desktop\Steller25Nov\TagTesting25Nov2013\M11.DSG	11-1-2013	15:7:31	59842.000000	5984.200000	49540.469257	20.000000
C:\Users\cware\Desktop\Steller25Nov\TagTesting25Nov2013\M11.DSG	11-1-2013	15:7:31	59843.000000	5984.300000	49549.528732	20.000000
C:\Users\cware\Desktop\Steller25Nov\TagTesting25Nov2013\M11.DSG	11-1-2013	15:7:31	59844.000000	5984.400000	49535.673137	20.000000
C:\Users\cware\Desktop\Steller25Nov\TagTesting25Nov2013\M11.DSG	11-1-2013	15:7:31	59845.000000	5984.500000	49503.814948	20.000000
C:\Users\cware\Desktop\Steller25Nov\TagTesting25Nov2013\M11.DSG	11-1-2013	15:7:31	59846.000000	5984.600000	49476.147243	20.000000
C:\Users\cware\Desktop\Steller25Nov\TagTesting25Nov2013\M11.DSG	11-1-2013	15:7:31	59847.000000	5984.700000	49385.738878	20.000000
C:\Users\cware\Desktop\Steller25Nov\TagTesting25Nov2013\M11.DSG	11-1-2013	15:7:31	59848.000000	5984.800000	49405.910403	20.000000
C:\Users\cware\Desktop\Steller25Nov\TagTesting25Nov2013\M11.DSG	11-1-2013	15:7:31	59849.000000	5984.900000	49457.912291	20.000000
C:\Users\cware\Desktop\Steller25Nov\TagTesting25Nov2013\M11.DSG	11-1-2013	15:7:31	59850.000000	5985.000000	49480.989856	20.000000
C:\Users\cware\Desktop\Steller25Nov\TagTesting25Nov2013\M11.DSG	11-1-2013	15:7:31	59851.000000	5985.100000	49490.052858	20.000000
C:\Users\cware\Desktop\Steller25Nov\TagTesting25Nov2013\M11.DSG	11-1-2013	15:7:31	59852.000000	5985.200000	49493.764287	20.000000
C:\Users\cware\Desktop\Steller25Nov\TagTesting25Nov2013\M11.DSG	11-1-2013	15:7:31	59853.000000	5985.300000	49494.871544	20.000000
C:\Users\cware\Desktop\Steller25Nov\TagTesting25Nov2013\M11.DSG	11-1-2013	15:7:31	59854.000000	5985.400000	49497.414525	20.000000
C:\Users\cware\Desktop\Steller25Nov\TagTesting25Nov2013\M11.DSG	11-1-2013	15:7:31	59855.000000	5985.500000	49516.804253	20.000000
C:\Users\cware\Desktop\Steller25Nov\TagTesting25Nov2013\M11.DSG	11-1-2013	15:7:31	59856.000000	5985.600000	49545.902596	20.000000
C:\Users\cware\Desktop\Steller25Nov\TagTesting25Nov2013\M11.DSG	11-1-2013	15:7:31	59857.000000	5985.700000	49576.244548	20.000000
C:\Users\cware\Desktop\Steller25Nov\TagTesting25Nov2013\M11.DSG	11-1-2013	15:7:31	59858.000000	5985.800000	49612.760109	20.000000
C:\Users\cware\Desktop\Steller25Nov\TagTesting25Nov2013\M11.DSG	11-1-2013	15:7:31	59859.000000	5985.900000	49620.600721	20.000000
C:\Users\cware\Desktop\Steller25Nov\TagTesting25Nov2013\M11.DSG	11-1-2013	15:7:31	59860.000000	5986.000000	49638.720950	20.000000
C:\Users\cware\Desktop\Steller25Nov\TagTesting25Nov2013\M11.DSG	11-1-2013	15:7:31	59861.000000	5986.100000	49645.615987	20.000000
C:\Users\cware\Desktop\Steller25Nov\TagTesting25Nov2013\M11.DSG	11-1-2013	15:7:31	59862.000000	5986.200000	49660.624814	20.000000
C:\Users\cware\Desktop\Steller25Nov\TagTesting25Nov2013\M11.DSG	11-1-2013	15:7:31	59863.000000	5986.300000	49645.640604	20.000000
C:\Users\cware\Desktop\Steller25Nov\TagTesting25Nov2013\M11.DSG	11-1-2013	15:7:31	59864.000000	5986.400000	49611.813158	20.000000
C:\Users\cware\Desktop\Steller25Nov\TagTesting25Nov2013\M11.DSG	11-1-2013	15:7:31	59865.000000	5986.500000	49616.567107	20.000000
C:\Users\cware\Desktop\Steller25Nov\TagTesting25Nov2013\M11.DSG	11-1-2013	15:7:31	59866.000000	5986.600000	49627.370240	20.000000
C:\Users\cware\Desktop\Steller25Nov\TagTesting25Nov2013\M11.DSG	11-1-2013	15:7:31	59867.000000	5986.700000	49627.992742	20.000000
C:\Users\cware\Desktop\Steller25Nov\TagTesting25Nov2013\M11.DSG	11-1-2013	15:7:31	59868.000000	5986.800000	49643.325657	20.000000
C:\Users\cware\Desktop\Steller25Nov\TagTesting25Nov2013\M11.DSG	11-1-2013	15:7:31	59869.000000	5986.900000	49644.595516	20.000000
C:\Users\cware\Desktop\Steller25Nov\TagTesting25Nov2013\M11.DSG	11-1-2013	15:7:31	59870.000000	5987.000000	49657.289640	20.000000
C:\Users\cware\Desktop\Steller25Nov\TagTesting25Nov2013\M11.DSG	11-1-2013	15:7:31	59871.000000	5987.100000	49635.983192	20.000000
C:\Users\cware\Desktop\Steller25Nov\TagTesting25Nov2013\M11.DSG	11-1-2013	15:7:31	59872.000000	5987.200000	49654.427705	20.000000
C:\Users\cware\Desktop\Steller25Nov\TagTesting25Nov2013\M11.DSG	11-1-2013	15:7:31	59873.000000	5987.300000	49662.915292	20.000000
C:\Users\cware\Desktop\Steller25Nov\TagTesting25Nov2013\M11.DSG	11-1-2013	15:7:31	59874.000000	5987.400000	49667.271184	20.000000
C:\Users\cware\Desktop\Steller25Nov\TagTesting25Nov2013\M11.DSG	11-1-2013	15:7:31	59875.000000	5987.500000	49661.223086	20.000000
C:\Users\cware\Desktop\Steller25Nov\TagTesting25Nov2013\M11.DSG	11-1-2013	15:7:31	59876.000000	5987.600000	49669.063106	20.000000
C:\Users\cware\Desktop\Steller25Nov\TagTesting25Nov2013\M11.DSG	11-1-2013	15:7:31	59877.000000	5987.700000	49668.988881	20.000000
C:\Users\cware\Desktop\Steller25Nov\TagTesting25Nov2013\M11.DSG	11-1-2013	15:7:31	59878.000000	5987.800000	49680.961257	20.000000
C:\Users\cware\Desktop\Steller25Nov\TagTesting25Nov2013\M11.DSG	11-1-2013	15:7:31	59879.000000	5987.900000	49677.850243	20.000000
C:\Users\cware\Desktop\Steller25Nov\TagTesting25Nov2013\M11.DSG	11-1-2013	15:7:31	59880.000000	5988.000000	49674.414895	20.000000
C:\Users\cware\Desktop\Steller25Nov\TagTesting25Nov2013\M11.DSG	11-1-2013	15:7:31	59881.000000	5988.100000	49675.734459	20.000000
C:\Users\cware\Desktop\Steller25Nov\TagTesting25Nov2013\M11.DSG	11-1-2013	15:7:31	59882.000000	5988.200000	49680.089976	20.000000
C:\Users\cware\Desktop\Steller25Nov\TagTesting25Nov2013\M11.DSG	11-1-2013	15:7:31	59883.000000	5988.300000	49673.543815	20.000000
C:\Users\cware\Desktop\Steller25Nov\TagTesting25Nov2013\M11.DSG	11-1-2013	15:7:31	59884.000000	5988.400000	49671.228637	20.000000
C:\Users\cware\Desktop\Steller25Nov\TagTesting25Nov2013\M11.DSG	11-1-2013	15:7:31	59885.000000	5988.500000	49665.752950	20.000000
C:\Users\cware\Desktop\Steller25Nov\TagTesting25Nov2013\M11.DSG	11-1-2013	15:7:31	59886.000000	5988.600000	49665.454471	20.000000
C:\Users\cware\Desktop\Steller25Nov\TagTesting25Nov2013\M11.DSG	11-1-2013	15:7:31	59887.000000	5988.700000	49661.222703	20.000000
C:\Users\cware\Desktop\Steller25Nov\TagTesting25Nov2013\M11.DSG	11-1-2013	15:7:31	59888.000000	5988.800000	49652.411525	20.000000
C:\Users\cware\Desktop\Steller25Nov\TagTesting25Nov2013\M11.DSG	11-1-2013	15:7:31	59889.000000	5988.900000	49651.564782	20.000000
C:\Users\cware\Desktop\Steller25Nov\TagTesting25Nov2013\M11.DSG	11-1-2013	15:7:31	59890.000000	5989.000000	49644.868982	20.000000
C:\Users\cware\Desktop\Steller25Nov\TagTesting25Nov2013\M11.DSG	11-1-2013	15:7:31	59891.000000	5989.100000	49638.098658	20.000000
C:\Users\cware\Desktop\Steller25Nov\TagTesting25Nov2013\M11.DSG	11-1-2013	15:7:31	59892.000000	5989.200000	49632.298835	20.000000
C:\Users\cware\Desktop\Steller25Nov\TagTesting25Nov2013\M11.DSG	11-1-2013	15:7:31	59893.000000	5989.300000	49626.872464	20.000000
C:\Users\cware\Desktop\Steller25Nov\TagTesting25Nov2013\M11.DSG	11-1-2013	15:7:31	59894.000000	5989.400000	49610.718045	20.000000
C:\Users\cware\Desktop\Steller25Nov\TagTesting25Nov2013\M11.DSG	11-1-2013	15:7:31	59895.000000	5989.500000	49606.063178	20.000000
C:\Users\cware\Desktop\Steller25Nov\TagTesting25Nov2013\M11.DSG	11-1-2013	15:7:31	59896.000000	5989.600000	49612.883198	20.000000
C:\Users\cware\Desktop\Steller25Nov\TagTesting25Nov2013\M11.DSG	11-1-2013	15:7:31	59897.000000	5989.700000	49624.507182	20.000000
C:\Users\cware\Desktop\Steller25Nov\TagTesting25Nov2013\M11.DSG	11-1-2013	15:7:31	59898.000000	5989.800000	49644.494355	20.000000
C:\Users\cware\Desktop\Steller25Nov\TagTesting25Nov2013\M11.DSG	11-1-2013	15:7:31	59899.000000	5989.900000	49655.496373	20.000000
C:\Users\cware\Desktop\Steller25Nov\TagTesting25Nov2013\M11.DSG	11-1-2013	15:7:31	59900.000000	5990.000000	49670.978451	20.000000
C:\Users\cware\Desktop\Steller25Nov\TagTesting25Nov2013\M11.DSG	11-1-2013	15:7:31	59901.000000	5990.100000	49685.215860	20.000000
C:\Users\cware\Desktop\Steller25Nov\TagTesting25Nov2013\M11.DSG	11-1-2013	15:7:31	59902.000000	5990.200000	49633.069237	20.000000
C:\Users\cware\Desktop\Steller25Nov\TagTesting25Nov2013\M11.DSG	11-1-2013	15:7:31	59903.000000	5990.300000	49639.913991	20.000000
C:\Users\cware\Desktop\Steller25Nov\TagTesting25Nov2013\M11.DSG	11-1-2013	15:7:31	59904.000000	5990.400000	49623.684991	20.000000
C:\Users\cware\Desktop\Steller25Nov\TagTesting25Nov2013\M11.DSG	11-1-2013	15:7:31	59905.000000	5990.500000	49623.510667	20.000000
C:\Users\cware\Desktop\Steller25Nov\TagTesting25Nov2013\M11.DSG	11-1-2013	15:7:31	59906.000000	5990.600000	49610.890808	20.000000
C:\Users\cware\Desktop\Steller25Nov\TagTesting25Nov2013\M11.DSG	11-1-2013	15:7:31	59907.000000	5990.700000	49624.580667	20.000000
C:\Users\cware\Desktop\Steller25Nov\TagTesting25Nov2013\M11.DSG	11-1-2013	15:7:31	59908.000000	5990.800000	49613.977062	20.000000
C:\Users\cware\Desktop\Steller25Nov\TagTesting25Nov2013\M11.DSG	11-1-2013	15:7:31	59909.000000	5990.900000	49608.401254	20.000000
C:\Users\cware\Desktop\Steller25Nov\TagTesting25Nov2013\M11.DSG	11-1-2013	15:7:31	59910.000000	5991.000000	49616.092876	20.000000
C:\Users\cware\Desktop\Steller25Nov\TagTesting25Nov2013\M11.DSG	11-1-2013	15:7:31	59911.000000	5991.100000	49623.236370	20.000000
C:\Users\cware\Desktop\Steller25Nov\TagTesting25Nov2013\M11.DSG	11-1-2013	15:7:31	59912.000000	5991.200000	49617.585919	20.000000
C:\Users\cware\Desktop\Steller25Nov\TagTesting25Nov2013\M11.DSG	11-1-2013	15:7:31	59913.000000	5991.300000	49630.255356	20.000000
C:\Users\cware\Desktop\Steller25Nov\TagTesting25Nov2013\M11.DSG	11-1-2013	15:7:31	59914.000000	5991.400000	49630.205626	20.000000
C:\Users\cware\Desktop\Steller25Nov\TagTesting25Nov2013\M11.DSG	11-1-2013	15:7:31	59915.000000	5991.500000	49630.329646	20.000000
C:\Users\cware\Desktop\Steller25Nov\TagTesting25Nov2013\M11.DSG	11-1-2013	15:7:31	59916.000000	5991.600000	49633.391432	20.000000
C:\Users\cware\Desktop\Steller25Nov\TagTesting25Nov2013\M11.DSG	11-1-2013	15:7:31	59917.000000	5991.700000	49629.931346	20.000000
C:\Users\cware\Desktop\Steller25Nov\TagTesting25Nov2013\M11.DSG	11-1-2013	15:7:31	59918.000000	5991.800000	49624.654126	20.000000
C:\Users\cware\Desktop\Steller25Nov\TagTesting25Nov2013\M11.DSG	11-1-2013	15:7:31	59919.000000	5991.900000	49633.191572	20.000000
C:\Users\cware\Desktop\Steller25Nov\TagTesting25Nov2013\M11.DSG	11-1-2013	15:7:31	59920.000000	5992.000000	49633.166829	20.000000
C:\Users\cware\Desktop\Steller25Nov\TagTesting25Nov2013\M11.DSG	11-1-2013	15:7:31	59921.000000	5992.100000	49634.983608	20.000000
C:\Users\cware\Desktop\Steller25Nov\TagTesting25Nov2013\M11.DSG	11-1-2013	15:7:31	59922.000000	5992.200000	49630.976242	20.000000
C:\Users\cware\Desktop\Steller25Nov\TagTesting25Nov2013\M11.DSG	11-1-2013	15:7:31	59923.000000	5992.300000	49633.838626	20.000000
C:\Users\cware\Desktop\Steller25Nov\TagTesting25Nov2013\M11.DSG	11-1-2013	15:7:31	59924.000000	5992.400000	49627.963716	20.000000
C:\Users\cware\Desktop\Steller25Nov\TagTesting25Nov2013\M11.DSG	11-1-2013	15:7:31	59925.000000	5992.500000	49624.379294	20.000000
C:\Users\cware\Desktop\Steller25Nov\TagTesting25Nov2013\M11.DSG	11-1-2013	15:7:31	59926.000000	5992.600000	49609.643943	20.000000
C:\Users\cware\Desktop\Steller25Nov\TagTesting25Nov2013\M11.DSG	11-1-2013	15:7:31	59927.000000	5992.700000	49615.642619	20.000000
C:\Users\cware\Desktop\Steller25Nov\TagTesting25Nov2013\M11.DSG	11-1-2013	15:7:31	59928.000000	5992.800000	49612.157608	20.000000
C:\Users\cware\Desktop\Steller25Nov\TagTesting25Nov2013\M11.DSG	11-1-2013	15:7:31	59929.000000	5992.900000	49603.918380	20.000000
C:\Users\cware\Desktop\Steller25Nov\TagTesting25Nov2013\M11.DSG	11-1-2013	15:7:31	59930.000000	5993.000000	49597.969511	20.000000
C:\Users\cware\Desktop\Steller25Nov\TagTesting25Nov2013\M11.DSG	11-1-2013	15:7:31	59931.000000	5993.100000	49604.440699	20.000000
C:\Users\cware\Desktop\Steller25Nov\TagTesting25Nov2013\M11.DSG	11-1-2013	15:7:31	59932.000000	5993.200000	49592.343882	20.000000
C:\Users\cware\Desktop\Steller25Nov\TagTesting25Nov2013\M11.DSG	11-1-2013	15:7:31	59933.000000	5993.300000	49602.872862	20.000000
C:\Users\cware\Desktop\Steller25Nov\TagTesting25Nov2013\M11.DSG	11-1-2013	15:7:31	59934.000000	5993.400000	49596.127529	20.000000
C:\Users\cware\Desktop\Steller25Nov\TagTesting25Nov2013\M11.DSG	11-1-2013	15:7:31	59935.000000	5993.500000	49589.829591	20.000000
C:\Users\cware\Desktop\Steller25Nov\TagTesting25Nov2013\M11.DSG	11-1-2013	15:7:31	59936.000000	5993.600000	49591.073889	20.000000
C:\Users\cware\Desktop\Steller25Nov\TagTesting25Nov2013\M11.DSG	11-1-2013	15:7:31	59937.000000	5993.700000	49584.602174	20.000000
C:\Users\cware\Desktop\Steller25Nov\TagTesting25Nov2013\M11.DSG	11-1-2013	15:7:31	59938.000000	5993.800000	49583.631290	20.000000
C:\Users\cware\Desktop\Steller25Nov\TagTesting25Nov2013\M11.DSG	11-1-2013	15:7:31	59939.000000	5993.900000	49578.578320	20.000000
C:\Users\cware\Desktop\Steller25Nov\TagTesting25Nov2013\M11.DSG	11-1-2013	15:7:31	59940.000000	5994.000000	49578.454008	20.000000
C:\Users\cware\Desktop\Steller25Nov\TagTesting25Nov2013\M11.DSG	11-1-2013	15:7:31	59941.000000	5994.100000	49579.723050	20.000000
C:\Users\cware\Desktop\Steller25Nov\TagTesting25Nov2013\M11.DSG	11-1-2013	15:7:31	59942.000000	5994.200000	49571.409232	20.000000
C:\Users\cware\Desktop\Steller25Nov\TagTesting25Nov2013\M11.DSG	11-1-2013	15:7:31	59943.000000	5994.300000	49573.724069	20.000000
C:\Users\cware\Desktop\Steller25Nov\TagTesting25Nov2013\M11.DSG	11-1-2013	15:7:31	59944.000000	5994.400000	49571.782388	20.000000
C:\Users\cware\Desktop\Steller25Nov\TagTesting25Nov2013\M11.DSG	11-1-2013	15:7:31	59945.000000	5994.500000	49571.035432	20.000000
C:\Users\cware\Desktop\Steller25Nov\TagTesting25Nov2013\M11.DSG	11-1-2013	15:7:31	59946.000000	5994.600000	49566.430587	20.000000
C:\Users\cware\Desktop\Steller25Nov\TagTesting25Nov2013\M11.DSG	11-1-2013	15:7:31	59947.000000	5994.700000	49564.663043	20.000000
C:\Users\cware\Desktop\Steller25Nov\TagTesting25Nov2013\M11.DSG	11-1-2013	15:7:31	59948.000000	5994.800000	49570.960333	20.000000
C:\Users\cware\Desktop\Steller25Nov\TagTesting25Nov2013\M11.DSG	11-1-2013	15:7:31	59949.000000	5994.900000	49569.566197	20.000000
C:\Users\cware\Desktop\Steller25Nov\TagTesting25Nov2013\M11.DSG	11-1-2013	15:7:31	59950.000000	5995.000000	49569.143007	20.000000
C:\Users\cware\Desktop\Steller25Nov\TagTesting25Nov2013\M11.DSG	11-1-2013	15:7:31	59951.000000	5995.100000	49572.353590	20.000000
C:\Users\cware\Desktop\Steller25Nov\TagTesting25Nov2013\M11.DSG	11-1-2013	15:7:31	59952.000000	5995.200000	49550.075982	20.000000
C:\Users\cware\Desktop\Steller25Nov\TagTesting25Nov2013\M11.DSG	11-1-2013	15:7:31	59953.000000	5995.300000	49568.942931	20.000000
C:\Users\cware\Desktop\Steller25Nov\TagTesting25Nov2013\M11.DSG	11-1-2013	15:7:31	59954.000000	5995.400000	49570.958598	20.000000
C:\Users\cware\Desktop\Steller25Nov\TagTesting25Nov2013\M11.DSG	11-1-2013	15:7:31	59955.000000	5995.500000	49571.256551	20.000000
C:\Users\cware\Desktop\Steller25Nov\TagTesting25Nov2013\M11.DSG	11-1-2013	15:7:31	59956.000000	5995.600000	49577.727148	20.000000
C:\Users\cware\Desktop\Steller25Nov\TagTesting25Nov2013\M11.DSG	11-1-2013	15:7:31	59957.000000	5995.700000	49579.966969	20.000000
C:\Users\cware\Desktop\Steller25Nov\TagTesting25Nov2013\M11.DSG	11-1-2013	15:7:31	59958.000000	5995.800000	49586.986197	20.000000
C:\Users\cware\Desktop\Steller25Nov\TagTesting25Nov2013\M11.DSG	11-1-2013	15:7:31	59959.000000	5995.900000	49606.276948	20.000000
C:\Users\cware\Desktop\Steller25Nov\TagTesting25Nov2013\M11.DSG	11-1-2013	15:7:31	59960.000000	5996.000000	49638.237078	20.000000
C:\Users\cware\Desktop\Steller25Nov\TagTesting25Nov2013\M11.DSG	11-1-2013	15:7:31	59961.000000	5996.100000	49644.907954	20.000000
C:\Users\cware\Desktop\Steller25Nov\TagTesting25Nov2013\M11.DSG	11-1-2013	15:7:31	59962.000000	5996.200000	49673.482598	20.000000
C:\Users\cware\Desktop\Steller25Nov\TagTesting25Nov2013\M11.DSG	11-1-2013	15:7:31	59963.000000	5996.300000	49677.564492	20.000000
C:\Users\cware\Desktop\Steller25Nov\TagTesting25Nov2013\M11.DSG	11-1-2013	15:7:31	59964.000000	5996.400000	49682.915831	20.000000
C:\Users\cware\Desktop\Steller25Nov\TagTesting25Nov2013\M11.DSG	11-1-2013	15:7:31	59965.000000	5996.500000	49678.758689	20.000000
C:\Users\cware\Desktop\Steller25Nov\TagTesting25Nov2013\M11.DSG	11-1-2013	15:7:31	59966.000000	5996.600000	49686.972651	20.000000
C:\Users\cware\Desktop\Steller25Nov\TagTesting25Nov2013\M11.DSG	11-1-2013	15:7:31	59967.000000	5996.700000	49691.651428	20.000000
C:\Users\cware\Desktop\Steller25Nov\TagTesting25Nov2013\M11.DSG	11-1-2013	15:7:31	59968.000000	5996.800000	49693.641658	20.000000
C:\Users\cware\Desktop\Steller25Nov\TagTesting25Nov2013\M11.DSG	11-1-2013	15:7:31	59969.000000	5996.900000	49706.931506	20.000000
C:\Users\cware\Desktop\Steller25Nov\TagTesting25Nov2013\M11.DSG	11-1-2013	15:7:31	59970.000000	5997.000000	49730.852658	20.000000
C:\Users\cware\Desktop\Steller25Nov\TagTesting25Nov2013\M11.DSG	11-1-2013	15:7:31	59971.000000	5997.100000	49731.574340	20.000000
C:\Users\cware\Desktop\Steller25Nov\TagTesting25Nov2013\M11.DSG	11-1-2013	15:7:31	59972.000000	5997.200000	49745.661462	20.000000
C:\Users\cware\Desktop\Steller25Nov\TagTesting25Nov2013\M11.DSG	11-1-2013	15:7:31	59973.000000	5997.300000	49756.214968	20.000000
C:\Users\cware\Desktop\Steller25Nov\TagTesting25Nov2013\M11.DSG	11-1-2013	15:7:31	59974.000000	5997.400000	49747.578418	20.000000
C:\Users\cware\Desktop\Steller25Nov\TagTesting25Nov2013\M11.DSG	11-1-2013	15:7:31	59975.000000	5997.500000	49754.224176	20.000000
C:\Users\cware\Desktop\Steller25Nov\TagTesting25Nov2013\M11.DSG	11-1-2013	15:7:31	59976.000000	5997.600000	49755.095898	20.000000
C:\Users\cware\Desktop\Steller25Nov\TagTesting25Nov2013\M11.DSG	11-1-2013	15:7:31	59977.000000	5997.700000	49746.905833	20.000000
C:\Users\cware\Desktop\Steller25Nov\TagTesting25Nov2013\M11.DSG	11-1-2013	15:7:31	59978.000000	5997.800000	49748.300327	20.000000
C:\Users\cware\Desktop\Steller25Nov\TagTesting25Nov2013\M11.DSG	11-1-2013	15:7:31	59979.000000	5997.900000	49737.073747	20.000000
C:\Users\cware\Desktop\Steller25Nov\TagTesting25Nov2013\M11.DSG	11-1-2013	15:7:31	59980.000000	5998.000000	49720.770847	20.000000
C:\Users\cware\Desktop\Steller25Nov\TagTesting25Nov2013\M11.DSG	11-1-2013	15:7:31	59981.000000	5998.100000	49709.667873	20.000000
C:\Users\cware\Desktop\Steller25Nov\TagTesting25Nov2013\M11.DSG	11-1-2013	15:7:31	59982.000000	5998.200000	49695.828480	20.000000
C:\Users\cware\Desktop\Steller25Nov\TagTesting25Nov2013\M11.DSG	11-1-2013	15:7:31	59983.000000	5998.300000	49678.229949	20.000000
C:\Users\cware\Desktop\Steller25Nov\TagTesting25Nov2013\M11.DSG	11-1-2013	15:7:31	59984.000000	5998.400000	49661.203885	20.000000
C:\Users\cware\Desktop\Steller25Nov\TagTesting25Nov2013\M11.DSG	11-1-2013	15:7:31	59985.000000	5998.500000	49640.494341	20.000000
C:\Users\cware\Desktop\Steller25Nov\TagTesting25Nov2013\M11.DSG	11-1-2013	15:7:31	59986.000000	5998.600000	49628.421134	20.000000
C:\Users\cware\Desktop\Steller25Nov\TagTesting25Nov2013\M11.DSG	11-1-2013	15:7:31	59987.000000	5998.700000	49617.519220	20.000000
C:\Users\cware\Desktop\Steller25Nov\TagTesting25Nov2013\M11.DSG	11-1-2013	15:7:31	59988.000000	5998.800000	49586.503636	20.000000
C:\Users\cware\Desktop\Steller25Nov\TagTesting25Nov2013\M11.DSG	11-1-2013	15:7:31	59989.000000	5998.900000	49569.726802	20.000000
C:\Users\cware\Desktop\Steller25Nov\TagTesting25Nov2013\M11.DSG	11-1-2013	15:7:31	59990.000000	5999.000000	49558.898339	20.000000
C:\Users\cware\Desktop\Steller25Nov\TagTesting25Nov2013\M11.DSG	11-1-2013	15:7:31	59991.000000	5999.100000	49537.043832	20.000000
C:\Users\cware\Desktop\Steller25Nov\TagTesting25Nov2013\M11.DSG	11-1-2013	15:7:31	59992.000000	5999.200000	49504.111420	20.000000
C:\Users\cware\Desktop\Steller25Nov\TagTesting25Nov2013\M11.DSG	11-1-2013	15:7:31	59993.000000	5999.300000	49482.753815	20.000000
C:\Users\cware\Desktop\Steller25Nov\TagTesting25Nov2013\M11.DSG	11-1-2013	15:7:31	59994.000000	5999.400000	49457.042255	20.000000
C:\Users\cware\Desktop\Steller25Nov\TagTesting25Nov2013\M11.DSG	11-1-2013	15:7:31	59995.000000	5999.500000	49478.796502	20.000000
C:\Users\cware\Desktop\Steller25Nov\TagTesting25Nov2013\M11.DSG	11-1-2013	15:7:31	59996.000000	5999.600000	49492.457381	20.000000
C:\Users\cware\Desktop\Steller25Nov\TagTesting25Nov2013\M11.DSG	11-1-2013	15:7:31	59997.000000	5999.700000	49472.906838	20.000000
C:\Users\cware\Desktop\Steller25Nov\TagTesting25Nov2013\M11.DSG	11-1-2013	15:7:31	59998.000000	5999.800000	49468.025050	20.000000
C:\Users\cware\Desktop\Steller25Nov\TagTesting25Nov2013\M11.DSG	11-1-2013	15:7:31	59999.000000	5999.900000	49472.061286	20.000000
C:\Users\cware\Desktop\Steller25Nov\TagTesting25Nov2013\M11.DSG	11-1-2013	15:7:31	60000.000000	6000.000000	49471.514604	20.000000
C:\Users\cware\Desktop\Steller25Nov\TagTesting25Nov2013\M11.DSG	11-1-2013	15:7:31	60001.000000	6000.100000	49474.476293	20.000000
C:\Users\cware\Desktop\Steller25Nov\TagTesting25Nov2013\M11.DSG	11-1-2013	15:7:31	60002.000000	6000.200000	49473.032351	20.000000
C:\Users\cware\Desktop\Steller25Nov\TagTesting25Nov2013\M11.DSG	11-1-2013	15:7:31	60003.000000	6000.300000	49471.388812	20.000000
C:\Users\cware\Desktop\Steller25Nov\TagTesting25Nov2013\M11.DSG	11-1-2013	15:7:31	60004.000000	6000.400000	49472.283830	20.000000
C:\Users\cware\Desktop\Steller25Nov\TagTesting25Nov2013\M11.DSG	11-1-2013	15:7:31	60005.000000	6000.500000	49466.906282	20.000000
C:\Users\cware\Desktop\Steller25Nov\TagTesting25Nov2013\M11.DSG	11-1-2013	15:7:31	60006.000000	6000.600000	49464.018910	20.000000
C:\Users\cware\Desktop\Steller25Nov\TagTesting25Nov2013\M11.DSG	11-1-2013	15:7:31	60007.000000	6000.700000	49467.703067	20.000000
C:\Users\cware\Desktop\Steller25Nov\TagTesting25Nov2013\M11.DSG	11-1-2013	15:7:31	60008.000000	6000.800000	49467.030833	20.000000
C:\Users\cware\Desktop\Steller25Nov\TagTesting25Nov2013\M11.DSG	11-1-2013	15:7:31	60009.000000	6000.900000	49470.516357	20.000000
C:\Users\cware\Desktop\Steller25Nov\TagTesting25Nov2013\M11.DSG	11-1-2013	15:7:31	60010.000000	6001.000000	49473.365448	20.000000
C:\Users\cware\Desktop\Steller25Nov\TagTesting25Nov2013\M11.DSG	11-1-2013	15:7:31	60011.000000	6001.100000	49488.775909	20.000000
C:\Users\cware\Desktop\Steller25Nov\TagTesting25Nov2013\M11.DSG	11-1-2013	15:7:31	60012.000000	6001.200000	49493.062521	20.000000
C:\Users\cware\Desktop\Steller25Nov\TagTesting25Nov2013\M11.DSG	11-1-2013	15:7:31	60013.000000	6001.300000	49508.744103	20.000000
C:\Users\cware\Desktop\Steller25Nov\TagTesting25Nov2013\M11.DSG	11-1-2013	15:7:31	60014.000000	6001.400000	49534.929110	20.000000
C:\Users\cware\Desktop\Steller25Nov\TagTesting25Nov2013\M11.DSG	11-1-2013	15:7:31	60015.000000	6001.500000	49561.190688	20.000000
C:\Users\cware\Desktop\Steller25Nov\TagTesting25Nov2013\M11.DSG	11-1-2013	15:7:31	60016.000000	6001.600000	49578.739027	20.000000
C:\Users\cware\Desktop\Steller25Nov\TagTesting25Nov2013\M11.DSG	11-1-2013	15:7:31	60017.000000	6001.700000	49591.085150	20.000000
C:\Users\cware\Desktop\Steller25Nov\TagTesting25Nov2013\M11.DSG	11-1-2013	15:7:31	60018.000000	6001.800000	49609.280646	20.000000
C:\Users\cware\Desktop\Steller25Nov\TagTesting25Nov2013\M11.DSG	11-1-2013	15:7:31	60019.000000	6001.900000	49625.658999	20.000000
C:\Users\cware\Desktop\Steller25Nov\TagTesting25Nov2013\M11.DSG	11-1-2013	15:7:31	60020.000000	6002.000000	49636.237462	20.000000
C:\Users\cware\Desktop\Steller25Nov\TagTesting25Nov2013\M11.DSG	11-1-2013	15:7:31	60021.000000	6002.100000	49644.425796	20.000000
C:\Users\cware\Desktop\Steller25Nov\TagTesting25Nov2013\M11.DSG	11-1-2013	15:7:31	60022.000000	6002.200000	49644.574354	20.000000
C:\Users\cware\Desktop\Steller25Nov\TagTesting25Nov2013\M11.DSG	11-1-2013	15:7:31	60023.000000	6002.300000	49641.188507	20.000000
C:\Users\cware\Desktop\Steller25Nov\TagTesting25Nov2013\M11.DSG	11-1-2013	15:7:31	60024.000000	6002.400000	49658.637220	20.000000
C:\Users\cware\Desktop\Steller25Nov\TagTesting25Nov2013\M11.DSG	11-1-2013	15:7:31	60025.000000	6002.500000	49669.637853	20.000000
C:\Users\cware\Desktop\Steller25Nov\TagTesting25Nov2013\M11.DSG	11-1-2013	15:7:31	60026.000000	6002.600000	49680.067422	20.000000
C:\Users\cware\Desktop\Steller25Nov\TagTesting25Nov2013\M11.DSG	11-1-2013	15:7:31	60027.000000	6002.700000	49693.459551	20.000000
C:\Users\cware\Desktop\Steller25Nov\TagTesting25Nov2013\M11.DSG	11-1-2013	15:7:31	60028.000000	6002.800000	49706.004070	20.000000
C:\Users\cware\Desktop\Steller25Nov\TagTesting25Nov2013\M11.DSG	11-1-2013	15:7:31	60029.000000	6002.900000	49716.183355	20.000000
C:\Users\cware\Desktop\Steller25Nov\TagTesting25Nov2013\M11.DSG	11-1-2013	15:7:31	60030.000000	6003.000000	49732.835242	20.000000
C:\Users\cware\Desktop\Steller25Nov\TagTesting25Nov2013\M11.DSG	11-1-2013	15:7:31	60031.000000	6003.100000	49737.166821	20.000000
C:\Users\cware\Desktop\Steller25Nov\TagTesting25Nov2013\M11.DSG	11-1-2013	15:7:31	60032.000000	6003.200000	49747.023866	20.000000
C:\Users\cware\Desktop\Steller25Nov\TagTesting25Nov2013\M11.DSG	11-1-2013	15:7:31	60033.000000	6003.300000	49757.404303	20.000000
C:\Users\cware\Desktop\Steller25Nov\TagTesting25Nov2013\M11.DSG	11-1-2013	15:7:31	60034.000000	6003.400000	49762.730951	20.000000
C:\Users\cware\Desktop\Steller25Nov\TagTesting25Nov2013\M11.DSG	11-1-2013	15:7:31	60035.000000	6003.500000	49777.815308	20.000000
C:\Users\cware\Desktop\Steller25Nov\TagTesting25Nov2013\M11.DSG	11-1-2013	15:7:31	60036.000000	6003.600000	49794.766411	20.000000
C:\Users\cware\Desktop\Steller25Nov\TagTesting25Nov2013\M11.DSG	11-1-2013	15:7:31	60037.000000	6003.700000	49802.731985	20.000000
C:\Users\cware\Desktop\Steller25Nov\TagTesting25Nov2013\M11.DSG	11-1-2013	15:7:31	60038.000000	6003.800000	49801.263892	20.000000
C:\Users\cware\Desktop\Steller25Nov\TagTesting25Nov2013\M11.DSG	11-1-2013	15:7:31	60039.000000	6003.900000	49806.690034	20.000000
C:\Users\cware\Desktop\Steller25Nov\TagTesting25Nov2013\M11.DSG	11-1-2013	15:7:31	60040.000000	6004.000000	49816.720753	20.000000
C:\Users\cware\Desktop\Steller25Nov\TagTesting25Nov2013\M11.DSG	11-1-2013	15:7:31	60041.000000	6004.100000	49822.719240	20.000000
C:\Users\cware\Desktop\Steller25Nov\TagTesting25Nov2013\M11.DSG	11-1-2013	15:7:31	60042.000000	6004.200000	49826.627713	20.000000
C:\Users\cware\Desktop\Steller25Nov\TagTesting25Nov2013\M11.DSG	11-1-2013	15:7:31	60043.000000	6004.300000	49833.074469	20.000000
C:\Users\cware\Desktop\Steller25Nov\TagTesting25Nov2013\M11.DSG	11-1-2013	15:7:31	60044.000000	6004.400000	49845.818032	20.000000
C:\Users\cware\Desktop\Steller25Nov\TagTesting25Nov2013\M11.DSG	11-1-2013	15:7:31	60045.000000	6004.500000	49849.352978	20.000000
C:\Users\cware\Desktop\Steller25Nov\TagTesting25Nov2013\M11.DSG	11-1-2013	15:7:31	60046.000000	6004.600000	49861.574271	20.000000
C:\Users\cware\Desktop\Steller25Nov\TagTesting25Nov2013\M11.DSG	11-1-2013	15:7:31	60047.000000	6004.700000	49870.982977	20.000000
C:\Users\cware\Desktop\Steller25Nov\TagTesting25Nov2013\M11.DSG	11-1-2013	15:7:31	60048.000000	6004.800000	49871.480780	20.000000
C:\Users\cware\Desktop\Steller25Nov\TagTesting25Nov2013\M11.DSG	11-1-2013	15:7:31	60049.000000	6004.900000	49877.106045	20.000000
C:\Users\cware\Desktop\Steller25Nov\TagTesting25Nov2013\M11.DSG	11-1-2013	15:7:31	60050.000000	6005.000000	49874.243274	20.000000
C:\Users\cware\Desktop\Steller25Nov\TagTesting25Nov2013\M11.DSG	11-1-2013	15:7:31	60051.000000	6005.100000	49877.852054	20.000000
C:\Users\cware\Desktop\Steller25Nov\TagTesting25Nov2013\M11.DSG	11-1-2013	15:7:31	60052.000000	6005.200000	49881.710329	20.000000
C:\Users\cware\Desktop\Steller25Nov\TagTesting25Nov2013\M11.DSG	11-1-2013	15:7:31	60053.000000	6005.300000	49890.646203	20.000000
C:\Users\cware\Desktop\Steller25Nov\TagTesting25Nov2013\M11.DSG	11-1-2013	15:7:31	60054.000000	6005.400000	49896.146961	20.000000
C:\Users\cware\Desktop\Steller25Nov\TagTesting25Nov2013\M11.DSG	11-1-2013	15:7:31	60055.000000	6005.500000	49905.032759	20.000000
C:\Users\cware\Desktop\Steller25Nov\TagTesting25Nov2013\M11.DSG	11-1-2013	15:7:31	60056.000000	6005.600000	49912.898354	20.000000
C:\Users\cware\Desktop\Steller25Nov\TagTesting25Nov2013\M11.DSG	11-1-2013	15:7:31	60057.000000	6005.700000	49919.743069	20.000000
C:\Users\cware\Desktop\Steller25Nov\TagTesting25Nov2013\M11.DSG	11-1-2013	15:7:31	60058.000000	6005.800000	49925.766406	20.000000
C:\Users\cware\Desktop\Steller25Nov\TagTesting25Nov2013\M11.DSG	11-1-2013	15:7:31	60059.000000	6005.900000	49935.249741	20.000000
C:\Users\cware\Desktop\Steller25Nov\TagTesting25Nov2013\M11.DSG	11-1-2013	15:7:31	60060.000000	6006.000000	49934.104987	20.000000
C:\Users\cware\Desktop\Steller25Nov\TagTesting25Nov2013\M11.DSG	11-1-2013	15:7:31	60061.000000	6006.100000	49948.193030	20.000000
C:\Users\cware\Desktop\Steller25Nov\TagTesting25Nov2013\M11.DSG	11-1-2013	15:7:31	60062.000000	6006.200000	49952.822577	20.000000
C:\Users\cware\Desktop\Steller25Nov\TagTesting25Nov2013\M11.DSG	11-1-2013	15:7:31	60063.000000	6006.300000	49966.238725	20.000000
C:\Users\cware\Desktop\Steller25Nov\TagTesting25Nov2013\M11.DSG	11-1-2013	15:7:31	60064.000000	6006.400000	49951.826591	20.000000
C:\Users\cware\Desktop\Steller25Nov\TagTesting25Nov2013\M11.DSG	11-1-2013	15:7:31	60065.000000	6006.500000	49959.866502	20.000000
C:\Users\cware\Desktop\Steller25Nov\TagTesting25Nov2013\M11.DSG	11-1-2013	15:7:31	60066.000000	6006.600000	49955.858551	20.000000
C:\Users\cware\Desktop\Steller25Nov\TagTesting25Nov2013\M11.DSG	11-1-2013	15:7:31	60067.000000	6006.700000	49959.592192	20.000000
C:\Users\cware\Desktop\Steller25Nov\TagTesting25Nov2013\M11.DSG	11-1-2013	15:7:31	60068.000000	6006.800000	49960.687234	20.000000
C:\Users\cware\Desktop\Steller25Nov\TagTesting25Nov2013\M11.DSG	11-1-2013	15:7:31	60069.000000	6006.900000	49957.924215	20.000000
C:\Users\cware\Desktop\Steller25Nov\TagTesting25Nov2013\M11.DSG	11-1-2013	15:7:31	60070.000000	6007.000000	49956.729364	20.000000
C:\Users\cware\Desktop\Steller25Nov\TagTesting25Nov2013\M11.DSG	11-1-2013	15:7:31	60071.000000	6007.100000	49958.098343	20.000000
C:\Users\cware\Desktop\Steller25Nov\TagTesting25Nov2013\M11.DSG	11-1-2013	15:7:31	60072.000000	6007.200000	49961.632711	20.000000
C:\Users\cware\Desktop\Steller25Nov\TagTesting25Nov2013\M11.DSG	11-1-2013	15:7:31	60073.000000	6007.300000	49952.820925	20.000000
C:\Users\cware\Desktop\Steller25Nov\TagTesting25Nov2013\M11.DSG	11-1-2013	15:7:31	60074.000000	6007.400000	49953.766923	20.000000
C:\Users\cware\Desktop\Steller25Nov\TagTesting25Nov2013\M11.DSG	11-1-2013	15:7:31	60075.000000	6007.500000	49950.630561	20.000000
C:\Users\cware\Desktop\Steller25Nov\TagTesting25Nov2013\M11.DSG	11-1-2013	15:7:31	60076.000000	6007.600000	49940.823043	20.000000
C:\Users\cware\Desktop\Steller25Nov\TagTesting25Nov2013\M11.DSG	11-1-2013	15:7:31	60077.000000	6007.700000	49931.215626	20.000000
C:\Users\cware\Desktop\Steller25Nov\TagTesting25Nov2013\M11.DSG	11-1-2013	15:7:31	60078.000000	6007.800000	49934.749329	20.000000
C:\Users\cware\Desktop\Steller25Nov\TagTesting25Nov2013\M11.DSG	11-1-2013	15:7:31	60079.000000	6007.900000	49933.778746	20.000000
C:\Users\cware\Desktop\Steller25Nov\TagTesting25Nov2013\M11.DSG	11-1-2013	15:7:31	60080.000000	6008.000000	49928.551777	20.000000
C:\Users\cware\Desktop\Steller25Nov\TagTesting25Nov2013\M11.DSG	11-1-2013	15:7:31	60081.000000	6008.100000	49931.339131	20.000000
C:\Users\cware\Desktop\Steller25Nov\TagTesting25Nov2013\M11.DSG	11-1-2013	15:7:31	60082.000000	6008.200000	49928.750747	20.000000
C:\Users\cware\Desktop\Steller25Nov\TagTesting25Nov2013\M11.DSG	11-1-2013	15:7:31	60083.000000	6008.300000	49931.862109	20.000000
C:\Users\cware\Desktop\Steller25Nov\TagTesting25Nov2013\M11.DSG	11-1-2013	15:7:31	60084.000000	6008.400000	49936.043612	20.000000
C:\Users\cware\Desktop\Steller25Nov\TagTesting25Nov2013\M11.DSG	11-1-2013	15:7:31	60085.000000	6008.500000	49939.553388	20.000000
C:\Users\cware\Desktop\Steller25Nov\TagTesting25Nov2013\M11.DSG	11-1-2013	15:7:31	60086.000000	6008.600000	49941.046515	20.000000
C:\Users\cware\Desktop\Steller25Nov\TagTesting25Nov2013\M11.DSG	11-1-2013	15:7:31	60087.000000	6008.700000	49940.175474	20.000000
C:\Users\cware\Desktop\Steller25Nov\TagTesting25Nov2013\M11.DSG	11-1-2013	15:7:31	60088.000000	6008.800000	49948.265158	20.000000
C:\Users\cware\Desktop\Steller25Nov\TagTesting25Nov2013\M11.DSG	11-1-2013	15:7:31	60089.000000	6008.900000	49946.323341	20.000000
C:\Users\cware\Desktop\Steller25Nov\TagTesting25Nov2013\M11.DSG	11-1-2013	15:7:31	60090.000000	6009.000000	49940.698242	20.000000
C:\Users\cware\Desktop\Steller25Nov\TagTesting25Nov2013\M11.DSG	11-1-2013	15:7:31	60091.000000	6009.100000	49942.937999	20.000000
C:\Users\cware\Desktop\Steller25Nov\TagTesting25Nov2013\M11.DSG	11-1-2013	15:7:31	60092.000000	6009.200000	49956.603498	20.000000
C:\Users\cware\Desktop\Steller25Nov\TagTesting25Nov2013\M11.DSG	11-1-2013	15:7:31	60093.000000	6009.300000	49945.924918	20.000000
C:\Users\cware\Desktop\Steller25Nov\TagTesting25Nov2013\M11.DSG	11-1-2013	15:7:31	60094.000000	6009.400000	49929.422125	20.000000
C:\Users\cware\Desktop\Steller25Nov\TagTesting25Nov2013\M11.DSG	11-1-2013	15:7:31	60095.000000	6009.500000	49957.499241	20.000000
C:\Users\cware\Desktop\Steller25Nov\TagTesting25Nov2013\M11.DSG	11-1-2013	15:7:31	60096.000000	6009.600000	49958.644284	20.000000
C:\Users\cware\Desktop\Steller25Nov\TagTesting25Nov2013\M11.DSG	11-1-2013	15:7:31	60097.000000	6009.700000	49977.188082	20.000000
C:\Users\cware\Desktop\Steller25Nov\TagTesting25Nov2013\M11.DSG	11-1-2013	15:7:31	60098.000000	6009.800000	49970.442332	20.000000
C:\Users\cware\Desktop\Steller25Nov\TagTesting25Nov2013\M11.DSG	11-1-2013	15:7:31	60099.000000	6009.900000	49976.889307	20.000000
C:\Users\cware\Desktop\Steller25Nov\TagTesting25Nov2013\M11.DSG	11-1-2013	15:7:31	60100.000000	6010.000000	49983.111815	20.000000
C:\Users\cware\Desktop\Steller25Nov\TagTesting25Nov2013\M11.DSG	11-1-2013	15:7:31	60101.000000	6010.100000	49986.670996	20.000000
C:\Users\cware\Desktop\Steller25Nov\TagTesting25Nov2013\M11.DSG	11-1-2013	15:7:31	60102.000000	6010.200000	49988.662425	20.000000
C:\Users\cware\Desktop\Steller25Nov\TagTesting25Nov2013\M11.DSG	11-1-2013	15:7:31	60103.000000	6010.300000	49983.709239	20.000000
C:\Users\cware\Desktop\Steller25Nov\TagTesting25Nov2013\M11.DSG	11-1-2013	15:7:31	60104.000000	6010.400000	49991.002323	20.000000
C:\Users\cware\Desktop\Steller25Nov\TagTesting25Nov2013\M11.DSG	11-1-2013	15:7:31	60105.000000	6010.500000	49983.061577	20.000000
C:\Users\cware\Desktop\Steller25Nov\TagTesting25Nov2013\M11.DSG	11-1-2013	15:7:31	60106.000000	6010.600000	50001.082862	20.000000
C:\Users\cware\Desktop\Steller25Nov\TagTesting25Nov2013\M11.DSG	11-1-2013	15:7:31	60107.000000	6010.700000	50000.833873	20.000000
C:\Users\cware\Desktop\Steller25Nov\TagTesting25Nov2013\M11.DSG	11-1-2013	15:7:31	60108.000000	6010.800000	49994.810383	20.000000
C:\Users\cware\Desktop\Steller25Nov\TagTesting25Nov2013\M11.DSG	11-1-2013	15:7:31	60109.000000	6010.900000	50004.094655	20.000000
C:\Users\cware\Desktop\Steller25Nov\TagTesting25Nov2013\M11.DSG	11-1-2013	15:7:31	60110.000000	6011.000000	49999.415366	20.000000
C:\Users\cware\Desktop\Steller25Nov\TagTesting25Nov2013\M11.DSG	11-1-2013	15:7:31	60111.000000	6011.100000	49998.718155	20.000000
C:\Users\cware\Desktop\Steller25Nov\TagTesting25Nov2013\M11.DSG	11-1-2013	15:7:31	60112.000000	6011.200000	49995.880485	20.000000
C:\Users\cware\Desktop\Steller25Nov\TagTesting25Nov2013\M11.DSG	11-1-2013	15:7:31	60113.000000	6011.300000	49992.993164	20.000000
C:\Users\cware\Desktop\Steller25Nov\TagTesting25Nov2013\M11.DSG	11-1-2013	15:7:31	60114.000000	6011.400000	49994.461711	20.000000
C:\Users\cware\Desktop\Steller25Nov\TagTesting25Nov2013\M11.DSG	11-1-2013	15:7:31	60115.000000	6011.500000	49983.360103	20.000000
C:\Users\cware\Desktop\Steller25Nov\TagTesting25Nov2013\M11.DSG	11-1-2013	15:7:31	60116.000000	6011.600000	49980.398302	20.000000
C:\Users\cware\Desktop\Steller25Nov\TagTesting25Nov2013\M11.DSG	11-1-2013	15:7:31	60117.000000	6011.700000	49974.772700	20.000000
C:\Users\cware\Desktop\Steller25Nov\TagTesting25Nov2013\M11.DSG	11-1-2013	15:7:31	60118.000000	6011.800000	49975.071046	20.000000
C:\Users\cware\Desktop\Steller25Nov\TagTesting25Nov2013\M11.DSG	11-1-2013	15:7:31	60119.000000	6011.900000	49970.118075	20.000000
C:\Users\cware\Desktop\Steller25Nov\TagTesting25Nov2013\M11.DSG	11-1-2013	15:7:31	60120.000000	6012.000000	49961.505601	20.000000
C:\Users\cware\Desktop\Steller25Nov\TagTesting25Nov2013\M11.DSG	11-1-2013	15:7:31	60121.000000	6012.100000	49960.734028	20.000000
C:\Users\cware\Desktop\Steller25Nov\TagTesting25Nov2013\M11.DSG	11-1-2013	15:7:31	60122.000000	6012.200000	49949.458652	20.000000
C:\Users\cware\Desktop\Steller25Nov\TagTesting25Nov2013\M11.DSG	11-1-2013	15:7:31	60123.000000	6012.300000	49958.518747	20.000000
C:\Users\cware\Desktop\Steller25Nov\TagTesting25Nov2013\M11.DSG	11-1-2013	15:7:31	60124.000000	6012.400000	49960.634653	20.000000
C:\Users\cware\Desktop\Steller25Nov\TagTesting25Nov2013\M11.DSG	11-1-2013	15:7:31	60125.000000	6012.500000	49950.554066	20.000000
C:\Users\cware\Desktop\Steller25Nov\TagTesting25Nov2013\M11.DSG	11-1-2013	15:7:31	60126.000000	6012.600000	49955.781210	20.000000
C:\Users\cware\Desktop\Steller25Nov\TagTesting25Nov2013\M11.DSG	11-1-2013	15:7:31	60127.000000	6012.700000	49957.548668	20.000000
C:\Users\cware\Desktop\Steller25Nov\TagTesting25Nov2013\M11.DSG	11-1-2013	15:7:31	60128.000000	6012.800000	49965.513888	20.000000
C:\Users\cware\Desktop\Steller25Nov\TagTesting25Nov2013\M11.DSG	11-1-2013	15:7:31	60129.000000	6012.900000	49967.430416	20.000000
C:\Users\cware\Desktop\Steller25Nov\TagTesting25Nov2013\M11.DSG	11-1-2013	15:7:31	60130.000000	6013.000000	49970.542037	20.000000
C:\Users\cware\Desktop\Steller25Nov\TagTesting25Nov2013\M11.DSG	11-1-2013	15:7:31	60131.000000	6013.100000	49973.728128	20.000000
C:\Users\cware\Desktop\Steller25Nov\TagTesting25Nov2013\M11.DSG	11-1-2013	15:7:31	60132.000000	6013.200000	49980.199788	20.000000
C:\Users\cware\Desktop\Steller25Nov\TagTesting25Nov2013\M11.DSG	11-1-2013	15:7:31	60133.000000	6013.300000	49964.941628	20.000000
C:\Users\cware\Desktop\Steller25Nov\TagTesting25Nov2013\M11.DSG	11-1-2013	15:7:31	60134.000000	6013.400000	49974.698952	20.000000
C:\Users\cware\Desktop\Steller25Nov\TagTesting25Nov2013\M11.DSG	11-1-2013	15:7:31	60135.000000	6013.500000	49974.076720	20.000000
C:\Users\cware\Desktop\Steller25Nov\TagTesting25Nov2013\M11.DSG	11-1-2013	15:7:31	60136.000000	6013.600000	49966.086587	20.000000
C:\Users\cware\Desktop\Steller25Nov\TagTesting25Nov2013\M11.DSG	11-1-2013	15:7:31	60137.000000	6013.700000	49974.002179	20.000000
C:\Users\cware\Desktop\Steller25Nov\TagTesting25Nov2013\M11.DSG	11-1-2013	15:7:31	60138.000000	6013.800000	49983.610201	20.000000
C:\Users\cware\Desktop\Steller25Nov\TagTesting25Nov2013\M11.DSG	11-1-2013	15:7:31	60139.000000	6013.900000	49966.310764	20.000000
C:\Users\cware\Desktop\Steller25Nov\TagTesting25Nov2013\M11.DSG	11-1-2013	15:7:31	60140.000000	6014.000000	49985.726133	20.000000
C:\Users\cware\Desktop\Steller25Nov\TagTesting25Nov2013\M11.DSG	11-1-2013	15:7:31	60141.000000	6014.100000	49991.177007	20.000000
C:\Users\cware\Desktop\Steller25Nov\TagTesting25Nov2013\M11.DSG	11-1-2013	15:7:31	60142.000000	6014.200000	49992.371898	20.000000
C:\Users\cware\Desktop\Steller25Nov\TagTesting25Nov2013\M11.DSG	11-1-2013	15:7:31	60143.000000	6014.300000	50006.883442	20.000000
C:\Users\cware\Desktop\Steller25Nov\TagTesting25Nov2013\M11.DSG	11-1-2013	15:7:31	60144.000000	6014.400000	50007.530691	20.000000
C:\Users\cware\Desktop\Steller25Nov\TagTesting25Nov2013\M11.DSG	11-1-2013	15:7:31	60145.000000	6014.500000	50004.742956	20.000000
C:\Users\cware\Desktop\Steller25Nov\TagTesting25Nov2013\M11.DSG	11-1-2013	15:7:31	60146.000000	6014.600000	50013.106271	20.000000
C:\Users\cware\Desktop\Steller25Nov\TagTesting25Nov2013\M11.DSG	11-1-2013	15:7:31	60147.000000	6014.700000	50006.186525	20.000000
C:\Users\cware\Desktop\Steller25Nov\TagTesting25Nov2013\M11.DSG	11-1-2013	15:7:31	60148.000000	6014.800000	50004.643414	20.000000
C:\Users\cware\Desktop\Steller25Nov\TagTesting25Nov2013\M11.DSG	11-1-2013	15:7:31	60149.000000	6014.900000	50006.485063	20.000000
C:\Users\cware\Desktop\Steller25Nov\TagTesting25Nov2013\M11.DSG	11-1-2013	15:7:31	60150.000000	6015.000000	50012.882221	20.000000
C:\Users\cware\Desktop\Steller25Nov\TagTesting25Nov2013\M11.DSG	11-1-2013	15:7:31	60151.000000	6015.100000	50008.900122	20.000000
C:\Users\cware\Desktop\Steller25Nov\TagTesting25Nov2013\M11.DSG	11-1-2013	15:7:31	60152.000000	6015.200000	50007.978979	20.000000
C:\Users\cware\Desktop\Steller25Nov\TagTesting25Nov2013\M11.DSG	11-1-2013	15:7:31	60153.000000	6015.300000	50008.850090	20.000000
C:\Users\cware\Desktop\Steller25Nov\TagTesting25Nov2013\M11.DSG	11-1-2013	15:7:31	60154.000000	6015.400000	50012.708265	20.000000
C:\Users\cware\Desktop\Steller25Nov\TagTesting25Nov2013\M11.DSG	11-1-2013	15:7:31	60155.000000	6015.500000	50003.498376	20.000000
C:\Users\cware\Desktop\Steller25Nov\TagTesting25Nov2013\M11.DSG	11-1-2013	15:7:31	60156.000000	6015.600000	50005.166397	20.000000
C:\Users\cware\Desktop\Steller25Nov\TagTesting25Nov2013\M11.DSG	11-1-2013	15:7:31	60157.000000	6015.700000	50004.768273	20.000000
C:\Users\cware\Desktop\Steller25Nov\TagTesting25Nov2013\M11.DSG	11-1-2013	15:7:31	60158.000000	6015.800000	49998.296745	20.000000
C:\Users\cware\Desktop\Steller25Nov\TagTesting25Nov2013\M11.DSG	11-1-2013	15:7:31	60159.000000	6015.900000	50002.204035	20.000000
C:\Users\cware\Desktop\Steller25Nov\TagTesting25Nov2013\M11.DSG	11-1-2013	15:7:31	60160.000000	6016.000000	49992.471637	20.000000
C:\Users\cware\Desktop\Steller25Nov\TagTesting25Nov2013\M11.DSG	11-1-2013	15:7:31	60161.000000	6016.100000	49988.638397	20.000000
C:\Users\cware\Desktop\Steller25Nov\TagTesting25Nov2013\M11.DSG	11-1-2013	15:7:31	60162.000000	6016.200000	49989.335086	20.000000
C:\Users\cware\Desktop\Steller25Nov\TagTesting25Nov2013\M11.DSG	11-1-2013	15:7:31	60163.000000	6016.300000	49981.643913	20.000000
C:\Users\cware\Desktop\Steller25Nov\TagTesting25Nov2013\M11.DSG	11-1-2013	15:7:31	60164.000000	6016.400000	49991.500472	20.000000
C:\Users\cware\Desktop\Steller25Nov\TagTesting25Nov2013\M11.DSG	11-1-2013	15:7:31	60165.000000	6016.500000	49987.195039	20.000000
C:\Users\cware\Desktop\Steller25Nov\TagTesting25Nov2013\M11.DSG	11-1-2013	15:7:31	60166.000000	6016.600000	49980.499063	20.000000
C:\Users\cware\Desktop\Steller25Nov\TagTesting25Nov2013\M11.DSG	11-1-2013	15:7:31	60167.000000	6016.700000	49967.505366	20.000000
C:\Users\cware\Desktop\Steller25Nov\TagTesting25Nov2013\M11.DSG	11-1-2013	15:7:31	60168.000000	6016.800000	49980.473786	20.000000
C:\Users\cware\Desktop\Steller25Nov\TagTesting25Nov2013\M11.DSG	11-1-2013	15:7:31	60169.000000	6016.900000	49981.868572	20.000000
C:\Users\cware\Desktop\Steller25Nov\TagTesting25Nov2013\M11.DSG	11-1-2013	15:7:31	60170.000000	6017.000000	49986.000438	20.000000
C:\Users\cware\Desktop\Steller25Nov\TagTesting25Nov2013\M11.DSG	11-1-2013	15:7:31	60171.000000	6017.100000	49984.656626	20.000000
C:\Users\cware\Desktop\Steller25Nov\TagTesting25Nov2013\M11.DSG	11-1-2013	15:7:31	60172.000000	6017.200000	49988.564842	20.000000
C:\Users\cware\Desktop\Steller25Nov\TagTesting25Nov2013\M11.DSG	11-1-2013	15:7:31	60173.000000	6017.300000	49996.928288	20.000000
C:\Users\cware\Desktop\Steller25Nov\TagTesting25Nov2013\M11.DSG	11-1-2013	15:7:31	60174.000000	6017.400000	49993.219498	20.000000
C:\Users\cware\Desktop\Steller25Nov\TagTesting25Nov2013\M11.DSG	11-1-2013	15:7:31	60175.000000	6017.500000	49986.250540	20.000000
C:\Users\cware\Desktop\Steller25Nov\TagTesting25Nov2013\M11.DSG	11-1-2013	15:7:31	60176.000000	6017.600000	49976.866778	20.000000
C:\Users\cware\Desktop\Steller25Nov\TagTesting25Nov2013\M11.DSG	11-1-2013	15:7:31	60177.000000	6017.700000	49973.332309	20.000000
C:\Users\cware\Desktop\Steller25Nov\TagTesting25Nov2013\M11.DSG	11-1-2013	15:7:31	60178.000000	6017.800000	49960.314491	20.000000
C:\Users\cware\Desktop\Steller25Nov\TagTesting25Nov2013\M11.DSG	11-1-2013	15:7:31	60179.000000	6017.900000	49973.058635	20.000000
C:\Users\cware\Desktop\Steller25Nov\TagTesting25Nov2013\M11.DSG	11-1-2013	15:7:31	60180.000000	6018.000000	49970.619330	20.000000
C:\Users\cware\Desktop\Steller25Nov\TagTesting25Nov2013\M11.DSG	11-1-2013	15:7:31	60181.000000	6018.100000	49969.399798	20.000000
C:\Users\cware\Desktop\Steller25Nov\TagTesting25Nov2013\M11.DSG	11-1-2013	15:7:31	60182.000000	6018.200000	49963.624841	20.000000
C:\Users\cware\Desktop\Steller25Nov\TagTesting25Nov2013\M11.DSG	11-1-2013	15:7:31	60183.000000	6018.300000	49971.514920	20.000000
C:\Users\cware\Desktop\Steller25Nov\TagTesting25Nov2013\M11.DSG	11-1-2013	15:7:31	60184.000000	6018.400000	49966.113630	20.000000
C:\Users\cware\Desktop\Steller25Nov\TagTesting25Nov2013\M11.DSG	11-1-2013	15:7:31	60185.000000	6018.500000	49949.585148	20.000000
C:\Users\cware\Desktop\Steller25Nov\TagTesting25Nov2013\M11.DSG	11-1-2013	15:7:31	60186.000000	6018.600000	49957.849744	20.000000
C:\Users\cware\Desktop\Steller25Nov\TagTesting25Nov2013\M11.DSG	11-1-2013	15:7:31	60187.000000	6018.700000	49963.450122	20.000000
C:\Users\cware\Desktop\Steller25Nov\TagTesting25Nov2013\M11.DSG	11-1-2013	15:7:31	60188.000000	6018.800000	49955.011600	20.000000
C:\Users\cware\Desktop\Steller25Nov\TagTesting25Nov2013\M11.DSG	11-1-2013	15:7:31	60189.000000	6018.900000	49956.281913	20.000000
C:\Users\cware\Desktop\Steller25Nov\TagTesting25Nov2013\M11.DSG	11-1-2013	15:7:31	60190.000000	6019.000000	49955.883872	20.000000
C:\Users\cware\Desktop\Steller25Nov\TagTesting25Nov2013\M11.DSG	11-1-2013	15:7:31	60191.000000	6019.100000	49957.875322	20.000000
C:\Users\cware\Desktop\Steller25Nov\TagTesting25Nov2013\M11.DSG	11-1-2013	15:7:31	60192.000000	6019.200000	49964.646275	20.000000
C:\Users\cware\Desktop\Steller25Nov\TagTesting25Nov2013\M11.DSG	11-1-2013	15:7:31	60193.000000	6019.300000	49967.135813	20.000000
C:\Users\cware\Desktop\Steller25Nov\TagTesting25Nov2013\M11.DSG	11-1-2013	15:7:31	60194.000000	6019.400000	49967.061420	20.000000
C:\Users\cware\Desktop\Steller25Nov\TagTesting25Nov2013\M11.DSG	11-1-2013	15:7:31	60195.000000	6019.500000	49966.588373	20.000000
C:\Users\cware\Desktop\Steller25Nov\TagTesting25Nov2013\M11.DSG	11-1-2013	15:7:31	60196.000000	6019.600000	49970.396884	20.000000
C:\Users\cware\Desktop\Steller25Nov\TagTesting25Nov2013\M11.DSG	11-1-2013	15:7:31	60197.000000	6019.700000	49984.435685	20.000000
C:\Users\cware\Desktop\Steller25Nov\TagTesting25Nov2013\M11.DSG	11-1-2013	15:7:31	60198.000000	6019.800000	49976.047540	20.000000
C:\Users\cware\Desktop\Steller25Nov\TagTesting25Nov2013\M11.DSG	11-1-2013	15:7:31	60199.000000	6019.900000	49977.466419	20.000000
C:\Users\cware\Desktop\Steller25Nov\TagTesting25Nov2013\M11.DSG	11-1-2013	15:7:31	60200.000000	6020.000000	49974.006710	20.000000
C:\Users\cware\Desktop\Steller25Nov\TagTesting25Nov2013\M11.DSG	11-1-2013	15:7:31	60201.000000	6020.100000	49962.581803	20.000000
C:\Users\cware\Desktop\Steller25Nov\TagTesting25Nov2013\M11.DSG	11-1-2013	15:7:31	60202.000000	6020.200000	49966.041560	20.000000
C:\Users\cware\Desktop\Steller25Nov\TagTesting25Nov2013\M11.DSG	11-1-2013	15:7:31	60203.000000	6020.300000	49976.919107	20.000000
C:\Users\cware\Desktop\Steller25Nov\TagTesting25Nov2013\M11.DSG	11-1-2013	15:7:31	60204.000000	6020.400000	49976.520925	20.000000
C:\Users\cware\Desktop\Steller25Nov\TagTesting25Nov2013\M11.DSG	11-1-2013	15:7:31	60205.000000	6020.500000	49981.399842	20.000000
C:\Users\cware\Desktop\Steller25Nov\TagTesting25Nov2013\M11.DSG	11-1-2013	15:7:31	60206.000000	6020.600000	49979.010108	20.000000
C:\Users\cware\Desktop\Steller25Nov\TagTesting25Nov2013\M11.DSG	11-1-2013	15:7:31	60207.000000	6020.700000	49979.184600	20.000000
C:\Users\cware\Desktop\Steller25Nov\TagTesting25Nov2013\M11.DSG	11-1-2013	15:7:31	60208.000000	6020.800000	49983.615141	20.000000
C:\Users\cware\Desktop\Steller25Nov\TagTesting25Nov2013\M11.DSG	11-1-2013	15:7:31	60209.000000	6020.900000	49979.358749	20.000000
C:\Users\cware\Desktop\Steller25Nov\TagTesting25Nov2013\M11.DSG	11-1-2013	15:7:31	60210.000000	6021.000000	49982.271018	20.000000
C:\Users\cware\Desktop\Steller25Nov\TagTesting25Nov2013\M11.DSG	11-1-2013	15:7:31	60211.000000	6021.100000	49979.483410	20.000000
C:\Users\cware\Desktop\Steller25Nov\TagTesting25Nov2013\M11.DSG	11-1-2013	15:7:31	60212.000000	6021.200000	49986.826531	20.000000
C:\Users\cware\Desktop\Steller25Nov\TagTesting25Nov2013\M11.DSG	11-1-2013	15:7:31	60213.000000	6021.300000	49976.421729	20.000000
C:\Users\cware\Desktop\Steller25Nov\TagTesting25Nov2013\M11.DSG	11-1-2013	15:7:31	60214.000000	6021.400000	49973.459718	20.000000
C:\Users\cware\Desktop\Steller25Nov\TagTesting25Nov2013\M11.DSG	11-1-2013	15:7:31	60215.000000	6021.500000	49981.972677	20.000000
C:\Users\cware\Desktop\Steller25Nov\TagTesting25Nov2013\M11.DSG	11-1-2013	15:7:31	60216.000000	6021.600000	49973.758594	20.000000
C:\Users\cware\Desktop\Steller25Nov\TagTesting25Nov2013\M11.DSG	11-1-2013	15:7:31	60217.000000	6021.700000	49958.774150	20.000000
C:\Users\cware\Desktop\Steller25Nov\TagTesting25Nov2013\M11.DSG	11-1-2013	15:7:31	60218.000000	6021.800000	49963.379081	20.000000
C:\Users\cware\Desktop\Steller25Nov\TagTesting25Nov2013\M11.DSG	11-1-2013	15:7:31	60219.000000	6021.900000	49969.302824	20.000000
C:\Users\cware\Desktop\Steller25Nov\TagTesting25Nov2013\M11.DSG	11-1-2013	15:7:31	60220.000000	6022.000000	49974.131516	20.000000
C:\Users\cware\Desktop\Steller25Nov\TagTesting25Nov2013\M11.DSG	11-1-2013	15:7:31	60221.000000	6022.100000	49965.469185	20.000000
C:\Users\cware\Desktop\Steller25Nov\TagTesting25Nov2013\M11.DSG	11-1-2013	15:7:31	60222.000000	6022.200000	49974.480209	20.000000
C:\Users\cware\Desktop\Steller25Nov\TagTesting25Nov2013\M11.DSG	11-1-2013	15:7:31	60223.000000	6022.300000	49964.225485	20.000000
C:\Users\cware\Desktop\Steller25Nov\TagTesting25Nov2013\M11.DSG	11-1-2013	15:7:31	60224.000000	6022.400000	49956.384776	20.000000
C:\Users\cware\Desktop\Steller25Nov\TagTesting25Nov2013\M11.DSG	11-1-2013	15:7:31	60225.000000	6022.500000	49969.203711	20.000000
C:\Users\cware\Desktop\Steller25Nov\TagTesting25Nov2013\M11.DSG	11-1-2013	15:7:31	60226.000000	6022.600000	49975.128304	20.000000
C:\Users\cware\Desktop\Steller25Nov\TagTesting25Nov2013\M11.DSG	11-1-2013	15:7:31	60227.000000	6022.700000	49976.721539	20.000000
C:\Users\cware\Desktop\Steller25Nov\TagTesting25Nov2013\M11.DSG	11-1-2013	15:7:31	60228.000000	6022.800000	49977.817278	20.000000
C:\Users\cware\Desktop\Steller25Nov\TagTesting25Nov2013\M11.DSG	11-1-2013	15:7:31	60229.000000	6022.900000	49984.313356	20.000000
C:\Users\cware\Desktop\Steller25Nov\TagTesting25Nov2013\M11.DSG	11-1-2013	15:7:31	60230.000000	6023.000000	49986.130955	20.000000
C:\Users\cware\Desktop\Steller25Nov\TagTesting25Nov2013\M11.DSG	11-1-2013	15:7:31	60231.000000	6023.100000	49988.719940	20.000000
C:\Users\cware\Desktop\Steller25Nov\TagTesting25Nov2013\M11.DSG	11-1-2013	15:7:31	60232.000000	6023.200000	49983.019690	20.000000
C:\Users\cware\Desktop\Steller25Nov\TagTesting25Nov2013\M11.DSG	11-1-2013	15:7:31	60233.000000	6023.300000	49988.670070	20.000000
C:\Users\cware\Desktop\Steller25Nov\TagTesting25Nov2013\M11.DSG	11-1-2013	15:7:31	60234.000000	6023.400000	49980.132789	20.000000
C:\Users\cware\Desktop\Steller25Nov\TagTesting25Nov2013\M11.DSG	11-1-2013	15:7:31	60235.000000	6023.500000	49982.870672	20.000000
C:\Users\cware\Desktop\Steller25Nov\TagTesting25Nov2013\M11.DSG	11-1-2013	15:7:31	60236.000000	6023.600000	49976.822225	20.000000
C:\Users\cware\Desktop\Steller25Nov\TagTesting25Nov2013\M11.DSG	11-1-2013	15:7:31	60237.000000	6023.700000	49989.790704	20.000000
C:\Users\cware\Desktop\Steller25Nov\TagTesting25Nov2013\M11.DSG	11-1-2013	15:7:31	60238.000000	6023.800000	49983.717400	20.000000
C:\Users\cware\Desktop\Steller25Nov\TagTesting25Nov2013\M11.DSG	11-1-2013	15:7:31	60239.000000	6023.900000	49984.812578	20.000000
C:\Users\cware\Desktop\Steller25Nov\TagTesting25Nov2013\M11.DSG	11-1-2013	15:7:31	60240.000000	6024.000000	49981.277705	20.000000
C:\Users\cware\Desktop\Steller25Nov\TagTesting25Nov2013\M11.DSG	11-1-2013	15:7:31	60241.000000	6024.100000	49976.498944	20.000000
C:\Users\cware\Desktop\Steller25Nov\TagTesting25Nov2013\M11.DSG	11-1-2013	15:7:31	60242.000000	6024.200000	49972.864950	20.000000
C:\Users\cware\Desktop\Steller25Nov\TagTesting25Nov2013\M11.DSG	11-1-2013	15:7:31	60243.000000	6024.300000	49968.733214	20.000000
C:\Users\cware\Desktop\Steller25Nov\TagTesting25Nov2013\M11.DSG	11-1-2013	15:7:31	60244.000000	6024.400000	49963.580589	20.000000
C:\Users\cware\Desktop\Steller25Nov\TagTesting25Nov2013\M11.DSG	11-1-2013	15:7:31	60245.000000	6024.500000	49936.424764	20.000000
C:\Users\cware\Desktop\Steller25Nov\TagTesting25Nov2013\M11.DSG	11-1-2013	15:7:31	60246.000000	6024.600000	49923.755515	20.000000
C:\Users\cware\Desktop\Steller25Nov\TagTesting25Nov2013\M11.DSG	11-1-2013	15:7:31	60247.000000	6024.700000	49908.447281	20.000000
C:\Users\cware\Desktop\Steller25Nov\TagTesting25Nov2013\M11.DSG	11-1-2013	15:7:31	60248.000000	6024.800000	49892.168864	20.000000
C:\Users\cware\Desktop\Steller25Nov\TagTesting25Nov2013\M11.DSG	11-1-2013	15:7:31	60249.000000	6024.900000	49877.334132	20.000000
C:\Users\cware\Desktop\Steller25Nov\TagTesting25Nov2013\M11.DSG	11-1-2013	15:7:31	60250.000000	6025.000000	49855.330385	20.000000
C:\Users\cware\Desktop\Steller25Nov\TagTesting25Nov2013\M11.DSG	11-1-2013	15:7:31	60251.000000	6025.100000	49835.392902	20.000000
C:\Users\cware\Desktop\Steller25Nov\TagTesting25Nov2013\M11.DSG	11-1-2013	15:7:31	60252.000000	6025.200000	49817.073269	20.000000
C:\Users\cware\Desktop\Steller25Nov\TagTesting25Nov2013\M11.DSG	11-1-2013	15:7:31	60253.000000	6025.300000	49794.223420	20.000000
C:\Users\cware\Desktop\Steller25Nov\TagTesting25Nov2013\M11.DSG	11-1-2013	15:7:31	60254.000000	6025.400000	49774.908102	20.000000
C:\Users\cware\Desktop\Steller25Nov\TagTesting25Nov2013\M11.DSG	11-1-2013	15:7:31	60255.000000	6025.500000	49752.157931	20.000000
C:\Users\cware\Desktop\Steller25Nov\TagTesting25Nov2013\M11.DSG	11-1-2013	15:7:31	60256.000000	6025.600000	49727.491147	20.000000
C:\Users\cware\Desktop\Steller25Nov\TagTesting25Nov2013\M11.DSG	11-1-2013	15:7:31	60257.000000	6025.700000	49704.093365	20.000000
C:\Users\cware\Desktop\Steller25Nov\TagTesting25Nov2013\M11.DSG	11-1-2013	15:7:31	60258.000000	6025.800000	49684.877654	20.000000
C:\Users\cware\Desktop\Steller25Nov\TagTesting25Nov2013\M11.DSG	11-1-2013	15:7:31	60259.000000	6025.900000	49661.729170	20.000000
C:\Users\cware\Desktop\Steller25Nov\TagTesting25Nov2013\M11.DSG	11-1-2013	15:7:31	60260.000000	6026.000000	49642.139737	20.000000
C:\Users\cware\Desktop\Steller25Nov\TagTesting25Nov2013\M11.DSG	11-1-2013	15:7:31	60261.000000	6026.100000	49624.915429	20.000000
C:\Users\cware\Desktop\Steller25Nov\TagTesting25Nov2013\M11.DSG	11-1-2013	15:7:31	60262.000000	6026.200000	49600.098642	20.000000
C:\Users\cware\Desktop\Steller25Nov\TagTesting25Nov2013\M11.DSG	11-1-2013	15:7:31	60263.000000	6026.300000	49584.666185	20.000000
C:\Users\cware\Desktop\Steller25Nov\TagTesting25Nov2013\M11.DSG	11-1-2013	15:7:31	60264.000000	6026.400000	49566.669273	20.000000
C:\Users\cware\Desktop\Steller25Nov\TagTesting25Nov2013\M11.DSG	11-1-2013	15:7:31	60265.000000	6026.500000	49556.264469	20.000000
C:\Users\cware\Desktop\Steller25Nov\TagTesting25Nov2013\M11.DSG	11-1-2013	15:7:31	60266.000000	6026.600000	49539.587098	20.000000
C:\Users\cware\Desktop\Steller25Nov\TagTesting25Nov2013\M11.DSG	11-1-2013	15:7:31	60267.000000	6026.700000	49529.953811	20.000000
C:\Users\cware\Desktop\Steller25Nov\TagTesting25Nov2013\M11.DSG	11-1-2013	15:7:31	60268.000000	6026.800000	49520.769969	20.000000
C:\Users\cware\Desktop\Steller25Nov\TagTesting25Nov2013\M11.DSG	11-1-2013	15:7:31	60269.000000	6026.900000	49513.426195	20.000000
C:\Users\cware\Desktop\Steller25Nov\TagTesting25Nov2013\M11.DSG	11-1-2013	15:7:31	60270.000000	6027.000000	49509.936088	20.000000
C:\Users\cware\Desktop\Steller25Nov\TagTesting25Nov2013\M11.DSG	11-1-2013	15:7:31	60271.000000	6027.100000	49510.461578	20.000000
C:\Users\cware\Desktop\Steller25Nov\TagTesting25Nov2013\M11.DSG	11-1-2013	15:7:31	60272.000000	6027.200000	49500.754109	20.000000
C:\Users\cware\Desktop\Steller25Nov\TagTesting25Nov2013\M11.DSG	11-1-2013	15:7:31	60273.000000	6027.300000	49495.301669	20.000000
C:\Users\cware\Desktop\Steller25Nov\TagTesting25Nov2013\M11.DSG	11-1-2013	15:7:31	60274.000000	6027.400000	49660.027594	20.000000
C:\Users\cware\Desktop\Steller25Nov\TagTesting25Nov2013\M11.DSG	11-1-2013	15:7:31	60275.000000	6027.500000	49906.756800	20.000000
C:\Users\cware\Desktop\Steller25Nov\TagTesting25Nov2013\M11.DSG	11-1-2013	15:7:31	60276.000000	6027.600000	49518.980848	20.000000
C:\Users\cware\Desktop\Steller25Nov\TagTesting25Nov2013\M11.DSG	11-1-2013	15:7:31	60277.000000	6027.700000	49519.702083	20.000000
C:\Users\cware\Desktop\Steller25Nov\TagTesting25Nov2013\M11.DSG	11-1-2013	15:7:31	60278.000000	6027.800000	49525.776214	20.000000
C:\Users\cware\Desktop\Steller25Nov\TagTesting25Nov2013\M11.DSG	11-1-2013	15:7:31	60279.000000	6027.900000	49519.778480	20.000000
C:\Users\cware\Desktop\Steller25Nov\TagTesting25Nov2013\M11.DSG	11-1-2013	15:7:31	60280.000000	6028.000000	49523.188237	20.000000
C:\Users\cware\Desktop\Steller25Nov\TagTesting25Nov2013\M11.DSG	11-1-2013	15:7:31	60281.000000	6028.100000	49540.377095	20.000000
C:\Users\cware\Desktop\Steller25Nov\TagTesting25Nov2013\M11.DSG	11-1-2013	15:7:31	60282.000000	6028.200000	49854.426110	20.000000
C:\Users\cware\Desktop\Steller25Nov\TagTesting25Nov2013\M11.DSG	11-1-2013	15:7:31	60283.000000	6028.300000	49892.362054	20.000000
C:\Users\cware\Desktop\Steller25Nov\TagTesting25Nov2013\M11.DSG	11-1-2013	15:7:31	60284.000000	6028.400000	49776.907480	20.000000
C:\Users\cware\Desktop\Steller25Nov\TagTesting25Nov2013\M11.DSG	11-1-2013	15:7:31	60285.000000	6028.500000	49493.166686	20.000000
C:\Users\cware\Desktop\Steller25Nov\TagTesting25Nov2013\M11.DSG	11-1-2013	15:7:31	60286.000000	6028.600000	49500.385979	20.000000
C:\Users\cware\Desktop\Steller25Nov\TagTesting25Nov2013\M11.DSG	11-1-2013	15:7:31	60287.000000	6028.700000	49486.270564	20.000000
C:\Users\cware\Desktop\Steller25Nov\TagTesting25Nov2013\M11.DSG	11-1-2013	15:7:31	60288.000000	6028.800000	49441.335841	20.000000
C:\Users\cware\Desktop\Steller25Nov\TagTesting25Nov2013\M11.DSG	11-1-2013	15:7:31	60289.000000	6028.900000	49513.063755	20.000000
C:\Users\cware\Desktop\Steller25Nov\TagTesting25Nov2013\M11.DSG	11-1-2013	15:7:31	60290.000000	6029.000000	49423.822330	20.000000
C:\Users\cware\Desktop\Steller25Nov\TagTesting25Nov2013\M11.DSG	11-1-2013	15:7:31	60291.000000	6029.100000	49500.830001	20.000000
C:\Users\cware\Desktop\Steller25Nov\TagTesting25Nov2013\M11.DSG	11-1-2013	15:7:31	60292.000000	6029.200000	49378.101074	20.000000
C:\Users\cware\Desktop\Steller25Nov\TagTesting25Nov2013\M11.DSG	11-1-2013	15:7:31	60293.000000	6029.300000	49302.953184	20.000000
C:\Users\cware\Desktop\Steller25Nov\TagTesting25Nov2013\M11.DSG	11-1-2013	15:7:31	60294.000000	6029.400000	49066.116841	20.000000
C:\Users\cware\Desktop\Steller25Nov\TagTesting25Nov2013\M11.DSG	11-1-2013	15:7:31	60295.000000	6029.500000	49250.325503	20.000000
C:\Users\cware\Desktop\Steller25Nov\TagTesting25Nov2013\M11.DSG	11-1-2013	15:7:31	60296.000000	6029.600000	49383.445953	20.000000
C:\Users\cware\Desktop\Steller25Nov\TagTesting25Nov2013\M11.DSG	11-1-2013	15:7:31	60297.000000	6029.700000	49429.372785	20.000000
C:\Users\cware\Desktop\Steller25Nov\TagTesting25Nov2013\M11.DSG	11-1-2013	15:7:31	60298.000000	6029.800000	49452.422484	20.000000
C:\Users\cware\Desktop\Steller25Nov\TagTesting25Nov2013\M11.DSG	11-1-2013	15:7:31	60299.000000	6029.900000	49456.156905	20.000000
C:\Users\cware\Desktop\Steller25Nov\TagTesting25Nov2013\M11.DSG	11-1-2013	15:7:31	60300.000000	6030.000000	49458.795697	20.000000
C:\Users\cware\Desktop\Steller25Nov\TagTesting25Nov2013\M11.DSG	11-1-2013	15:7:31	60301.000000	6030.100000	49458.770793	20.000000
C:\Users\cware\Desktop\Steller25Nov\TagTesting25Nov2013\M11.DSG	11-1-2013	15:7:31	60302.000000	6030.200000	49463.201637	20.000000
C:\Users\cware\Desktop\Steller25Nov\TagTesting25Nov2013\M11.DSG	11-1-2013	15:7:31	60303.000000	6030.300000	49462.827977	20.000000
C:\Users\cware\Desktop\Steller25Nov\TagTesting25Nov2013\M11.DSG	11-1-2013	15:7:31	60304.000000	6030.400000	49464.296416	20.000000
C:\Users\cware\Desktop\Steller25Nov\TagTesting25Nov2013\M11.DSG	11-1-2013	15:7:31	60305.000000	6030.500000	49465.789498	20.000000
C:\Users\cware\Desktop\Steller25Nov\TagTesting25Nov2013\M11.DSG	11-1-2013	15:7:31	60306.000000	6030.600000	49466.162099	20.000000
C:\Users\cware\Desktop\Steller25Nov\TagTesting25Nov2013\M11.DSG	11-1-2013	15:7:31	60307.000000	6030.700000	49455.681396	20.000000
C:\Users\cware\Desktop\Steller25Nov\TagTesting25Nov2013\M11.DSG	11-1-2013	15:7:31	60308.000000	6030.800000	49443.757675	20.000000
C:\Users\cware\Desktop\Steller25Nov\TagTesting25Nov2013\M11.DSG	11-1-2013	15:7:31	60309.000000	6030.900000	49396.406989	20.000000
C:\Users\cware\Desktop\Steller25Nov\TagTesting25Nov2013\M11.DSG	11-1-2013	15:7:31	60310.000000	6031.000000	49457.840146	20.000000
C:\Users\cware\Desktop\Steller25Nov\TagTesting25Nov2013\M11.DSG	11-1-2013	15:7:31	60311.000000	6031.100000	49491.411829	20.000000
C:\Users\cware\Desktop\Steller25Nov\TagTesting25Nov2013\M11.DSG	11-1-2013	15:7:31	60312.000000	6031.200000	49481.512311	20.000000
C:\Users\cware\Desktop\Steller25Nov\TagTesting25Nov2013\M11.DSG	11-1-2013	15:7:31	60313.000000	6031.300000	49439.841118	20.000000
C:\Users\cware\Desktop\Steller25Nov\TagTesting25Nov2013\M11.DSG	11-1-2013	15:7:31	60314.000000	6031.400000	49459.615612	20.000000
C:\Users\cware\Desktop\Steller25Nov\TagTesting25Nov2013\M11.DSG	11-1-2013	15:7:31	60315.000000	6031.500000	49291.781399	20.000000
C:\Users\cware\Desktop\Steller25Nov\TagTesting25Nov2013\M11.DSG	11-1-2013	15:7:31	60316.000000	6031.600000	49462.505119	20.000000
C:\Users\cware\Desktop\Steller25Nov\TagTesting25Nov2013\M11.DSG	11-1-2013	15:7:31	60317.000000	6031.700000	49466.687382	20.000000
C:\Users\cware\Desktop\Steller25Nov\TagTesting25Nov2013\M11.DSG	11-1-2013	15:7:31	60318.000000	6031.800000	49473.560967	20.000000
C:\Users\cware\Desktop\Steller25Nov\TagTesting25Nov2013\M11.DSG	11-1-2013	15:7:31	60319.000000	6031.900000	49464.923141	20.000000
C:\Users\cware\Desktop\Steller25Nov\TagTesting25Nov2013\M11.DSG	11-1-2013	15:7:31	60320.000000	6032.000000	49468.880948	20.000000
C:\Users\cware\Desktop\Steller25Nov\TagTesting25Nov2013\M11.DSG	11-1-2013	15:7:31	60321.000000	6032.100000	49467.585532	20.000000
C:\Users\cware\Desktop\Steller25Nov\TagTesting25Nov2013\M11.DSG	11-1-2013	15:7:31	60322.000000	6032.200000	49461.561564	20.000000
C:\Users\cware\Desktop\Steller25Nov\TagTesting25Nov2013\M11.DSG	11-1-2013	15:7:31	60323.000000	6032.300000	49458.075242	20.000000
C:\Users\cware\Desktop\Steller25Nov\TagTesting25Nov2013\M11.DSG	11-1-2013	15:7:31	60324.000000	6032.400000	49437.393585	20.000000
C:\Users\cware\Desktop\Steller25Nov\TagTesting25Nov2013\M11.DSG	11-1-2013	15:7:31	60325.000000	6032.500000	49438.812137	20.000000
C:\Users\cware\Desktop\Steller25Nov\TagTesting25Nov2013\M11.DSG	11-1-2013	15:7:31	60326.000000	6032.600000	49440.131381	20.000000
C:\Users\cware\Desktop\Steller25Nov\TagTesting25Nov2013\M11.DSG	11-1-2013	15:7:31	60327.000000	6032.700000	49436.745565	20.000000
C:\Users\cware\Desktop\Steller25Nov\TagTesting25Nov2013\M11.DSG	11-1-2013	15:7:31	60328.000000	6032.800000	49430.323302	20.000000
C:\Users\cware\Desktop\Steller25Nov\TagTesting25Nov2013\M11.DSG	11-1-2013	15:7:31	60329.000000	6032.900000	49436.572034	20.000000
C:\Users\cware\Desktop\Steller25Nov\TagTesting25Nov2013\M11.DSG	11-1-2013	15:7:31	60330.000000	6033.000000	49437.443657	20.000000
C:\Users\cware\Desktop\Steller25Nov\TagTesting25Nov2013\M11.DSG	11-1-2013	15:7:31	60331.000000	6033.100000	49452.254883	20.000000
C:\Users\cware\Desktop\Steller25Nov\TagTesting25Nov2013\M11.DSG	11-1-2013	15:7:31	60332.000000	6033.200000	49453.100934	20.000000
C:\Users\cware\Desktop\Steller25Nov\TagTesting25Nov2013\M11.DSG	11-1-2013	15:7:31	60333.000000	6033.300000	49445.932136	20.000000
C:\Users\cware\Desktop\Steller25Nov\TagTesting25Nov2013\M11.DSG	11-1-2013	15:7:31	60334.000000	6033.400000	49446.602355	20.000000
C:\Users\cware\Desktop\Steller25Nov\TagTesting25Nov2013\M11.DSG	11-1-2013	15:7:31	60335.000000	6033.500000	49431.865222	20.000000
C:\Users\cware\Desktop\Steller25Nov\TagTesting25Nov2013\M11.DSG	11-1-2013	15:7:31	60336.000000	6033.600000	49421.933872	20.000000
C:\Users\cware\Desktop\Steller25Nov\TagTesting25Nov2013\M11.DSG	11-1-2013	15:7:31	60337.000000	6033.700000	49432.590386	20.000000
C:\Users\cware\Desktop\Steller25Nov\TagTesting25Nov2013\M11.DSG	11-1-2013	15:7:31	60338.000000	6033.800000	49442.248529	20.000000
C:\Users\cware\Desktop\Steller25Nov\TagTesting25Nov2013\M11.DSG	11-1-2013	15:7:31	60339.000000	6033.900000	49447.874948	20.000000
C:\Users\cware\Desktop\Steller25Nov\TagTesting25Nov2013\M11.DSG	11-1-2013	15:7:31	60340.000000	6034.000000	49444.561246	20.000000
C:\Users\cware\Desktop\Steller25Nov\TagTesting25Nov2013\M11.DSG	11-1-2013	15:7:31	60341.000000	6034.100000	49415.037307	20.000000
C:\Users\cware\Desktop\Steller25Nov\TagTesting25Nov2013\M11.DSG	11-1-2013	15:7:31	60342.000000	6034.200000	49419.296038	20.000000
C:\Users\cware\Desktop\Steller25Nov\TagTesting25Nov2013\M11.DSG	11-1-2013	15:7:31	60343.000000	6034.300000	49435.424682	20.000000
C:\Users\cware\Desktop\Steller25Nov\TagTesting25Nov2013\M11.DSG	11-1-2013	15:7:31	60344.000000	6034.400000	49428.376703	20.000000
C:\Users\cware\Desktop\Steller25Nov\TagTesting25Nov2013\M11.DSG	11-1-2013	15:7:31	60345.000000	6034.500000	49327.861579	20.000000
C:\Users\cware\Desktop\Steller25Nov\TagTesting25Nov2013\M11.DSG	11-1-2013	15:7:31	60346.000000	6034.600000	49315.402615	20.000000
C:\Users\cware\Desktop\Steller25Nov\TagTesting25Nov2013\M11.DSG	11-1-2013	15:7:31	60347.000000	6034.700000	49474.892811	20.000000
C:\Users\cware\Desktop\Steller25Nov\TagTesting25Nov2013\M11.DSG	11-1-2013	15:7:31	60348.000000	6034.800000	49484.754651	20.000000
C:\Users\cware\Desktop\Steller25Nov\TagTesting25Nov2013\M11.DSG	11-1-2013	15:7:31	60349.000000	6034.900000	49482.910304	20.000000
C:\Users\cware\Desktop\Steller25Nov\TagTesting25Nov2013\M11.DSG	11-1-2013	15:7:31	60350.000000	6035.000000	49483.783415	20.000000
C:\Users\cware\Desktop\Steller25Nov\TagTesting25Nov2013\M11.DSG	11-1-2013	15:7:31	60351.000000	6035.100000	49488.217330	20.000000
C:\Users\cware\Desktop\Steller25Nov\TagTesting25Nov2013\M11.DSG	11-1-2013	15:7:31	60352.000000	6035.200000	49483.014181	20.000000
C:\Users\cware\Desktop\Steller25Nov\TagTesting25Nov2013\M11.DSG	11-1-2013	15:7:31	60353.000000	6035.300000	49484.060623	20.000000
C:\Users\cware\Desktop\Steller25Nov\TagTesting25Nov2013\M11.DSG	11-1-2013	15:7:31	60354.000000	6035.400000	49457.711966	20.000000
C:\Users\cware\Desktop\Steller25Nov\TagTesting25Nov2013\M11.DSG	11-1-2013	15:7:31	60355.000000	6035.500000	49469.281976	20.000000
C:\Users\cware\Desktop\Steller25Nov\TagTesting25Nov2013\M11.DSG	11-1-2013	15:7:31	60356.000000	6035.600000	49467.335637	20.000000
C:\Users\cware\Desktop\Steller25Nov\TagTesting25Nov2013\M11.DSG	11-1-2013	15:7:31	60357.000000	6035.700000	49473.013669	20.000000
C:\Users\cware\Desktop\Steller25Nov\TagTesting25Nov2013\M11.DSG	11-1-2013	15:7:31	60358.000000	6035.800000	49478.894487	20.000000
C:\Users\cware\Desktop\Steller25Nov\TagTesting25Nov2013\M11.DSG	11-1-2013	15:7:31	60359.000000	6035.900000	49478.142472	20.000000
C:\Users\cware\Desktop\Steller25Nov\TagTesting25Nov2013\M11.DSG	11-1-2013	15:7:31	60360.000000	6036.000000	49476.224863	20.000000
C:\Users\cware\Desktop\Steller25Nov\TagTesting25Nov2013\M11.DSG	11-1-2013	15:7:31	60361.000000	6036.100000	49472.141126	20.000000
C:\Users\cware\Desktop\Steller25Nov\TagTesting25Nov2013\M11.DSG	11-1-2013	15:7:31	60362.000000	6036.200000	49469.453159	20.000000
C:\Users\cware\Desktop\Steller25Nov\TagTesting25Nov2013\M11.DSG	11-1-2013	15:7:31	60363.000000	6036.300000	49471.369362	20.000000
C:\Users\cware\Desktop\Steller25Nov\TagTesting25Nov2013\M11.DSG	11-1-2013	15:7:31	60364.000000	6036.400000	49455.187627	20.000000
C:\Users\cware\Desktop\Steller25Nov\TagTesting25Nov2013\M11.DSG	11-1-2013	15:7:31	60365.000000	6036.500000	49443.737224	20.000000
C:\Users\cware\Desktop\Steller25Nov\TagTesting25Nov2013\M11.DSG	11-1-2013	15:7:31	60366.000000	6036.600000	49442.467324	20.000000
C:\Users\cware\Desktop\Steller25Nov\TagTesting25Nov2013\M11.DSG	11-1-2013	15:7:31	60367.000000	6036.700000	49439.008369	20.000000
C:\Users\cware\Desktop\Steller25Nov\TagTesting25Nov2013\M11.DSG	11-1-2013	15:7:31	60368.000000	6036.800000	49450.758227	20.000000
C:\Users\cware\Desktop\Steller25Nov\TagTesting25Nov2013\M11.DSG	11-1-2013	15:7:31	60369.000000	6036.900000	49458.949138	20.000000
C:\Users\cware\Desktop\Steller25Nov\TagTesting25Nov2013\M11.DSG	11-1-2013	15:7:31	60370.000000	6037.000000	49465.496974	20.000000
C:\Users\cware\Desktop\Steller25Nov\TagTesting25Nov2013\M11.DSG	11-1-2013	15:7:31	60371.000000	6037.100000	49468.882601	20.000000
C:\Users\cware\Desktop\Steller25Nov\TagTesting25Nov2013\M11.DSG	11-1-2013	15:7:31	60372.000000	6037.200000	49474.308096	20.000000
C:\Users\cware\Desktop\Steller25Nov\TagTesting25Nov2013\M11.DSG	11-1-2013	15:7:31	60373.000000	6037.300000	49468.955912	20.000000
C:\Users\cware\Desktop\Steller25Nov\TagTesting25Nov2013\M11.DSG	11-1-2013	15:7:31	60374.000000	6037.400000	49464.275784	20.000000
C:\Users\cware\Desktop\Steller25Nov\TagTesting25Nov2013\M11.DSG	11-1-2013	15:7:31	60375.000000	6037.500000	49458.649145	20.000000
C:\Users\cware\Desktop\Steller25Nov\TagTesting25Nov2013\M11.DSG	11-1-2013	15:7:31	60376.000000	6037.600000	49452.449301	20.000000
C:\Users\cware\Desktop\Steller25Nov\TagTesting25Nov2013\M11.DSG	11-1-2013	15:7:31	60377.000000	6037.700000	49442.492822	20.000000
C:\Users\cware\Desktop\Steller25Nov\TagTesting25Nov2013\M11.DSG	11-1-2013	15:7:31	60378.000000	6037.800000	49430.941498	20.000000
C:\Users\cware\Desktop\Steller25Nov\TagTesting25Nov2013\M11.DSG	11-1-2013	15:7:31	60379.000000	6037.900000	49416.552473	20.000000
C:\Users\cware\Desktop\Steller25Nov\TagTesting25Nov2013\M11.DSG	11-1-2013	15:7:31	60380.000000	6038.000000	49398.702969	20.000000
C:\Users\cware\Desktop\Steller25Nov\TagTesting25Nov2013\M11.DSG	11-1-2013	15:7:31	60381.000000	6038.100000	49369.503397	20.000000
C:\Users\cware\Desktop\Steller25Nov\TagTesting25Nov2013\M11.DSG	11-1-2013	15:7:31	60382.000000	6038.200000	49310.334059	20.000000
C:\Users\cware\Desktop\Steller25Nov\TagTesting25Nov2013\M11.DSG	11-1-2013	15:7:31	60383.000000	6038.300000	49258.706699	20.000000
C:\Users\cware\Desktop\Steller25Nov\TagTesting25Nov2013\M11.DSG	11-1-2013	15:7:31	60384.000000	6038.400000	49200.627623	20.000000
C:\Users\cware\Desktop\Steller25Nov\TagTesting25Nov2013\M11.DSG	11-1-2013	15:7:31	60385.000000	6038.500000	49431.977010	20.000000
C:\Users\cware\Desktop\Steller25Nov\TagTesting25Nov2013\M11.DSG	11-1-2013	15:7:31	60386.000000	6038.600000	49392.917378	20.000000
C:\Users\cware\Desktop\Steller25Nov\TagTesting25Nov2013\M11.DSG	11-1-2013	15:7:31	60387.000000	6038.700000	49384.634216	20.000000
C:\Users\cware\Desktop\Steller25Nov\TagTesting25Nov2013\M11.DSG	11-1-2013	15:7:31	60388.000000	6038.800000	49227.136807	20.000000
C:\Users\cware\Desktop\Steller25Nov\TagTesting25Nov2013\M11.DSG	11-1-2013	15:7:31	60389.000000	6038.900000	49395.622524	20.000000
C:\Users\cware\Desktop\Steller25Nov\TagTesting25Nov2013\M11.DSG	11-1-2013	15:7:31	60390.000000	6039.000000	49462.281395	20.000000
C:\Users\cware\Desktop\Steller25Nov\TagTesting25Nov2013\M11.DSG	11-1-2013	15:7:31	60391.000000	6039.100000	49474.502855	20.000000
C:\Users\cware\Desktop\Steller25Nov\TagTesting25Nov2013\M11.DSG	11-1-2013	15:7:31	60392.000000	6039.200000	49421.957151	20.000000
C:\Users\cware\Desktop\Steller25Nov\TagTesting25Nov2013\M11.DSG	11-1-2013	15:7:31	60393.000000	6039.300000	49468.731207	20.000000
C:\Users\cware\Desktop\Steller25Nov\TagTesting25Nov2013\M11.DSG	11-1-2013	15:7:31	60394.000000	6039.400000	49481.221236	20.000000
C:\Users\cware\Desktop\Steller25Nov\TagTesting25Nov2013\M11.DSG	11-1-2013	15:7:31	60395.000000	6039.500000	49456.105518	20.000000
C:\Users\cware\Desktop\Steller25Nov\TagTesting25Nov2013\M11.DSG	11-1-2013	15:7:31	60396.000000	6039.600000	49439.726613	20.000000
C:\Users\cware\Desktop\Steller25Nov\TagTesting25Nov2013\M11.DSG	11-1-2013	15:7:31	60397.000000	6039.700000	49453.889726	20.000000
C:\Users\cware\Desktop\Steller25Nov\TagTesting25Nov2013\M11.DSG	11-1-2013	15:7:31	60398.000000	6039.800000	49456.753031	20.000000
C:\Users\cware\Desktop\Steller25Nov\TagTesting25Nov2013\M11.DSG	11-1-2013	15:7:31	60399.000000	6039.900000	49457.998301	20.000000
C:\Users\cware\Desktop\Steller25Nov\TagTesting25Nov2013\M11.DSG	11-1-2013	15:7:31	60400.000000	6040.000000	49462.329993	20.000000
C:\Users\cware\Desktop\Steller25Nov\TagTesting25Nov2013\M11.DSG	11-1-2013	15:7:31	60401.000000	6040.100000	49465.690767	20.000000
C:\Users\cware\Desktop\Steller25Nov\TagTesting25Nov2013\M11.DSG	11-1-2013	15:7:31	60402.000000	6040.200000	49468.105410	20.000000
C:\Users\cware\Desktop\Steller25Nov\TagTesting25Nov2013\M11.DSG	11-1-2013	15:7:31	60403.000000	6040.300000	49472.187949	20.000000
C:\Users\cware\Desktop\Steller25Nov\TagTesting25Nov2013\M11.DSG	11-1-2013	15:7:31	60404.000000	6040.400000	49470.967896	20.000000
C:\Users\cware\Desktop\Steller25Nov\TagTesting25Nov2013\M11.DSG	11-1-2013	15:7:31	60405.000000	6040.500000	49470.270640	20.000000
C:\Users\cware\Desktop\Steller25Nov\TagTesting25Nov2013\M11.DSG	11-1-2013	15:7:31	60406.000000	6040.600000	49476.677851	20.000000
C:\Users\cware\Desktop\Steller25Nov\TagTesting25Nov2013\M11.DSG	11-1-2013	15:7:31	60407.000000	6040.700000	49457.339433	20.000000
C:\Users\cware\Desktop\Steller25Nov\TagTesting25Nov2013\M11.DSG	11-1-2013	15:7:31	60408.000000	6040.800000	49482.009502	20.000000
C:\Users\cware\Desktop\Steller25Nov\TagTesting25Nov2013\M11.DSG	11-1-2013	15:7:31	60409.000000	6040.900000	49488.856311	20.000000
C:\Users\cware\Desktop\Steller25Nov\TagTesting25Nov2013\M11.DSG	11-1-2013	15:7:31	60410.000000	6041.000000	49512.828181	20.000000
C:\Users\cware\Desktop\Steller25Nov\TagTesting25Nov2013\M11.DSG	11-1-2013	15:7:31	60411.000000	6041.100000	49525.299810	20.000000
C:\Users\cware\Desktop\Steller25Nov\TagTesting25Nov2013\M11.DSG	11-1-2013	15:7:31	60412.000000	6041.200000	49556.389067	20.000000
C:\Users\cware\Desktop\Steller25Nov\TagTesting25Nov2013\M11.DSG	11-1-2013	15:7:31	60413.000000	6041.300000	49575.007655	20.000000
C:\Users\cware\Desktop\Steller25Nov\TagTesting25Nov2013\M11.DSG	11-1-2013	15:7:31	60414.000000	6041.400000	49585.785159	20.000000
C:\Users\cware\Desktop\Steller25Nov\TagTesting25Nov2013\M11.DSG	11-1-2013	15:7:31	60415.000000	6041.500000	49592.182411	20.000000
C:\Users\cware\Desktop\Steller25Nov\TagTesting25Nov2013\M11.DSG	11-1-2013	15:7:31	60416.000000	6041.600000	49601.764934	20.000000
C:\Users\cware\Desktop\Steller25Nov\TagTesting25Nov2013\M11.DSG	11-1-2013	15:7:31	60417.000000	6041.700000	49593.624833	20.000000
C:\Users\cware\Desktop\Steller25Nov\TagTesting25Nov2013\M11.DSG	11-1-2013	15:7:31	60418.000000	6041.800000	49587.401404	20.000000
C:\Users\cware\Desktop\Steller25Nov\TagTesting25Nov2013\M11.DSG	11-1-2013	15:7:31	60419.000000	6041.900000	49594.545230	20.000000
C:\Users\cware\Desktop\Steller25Nov\TagTesting25Nov2013\M11.DSG	11-1-2013	15:7:31	60420.000000	6042.000000	49593.922546	20.000000
C:\Users\cware\Desktop\Steller25Nov\TagTesting25Nov2013\M11.DSG	11-1-2013	15:7:31	60421.000000	6042.100000	49604.002975	20.000000
C:\Users\cware\Desktop\Steller25Nov\TagTesting25Nov2013\M11.DSG	11-1-2013	15:7:31	60422.000000	6042.200000	49613.261923	20.000000
C:\Users\cware\Desktop\Steller25Nov\TagTesting25Nov2013\M11.DSG	11-1-2013	15:7:31	60423.000000	6042.300000	49615.526552	20.000000
C:\Users\cware\Desktop\Steller25Nov\TagTesting25Nov2013\M11.DSG	11-1-2013	15:7:31	60424.000000	6042.400000	49625.532246	20.000000
C:\Users\cware\Desktop\Steller25Nov\TagTesting25Nov2013\M11.DSG	11-1-2013	15:7:31	60425.000000	6042.500000	49629.289956	20.000000
C:\Users\cware\Desktop\Steller25Nov\TagTesting25Nov2013\M11.DSG	11-1-2013	15:7:31	60426.000000	6042.600000	49632.400952	20.000000
C:\Users\cware\Desktop\Steller25Nov\TagTesting25Nov2013\M11.DSG	11-1-2013	15:7:31	60427.000000	6042.700000	49630.460704	20.000000
C:\Users\cware\Desktop\Steller25Nov\TagTesting25Nov2013\M11.DSG	11-1-2013	15:7:31	60428.000000	6042.800000	49640.789681	20.000000
C:\Users\cware\Desktop\Steller25Nov\TagTesting25Nov2013\M11.DSG	11-1-2013	15:7:31	60429.000000	6042.900000	49645.866831	20.000000
C:\Users\cware\Desktop\Steller25Nov\TagTesting25Nov2013\M11.DSG	11-1-2013	15:7:31	60430.000000	6043.000000	49647.509820	20.000000
C:\Users\cware\Desktop\Steller25Nov\TagTesting25Nov2013\M11.DSG	11-1-2013	15:7:31	60431.000000	6043.100000	49653.508934	20.000000
C:\Users\cware\Desktop\Steller25Nov\TagTesting25Nov2013\M11.DSG	11-1-2013	15:7:31	60432.000000	6043.200000	49655.898117	20.000000
C:\Users\cware\Desktop\Steller25Nov\TagTesting25Nov2013\M11.DSG	11-1-2013	15:7:31	60433.000000	6043.300000	49661.225675	20.000000
C:\Users\cware\Desktop\Steller25Nov\TagTesting25Nov2013\M11.DSG	11-1-2013	15:7:31	60434.000000	6043.400000	49672.625710	20.000000
C:\Users\cware\Desktop\Steller25Nov\TagTesting25Nov2013\M11.DSG	11-1-2013	15:7:31	60435.000000	6043.500000	49685.021031	20.000000
C:\Users\cware\Desktop\Steller25Nov\TagTesting25Nov2013\M11.DSG	11-1-2013	15:7:31	60436.000000	6043.600000	49691.792246	20.000000
C:\Users\cware\Desktop\Steller25Nov\TagTesting25Nov2013\M11.DSG	11-1-2013	15:7:31	60437.000000	6043.700000	49698.611665	20.000000
C:\Users\cware\Desktop\Steller25Nov\TagTesting25Nov2013\M11.DSG	11-1-2013	15:7:31	60438.000000	6043.800000	49697.192334	20.000000
C:\Users\cware\Desktop\Steller25Nov\TagTesting25Nov2013\M11.DSG	11-1-2013	15:7:31	60439.000000	6043.900000	49691.666697	20.000000
C:\Users\cware\Desktop\Steller25Nov\TagTesting25Nov2013\M11.DSG	11-1-2013	15:7:31	60440.000000	6044.000000	49691.267465	20.000000
C:\Users\cware\Desktop\Steller25Nov\TagTesting25Nov2013\M11.DSG	11-1-2013	15:7:31	60441.000000	6044.100000	49689.550683	20.000000
C:\Users\cware\Desktop\Steller25Nov\TagTesting25Nov2013\M11.DSG	11-1-2013	15:7:31	60442.000000	6044.200000	49683.576416	20.000000
C:\Users\cware\Desktop\Steller25Nov\TagTesting25Nov2013\M11.DSG	11-1-2013	15:7:31	60443.000000	6044.300000	49679.768172	20.000000
C:\Users\cware\Desktop\Steller25Nov\TagTesting25Nov2013\M11.DSG	11-1-2013	15:7:31	60444.000000	6044.400000	49677.503204	20.000000
C:\Users\cware\Desktop\Steller25Nov\TagTesting25Nov2013\M11.DSG	11-1-2013	15:7:31	60445.000000	6044.500000	49674.117244	20.000000
C:\Users\cware\Desktop\Steller25Nov\TagTesting25Nov2013\M11.DSG	11-1-2013	15:7:31	60446.000000	6044.600000	49671.628053	20.000000
C:\Users\cware\Desktop\Steller25Nov\TagTesting25Nov2013\M11.DSG	11-1-2013	15:7:31	60447.000000	6044.700000	49664.036707	20.000000
C:\Users\cware\Desktop\Steller25Nov\TagTesting25Nov2013\M11.DSG	11-1-2013	15:7:31	60448.000000	6044.800000	49662.219486	20.000000
C:\Users\cware\Desktop\Steller25Nov\TagTesting25Nov2013\M11.DSG	11-1-2013	15:7:31	60449.000000	6044.900000	49653.161557	20.000000
C:\Users\cware\Desktop\Steller25Nov\TagTesting25Nov2013\M11.DSG	11-1-2013	15:7:31	60450.000000	6045.000000	49629.141824	20.000000
C:\Users\cware\Desktop\Steller25Nov\TagTesting25Nov2013\M11.DSG	11-1-2013	15:7:31	60451.000000	6045.100000	49620.753997	20.000000
C:\Users\cware\Desktop\Steller25Nov\TagTesting25Nov2013\M11.DSG	11-1-2013	15:7:31	60452.000000	6045.200000	49607.412216	20.000000
C:\Users\cware\Desktop\Steller25Nov\TagTesting25Nov2013\M11.DSG	11-1-2013	15:7:31	60453.000000	6045.300000	49592.228345	20.000000
C:\Users\cware\Desktop\Steller25Nov\TagTesting25Nov2013\M11.DSG	11-1-2013	15:7:31	60454.000000	6045.400000	49579.060797	20.000000
C:\Users\cware\Desktop\Steller25Nov\TagTesting25Nov2013\M11.DSG	11-1-2013	15:7:31	60455.000000	6045.500000	49564.399919	20.000000
C:\Users\cware\Desktop\Steller25Nov\TagTesting25Nov2013\M11.DSG	11-1-2013	15:7:31	60456.000000	6045.600000	49547.971577	20.000000
C:\Users\cware\Desktop\Steller25Nov\TagTesting25Nov2013\M11.DSG	11-1-2013	15:7:31	60457.000000	6045.700000	49533.558845	20.000000
C:\Users\cware\Desktop\Steller25Nov\TagTesting25Nov2013\M11.DSG	11-1-2013	15:7:31	60458.000000	6045.800000	49523.452934	20.000000
C:\Users\cware\Desktop\Steller25Nov\TagTesting25Nov2013\M11.DSG	11-1-2013	15:7:31	60459.000000	6045.900000	49512.477236	20.000000
C:\Users\cware\Desktop\Steller25Nov\TagTesting25Nov2013\M11.DSG	11-1-2013	15:7:31	60460.000000	6046.000000	49505.081948	20.000000
C:\Users\cware\Desktop\Steller25Nov\TagTesting25Nov2013\M11.DSG	11-1-2013	15:7:31	60461.000000	6046.100000	49499.895396	20.000000
C:\Users\cware\Desktop\Steller25Nov\TagTesting25Nov2013\M11.DSG	11-1-2013	15:7:31	60462.000000	6046.200000	49491.291779	20.000000
C:\Users\cware\Desktop\Steller25Nov\TagTesting25Nov2013\M11.DSG	11-1-2013	15:7:31	60463.000000	6046.300000	49487.282280	20.000000
C:\Users\cware\Desktop\Steller25Nov\TagTesting25Nov2013\M11.DSG	11-1-2013	15:7:31	60464.000000	6046.400000	49491.963059	20.000000
C:\Users\cware\Desktop\Steller25Nov\TagTesting25Nov2013\M11.DSG	11-1-2013	15:7:31	60465.000000	6046.500000	49488.528001	20.000000
C:\Users\cware\Desktop\Steller25Nov\TagTesting25Nov2013\M11.DSG	11-1-2013	15:7:31	60466.000000	6046.600000	49489.174612	20.000000
C:\Users\cware\Desktop\Steller25Nov\TagTesting25Nov2013\M11.DSG	11-1-2013	15:7:31	60467.000000	6046.700000	49490.816958	20.000000
C:\Users\cware\Desktop\Steller25Nov\TagTesting25Nov2013\M11.DSG	11-1-2013	15:7:31	60468.000000	6046.800000	49490.094889	20.000000
C:\Users\cware\Desktop\Steller25Nov\TagTesting25Nov2013\M11.DSG	11-1-2013	15:7:31	60469.000000	6046.900000	49491.388622	20.000000
C:\Users\cware\Desktop\Steller25Nov\TagTesting25Nov2013\M11.DSG	11-1-2013	15:7:31	60470.000000	6047.000000	49493.777914	20.000000
C:\Users\cware\Desktop\Steller25Nov\TagTesting25Nov2013\M11.DSG	11-1-2013	15:7:31	60471.000000	6047.100000	49494.648678	20.000000
C:\Users\cware\Desktop\Steller25Nov\TagTesting25Nov2013\M11.DSG	11-1-2013	15:7:31	60472.000000	6047.200000	49497.659278	20.000000
C:\Users\cware\Desktop\Steller25Nov\TagTesting25Nov2013\M11.DSG	11-1-2013	15:7:31	60473.000000	6047.300000	49495.492528	20.000000
C:\Users\cware\Desktop\Steller25Nov\TagTesting25Nov2013\M11.DSG	11-1-2013	15:7:31	60474.000000	6047.400000	49494.396608	20.000000
C:\Users\cware\Desktop\Steller25Nov\TagTesting25Nov2013\M11.DSG	11-1-2013	15:7:31	60475.000000	6047.500000	49494.470179	20.000000
C:\Users\cware\Desktop\Steller25Nov\TagTesting25Nov2013\M11.DSG	11-1-2013	15:7:31	60476.000000	6047.600000	49494.219984	20.000000
C:\Users\cware\Desktop\Steller25Nov\TagTesting25Nov2013\M11.DSG	11-1-2013	15:7:31	60477.000000	6047.700000	49497.728877	20.000000
C:\Users\cware\Desktop\Steller25Nov\TagTesting25Nov2013\M11.DSG	11-1-2013	15:7:31	60478.000000	6047.800000	49497.802933	20.000000
C:\Users\cware\Desktop\Steller25Nov\TagTesting25Nov2013\M11.DSG	11-1-2013	15:7:31	60479.000000	6047.900000	49498.026613	20.000000
C:\Users\cware\Desktop\Steller25Nov\TagTesting25Nov2013\M11.DSG	11-1-2013	15:7:31	60480.000000	6048.000000	49498.004635	20.000000
C:\Users\cware\Desktop\Steller25Nov\TagTesting25Nov2013\M11.DSG	11-1-2013	15:7:31	60481.000000	6048.100000	49493.769255	20.000000
C:\Users\cware\Desktop\Steller25Nov\TagTesting25Nov2013\M11.DSG	11-1-2013	15:7:31	60482.000000	6048.200000	49494.171374	20.000000
C:\Users\cware\Desktop\Steller25Nov\TagTesting25Nov2013\M11.DSG	11-1-2013	15:7:31	60483.000000	6048.300000	49496.981873	20.000000
C:\Users\cware\Desktop\Steller25Nov\TagTesting25Nov2013\M11.DSG	11-1-2013	15:7:31	60484.000000	6048.400000	49496.311158	20.000000
C:\Users\cware\Desktop\Steller25Nov\TagTesting25Nov2013\M11.DSG	11-1-2013	15:7:31	60485.000000	6048.500000	49495.913015	20.000000
C:\Users\cware\Desktop\Steller25Nov\TagTesting25Nov2013\M11.DSG	11-1-2013	15:7:31	60486.000000	6048.600000	49492.577231	20.000000
C:\Users\cware\Desktop\Steller25Nov\TagTesting25Nov2013\M11.DSG	11-1-2013	15:7:31	60487.000000	6048.700000	49494.546849	20.000000
C:\Users\cware\Desktop\Steller25Nov\TagTesting25Nov2013\M11.DSG	11-1-2013	15:7:31	60488.000000	6048.800000	49489.768355	20.000000
C:\Users\cware\Desktop\Steller25Nov\TagTesting25Nov2013\M11.DSG	11-1-2013	15:7:31	60489.000000	6048.900000	49491.659385	20.000000
C:\Users\cware\Desktop\Steller25Nov\TagTesting25Nov2013\M11.DSG	11-1-2013	15:7:31	60490.000000	6049.000000	49490.509994	20.000000
C:\Users\cware\Desktop\Steller25Nov\TagTesting25Nov2013\M11.DSG	11-1-2013	15:7:31	60491.000000	6049.100000	49491.387150	20.000000
C:\Users\cware\Desktop\Steller25Nov\TagTesting25Nov2013\M11.DSG	11-1-2013	15:7:31	60492.000000	6049.200000	49492.605038	20.000000
C:\Users\cware\Desktop\Steller25Nov\TagTesting25Nov2013\M11.DSG	11-1-2013	15:7:31	60493.000000	6049.300000	49497.407017	20.000000
C:\Users\cware\Desktop\Steller25Nov\TagTesting25Nov2013\M11.DSG	11-1-2013	15:7:31	60494.000000	6049.400000	49492.998390	20.000000
C:\Users\cware\Desktop\Steller25Nov\TagTesting25Nov2013\M11.DSG	11-1-2013	15:7:31	60495.000000	6049.500000	49494.115134	20.000000
C:\Users\cware\Desktop\Steller25Nov\TagTesting25Nov2013\M11.DSG	11-1-2013	15:7:31	60496.000000	6049.600000	49494.737426	20.000000
C:\Users\cware\Desktop\Steller25Nov\TagTesting25Nov2013\M11.DSG	11-1-2013	15:7:31	60497.000000	6049.700000	49495.608732	20.000000
C:\Users\cware\Desktop\Steller25Nov\TagTesting25Nov2013\M11.DSG	11-1-2013	15:7:31	60498.000000	6049.800000	49494.888057	20.000000
C:\Users\cware\Desktop\Steller25Nov\TagTesting25Nov2013\M11.DSG	11-1-2013	15:7:31	60499.000000	6049.900000	49499.142498	20.000000
C:\Users\cware\Desktop\Steller25Nov\TagTesting25Nov2013\M11.DSG	11-1-2013	15:7:31	60500.000000	6050.000000	49501.056512	20.000000
C:\Users\cware\Desktop\Steller25Nov\TagTesting25Nov2013\M11.DSG	11-1-2013	15:7:31	60501.000000	6050.100000	49505.733574	20.000000
C:\Users\cware\Desktop\Steller25Nov\TagTesting25Nov2013\M11.DSG	11-1-2013	15:7:31	60502.000000	6050.200000	49508.938290	20.000000
C:\Users\cware\Desktop\Steller25Nov\TagTesting25Nov2013\M11.DSG	11-1-2013	15:7:31	60503.000000	6050.300000	49614.498727	20.000000
C:\Users\cware\Desktop\Steller25Nov\TagTesting25Nov2013\M11.DSG	11-1-2013	15:7:31	60504.000000	6050.400000	49723.480944	20.000000
C:\Users\cware\Desktop\Steller25Nov\TagTesting25Nov2013\M11.DSG	11-1-2013	15:7:31	60505.000000	6050.500000	49638.743104	20.000000
C:\Users\cware\Desktop\Steller25Nov\TagTesting25Nov2013\M11.DSG	11-1-2013	15:7:31	60506.000000	6050.600000	49622.505690	20.000000
C:\Users\cware\Desktop\Steller25Nov\TagTesting25Nov2013\M11.DSG	11-1-2013	15:7:31	60507.000000	6050.700000	49590.797027	20.000000
C:\Users\cware\Desktop\Steller25Nov\TagTesting25Nov2013\M11.DSG	11-1-2013	15:7:31	60508.000000	6050.800000	49599.407554	20.000000
C:\Users\cware\Desktop\Steller25Nov\TagTesting25Nov2013\M11.DSG	11-1-2013	15:7:31	60509.000000	6050.900000	49594.372483	20.000000
C:\Users\cware\Desktop\Steller25Nov\TagTesting25Nov2013\M11.DSG	11-1-2013	15:7:31	60510.000000	6051.000000	49578.214994	20.000000
C:\Users\cware\Desktop\Steller25Nov\TagTesting25Nov2013\M11.DSG	11-1-2013	15:7:31	60511.000000	6051.100000	49537.944446	20.000000
C:\Users\cware\Desktop\Steller25Nov\TagTesting25Nov2013\M11.DSG	11-1-2013	15:7:31	60512.000000	6051.200000	49502.156831	20.000000
C:\Users\cware\Desktop\Steller25Nov\TagTesting25Nov2013\M11.DSG	11-1-2013	15:7:31	60513.000000	6051.300000	49477.716912	20.000000
C:\Users\cware\Desktop\Steller25Nov\TagTesting25Nov2013\M11.DSG	11-1-2013	15:7:31	60514.000000	6051.400000	49465.698128	20.000000
C:\Users\cware\Desktop\Steller25Nov\TagTesting25Nov2013\M11.DSG	11-1-2013	15:7:31	60515.000000	6051.500000	49462.170227	20.000000
C:\Users\cware\Desktop\Steller25Nov\TagTesting25Nov2013\M11.DSG	11-1-2013	15:7:31	60516.000000	6051.600000	49465.513242	20.000000
C:\Users\cware\Desktop\Steller25Nov\TagTesting25Nov2013\M11.DSG	11-1-2013	15:7:31	60517.000000	6051.700000	49367.007771	20.000000
C:\Users\cware\Desktop\Steller25Nov\TagTesting25Nov2013\M11.DSG	11-1-2013	15:7:31	60518.000000	6051.800000	49313.006091	20.000000
C:\Users\cware\Desktop\Steller25Nov\TagTesting25Nov2013\M11.DSG	11-1-2013	15:7:31	60519.000000	6051.900000	49363.343353	20.000000
C:\Users\cware\Desktop\Steller25Nov\TagTesting25Nov2013\M11.DSG	11-1-2013	15:7:31	60520.000000	6052.000000	49410.191374	20.000000
C:\Users\cware\Desktop\Steller25Nov\TagTesting25Nov2013\M11.DSG	11-1-2013	15:7:31	60521.000000	6052.100000	49430.678227	20.000000
C:\Users\cware\Desktop\Steller25Nov\TagTesting25Nov2013\M11.DSG	11-1-2013	15:7:31	60522.000000	6052.200000	49439.790191	20.000000
C:\Users\cware\Desktop\Steller25Nov\TagTesting25Nov2013\M11.DSG	11-1-2013	15:7:31	60523.000000	6052.300000	49454.825075	20.000000
C:\Users\cware\Desktop\Steller25Nov\TagTesting25Nov2013\M11.DSG	11-1-2013	15:7:31	60524.000000	6052.400000	49458.509071	20.000000
C:\Users\cware\Desktop\Steller25Nov\TagTesting25Nov2013\M11.DSG	11-1-2013	15:7:31	60525.000000	6052.500000	49459.180638	20.000000
C:\Users\cware\Desktop\Steller25Nov\TagTesting25Nov2013\M11.DSG	11-1-2013	15:7:31	60526.000000	6052.600000	49456.417816	20.000000
C:\Users\cware\Desktop\Steller25Nov\TagTesting25Nov2013\M11.DSG	11-1-2013	15:7:31	60527.000000	6052.700000	49455.721029	20.000000
C:\Users\cware\Desktop\Steller25Nov\TagTesting25Nov2013\M11.DSG	11-1-2013	15:7:31	60528.000000	6052.800000	49459.280848	20.000000
C:\Users\cware\Desktop\Steller25Nov\TagTesting25Nov2013\M11.DSG	11-1-2013	15:7:31	60529.000000	6052.900000	49458.857983	20.000000
C:\Users\cware\Desktop\Steller25Nov\TagTesting25Nov2013\M11.DSG	11-1-2013	15:7:31	60530.000000	6053.000000	49459.679945	20.000000
C:\Users\cware\Desktop\Steller25Nov\TagTesting25Nov2013\M11.DSG	11-1-2013	15:7:31	60531.000000	6053.100000	49461.771360	20.000000
C:\Users\cware\Desktop\Steller25Nov\TagTesting25Nov2013\M11.DSG	11-1-2013	15:7:31	60532.000000	6053.200000	49465.257118	20.000000
C:\Users\cware\Desktop\Steller25Nov\TagTesting25Nov2013\M11.DSG	11-1-2013	15:7:31	60533.000000	6053.300000	49470.833792	20.000000
C:\Users\cware\Desktop\Steller25Nov\TagTesting25Nov2013\M11.DSG	11-1-2013	15:7:31	60534.000000	6053.400000	49472.900503	20.000000
C:\Users\cware\Desktop\Steller25Nov\TagTesting25Nov2013\M11.DSG	11-1-2013	15:7:31	60535.000000	6053.500000	49475.265277	20.000000
C:\Users\cware\Desktop\Steller25Nov\TagTesting25Nov2013\M11.DSG	11-1-2013	15:7:31	60536.000000	6053.600000	49476.709293	20.000000
C:\Users\cware\Desktop\Steller25Nov\TagTesting25Nov2013\M11.DSG	11-1-2013	15:7:31	60537.000000	6053.700000	49476.510256	20.000000
C:\Users\cware\Desktop\Steller25Nov\TagTesting25Nov2013\M11.DSG	11-1-2013	15:7:31	60538.000000	6053.800000	49478.079026	20.000000
C:\Users\cware\Desktop\Steller25Nov\TagTesting25Nov2013\M11.DSG	11-1-2013	15:7:31	60539.000000	6053.900000	49478.079169	20.000000
C:\Users\cware\Desktop\Steller25Nov\TagTesting25Nov2013\M11.DSG	11-1-2013	15:7:31	60540.000000	6054.000000	49473.324774	20.000000
C:\Users\cware\Desktop\Steller25Nov\TagTesting25Nov2013\M11.DSG	11-1-2013	15:7:31	60541.000000	6054.100000	49478.202800	20.000000
C:\Users\cware\Desktop\Steller25Nov\TagTesting25Nov2013\M11.DSG	11-1-2013	15:7:31	60542.000000	6054.200000	49476.883452	20.000000
C:\Users\cware\Desktop\Steller25Nov\TagTesting25Nov2013\M11.DSG	11-1-2013	15:7:31	60543.000000	6054.300000	49477.978512	20.000000
C:\Users\cware\Desktop\Steller25Nov\TagTesting25Nov2013\M11.DSG	11-1-2013	15:7:31	60544.000000	6054.400000	49476.683994	20.000000
C:\Users\cware\Desktop\Steller25Nov\TagTesting25Nov2013\M11.DSG	11-1-2013	15:7:31	60545.000000	6054.500000	49473.497792	20.000000
C:\Users\cware\Desktop\Steller25Nov\TagTesting25Nov2013\M11.DSG	11-1-2013	15:7:31	60546.000000	6054.600000	49473.198766	20.000000
C:\Users\cware\Desktop\Steller25Nov\TagTesting25Nov2013\M11.DSG	11-1-2013	15:7:31	60547.000000	6054.700000	49475.812354	20.000000
C:\Users\cware\Desktop\Steller25Nov\TagTesting25Nov2013\M11.DSG	11-1-2013	15:7:31	60548.000000	6054.800000	49474.592631	20.000000
C:\Users\cware\Desktop\Steller25Nov\TagTesting25Nov2013\M11.DSG	11-1-2013	15:7:31	60549.000000	6054.900000	49474.069794	20.000000
C:\Users\cware\Desktop\Steller25Nov\TagTesting25Nov2013\M11.DSG	11-1-2013	15:7:31	60550.000000	6055.000000	49472.874502	20.000000
C:\Users\cware\Desktop\Steller25Nov\TagTesting25Nov2013\M11.DSG	11-1-2013	15:7:31	60551.000000	6055.100000	49474.442109	20.000000
C:\Users\cware\Desktop\Steller25Nov\TagTesting25Nov2013\M11.DSG	11-1-2013	15:7:31	60552.000000	6055.200000	49475.487183	20.000000
C:\Users\cware\Desktop\Steller25Nov\TagTesting25Nov2013\M11.DSG	11-1-2013	15:7:31	60553.000000	6055.300000	49476.582773	20.000000
C:\Users\cware\Desktop\Steller25Nov\TagTesting25Nov2013\M11.DSG	11-1-2013	15:7:31	60554.000000	6055.400000	49474.392153	20.000000
C:\Users\cware\Desktop\Steller25Nov\TagTesting25Nov2013\M11.DSG	11-1-2013	15:7:31	60555.000000	6055.500000	49475.387715	20.000000
C:\Users\cware\Desktop\Steller25Nov\TagTesting25Nov2013\M11.DSG	11-1-2013	15:7:31	60556.000000	6055.600000	49477.130405	20.000000
C:\Users\cware\Desktop\Steller25Nov\TagTesting25Nov2013\M11.DSG	11-1-2013	15:7:31	60557.000000	6055.700000	49478.275633	20.000000
C:\Users\cware\Desktop\Steller25Nov\TagTesting25Nov2013\M11.DSG	11-1-2013	15:7:31	60558.000000	6055.800000	49475.064444	20.000000
C:\Users\cware\Desktop\Steller25Nov\TagTesting25Nov2013\M11.DSG	11-1-2013	15:7:31	60559.000000	6055.900000	49476.159847	20.000000
C:\Users\cware\Desktop\Steller25Nov\TagTesting25Nov2013\M11.DSG	11-1-2013	15:7:31	60560.000000	6056.000000	49477.405152	20.000000
C:\Users\cware\Desktop\Steller25Nov\TagTesting25Nov2013\M11.DSG	11-1-2013	15:7:31	60561.000000	6056.100000	49475.960737	20.000000
C:\Users\cware\Desktop\Steller25Nov\TagTesting25Nov2013\M11.DSG	11-1-2013	15:7:31	60562.000000	6056.200000	49483.733060	20.000000
C:\Users\cware\Desktop\Steller25Nov\TagTesting25Nov2013\M11.DSG	11-1-2013	15:7:31	60563.000000	6056.300000	49486.197520	20.000000
C:\Users\cware\Desktop\Steller25Nov\TagTesting25Nov2013\M11.DSG	11-1-2013	15:7:31	60564.000000	6056.400000	49480.601391	20.000000
C:\Users\cware\Desktop\Steller25Nov\TagTesting25Nov2013\M11.DSG	11-1-2013	15:7:31	60565.000000	6056.500000	49487.093318	20.000000
C:\Users\cware\Desktop\Steller25Nov\TagTesting25Nov2013\M11.DSG	11-1-2013	15:7:31	60566.000000	6056.600000	49465.112544	20.000000
C:\Users\cware\Desktop\Steller25Nov\TagTesting25Nov2013\M11.DSG	11-1-2013	15:7:31	60567.000000	6056.700000	49484.991943	20.000000
C:\Users\cware\Desktop\Steller25Nov\TagTesting25Nov2013\M11.DSG	11-1-2013	15:7:31	60568.000000	6056.800000	49489.356688	20.000000
C:\Users\cware\Desktop\Steller25Nov\TagTesting25Nov2013\M11.DSG	11-1-2013	15:7:31	60569.000000	6056.900000	49492.771884	20.000000
C:\Users\cware\Desktop\Steller25Nov\TagTesting25Nov2013\M11.DSG	11-1-2013	15:7:31	60570.000000	6057.000000	49491.675291	20.000000
C:\Users\cware\Desktop\Steller25Nov\TagTesting25Nov2013\M11.DSG	11-1-2013	15:7:31	60571.000000	6057.100000	49480.666635	20.000000
C:\Users\cware\Desktop\Steller25Nov\TagTesting25Nov2013\M11.DSG	11-1-2013	15:7:31	60572.000000	6057.200000	49468.324262	20.000000
C:\Users\cware\Desktop\Steller25Nov\TagTesting25Nov2013\M11.DSG	11-1-2013	15:7:31	60573.000000	6057.300000	49487.084469	20.000000
C:\Users\cware\Desktop\Steller25Nov\TagTesting25Nov2013\M11.DSG	11-1-2013	15:7:31	60574.000000	6057.400000	49494.803930	20.000000
C:\Users\cware\Desktop\Steller25Nov\TagTesting25Nov2013\M11.DSG	11-1-2013	15:7:31	60575.000000	6057.500000	49448.510536	20.000000
C:\Users\cware\Desktop\Steller25Nov\TagTesting25Nov2013\M11.DSG	11-1-2013	15:7:31	60576.000000	6057.600000	49494.956362	20.000000
C:\Users\cware\Desktop\Steller25Nov\TagTesting25Nov2013\M11.DSG	11-1-2013	15:7:31	60577.000000	6057.700000	49498.156430	20.000000
C:\Users\cware\Desktop\Steller25Nov\TagTesting25Nov2013\M11.DSG	11-1-2013	15:7:31	60578.000000	6057.800000	49455.219358	20.000000
C:\Users\cware\Desktop\Steller25Nov\TagTesting25Nov2013\M11.DSG	11-1-2013	15:7:31	60579.000000	6057.900000	49501.081863	20.000000
C:\Users\cware\Desktop\Steller25Nov\TagTesting25Nov2013\M11.DSG	11-1-2013	15:7:31	60580.000000	6058.000000	49401.646127	20.000000
C:\Users\cware\Desktop\Steller25Nov\TagTesting25Nov2013\M11.DSG	11-1-2013	15:7:31	60581.000000	6058.100000	49491.180588	20.000000
C:\Users\cware\Desktop\Steller25Nov\TagTesting25Nov2013\M11.DSG	11-1-2013	15:7:31	60582.000000	6058.200000	49477.836538	20.000000
C:\Users\cware\Desktop\Steller25Nov\TagTesting25Nov2013\M11.DSG	11-1-2013	15:7:31	60583.000000	6058.300000	49497.605802	20.000000
C:\Users\cware\Desktop\Steller25Nov\TagTesting25Nov2013\M11.DSG	11-1-2013	15:7:31	60584.000000	6058.400000	49491.200709	20.000000
C:\Users\cware\Desktop\Steller25Nov\TagTesting25Nov2013\M11.DSG	11-1-2013	15:7:31	60585.000000	6058.500000	49458.696545	20.000000
C:\Users\cware\Desktop\Steller25Nov\TagTesting25Nov2013\M11.DSG	11-1-2013	15:7:31	60586.000000	6058.600000	49355.160236	20.000000
C:\Users\cware\Desktop\Steller25Nov\TagTesting25Nov2013\M11.DSG	11-1-2013	15:7:31	60587.000000	6058.700000	49470.817567	20.000000
C:\Users\cware\Desktop\Steller25Nov\TagTesting25Nov2013\M11.DSG	11-1-2013	15:7:31	60588.000000	6058.800000	49511.232133	20.000000
C:\Users\cware\Desktop\Steller25Nov\TagTesting25Nov2013\M11.DSG	11-1-2013	15:7:31	60589.000000	6058.900000	49464.843519	20.000000
C:\Users\cware\Desktop\Steller25Nov\TagTesting25Nov2013\M11.DSG	11-1-2013	15:7:31	60590.000000	6059.000000	49456.026951	20.000000
C:\Users\cware\Desktop\Steller25Nov\TagTesting25Nov2013\M11.DSG	11-1-2013	15:7:31	60591.000000	6059.100000	49465.783034	20.000000
C:\Users\cware\Desktop\Steller25Nov\TagTesting25Nov2013\M11.DSG	11-1-2013	15:7:31	60592.000000	6059.200000	49467.975845	20.000000
C:\Users\cware\Desktop\Steller25Nov\TagTesting25Nov2013\M11.DSG	11-1-2013	15:7:31	60593.000000	6059.300000	49485.307685	20.000000
C:\Users\cware\Desktop\Steller25Nov\TagTesting25Nov2013\M11.DSG	11-1-2013	15:7:31	60594.000000	6059.400000	49500.638371	20.000000
C:\Users\cware\Desktop\Steller25Nov\TagTesting25Nov2013\M11.DSG	11-1-2013	15:7:31	60595.000000	6059.500000	49506.263097	20.000000
C:\Users\cware\Desktop\Steller25Nov\TagTesting25Nov2013\M11.DSG	11-1-2013	15:7:31	60596.000000	6059.600000	49510.397585	20.000000
C:\Users\cware\Desktop\Steller25Nov\TagTesting25Nov2013\M11.DSG	11-1-2013	15:7:31	60597.000000	6059.700000	49516.868896	20.000000
C:\Users\cware\Desktop\Steller25Nov\TagTesting25Nov2013\M11.DSG	11-1-2013	15:7:31	60598.000000	6059.800000	49509.197446	20.000000
C:\Users\cware\Desktop\Steller25Nov\TagTesting25Nov2013\M11.DSG	11-1-2013	15:7:31	60599.000000	6059.900000	49508.905462	20.000000
C:\Users\cware\Desktop\Steller25Nov\TagTesting25Nov2013\M11.DSG	11-1-2013	15:7:31	60600.000000	6060.000000	49508.531403	20.000000
C:\Users\cware\Desktop\Steller25Nov\TagTesting25Nov2013\M11.DSG	11-1-2013	15:7:31	60601.000000	6060.100000	49509.474451	20.000000
C:\Users\cware\Desktop\Steller25Nov\TagTesting25Nov2013\M11.DSG	11-1-2013	15:7:31	60602.000000	6060.200000	49511.190432	20.000000
C:\Users\cware\Desktop\Steller25Nov\TagTesting25Nov2013\M11.DSG	11-1-2013	15:7:31	60603.000000	6060.300000	49510.123797	20.000000
C:\Users\cware\Desktop\Steller25Nov\TagTesting25Nov2013\M11.DSG	11-1-2013	15:7:31	60604.000000	6060.400000	49512.278736	20.000000
C:\Users\cware\Desktop\Steller25Nov\TagTesting25Nov2013\M11.DSG	11-1-2013	15:7:31	60605.000000	6060.500000	49532.819105	20.000000
C:\Users\cware\Desktop\Steller25Nov\TagTesting25Nov2013\M11.DSG	11-1-2013	15:7:31	60606.000000	6060.600000	49488.362320	20.000000
C:\Users\cware\Desktop\Steller25Nov\TagTesting25Nov2013\M11.DSG	11-1-2013	15:7:31	60607.000000	6060.700000	49510.713252	20.000000
C:\Users\cware\Desktop\Steller25Nov\TagTesting25Nov2013\M11.DSG	11-1-2013	15:7:31	60608.000000	6060.800000	49510.993286	20.000000
C:\Users\cware\Desktop\Steller25Nov\TagTesting25Nov2013\M11.DSG	11-1-2013	15:7:31	60609.000000	6060.900000	49504.435205	20.000000
C:\Users\cware\Desktop\Steller25Nov\TagTesting25Nov2013\M11.DSG	11-1-2013	15:7:31	60610.000000	6061.000000	49497.476359	20.000000
C:\Users\cware\Desktop\Steller25Nov\TagTesting25Nov2013\M11.DSG	11-1-2013	15:7:31	60611.000000	6061.100000	49489.002668	20.000000
C:\Users\cware\Desktop\Steller25Nov\TagTesting25Nov2013\M11.DSG	11-1-2013	15:7:31	60612.000000	6061.200000	49475.342935	20.000000
C:\Users\cware\Desktop\Steller25Nov\TagTesting25Nov2013\M11.DSG	11-1-2013	15:7:31	60613.000000	6061.300000	49452.633094	20.000000
C:\Users\cware\Desktop\Steller25Nov\TagTesting25Nov2013\M11.DSG	11-1-2013	15:7:31	60614.000000	6061.400000	49467.746474	20.000000
C:\Users\cware\Desktop\Steller25Nov\TagTesting25Nov2013\M11.DSG	11-1-2013	15:7:31	60615.000000	6061.500000	49382.963911	20.000000
C:\Users\cware\Desktop\Steller25Nov\TagTesting25Nov2013\M11.DSG	11-1-2013	15:7:31	60616.000000	6061.600000	49673.524338	20.000000
C:\Users\cware\Desktop\Steller25Nov\TagTesting25Nov2013\M11.DSG	11-1-2013	15:7:31	60617.000000	6061.700000	49484.655473	20.000000
C:\Users\cware\Desktop\Steller25Nov\TagTesting25Nov2013\M11.DSG	11-1-2013	15:7:31	60618.000000	6061.800000	49504.708659	20.000000
C:\Users\cware\Desktop\Steller25Nov\TagTesting25Nov2013\M11.DSG	11-1-2013	15:7:31	60619.000000	6061.900000	49506.306966	20.000000
C:\Users\cware\Desktop\Steller25Nov\TagTesting25Nov2013\M11.DSG	11-1-2013	15:7:31	60620.000000	6062.000000	49463.594315	20.000000
C:\Users\cware\Desktop\Steller25Nov\TagTesting25Nov2013\M11.DSG	11-1-2013	15:7:31	60621.000000	6062.100000	49506.080977	20.000000
C:\Users\cware\Desktop\Steller25Nov\TagTesting25Nov2013\M11.DSG	11-1-2013	15:7:31	60622.000000	6062.200000	49534.063390	20.000000
C:\Users\cware\Desktop\Steller25Nov\TagTesting25Nov2013\M11.DSG	11-1-2013	15:7:31	60623.000000	6062.300000	49478.042316	20.000000
C:\Users\cware\Desktop\Steller25Nov\TagTesting25Nov2013\M11.DSG	11-1-2013	15:7:31	60624.000000	6062.400000	49463.648664	20.000000
C:\Users\cware\Desktop\Steller25Nov\TagTesting25Nov2013\M11.DSG	11-1-2013	15:7:31	60625.000000	6062.500000	49500.325987	20.000000
C:\Users\cware\Desktop\Steller25Nov\TagTesting25Nov2013\M11.DSG	11-1-2013	15:7:31	60626.000000	6062.600000	49495.428852	20.000000
C:\Users\cware\Desktop\Steller25Nov\TagTesting25Nov2013\M11.DSG	11-1-2013	15:7:31	60627.000000	6062.700000	49486.495483	20.000000
C:\Users\cware\Desktop\Steller25Nov\TagTesting25Nov2013\M11.DSG	11-1-2013	15:7:31	60628.000000	6062.800000	49500.313742	20.000000
C:\Users\cware\Desktop\Steller25Nov\TagTesting25Nov2013\M11.DSG	11-1-2013	15:7:31	60629.000000	6062.900000	49497.327682	20.000000
C:\Users\cware\Desktop\Steller25Nov\TagTesting25Nov2013\M11.DSG	11-1-2013	15:7:31	60630.000000	6063.000000	49498.622083	20.000000
C:\Users\cware\Desktop\Steller25Nov\TagTesting25Nov2013\M11.DSG	11-1-2013	15:7:31	60631.000000	6063.100000	49500.263282	20.000000
C:\Users\cware\Desktop\Steller25Nov\TagTesting25Nov2013\M11.DSG	11-1-2013	15:7:31	60632.000000	6063.200000	49498.767991	20.000000
C:\Users\cware\Desktop\Steller25Nov\TagTesting25Nov2013\M11.DSG	11-1-2013	15:7:31	60633.000000	6063.300000	49494.975888	20.000000
C:\Users\cware\Desktop\Steller25Nov\TagTesting25Nov2013\M11.DSG	11-1-2013	15:7:31	60634.000000	6063.400000	49505.108669	20.000000
C:\Users\cware\Desktop\Steller25Nov\TagTesting25Nov2013\M11.DSG	11-1-2013	15:7:31	60635.000000	6063.500000	49491.379894	20.000000
C:\Users\cware\Desktop\Steller25Nov\TagTesting25Nov2013\M11.DSG	11-1-2013	15:7:31	60636.000000	6063.600000	49768.122397	20.000000
C:\Users\cware\Desktop\Steller25Nov\TagTesting25Nov2013\M11.DSG	11-1-2013	15:7:31	60637.000000	6063.700000	49636.508063	20.000000
C:\Users\cware\Desktop\Steller25Nov\TagTesting25Nov2013\M11.DSG	11-1-2013	15:7:31	60638.000000	6063.800000	49612.957357	20.000000
C:\Users\cware\Desktop\Steller25Nov\TagTesting25Nov2013\M11.DSG	11-1-2013	15:7:31	60639.000000	6063.900000	49612.832067	20.000000
C:\Users\cware\Desktop\Steller25Nov\TagTesting25Nov2013\M11.DSG	11-1-2013	15:7:31	60640.000000	6064.000000	49577.808291	20.000000
C:\Users\cware\Desktop\Steller25Nov\TagTesting25Nov2013\M11.DSG	11-1-2013	15:7:31	60641.000000	6064.100000	49564.899018	20.000000
C:\Users\cware\Desktop\Steller25Nov\TagTesting25Nov2013\M11.DSG	11-1-2013	15:7:31	60642.000000	6064.200000	49572.708877	20.000000
C:\Users\cware\Desktop\Steller25Nov\TagTesting25Nov2013\M11.DSG	11-1-2013	15:7:31	60643.000000	6064.300000	49491.379008	20.000000
C:\Users\cware\Desktop\Steller25Nov\TagTesting25Nov2013\M11.DSG	11-1-2013	15:7:31	60644.000000	6064.400000	49490.656440	20.000000
C:\Users\cware\Desktop\Steller25Nov\TagTesting25Nov2013\M11.DSG	11-1-2013	15:7:31	60645.000000	6064.500000	49494.336991	20.000000
C:\Users\cware\Desktop\Steller25Nov\TagTesting25Nov2013\M11.DSG	11-1-2013	15:7:31	60646.000000	6064.600000	49497.375176	20.000000
C:\Users\cware\Desktop\Steller25Nov\TagTesting25Nov2013\M11.DSG	11-1-2013	15:7:31	60647.000000	6064.700000	49498.295119	20.000000
C:\Users\cware\Desktop\Steller25Nov\TagTesting25Nov2013\M11.DSG	11-1-2013	15:7:31	60648.000000	6064.800000	49502.401998	20.000000
C:\Users\cware\Desktop\Steller25Nov\TagTesting25Nov2013\M11.DSG	11-1-2013	15:7:31	60649.000000	6064.900000	49504.119901	20.000000
C:\Users\cware\Desktop\Steller25Nov\TagTesting25Nov2013\M11.DSG	11-1-2013	15:7:31	60650.000000	6065.000000	49506.412525	20.000000
C:\Users\cware\Desktop\Steller25Nov\TagTesting25Nov2013\M11.DSG	11-1-2013	15:7:31	60651.000000	6065.100000	49505.637592	20.000000
C:\Users\cware\Desktop\Steller25Nov\TagTesting25Nov2013\M11.DSG	11-1-2013	15:7:31	60652.000000	6065.200000	49504.039980	20.000000
C:\Users\cware\Desktop\Steller25Nov\TagTesting25Nov2013\M11.DSG	11-1-2013	15:7:31	60653.000000	6065.300000	49505.064014	20.000000
C:\Users\cware\Desktop\Steller25Nov\TagTesting25Nov2013\M11.DSG	11-1-2013	15:7:31	60654.000000	6065.400000	49496.823612	20.000000
C:\Users\cware\Desktop\Steller25Nov\TagTesting25Nov2013\M11.DSG	11-1-2013	15:7:31	60655.000000	6065.500000	49496.249760	20.000000
C:\Users\cware\Desktop\Steller25Nov\TagTesting25Nov2013\M11.DSG	11-1-2013	15:7:31	60656.000000	6065.600000	49488.984821	20.000000
C:\Users\cware\Desktop\Steller25Nov\TagTesting25Nov2013\M11.DSG	11-1-2013	15:7:31	60657.000000	6065.700000	49488.538280	20.000000
C:\Users\cware\Desktop\Steller25Nov\TagTesting25Nov2013\M11.DSG	11-1-2013	15:7:31	60658.000000	6065.800000	49487.342692	20.000000
C:\Users\cware\Desktop\Steller25Nov\TagTesting25Nov2013\M11.DSG	11-1-2013	15:7:31	60659.000000	6065.900000	49475.784699	20.000000
C:\Users\cware\Desktop\Steller25Nov\TagTesting25Nov2013\M11.DSG	11-1-2013	15:7:31	60660.000000	6066.000000	49427.633187	20.000000
C:\Users\cware\Desktop\Steller25Nov\TagTesting25Nov2013\M11.DSG	11-1-2013	15:7:31	60661.000000	6066.100000	49494.872260	20.000000
C:\Users\cware\Desktop\Steller25Nov\TagTesting25Nov2013\M11.DSG	11-1-2013	15:7:31	60662.000000	6066.200000	49492.600150	20.000000
C:\Users\cware\Desktop\Steller25Nov\TagTesting25Nov2013\M11.DSG	11-1-2013	15:7:31	60663.000000	6066.300000	49519.334231	20.000000
C:\Users\cware\Desktop\Steller25Nov\TagTesting25Nov2013\M11.DSG	11-1-2013	15:7:31	60664.000000	6066.400000	49484.120606	20.000000
C:\Users\cware\Desktop\Steller25Nov\TagTesting25Nov2013\M11.DSG	11-1-2013	15:7:31	60665.000000	6066.500000	49615.200660	20.000000
C:\Users\cware\Desktop\Steller25Nov\TagTesting25Nov2013\M11.DSG	11-1-2013	15:7:31	60666.000000	6066.600000	49232.042787	20.000000
C:\Users\cware\Desktop\Steller25Nov\TagTesting25Nov2013\M11.DSG	11-1-2013	15:7:31	60667.000000	6066.700000	49405.910796	20.000000
C:\Users\cware\Desktop\Steller25Nov\TagTesting25Nov2013\M11.DSG	11-1-2013	15:7:31	60668.000000	6066.800000	49439.187969	20.000000
C:\Users\cware\Desktop\Steller25Nov\TagTesting25Nov2013\M11.DSG	11-1-2013	15:7:31	60669.000000	6066.900000	49477.541719	20.000000
C:\Users\cware\Desktop\Steller25Nov\TagTesting25Nov2013\M11.DSG	11-1-2013	15:7:31	60670.000000	6067.000000	49364.682894	20.000000
C:\Users\cware\Desktop\Steller25Nov\TagTesting25Nov2013\M11.DSG	11-1-2013	15:7:31	60671.000000	6067.100000	49447.608632	20.000000
C:\Users\cware\Desktop\Steller25Nov\TagTesting25Nov2013\M11.DSG	11-1-2013	15:7:31	60672.000000	6067.200000	49455.185503	20.000000
C:\Users\cware\Desktop\Steller25Nov\TagTesting25Nov2013\M11.DSG	11-1-2013	15:7:31	60673.000000	6067.300000	49495.750250	20.000000
C:\Users\cware\Desktop\Steller25Nov\TagTesting25Nov2013\M11.DSG	11-1-2013	15:7:31	60674.000000	6067.400000	49395.343367	20.000000
C:\Users\cware\Desktop\Steller25Nov\TagTesting25Nov2013\M11.DSG	11-1-2013	15:7:31	60675.000000	6067.500000	49502.855335	20.000000
C:\Users\cware\Desktop\Steller25Nov\TagTesting25Nov2013\M11.DSG	11-1-2013	15:7:31	60676.000000	6067.600000	49508.102334	20.000000
C:\Users\cware\Desktop\Steller25Nov\TagTesting25Nov2013\M11.DSG	11-1-2013	15:7:31	60677.000000	6067.700000	49503.152095	20.000000
C:\Users\cware\Desktop\Steller25Nov\TagTesting25Nov2013\M11.DSG	11-1-2013	15:7:31	60678.000000	6067.800000	49493.213645	20.000000
C:\Users\cware\Desktop\Steller25Nov\TagTesting25Nov2013\M11.DSG	11-1-2013	15:7:31	60679.000000	6067.900000	49511.168909	20.000000
C:\Users\cware\Desktop\Steller25Nov\TagTesting25Nov2013\M11.DSG	11-1-2013	15:7:31	60680.000000	6068.000000	49509.206034	20.000000
C:\Users\cware\Desktop\Steller25Nov\TagTesting25Nov2013\M11.DSG	11-1-2013	15:7:31	60681.000000	6068.100000	49495.914866	20.000000
C:\Users\cware\Desktop\Steller25Nov\TagTesting25Nov2013\M11.DSG	11-1-2013	15:7:31	60682.000000	6068.200000	49504.054712	20.000000
C:\Users\cware\Desktop\Steller25Nov\TagTesting25Nov2013\M11.DSG	11-1-2013	15:7:31	60683.000000	6068.300000	49495.569457	20.000000
C:\Users\cware\Desktop\Steller25Nov\TagTesting25Nov2013\M11.DSG	11-1-2013	15:7:31	60684.000000	6068.400000	49467.340196	20.000000
C:\Users\cware\Desktop\Steller25Nov\TagTesting25Nov2013\M11.DSG	11-1-2013	15:7:31	60685.000000	6068.500000	49445.476178	20.000000
C:\Users\cware\Desktop\Steller25Nov\TagTesting25Nov2013\M11.DSG	11-1-2013	15:7:31	60686.000000	6068.600000	49461.460432	20.000000
C:\Users\cware\Desktop\Steller25Nov\TagTesting25Nov2013\M11.DSG	11-1-2013	15:7:31	60687.000000	6068.700000	49434.801885	20.000000
C:\Users\cware\Desktop\Steller25Nov\TagTesting25Nov2013\M11.DSG	11-1-2013	15:7:31	60688.000000	6068.800000	49477.149456	20.000000
C:\Users\cware\Desktop\Steller25Nov\TagTesting25Nov2013\M11.DSG	11-1-2013	15:7:31	60689.000000	6068.900000	49491.340172	20.000000
C:\Users\cware\Desktop\Steller25Nov\TagTesting25Nov2013\M11.DSG	11-1-2013	15:7:31	60690.000000	6069.000000	49503.888494	20.000000
C:\Users\cware\Desktop\Steller25Nov\TagTesting25Nov2013\M11.DSG	11-1-2013	15:7:31	60691.000000	6069.100000	49508.839143	20.000000
C:\Users\cware\Desktop\Steller25Nov\TagTesting25Nov2013\M11.DSG	11-1-2013	15:7:31	60692.000000	6069.200000	49515.534479	20.000000
C:\Users\cware\Desktop\Steller25Nov\TagTesting25Nov2013\M11.DSG	11-1-2013	15:7:31	60693.000000	6069.300000	49530.072214	20.000000
C:\Users\cware\Desktop\Steller25Nov\TagTesting25Nov2013\M11.DSG	11-1-2013	15:7:31	60694.000000	6069.400000	49546.651357	20.000000
C:\Users\cware\Desktop\Steller25Nov\TagTesting25Nov2013\M11.DSG	11-1-2013	15:7:31	60695.000000	6069.500000	49567.038180	20.000000
C:\Users\cware\Desktop\Steller25Nov\TagTesting25Nov2013\M11.DSG	11-1-2013	15:7:31	60696.000000	6069.600000	49577.592406	20.000000
C:\Users\cware\Desktop\Steller25Nov\TagTesting25Nov2013\M11.DSG	11-1-2013	15:7:31	60697.000000	6069.700000	49596.759541	20.000000
C:\Users\cware\Desktop\Steller25Nov\TagTesting25Nov2013\M11.DSG	11-1-2013	15:7:31	60698.000000	6069.800000	49599.871089	20.000000
C:\Users\cware\Desktop\Steller25Nov\TagTesting25Nov2013\M11.DSG	11-1-2013	15:7:31	60699.000000	6069.900000	49616.995702	20.000000
C:\Users\cware\Desktop\Steller25Nov\TagTesting25Nov2013\M11.DSG	11-1-2013	15:7:31	60700.000000	6070.000000	49631.457227	20.000000
C:\Users\cware\Desktop\Steller25Nov\TagTesting25Nov2013\M11.DSG	11-1-2013	15:7:31	60701.000000	6070.100000	49638.825738	20.000000
C:\Users\cware\Desktop\Steller25Nov\TagTesting25Nov2013\M11.DSG	11-1-2013	15:7:31	60702.000000	6070.200000	49650.549429	20.000000
C:\Users\cware\Desktop\Steller25Nov\TagTesting25Nov2013\M11.DSG	11-1-2013	15:7:31	60703.000000	6070.300000	49661.676354	20.000000
C:\Users\cware\Desktop\Steller25Nov\TagTesting25Nov2013\M11.DSG	11-1-2013	15:7:31	60704.000000	6070.400000	49670.586966	20.000000
C:\Users\cware\Desktop\Steller25Nov\TagTesting25Nov2013\M11.DSG	11-1-2013	15:7:31	60705.000000	6070.500000	49677.880279	20.000000
C:\Users\cware\Desktop\Steller25Nov\TagTesting25Nov2013\M11.DSG	11-1-2013	15:7:31	60706.000000	6070.600000	49687.736967	20.000000
C:\Users\cware\Desktop\Steller25Nov\TagTesting25Nov2013\M11.DSG	11-1-2013	15:7:31	60707.000000	6070.700000	49692.789676	20.000000
C:\Users\cware\Desktop\Steller25Nov\TagTesting25Nov2013\M11.DSG	11-1-2013	15:7:31	60708.000000	6070.800000	49704.886522	20.000000
C:\Users\cware\Desktop\Steller25Nov\TagTesting25Nov2013\M11.DSG	11-1-2013	15:7:31	60709.000000	6070.900000	49712.428440	20.000000
C:\Users\cware\Desktop\Steller25Nov\TagTesting25Nov2013\M11.DSG	11-1-2013	15:7:31	60710.000000	6071.000000	49726.889751	20.000000
C:\Users\cware\Desktop\Steller25Nov\TagTesting25Nov2013\M11.DSG	11-1-2013	15:7:31	60711.000000	6071.100000	49730.971166	20.000000
C:\Users\cware\Desktop\Steller25Nov\TagTesting25Nov2013\M11.DSG	11-1-2013	15:7:31	60712.000000	6071.200000	49738.512743	20.000000
C:\Users\cware\Desktop\Steller25Nov\TagTesting25Nov2013\M11.DSG	11-1-2013	15:7:31	60713.000000	6071.300000	49744.884779	20.000000
C:\Users\cware\Desktop\Steller25Nov\TagTesting25Nov2013\M11.DSG	11-1-2013	15:7:31	60714.000000	6071.400000	49758.101912	20.000000
C:\Users\cware\Desktop\Steller25Nov\TagTesting25Nov2013\M11.DSG	11-1-2013	15:7:31	60715.000000	6071.500000	49764.249484	20.000000
C:\Users\cware\Desktop\Steller25Nov\TagTesting25Nov2013\M11.DSG	11-1-2013	15:7:31	60716.000000	6071.600000	49766.464533	20.000000
C:\Users\cware\Desktop\Steller25Nov\TagTesting25Nov2013\M11.DSG	11-1-2013	15:7:31	60717.000000	6071.700000	49767.833424	20.000000
C:\Users\cware\Desktop\Steller25Nov\TagTesting25Nov2013\M11.DSG	11-1-2013	15:7:31	60718.000000	6071.800000	49771.915332	20.000000
C:\Users\cware\Desktop\Steller25Nov\TagTesting25Nov2013\M11.DSG	11-1-2013	15:7:31	60719.000000	6071.900000	49777.117635	20.000000
C:\Users\cware\Desktop\Steller25Nov\TagTesting25Nov2013\M11.DSG	11-1-2013	15:7:31	60720.000000	6072.000000	49784.335345	20.000000
C:\Users\cware\Desktop\Steller25Nov\TagTesting25Nov2013\M11.DSG	11-1-2013	15:7:31	60721.000000	6072.100000	49787.994067	20.000000
C:\Users\cware\Desktop\Steller25Nov\TagTesting25Nov2013\M11.DSG	11-1-2013	15:7:31	60722.000000	6072.200000	49789.288970	20.000000
C:\Users\cware\Desktop\Steller25Nov\TagTesting25Nov2013\M11.DSG	11-1-2013	15:7:31	60723.000000	6072.300000	49794.142625	20.000000
C:\Users\cware\Desktop\Steller25Nov\TagTesting25Nov2013\M11.DSG	11-1-2013	15:7:31	60724.000000	6072.400000	49801.086879	20.000000
C:\Users\cware\Desktop\Steller25Nov\TagTesting25Nov2013\M11.DSG	11-1-2013	15:7:31	60725.000000	6072.500000	49803.077533	20.000000
C:\Users\cware\Desktop\Steller25Nov\TagTesting25Nov2013\M11.DSG	11-1-2013	15:7:31	60726.000000	6072.600000	49809.375110	20.000000
C:\Users\cware\Desktop\Steller25Nov\TagTesting25Nov2013\M11.DSG	11-1-2013	15:7:31	60727.000000	6072.700000	49816.418648	20.000000
C:\Users\cware\Desktop\Steller25Nov\TagTesting25Nov2013\M11.DSG	11-1-2013	15:7:31	60728.000000	6072.800000	49821.794896	20.000000
C:\Users\cware\Desktop\Steller25Nov\TagTesting25Nov2013\M11.DSG	11-1-2013	15:7:31	60729.000000	6072.900000	49825.503355	20.000000
C:\Users\cware\Desktop\Steller25Nov\TagTesting25Nov2013\M11.DSG	11-1-2013	15:7:31	60730.000000	6073.000000	49835.857433	20.000000
C:\Users\cware\Desktop\Steller25Nov\TagTesting25Nov2013\M11.DSG	11-1-2013	15:7:31	60731.000000	6073.100000	49847.979081	20.000000
C:\Users\cware\Desktop\Steller25Nov\TagTesting25Nov2013\M11.DSG	11-1-2013	15:7:31	60732.000000	6073.200000	49850.393983	20.000000
C:\Users\cware\Desktop\Steller25Nov\TagTesting25Nov2013\M11.DSG	11-1-2013	15:7:31	60733.000000	6073.300000	49853.306976	20.000000
C:\Users\cware\Desktop\Steller25Nov\TagTesting25Nov2013\M11.DSG	11-1-2013	15:7:31	60734.000000	6073.400000	49854.651575	20.000000
C:\Users\cware\Desktop\Steller25Nov\TagTesting25Nov2013\M11.DSG	11-1-2013	15:7:31	60735.000000	6073.500000	49858.037239	20.000000
C:\Users\cware\Desktop\Steller25Nov\TagTesting25Nov2013\M11.DSG	11-1-2013	15:7:31	60736.000000	6073.600000	49862.193933	20.000000
C:\Users\cware\Desktop\Steller25Nov\TagTesting25Nov2013\M11.DSG	11-1-2013	15:7:31	60737.000000	6073.700000	49861.870560	20.000000
C:\Users\cware\Desktop\Steller25Nov\TagTesting25Nov2013\M11.DSG	11-1-2013	15:7:31	60738.000000	6073.800000	49869.511883	20.000000
C:\Users\cware\Desktop\Steller25Nov\TagTesting25Nov2013\M11.DSG	11-1-2013	15:7:31	60739.000000	6073.900000	49870.831293	20.000000
C:\Users\cware\Desktop\Steller25Nov\TagTesting25Nov2013\M11.DSG	11-1-2013	15:7:31	60740.000000	6074.000000	49878.622015	20.000000
C:\Users\cware\Desktop\Steller25Nov\TagTesting25Nov2013\M11.DSG	11-1-2013	15:7:31	60741.000000	6074.100000	49882.305439	20.000000
C:\Users\cware\Desktop\Steller25Nov\TagTesting25Nov2013\M11.DSG	11-1-2013	15:7:31	60742.000000	6074.200000	49881.434583	20.000000
C:\Users\cware\Desktop\Steller25Nov\TagTesting25Nov2013\M11.DSG	11-1-2013	15:7:31	60743.000000	6074.300000	49884.993714	20.000000
C:\Users\cware\Desktop\Steller25Nov\TagTesting25Nov2013\M11.DSG	11-1-2013	15:7:31	60744.000000	6074.400000	49890.718536	20.000000
C:\Users\cware\Desktop\Steller25Nov\TagTesting25Nov2013\M11.DSG	11-1-2013	15:7:31	60745.000000	6074.500000	49894.650927	20.000000
C:\Users\cware\Desktop\Steller25Nov\TagTesting25Nov2013\M11.DSG	11-1-2013	15:7:31	60746.000000	6074.600000	49899.828147	20.000000
C:\Users\cware\Desktop\Steller25Nov\TagTesting25Nov2013\M11.DSG	11-1-2013	15:7:31	60747.000000	6074.700000	49904.109694	20.000000
C:\Users\cware\Desktop\Steller25Nov\TagTesting25Nov2013\M11.DSG	11-1-2013	15:7:31	60748.000000	6074.800000	49905.328950	20.000000
C:\Users\cware\Desktop\Steller25Nov\TagTesting25Nov2013\M11.DSG	11-1-2013	15:7:31	60749.000000	6074.900000	49911.302743	20.000000
C:\Users\cware\Desktop\Steller25Nov\TagTesting25Nov2013\M11.DSG	11-1-2013	15:7:31	60750.000000	6075.000000	49916.952261	20.000000
C:\Users\cware\Desktop\Steller25Nov\TagTesting25Nov2013\M11.DSG	11-1-2013	15:7:31	60751.000000	6075.100000	49907.044690	20.000000
C:\Users\cware\Desktop\Steller25Nov\TagTesting25Nov2013\M11.DSG	11-1-2013	15:7:31	60752.000000	6075.200000	49910.105883	20.000000
C:\Users\cware\Desktop\Steller25Nov\TagTesting25Nov2013\M11.DSG	11-1-2013	15:7:31	60753.000000	6075.300000	49917.448654	20.000000
C:\Users\cware\Desktop\Steller25Nov\TagTesting25Nov2013\M11.DSG	11-1-2013	15:7:31	60754.000000	6075.400000	49918.020446	20.000000
C:\Users\cware\Desktop\Steller25Nov\TagTesting25Nov2013\M11.DSG	11-1-2013	15:7:31	60755.000000	6075.500000	49916.800731	20.000000
C:\Users\cware\Desktop\Steller25Nov\TagTesting25Nov2013\M11.DSG	11-1-2013	15:7:31	60756.000000	6075.600000	49913.764512	20.000000
C:\Users\cware\Desktop\Steller25Nov\TagTesting25Nov2013\M11.DSG	11-1-2013	15:7:31	60757.000000	6075.700000	49905.102598	20.000000
C:\Users\cware\Desktop\Steller25Nov\TagTesting25Nov2013\M11.DSG	11-1-2013	15:7:31	60758.000000	6075.800000	49902.562182	20.000000
C:\Users\cware\Desktop\Steller25Nov\TagTesting25Nov2013\M11.DSG	11-1-2013	15:7:31	60759.000000	6075.900000	49901.741729	20.000000
C:\Users\cware\Desktop\Steller25Nov\TagTesting25Nov2013\M11.DSG	11-1-2013	15:7:31	60760.000000	6076.000000	49897.460856	20.000000
C:\Users\cware\Desktop\Steller25Nov\TagTesting25Nov2013\M11.DSG	11-1-2013	15:7:31	60761.000000	6076.100000	49908.885113	20.000000
C:\Users\cware\Desktop\Steller25Nov\TagTesting25Nov2013\M11.DSG	11-1-2013	15:7:31	60762.000000	6076.200000	49900.147546	20.000000
C:\Users\cware\Desktop\Steller25Nov\TagTesting25Nov2013\M11.DSG	11-1-2013	15:7:31	60763.000000	6076.300000	49903.209588	20.000000
C:\Users\cware\Desktop\Steller25Nov\TagTesting25Nov2013\M11.DSG	11-1-2013	15:7:31	60764.000000	6076.400000	49899.202665	20.000000
C:\Users\cware\Desktop\Steller25Nov\TagTesting25Nov2013\M11.DSG	11-1-2013	15:7:31	60765.000000	6076.500000	49878.916914	20.000000
C:\Users\cware\Desktop\Steller25Nov\TagTesting25Nov2013\M11.DSG	11-1-2013	15:7:31	60766.000000	6076.600000	49848.997793	20.000000
C:\Users\cware\Desktop\Steller25Nov\TagTesting25Nov2013\M11.DSG	11-1-2013	15:7:31	60767.000000	6076.700000	49822.514502	20.000000
C:\Users\cware\Desktop\Steller25Nov\TagTesting25Nov2013\M11.DSG	11-1-2013	15:7:31	60768.000000	6076.800000	49796.578466	20.000000
C:\Users\cware\Desktop\Steller25Nov\TagTesting25Nov2013\M11.DSG	11-1-2013	15:7:31	60769.000000	6076.900000	49776.242173	20.000000
C:\Users\cware\Desktop\Steller25Nov\TagTesting25Nov2013\M11.DSG	11-1-2013	15:7:31	60770.000000	6077.000000	49751.724566	20.000000
C:\Users\cware\Desktop\Steller25Nov\TagTesting25Nov2013\M11.DSG	11-1-2013	15:7:31	60771.000000	6077.100000	49730.492433	20.000000
C:\Users\cware\Desktop\Steller25Nov\TagTesting25Nov2013\M11.DSG	11-1-2013	15:7:31	60772.000000	6077.200000	49710.529893	20.000000
C:\Users\cware\Desktop\Steller25Nov\TagTesting25Nov2013\M11.DSG	11-1-2013	15:7:31	60773.000000	6077.300000	49692.110481	20.000000
C:\Users\cware\Desktop\Steller25Nov\TagTesting25Nov2013\M11.DSG	11-1-2013	15:7:31	60774.000000	6077.400000	49671.375986	20.000000
C:\Users\cware\Desktop\Steller25Nov\TagTesting25Nov2013\M11.DSG	11-1-2013	15:7:31	60775.000000	6077.500000	49650.193866	20.000000
C:\Users\cware\Desktop\Steller25Nov\TagTesting25Nov2013\M11.DSG	11-1-2013	15:7:31	60776.000000	6077.600000	49632.122620	20.000000
C:\Users\cware\Desktop\Steller25Nov\TagTesting25Nov2013\M11.DSG	11-1-2013	15:7:31	60777.000000	6077.700000	49619.428422	20.000000
C:\Users\cware\Desktop\Steller25Nov\TagTesting25Nov2013\M11.DSG	11-1-2013	15:7:31	60778.000000	6077.800000	49592.819663	20.000000
C:\Users\cware\Desktop\Steller25Nov\TagTesting25Nov2013\M11.DSG	11-1-2013	15:7:31	60779.000000	6077.900000	49581.967211	20.000000
C:\Users\cware\Desktop\Steller25Nov\TagTesting25Nov2013\M11.DSG	11-1-2013	15:7:31	60780.000000	6078.000000	49563.846122	20.000000
C:\Users\cware\Desktop\Steller25Nov\TagTesting25Nov2013\M11.DSG	11-1-2013	15:7:31	60781.000000	6078.100000	49550.479515	20.000000
C:\Users\cware\Desktop\Steller25Nov\TagTesting25Nov2013\M11.DSG	11-1-2013	15:7:31	60782.000000	6078.200000	49531.014170	20.000000
C:\Users\cware\Desktop\Steller25Nov\TagTesting25Nov2013\M11.DSG	11-1-2013	15:7:31	60783.000000	6078.300000	49515.259706	20.000000
C:\Users\cware\Desktop\Steller25Nov\TagTesting25Nov2013\M11.DSG	11-1-2013	15:7:31	60784.000000	6078.400000	49508.410951	20.000000
C:\Users\cware\Desktop\Steller25Nov\TagTesting25Nov2013\M11.DSG	11-1-2013	15:7:31	60785.000000	6078.500000	49498.676576	20.000000
C:\Users\cware\Desktop\Steller25Nov\TagTesting25Nov2013\M11.DSG	11-1-2013	15:7:31	60786.000000	6078.600000	49492.397368	20.000000
C:\Users\cware\Desktop\Steller25Nov\TagTesting25Nov2013\M11.DSG	11-1-2013	15:7:31	60787.000000	6078.700000	49498.365113	20.000000
C:\Users\cware\Desktop\Steller25Nov\TagTesting25Nov2013\M11.DSG	11-1-2013	15:7:31	60788.000000	6078.800000	49504.313175	20.000000
C:\Users\cware\Desktop\Steller25Nov\TagTesting25Nov2013\M11.DSG	11-1-2013	15:7:31	60789.000000	6078.900000	49529.746210	20.000000
C:\Users\cware\Desktop\Steller25Nov\TagTesting25Nov2013\M11.DSG	11-1-2013	15:7:31	60790.000000	6079.000000	49581.956948	20.000000
C:\Users\cware\Desktop\Steller25Nov\TagTesting25Nov2013\M11.DSG	11-1-2013	15:7:31	60791.000000	6079.100000	49772.676679	20.000000
C:\Users\cware\Desktop\Steller25Nov\TagTesting25Nov2013\M11.DSG	11-1-2013	15:7:31	60792.000000	6079.200000	49855.400322	20.000000
C:\Users\cware\Desktop\Steller25Nov\TagTesting25Nov2013\M11.DSG	11-1-2013	15:7:31	60793.000000	6079.300000	49822.762868	20.000000
C:\Users\cware\Desktop\Steller25Nov\TagTesting25Nov2013\M11.DSG	11-1-2013	15:7:31	60794.000000	6079.400000	49806.012876	20.000000
C:\Users\cware\Desktop\Steller25Nov\TagTesting25Nov2013\M11.DSG	11-1-2013	15:7:31	60795.000000	6079.500000	49829.665360	20.000000
C:\Users\cware\Desktop\Steller25Nov\TagTesting25Nov2013\M11.DSG	11-1-2013	15:7:31	60796.000000	6079.600000	49812.836543	20.000000
C:\Users\cware\Desktop\Steller25Nov\TagTesting25Nov2013\M11.DSG	11-1-2013	15:7:31	60797.000000	6079.700000	49772.723272	20.000000
C:\Users\cware\Desktop\Steller25Nov\TagTesting25Nov2013\M11.DSG	11-1-2013	15:7:31	60798.000000	6079.800000	49789.984813	20.000000
C:\Users\cware\Desktop\Steller25Nov\TagTesting25Nov2013\M11.DSG	11-1-2013	15:7:31	60799.000000	6079.900000	49603.482066	20.000000
C:\Users\cware\Desktop\Steller25Nov\TagTesting25Nov2013\M11.DSG	11-1-2013	15:7:31	60800.000000	6080.000000	49486.776889	20.000000
C:\Users\cware\Desktop\Steller25Nov\TagTesting25Nov2013\M11.DSG	11-1-2013	15:7:31	60801.000000	6080.100000	49552.514892	20.000000
C:\Users\cware\Desktop\Steller25Nov\TagTesting25Nov2013\M11.DSG	11-1-2013	15:7:31	60802.000000	6080.200000	49510.177538	20.000000
C:\Users\cware\Desktop\Steller25Nov\TagTesting25Nov2013\M11.DSG	11-1-2013	15:7:31	60803.000000	6080.300000	49515.227229	20.000000
C:\Users\cware\Desktop\Steller25Nov\TagTesting25Nov2013\M11.DSG	11-1-2013	15:7:31	60804.000000	6080.400000	49523.377182	20.000000
C:\Users\cware\Desktop\Steller25Nov\TagTesting25Nov2013\M11.DSG	11-1-2013	15:7:31	60805.000000	6080.500000	49577.873281	20.000000
C:\Users\cware\Desktop\Steller25Nov\TagTesting25Nov2013\M11.DSG	11-1-2013	15:7:31	60806.000000	6080.600000	49545.016533	20.000000
C:\Users\cware\Desktop\Steller25Nov\TagTesting25Nov2013\M11.DSG	11-1-2013	15:7:31	60807.000000	6080.700000	49523.260493	20.000000
C:\Users\cware\Desktop\Steller25Nov\TagTesting25Nov2013\M11.DSG	11-1-2013	15:7:31	60808.000000	6080.800000	49517.058514	20.000000
C:\Users\cware\Desktop\Steller25Nov\TagTesting25Nov2013\M11.DSG	11-1-2013	15:7:31	60809.000000	6080.900000	49538.335494	20.000000
C:\Users\cware\Desktop\Steller25Nov\TagTesting25Nov2013\M11.DSG	11-1-2013	15:7:31	60810.000000	6081.000000	49536.903798	20.000000
C:\Users\cware\Desktop\Steller25Nov\TagTesting25Nov2013\M11.DSG	11-1-2013	15:7:31	60811.000000	6081.100000	49512.767824	20.000000
C:\Users\cware\Desktop\Steller25Nov\TagTesting25Nov2013\M11.DSG	11-1-2013	15:7:31	60812.000000	6081.200000	49508.109555	20.000000
C:\Users\cware\Desktop\Steller25Nov\TagTesting25Nov2013\M11.DSG	11-1-2013	15:7:31	60813.000000	6081.300000	49505.669062	20.000000
C:\Users\cware\Desktop\Steller25Nov\TagTesting25Nov2013\M11.DSG	11-1-2013	15:7:31	60814.000000	6081.400000	49456.619538	20.000000
C:\Users\cware\Desktop\Steller25Nov\TagTesting25Nov2013\M11.DSG	11-1-2013	15:7:31	60815.000000	6081.500000	49431.202299	20.000000
C:\Users\cware\Desktop\Steller25Nov\TagTesting25Nov2013\M11.DSG	11-1-2013	15:7:31	60816.000000	6081.600000	49472.451182	20.000000
C:\Users\cware\Desktop\Steller25Nov\TagTesting25Nov2013\M11.DSG	11-1-2013	15:7:31	60817.000000	6081.700000	49473.200970	20.000000
C:\Users\cware\Desktop\Steller25Nov\TagTesting25Nov2013\M11.DSG	11-1-2013	15:7:31	60818.000000	6081.800000	49474.272796	20.000000
C:\Users\cware\Desktop\Steller25Nov\TagTesting25Nov2013\M11.DSG	11-1-2013	15:7:31	60819.000000	6081.900000	49479.548703	20.000000
C:\Users\cware\Desktop\Steller25Nov\TagTesting25Nov2013\M11.DSG	11-1-2013	15:7:31	60820.000000	6082.000000	49470.909660	20.000000
C:\Users\cware\Desktop\Steller25Nov\TagTesting25Nov2013\M11.DSG	11-1-2013	15:7:31	60821.000000	6082.100000	49468.694571	20.000000
C:\Users\cware\Desktop\Steller25Nov\TagTesting25Nov2013\M11.DSG	11-1-2013	15:7:31	60822.000000	6082.200000	49474.171909	20.000000
C:\Users\cware\Desktop\Steller25Nov\TagTesting25Nov2013\M11.DSG	11-1-2013	15:7:31	60823.000000	6082.300000	49480.820755	20.000000
C:\Users\cware\Desktop\Steller25Nov\TagTesting25Nov2013\M11.DSG	11-1-2013	15:7:31	60824.000000	6082.400000	49489.111273	20.000000
C:\Users\cware\Desktop\Steller25Nov\TagTesting25Nov2013\M11.DSG	11-1-2013	15:7:31	60825.000000	6082.500000	49489.542076	20.000000
C:\Users\cware\Desktop\Steller25Nov\TagTesting25Nov2013\M11.DSG	11-1-2013	15:7:31	60826.000000	6082.600000	49495.498230	20.000000
C:\Users\cware\Desktop\Steller25Nov\TagTesting25Nov2013\M11.DSG	11-1-2013	15:7:31	60827.000000	6082.700000	49514.340628	20.000000
C:\Users\cware\Desktop\Steller25Nov\TagTesting25Nov2013\M11.DSG	11-1-2013	15:7:31	60828.000000	6082.800000	49534.428049	20.000000
C:\Users\cware\Desktop\Steller25Nov\TagTesting25Nov2013\M11.DSG	11-1-2013	15:7:31	60829.000000	6082.900000	49566.861548	20.000000
C:\Users\cware\Desktop\Steller25Nov\TagTesting25Nov2013\M11.DSG	11-1-2013	15:7:31	60830.000000	6083.000000	49588.591588	20.000000
C:\Users\cware\Desktop\Steller25Nov\TagTesting25Nov2013\M11.DSG	11-1-2013	15:7:31	60831.000000	6083.100000	49609.923372	20.000000
C:\Users\cware\Desktop\Steller25Nov\TagTesting25Nov2013\M11.DSG	11-1-2013	15:7:31	60832.000000	6083.200000	49629.214500	20.000000
C:\Users\cware\Desktop\Steller25Nov\TagTesting25Nov2013\M11.DSG	11-1-2013	15:7:31	60833.000000	6083.300000	49646.189775	20.000000
C:\Users\cware\Desktop\Steller25Nov\TagTesting25Nov2013\M11.DSG	11-1-2013	15:7:31	60834.000000	6083.400000	49655.224824	20.000000
C:\Users\cware\Desktop\Steller25Nov\TagTesting25Nov2013\M11.DSG	11-1-2013	15:7:31	60835.000000	6083.500000	49656.717926	20.000000
C:\Users\cware\Desktop\Steller25Nov\TagTesting25Nov2013\M11.DSG	11-1-2013	15:7:31	60836.000000	6083.600000	49642.604288	20.000000
C:\Users\cware\Desktop\Steller25Nov\TagTesting25Nov2013\M11.DSG	11-1-2013	15:7:31	60837.000000	6083.700000	49637.352012	20.000000
C:\Users\cware\Desktop\Steller25Nov\TagTesting25Nov2013\M11.DSG	11-1-2013	15:7:31	60838.000000	6083.800000	49662.093334	20.000000
C:\Users\cware\Desktop\Steller25Nov\TagTesting25Nov2013\M11.DSG	11-1-2013	15:7:31	60839.000000	6083.900000	49673.418401	20.000000
C:\Users\cware\Desktop\Steller25Nov\TagTesting25Nov2013\M11.DSG	11-1-2013	15:7:31	60840.000000	6084.000000	49687.754590	20.000000
C:\Users\cware\Desktop\Steller25Nov\TagTesting25Nov2013\M11.DSG	11-1-2013	15:7:31	60841.000000	6084.100000	49698.781793	20.000000
C:\Users\cware\Desktop\Steller25Nov\TagTesting25Nov2013\M11.DSG	11-1-2013	15:7:31	60842.000000	6084.200000	49714.612329	20.000000
C:\Users\cware\Desktop\Steller25Nov\TagTesting25Nov2013\M11.DSG	11-1-2013	15:7:31	60843.000000	6084.300000	49725.963525	20.000000
C:\Users\cware\Desktop\Steller25Nov\TagTesting25Nov2013\M11.DSG	11-1-2013	15:7:31	60844.000000	6084.400000	49733.281689	20.000000
C:\Users\cware\Desktop\Steller25Nov\TagTesting25Nov2013\M11.DSG	11-1-2013	15:7:31	60845.000000	6084.500000	49744.557044	20.000000
C:\Users\cware\Desktop\Steller25Nov\TagTesting25Nov2013\M11.DSG	11-1-2013	15:7:31	60846.000000	6084.600000	49759.491845	20.000000
C:\Users\cware\Desktop\Steller25Nov\TagTesting25Nov2013\M11.DSG	11-1-2013	15:7:31	60847.000000	6084.700000	49764.444819	20.000000
C:\Users\cware\Desktop\Steller25Nov\TagTesting25Nov2013\M11.DSG	11-1-2013	15:7:31	60848.000000	6084.800000	49774.550184	20.000000
C:\Users\cware\Desktop\Steller25Nov\TagTesting25Nov2013\M11.DSG	11-1-2013	15:7:31	60849.000000	6084.900000	49791.725204	20.000000
C:\Users\cware\Desktop\Steller25Nov\TagTesting25Nov2013\M11.DSG	11-1-2013	15:7:31	60850.000000	6085.000000	49804.270589	20.000000
C:\Users\cware\Desktop\Steller25Nov\TagTesting25Nov2013\M11.DSG	11-1-2013	15:7:31	60851.000000	6085.100000	49820.897623	20.000000
C:\Users\cware\Desktop\Steller25Nov\TagTesting25Nov2013\M11.DSG	11-1-2013	15:7:31	60852.000000	6085.200000	49820.250558	20.000000
C:\Users\cware\Desktop\Steller25Nov\TagTesting25Nov2013\M11.DSG	11-1-2013	15:7:31	60853.000000	6085.300000	49826.100564	20.000000
C:\Users\cware\Desktop\Steller25Nov\TagTesting25Nov2013\M11.DSG	11-1-2013	15:7:31	60854.000000	6085.400000	49832.671492	20.000000
C:\Users\cware\Desktop\Steller25Nov\TagTesting25Nov2013\M11.DSG	11-1-2013	15:7:31	60855.000000	6085.500000	49854.623523	20.000000
C:\Users\cware\Desktop\Steller25Nov\TagTesting25Nov2013\M11.DSG	11-1-2013	15:7:31	60856.000000	6085.600000	49849.124823	20.000000
C:\Users\cware\Desktop\Steller25Nov\TagTesting25Nov2013\M11.DSG	11-1-2013	15:7:31	60857.000000	6085.700000	49858.757560	20.000000
C:\Users\cware\Desktop\Steller25Nov\TagTesting25Nov2013\M11.DSG	11-1-2013	15:7:31	60858.000000	6085.800000	49859.653443	20.000000
C:\Users\cware\Desktop\Steller25Nov\TagTesting25Nov2013\M11.DSG	11-1-2013	15:7:31	60859.000000	6085.900000	49867.245137	20.000000
C:\Users\cware\Desktop\Steller25Nov\TagTesting25Nov2013\M11.DSG	11-1-2013	15:7:31	60860.000000	6086.000000	49872.820959	20.000000
C:\Users\cware\Desktop\Steller25Nov\TagTesting25Nov2013\M11.DSG	11-1-2013	15:7:31	60861.000000	6086.100000	49878.371425	20.000000
C:\Users\cware\Desktop\Steller25Nov\TagTesting25Nov2013\M11.DSG	11-1-2013	15:7:31	60862.000000	6086.200000	49885.091834	20.000000
C:\Users\cware\Desktop\Steller25Nov\TagTesting25Nov2013\M11.DSG	11-1-2013	15:7:31	60863.000000	6086.300000	49893.281367	20.000000
C:\Users\cware\Desktop\Steller25Nov\TagTesting25Nov2013\M11.DSG	11-1-2013	15:7:31	60864.000000	6086.400000	49895.546586	20.000000
C:\Users\cware\Desktop\Steller25Nov\TagTesting25Nov2013\M11.DSG	11-1-2013	15:7:31	60865.000000	6086.500000	49906.000573	20.000000
C:\Users\cware\Desktop\Steller25Nov\TagTesting25Nov2013\M11.DSG	11-1-2013	15:7:31	60866.000000	6086.600000	49921.281909	20.000000
C:\Users\cware\Desktop\Steller25Nov\TagTesting25Nov2013\M11.DSG	11-1-2013	15:7:31	60867.000000	6086.700000	49916.181271	20.000000
C:\Users\cware\Desktop\Steller25Nov\TagTesting25Nov2013\M11.DSG	11-1-2013	15:7:31	60868.000000	6086.800000	49926.013215	20.000000
C:\Users\cware\Desktop\Steller25Nov\TagTesting25Nov2013\M11.DSG	11-1-2013	15:7:31	60869.000000	6086.900000	49925.216743	20.000000
C:\Users\cware\Desktop\Steller25Nov\TagTesting25Nov2013\M11.DSG	11-1-2013	15:7:31	60870.000000	6087.000000	49932.285595	20.000000
C:\Users\cware\Desktop\Steller25Nov\TagTesting25Nov2013\M11.DSG	11-1-2013	15:7:31	60871.000000	6087.100000	49933.928365	20.000000
C:\Users\cware\Desktop\Steller25Nov\TagTesting25Nov2013\M11.DSG	11-1-2013	15:7:31	60872.000000	6087.200000	49923.922350	20.000000
C:\Users\cware\Desktop\Steller25Nov\TagTesting25Nov2013\M11.DSG	11-1-2013	15:7:31	60873.000000	6087.300000	49939.628317	20.000000
C:\Users\cware\Desktop\Steller25Nov\TagTesting25Nov2013\M11.DSG	11-1-2013	15:7:31	60874.000000	6087.400000	49945.727077	20.000000
C:\Users\cware\Desktop\Steller25Nov\TagTesting25Nov2013\M11.DSG	11-1-2013	15:7:31	60875.000000	6087.500000	49957.052301	20.000000
C:\Users\cware\Desktop\Steller25Nov\TagTesting25Nov2013\M11.DSG	11-1-2013	15:7:31	60876.000000	6087.600000	49961.035170	20.000000
C:\Users\cware\Desktop\Steller25Nov\TagTesting25Nov2013\M11.DSG	11-1-2013	15:7:31	60877.000000	6087.700000	49971.763106	20.000000
C:\Users\cware\Desktop\Steller25Nov\TagTesting25Nov2013\M11.DSG	11-1-2013	15:7:31	60878.000000	6087.800000	49977.239110	20.000000
C:\Users\cware\Desktop\Steller25Nov\TagTesting25Nov2013\M11.DSG	11-1-2013	15:7:31	60879.000000	6087.900000	49966.760101	20.000000
C:\Users\cware\Desktop\Steller25Nov\TagTesting25Nov2013\M11.DSG	11-1-2013	15:7:31	60880.000000	6088.000000	49980.424937	20.000000
C:\Users\cware\Desktop\Steller25Nov\TagTesting25Nov2013\M11.DSG	11-1-2013	15:7:31	60881.000000	6088.100000	49972.061596	20.000000
C:\Users\cware\Desktop\Steller25Nov\TagTesting25Nov2013\M11.DSG	11-1-2013	15:7:31	60882.000000	6088.200000	49978.209653	20.000000
C:\Users\cware\Desktop\Steller25Nov\TagTesting25Nov2013\M11.DSG	11-1-2013	15:7:31	60883.000000	6088.300000	49981.644727	20.000000
C:\Users\cware\Desktop\Steller25Nov\TagTesting25Nov2013\M11.DSG	11-1-2013	15:7:31	60884.000000	6088.400000	49983.088251	20.000000
C:\Users\cware\Desktop\Steller25Nov\TagTesting25Nov2013\M11.DSG	11-1-2013	15:7:31	60885.000000	6088.500000	49980.648627	20.000000
C:\Users\cware\Desktop\Steller25Nov\TagTesting25Nov2013\M11.DSG	11-1-2013	15:7:31	60886.000000	6088.600000	49993.866035	20.000000
C:\Users\cware\Desktop\Steller25Nov\TagTesting25Nov2013\M11.DSG	11-1-2013	15:7:31	60887.000000	6088.700000	49990.032731	20.000000
C:\Users\cware\Desktop\Steller25Nov\TagTesting25Nov2013\M11.DSG	11-1-2013	15:7:31	60888.000000	6088.800000	49978.483326	20.000000
C:\Users\cware\Desktop\Steller25Nov\TagTesting25Nov2013\M11.DSG	11-1-2013	15:7:31	60889.000000	6088.900000	49998.296301	20.000000
C:\Users\cware\Desktop\Steller25Nov\TagTesting25Nov2013\M11.DSG	11-1-2013	15:7:31	60890.000000	6089.000000	49997.449850	20.000000
C:\Users\cware\Desktop\Steller25Nov\TagTesting25Nov2013\M11.DSG	11-1-2013	15:7:31	60891.000000	6089.100000	50011.339139	20.000000
C:\Users\cware\Desktop\Steller25Nov\TagTesting25Nov2013\M11.DSG	11-1-2013	15:7:31	60892.000000	6089.200000	49998.047304	20.000000
C:\Users\cware\Desktop\Steller25Nov\TagTesting25Nov2013\M11.DSG	11-1-2013	15:7:31	60893.000000	6089.300000	50001.581758	20.000000
C:\Users\cware\Desktop\Steller25Nov\TagTesting25Nov2013\M11.DSG	11-1-2013	15:7:31	60894.000000	6089.400000	50005.041640	20.000000
C:\Users\cware\Desktop\Steller25Nov\TagTesting25Nov2013\M11.DSG	11-1-2013	15:7:31	60895.000000	6089.500000	50007.530454	20.000000
C:\Users\cware\Desktop\Steller25Nov\TagTesting25Nov2013\M11.DSG	11-1-2013	15:7:31	60896.000000	6089.600000	50001.283264	20.000000
C:\Users\cware\Desktop\Steller25Nov\TagTesting25Nov2013\M11.DSG	11-1-2013	15:7:31	60897.000000	6089.700000	50006.958246	20.000000
C:\Users\cware\Desktop\Steller25Nov\TagTesting25Nov2013\M11.DSG	11-1-2013	15:7:31	60898.000000	6089.800000	50009.074129	20.000000
C:\Users\cware\Desktop\Steller25Nov\TagTesting25Nov2013\M11.DSG	11-1-2013	15:7:31	60899.000000	6089.900000	49999.590536	20.000000
C:\Users\cware\Desktop\Steller25Nov\TagTesting25Nov2013\M11.DSG	11-1-2013	15:7:31	60900.000000	6090.000000	50002.875813	20.000000
C:\Users\cware\Desktop\Steller25Nov\TagTesting25Nov2013\M11.DSG	11-1-2013	15:7:31	60901.000000	6090.100000	50013.305434	20.000000
C:\Users\cware\Desktop\Steller25Nov\TagTesting25Nov2013\M11.DSG	11-1-2013	15:7:31	60902.000000	6090.200000	50008.401678	20.000000
C:\Users\cware\Desktop\Steller25Nov\TagTesting25Nov2013\M11.DSG	11-1-2013	15:7:31	60903.000000	6090.300000	50006.709104	20.000000
C:\Users\cware\Desktop\Steller25Nov\TagTesting25Nov2013\M11.DSG	11-1-2013	15:7:31	60904.000000	6090.400000	50014.550001	20.000000
C:\Users\cware\Desktop\Steller25Nov\TagTesting25Nov2013\M11.DSG	11-1-2013	15:7:31	60905.000000	6090.500000	50020.125468	20.000000
C:\Users\cware\Desktop\Steller25Nov\TagTesting25Nov2013\M11.DSG	11-1-2013	15:7:31	60906.000000	6090.600000	50020.523781	20.000000
C:\Users\cware\Desktop\Steller25Nov\TagTesting25Nov2013\M11.DSG	11-1-2013	15:7:31	60907.000000	6090.700000	50020.723062	20.000000
C:\Users\cware\Desktop\Steller25Nov\TagTesting25Nov2013\M11.DSG	11-1-2013	15:7:31	60908.000000	6090.800000	50022.564719	20.000000
C:\Users\cware\Desktop\Steller25Nov\TagTesting25Nov2013\M11.DSG	11-1-2013	15:7:31	60909.000000	6090.900000	50023.660063	20.000000
C:\Users\cware\Desktop\Steller25Nov\TagTesting25Nov2013\M11.DSG	11-1-2013	15:7:31	60910.000000	6091.000000	50013.230836	20.000000
C:\Users\cware\Desktop\Steller25Nov\TagTesting25Nov2013\M11.DSG	11-1-2013	15:7:31	60911.000000	6091.100000	50023.809650	20.000000
C:\Users\cware\Desktop\Steller25Nov\TagTesting25Nov2013\M11.DSG	11-1-2013	15:7:31	60912.000000	6091.200000	50016.168082	20.000000
C:\Users\cware\Desktop\Steller25Nov\TagTesting25Nov2013\M11.DSG	11-1-2013	15:7:31	60913.000000	6091.300000	50027.991138	20.000000
C:\Users\cware\Desktop\Steller25Nov\TagTesting25Nov2013\M11.DSG	11-1-2013	15:7:31	60914.000000	6091.400000	50014.176851	20.000000
C:\Users\cware\Desktop\Steller25Nov\TagTesting25Nov2013\M11.DSG	11-1-2013	15:7:31	60915.000000	6091.500000	50027.991590	20.000000
C:\Users\cware\Desktop\Steller25Nov\TagTesting25Nov2013\M11.DSG	11-1-2013	15:7:31	60916.000000	6091.600000	50031.028005	20.000000
C:\Users\cware\Desktop\Steller25Nov\TagTesting25Nov2013\M11.DSG	11-1-2013	15:7:31	60917.000000	6091.700000	50027.692784	20.000000
C:\Users\cware\Desktop\Steller25Nov\TagTesting25Nov2013\M11.DSG	11-1-2013	15:7:31	60918.000000	6091.800000	50040.461829	20.000000
C:\Users\cware\Desktop\Steller25Nov\TagTesting25Nov2013\M11.DSG	11-1-2013	15:7:31	60919.000000	6091.900000	50039.740105	20.000000
C:\Users\cware\Desktop\Steller25Nov\TagTesting25Nov2013\M11.DSG	11-1-2013	15:7:31	60920.000000	6092.000000	50046.883756	20.000000
C:\Users\cware\Desktop\Steller25Nov\TagTesting25Nov2013\M11.DSG	11-1-2013	15:7:31	60921.000000	6092.100000	50033.716504	20.000000
C:\Users\cware\Desktop\Steller25Nov\TagTesting25Nov2013\M11.DSG	11-1-2013	15:7:31	60922.000000	6092.200000	50040.362638	20.000000
C:\Users\cware\Desktop\Steller25Nov\TagTesting25Nov2013\M11.DSG	11-1-2013	15:7:31	60923.000000	6092.300000	50043.200224	20.000000
C:\Users\cware\Desktop\Steller25Nov\TagTesting25Nov2013\M11.DSG	11-1-2013	15:7:31	60924.000000	6092.400000	50044.892706	20.000000
C:\Users\cware\Desktop\Steller25Nov\TagTesting25Nov2013\M11.DSG	11-1-2013	15:7:31	60925.000000	6092.500000	50047.058410	20.000000
C:\Users\cware\Desktop\Steller25Nov\TagTesting25Nov2013\M11.DSG	11-1-2013	15:7:31	60926.000000	6092.600000	50032.272967	20.000000
C:\Users\cware\Desktop\Steller25Nov\TagTesting25Nov2013\M11.DSG	11-1-2013	15:7:31	60927.000000	6092.700000	50040.636632	20.000000
C:\Users\cware\Desktop\Steller25Nov\TagTesting25Nov2013\M11.DSG	11-1-2013	15:7:31	60928.000000	6092.800000	50031.750480	20.000000
C:\Users\cware\Desktop\Steller25Nov\TagTesting25Nov2013\M11.DSG	11-1-2013	15:7:31	60929.000000	6092.900000	50029.360963	20.000000
C:\Users\cware\Desktop\Steller25Nov\TagTesting25Nov2013\M11.DSG	11-1-2013	15:7:31	60930.000000	6093.000000	50027.793129	20.000000
C:\Users\cware\Desktop\Steller25Nov\TagTesting25Nov2013\M11.DSG	11-1-2013	15:7:31	60931.000000	6093.100000	50041.582815	20.000000
C:\Users\cware\Desktop\Steller25Nov\TagTesting25Nov2013\M11.DSG	11-1-2013	15:7:31	60932.000000	6093.200000	50046.834686	20.000000
C:\Users\cware\Desktop\Steller25Nov\TagTesting25Nov2013\M11.DSG	11-1-2013	15:7:31	60933.000000	6093.300000	50042.354527	20.000000
C:\Users\cware\Desktop\Steller25Nov\TagTesting25Nov2013\M11.DSG	11-1-2013	15:7:31	60934.000000	6093.400000	50046.909626	20.000000
C:\Users\cware\Desktop\Steller25Nov\TagTesting25Nov2013\M11.DSG	11-1-2013	15:7:31	60935.000000	6093.500000	50045.167498	20.000000
C:\Users\cware\Desktop\Steller25Nov\TagTesting25Nov2013\M11.DSG	11-1-2013	15:7:31	60936.000000	6093.600000	50046.735771	20.000000
C:\Users\cware\Desktop\Steller25Nov\TagTesting25Nov2013\M11.DSG	11-1-2013	15:7:31	60937.000000	6093.700000	50054.202949	20.000000
C:\Users\cware\Desktop\Steller25Nov\TagTesting25Nov2013\M11.DSG	11-1-2013	15:7:31	60938.000000	6093.800000	50050.494341	20.000000
C:\Users\cware\Desktop\Steller25Nov\TagTesting25Nov2013\M11.DSG	11-1-2013	15:7:31	60939.000000	6093.900000	50040.911750	20.000000
C:\Users\cware\Desktop\Steller25Nov\TagTesting25Nov2013\M11.DSG	11-1-2013	15:7:31	60940.000000	6094.000000	50046.138537	20.000000
C:\Users\cware\Desktop\Steller25Nov\TagTesting25Nov2013\M11.DSG	11-1-2013	15:7:31	60941.000000	6094.100000	50055.970731	20.000000
C:\Users\cware\Desktop\Steller25Nov\TagTesting25Nov2013\M11.DSG	11-1-2013	15:7:31	60942.000000	6094.200000	50057.065886	20.000000
C:\Users\cware\Desktop\Steller25Nov\TagTesting25Nov2013\M11.DSG	11-1-2013	15:7:31	60943.000000	6094.300000	50060.923998	20.000000
C:\Users\cware\Desktop\Steller25Nov\TagTesting25Nov2013\M11.DSG	11-1-2013	15:7:31	60944.000000	6094.400000	50073.071063	20.000000
C:\Users\cware\Desktop\Steller25Nov\TagTesting25Nov2013\M11.DSG	11-1-2013	15:7:31	60945.000000	6094.500000	50070.606895	20.000000
C:\Users\cware\Desktop\Steller25Nov\TagTesting25Nov2013\M11.DSG	11-1-2013	15:7:31	60946.000000	6094.600000	50078.348027	20.000000
C:\Users\cware\Desktop\Steller25Nov\TagTesting25Nov2013\M11.DSG	11-1-2013	15:7:31	60947.000000	6094.700000	50075.834349	20.000000
C:\Users\cware\Desktop\Steller25Nov\TagTesting25Nov2013\M11.DSG	11-1-2013	15:7:31	60948.000000	6094.800000	50067.869387	20.000000
C:\Users\cware\Desktop\Steller25Nov\TagTesting25Nov2013\M11.DSG	11-1-2013	15:7:31	60949.000000	6094.900000	50080.289937	20.000000
C:\Users\cware\Desktop\Steller25Nov\TagTesting25Nov2013\M11.DSG	11-1-2013	15:7:31	60950.000000	6095.000000	50064.334946	20.000000
C:\Users\cware\Desktop\Steller25Nov\TagTesting25Nov2013\M11.DSG	11-1-2013	15:7:31	60951.000000	6095.100000	50074.092077	20.000000
C:\Users\cware\Desktop\Steller25Nov\TagTesting25Nov2013\M11.DSG	11-1-2013	15:7:31	60952.000000	6095.200000	50073.121258	20.000000
C:\Users\cware\Desktop\Steller25Nov\TagTesting25Nov2013\M11.DSG	11-1-2013	15:7:31	60953.000000	6095.300000	50072.001515	20.000000
C:\Users\cware\Desktop\Steller25Nov\TagTesting25Nov2013\M11.DSG	11-1-2013	15:7:31	60954.000000	6095.400000	50072.897674	20.000000
C:\Users\cware\Desktop\Steller25Nov\TagTesting25Nov2013\M11.DSG	11-1-2013	15:7:31	60955.000000	6095.500000	50069.338223	20.000000
C:\Users\cware\Desktop\Steller25Nov\TagTesting25Nov2013\M11.DSG	11-1-2013	15:7:31	60956.000000	6095.600000	50058.958708	20.000000
C:\Users\cware\Desktop\Steller25Nov\TagTesting25Nov2013\M11.DSG	11-1-2013	15:7:31	60957.000000	6095.700000	50060.352879	20.000000
C:\Users\cware\Desktop\Steller25Nov\TagTesting25Nov2013\M11.DSG	11-1-2013	15:7:31	60958.000000	6095.800000	50059.432071	20.000000
C:\Users\cware\Desktop\Steller25Nov\TagTesting25Nov2013\M11.DSG	11-1-2013	15:7:31	60959.000000	6095.900000	50061.796781	20.000000
C:\Users\cware\Desktop\Steller25Nov\TagTesting25Nov2013\M11.DSG	11-1-2013	15:7:31	60960.000000	6096.000000	50059.730938	20.000000
C:\Users\cware\Desktop\Steller25Nov\TagTesting25Nov2013\M11.DSG	11-1-2013	15:7:31	60961.000000	6096.100000	50064.883434	20.000000
C:\Users\cware\Desktop\Steller25Nov\TagTesting25Nov2013\M11.DSG	11-1-2013	15:7:31	60962.000000	6096.200000	50069.289262	20.000000
C:\Users\cware\Desktop\Steller25Nov\TagTesting25Nov2013\M11.DSG	11-1-2013	15:7:31	60963.000000	6096.300000	50076.980722	20.000000
C:\Users\cware\Desktop\Steller25Nov\TagTesting25Nov2013\M11.DSG	11-1-2013	15:7:31	60964.000000	6096.400000	50073.545999	20.000000
C:\Users\cware\Desktop\Steller25Nov\TagTesting25Nov2013\M11.DSG	11-1-2013	15:7:31	60965.000000	6096.500000	50070.882817	20.000000
C:\Users\cware\Desktop\Steller25Nov\TagTesting25Nov2013\M11.DSG	11-1-2013	15:7:31	60966.000000	6096.600000	50068.344160	20.000000
C:\Users\cware\Desktop\Steller25Nov\TagTesting25Nov2013\M11.DSG	11-1-2013	15:7:31	60967.000000	6096.700000	50068.792268	20.000000
C:\Users\cware\Desktop\Steller25Nov\TagTesting25Nov2013\M11.DSG	11-1-2013	15:7:31	60968.000000	6096.800000	50061.076097	20.000000
C:\Users\cware\Desktop\Steller25Nov\TagTesting25Nov2013\M11.DSG	11-1-2013	15:7:31	60969.000000	6096.900000	50064.934331	20.000000
C:\Users\cware\Desktop\Steller25Nov\TagTesting25Nov2013\M11.DSG	11-1-2013	15:7:31	60970.000000	6097.000000	50066.751510	20.000000
C:\Users\cware\Desktop\Steller25Nov\TagTesting25Nov2013\M11.DSG	11-1-2013	15:7:31	60971.000000	6097.100000	50068.618523	20.000000
C:\Users\cware\Desktop\Steller25Nov\TagTesting25Nov2013\M11.DSG	11-1-2013	15:7:31	60972.000000	6097.200000	50071.182716	20.000000
C:\Users\cware\Desktop\Steller25Nov\TagTesting25Nov2013\M11.DSG	11-1-2013	15:7:31	60973.000000	6097.300000	50068.892653	20.000000
C:\Users\cware\Desktop\Steller25Nov\TagTesting25Nov2013\M11.DSG	11-1-2013	15:7:31	60974.000000	6097.400000	50077.728993	20.000000
C:\Users\cware\Desktop\Steller25Nov\TagTesting25Nov2013\M11.DSG	11-1-2013	15:7:31	60975.000000	6097.500000	50051.618658	20.000000
C:\Users\cware\Desktop\Steller25Nov\TagTesting25Nov2013\M11.DSG	11-1-2013	15:7:31	60976.000000	6097.600000	50069.490217	20.000000
C:\Users\cware\Desktop\Steller25Nov\TagTesting25Nov2013\M11.DSG	11-1-2013	15:7:31	60977.000000	6097.700000	50062.297011	20.000000
C:\Users\cware\Desktop\Steller25Nov\TagTesting25Nov2013\M11.DSG	11-1-2013	15:7:31	60978.000000	6097.800000	50061.301577	20.000000
C:\Users\cware\Desktop\Steller25Nov\TagTesting25Nov2013\M11.DSG	11-1-2013	15:7:31	60979.000000	6097.900000	50064.487361	20.000000
C:\Users\cware\Desktop\Steller25Nov\TagTesting25Nov2013\M11.DSG	11-1-2013	15:7:31	60980.000000	6098.000000	50054.755475	20.000000
C:\Users\cware\Desktop\Steller25Nov\TagTesting25Nov2013\M11.DSG	11-1-2013	15:7:31	60981.000000	6098.100000	50051.594456	20.000000
C:\Users\cware\Desktop\Steller25Nov\TagTesting25Nov2013\M11.DSG	11-1-2013	15:7:31	60982.000000	6098.200000	50048.557487	20.000000
C:\Users\cware\Desktop\Steller25Nov\TagTesting25Nov2013\M11.DSG	11-1-2013	15:7:31	60983.000000	6098.300000	50048.408295	20.000000
C:\Users\cware\Desktop\Steller25Nov\TagTesting25Nov2013\M11.DSG	11-1-2013	15:7:31	60984.000000	6098.400000	50040.169413	20.000000
C:\Users\cware\Desktop\Steller25Nov\TagTesting25Nov2013\M11.DSG	11-1-2013	15:7:31	60985.000000	6098.500000	50039.024673	20.000000
C:\Users\cware\Desktop\Steller25Nov\TagTesting25Nov2013\M11.DSG	11-1-2013	15:7:31	60986.000000	6098.600000	50040.045160	20.000000
C:\Users\cware\Desktop\Steller25Nov\TagTesting25Nov2013\M11.DSG	11-1-2013	15:7:31	60987.000000	6098.700000	50043.305980	20.000000
C:\Users\cware\Desktop\Steller25Nov\TagTesting25Nov2013\M11.DSG	11-1-2013	15:7:31	60988.000000	6098.800000	50040.170172	20.000000
C:\Users\cware\Desktop\Steller25Nov\TagTesting25Nov2013\M11.DSG	11-1-2013	15:7:31	60989.000000	6098.900000	50047.712173	20.000000
C:\Users\cware\Desktop\Steller25Nov\TagTesting25Nov2013\M11.DSG	11-1-2013	15:7:31	60990.000000	6099.000000	50047.812158	20.000000
C:\Users\cware\Desktop\Steller25Nov\TagTesting25Nov2013\M11.DSG	11-1-2013	15:7:31	60991.000000	6099.100000	50045.845743	20.000000
C:\Users\cware\Desktop\Steller25Nov\TagTesting25Nov2013\M11.DSG	11-1-2013	15:7:31	60992.000000	6099.200000	50056.822718	20.000000
C:\Users\cware\Desktop\Steller25Nov\TagTesting25Nov2013\M11.DSG	11-1-2013	15:7:31	60993.000000	6099.300000	50054.607727	20.000000
C:\Users\cware\Desktop\Steller25Nov\TagTesting25Nov2013\M11.DSG	11-1-2013	15:7:31	60994.000000	6099.400000	50055.951810	20.000000
C:\Users\cware\Desktop\Steller25Nov\TagTesting25Nov2013\M11.DSG	11-1-2013	15:7:31	60995.000000	6099.500000	50034.097661	20.000000
C:\Users\cware\Desktop\Steller25Nov\TagTesting25Nov2013\M11.DSG	11-1-2013	15:7:31	60996.000000	6099.600000	50047.041433	20.000000
C:\Users\cware\Desktop\Steller25Nov\TagTesting25Nov2013\M11.DSG	11-1-2013	15:7:31	60997.000000	6099.700000	50047.240574	20.000000
C:\Users\cware\Desktop\Steller25Nov\TagTesting25Nov2013\M11.DSG	11-1-2013	15:7:31	60998.000000	6099.800000	50039.524511	20.000000
C:\Users\cware\Desktop\Steller25Nov\TagTesting25Nov2013\M11.DSG	11-1-2013	15:7:31	60999.000000	6099.900000	50047.439996	20.000000
C:\Users\cware\Desktop\Steller25Nov\TagTesting25Nov2013\M11.DSG	11-1-2013	15:7:31	61000.000000	6100.000000	50046.618777	20.000000
C:\Users\cware\Desktop\Steller25Nov\TagTesting25Nov2013\M11.DSG	11-1-2013	15:7:31	61001.000000	6100.100000	50052.642322	20.000000
C:\Users\cware\Desktop\Steller25Nov\TagTesting25Nov2013\M11.DSG	11-1-2013	15:7:31	61002.000000	6100.200000	50053.439225	20.000000
C:\Users\cware\Desktop\Steller25Nov\TagTesting25Nov2013\M11.DSG	11-1-2013	15:7:31	61003.000000	6100.300000	50051.896040	20.000000
C:\Users\cware\Desktop\Steller25Nov\TagTesting25Nov2013\M11.DSG	11-1-2013	15:7:31	61004.000000	6100.400000	50053.315002	20.000000
C:\Users\cware\Desktop\Steller25Nov\TagTesting25Nov2013\M11.DSG	11-1-2013	15:7:31	61005.000000	6100.500000	50059.189540	20.000000
C:\Users\cware\Desktop\Steller25Nov\TagTesting25Nov2013\M11.DSG	11-1-2013	15:7:31	61006.000000	6100.600000	50046.096764	20.000000
C:\Users\cware\Desktop\Steller25Nov\TagTesting25Nov2013\M11.DSG	11-1-2013	15:7:31	61007.000000	6100.700000	50039.973537	20.000000
C:\Users\cware\Desktop\Steller25Nov\TagTesting25Nov2013\M11.DSG	11-1-2013	15:7:31	61008.000000	6100.800000	50040.820124	20.000000
C:\Users\cware\Desktop\Steller25Nov\TagTesting25Nov2013\M11.DSG	11-1-2013	15:7:31	61009.000000	6100.900000	50038.679600	20.000000
C:\Users\cware\Desktop\Steller25Nov\TagTesting25Nov2013\M11.DSG	11-1-2013	15:7:31	61010.000000	6101.000000	50033.477580	20.000000
C:\Users\cware\Desktop\Steller25Nov\TagTesting25Nov2013\M11.DSG	11-1-2013	15:7:31	61011.000000	6101.100000	50031.511271	20.000000
C:\Users\cware\Desktop\Steller25Nov\TagTesting25Nov2013\M11.DSG	11-1-2013	15:7:31	61012.000000	6101.200000	50031.511425	20.000000
C:\Users\cware\Desktop\Steller25Nov\TagTesting25Nov2013\M11.DSG	11-1-2013	15:7:31	61013.000000	6101.300000	50034.125093	20.000000
C:\Users\cware\Desktop\Steller25Nov\TagTesting25Nov2013\M11.DSG	11-1-2013	15:7:31	61014.000000	6101.400000	50036.838439	20.000000
C:\Users\cware\Desktop\Steller25Nov\TagTesting25Nov2013\M11.DSG	11-1-2013	15:7:31	61015.000000	6101.500000	50043.086258	20.000000
C:\Users\cware\Desktop\Steller25Nov\TagTesting25Nov2013\M11.DSG	11-1-2013	15:7:31	61016.000000	6101.600000	50032.482875	20.000000
C:\Users\cware\Desktop\Steller25Nov\TagTesting25Nov2013\M11.DSG	11-1-2013	15:7:31	61017.000000	6101.700000	50034.001155	20.000000
C:\Users\cware\Desktop\Steller25Nov\TagTesting25Nov2013\M11.DSG	11-1-2013	15:7:31	61018.000000	6101.800000	50035.718739	20.000000
C:\Users\cware\Desktop\Steller25Nov\TagTesting25Nov2013\M11.DSG	11-1-2013	15:7:31	61019.000000	6101.900000	50031.786191	20.000000
C:\Users\cware\Desktop\Steller25Nov\TagTesting25Nov2013\M11.DSG	11-1-2013	15:7:31	61020.000000	6102.000000	50025.887087	20.000000
C:\Users\cware\Desktop\Steller25Nov\TagTesting25Nov2013\M11.DSG	11-1-2013	15:7:31	61021.000000	6102.100000	50030.890444	20.000000
C:\Users\cware\Desktop\Steller25Nov\TagTesting25Nov2013\M11.DSG	11-1-2013	15:7:31	61022.000000	6102.200000	50031.313665	20.000000
C:\Users\cware\Desktop\Steller25Nov\TagTesting25Nov2013\M11.DSG	11-1-2013	15:7:31	61023.000000	6102.300000	50039.677065	20.000000
C:\Users\cware\Desktop\Steller25Nov\TagTesting25Nov2013\M11.DSG	11-1-2013	15:7:31	61024.000000	6102.400000	50043.037432	20.000000
C:\Users\cware\Desktop\Steller25Nov\TagTesting25Nov2013\M11.DSG	11-1-2013	15:7:31	61025.000000	6102.500000	50048.986639	20.000000
C:\Users\cware\Desktop\Steller25Nov\TagTesting25Nov2013\M11.DSG	11-1-2013	15:7:31	61026.000000	6102.600000	50047.368781	20.000000
C:\Users\cware\Desktop\Steller25Nov\TagTesting25Nov2013\M11.DSG	11-1-2013	15:7:31	61027.000000	6102.700000	50048.912440	20.000000
C:\Users\cware\Desktop\Steller25Nov\TagTesting25Nov2013\M11.DSG	11-1-2013	15:7:31	61028.000000	6102.800000	50050.580105	20.000000
C:\Users\cware\Desktop\Steller25Nov\TagTesting25Nov2013\M11.DSG	11-1-2013	15:7:31	61029.000000	6102.900000	50050.132283	20.000000
C:\Users\cware\Desktop\Steller25Nov\TagTesting25Nov2013\M11.DSG	11-1-2013	15:7:31	61030.000000	6103.000000	50050.107571	20.000000
C:\Users\cware\Desktop\Steller25Nov\TagTesting25Nov2013\M11.DSG	11-1-2013	15:7:31	61031.000000	6103.100000	50044.233188	20.000000
C:\Users\cware\Desktop\Steller25Nov\TagTesting25Nov2013\M11.DSG	11-1-2013	15:7:31	61032.000000	6103.200000	50046.971644	20.000000
C:\Users\cware\Desktop\Steller25Nov\TagTesting25Nov2013\M11.DSG	11-1-2013	15:7:31	61033.000000	6103.300000	50036.616899	20.000000
C:\Users\cware\Desktop\Steller25Nov\TagTesting25Nov2013\M11.DSG	11-1-2013	15:7:31	61034.000000	6103.400000	50044.383016	20.000000
C:\Users\cware\Desktop\Steller25Nov\TagTesting25Nov2013\M11.DSG	11-1-2013	15:7:31	61035.000000	6103.500000	50042.416584	20.000000
C:\Users\cware\Desktop\Steller25Nov\TagTesting25Nov2013\M11.DSG	11-1-2013	15:7:31	61036.000000	6103.600000	50035.969909	20.000000
C:\Users\cware\Desktop\Steller25Nov\TagTesting25Nov2013\M11.DSG	11-1-2013	15:7:31	61037.000000	6103.700000	50033.007863	20.000000
C:\Users\cware\Desktop\Steller25Nov\TagTesting25Nov2013\M11.DSG	11-1-2013	15:7:31	61038.000000	6103.800000	50024.868912	20.000000
C:\Users\cware\Desktop\Steller25Nov\TagTesting25Nov2013\M11.DSG	11-1-2013	15:7:31	61039.000000	6103.900000	50024.918584	20.000000
C:\Users\cware\Desktop\Steller25Nov\TagTesting25Nov2013\M11.DSG	11-1-2013	15:7:31	61040.000000	6104.000000	50023.176390	20.000000
C:\Users\cware\Desktop\Steller25Nov\TagTesting25Nov2013\M11.DSG	11-1-2013	15:7:31	61041.000000	6104.100000	50019.766276	20.000000
C:\Users\cware\Desktop\Steller25Nov\TagTesting25Nov2013\M11.DSG	11-1-2013	15:7:31	61042.000000	6104.200000	50022.529418	20.000000
C:\Users\cware\Desktop\Steller25Nov\TagTesting25Nov2013\M11.DSG	11-1-2013	15:7:31	61043.000000	6104.300000	50020.712866	20.000000
C:\Users\cware\Desktop\Steller25Nov\TagTesting25Nov2013\M11.DSG	11-1-2013	15:7:31	61044.000000	6104.400000	50019.642326	20.000000
C:\Users\cware\Desktop\Steller25Nov\TagTesting25Nov2013\M11.DSG	11-1-2013	15:7:31	61045.000000	6104.500000	50020.240166	20.000000
C:\Users\cware\Desktop\Steller25Nov\TagTesting25Nov2013\M11.DSG	11-1-2013	15:7:31	61046.000000	6104.600000	50023.600472	20.000000
C:\Users\cware\Desktop\Steller25Nov\TagTesting25Nov2013\M11.DSG	11-1-2013	15:7:31	61047.000000	6104.700000	50022.779358	20.000000
C:\Users\cware\Desktop\Steller25Nov\TagTesting25Nov2013\M11.DSG	11-1-2013	15:7:31	61048.000000	6104.800000	50025.293086	20.000000
C:\Users\cware\Desktop\Steller25Nov\TagTesting25Nov2013\M11.DSG	11-1-2013	15:7:31	61049.000000	6104.900000	50026.413492	20.000000
C:\Users\cware\Desktop\Steller25Nov\TagTesting25Nov2013\M11.DSG	11-1-2013	15:7:31	61050.000000	6105.000000	50026.115103	20.000000
C:\Users\cware\Desktop\Steller25Nov\TagTesting25Nov2013\M11.DSG	11-1-2013	15:7:31	61051.000000	6105.100000	50021.435648	20.000000
C:\Users\cware\Desktop\Steller25Nov\TagTesting25Nov2013\M11.DSG	11-1-2013	15:7:31	61052.000000	6105.200000	50019.519090	20.000000
C:\Users\cware\Desktop\Steller25Nov\TagTesting25Nov2013\M11.DSG	11-1-2013	15:7:31	61053.000000	6105.300000	50014.267463	20.000000
C:\Users\cware\Desktop\Steller25Nov\TagTesting25Nov2013\M11.DSG	11-1-2013	15:7:31	61054.000000	6105.400000	50010.135536	20.000000
C:\Users\cware\Desktop\Steller25Nov\TagTesting25Nov2013\M11.DSG	11-1-2013	15:7:31	61055.000000	6105.500000	50008.940913	20.000000
C:\Users\cware\Desktop\Steller25Nov\TagTesting25Nov2013\M11.DSG	11-1-2013	15:7:31	61056.000000	6105.600000	50019.470006	20.000000
C:\Users\cware\Desktop\Steller25Nov\TagTesting25Nov2013\M11.DSG	11-1-2013	15:7:31	61057.000000	6105.700000	50004.137460	20.000000
C:\Users\cware\Desktop\Steller25Nov\TagTesting25Nov2013\M11.DSG	11-1-2013	15:7:31	61058.000000	6105.800000	50008.766970	20.000000
C:\Users\cware\Desktop\Steller25Nov\TagTesting25Nov2013\M11.DSG	11-1-2013	15:7:31	61059.000000	6105.900000	50012.525646	20.000000
C:\Users\cware\Desktop\Steller25Nov\TagTesting25Nov2013\M11.DSG	11-1-2013	15:7:31	61060.000000	6106.000000	50010.086570	20.000000
C:\Users\cware\Desktop\Steller25Nov\TagTesting25Nov2013\M11.DSG	11-1-2013	15:7:31	61061.000000	6106.100000	50009.837594	20.000000
C:\Users\cware\Desktop\Steller25Nov\TagTesting25Nov2013\M11.DSG	11-1-2013	15:7:31	61062.000000	6106.200000	50004.710198	20.000000
C:\Users\cware\Desktop\Steller25Nov\TagTesting25Nov2013\M11.DSG	11-1-2013	15:7:31	61063.000000	6106.300000	50001.698599	20.000000
C:\Users\cware\Desktop\Steller25Nov\TagTesting25Nov2013\M11.DSG	11-1-2013	15:7:31	61064.000000	6106.400000	49996.571225	20.000000
C:\Users\cware\Desktop\Steller25Nov\TagTesting25Nov2013\M11.DSG	11-1-2013	15:7:31	61065.000000	6106.500000	49990.746666	20.000000
C:\Users\cware\Desktop\Steller25Nov\TagTesting25Nov2013\M11.DSG	11-1-2013	15:7:31	61066.000000	6106.600000	49988.282637	20.000000
C:\Users\cware\Desktop\Steller25Nov\TagTesting25Nov2013\M11.DSG	11-1-2013	15:7:31	61067.000000	6106.700000	49986.490451	20.000000
C:\Users\cware\Desktop\Steller25Nov\TagTesting25Nov2013\M11.DSG	11-1-2013	15:7:31	61068.000000	6106.800000	49996.944655	20.000000
C:\Users\cware\Desktop\Steller25Nov\TagTesting25Nov2013\M11.DSG	11-1-2013	15:7:31	61069.000000	6106.900000	49987.810055	20.000000
C:\Users\cware\Desktop\Steller25Nov\TagTesting25Nov2013\M11.DSG	11-1-2013	15:7:31	61070.000000	6107.000000	50006.652678	20.000000
C:\Users\cware\Desktop\Steller25Nov\TagTesting25Nov2013\M11.DSG	11-1-2013	15:7:31	61071.000000	6107.100000	49993.211751	20.000000
C:\Users\cware\Desktop\Steller25Nov\TagTesting25Nov2013\M11.DSG	11-1-2013	15:7:31	61072.000000	6107.200000	49995.501855	20.000000
C:\Users\cware\Desktop\Steller25Nov\TagTesting25Nov2013\M11.DSG	11-1-2013	15:7:31	61073.000000	6107.300000	49994.680548	20.000000
C:\Users\cware\Desktop\Steller25Nov\TagTesting25Nov2013\M11.DSG	11-1-2013	15:7:31	61074.000000	6107.400000	49989.354029	20.000000
C:\Users\cware\Desktop\Steller25Nov\TagTesting25Nov2013\M11.DSG	11-1-2013	15:7:31	61075.000000	6107.500000	49990.922490	20.000000
C:\Users\cware\Desktop\Steller25Nov\TagTesting25Nov2013\M11.DSG	11-1-2013	15:7:31	61076.000000	6107.600000	49992.291254	20.000000
C:\Users\cware\Desktop\Steller25Nov\TagTesting25Nov2013\M11.DSG	11-1-2013	15:7:31	61077.000000	6107.700000	50001.376629	20.000000
C:\Users\cware\Desktop\Steller25Nov\TagTesting25Nov2013\M11.DSG	11-1-2013	15:7:31	61078.000000	6107.800000	50016.336170	20.000000
C:\Users\cware\Desktop\Steller25Nov\TagTesting25Nov2013\M11.DSG	11-1-2013	15:7:31	61079.000000	6107.900000	50009.167629	20.000000
C:\Users\cware\Desktop\Steller25Nov\TagTesting25Nov2013\M11.DSG	11-1-2013	15:7:31	61080.000000	6108.000000	49997.244970	20.000000
C:\Users\cware\Desktop\Steller25Nov\TagTesting25Nov2013\M11.DSG	11-1-2013	15:7:31	61081.000000	6108.100000	50007.475226	20.000000
C:\Users\cware\Desktop\Steller25Nov\TagTesting25Nov2013\M11.DSG	11-1-2013	15:7:31	61082.000000	6108.200000	50013.225116	20.000000
C:\Users\cware\Desktop\Steller25Nov\TagTesting25Nov2013\M11.DSG	11-1-2013	15:7:31	61083.000000	6108.300000	50015.789165	20.000000
C:\Users\cware\Desktop\Steller25Nov\TagTesting25Nov2013\M11.DSG	11-1-2013	15:7:31	61084.000000	6108.400000	50016.262256	20.000000
C:\Users\cware\Desktop\Steller25Nov\TagTesting25Nov2013\M11.DSG	11-1-2013	15:7:31	61085.000000	6108.500000	50012.404011	20.000000
C:\Users\cware\Desktop\Steller25Nov\TagTesting25Nov2013\M11.DSG	11-1-2013	15:7:31	61086.000000	6108.600000	50017.531679	20.000000
C:\Users\cware\Desktop\Steller25Nov\TagTesting25Nov2013\M11.DSG	11-1-2013	15:7:31	61087.000000	6108.700000	50013.151048	20.000000
C:\Users\cware\Desktop\Steller25Nov\TagTesting25Nov2013\M11.DSG	11-1-2013	15:7:31	61088.000000	6108.800000	50014.047313	20.000000
C:\Users\cware\Desktop\Steller25Nov\TagTesting25Nov2013\M11.DSG	11-1-2013	15:7:31	61089.000000	6108.900000	50001.377813	20.000000
C:\Users\cware\Desktop\Steller25Nov\TagTesting25Nov2013\M11.DSG	11-1-2013	15:7:31	61090.000000	6109.000000	50008.894872	20.000000
C:\Users\cware\Desktop\Steller25Nov\TagTesting25Nov2013\M11.DSG	11-1-2013	15:7:31	61091.000000	6109.100000	49997.395333	20.000000
C:\Users\cware\Desktop\Steller25Nov\TagTesting25Nov2013\M11.DSG	11-1-2013	15:7:31	61092.000000	6109.200000	50004.887400	20.000000
C:\Users\cware\Desktop\Steller25Nov\TagTesting25Nov2013\M11.DSG	11-1-2013	15:7:31	61093.000000	6109.300000	49996.375021	20.000000
C:\Users\cware\Desktop\Steller25Nov\TagTesting25Nov2013\M11.DSG	11-1-2013	15:7:31	61094.000000	6109.400000	49977.880669	20.000000
C:\Users\cware\Desktop\Steller25Nov\TagTesting25Nov2013\M11.DSG	11-1-2013	15:7:31	61095.000000	6109.500000	49950.899425	20.000000
C:\Users\cware\Desktop\Steller25Nov\TagTesting25Nov2013\M11.DSG	11-1-2013	15:7:31	61096.000000	6109.600000	49935.093774	20.000000
C:\Users\cware\Desktop\Steller25Nov\TagTesting25Nov2013\M11.DSG	11-1-2013	15:7:31	61097.000000	6109.700000	49913.861942	20.000000
C:\Users\cware\Desktop\Steller25Nov\TagTesting25Nov2013\M11.DSG	11-1-2013	15:7:31	61098.000000	6109.800000	49887.701606	20.000000
C:\Users\cware\Desktop\Steller25Nov\TagTesting25Nov2013\M11.DSG	11-1-2013	15:7:31	61099.000000	6109.900000	49864.950977	20.000000
C:\Users\cware\Desktop\Steller25Nov\TagTesting25Nov2013\M11.DSG	11-1-2013	15:7:31	61100.000000	6110.000000	49843.121831	20.000000
C:\Users\cware\Desktop\Steller25Nov\TagTesting25Nov2013\M11.DSG	11-1-2013	15:7:31	61101.000000	6110.100000	49822.362569	20.000000
C:\Users\cware\Desktop\Steller25Nov\TagTesting25Nov2013\M11.DSG	11-1-2013	15:7:31	61102.000000	6110.200000	49798.591943	20.000000
C:\Users\cware\Desktop\Steller25Nov\TagTesting25Nov2013\M11.DSG	11-1-2013	15:7:31	61103.000000	6110.300000	49774.596896	20.000000
C:\Users\cware\Desktop\Steller25Nov\TagTesting25Nov2013\M11.DSG	11-1-2013	15:7:31	61104.000000	6110.400000	49753.987395	20.000000
C:\Users\cware\Desktop\Steller25Nov\TagTesting25Nov2013\M11.DSG	11-1-2013	15:7:31	61105.000000	6110.500000	49728.847602	20.000000
C:\Users\cware\Desktop\Steller25Nov\TagTesting25Nov2013\M11.DSG	11-1-2013	15:7:31	61106.000000	6110.600000	49706.495256	20.000000
C:\Users\cware\Desktop\Steller25Nov\TagTesting25Nov2013\M11.DSG	11-1-2013	15:7:31	61107.000000	6110.700000	49681.330144	20.000000
C:\Users\cware\Desktop\Steller25Nov\TagTesting25Nov2013\M11.DSG	11-1-2013	15:7:31	61108.000000	6110.800000	49663.458527	20.000000
C:\Users\cware\Desktop\Steller25Nov\TagTesting25Nov2013\M11.DSG	11-1-2013	15:7:31	61109.000000	6110.900000	49641.355383	20.000000
C:\Users\cware\Desktop\Steller25Nov\TagTesting25Nov2013\M11.DSG	11-1-2013	15:7:31	61110.000000	6111.000000	49621.567049	20.000000
C:\Users\cware\Desktop\Steller25Nov\TagTesting25Nov2013\M11.DSG	11-1-2013	15:7:31	61111.000000	6111.100000	49602.301166	20.000000
C:\Users\cware\Desktop\Steller25Nov\TagTesting25Nov2013\M11.DSG	11-1-2013	15:7:31	61112.000000	6111.200000	49580.869996	20.000000
C:\Users\cware\Desktop\Steller25Nov\TagTesting25Nov2013\M11.DSG	11-1-2013	15:7:31	61113.000000	6111.300000	49566.606825	20.000000
C:\Users\cware\Desktop\Steller25Nov\TagTesting25Nov2013\M11.DSG	11-1-2013	15:7:31	61114.000000	6111.400000	49547.439810	20.000000
C:\Users\cware\Desktop\Steller25Nov\TagTesting25Nov2013\M11.DSG	11-1-2013	15:7:31	61115.000000	6111.500000	49516.176251	20.000000
C:\Users\cware\Desktop\Steller25Nov\TagTesting25Nov2013\M11.DSG	11-1-2013	15:7:31	61116.000000	6111.600000	49501.588938	20.000000
C:\Users\cware\Desktop\Steller25Nov\TagTesting25Nov2013\M11.DSG	11-1-2013	15:7:31	61117.000000	6111.700000	49483.692348	20.000000
C:\Users\cware\Desktop\Steller25Nov\TagTesting25Nov2013\M11.DSG	11-1-2013	15:7:31	61118.000000	6111.800000	49441.231137	20.000000
C:\Users\cware\Desktop\Steller25Nov\TagTesting25Nov2013\M11.DSG	11-1-2013	15:7:31	61119.000000	6111.900000	49488.653135	20.000000
C:\Users\cware\Desktop\Steller25Nov\TagTesting25Nov2013\M11.DSG	11-1-2013	15:7:31	61120.000000	6112.000000	49472.020299	20.000000
C:\Users\cware\Desktop\Steller25Nov\TagTesting25Nov2013\M11.DSG	11-1-2013	15:7:31	61121.000000	6112.100000	49438.590729	20.000000
C:\Users\cware\Desktop\Steller25Nov\TagTesting25Nov2013\M11.DSG	11-1-2013	15:7:31	61122.000000	6112.200000	49401.944444	20.000000
C:\Users\cware\Desktop\Steller25Nov\TagTesting25Nov2013\M11.DSG	11-1-2013	15:7:31	61123.000000	6112.300000	49382.024563	20.000000
C:\Users\cware\Desktop\Steller25Nov\TagTesting25Nov2013\M11.DSG	11-1-2013	15:7:31	61124.000000	6112.400000	49451.074233	20.000000
C:\Users\cware\Desktop\Steller25Nov\TagTesting25Nov2013\M11.DSG	11-1-2013	15:7:31	61125.000000	6112.500000	49464.782246	20.000000
C:\Users\cware\Desktop\Steller25Nov\TagTesting25Nov2013\M11.DSG	11-1-2013	15:7:31	61126.000000	6112.600000	49352.022800	20.000000
C:\Users\cware\Desktop\Steller25Nov\TagTesting25Nov2013\M11.DSG	11-1-2013	15:7:31	61127.000000	6112.700000	49356.733860	20.000000
C:\Users\cware\Desktop\Steller25Nov\TagTesting25Nov2013\M11.DSG	11-1-2013	15:7:31	61128.000000	6112.800000	49324.771646	20.000000
C:\Users\cware\Desktop\Steller25Nov\TagTesting25Nov2013\M11.DSG	11-1-2013	15:7:31	61129.000000	6112.900000	49263.481389	20.000000
C:\Users\cware\Desktop\Steller25Nov\TagTesting25Nov2013\M11.DSG	11-1-2013	15:7:31	61130.000000	6113.000000	49350.413759	20.000000
C:\Users\cware\Desktop\Steller25Nov\TagTesting25Nov2013\M11.DSG	11-1-2013	15:7:31	61131.000000	6113.100000	49374.026901	20.000000
C:\Users\cware\Desktop\Steller25Nov\TagTesting25Nov2013\M11.DSG	11-1-2013	15:7:31	61132.000000	6113.200000	49468.567628	20.000000
C:\Users\cware\Desktop\Steller25Nov\TagTesting25Nov2013\M11.DSG	11-1-2013	15:7:31	61133.000000	6113.300000	49480.944931	20.000000
C:\Users\cware\Desktop\Steller25Nov\TagTesting25Nov2013\M11.DSG	11-1-2013	15:7:31	61134.000000	6113.400000	49490.690380	20.000000
C:\Users\cware\Desktop\Steller25Nov\TagTesting25Nov2013\M11.DSG	11-1-2013	15:7:31	61135.000000	6113.500000	49492.037177	20.000000
C:\Users\cware\Desktop\Steller25Nov\TagTesting25Nov2013\M11.DSG	11-1-2013	15:7:31	61136.000000	6113.600000	49496.493355	20.000000
C:\Users\cware\Desktop\Steller25Nov\TagTesting25Nov2013\M11.DSG	11-1-2013	15:7:31	61137.000000	6113.700000	49535.746468	20.000000
C:\Users\cware\Desktop\Steller25Nov\TagTesting25Nov2013\M11.DSG	11-1-2013	15:7:31	61138.000000	6113.800000	49574.801479	20.000000
C:\Users\cware\Desktop\Steller25Nov\TagTesting25Nov2013\M11.DSG	11-1-2013	15:7:31	61139.000000	6113.900000	49598.273104	20.000000
C:\Users\cware\Desktop\Steller25Nov\TagTesting25Nov2013\M11.DSG	11-1-2013	15:7:31	61140.000000	6114.000000	49647.680983	20.000000
C:\Users\cware\Desktop\Steller25Nov\TagTesting25Nov2013\M11.DSG	11-1-2013	15:7:31	61141.000000	6114.100000	49666.970827	20.000000
C:\Users\cware\Desktop\Steller25Nov\TagTesting25Nov2013\M11.DSG	11-1-2013	15:7:31	61142.000000	6114.200000	49661.618213	20.000000
C:\Users\cware\Desktop\Steller25Nov\TagTesting25Nov2013\M11.DSG	11-1-2013	15:7:31	61143.000000	6114.300000	49654.449701	20.000000
C:\Users\cware\Desktop\Steller25Nov\TagTesting25Nov2013\M11.DSG	11-1-2013	15:7:31	61144.000000	6114.400000	49636.104249	20.000000
C:\Users\cware\Desktop\Steller25Nov\TagTesting25Nov2013\M11.DSG	11-1-2013	15:7:31	61145.000000	6114.500000	49644.691777	20.000000
C:\Users\cware\Desktop\Steller25Nov\TagTesting25Nov2013\M11.DSG	11-1-2013	15:7:31	61146.000000	6114.600000	49672.917541	20.000000
[truncated: 3,377 more rows]
