# Supplementary material for: Averaged Propulsive Body Acceleration (APBA) Can Be Calculated from Biologging Tags That Incorporate Gyroscopes and Accelerometers to Estimate Swimming Speed, Hydrodynamic Drag and Energy Expenditure for Steller Sea Lions
Source: PLoS One. 2016 Jun 10;11(6):e0157326. doi: 10.1371/journal.pone.0157326 (PMC4902303; doi:10.1371/journal.pone.0157326)
Supplement: S5 Data — Same components as S2. (ZIP) [file pone.0157326.s005.zip › YashaNov_25/M12_INER_25_11_13.csv]

FileName	FileDate	FileTime	Sample	Time from Start (s)	AccelIntX	AccelIntY	AccelIntZ	MagX	MagY	MagZ	GyroX	GyroY	GyroZ
C:\Users\cware\Desktop\Steller25Nov\TagTesting25Nov2013\M12.DSG	11-1-2013	15:20:52	258076.000000	5161.520000	-0.003906	0.988281	-0.277344	0.248624	-0.426606	-0.052294	8.285522	-1.373291	-7.980347
C:\Users\cware\Desktop\Steller25Nov\TagTesting25Nov2013\M12.DSG	11-1-2013	15:20:52	258077.000000	5161.540000	-0.062500	0.964844	-0.304688	0.248624	-0.425688	-0.049541	6.103516	7.186890	-7.873535
C:\Users\cware\Desktop\Steller25Nov\TagTesting25Nov2013\M12.DSG	11-1-2013	15:20:52	258078.000000	5161.560000	-0.003906	0.968750	-0.296875	0.247706	-0.427523	-0.047706	5.691528	1.449585	-8.972168
C:\Users\cware\Desktop\Steller25Nov\TagTesting25Nov2013\M12.DSG	11-1-2013	15:20:52	258079.000000	5161.580000	-0.062500	0.968750	-0.308594	0.247706	-0.425688	-0.044954	4.379272	7.720947	-7.675171
C:\Users\cware\Desktop\Steller25Nov\TagTesting25Nov2013\M12.DSG	11-1-2013	15:20:52	258080.000000	5161.600000	-0.035156	0.960938	-0.312500	0.246789	-0.425688	-0.042202	4.196167	8.377075	-5.859375
C:\Users\cware\Desktop\Steller25Nov\TagTesting25Nov2013\M12.DSG	11-1-2013	15:20:52	258081.000000	5161.620000	-0.015625	0.976563	-0.300781	0.247706	-0.429358	-0.040367	2.502441	6.958008	-5.203247
C:\Users\cware\Desktop\Steller25Nov\TagTesting25Nov2013\M12.DSG	11-1-2013	15:20:52	258082.000000	5161.640000	-0.011719	0.976563	-0.308594	0.246789	-0.426606	-0.040367	-1.785278	11.489868	-4.928589
C:\Users\cware\Desktop\Steller25Nov\TagTesting25Nov2013\M12.DSG	11-1-2013	15:20:52	258083.000000	5161.660000	-0.019531	0.972656	-0.312500	0.247706	-0.425688	-0.038532	-0.564575	2.746582	-4.623413
C:\Users\cware\Desktop\Steller25Nov\TagTesting25Nov2013\M12.DSG	11-1-2013	15:20:52	258084.000000	5161.680000	-0.023438	0.945313	-0.289063	0.248624	-0.425688	-0.037615	1.464844	12.298584	-3.829956
C:\Users\cware\Desktop\Steller25Nov\TagTesting25Nov2013\M12.DSG	11-1-2013	15:20:52	258085.000000	5161.700000	-0.019531	0.960938	-0.316406	0.248624	-0.426606	-0.035780	2.868652	5.950928	-3.326416
C:\Users\cware\Desktop\Steller25Nov\TagTesting25Nov2013\M12.DSG	11-1-2013	15:20:52	258086.000000	5161.720000	-0.019531	0.953125	-0.324219	0.248624	-0.427523	-0.034862	-2.899170	6.256104	-2.212524
C:\Users\cware\Desktop\Steller25Nov\TagTesting25Nov2013\M12.DSG	11-1-2013	15:20:52	258087.000000	5161.740000	-0.035156	0.949219	-0.339844	0.248624	-0.426606	-0.033945	-5.523682	14.419556	-1.098633
C:\Users\cware\Desktop\Steller25Nov\TagTesting25Nov2013\M12.DSG	11-1-2013	15:20:52	258088.000000	5161.760000	-0.015625	0.949219	-0.304688	0.249541	-0.427523	-0.033945	-8.361816	13.458252	-2.136230
C:\Users\cware\Desktop\Steller25Nov\TagTesting25Nov2013\M12.DSG	11-1-2013	15:20:52	258089.000000	5161.780000	-0.019531	0.960938	-0.308594	0.252294	-0.426606	-0.035780	-9.902954	12.649536	-2.120972
C:\Users\cware\Desktop\Steller25Nov\TagTesting25Nov2013\M12.DSG	11-1-2013	15:20:52	258090.000000	5161.800000	-0.019531	0.968750	-0.316406	0.252294	-0.425688	-0.035780	-10.894775	10.971069	-2.655029
C:\Users\cware\Desktop\Steller25Nov\TagTesting25Nov2013\M12.DSG	11-1-2013	15:20:52	258091.000000	5161.820000	0.007813	0.980469	-0.289063	0.252294	-0.426606	-0.037615	-16.311646	20.263672	-0.869751
C:\Users\cware\Desktop\Steller25Nov\TagTesting25Nov2013\M12.DSG	11-1-2013	15:20:52	258092.000000	5161.840000	-0.093750	0.988281	-0.222656	0.254128	-0.425688	-0.037615	-33.096313	28.259277	1.953125
C:\Users\cware\Desktop\Steller25Nov\TagTesting25Nov2013\M12.DSG	11-1-2013	15:20:52	258093.000000	5161.860000	0.011719	1.101563	-0.171875	0.256881	-0.422018	-0.051376	-57.083130	19.302368	3.479004
C:\Users\cware\Desktop\Steller25Nov\TagTesting25Nov2013\M12.DSG	11-1-2013	15:20:52	258094.000000	5161.880000	0.195313	1.117188	-0.339844	0.259633	-0.422018	-0.055963	-30.792236	-2.258301	5.584717
C:\Users\cware\Desktop\Steller25Nov\TagTesting25Nov2013\M12.DSG	11-1-2013	15:20:52	258095.000000	5161.900000	-0.210938	0.976563	-0.523438	0.260550	-0.421101	-0.058716	-15.747070	-24.673462	-1.968384
C:\Users\cware\Desktop\Steller25Nov\TagTesting25Nov2013\M12.DSG	11-1-2013	15:20:52	258096.000000	5161.920000	-0.210938	0.976563	-0.523438	0.260550	-0.421101	-0.061468	-19.805908	-16.326904	-8.468628
C:\Users\cware\Desktop\Steller25Nov\TagTesting25Nov2013\M12.DSG	11-1-2013	15:20:52	258097.000000	5161.940000	0.019531	0.601563	-0.886719	0.260550	-0.425688	-0.061468	-29.617310	-51.666260	-26.199341
C:\Users\cware\Desktop\Steller25Nov\TagTesting25Nov2013\M12.DSG	11-1-2013	15:20:52	258098.000000	5161.960000	-0.269531	0.671875	-0.750000	0.249541	-0.422018	-0.071560	-70.220947	-41.992188	-51.025391
C:\Users\cware\Desktop\Steller25Nov\TagTesting25Nov2013\M12.DSG	11-1-2013	15:20:52	258099.000000	5161.980000	-0.496094	0.867188	-0.226563	0.242202	-0.421101	-0.081651	-104.812622	79.971313	-73.837280
C:\Users\cware\Desktop\Steller25Nov\TagTesting25Nov2013\M12.DSG	11-1-2013	15:20:52	258100.000000	5162.000000	-0.097656	0.941406	0.070313	0.230275	-0.416514	-0.105505	-97.702026	121.337891	-96.435547
C:\Users\cware\Desktop\Steller25Nov\TagTesting25Nov2013\M12.DSG	11-1-2013	15:20:52	258101.000000	5162.020000	0.238281	0.875000	0.250000	0.223853	-0.413761	-0.117431	-83.450317	75.027466	-92.269897
C:\Users\cware\Desktop\Steller25Nov\TagTesting25Nov2013\M12.DSG	11-1-2013	15:20:52	258102.000000	5162.040000	0.207031	1.023438	0.066406	0.208257	-0.405505	-0.135780	-63.476563	66.253662	-65.322876
C:\Users\cware\Desktop\Steller25Nov\TagTesting25Nov2013\M12.DSG	11-1-2013	15:20:52	258103.000000	5162.060000	0.277344	1.304688	-0.054688	0.204587	-0.403670	-0.144037	-65.353394	33.416748	-44.570923
C:\Users\cware\Desktop\Steller25Nov\TagTesting25Nov2013\M12.DSG	11-1-2013	15:20:52	258104.000000	5162.080000	0.242188	1.519531	-0.222656	0.199083	-0.396330	-0.160550	-73.806763	21.331787	-27.175903
C:\Users\cware\Desktop\Steller25Nov\TagTesting25Nov2013\M12.DSG	11-1-2013	15:20:52	258105.000000	5162.100000	0.210938	1.777344	-0.382813	0.198165	-0.392661	-0.169725	-60.928345	7.247925	-19.638062
C:\Users\cware\Desktop\Steller25Nov\TagTesting25Nov2013\M12.DSG	11-1-2013	15:20:52	258106.000000	5162.120000	0.300781	1.996094	-0.421875	0.193578	-0.386239	-0.181651	-40.298462	-6.179810	-46.142578
C:\Users\cware\Desktop\Steller25Nov\TagTesting25Nov2013\M12.DSG	11-1-2013	15:20:52	258107.000000	5162.140000	0.496094	1.996094	-0.511719	0.185321	-0.384404	-0.182569	7.507324	-62.957764	-104.354858
C:\Users\cware\Desktop\Steller25Nov\TagTesting25Nov2013\M12.DSG	11-1-2013	15:20:52	258108.000000	5162.160000	0.164063	1.996094	-0.562500	0.169725	-0.384404	-0.175229	27.725220	-49.575806	-143.524170
C:\Users\cware\Desktop\Steller25Nov\TagTesting25Nov2013\M12.DSG	11-1-2013	15:20:52	258109.000000	5162.180000	-0.046875	1.949219	-0.636719	0.134862	-0.383486	-0.171560	35.385132	49.255371	-159.667969
C:\Users\cware\Desktop\Steller25Nov\TagTesting25Nov2013\M12.DSG	11-1-2013	15:20:52	258110.000000	5162.200000	0.171875	1.671875	-0.472656	0.119266	-0.381651	-0.166972	43.746948	58.578491	-160.476685
C:\Users\cware\Desktop\Steller25Nov\TagTesting25Nov2013\M12.DSG	11-1-2013	15:20:52	258111.000000	5162.220000	0.449219	1.511719	-0.351563	0.086239	-0.379817	-0.155046	40.481567	19.653320	-167.343140
C:\Users\cware\Desktop\Steller25Nov\TagTesting25Nov2013\M12.DSG	11-1-2013	15:20:52	258112.000000	5162.240000	0.464844	1.546875	-0.347656	0.068807	-0.377064	-0.149541	43.182373	-14.053345	-172.210693
C:\Users\cware\Desktop\Steller25Nov\TagTesting25Nov2013\M12.DSG	11-1-2013	15:20:52	258113.000000	5162.260000	0.250000	1.570313	-0.503906	0.031193	-0.368807	-0.136697	55.358887	25.466919	-174.468994
C:\Users\cware\Desktop\Steller25Nov\TagTesting25Nov2013\M12.DSG	11-1-2013	15:20:52	258114.000000	5162.280000	0.082031	1.539063	-0.601563	0.012844	-0.364220	-0.129358	61.630249	56.381226	-178.070068
C:\Users\cware\Desktop\Steller25Nov\TagTesting25Nov2013\M12.DSG	11-1-2013	15:20:52	258115.000000	5162.300000	0.199219	1.515625	-0.484375	-0.020183	-0.352294	-0.119266	71.548462	61.233521	-169.021606
C:\Users\cware\Desktop\Steller25Nov\TagTesting25Nov2013\M12.DSG	11-1-2013	15:20:52	258116.000000	5162.320000	0.269531	1.296875	-0.433594	-0.034862	-0.345872	-0.114679	64.437866	87.951660	-168.334961
C:\Users\cware\Desktop\Steller25Nov\TagTesting25Nov2013\M12.DSG	11-1-2013	15:20:52	258117.000000	5162.340000	0.480469	1.156250	-0.324219	-0.063303	-0.329358	-0.108257	48.461914	79.284668	-159.484863
C:\Users\cware\Desktop\Steller25Nov\TagTesting25Nov2013\M12.DSG	11-1-2013	15:20:52	258118.000000	5162.360000	0.515625	0.941406	-0.375000	-0.075229	-0.325688	-0.107339	31.478882	105.865479	-153.518677
C:\Users\cware\Desktop\Steller25Nov\TagTesting25Nov2013\M12.DSG	11-1-2013	15:20:52	258119.000000	5162.380000	0.652344	0.921875	-0.273438	-0.096330	-0.303670	-0.116514	18.005371	79.513550	-149.246216
C:\Users\cware\Desktop\Steller25Nov\TagTesting25Nov2013\M12.DSG	11-1-2013	15:20:52	258120.000000	5162.400000	0.699219	0.941406	-0.191406	-0.106422	-0.293578	-0.120183	8.316040	84.182739	-148.132324
C:\Users\cware\Desktop\Steller25Nov\TagTesting25Nov2013\M12.DSG	11-1-2013	15:20:52	258121.000000	5162.420000	0.753906	0.882813	-0.191406	-0.126606	-0.273394	-0.131193	-0.076294	102.127075	-144.775391
C:\Users\cware\Desktop\Steller25Nov\TagTesting25Nov2013\M12.DSG	11-1-2013	15:20:52	258122.000000	5162.440000	0.750000	0.804688	-0.093750	-0.135780	-0.262385	-0.139450	-0.289917	50.506592	-142.242432
C:\Users\cware\Desktop\Steller25Nov\TagTesting25Nov2013\M12.DSG	11-1-2013	15:20:52	258123.000000	5162.460000	0.832031	0.480469	0.000000	-0.150459	-0.238532	-0.154128	-22.552490	88.668823	-132.797241
C:\Users\cware\Desktop\Steller25Nov\TagTesting25Nov2013\M12.DSG	11-1-2013	15:20:52	258124.000000	5162.480000	0.929688	0.519531	-0.062500	-0.155963	-0.225688	-0.164220	-43.167114	59.616089	-127.853394
C:\Users\cware\Desktop\Steller25Nov\TagTesting25Nov2013\M12.DSG	11-1-2013	15:20:52	258125.000000	5162.500000	0.851563	0.519531	-0.085938	-0.170642	-0.198165	-0.182569	-52.993774	56.945801	-120.956421
C:\Users\cware\Desktop\Steller25Nov\TagTesting25Nov2013\M12.DSG	11-1-2013	15:20:52	258126.000000	5162.520000	0.855469	0.492188	-0.023438	-0.174312	-0.186239	-0.189908	-48.980713	37.261963	-112.503052
C:\Users\cware\Desktop\Steller25Nov\TagTesting25Nov2013\M12.DSG	11-1-2013	15:20:52	258127.000000	5162.540000	0.882813	0.421875	0.054688	-0.183486	-0.159633	-0.206422	-60.623169	34.866333	-102.584839
C:\Users\cware\Desktop\Steller25Nov\TagTesting25Nov2013\M12.DSG	11-1-2013	15:20:52	258128.000000	5162.560000	0.925781	0.359375	0.074219	-0.188991	-0.144954	-0.213761	-64.773560	19.699097	-99.884033
C:\Users\cware\Desktop\Steller25Nov\TagTesting25Nov2013\M12.DSG	11-1-2013	15:20:52	258129.000000	5162.580000	0.878906	0.320313	0.089844	-0.195413	-0.119266	-0.229358	-77.056885	25.436401	-95.642090
C:\Users\cware\Desktop\Steller25Nov\TagTesting25Nov2013\M12.DSG	11-1-2013	15:20:52	258130.000000	5162.600000	0.812500	0.320313	0.136719	-0.199083	-0.102752	-0.237615	-89.187622	47.698975	-86.929321
C:\Users\cware\Desktop\Steller25Nov\TagTesting25Nov2013\M12.DSG	11-1-2013	15:20:52	258131.000000	5162.620000	0.949219	0.281250	0.226563	-0.200000	-0.072477	-0.254128	-98.999023	29.296875	-80.490112
C:\Users\cware\Desktop\Steller25Nov\TagTesting25Nov2013\M12.DSG	11-1-2013	15:20:52	258132.000000	5162.640000	0.953125	0.257813	0.195313	-0.202752	-0.057798	-0.262385	-106.826782	29.464722	-78.033447
C:\Users\cware\Desktop\Steller25Nov\TagTesting25Nov2013\M12.DSG	11-1-2013	15:20:52	258133.000000	5162.660000	0.945313	0.226563	0.214844	-0.204587	-0.041284	-0.269725	-104.370117	13.198853	-70.877075
C:\Users\cware\Desktop\Steller25Nov\TagTesting25Nov2013\M12.DSG	11-1-2013	15:20:52	258134.000000	5162.680000	0.929688	0.167969	0.210938	-0.205505	-0.011009	-0.281651	-102.508545	18.646240	-68.420410
C:\Users\cware\Desktop\Steller25Nov\TagTesting25Nov2013\M12.DSG	11-1-2013	15:20:52	258135.000000	5162.700000	0.949219	0.085938	0.210938	-0.206422	0.003670	-0.288073	-105.300903	9.826660	-64.971924
C:\Users\cware\Desktop\Steller25Nov\TagTesting25Nov2013\M12.DSG	11-1-2013	15:20:52	258136.000000	5162.720000	1.031250	0.105469	0.261719	-0.207339	0.033945	-0.296330	-103.454590	-0.732422	-58.593750
C:\Users\cware\Desktop\Steller25Nov\TagTesting25Nov2013\M12.DSG	11-1-2013	15:20:52	258137.000000	5162.740000	0.953125	0.097656	0.257813	-0.209174	0.047706	-0.299083	-107.086182	-2.838135	-56.015015
C:\Users\cware\Desktop\Steller25Nov\TagTesting25Nov2013\M12.DSG	11-1-2013	15:20:52	258138.000000	5162.760000	0.960938	0.105469	0.277344	-0.210092	0.077064	-0.301835	-108.230591	3.326416	-51.834106
C:\Users\cware\Desktop\Steller25Nov\TagTesting25Nov2013\M12.DSG	11-1-2013	15:20:52	258139.000000	5162.780000	1.007813	0.046875	0.308594	-0.211009	0.092661	-0.302752	-106.521606	16.159058	-46.676636
C:\Users\cware\Desktop\Steller25Nov\TagTesting25Nov2013\M12.DSG	11-1-2013	15:20:52	258140.000000	5162.800000	1.050781	0.007813	0.265625	-0.211927	0.120183	-0.304587	-99.670410	-19.927979	-46.249390
C:\Users\cware\Desktop\Steller25Nov\TagTesting25Nov2013\M12.DSG	11-1-2013	15:20:52	258141.000000	5162.820000	0.957031	-0.027344	0.257813	-0.212844	0.133028	-0.304587	-99.487305	-2.548218	-42.861938
C:\Users\cware\Desktop\Steller25Nov\TagTesting25Nov2013\M12.DSG	11-1-2013	15:20:52	258142.000000	5162.840000	0.972656	-0.046875	0.222656	-0.211927	0.158716	-0.303670	-102.188110	8.697510	-41.000366
C:\Users\cware\Desktop\Steller25Nov\TagTesting25Nov2013\M12.DSG	11-1-2013	15:20:52	258143.000000	5162.860000	0.992188	-0.117188	0.257813	-0.212844	0.173394	-0.302752	-108.886719	-6.866455	-42.022705
C:\Users\cware\Desktop\Steller25Nov\TagTesting25Nov2013\M12.DSG	11-1-2013	15:20:52	258144.000000	5162.880000	1.031250	-0.140625	0.269531	-0.212844	0.200917	-0.297248	-114.425659	-7.812500	-36.636353
C:\Users\cware\Desktop\Steller25Nov\TagTesting25Nov2013\M12.DSG	11-1-2013	15:20:52	258145.000000	5162.900000	0.953125	-0.136719	0.308594	-0.213761	0.213761	-0.295413	-115.997314	-8.438110	-34.500122
C:\Users\cware\Desktop\Steller25Nov\TagTesting25Nov2013\M12.DSG	11-1-2013	15:20:52	258146.000000	5162.920000	0.945313	-0.152344	0.308594	-0.214679	0.226606	-0.292661	-112.136841	-9.033203	-34.652710
C:\Users\cware\Desktop\Steller25Nov\TagTesting25Nov2013\M12.DSG	11-1-2013	15:20:52	258147.000000	5162.940000	0.957031	-0.167969	0.296875	-0.214679	0.253211	-0.282569	-108.840942	-7.995605	-32.562256
C:\Users\cware\Desktop\Steller25Nov\TagTesting25Nov2013\M12.DSG	11-1-2013	15:20:52	258148.000000	5162.960000	0.890625	-0.207031	0.234375	-0.214679	0.266055	-0.280734	-110.122681	-19.042969	-32.989502
C:\Users\cware\Desktop\Steller25Nov\TagTesting25Nov2013\M12.DSG	11-1-2013	15:20:52	258149.000000	5162.980000	0.945313	-0.250000	0.210938	-0.214679	0.290826	-0.269725	-109.497070	-9.475708	-28.259277
C:\Users\cware\Desktop\Steller25Nov\TagTesting25Nov2013\M12.DSG	11-1-2013	15:20:52	258150.000000	5163.000000	0.945313	-0.250000	0.210938	-0.213761	0.301835	-0.264220	-114.410400	-17.791748	-32.226563
C:\Users\cware\Desktop\Steller25Nov\TagTesting25Nov2013\M12.DSG	11-1-2013	15:20:52	258151.000000	5163.020000	1.019531	-0.304688	0.273438	-0.214679	0.326606	-0.251376	-115.646362	-30.349731	-29.708862
C:\Users\cware\Desktop\Steller25Nov\TagTesting25Nov2013\M12.DSG	11-1-2013	15:20:52	258152.000000	5163.040000	0.957031	-0.304688	0.203125	-0.216514	0.337615	-0.244037	-114.852905	-25.756836	-29.327393
C:\Users\cware\Desktop\Steller25Nov\TagTesting25Nov2013\M12.DSG	11-1-2013	15:20:52	258153.000000	5163.060000	0.925781	-0.312500	0.183594	-0.215596	0.359633	-0.228440	-109.893799	-12.496948	-26.687622
C:\Users\cware\Desktop\Steller25Nov\TagTesting25Nov2013\M12.DSG	11-1-2013	15:20:52	258154.000000	5163.080000	0.960938	-0.324219	0.171875	-0.216514	0.369725	-0.220183	-107.299805	-26.153564	-24.917603
C:\Users\cware\Desktop\Steller25Nov\TagTesting25Nov2013\M12.DSG	11-1-2013	15:20:52	258155.000000	5163.100000	0.964844	-0.332031	0.156250	-0.217431	0.388991	-0.204587	-112.792969	-38.650513	-19.439697
C:\Users\cware\Desktop\Steller25Nov\TagTesting25Nov2013\M12.DSG	11-1-2013	15:20:52	258156.000000	5163.120000	0.949219	-0.371094	0.121094	-0.217431	0.398165	-0.196330	-112.030029	-18.478394	-12.802124
C:\Users\cware\Desktop\Steller25Nov\TagTesting25Nov2013\M12.DSG	11-1-2013	15:20:52	258157.000000	5163.140000	0.972656	-0.378906	0.109375	-0.218349	0.413761	-0.177064	-109.634399	-36.621094	-14.114380
C:\Users\cware\Desktop\Steller25Nov\TagTesting25Nov2013\M12.DSG	11-1-2013	15:20:52	258158.000000	5163.160000	0.882813	-0.421875	0.078125	-0.219266	0.422018	-0.166972	-103.469849	-22.399902	-10.406494
C:\Users\cware\Desktop\Steller25Nov\TagTesting25Nov2013\M12.DSG	11-1-2013	15:20:52	258159.000000	5163.180000	0.960938	-0.437500	0.085938	-0.221101	0.434862	-0.148624	-101.699829	-42.480469	-8.499146
C:\Users\cware\Desktop\Steller25Nov\TagTesting25Nov2013\M12.DSG	11-1-2013	15:20:52	258160.000000	5163.200000	0.902344	-0.429688	0.054688	-0.222936	0.439450	-0.139450	-99.411011	-10.406494	0.396729
C:\Users\cware\Desktop\Steller25Nov\TagTesting25Nov2013\M12.DSG	11-1-2013	15:20:52	258161.000000	5163.220000	1.000000	-0.390625	0.007813	-0.222936	0.449541	-0.121101	-102.325439	-26.519775	1.922607
C:\Users\cware\Desktop\Steller25Nov\TagTesting25Nov2013\M12.DSG	11-1-2013	15:20:52	258162.000000	5163.240000	0.949219	-0.394531	0.015625	-0.225688	0.453211	-0.111009	-99.853516	-25.100708	7.202148
C:\Users\cware\Desktop\Steller25Nov\TagTesting25Nov2013\M12.DSG	11-1-2013	15:20:52	258163.000000	5163.260000	0.886719	-0.382813	-0.085938	-0.228440	0.458716	-0.090826	-97.427368	-20.050049	8.377075
C:\Users\cware\Desktop\Steller25Nov\TagTesting25Nov2013\M12.DSG	11-1-2013	15:20:52	258164.000000	5163.280000	0.867188	-0.402344	-0.054688	-0.229358	0.460550	-0.083486	-100.372314	-32.608032	13.290405
C:\Users\cware\Desktop\Steller25Nov\TagTesting25Nov2013\M12.DSG	11-1-2013	15:20:52	258165.000000	5163.300000	0.828125	-0.429688	-0.011719	-0.233945	0.463303	-0.065138	-98.861694	-6.240845	19.378662
C:\Users\cware\Desktop\Steller25Nov\TagTesting25Nov2013\M12.DSG	11-1-2013	15:20:52	258166.000000	5163.320000	0.921875	-0.445313	-0.082031	-0.235780	0.464220	-0.057798	-89.294434	14.343262	24.383545
C:\Users\cware\Desktop\Steller25Nov\TagTesting25Nov2013\M12.DSG	11-1-2013	15:20:52	258167.000000	5163.340000	1.039063	-0.421875	-0.136719	-0.240367	0.463303	-0.045872	-80.413818	-14.221191	22.811890
C:\Users\cware\Desktop\Steller25Nov\TagTesting25Nov2013\M12.DSG	11-1-2013	15:20:52	258168.000000	5163.360000	0.945313	-0.453125	-0.171875	-0.241284	0.461468	-0.039450	-80.810547	-13.351440	25.970459
C:\Users\cware\Desktop\Steller25Nov\TagTesting25Nov2013\M12.DSG	11-1-2013	15:20:52	258169.000000	5163.380000	1.042969	-0.429688	-0.164063	-0.244037	0.459633	-0.032110	-76.705933	-23.330688	25.085449
C:\Users\cware\Desktop\Steller25Nov\TagTesting25Nov2013\M12.DSG	11-1-2013	15:20:52	258170.000000	5163.400000	0.863281	-0.421875	-0.234375	-0.249541	0.458716	-0.017431	-66.299438	-33.111572	29.510498
C:\Users\cware\Desktop\Steller25Nov\TagTesting25Nov2013\M12.DSG	11-1-2013	15:20:52	258171.000000	5163.420000	0.941406	-0.406250	-0.214844	-0.253211	0.456881	-0.010092	-61.004639	-5.706787	33.447266
C:\Users\cware\Desktop\Steller25Nov\TagTesting25Nov2013\M12.DSG	11-1-2013	15:20:52	258172.000000	5163.440000	0.917969	-0.437500	-0.218750	-0.256881	0.448624	0.002752	-50.262451	-22.994995	34.362793
C:\Users\cware\Desktop\Steller25Nov\TagTesting25Nov2013\M12.DSG	11-1-2013	15:20:52	258173.000000	5163.460000	0.867188	-0.449219	-0.195313	-0.260550	0.444954	0.006422	-48.538208	-1.892090	39.810181
C:\Users\cware\Desktop\Steller25Nov\TagTesting25Nov2013\M12.DSG	11-1-2013	15:20:52	258174.000000	5163.480000	0.898438	-0.417969	-0.242188	-0.266972	0.436697	0.011927	-54.153442	-13.565063	40.481567
C:\Users\cware\Desktop\Steller25Nov\TagTesting25Nov2013\M12.DSG	11-1-2013	15:20:52	258175.000000	5163.500000	0.953125	-0.367188	-0.242188	-0.269725	0.432110	0.015596	-52.154541	3.021240	44.525146
C:\Users\cware\Desktop\Steller25Nov\TagTesting25Nov2013\M12.DSG	11-1-2013	15:20:52	258176.000000	5163.520000	0.953125	-0.367188	-0.242188	-0.276147	0.422936	0.023853	-49.728394	-7.308960	45.333862
C:\Users\cware\Desktop\Steller25Nov\TagTesting25Nov2013\M12.DSG	11-1-2013	15:20:52	258177.000000	5163.540000	0.964844	-0.371094	-0.250000	-0.278899	0.417431	0.026606	-51.605225	-6.439209	44.143677
C:\Users\cware\Desktop\Steller25Nov\TagTesting25Nov2013\M12.DSG	11-1-2013	15:20:52	258178.000000	5163.560000	0.941406	-0.339844	-0.257813	-0.284404	0.406422	0.031193	-50.369263	0.045776	44.769287
C:\Users\cware\Desktop\Steller25Nov\TagTesting25Nov2013\M12.DSG	11-1-2013	15:20:52	258179.000000	5163.580000	0.906250	-0.304688	-0.324219	-0.286239	0.400917	0.036697	-42.922974	-13.198853	45.852661
C:\Users\cware\Desktop\Steller25Nov\TagTesting25Nov2013\M12.DSG	11-1-2013	15:20:52	258180.000000	5163.600000	0.867188	-0.359375	-0.312500	-0.293578	0.388991	0.042202	-44.479370	8.865356	50.857544
C:\Users\cware\Desktop\Steller25Nov\TagTesting25Nov2013\M12.DSG	11-1-2013	15:20:52	258181.000000	5163.620000	0.929688	-0.285156	-0.289063	-0.296330	0.383486	0.043119	-43.838501	-2.624512	52.688599
C:\Users\cware\Desktop\Steller25Nov\TagTesting25Nov2013\M12.DSG	11-1-2013	15:20:52	258182.000000	5163.640000	0.972656	-0.296875	-0.265625	-0.300000	0.368807	0.048624	-43.807983	-12.191772	51.910400
C:\Users\cware\Desktop\Steller25Nov\TagTesting25Nov2013\M12.DSG	11-1-2013	15:20:52	258183.000000	5163.660000	0.835938	-0.292969	-0.312500	-0.304587	0.362385	0.049541	-45.761108	10.025024	55.145264
C:\Users\cware\Desktop\Steller25Nov\TagTesting25Nov2013\M12.DSG	11-1-2013	15:20:52	258184.000000	5163.680000	0.925781	-0.222656	-0.316406	-0.307339	0.355963	0.050459	-39.520264	12.283325	54.840088
C:\Users\cware\Desktop\Steller25Nov\TagTesting25Nov2013\M12.DSG	11-1-2013	15:20:52	258185.000000	5163.700000	0.925781	-0.160156	-0.316406	-0.312844	0.341284	0.050459	-40.222168	17.898560	52.459717
C:\Users\cware\Desktop\Steller25Nov\TagTesting25Nov2013\M12.DSG	11-1-2013	15:20:52	258186.000000	5163.720000	0.953125	-0.132813	-0.265625	-0.315596	0.333945	0.048624	-43.106079	4.302979	49.163818
C:\Users\cware\Desktop\Steller25Nov\TagTesting25Nov2013\M12.DSG	11-1-2013	15:20:52	258187.000000	5163.740000	0.914063	-0.093750	-0.332031	-0.319266	0.320183	0.051376	-41.397095	12.115479	50.613403
C:\Users\cware\Desktop\Steller25Nov\TagTesting25Nov2013\M12.DSG	11-1-2013	15:20:52	258188.000000	5163.760000	0.886719	-0.070313	-0.351563	-0.320183	0.312844	0.049541	-33.157349	29.190063	53.344727
C:\Users\cware\Desktop\Steller25Nov\TagTesting25Nov2013\M12.DSG	11-1-2013	15:20:52	258189.000000	5163.780000	0.925781	-0.054688	-0.308594	-0.325688	0.300000	0.044954	-22.720337	22.232056	51.605225
C:\Users\cware\Desktop\Steller25Nov\TagTesting25Nov2013\M12.DSG	11-1-2013	15:20:52	258190.000000	5163.800000	0.910156	-0.011719	-0.351563	-0.325688	0.292661	0.041284	-10.833740	32.562256	52.734375
C:\Users\cware\Desktop\Steller25Nov\TagTesting25Nov2013\M12.DSG	11-1-2013	15:20:52	258191.000000	5163.820000	0.941406	0.050781	-0.390625	-0.330275	0.277064	0.033945	3.341675	20.935059	50.384521
C:\Users\cware\Desktop\Steller25Nov\TagTesting25Nov2013\M12.DSG	11-1-2013	15:20:52	258192.000000	5163.840000	0.914063	0.109375	-0.390625	-0.331193	0.269725	0.029358	12.924194	27.420044	48.049927
C:\Users\cware\Desktop\Steller25Nov\TagTesting25Nov2013\M12.DSG	11-1-2013	15:20:52	258193.000000	5163.860000	1.007813	0.148438	-0.363281	-0.333945	0.256881	0.022936	22.918701	12.557983	41.656494
C:\Users\cware\Desktop\Steller25Nov\TagTesting25Nov2013\M12.DSG	11-1-2013	15:20:52	258194.000000	5163.880000	0.902344	0.179688	-0.371094	-0.333028	0.249541	0.020183	33.142090	10.482788	37.292480
C:\Users\cware\Desktop\Steller25Nov\TagTesting25Nov2013\M12.DSG	11-1-2013	15:20:52	258195.000000	5163.900000	0.984375	0.148438	-0.351563	-0.336697	0.237615	0.013761	36.254883	18.371582	35.949707
C:\Users\cware\Desktop\Steller25Nov\TagTesting25Nov2013\M12.DSG	11-1-2013	15:20:52	258196.000000	5163.920000	0.964844	0.105469	-0.308594	-0.335780	0.232110	0.011009	34.408569	13.290405	28.808594
C:\Users\cware\Desktop\Steller25Nov\TagTesting25Nov2013\M12.DSG	11-1-2013	15:20:52	258197.000000	5163.940000	1.019531	0.050781	-0.269531	-0.336697	0.222018	0.004587	32.409668	9.155273	26.702881
C:\Users\cware\Desktop\Steller25Nov\TagTesting25Nov2013\M12.DSG	11-1-2013	15:20:52	258198.000000	5163.960000	1.019531	0.000000	-0.253906	-0.336697	0.217431	0.002752	35.415649	-1.754761	23.223877
C:\Users\cware\Desktop\Steller25Nov\TagTesting25Nov2013\M12.DSG	11-1-2013	15:20:52	258199.000000	5163.980000	1.000000	-0.015625	-0.222656	-0.338532	0.207339	0.000000	47.653198	2.105713	20.324707
C:\Users\cware\Desktop\Steller25Nov\TagTesting25Nov2013\M12.DSG	11-1-2013	15:20:52	258200.000000	5164.000000	1.031250	0.011719	-0.234375	-0.337615	0.203670	-0.000917	53.588867	-2.471924	19.653320
C:\Users\cware\Desktop\Steller25Nov\TagTesting25Nov2013\M12.DSG	11-1-2013	15:20:52	258201.000000	5164.020000	1.054688	0.035156	-0.203125	-0.337615	0.194495	0.000917	62.942505	-23.559570	20.080566
C:\Users\cware\Desktop\Steller25Nov\TagTesting25Nov2013\M12.DSG	11-1-2013	15:20:52	258202.000000	5164.040000	0.972656	0.097656	-0.195313	-0.338532	0.188991	0.003670	64.971924	-20.248413	27.236938
C:\Users\cware\Desktop\Steller25Nov\TagTesting25Nov2013\M12.DSG	11-1-2013	15:20:52	258203.000000	5164.060000	0.910156	0.140625	-0.214844	-0.341284	0.177064	0.008257	67.382813	-33.035278	31.082153
C:\Users\cware\Desktop\Steller25Nov\TagTesting25Nov2013\M12.DSG	11-1-2013	15:20:52	258204.000000	5164.080000	0.855469	0.148438	-0.199219	-0.342202	0.171560	0.011927	67.779541	-35.263062	31.234741
C:\Users\cware\Desktop\Steller25Nov\TagTesting25Nov2013\M12.DSG	11-1-2013	15:20:52	258205.000000	5164.100000	0.851563	0.128906	-0.195313	-0.341284	0.157798	0.017431	70.465088	-18.722534	30.700684
C:\Users\cware\Desktop\Steller25Nov\TagTesting25Nov2013\M12.DSG	11-1-2013	15:20:52	258206.000000	5164.120000	0.871094	0.089844	-0.203125	-0.342202	0.152294	0.018349	75.088501	-13.961792	31.600952
C:\Users\cware\Desktop\Steller25Nov\TagTesting25Nov2013\M12.DSG	11-1-2013	15:20:52	258207.000000	5164.140000	0.917969	0.070313	-0.203125	-0.343119	0.146789	0.021101	74.737549	-8.300781	30.593872
C:\Users\cware\Desktop\Steller25Nov\TagTesting25Nov2013\M12.DSG	11-1-2013	15:20:52	258208.000000	5164.160000	1.000000	0.128906	-0.203125	-0.343119	0.133945	0.022018	73.455811	-9.140015	27.389526
C:\Users\cware\Desktop\Steller25Nov\TagTesting25Nov2013\M12.DSG	11-1-2013	15:20:52	258209.000000	5164.180000	1.042969	0.195313	-0.269531	-0.342202	0.128440	0.023853	82.290649	-33.798218	25.390625
C:\Users\cware\Desktop\Steller25Nov\TagTesting25Nov2013\M12.DSG	11-1-2013	15:20:52	258210.000000	5164.200000	0.960938	0.230469	-0.332031	-0.343119	0.117431	0.035780	95.642090	-37.216187	27.465820
C:\Users\cware\Desktop\Steller25Nov\TagTesting25Nov2013\M12.DSG	11-1-2013	15:20:52	258211.000000	5164.220000	0.929688	0.195313	-0.304688	-0.343119	0.112844	0.041284	102.340698	-38.635254	29.876709
C:\Users\cware\Desktop\Steller25Nov\TagTesting25Nov2013\M12.DSG	11-1-2013	15:20:52	258212.000000	5164.240000	0.914063	0.179688	-0.234375	-0.343119	0.100917	0.052294	99.838257	-36.132813	27.343750
C:\Users\cware\Desktop\Steller25Nov\TagTesting25Nov2013\M12.DSG	11-1-2013	15:20:52	258213.000000	5164.260000	0.933594	0.183594	-0.152344	-0.342202	0.095413	0.058716	94.314575	-42.785645	23.742676
C:\Users\cware\Desktop\Steller25Nov\TagTesting25Nov2013\M12.DSG	11-1-2013	15:20:52	258214.000000	5164.280000	0.968750	0.203125	-0.195313	-0.343119	0.086239	0.073394	91.720581	-55.343628	22.277832
C:\Users\cware\Desktop\Steller25Nov\TagTesting25Nov2013\M12.DSG	11-1-2013	15:20:52	258215.000000	5164.300000	0.902344	0.191406	-0.281250	-0.342202	0.082569	0.083486	96.069336	-55.847168	27.847290
C:\Users\cware\Desktop\Steller25Nov\TagTesting25Nov2013\M12.DSG	11-1-2013	15:20:52	258216.000000	5164.320000	0.777344	0.226563	-0.347656	-0.340367	0.073394	0.100917	97.854614	-48.202515	32.760620
C:\Users\cware\Desktop\Steller25Nov\TagTesting25Nov2013\M12.DSG	11-1-2013	15:20:52	258217.000000	5164.340000	0.734375	0.214844	-0.390625	-0.340367	0.067890	0.108257	99.838257	-41.503906	35.903931
C:\Users\cware\Desktop\Steller25Nov\TagTesting25Nov2013\M12.DSG	11-1-2013	15:20:52	258218.000000	5164.360000	0.699219	0.207031	-0.398438	-0.338532	0.058716	0.122018	100.784302	-36.926270	38.146973
C:\Users\cware\Desktop\Steller25Nov\TagTesting25Nov2013\M12.DSG	11-1-2013	15:20:52	258219.000000	5164.380000	0.656250	0.246094	-0.410156	-0.336697	0.053211	0.128440	104.446411	-21.163940	37.963867
C:\Users\cware\Desktop\Steller25Nov\TagTesting25Nov2013\M12.DSG	11-1-2013	15:20:52	258220.000000	5164.400000	0.710938	0.253906	-0.402344	-0.334862	0.047706	0.133028	116.165161	-26.931763	33.370972
C:\Users\cware\Desktop\Steller25Nov\TagTesting25Nov2013\M12.DSG	11-1-2013	15:20:52	258221.000000	5164.420000	0.777344	0.203125	-0.402344	-0.333028	0.040367	0.146789	127.761841	-37.475586	28.015137
C:\Users\cware\Desktop\Steller25Nov\TagTesting25Nov2013\M12.DSG	11-1-2013	15:20:52	258222.000000	5164.440000	0.757813	0.128906	-0.464844	-0.332110	0.039450	0.153211	130.004883	-39.001465	24.108887
C:\Users\cware\Desktop\Steller25Nov\TagTesting25Nov2013\M12.DSG	11-1-2013	15:20:52	258223.000000	5164.460000	0.742188	0.062500	-0.476563	-0.330275	0.036697	0.170642	124.221802	-29.327393	16.876221
C:\Users\cware\Desktop\Steller25Nov\TagTesting25Nov2013\M12.DSG	11-1-2013	15:20:52	258224.000000	5164.480000	0.761719	0.011719	-0.464844	-0.329358	0.035780	0.176147	117.004395	-30.181885	10.971069
C:\Users\cware\Desktop\Steller25Nov\TagTesting25Nov2013\M12.DSG	11-1-2013	15:20:52	258225.000000	5164.500000	0.832031	-0.007813	-0.484375	-0.328440	0.037615	0.189908	113.265991	-42.160034	13.687134
C:\Users\cware\Desktop\Steller25Nov\TagTesting25Nov2013\M12.DSG	11-1-2013	15:20:52	258226.000000	5164.520000	0.851563	-0.007813	-0.523438	-0.327523	0.037615	0.198165	104.309082	-50.140381	18.005371
C:\Users\cware\Desktop\Steller25Nov\TagTesting25Nov2013\M12.DSG	11-1-2013	15:20:52	258227.000000	5164.540000	0.851563	0.011719	-0.636719	-0.322936	0.037615	0.214679	97.335815	-43.411255	15.426636
C:\Users\cware\Desktop\Steller25Nov\TagTesting25Nov2013\M12.DSG	11-1-2013	15:20:52	258228.000000	5164.560000	0.902344	0.058594	-0.757813	-0.322018	0.037615	0.222018	97.564697	-44.586182	7.980347
C:\Users\cware\Desktop\Steller25Nov\TagTesting25Nov2013\M12.DSG	11-1-2013	15:20:52	258229.000000	5164.580000	1.042969	0.027344	-0.617188	-0.320183	0.042202	0.238532	86.303711	-56.121826	3.784180
C:\Users\cware\Desktop\Steller25Nov\TagTesting25Nov2013\M12.DSG	11-1-2013	15:20:52	258230.000000	5164.600000	1.042969	0.027344	-0.617188	-0.317431	0.044954	0.246789	82.168579	-81.085205	7.202148
C:\Users\cware\Desktop\Steller25Nov\TagTesting25Nov2013\M12.DSG	11-1-2013	15:20:52	258231.000000	5164.620000	0.902344	-0.054688	-0.687500	-0.308257	0.048624	0.274312	85.189819	-105.300903	7.568359
C:\Users\cware\Desktop\Steller25Nov\TagTesting25Nov2013\M12.DSG	11-1-2013	15:20:52	258232.000000	5164.640000	0.835938	-0.148438	-0.722656	-0.302752	0.052294	0.290826	95.123291	-108.032227	1.907349
C:\Users\cware\Desktop\Steller25Nov\TagTesting25Nov2013\M12.DSG	11-1-2013	15:20:52	258233.000000	5164.660000	0.785156	-0.234375	-0.757813	-0.291743	0.061468	0.322018	105.468750	-112.899780	6.942749
C:\Users\cware\Desktop\Steller25Nov\TagTesting25Nov2013\M12.DSG	11-1-2013	15:20:52	258234.000000	5164.680000	0.625000	-0.222656	-0.652344	-0.286239	0.066972	0.336697	105.804443	-70.281982	17.456055
C:\Users\cware\Desktop\Steller25Nov\TagTesting25Nov2013\M12.DSG	11-1-2013	15:20:52	258235.000000	5164.700000	0.527344	-0.187500	-0.468750	-0.278899	0.074312	0.354128	99.777222	-29.724121	20.111084
C:\Users\cware\Desktop\Steller25Nov\TagTesting25Nov2013\M12.DSG	11-1-2013	15:20:52	258236.000000	5164.720000	0.406250	-0.265625	-0.621094	-0.277982	0.078899	0.357798	80.734253	18.173218	18.768311
C:\Users\cware\Desktop\Steller25Nov\TagTesting25Nov2013\M12.DSG	11-1-2013	15:20:52	258237.000000	5164.740000	0.644531	-0.066406	-0.617188	-0.279817	0.083486	0.359633	40.206909	-3.890991	6.881714
C:\Users\cware\Desktop\Steller25Nov\TagTesting25Nov2013\M12.DSG	11-1-2013	15:20:52	258238.000000	5164.760000	0.406250	-0.093750	-1.265625	-0.278899	0.086239	0.353211	-1.052856	5.508423	-11.642456
C:\Users\cware\Desktop\Steller25Nov\TagTesting25Nov2013\M12.DSG	11-1-2013	15:20:52	258239.000000	5164.780000	-0.269531	-0.546875	-2.000000	-0.288073	0.081651	0.333028	-12.817383	148.101807	16.403198
C:\Users\cware\Desktop\Steller25Nov\TagTesting25Nov2013\M12.DSG	11-1-2013	15:20:52	258240.000000	5164.800000	0.300781	-1.082031	-1.210938	-0.297248	0.077982	0.314679	7.644653	134.918213	60.211182
C:\Users\cware\Desktop\Steller25Nov\TagTesting25Nov2013\M12.DSG	11-1-2013	15:20:52	258241.000000	5164.820000	0.847656	-0.941406	-1.035156	-0.302752	0.053211	0.289908	-3.158569	80.993652	112.716675
C:\Users\cware\Desktop\Steller25Nov\TagTesting25Nov2013\M12.DSG	11-1-2013	15:20:52	258242.000000	5164.840000	0.601563	-0.585938	-1.031250	-0.303670	0.038532	0.278899	-42.083740	59.677124	114.715576
C:\Users\cware\Desktop\Steller25Nov\TagTesting25Nov2013\M12.DSG	11-1-2013	15:20:52	258243.000000	5164.860000	0.445313	0.039063	-0.570313	-0.303670	0.011009	0.258716	-106.735229	69.015503	19.195557
C:\Users\cware\Desktop\Steller25Nov\TagTesting25Nov2013\M12.DSG	11-1-2013	15:20:52	258244.000000	5164.880000	0.847656	0.507813	-0.687500	-0.308257	0.008257	0.247706	-88.897705	50.231934	-8.865356
C:\Users\cware\Desktop\Steller25Nov\TagTesting25Nov2013\M12.DSG	11-1-2013	15:20:52	258245.000000	5164.900000	0.945313	0.210938	-0.886719	-0.310092	0.006422	0.236697	-18.142700	83.908081	40.863037
C:\Users\cware\Desktop\Steller25Nov\TagTesting25Nov2013\M12.DSG	11-1-2013	15:20:52	258246.000000	5164.920000	1.011719	0.031250	-0.871094	-0.311927	-0.005505	0.213761	36.849976	92.697144	95.809937
C:\Users\cware\Desktop\Steller25Nov\TagTesting25Nov2013\M12.DSG	11-1-2013	15:20:52	258247.000000	5164.940000	1.121094	0.078125	-0.789063	-0.311009	-0.018349	0.203670	57.037354	73.791504	145.507813
C:\Users\cware\Desktop\Steller25Nov\TagTesting25Nov2013\M12.DSG	11-1-2013	15:20:52	258248.000000	5164.960000	1.171875	0.050781	-0.843750	-0.302752	-0.054128	0.189908	61.050415	50.430298	169.189453
C:\Users\cware\Desktop\Steller25Nov\TagTesting25Nov2013\M12.DSG	11-1-2013	15:20:52	258249.000000	5164.980000	1.289063	-0.042969	-0.910156	-0.296330	-0.073394	0.188073	64.193726	6.622314	175.460815
C:\Users\cware\Desktop\Steller25Nov\TagTesting25Nov2013\M12.DSG	11-1-2013	15:20:52	258250.000000	5165.000000	1.199219	-0.039063	-0.910156	-0.278899	-0.111927	0.192661	50.735474	4.791260	168.655396
C:\Users\cware\Desktop\Steller25Nov\TagTesting25Nov2013\M12.DSG	11-1-2013	15:20:52	258251.000000	5165.020000	0.957031	0.031250	-0.921875	-0.267890	-0.131193	0.195413	23.071289	13.000488	153.701782
C:\Users\cware\Desktop\Steller25Nov\TagTesting25Nov2013\M12.DSG	11-1-2013	15:20:52	258252.000000	5165.040000	0.781250	0.175781	-0.828125	-0.248624	-0.165138	0.193578	6.317139	27.862549	146.362305
C:\Users\cware\Desktop\Steller25Nov\TagTesting25Nov2013\M12.DSG	11-1-2013	15:20:52	258253.000000	5165.060000	0.796875	0.257813	-0.718750	-0.240367	-0.180734	0.188073	-1.556396	18.722534	143.264771
C:\Users\cware\Desktop\Steller25Nov\TagTesting25Nov2013\M12.DSG	11-1-2013	15:20:52	258254.000000	5165.080000	0.890625	0.402344	-0.566406	-0.219266	-0.211927	0.187156	14.663696	19.180298	139.785767
C:\Users\cware\Desktop\Steller25Nov\TagTesting25Nov2013\M12.DSG	11-1-2013	15:20:52	258255.000000	5165.100000	1.144531	0.480469	-0.421875	-0.208257	-0.226606	0.188991	53.985596	-10.879517	132.904053
C:\Users\cware\Desktop\Steller25Nov\TagTesting25Nov2013\M12.DSG	11-1-2013	15:20:52	258256.000000	5165.120000	1.144531	0.480469	-0.421875	-0.182569	-0.248624	0.204587	93.170166	-39.550781	124.130249
C:\Users\cware\Desktop\Steller25Nov\TagTesting25Nov2013\M12.DSG	11-1-2013	15:20:52	258257.000000	5165.140000	0.972656	0.402344	-0.242188	-0.168807	-0.256881	0.221101	114.578247	-69.580078	115.432739
C:\Users\cware\Desktop\Steller25Nov\TagTesting25Nov2013\M12.DSG	11-1-2013	15:20:52	258258.000000	5165.160000	0.988281	0.343750	-0.230469	-0.157798	-0.263303	0.239450	106.842041	-100.479126	103.271484
C:\Users\cware\Desktop\Steller25Nov\TagTesting25Nov2013\M12.DSG	11-1-2013	15:20:52	258259.000000	5165.180000	0.921875	0.054688	-0.355469	-0.127523	-0.270642	0.277064	93.246460	-118.362427	101.119995
C:\Users\cware\Desktop\Steller25Nov\TagTesting25Nov2013\M12.DSG	11-1-2013	15:20:52	258260.000000	5165.200000	0.769531	-0.027344	-0.363281	-0.111009	-0.274312	0.296330	103.485107	-130.325317	107.543945
C:\Users\cware\Desktop\Steller25Nov\TagTesting25Nov2013\M12.DSG	11-1-2013	15:20:52	258261.000000	5165.220000	0.527344	0.003906	-0.324219	-0.075229	-0.276147	0.337615	106.063843	-110.839844	120.452881
C:\Users\cware\Desktop\Steller25Nov\TagTesting25Nov2013\M12.DSG	11-1-2013	15:20:52	258262.000000	5165.240000	0.453125	0.000000	-0.191406	-0.055963	-0.277982	0.355963	91.903687	-99.990845	133.728027
C:\Users\cware\Desktop\Steller25Nov\TagTesting25Nov2013\M12.DSG	11-1-2013	15:20:52	258263.000000	5165.260000	0.496094	0.082031	-0.066406	-0.015596	-0.280734	0.386239	85.556030	-125.686646	137.680054
C:\Users\cware\Desktop\Steller25Nov\TagTesting25Nov2013\M12.DSG	11-1-2013	15:20:52	258264.000000	5165.280000	0.433594	0.218750	-0.085938	0.007339	-0.277982	0.402752	87.356567	-140.853882	131.240845
C:\Users\cware\Desktop\Steller25Nov\TagTesting25Nov2013\M12.DSG	11-1-2013	15:20:52	258265.000000	5165.300000	0.367188	0.199219	-0.187500	0.055963	-0.275229	0.432110	65.521240	-143.783569	117.477417
C:\Users\cware\Desktop\Steller25Nov\TagTesting25Nov2013\M12.DSG	11-1-2013	15:20:52	258266.000000	5165.320000	0.406250	0.121094	-0.187500	0.077982	-0.272477	0.444954	42.465210	-150.711060	111.465454
C:\Users\cware\Desktop\Steller25Nov\TagTesting25Nov2013\M12.DSG	11-1-2013	15:20:52	258267.000000	5165.340000	0.402344	0.042969	-0.125000	0.128440	-0.266972	0.458716	24.063110	-194.076538	119.781494
C:\Users\cware\Desktop\Steller25Nov\TagTesting25Nov2013\M12.DSG	11-1-2013	15:20:52	258268.000000	5165.360000	0.179688	0.074219	-0.214844	0.158716	-0.267890	0.464220	9.567261	-217.468262	131.027222
C:\Users\cware\Desktop\Steller25Nov\TagTesting25Nov2013\M12.DSG	11-1-2013	15:20:52	258269.000000	5165.380000	-0.187500	0.339844	-0.433594	0.224771	-0.263303	0.468807	21.789551	-198.501587	133.087158
C:\Users\cware\Desktop\Steller25Nov\TagTesting25Nov2013\M12.DSG	11-1-2013	15:20:52	258270.000000	5165.400000	-0.480469	0.410156	-0.710938	0.252294	-0.258716	0.470642	34.027100	-130.874634	117.736816
C:\Users\cware\Desktop\Steller25Nov\TagTesting25Nov2013\M12.DSG	11-1-2013	15:20:52	258271.000000	5165.420000	-0.425781	0.394531	-0.710938	0.292661	-0.245872	0.472477	22.262573	-85.250854	91.995239
C:\Users\cware\Desktop\Steller25Nov\TagTesting25Nov2013\M12.DSG	11-1-2013	15:20:52	258272.000000	5165.440000	0.160156	0.269531	-0.527344	0.310092	-0.242202	0.472477	-10.208130	-129.638672	71.411133
C:\Users\cware\Desktop\Steller25Nov\TagTesting25Nov2013\M12.DSG	11-1-2013	15:20:52	258273.000000	5165.460000	0.257813	0.273438	-0.343750	0.350459	-0.241284	0.461468	-8.316040	-168.319702	78.308105
C:\Users\cware\Desktop\Steller25Nov\TagTesting25Nov2013\M12.DSG	11-1-2013	15:20:52	258274.000000	5165.480000	-0.066406	0.277344	-0.503906	0.371560	-0.234862	0.455963	36.499023	-159.820557	81.832886
C:\Users\cware\Desktop\Steller25Nov\TagTesting25Nov2013\M12.DSG	11-1-2013	15:20:52	258275.000000	5165.500000	-0.277344	0.222656	-0.597656	0.414679	-0.212844	0.453211	87.249756	-146.987915	80.108643
C:\Users\cware\Desktop\Steller25Nov\TagTesting25Nov2013\M12.DSG	11-1-2013	15:20:52	258276.000000	5165.520000	-0.371094	0.234375	-0.675781	0.433028	-0.198165	0.454128	79.666138	-132.736206	72.891235
C:\Users\cware\Desktop\Steller25Nov\TagTesting25Nov2013\M12.DSG	11-1-2013	15:20:52	258277.000000	5165.540000	-0.480469	0.195313	-0.734375	0.467890	-0.175229	0.450459	54.367065	-114.074707	64.788818
C:\Users\cware\Desktop\Steller25Nov\TagTesting25Nov2013\M12.DSG	11-1-2013	15:20:52	258278.000000	5165.560000	-0.515625	0.132813	-0.726563	0.482569	-0.166055	0.447706	65.231323	-153.533936	55.587769
C:\Users\cware\Desktop\Steller25Nov\TagTesting25Nov2013\M12.DSG	11-1-2013	15:20:52	258279.000000	5165.580000	-0.296875	0.093750	-0.550781	0.499083	-0.156881	0.448624	-63.034058	470.428467	42.892456
C:\Users\cware\Desktop\Steller25Nov\TagTesting25Nov2013\M12.DSG	11-1-2013	15:20:52	258280.000000	5165.600000	-2.000000	0.113281	-2.000000	0.439450	-0.171560	0.484404	21.987915	-135.223389	-66.101074
C:\Users\cware\Desktop\Steller25Nov\TagTesting25Nov2013\M12.DSG	11-1-2013	15:20:52	258281.000000	5165.620000	1.882813	0.476563	1.183594	0.458716	-0.160550	0.470642	83.236694	-193.847656	7.949829
C:\Users\cware\Desktop\Steller25Nov\TagTesting25Nov2013\M12.DSG	11-1-2013	15:20:52	258282.000000	5165.640000	-0.113281	0.082031	-0.316406	0.494495	-0.151376	0.453211	16.357422	-191.329956	26.702881
C:\Users\cware\Desktop\Steller25Nov\TagTesting25Nov2013\M12.DSG	11-1-2013	15:20:52	258283.000000	5165.660000	-0.808594	-0.164063	-0.832031	0.511927	-0.146789	0.443119	12.908936	-115.524292	31.036377
C:\Users\cware\Desktop\Steller25Nov\TagTesting25Nov2013\M12.DSG	11-1-2013	15:20:52	258284.000000	5165.680000	-0.808594	-0.164063	-0.832031	0.538532	-0.137615	0.428440	-10.192871	-77.194214	36.773682
C:\Users\cware\Desktop\Steller25Nov\TagTesting25Nov2013\M12.DSG	11-1-2013	15:20:52	258285.000000	5165.700000	-0.777344	-0.050781	-0.886719	0.546789	-0.134862	0.422936	-34.606934	-72.631836	36.163330
C:\Users\cware\Desktop\Steller25Nov\TagTesting25Nov2013\M12.DSG	11-1-2013	15:20:52	258286.000000	5165.720000	-0.835938	-0.023438	-0.937500	0.562385	-0.133945	0.408257	-50.064087	-46.981812	28.518677
C:\Users\cware\Desktop\Steller25Nov\TagTesting25Nov2013\M12.DSG	11-1-2013	15:20:52	258287.000000	5165.740000	-0.734375	-0.058594	-0.871094	0.568807	-0.134862	0.400917	-57.510376	-36.636353	27.175903
C:\Users\cware\Desktop\Steller25Nov\TagTesting25Nov2013\M12.DSG	11-1-2013	15:20:52	258288.000000	5165.760000	-0.710938	-0.046875	-0.828125	0.579817	-0.138532	0.386239	-66.940308	-47.805786	21.713257
C:\Users\cware\Desktop\Steller25Nov\TagTesting25Nov2013\M12.DSG	11-1-2013	15:20:52	258289.000000	5165.780000	-0.597656	-0.117188	-0.867188	0.586239	-0.142202	0.374312	-67.626953	-97.122192	15.640259
C:\Users\cware\Desktop\Steller25Nov\TagTesting25Nov2013\M12.DSG	11-1-2013	15:20:52	258290.000000	5165.800000	-1.078125	-0.046875	-0.914063	0.599083	-0.145872	0.353211	-72.967529	-34.393311	27.664185
C:\Users\cware\Desktop\Steller25Nov\TagTesting25Nov2013\M12.DSG	11-1-2013	15:20:52	258291.000000	5165.820000	-0.820313	0.023438	-0.843750	0.603670	-0.148624	0.342202	-69.503784	-66.360474	3.204346
C:\Users\cware\Desktop\Steller25Nov\TagTesting25Nov2013\M12.DSG	11-1-2013	15:20:52	258292.000000	5165.840000	-0.937500	0.054688	-0.949219	0.611009	-0.155963	0.325688	-72.860718	-26.382446	3.433228
C:\Users\cware\Desktop\Steller25Nov\TagTesting25Nov2013\M12.DSG	11-1-2013	15:20:52	258293.000000	5165.860000	-0.890625	0.144531	-0.898438	0.611927	-0.159633	0.317431	-76.370239	-23.437500	-6.271362
C:\Users\cware\Desktop\Steller25Nov\TagTesting25Nov2013\M12.DSG	11-1-2013	15:20:52	258294.000000	5165.880000	-0.859375	0.285156	-0.847656	0.613761	-0.169725	0.304587	-78.765869	-4.013062	-4.562378
C:\Users\cware\Desktop\Steller25Nov\TagTesting25Nov2013\M12.DSG	11-1-2013	15:20:52	258295.000000	5165.900000	-0.789063	0.351563	-0.968750	0.614679	-0.172477	0.298165	-77.789307	-6.072998	1.831055
C:\Users\cware\Desktop\Steller25Nov\TagTesting25Nov2013\M12.DSG	11-1-2013	15:20:52	258296.000000	5165.920000	-0.746094	0.347656	-0.996094	0.615596	-0.175229	0.293578	-83.038330	-32.257080	-1.495361
C:\Users\cware\Desktop\Steller25Nov\TagTesting25Nov2013\M12.DSG	11-1-2013	15:20:52	258297.000000	5165.940000	-0.906250	0.421875	-1.039063	0.616514	-0.182569	0.276147	-92.102051	-4.943848	2.197266
C:\Users\cware\Desktop\Steller25Nov\TagTesting25Nov2013\M12.DSG	11-1-2013	15:20:52	258298.000000	5165.960000	-1.027344	0.496094	-1.007813	0.617431	-0.186239	0.271560	-99.548340	9.262085	12.542725
C:\Users\cware\Desktop\Steller25Nov\TagTesting25Nov2013\M12.DSG	11-1-2013	15:20:52	258299.000000	5165.980000	-0.929688	0.527344	-1.039063	0.621101	-0.193578	0.257798	-104.232788	14.511108	23.101807
C:\Users\cware\Desktop\Steller25Nov\TagTesting25Nov2013\M12.DSG	11-1-2013	15:20:52	258300.000000	5166.000000	-0.992188	0.550781	-1.093750	0.622018	-0.196330	0.251376	-96.069336	29.861450	21.636963
C:\Users\cware\Desktop\Steller25Nov\TagTesting25Nov2013\M12.DSG	11-1-2013	15:20:52	258301.000000	5166.020000	-0.968750	0.546875	-1.121094	0.622018	-0.198165	0.244954	-82.183838	39.581299	4.379272
C:\Users\cware\Desktop\Steller25Nov\TagTesting25Nov2013\M12.DSG	11-1-2013	15:20:52	258302.000000	5166.040000	-1.003906	0.386719	-0.988281	0.621101	-0.201835	0.243119	-58.166504	27.359009	-12.390137
C:\Users\cware\Desktop\Steller25Nov\TagTesting25Nov2013\M12.DSG	11-1-2013	15:20:52	258303.000000	5166.060000	-0.878906	0.289063	-0.921875	0.617431	-0.208257	0.242202	-37.368774	21.133423	-15.472412
C:\Users\cware\Desktop\Steller25Nov\TagTesting25Nov2013\M12.DSG	11-1-2013	15:20:52	258304.000000	5166.080000	-0.875000	0.332031	-1.027344	0.615596	-0.210092	0.240367	-32.791138	23.437500	-5.844116
C:\Users\cware\Desktop\Steller25Nov\TagTesting25Nov2013\M12.DSG	11-1-2013	15:20:52	258305.000000	5166.100000	-0.906250	0.453125	-1.156250	0.612844	-0.212844	0.243119	-28.701782	57.327271	1.174927
C:\Users\cware\Desktop\Steller25Nov\TagTesting25Nov2013\M12.DSG	11-1-2013	15:20:52	258306.000000	5166.120000	-0.746094	0.652344	-1.113281	0.611009	-0.213761	0.247706	-8.148193	68.420410	-11.947632
C:\Users\cware\Desktop\Steller25Nov\TagTesting25Nov2013\M12.DSG	11-1-2013	15:20:52	258307.000000	5166.140000	-0.410156	0.789063	-1.187500	0.603670	-0.214679	0.260550	6.912231	65.017700	-26.535034
C:\Users\cware\Desktop\Steller25Nov\TagTesting25Nov2013\M12.DSG	11-1-2013	15:20:52	258308.000000	5166.160000	-0.308594	0.824219	-1.246094	0.598165	-0.215596	0.270642	22.827148	71.807861	-30.166626
C:\Users\cware\Desktop\Steller25Nov\TagTesting25Nov2013\M12.DSG	11-1-2013	15:20:52	258309.000000	5166.180000	-0.167969	0.765625	-1.351563	0.586239	-0.217431	0.291743	38.101196	73.150635	-46.463013
C:\Users\cware\Desktop\Steller25Nov\TagTesting25Nov2013\M12.DSG	11-1-2013	15:20:52	258310.000000	5166.200000	-0.167969	0.765625	-1.351563	0.578899	-0.218349	0.303670	39.703369	89.187622	-48.492432
C:\Users\cware\Desktop\Steller25Nov\TagTesting25Nov2013\M12.DSG	11-1-2013	15:20:52	258311.000000	5166.220000	-0.035156	0.394531	-1.433594	0.562385	-0.221101	0.325688	19.927979	100.952148	-41.229248
C:\Users\cware\Desktop\Steller25Nov\TagTesting25Nov2013\M12.DSG	11-1-2013	15:20:52	258312.000000	5166.240000	0.128906	0.234375	-1.289063	0.552294	-0.222936	0.335780	4.165649	96.862793	-38.772583
C:\Users\cware\Desktop\Steller25Nov\TagTesting25Nov2013\M12.DSG	11-1-2013	15:20:52	258313.000000	5166.260000	0.253906	0.265625	-1.281250	0.536697	-0.228440	0.351376	-16.326904	88.821411	-30.410767
C:\Users\cware\Desktop\Steller25Nov\TagTesting25Nov2013\M12.DSG	11-1-2013	15:20:52	258314.000000	5166.280000	0.171875	0.339844	-1.222656	0.529358	-0.233028	0.355963	-25.894165	58.288574	-28.198242
C:\Users\cware\Desktop\Steller25Nov\TagTesting25Nov2013\M12.DSG	11-1-2013	15:20:52	258315.000000	5166.300000	0.019531	0.398438	-1.226563	0.519266	-0.238532	0.359633	-36.544800	35.690308	-21.667480
C:\Users\cware\Desktop\Steller25Nov\TagTesting25Nov2013\M12.DSG	11-1-2013	15:20:52	258316.000000	5166.320000	-0.050781	0.492188	-1.179688	0.516514	-0.243119	0.359633	-41.961670	44.723511	-19.287109
C:\Users\cware\Desktop\Steller25Nov\TagTesting25Nov2013\M12.DSG	11-1-2013	15:20:52	258317.000000	5166.340000	-0.085938	0.539063	-1.175781	0.505505	-0.250459	0.358716	-52.642822	68.267822	-15.457153
C:\Users\cware\Desktop\Steller25Nov\TagTesting25Nov2013\M12.DSG	11-1-2013	15:20:52	258318.000000	5166.360000	-0.054688	0.593750	-1.062500	0.500917	-0.255963	0.358716	-56.076050	34.133911	-21.240234
C:\Users\cware\Desktop\Steller25Nov\TagTesting25Nov2013\M12.DSG	11-1-2013	15:20:52	258319.000000	5166.380000	-0.132813	0.531250	-0.898438	0.495413	-0.266972	0.355046	-62.576294	25.390625	-23.239136
C:\Users\cware\Desktop\Steller25Nov\TagTesting25Nov2013\M12.DSG	11-1-2013	15:20:52	258320.000000	5166.400000	-0.230469	0.492188	-0.933594	0.487156	-0.271560	0.353211	-42.999268	28.076172	-17.944336
C:\Users\cware\Desktop\Steller25Nov\TagTesting25Nov2013\M12.DSG	11-1-2013	15:20:52	258321.000000	5166.420000	-0.375000	0.507813	-0.968750	0.484404	-0.276147	0.349541	-64.147949	38.635254	-18.539429
C:\Users\cware\Desktop\Steller25Nov\TagTesting25Nov2013\M12.DSG	11-1-2013	15:20:52	258322.000000	5166.440000	-0.261719	0.386719	-0.785156	0.477064	-0.285321	0.344037	-55.938721	27.954102	-16.067505
C:\Users\cware\Desktop\Steller25Nov\TagTesting25Nov2013\M12.DSG	11-1-2013	15:20:52	258323.000000	5166.460000	-0.417969	0.457031	-0.972656	0.473394	-0.289908	0.341284	-44.845581	40.252686	-16.464233
C:\Users\cware\Desktop\Steller25Nov\TagTesting25Nov2013\M12.DSG	11-1-2013	15:20:52	258324.000000	5166.480000	-0.328125	0.519531	-0.972656	0.467890	-0.296330	0.336697	-54.275513	16.342163	-13.320923
C:\Users\cware\Desktop\Steller25Nov\TagTesting25Nov2013\M12.DSG	11-1-2013	15:20:52	258325.000000	5166.500000	-0.316406	0.476563	-0.890625	0.468807	-0.299083	0.333028	-34.072876	13.458252	-7.034302
C:\Users\cware\Desktop\Steller25Nov\TagTesting25Nov2013\M12.DSG	11-1-2013	15:20:52	258326.000000	5166.520000	-0.363281	0.527344	-1.015625	0.464220	-0.305505	0.325688	-61.584473	-4.257202	-18.646240
C:\Users\cware\Desktop\Steller25Nov\TagTesting25Nov2013\M12.DSG	11-1-2013	15:20:52	258327.000000	5166.540000	-0.433594	0.523438	-0.898438	0.465138	-0.308257	0.321101	-50.460815	-0.640869	-3.829956
C:\Users\cware\Desktop\Steller25Nov\TagTesting25Nov2013\M12.DSG	11-1-2013	15:20:52	258328.000000	5166.560000	-0.460938	0.476563	-0.695313	0.461468	-0.315596	0.312844	-48.156738	22.247314	-7.385254
C:\Users\cware\Desktop\Steller25Nov\TagTesting25Nov2013\M12.DSG	11-1-2013	15:20:52	258329.000000	5166.580000	-0.312500	0.609375	-0.855469	0.458716	-0.320183	0.306422	-69.290161	33.996582	-15.487671
C:\Users\cware\Desktop\Steller25Nov\TagTesting25Nov2013\M12.DSG	11-1-2013	15:20:52	258330.000000	5166.600000	-0.460938	0.625000	-0.847656	0.456881	-0.326606	0.297248	-56.533813	14.328003	-7.904053
C:\Users\cware\Desktop\Steller25Nov\TagTesting25Nov2013\M12.DSG	11-1-2013	15:20:52	258331.000000	5166.620000	-0.371094	0.500000	-0.808594	0.453211	-0.328440	0.293578	-45.059204	20.919800	-12.039185
C:\Users\cware\Desktop\Steller25Nov\TagTesting25Nov2013\M12.DSG	11-1-2013	15:20:52	258332.000000	5166.640000	-0.285156	0.605469	-0.816406	0.451376	-0.334862	0.285321	-57.327271	27.877808	-14.953613
C:\Users\cware\Desktop\Steller25Nov\TagTesting25Nov2013\M12.DSG	11-1-2013	15:20:52	258333.000000	5166.660000	-0.488281	0.652344	-0.988281	0.449541	-0.337615	0.281651	-53.115845	13.687134	-8.224487
C:\Users\cware\Desktop\Steller25Nov\TagTesting25Nov2013\M12.DSG	11-1-2013	15:20:52	258334.000000	5166.680000	-0.289063	0.671875	-0.945313	0.447706	-0.339450	0.277064	-42.755127	33.157349	-5.722046
C:\Users\cware\Desktop\Steller25Nov\TagTesting25Nov2013\M12.DSG	11-1-2013	15:20:52	258335.000000	5166.700000	-0.363281	0.617188	-0.734375	0.444037	-0.344954	0.267890	-57.495117	6.851196	-20.431519
C:\Users\cware\Desktop\Steller25Nov\TagTesting25Nov2013\M12.DSG	11-1-2013	15:20:52	258336.000000	5166.720000	-0.378906	0.726563	-0.843750	0.442202	-0.349541	0.263303	-60.287476	3.707886	-15.563965
C:\Users\cware\Desktop\Steller25Nov\TagTesting25Nov2013\M12.DSG	11-1-2013	15:20:52	258337.000000	5166.740000	-0.253906	0.789063	-0.812500	0.439450	-0.352294	0.252294	-39.016724	-12.268066	-16.510010
C:\Users\cware\Desktop\Steller25Nov\TagTesting25Nov2013\M12.DSG	11-1-2013	15:20:52	258338.000000	5166.760000	-0.382813	0.714844	-0.652344	0.436697	-0.355046	0.248624	-31.417847	-3.662109	-8.193970
C:\Users\cware\Desktop\Steller25Nov\TagTesting25Nov2013\M12.DSG	11-1-2013	15:20:52	258339.000000	5166.780000	-0.253906	0.628906	-0.707031	0.435780	-0.360550	0.239450	-49.728394	3.067017	-17.974854
C:\Users\cware\Desktop\Steller25Nov\TagTesting25Nov2013\M12.DSG	11-1-2013	15:20:52	258340.000000	5166.800000	-0.285156	0.687500	-0.738281	0.433028	-0.364220	0.233945	-59.539795	15.441895	-22.064209
C:\Users\cware\Desktop\Steller25Nov\TagTesting25Nov2013\M12.DSG	11-1-2013	15:20:52	258341.000000	5166.820000	-0.304688	0.710938	-0.765625	0.428440	-0.368807	0.223853	-54.443359	-1.861572	-12.069702
C:\Users\cware\Desktop\Steller25Nov\TagTesting25Nov2013\M12.DSG	11-1-2013	15:20:52	258342.000000	5166.840000	-0.359375	0.789063	-0.800781	0.427523	-0.371560	0.216514	-57.678223	12.084961	-11.199951
C:\Users\cware\Desktop\Steller25Nov\TagTesting25Nov2013\M12.DSG	11-1-2013	15:20:52	258343.000000	5166.860000	-0.304688	0.839844	-0.769531	0.426606	-0.376147	0.204587	-53.421021	11.688232	-16.326904
C:\Users\cware\Desktop\Steller25Nov\TagTesting25Nov2013\M12.DSG	11-1-2013	15:20:52	258344.000000	5166.880000	-0.222656	0.867188	-0.632813	0.423853	-0.377982	0.199083	-48.095703	-21.850586	-17.547607
C:\Users\cware\Desktop\Steller25Nov\TagTesting25Nov2013\M12.DSG	11-1-2013	15:20:52	258345.000000	5166.900000	-0.281250	0.750000	-0.574219	0.419266	-0.382569	0.186239	-84.381104	29.678345	-22.064209
C:\Users\cware\Desktop\Steller25Nov\TagTesting25Nov2013\M12.DSG	11-1-2013	15:20:52	258346.000000	5166.920000	-0.156250	0.765625	-0.550781	0.418349	-0.384404	0.181651	-75.683594	-6.484985	-18.157959
C:\Users\cware\Desktop\Steller25Nov\TagTesting25Nov2013\M12.DSG	11-1-2013	15:20:52	258347.000000	5166.940000	-0.230469	0.816406	-0.597656	0.415596	-0.388991	0.164220	-52.276611	10.543823	-10.055542
C:\Users\cware\Desktop\Steller25Nov\TagTesting25Nov2013\M12.DSG	11-1-2013	15:20:52	258348.000000	5166.960000	-0.183594	0.835938	-0.707031	0.412844	-0.390826	0.158716	-47.592163	-19.073486	-13.046265
C:\Users\cware\Desktop\Steller25Nov\TagTesting25Nov2013\M12.DSG	11-1-2013	15:20:52	258349.000000	5166.980000	-0.324219	0.945313	-0.718750	0.411009	-0.394495	0.145872	-50.552368	10.848999	-16.708374
C:\Users\cware\Desktop\Steller25Nov\TagTesting25Nov2013\M12.DSG	11-1-2013	15:20:52	258350.000000	5167.000000	-0.183594	0.980469	-0.644531	0.409174	-0.396330	0.139450	-53.909302	-17.349243	-20.233154
C:\Users\cware\Desktop\Steller25Nov\TagTesting25Nov2013\M12.DSG	11-1-2013	15:20:52	258351.000000	5167.020000	-0.375000	0.929688	-0.628906	0.405505	-0.399083	0.125688	-66.818237	-8.712769	-17.639160
C:\Users\cware\Desktop\Steller25Nov\TagTesting25Nov2013\M12.DSG	11-1-2013	15:20:52	258352.000000	5167.040000	-0.328125	0.894531	-0.539063	0.403670	-0.399083	0.120183	-60.989380	6.195068	-13.565063
C:\Users\cware\Desktop\Steller25Nov\TagTesting25Nov2013\M12.DSG	11-1-2013	15:20:52	258353.000000	5167.060000	-0.125000	0.910156	-0.414063	0.400917	-0.402752	0.106422	-41.641235	-28.778076	-15.350342
C:\Users\cware\Desktop\Steller25Nov\TagTesting25Nov2013\M12.DSG	11-1-2013	15:20:52	258354.000000	5167.080000	-0.281250	0.847656	-0.535156	0.399083	-0.404587	0.100000	-39.962769	-7.553101	-14.480591
C:\Users\cware\Desktop\Steller25Nov\TagTesting25Nov2013\M12.DSG	11-1-2013	15:20:52	258355.000000	5167.100000	-0.277344	0.933594	-0.628906	0.395413	-0.405505	0.088991	-56.335449	9.689331	-18.707275
C:\Users\cware\Desktop\Steller25Nov\TagTesting25Nov2013\M12.DSG	11-1-2013	15:20:52	258356.000000	5167.120000	-0.292969	0.960938	-0.644531	0.394495	-0.405505	0.082569	-58.441162	3.326416	-22.766113
C:\Users\cware\Desktop\Steller25Nov\TagTesting25Nov2013\M12.DSG	11-1-2013	15:20:52	258357.000000	5167.140000	-0.335938	0.972656	-0.625000	0.392661	-0.409174	0.068807	-65.170288	-4.776001	-19.393921
C:\Users\cware\Desktop\Steller25Nov\TagTesting25Nov2013\M12.DSG	11-1-2013	15:20:52	258358.000000	5167.160000	-0.253906	0.976563	-0.535156	0.389908	-0.409174	0.064220	-59.280396	14.907837	-12.924194
C:\Users\cware\Desktop\Steller25Nov\TagTesting25Nov2013\M12.DSG	11-1-2013	15:20:52	258359.000000	5167.180000	-0.207031	0.957031	-0.437500	0.388073	-0.408257	0.056881	-43.869019	-16.647339	-13.275146
C:\Users\cware\Desktop\Steller25Nov\TagTesting25Nov2013\M12.DSG	11-1-2013	15:20:52	258360.000000	5167.200000	-0.234375	0.871094	-0.296875	0.384404	-0.410092	0.043119	-42.968750	-7.431030	-16.296387
C:\Users\cware\Desktop\Steller25Nov\TagTesting25Nov2013\M12.DSG	11-1-2013	15:20:52	258361.000000	5167.220000	-0.191406	0.902344	-0.382813	0.382569	-0.411927	0.036697	-56.533813	1.663208	-25.177002
C:\Users\cware\Desktop\Steller25Nov\TagTesting25Nov2013\M12.DSG	11-1-2013	15:20:52	258362.000000	5167.240000	-0.191406	0.886719	-0.386719	0.378899	-0.411009	0.023853	-62.927246	15.075684	-23.315430
C:\Users\cware\Desktop\Steller25Nov\TagTesting25Nov2013\M12.DSG	11-1-2013	15:20:52	258363.000000	5167.260000	-0.167969	1.007813	-0.406250	0.377064	-0.410092	0.019266	-61.172485	-16.616821	-13.061523
C:\Users\cware\Desktop\Steller25Nov\TagTesting25Nov2013\M12.DSG	11-1-2013	15:20:52	258364.000000	5167.280000	-0.167969	1.007813	-0.406250	0.375229	-0.411009	0.003670	-57.662964	3.585815	-9.643555
C:\Users\cware\Desktop\Steller25Nov\TagTesting25Nov2013\M12.DSG	11-1-2013	15:20:52	258365.000000	5167.300000	-0.144531	1.000000	-0.359375	0.373394	-0.411009	-0.002752	-48.645020	-19.760132	-9.704590
C:\Users\cware\Desktop\Steller25Nov\TagTesting25Nov2013\M12.DSG	11-1-2013	15:20:52	258366.000000	5167.320000	-0.207031	0.921875	-0.296875	0.371560	-0.409174	-0.016514	-47.897339	-21.606445	-13.610840
C:\Users\cware\Desktop\Steller25Nov\TagTesting25Nov2013\M12.DSG	11-1-2013	15:20:52	258367.000000	5167.340000	-0.242188	0.906250	-0.218750	0.369725	-0.408257	-0.025688	-69.747925	15.670776	-12.496948
C:\Users\cware\Desktop\Steller25Nov\TagTesting25Nov2013\M12.DSG	11-1-2013	15:20:52	258368.000000	5167.360000	-0.105469	0.890625	-0.199219	0.369725	-0.406422	-0.040367	-71.548462	5.340576	-13.015747
C:\Users\cware\Desktop\Steller25Nov\TagTesting25Nov2013\M12.DSG	11-1-2013	15:20:52	258369.000000	5167.380000	-0.160156	0.957031	-0.269531	0.369725	-0.405505	-0.047706	-69.152832	2.243042	-8.224487
C:\Users\cware\Desktop\Steller25Nov\TagTesting25Nov2013\M12.DSG	11-1-2013	15:20:52	258370.000000	5167.400000	-0.250000	1.035156	-0.351563	0.367890	-0.401835	-0.060550	-61.706543	4.196167	-3.189087
C:\Users\cware\Desktop\Steller25Nov\TagTesting25Nov2013\M12.DSG	11-1-2013	15:20:52	258371.000000	5167.420000	-0.187500	1.007813	-0.324219	0.366055	-0.400917	-0.066055	-58.288574	5.599976	-3.417969
C:\Users\cware\Desktop\Steller25Nov\TagTesting25Nov2013\M12.DSG	11-1-2013	15:20:52	258372.000000	5167.440000	-0.152344	1.031250	-0.296875	0.366972	-0.400000	-0.074312	-53.787231	-4.287720	-2.349854
C:\Users\cware\Desktop\Steller25Nov\TagTesting25Nov2013\M12.DSG	11-1-2013	15:20:52	258373.000000	5167.460000	-0.171875	1.023438	-0.285156	0.366055	-0.396330	-0.091743	-52.947998	-17.120361	-9.414673
C:\Users\cware\Desktop\Steller25Nov\TagTesting25Nov2013\M12.DSG	11-1-2013	15:20:52	258374.000000	5167.480000	-0.199219	1.070313	-0.207031	0.366055	-0.394495	-0.098165	-50.460815	2.410889	-11.611938
C:\Users\cware\Desktop\Steller25Nov\TagTesting25Nov2013\M12.DSG	11-1-2013	15:20:52	258375.000000	5167.500000	-0.062500	1.011719	-0.164063	0.363303	-0.390826	-0.110092	-58.303833	-17.700195	-13.015747
C:\Users\cware\Desktop\Steller25Nov\TagTesting25Nov2013\M12.DSG	11-1-2013	15:20:52	258376.000000	5167.520000	-0.156250	0.972656	-0.125000	0.361468	-0.389908	-0.116514	-63.537598	-0.961304	-11.917114
C:\Users\cware\Desktop\Steller25Nov\TagTesting25Nov2013\M12.DSG	11-1-2013	15:20:52	258377.000000	5167.540000	-0.136719	0.960938	-0.113281	0.359633	-0.384404	-0.128440	-60.455322	-5.325317	-6.042480
C:\Users\cware\Desktop\Steller25Nov\TagTesting25Nov2013\M12.DSG	11-1-2013	15:20:52	258378.000000	5167.560000	-0.117188	0.882813	0.015625	0.359633	-0.381651	-0.134862	-64.270020	-9.674072	-4.974365
C:\Users\cware\Desktop\Steller25Nov\TagTesting25Nov2013\M12.DSG	11-1-2013	15:20:52	258379.000000	5167.580000	-0.203125	0.933594	-0.046875	0.358716	-0.377982	-0.148624	-51.712036	-20.034790	-2.517700
C:\Users\cware\Desktop\Steller25Nov\TagTesting25Nov2013\M12.DSG	11-1-2013	15:20:52	258380.000000	5167.600000	-0.140625	0.949219	-0.035156	0.357798	-0.375229	-0.155963	-48.233032	-4.730225	-2.441406
C:\Users\cware\Desktop\Steller25Nov\TagTesting25Nov2013\M12.DSG	11-1-2013	15:20:52	258381.000000	5167.620000	-0.128906	0.960938	-0.035156	0.355046	-0.370642	-0.167890	-54.199219	-5.950928	-5.584717
C:\Users\cware\Desktop\Steller25Nov\TagTesting25Nov2013\M12.DSG	11-1-2013	15:20:52	258382.000000	5167.640000	-0.187500	0.964844	-0.003906	0.355046	-0.366972	-0.175229	-46.295166	-17.654419	-4.165649
C:\Users\cware\Desktop\Steller25Nov\TagTesting25Nov2013\M12.DSG	11-1-2013	15:20:52	258383.000000	5167.660000	-0.195313	1.035156	-0.019531	0.354128	-0.362385	-0.187156	-73.913574	4.516602	-8.102417
C:\Users\cware\Desktop\Steller25Nov\TagTesting25Nov2013\M12.DSG	11-1-2013	15:20:52	258384.000000	5167.680000	-0.257813	1.039063	-0.042969	0.354128	-0.357798	-0.193578	-70.617676	-13.565063	-3.845215
C:\Users\cware\Desktop\Steller25Nov\TagTesting25Nov2013\M12.DSG	11-1-2013	15:20:52	258385.000000	5167.700000	-0.253906	0.980469	-0.011719	0.354128	-0.350459	-0.205505	-63.690186	-11.642456	9.307861
C:\Users\cware\Desktop\Steller25Nov\TagTesting25Nov2013\M12.DSG	11-1-2013	15:20:52	258386.000000	5167.720000	-0.187500	0.976563	0.070313	0.355046	-0.346789	-0.211927	-60.745239	-13.565063	13.305664
C:\Users\cware\Desktop\Steller25Nov\TagTesting25Nov2013\M12.DSG	11-1-2013	15:20:52	258387.000000	5167.740000	-0.203125	1.007813	0.179688	0.358716	-0.338532	-0.224771	-48.934937	-5.035400	17.059326
C:\Users\cware\Desktop\Steller25Nov\TagTesting25Nov2013\M12.DSG	11-1-2013	15:20:52	258388.000000	5167.760000	-0.242188	0.976563	0.097656	0.358716	-0.334862	-0.231193	-41.473389	-15.640259	15.380859
C:\Users\cware\Desktop\Steller25Nov\TagTesting25Nov2013\M12.DSG	11-1-2013	15:20:52	258389.000000	5167.780000	-0.246094	0.945313	0.093750	0.360550	-0.326606	-0.240367	-39.596558	-10.467529	11.657715
C:\Users\cware\Desktop\Steller25Nov\TagTesting25Nov2013\M12.DSG	11-1-2013	15:20:52	258390.000000	5167.800000	-0.246094	0.945313	0.093750	0.360550	-0.323853	-0.246789	-40.405273	-35.232544	10.360718
C:\Users\cware\Desktop\Steller25Nov\TagTesting25Nov2013\M12.DSG	11-1-2013	15:20:52	258391.000000	5167.820000	-0.199219	0.910156	0.132813	0.358716	-0.316514	-0.258716	-58.776855	-45.715332	7.354736
C:\Users\cware\Desktop\Steller25Nov\TagTesting25Nov2013\M12.DSG	11-1-2013	15:20:52	258392.000000	5167.840000	-0.343750	0.992188	-0.007813	0.357798	-0.311009	-0.266055	-66.848755	-26.046753	16.860962
C:\Users\cware\Desktop\Steller25Nov\TagTesting25Nov2013\M12.DSG	11-1-2013	15:20:52	258393.000000	5167.860000	-0.273438	1.019531	-0.125000	0.356881	-0.301835	-0.278899	-57.510376	-52.566528	18.127441
C:\Users\cware\Desktop\Steller25Nov\TagTesting25Nov2013\M12.DSG	11-1-2013	15:20:52	258394.000000	5167.880000	-0.531250	0.964844	-0.109375	0.356881	-0.297248	-0.284404	-51.605225	2.090454	20.248413
C:\Users\cware\Desktop\Steller25Nov\TagTesting25Nov2013\M12.DSG	11-1-2013	15:20:52	258395.000000	5167.900000	-0.441406	0.878906	0.093750	0.359633	-0.292661	-0.288073	-33.889771	9.780884	8.514404
C:\Users\cware\Desktop\Steller25Nov\TagTesting25Nov2013\M12.DSG	11-1-2013	15:20:52	258396.000000	5167.920000	-0.402344	0.847656	0.144531	0.364220	-0.286239	-0.293578	-24.353027	14.709473	0.137329
C:\Users\cware\Desktop\Steller25Nov\TagTesting25Nov2013\M12.DSG	11-1-2013	15:20:52	258397.000000	5167.940000	-0.199219	0.792969	0.058594	0.364220	-0.285321	-0.294495	-19.195557	-9.521484	0.137329
C:\Users\cware\Desktop\Steller25Nov\TagTesting25Nov2013\M12.DSG	11-1-2013	15:20:52	258398.000000	5167.960000	-0.230469	0.886719	-0.011719	0.365138	-0.283486	-0.298165	-21.926880	17.486572	4.562378
C:\Users\cware\Desktop\Steller25Nov\TagTesting25Nov2013\M12.DSG	11-1-2013	15:20:52	258399.000000	5167.980000	-0.093750	0.996094	-0.023438	0.366055	-0.281651	-0.298165	-17.425537	14.144897	0.991821
C:\Users\cware\Desktop\Steller25Nov\TagTesting25Nov2013\M12.DSG	11-1-2013	15:20:52	258400.000000	5168.000000	-0.148438	1.062500	-0.082031	0.369725	-0.277064	-0.300000	-9.124756	28.930664	-2.502441
C:\Users\cware\Desktop\Steller25Nov\TagTesting25Nov2013\M12.DSG	11-1-2013	15:20:52	258401.000000	5168.020000	-0.023438	1.031250	-0.089844	0.372477	-0.277982	-0.298165	-1.358032	34.576416	-7.110596
C:\Users\cware\Desktop\Steller25Nov\TagTesting25Nov2013\M12.DSG	11-1-2013	15:20:52	258402.000000	5168.040000	-0.011719	1.011719	-0.121094	0.378899	-0.277064	-0.295413	-3.234863	44.113159	-5.508423
C:\Users\cware\Desktop\Steller25Nov\TagTesting25Nov2013\M12.DSG	11-1-2013	15:20:52	258403.000000	5168.060000	0.074219	0.960938	-0.070313	0.380734	-0.277982	-0.292661	3.158569	44.799805	-1.831055
C:\Users\cware\Desktop\Steller25Nov\TagTesting25Nov2013\M12.DSG	11-1-2013	15:20:52	258404.000000	5168.080000	0.152344	0.914063	-0.125000	0.387156	-0.277064	-0.288991	-1.312256	37.017822	-1.373291
C:\Users\cware\Desktop\Steller25Nov\TagTesting25Nov2013\M12.DSG	11-1-2013	15:20:52	258405.000000	5168.100000	0.222656	0.886719	-0.105469	0.391743	-0.277064	-0.287156	-1.907349	22.537231	-2.685547
C:\Users\cware\Desktop\Steller25Nov\TagTesting25Nov2013\M12.DSG	11-1-2013	15:20:52	258406.000000	5168.120000	0.187500	0.832031	-0.156250	0.396330	-0.275229	-0.285321	-7.202148	21.331787	-5.905151
C:\Users\cware\Desktop\Steller25Nov\TagTesting25Nov2013\M12.DSG	11-1-2013	15:20:52	258407.000000	5168.140000	0.070313	0.859375	-0.152344	0.399083	-0.275229	-0.283486	-23.101807	19.058228	-4.714966
C:\Users\cware\Desktop\Steller25Nov\TagTesting25Nov2013\M12.DSG	11-1-2013	15:20:52	258408.000000	5168.160000	0.023438	0.906250	-0.078125	0.400000	-0.273394	-0.284404	-25.726318	32.943726	0.350952
C:\Users\cware\Desktop\Steller25Nov\TagTesting25Nov2013\M12.DSG	11-1-2013	15:20:52	258409.000000	5168.180000	-0.027344	0.914063	-0.078125	0.406422	-0.272477	-0.285321	-27.084351	20.645142	-0.396729
C:\Users\cware\Desktop\Steller25Nov\TagTesting25Nov2013\M12.DSG	11-1-2013	15:20:52	258410.000000	5168.200000	0.046875	0.945313	0.003906	0.408257	-0.269725	-0.287156	-26.016235	20.111084	7.385254
C:\Users\cware\Desktop\Steller25Nov\TagTesting25Nov2013\M12.DSG	11-1-2013	15:20:52	258411.000000	5168.220000	-0.074219	0.882813	0.113281	0.412844	-0.263303	-0.288073	-15.762329	22.888184	0.137329
C:\Users\cware\Desktop\Steller25Nov\TagTesting25Nov2013\M12.DSG	11-1-2013	15:20:52	258412.000000	5168.240000	0.066406	0.937500	0.140625	0.415596	-0.261468	-0.289908	-18.737793	-16.952515	-3.616333
C:\Users\cware\Desktop\Steller25Nov\TagTesting25Nov2013\M12.DSG	11-1-2013	15:20:52	258413.000000	5168.260000	-0.050781	1.019531	0.093750	0.419266	-0.257798	-0.290826	-42.343140	44.342041	-7.888794
C:\Users\cware\Desktop\Steller25Nov\TagTesting25Nov2013\M12.DSG	11-1-2013	15:20:52	258414.000000	5168.280000	-0.085938	1.062500	0.125000	0.421101	-0.255963	-0.292661	-36.666870	-0.274658	-15.029907
C:\Users\cware\Desktop\Steller25Nov\TagTesting25Nov2013\M12.DSG	11-1-2013	15:20:52	258415.000000	5168.300000	-0.121094	1.023438	0.093750	0.420183	-0.255046	-0.292661	-21.240234	10.116577	0.503540
C:\Users\cware\Desktop\Steller25Nov\TagTesting25Nov2013\M12.DSG	11-1-2013	15:20:52	258416.000000	5168.320000	-0.222656	0.984375	0.058594	0.422018	-0.254128	-0.292661	-19.897461	2.868652	-1.815796
C:\Users\cware\Desktop\Steller25Nov\TagTesting25Nov2013\M12.DSG	11-1-2013	15:20:52	258417.000000	5168.340000	-0.183594	0.925781	0.214844	0.424771	-0.253211	-0.292661	7.751465	-1.007080	-4.089355
C:\Users\cware\Desktop\Steller25Nov\TagTesting25Nov2013\M12.DSG	11-1-2013	15:20:52	258418.000000	5168.360000	-0.246094	0.843750	0.273438	0.425688	-0.252294	-0.292661	2.319336	-7.492065	-8.300781
C:\Users\cware\Desktop\Steller25Nov\TagTesting25Nov2013\M12.DSG	11-1-2013	15:20:52	258419.000000	5168.380000	-0.335938	0.855469	0.097656	0.425688	-0.254128	-0.291743	-7.339478	14.541626	-1.480103
C:\Users\cware\Desktop\Steller25Nov\TagTesting25Nov2013\M12.DSG	11-1-2013	15:20:52	258420.000000	5168.400000	-0.312500	0.917969	0.140625	0.424771	-0.255046	-0.289908	-1.892090	-29.312134	-3.540039
C:\Users\cware\Desktop\Steller25Nov\TagTesting25Nov2013\M12.DSG	11-1-2013	15:20:52	258421.000000	5168.420000	-0.421875	0.972656	0.238281	0.422936	-0.255046	-0.291743	1.266479	4.394531	-6.851196
C:\Users\cware\Desktop\Steller25Nov\TagTesting25Nov2013\M12.DSG	11-1-2013	15:20:52	258422.000000	5168.440000	-0.171875	0.886719	0.335938	0.424771	-0.255046	-0.288073	-3.433228	1.312256	-10.253906
C:\Users\cware\Desktop\Steller25Nov\TagTesting25Nov2013\M12.DSG	11-1-2013	15:20:52	258423.000000	5168.460000	-0.316406	0.878906	0.261719	0.424771	-0.257798	-0.286239	-1.846313	34.072876	-3.326416
C:\Users\cware\Desktop\Steller25Nov\TagTesting25Nov2013\M12.DSG	11-1-2013	15:20:52	258424.000000	5168.480000	-0.296875	1.007813	0.105469	0.427523	-0.257798	-0.284404	17.944336	-1.235962	-4.379272
C:\Users\cware\Desktop\Steller25Nov\TagTesting25Nov2013\M12.DSG	11-1-2013	15:20:52	258425.000000	5168.500000	-0.304688	0.968750	0.140625	0.428440	-0.260550	-0.279817	10.604858	-8.163452	-11.993408
C:\Users\cware\Desktop\Steller25Nov\TagTesting25Nov2013\M12.DSG	11-1-2013	15:20:52	258426.000000	5168.520000	-0.339844	0.902344	0.210938	0.427523	-0.263303	-0.278899	-4.486084	24.383545	-13.000488
C:\Users\cware\Desktop\Steller25Nov\TagTesting25Nov2013\M12.DSG	11-1-2013	15:20:52	258427.000000	5168.540000	-0.300781	0.843750	0.152344	0.430275	-0.265138	-0.275229	12.588501	-11.749268	-3.036499
C:\Users\cware\Desktop\Steller25Nov\TagTesting25Nov2013\M12.DSG	11-1-2013	15:20:52	258428.000000	5168.560000	-0.382813	0.925781	0.105469	0.429358	-0.265138	-0.272477	12.863159	11.047363	-1.251221
C:\Users\cware\Desktop\Steller25Nov\TagTesting25Nov2013\M12.DSG	11-1-2013	15:20:52	258429.000000	5168.580000	-0.269531	0.964844	0.125000	0.431193	-0.266972	-0.270642	-3.128052	14.801025	-13.870239
C:\Users\cware\Desktop\Steller25Nov\TagTesting25Nov2013\M12.DSG	11-1-2013	15:20:52	258430.000000	5168.600000	-0.300781	0.957031	0.250000	0.431193	-0.267890	-0.268807	-10.192871	37.368774	-10.208130
C:\Users\cware\Desktop\Steller25Nov\TagTesting25Nov2013\M12.DSG	11-1-2013	15:20:52	258431.000000	5168.620000	-0.207031	0.855469	0.316406	0.433945	-0.269725	-0.266055	15.609741	-16.693115	-0.625610
C:\Users\cware\Desktop\Steller25Nov\TagTesting25Nov2013\M12.DSG	11-1-2013	15:20:52	258432.000000	5168.640000	-0.300781	0.867188	0.199219	0.433945	-0.271560	-0.263303	23.376465	-7.690430	-3.189087
C:\Users\cware\Desktop\Steller25Nov\TagTesting25Nov2013\M12.DSG	11-1-2013	15:20:52	258433.000000	5168.660000	-0.265625	0.972656	0.121094	0.433945	-0.273394	-0.260550	4.959106	-12.451172	-18.737793
C:\Users\cware\Desktop\Steller25Nov\TagTesting25Nov2013\M12.DSG	11-1-2013	15:20:52	258434.000000	5168.680000	-0.394531	0.976563	0.082031	0.430275	-0.277982	-0.257798	9.094238	34.805298	-15.029907
C:\Users\cware\Desktop\Steller25Nov\TagTesting25Nov2013\M12.DSG	11-1-2013	15:20:52	258435.000000	5168.700000	-0.238281	0.992188	0.148438	0.432110	-0.277982	-0.256881	3.829956	7.476807	-15.670776
C:\Users\cware\Desktop\Steller25Nov\TagTesting25Nov2013\M12.DSG	11-1-2013	15:20:52	258436.000000	5168.720000	-0.292969	0.917969	0.191406	0.427523	-0.282569	-0.251376	6.637573	-17.303467	-8.056641
C:\Users\cware\Desktop\Steller25Nov\TagTesting25Nov2013\M12.DSG	11-1-2013	15:20:52	258437.000000	5168.740000	-0.324219	0.894531	0.253906	0.428440	-0.284404	-0.247706	26.107788	-0.961304	-8.102417
C:\Users\cware\Desktop\Steller25Nov\TagTesting25Nov2013\M12.DSG	11-1-2013	15:20:52	258438.000000	5168.760000	-0.175781	0.894531	0.152344	0.428440	-0.289908	-0.243119	27.954102	4.959106	-8.331299
C:\Users\cware\Desktop\Steller25Nov\TagTesting25Nov2013\M12.DSG	11-1-2013	15:20:52	258439.000000	5168.780000	-0.277344	0.890625	0.117188	0.428440	-0.292661	-0.241284	15.228271	23.178101	-15.914917
C:\Users\cware\Desktop\Steller25Nov\TagTesting25Nov2013\M12.DSG	11-1-2013	15:20:52	258440.000000	5168.800000	-0.351563	1.003906	0.039063	0.427523	-0.295413	-0.233028	5.493164	-4.379272	-19.500732
C:\Users\cware\Desktop\Steller25Nov\TagTesting25Nov2013\M12.DSG	11-1-2013	15:20:52	258441.000000	5168.820000	-0.261719	1.023438	-0.003906	0.427523	-0.298165	-0.231193	12.527466	14.892578	-12.145996
C:\Users\cware\Desktop\Steller25Nov\TagTesting25Nov2013\M12.DSG	11-1-2013	15:20:52	258442.000000	5168.840000	-0.390625	1.054688	0.019531	0.426606	-0.303670	-0.224771	16.708374	15.884399	-8.331299
C:\Users\cware\Desktop\Steller25Nov\TagTesting25Nov2013\M12.DSG	11-1-2013	15:20:52	258443.000000	5168.860000	-0.335938	1.023438	0.085938	0.426606	-0.304587	-0.221101	30.395508	-5.767822	-6.744385
C:\Users\cware\Desktop\Steller25Nov\TagTesting25Nov2013\M12.DSG	11-1-2013	15:20:52	258444.000000	5168.880000	-0.335938	1.023438	0.085938	0.423853	-0.309174	-0.214679	28.457642	-16.235352	-9.094238
C:\Users\cware\Desktop\Steller25Nov\TagTesting25Nov2013\M12.DSG	11-1-2013	15:20:52	258445.000000	5168.900000	-0.339844	0.917969	0.109375	0.423853	-0.311927	-0.213761	26.550293	14.175415	-10.696411
C:\Users\cware\Desktop\Steller25Nov\TagTesting25Nov2013\M12.DSG	11-1-2013	15:20:52	258446.000000	5168.920000	-0.187500	0.964844	0.105469	0.423853	-0.315596	-0.206422	26.458740	-15.411377	-14.938354
C:\Users\cware\Desktop\Steller25Nov\TagTesting25Nov2013\M12.DSG	11-1-2013	15:20:52	258447.000000	5168.940000	-0.304688	0.980469	0.066406	0.421101	-0.318349	-0.203670	9.231567	25.207520	-14.694214
C:\Users\cware\Desktop\Steller25Nov\TagTesting25Nov2013\M12.DSG	11-1-2013	15:20:52	258448.000000	5168.960000	-0.183594	0.917969	0.023438	0.421101	-0.320183	-0.200917	14.617920	5.081177	-16.235352
C:\Users\cware\Desktop\Steller25Nov\TagTesting25Nov2013\M12.DSG	11-1-2013	15:20:52	258449.000000	5168.980000	-0.250000	0.976563	-0.019531	0.419266	-0.324771	-0.194495	24.719238	5.523682	-9.048462
C:\Users\cware\Desktop\Steller25Nov\TagTesting25Nov2013\M12.DSG	11-1-2013	15:20:52	258450.000000	5169.000000	-0.285156	1.019531	-0.042969	0.419266	-0.326606	-0.189908	27.008057	-6.851196	-8.911133
C:\Users\cware\Desktop\Steller25Nov\TagTesting25Nov2013\M12.DSG	11-1-2013	15:20:52	258451.000000	5169.020000	-0.347656	1.019531	-0.089844	0.418349	-0.330275	-0.183486	29.510498	3.631592	-6.790161
C:\Users\cware\Desktop\Steller25Nov\TagTesting25Nov2013\M12.DSG	11-1-2013	15:20:52	258452.000000	5169.040000	-0.199219	1.031250	0.031250	0.416514	-0.332110	-0.180734	20.004272	-4.730225	-14.648438
C:\Users\cware\Desktop\Steller25Nov\TagTesting25Nov2013\M12.DSG	11-1-2013	15:20:52	258453.000000	5169.060000	-0.257813	1.000000	0.031250	0.417431	-0.335780	-0.174312	13.687134	2.212524	-13.793945
C:\Users\cware\Desktop\Steller25Nov\TagTesting25Nov2013\M12.DSG	11-1-2013	15:20:52	258454.000000	5169.080000	-0.214844	0.992188	0.031250	0.416514	-0.337615	-0.172477	18.066406	7.751465	-10.360718
C:\Users\cware\Desktop\Steller25Nov\TagTesting25Nov2013\M12.DSG	11-1-2013	15:20:52	258455.000000	5169.100000	-0.164063	0.949219	-0.027344	0.414679	-0.342202	-0.165138	30.853271	-18.066406	-11.718750
C:\Users\cware\Desktop\Steller25Nov\TagTesting25Nov2013\M12.DSG	11-1-2013	15:20:52	258456.000000	5169.120000	-0.332031	0.949219	-0.140625	0.412844	-0.344954	-0.160550	31.555176	-3.463745	-9.857178
C:\Users\cware\Desktop\Steller25Nov\TagTesting25Nov2013\M12.DSG	11-1-2013	15:20:52	258457.000000	5169.140000	-0.261719	0.980469	-0.105469	0.412844	-0.348624	-0.154128	35.934448	-6.790161	-12.374878
C:\Users\cware\Desktop\Steller25Nov\TagTesting25Nov2013\M12.DSG	11-1-2013	15:20:52	258458.000000	5169.160000	-0.222656	1.039063	-0.097656	0.411009	-0.350459	-0.150459	40.039063	-4.837036	-10.589600
C:\Users\cware\Desktop\Steller25Nov\TagTesting25Nov2013\M12.DSG	11-1-2013	15:20:52	258459.000000	5169.180000	-0.207031	1.039063	-0.191406	0.407339	-0.355046	-0.144037	28.808594	-8.300781	-12.771606
C:\Users\cware\Desktop\Steller25Nov\TagTesting25Nov2013\M12.DSG	11-1-2013	15:20:52	258460.000000	5169.200000	-0.300781	1.085938	-0.160156	0.408257	-0.355963	-0.140367	28.884888	-13.946533	-12.710571
C:\Users\cware\Desktop\Steller25Nov\TagTesting25Nov2013\M12.DSG	11-1-2013	15:20:52	258461.000000	5169.220000	-0.371094	1.027344	-0.148438	0.407339	-0.359633	-0.132110	19.805908	-11.642456	-12.176514
C:\Users\cware\Desktop\Steller25Nov\TagTesting25Nov2013\M12.DSG	11-1-2013	15:20:52	258462.000000	5169.240000	-0.160156	1.046875	-0.074219	0.404587	-0.360550	-0.129358	19.485474	4.989624	-9.918213
C:\Users\cware\Desktop\Steller25Nov\TagTesting25Nov2013\M12.DSG	11-1-2013	15:20:52	258463.000000	5169.260000	-0.234375	0.976563	-0.125000	0.403670	-0.365138	-0.121101	28.701782	10.742188	-10.986328
C:\Users\cware\Desktop\Steller25Nov\TagTesting25Nov2013\M12.DSG	11-1-2013	15:20:52	258464.000000	5169.280000	-0.308594	0.933594	-0.144531	0.403670	-0.367890	-0.116514	23.345947	-3.463745	-13.244629
C:\Users\cware\Desktop\Steller25Nov\TagTesting25Nov2013\M12.DSG	11-1-2013	15:20:52	258465.000000	5169.300000	-0.285156	0.957031	-0.156250	0.401835	-0.370642	-0.109174	26.947021	-21.774292	-11.413574
C:\Users\cware\Desktop\Steller25Nov\TagTesting25Nov2013\M12.DSG	11-1-2013	15:20:52	258466.000000	5169.320000	-0.187500	0.960938	-0.128906	0.399083	-0.372477	-0.105505	33.920288	-16.921997	-5.340576
C:\Users\cware\Desktop\Steller25Nov\TagTesting25Nov2013\M12.DSG	11-1-2013	15:20:52	258467.000000	5169.340000	-0.175781	0.949219	-0.082031	0.399083	-0.376147	-0.098165	39.321899	-2.212524	-5.966187
C:\Users\cware\Desktop\Steller25Nov\TagTesting25Nov2013\M12.DSG	11-1-2013	15:20:52	258468.000000	5169.360000	-0.210938	0.933594	-0.101563	0.398165	-0.377064	-0.096330	38.772583	-6.362915	-7.705688
C:\Users\cware\Desktop\Steller25Nov\TagTesting25Nov2013\M12.DSG	11-1-2013	15:20:52	258469.000000	5169.380000	-0.292969	0.937500	-0.218750	0.397248	-0.379817	-0.087156	32.806396	4.074097	-6.515503
C:\Users\cware\Desktop\Steller25Nov\TagTesting25Nov2013\M12.DSG	11-1-2013	15:20:52	258470.000000	5169.400000	-0.292969	0.937500	-0.218750	0.396330	-0.380734	-0.082569	32.089233	-2.670288	-7.598877
C:\Users\cware\Desktop\Steller25Nov\TagTesting25Nov2013\M12.DSG	11-1-2013	15:20:52	258471.000000	5169.420000	-0.175781	0.945313	-0.101563	0.396330	-0.382569	-0.077982	29.769897	1.419067	-10.284424
C:\Users\cware\Desktop\Steller25Nov\TagTesting25Nov2013\M12.DSG	11-1-2013	15:20:52	258472.000000	5169.440000	-0.187500	0.980469	-0.191406	0.395413	-0.384404	-0.072477	36.163330	-9.338379	-9.445190
C:\Users\cware\Desktop\Steller25Nov\TagTesting25Nov2013\M12.DSG	11-1-2013	15:20:52	258473.000000	5169.460000	-0.261719	0.960938	-0.175781	0.394495	-0.385321	-0.069725	22.354126	24.765015	-10.147095
C:\Users\cware\Desktop\Steller25Nov\TagTesting25Nov2013\M12.DSG	11-1-2013	15:20:52	258474.000000	5169.480000	-0.156250	0.968750	-0.246094	0.393578	-0.388073	-0.059633	30.212402	-10.574341	-10.574341
C:\Users\cware\Desktop\Steller25Nov\TagTesting25Nov2013\M12.DSG	11-1-2013	15:20:52	258475.000000	5169.500000	-0.207031	0.941406	-0.238281	0.392661	-0.389908	-0.055963	25.207520	-7.369995	-10.375977
C:\Users\cware\Desktop\Steller25Nov\TagTesting25Nov2013\M12.DSG	11-1-2013	15:20:52	258476.000000	5169.520000	-0.265625	0.968750	-0.332031	0.392661	-0.391743	-0.047706	23.818970	14.816284	-7.598877
C:\Users\cware\Desktop\Steller25Nov\TagTesting25Nov2013\M12.DSG	11-1-2013	15:20:52	258477.000000	5169.540000	-0.203125	0.988281	-0.257813	0.390826	-0.390826	-0.044954	21.606445	-7.843018	-10.498047
C:\Users\cware\Desktop\Steller25Nov\TagTesting25Nov2013\M12.DSG	11-1-2013	15:20:52	258478.000000	5169.560000	-0.246094	0.976563	-0.343750	0.391743	-0.395413	-0.034862	23.681641	29.754639	-4.486084
C:\Users\cware\Desktop\Steller25Nov\TagTesting25Nov2013\M12.DSG	11-1-2013	15:20:52	258479.000000	5169.580000	-0.109375	0.984375	-0.230469	0.390826	-0.395413	-0.031193	25.970459	-10.482788	-10.910034
C:\Users\cware\Desktop\Steller25Nov\TagTesting25Nov2013\M12.DSG	11-1-2013	15:20:52	258480.000000	5169.600000	-0.195313	0.945313	-0.308594	0.388991	-0.398165	-0.022936	25.894165	-10.055542	-8.804321
C:\Users\cware\Desktop\Steller25Nov\TagTesting25Nov2013\M12.DSG	11-1-2013	15:20:52	258481.000000	5169.620000	-0.207031	0.972656	-0.378906	0.387156	-0.398165	-0.019266	29.083252	-11.856079	-9.277344
C:\Users\cware\Desktop\Steller25Nov\TagTesting25Nov2013\M12.DSG	11-1-2013	15:20:52	258482.000000	5169.640000	-0.238281	0.964844	-0.394531	0.388073	-0.400000	-0.011009	29.937744	6.225586	-7.904053
C:\Users\cware\Desktop\Steller25Nov\TagTesting25Nov2013\M12.DSG	11-1-2013	15:20:52	258483.000000	5169.660000	-0.214844	0.949219	-0.347656	0.388073	-0.400000	-0.007339	21.255493	-7.171631	-12.741089
C:\Users\cware\Desktop\Steller25Nov\TagTesting25Nov2013\M12.DSG	11-1-2013	15:20:52	258484.000000	5169.680000	-0.265625	0.980469	-0.320313	0.386239	-0.401835	-0.003670	20.111084	33.813477	-6.652832
C:\Users\cware\Desktop\Steller25Nov\TagTesting25Nov2013\M12.DSG	11-1-2013	15:20:52	258485.000000	5169.700000	-0.062500	0.957031	-0.308594	0.385321	-0.400917	0.006422	19.454956	12.451172	-4.669189
C:\Users\cware\Desktop\Steller25Nov\TagTesting25Nov2013\M12.DSG	11-1-2013	15:20:52	258486.000000	5169.720000	-0.230469	0.949219	-0.390625	0.386239	-0.403670	0.010092	18.585205	-2.456665	-8.514404
C:\Users\cware\Desktop\Steller25Nov\TagTesting25Nov2013\M12.DSG	11-1-2013	15:20:52	258487.000000	5169.740000	-0.242188	0.929688	-0.390625	0.386239	-0.403670	0.018349	21.316528	-1.754761	-8.666992
C:\Users\cware\Desktop\Steller25Nov\TagTesting25Nov2013\M12.DSG	11-1-2013	15:20:52	258488.000000	5169.760000	-0.117188	0.953125	-0.378906	0.385321	-0.404587	0.022936	18.844604	8.239746	-6.317139
C:\Users\cware\Desktop\Steller25Nov\TagTesting25Nov2013\M12.DSG	11-1-2013	15:20:52	258489.000000	5169.780000	-0.234375	0.929688	-0.386719	0.385321	-0.404587	0.030275	19.912720	3.082275	-7.797241
C:\Users\cware\Desktop\Steller25Nov\TagTesting25Nov2013\M12.DSG	11-1-2013	15:20:52	258490.000000	5169.800000	-0.179688	0.929688	-0.410156	0.385321	-0.405505	0.035780	17.395020	-11.688232	-8.789063
C:\Users\cware\Desktop\Steller25Nov\TagTesting25Nov2013\M12.DSG	11-1-2013	15:20:52	258491.000000	5169.820000	-0.140625	0.933594	-0.410156	0.384404	-0.405505	0.042202	22.796631	19.256592	-4.364014
C:\Users\cware\Desktop\Steller25Nov\TagTesting25Nov2013\M12.DSG	11-1-2013	15:20:52	258492.000000	5169.840000	-0.214844	0.937500	-0.437500	0.384404	-0.403670	0.046789	18.905640	-9.216309	-9.414673
C:\Users\cware\Desktop\Steller25Nov\TagTesting25Nov2013\M12.DSG	11-1-2013	15:20:52	258493.000000	5169.860000	-0.187500	0.960938	-0.425781	0.384404	-0.406422	0.053211	26.275635	-2.441406	-3.448486
C:\Users\cware\Desktop\Steller25Nov\TagTesting25Nov2013\M12.DSG	11-1-2013	15:20:52	258494.000000	5169.880000	-0.167969	0.914063	-0.453125	0.383486	-0.407339	0.058716	21.514893	2.868652	-8.361816
C:\Users\cware\Desktop\Steller25Nov\TagTesting25Nov2013\M12.DSG	11-1-2013	15:20:52	258495.000000	5169.900000	-0.199219	0.949219	-0.492188	0.383486	-0.405505	0.065138	24.414063	-16.647339	-7.415771
C:\Users\cware\Desktop\Steller25Nov\TagTesting25Nov2013\M12.DSG	11-1-2013	15:20:52	258496.000000	5169.920000	-0.121094	0.929688	-0.453125	0.383486	-0.407339	0.069725	21.347046	14.160156	-5.859375
C:\Users\cware\Desktop\Steller25Nov\TagTesting25Nov2013\M12.DSG	11-1-2013	15:20:52	258497.000000	5169.940000	-0.156250	0.941406	-0.511719	0.381651	-0.408257	0.077064	19.348145	6.423950	-7.614136
C:\Users\cware\Desktop\Steller25Nov\TagTesting25Nov2013\M12.DSG	11-1-2013	15:20:52	258498.000000	5169.960000	-0.156250	0.941406	-0.511719	0.381651	-0.407339	0.080734	15.182495	1.052856	-8.209229
C:\Users\cware\Desktop\Steller25Nov\TagTesting25Nov2013\M12.DSG	11-1-2013	15:20:52	258499.000000	5169.980000	-0.195313	0.937500	-0.554688	0.381651	-0.406422	0.088073	18.142700	15.762329	-8.789063
C:\Users\cware\Desktop\Steller25Nov\TagTesting25Nov2013\M12.DSG	11-1-2013	15:20:52	258500.000000	5170.000000	-0.128906	0.933594	-0.507813	0.380734	-0.407339	0.091743	17.547607	5.920410	-9.948730
C:\Users\cware\Desktop\Steller25Nov\TagTesting25Nov2013\M12.DSG	11-1-2013	15:20:52	258501.000000	5170.020000	-0.113281	0.914063	-0.523438	0.379817	-0.408257	0.099083	16.326904	2.426147	-8.316040
C:\Users\cware\Desktop\Steller25Nov\TagTesting25Nov2013\M12.DSG	11-1-2013	15:20:52	258502.000000	5170.040000	-0.148438	0.906250	-0.519531	0.378899	-0.406422	0.103670	19.683838	-1.693726	-9.338379
C:\Users\cware\Desktop\Steller25Nov\TagTesting25Nov2013\M12.DSG	11-1-2013	15:20:52	258503.000000	5170.060000	-0.148438	0.906250	-0.511719	0.377064	-0.406422	0.109174	19.149780	6.896973	-8.926392
C:\Users\cware\Desktop\Steller25Nov\TagTesting25Nov2013\M12.DSG	11-1-2013	15:20:52	258504.000000	5170.080000	-0.156250	0.906250	-0.550781	0.377982	-0.406422	0.113761	21.194458	2.212524	-5.798340
C:\Users\cware\Desktop\Steller25Nov\TagTesting25Nov2013\M12.DSG	11-1-2013	15:20:52	258505.000000	5170.100000	-0.132813	0.910156	-0.546875	0.377064	-0.407339	0.121101	15.563965	5.187988	-9.841919
C:\Users\cware\Desktop\Steller25Nov\TagTesting25Nov2013\M12.DSG	11-1-2013	15:20:52	258506.000000	5170.120000	-0.136719	0.871094	-0.558594	0.377064	-0.405505	0.123853	16.754150	0.564575	-10.437012
C:\Users\cware\Desktop\Steller25Nov\TagTesting25Nov2013\M12.DSG	11-1-2013	15:20:52	258507.000000	5170.140000	-0.144531	0.886719	-0.566406	0.375229	-0.405505	0.126606	13.534546	7.324219	-10.833740
C:\Users\cware\Desktop\Steller25Nov\TagTesting25Nov2013\M12.DSG	11-1-2013	15:20:52	258508.000000	5170.160000	-0.140625	0.878906	-0.597656	0.374312	-0.405505	0.133028	16.601563	-4.211426	-10.269165
C:\Users\cware\Desktop\Steller25Nov\TagTesting25Nov2013\M12.DSG	11-1-2013	15:20:52	258509.000000	5170.180000	-0.183594	0.917969	-0.605469	0.373394	-0.405505	0.135780	16.799927	6.286621	-13.549805
C:\Users\cware\Desktop\Steller25Nov\TagTesting25Nov2013\M12.DSG	11-1-2013	15:20:52	258510.000000	5170.200000	-0.125000	0.898438	-0.628906	0.371560	-0.404587	0.139450	15.243530	8.255005	-11.901855
C:\Users\cware\Desktop\Steller25Nov\TagTesting25Nov2013\M12.DSG	11-1-2013	15:20:52	258511.000000	5170.220000	-0.093750	0.906250	-0.578125	0.369725	-0.405505	0.146789	15.335083	-13.351440	-15.533447
C:\Users\cware\Desktop\Steller25Nov\TagTesting25Nov2013\M12.DSG	11-1-2013	15:20:52	258512.000000	5170.240000	-0.125000	0.941406	-0.597656	0.368807	-0.405505	0.151376	16.021729	6.942749	-12.771606
C:\Users\cware\Desktop\Steller25Nov\TagTesting25Nov2013\M12.DSG	11-1-2013	15:20:52	258513.000000	5170.260000	-0.046875	0.902344	-0.617188	0.366055	-0.404587	0.153211	20.797729	-1.525879	-12.145996
C:\Users\cware\Desktop\Steller25Nov\TagTesting25Nov2013\M12.DSG	11-1-2013	15:20:52	258514.000000	5170.280000	-0.070313	0.917969	-0.617188	0.364220	-0.403670	0.160550	20.401001	-3.524780	-11.093140
C:\Users\cware\Desktop\Steller25Nov\TagTesting25Nov2013\M12.DSG	11-1-2013	15:20:52	258515.000000	5170.300000	-0.085938	0.933594	-0.621094	0.363303	-0.403670	0.162385	22.994995	3.402710	-11.184692
C:\Users\cware\Desktop\Steller25Nov\TagTesting25Nov2013\M12.DSG	11-1-2013	15:20:52	258516.000000	5170.320000	-0.144531	0.890625	-0.628906	0.361468	-0.402752	0.169725	25.329590	0.503540	-11.474609
C:\Users\cware\Desktop\Steller25Nov\TagTesting25Nov2013\M12.DSG	11-1-2013	15:20:52	258517.000000	5170.340000	-0.093750	0.871094	-0.617188	0.359633	-0.402752	0.174312	19.561768	0.274658	-14.266968
C:\Users\cware\Desktop\Steller25Nov\TagTesting25Nov2013\M12.DSG	11-1-2013	15:20:52	258518.000000	5170.360000	-0.062500	0.878906	-0.597656	0.358716	-0.402752	0.180734	20.553589	2.746582	-12.817383
C:\Users\cware\Desktop\Steller25Nov\TagTesting25Nov2013\M12.DSG	11-1-2013	15:20:52	258519.000000	5170.380000	-0.183594	0.832031	-0.648438	0.357798	-0.402752	0.185321	20.202637	-22.384644	-11.703491
C:\Users\cware\Desktop\Steller25Nov\TagTesting25Nov2013\M12.DSG	11-1-2013	15:20:52	258520.000000	5170.400000	-0.105469	0.886719	-0.656250	0.356881	-0.402752	0.189908	12.420654	3.662109	-10.635376
C:\Users\cware\Desktop\Steller25Nov\TagTesting25Nov2013\M12.DSG	11-1-2013	15:20:52	258521.000000	5170.420000	-0.046875	0.890625	-0.679688	0.355046	-0.400917	0.192661	17.120361	9.429932	-9.399414
C:\Users\cware\Desktop\Steller25Nov\TagTesting25Nov2013\M12.DSG	11-1-2013	15:20:52	258522.000000	5170.440000	-0.218750	0.878906	-0.679688	0.353211	-0.400000	0.195413	17.349243	-0.366211	-9.765625
C:\Users\cware\Desktop\Steller25Nov\TagTesting25Nov2013\M12.DSG	11-1-2013	15:20:52	258523.000000	5170.460000	-0.113281	0.847656	-0.687500	0.353211	-0.400000	0.201835	15.548706	-6.225586	-9.323120
C:\Users\cware\Desktop\Steller25Nov\TagTesting25Nov2013\M12.DSG	11-1-2013	15:20:52	258524.000000	5170.480000	-0.113281	0.847656	-0.687500	0.353211	-0.399083	0.204587	14.556885	-8.300781	-11.245728
C:\Users\cware\Desktop\Steller25Nov\TagTesting25Nov2013\M12.DSG	11-1-2013	15:20:52	258525.000000	5170.500000	-0.093750	0.835938	-0.679688	0.350459	-0.398165	0.210092	15.090942	-12.680054	-11.184692
C:\Users\cware\Desktop\Steller25Nov\TagTesting25Nov2013\M12.DSG	11-1-2013	15:20:52	258526.000000	5170.520000	-0.148438	0.824219	-0.687500	0.349541	-0.397248	0.211927	18.417358	11.840820	-9.933472
C:\Users\cware\Desktop\Steller25Nov\TagTesting25Nov2013\M12.DSG	11-1-2013	15:20:52	258527.000000	5170.540000	-0.042969	0.828125	-0.664063	0.348624	-0.397248	0.219266	20.812988	-17.028809	-13.717651
C:\Users\cware\Desktop\Steller25Nov\TagTesting25Nov2013\M12.DSG	11-1-2013	15:20:52	258528.000000	5170.560000	-0.132813	0.812500	-0.710938	0.348624	-0.396330	0.222018	19.363403	19.317627	-13.107300
C:\Users\cware\Desktop\Steller25Nov\TagTesting25Nov2013\M12.DSG	11-1-2013	15:20:52	258529.000000	5170.580000	-0.066406	0.820313	-0.699219	0.344954	-0.394495	0.225688	18.936157	-5.737305	-15.380859
C:\Users\cware\Desktop\Steller25Nov\TagTesting25Nov2013\M12.DSG	11-1-2013	15:20:52	258530.000000	5170.600000	-0.097656	0.855469	-0.703125	0.343119	-0.394495	0.232110	20.751953	-4.608154	-15.014648
C:\Users\cware\Desktop\Steller25Nov\TagTesting25Nov2013\M12.DSG	11-1-2013	15:20:52	258531.000000	5170.620000	-0.058594	0.843750	-0.730469	0.342202	-0.393578	0.237615	18.600464	-14.816284	-15.029907
C:\Users\cware\Desktop\Steller25Nov\TagTesting25Nov2013\M12.DSG	11-1-2013	15:20:52	258532.000000	5170.640000	-0.085938	0.835938	-0.730469	0.341284	-0.391743	0.241284	20.553589	0.167847	-13.076782
C:\Users\cware\Desktop\Steller25Nov\TagTesting25Nov2013\M12.DSG	11-1-2013	15:20:52	258533.000000	5170.660000	-0.050781	0.792969	-0.734375	0.339450	-0.390826	0.248624	21.774292	-6.469727	-11.657715
C:\Users\cware\Desktop\Steller25Nov\TagTesting25Nov2013\M12.DSG	11-1-2013	15:20:52	258534.000000	5170.680000	-0.066406	0.800781	-0.746094	0.338532	-0.389908	0.251376	24.276733	-5.615234	-8.666992
C:\Users\cware\Desktop\Steller25Nov\TagTesting25Nov2013\M12.DSG	11-1-2013	15:20:52	258535.000000	5170.700000	-0.117188	0.816406	-0.761719	0.336697	-0.387156	0.258716	20.874023	-8.316040	-8.163452
C:\Users\cware\Desktop\Steller25Nov\TagTesting25Nov2013\M12.DSG	11-1-2013	15:20:52	258536.000000	5170.720000	-0.039063	0.816406	-0.757813	0.337615	-0.386239	0.261468	22.003174	11.291504	-6.210327
C:\Users\cware\Desktop\Steller25Nov\TagTesting25Nov2013\M12.DSG	11-1-2013	15:20:52	258537.000000	5170.740000	-0.023438	0.785156	-0.753906	0.337615	-0.384404	0.268807	22.293091	-6.774902	-8.071899
C:\Users\cware\Desktop\Steller25Nov\TagTesting25Nov2013\M12.DSG	11-1-2013	15:20:52	258538.000000	5170.760000	-0.105469	0.761719	-0.773438	0.335780	-0.383486	0.273394	23.925781	13.854980	-5.752563
C:\Users\cware\Desktop\Steller25Nov\TagTesting25Nov2013\M12.DSG	11-1-2013	15:20:52	258539.000000	5170.780000	0.027344	0.722656	-0.750000	0.335780	-0.380734	0.278899	19.805908	0.625610	-8.590698
C:\Users\cware\Desktop\Steller25Nov\TagTesting25Nov2013\M12.DSG	11-1-2013	15:20:52	258540.000000	5170.800000	-0.054688	0.714844	-0.761719	0.334862	-0.379817	0.282569	19.104004	-6.027222	-5.676270
C:\Users\cware\Desktop\Steller25Nov\TagTesting25Nov2013\M12.DSG	11-1-2013	15:20:52	258541.000000	5170.820000	-0.027344	0.679688	-0.742188	0.334862	-0.378899	0.287156	12.237549	-17.074585	-4.516602
C:\Users\cware\Desktop\Steller25Nov\TagTesting25Nov2013\M12.DSG	11-1-2013	15:20:52	258542.000000	5170.840000	-0.089844	0.679688	-0.742188	0.336697	-0.377982	0.288991	6.515503	-5.279541	-2.792358
C:\Users\cware\Desktop\Steller25Nov\TagTesting25Nov2013\M12.DSG	11-1-2013	15:20:52	258543.000000	5170.860000	-0.015625	0.691406	-0.730469	0.336697	-0.376147	0.289908	0.381470	3.158569	-3.829956
C:\Users\cware\Desktop\Steller25Nov\TagTesting25Nov2013\M12.DSG	11-1-2013	15:20:52	258544.000000	5170.880000	-0.074219	0.667969	-0.726563	0.335780	-0.377064	0.291743	-2.029419	-10.314941	-2.624512
C:\Users\cware\Desktop\Steller25Nov\TagTesting25Nov2013\M12.DSG	11-1-2013	15:20:52	258545.000000	5170.900000	-0.109375	0.660156	-0.710938	0.336697	-0.377064	0.290826	-2.502441	-10.101318	-0.442505
C:\Users\cware\Desktop\Steller25Nov\TagTesting25Nov2013\M12.DSG	11-1-2013	15:20:52	258546.000000	5170.920000	-0.027344	0.679688	-0.718750	0.337615	-0.376147	0.289908	-8.163452	-3.051758	-0.656128
C:\Users\cware\Desktop\Steller25Nov\TagTesting25Nov2013\M12.DSG	11-1-2013	15:20:52	258547.000000	5170.940000	-0.113281	0.679688	-0.730469	0.338532	-0.375229	0.288991	-11.901855	1.296997	1.144409
C:\Users\cware\Desktop\Steller25Nov\TagTesting25Nov2013\M12.DSG	11-1-2013	15:20:52	258548.000000	5170.960000	-0.101563	0.687500	-0.722656	0.340367	-0.377064	0.288073	-17.120361	-7.720947	1.510620
C:\Users\cware\Desktop\Steller25Nov\TagTesting25Nov2013\M12.DSG	11-1-2013	15:20:52	258549.000000	5170.980000	-0.066406	0.695313	-0.687500	0.341284	-0.377982	0.287156	-17.059326	-26.672363	-0.091553
C:\Users\cware\Desktop\Steller25Nov\TagTesting25Nov2013\M12.DSG	11-1-2013	15:20:52	258550.000000	5171.000000	-0.054688	0.722656	-0.664063	0.343119	-0.377064	0.283486	-20.492554	-10.650635	3.936768
C:\Users\cware\Desktop\Steller25Nov\TagTesting25Nov2013\M12.DSG	11-1-2013	15:20:52	258551.000000	5171.020000	-0.144531	0.695313	-0.738281	0.343119	-0.377982	0.279817	-28.457642	-17.318726	3.723145
C:\Users\cware\Desktop\Steller25Nov\TagTesting25Nov2013\M12.DSG	11-1-2013	15:20:52	258552.000000	5171.040000	-0.132813	0.699219	-0.750000	0.347706	-0.379817	0.274312	-28.472900	-3.906250	7.049561
C:\Users\cware\Desktop\Steller25Nov\TagTesting25Nov2013\M12.DSG	11-1-2013	15:20:52	258553.000000	5171.060000	-0.109375	0.738281	-0.722656	0.349541	-0.381651	0.270642	-26.504517	-28.533936	7.843018
C:\Users\cware\Desktop\Steller25Nov\TagTesting25Nov2013\M12.DSG	11-1-2013	15:20:52	258554.000000	5171.080000	-0.175781	0.742188	-0.796875	0.354128	-0.381651	0.262385	-30.273438	-18.234253	8.728027
C:\Users\cware\Desktop\Steller25Nov\TagTesting25Nov2013\M12.DSG	11-1-2013	15:20:52	258555.000000	5171.100000	-0.050781	0.757813	-0.859375	0.356881	-0.382569	0.260550	-33.508301	-35.400391	6.729126
C:\Users\cware\Desktop\Steller25Nov\TagTesting25Nov2013\M12.DSG	11-1-2013	15:20:52	258556.000000	5171.120000	-0.144531	0.710938	-0.957031	0.363303	-0.385321	0.249541	-41.213989	-49.697876	9.414673
C:\Users\cware\Desktop\Steller25Nov\TagTesting25Nov2013\M12.DSG	11-1-2013	15:20:52	258557.000000	5171.140000	-0.199219	0.683594	-0.976563	0.366055	-0.386239	0.242202	-36.270142	-40.176392	6.530762
C:\Users\cware\Desktop\Steller25Nov\TagTesting25Nov2013\M12.DSG	11-1-2013	15:20:52	258558.000000	5171.160000	-0.332031	0.667969	-0.777344	0.368807	-0.387156	0.237615	-22.552490	-21.041870	0.961304
C:\Users\cware\Desktop\Steller25Nov\TagTesting25Nov2013\M12.DSG	11-1-2013	15:20:52	258559.000000	5171.180000	-0.371094	0.667969	-0.660156	0.370642	-0.388073	0.233028	-16.662598	-3.158569	-4.730225
C:\Users\cware\Desktop\Steller25Nov\TagTesting25Nov2013\M12.DSG	11-1-2013	15:20:52	258560.000000	5171.200000	-0.242188	0.710938	-0.699219	0.370642	-0.388991	0.232110	-13.854980	-4.791260	-1.617432
C:\Users\cware\Desktop\Steller25Nov\TagTesting25Nov2013\M12.DSG	11-1-2013	15:20:52	258561.000000	5171.220000	-0.082031	0.765625	-0.738281	0.371560	-0.389908	0.228440	-17.944336	-18.859863	1.831055
C:\Users\cware\Desktop\Steller25Nov\TagTesting25Nov2013\M12.DSG	11-1-2013	15:20:52	258562.000000	5171.240000	-0.062500	0.816406	-0.800781	0.372477	-0.388991	0.225688	-18.493652	-29.739380	3.219604
C:\Users\cware\Desktop\Steller25Nov\TagTesting25Nov2013\M12.DSG	11-1-2013	15:20:52	258563.000000	5171.260000	-0.113281	0.890625	-0.921875	0.375229	-0.389908	0.222018	-14.282227	-5.722046	-0.900269
C:\Users\cware\Desktop\Steller25Nov\TagTesting25Nov2013\M12.DSG	11-1-2013	15:20:52	258564.000000	5171.280000	-0.101563	0.898438	-0.976563	0.377064	-0.388991	0.219266	-12.893677	20.477295	-2.212524
C:\Users\cware\Desktop\Steller25Nov\TagTesting25Nov2013\M12.DSG	11-1-2013	15:20:52	258565.000000	5171.300000	0.085938	0.871094	-0.988281	0.374312	-0.388991	0.219266	-6.103516	12.084961	-7.202148
C:\Users\cware\Desktop\Steller25Nov\TagTesting25Nov2013\M12.DSG	11-1-2013	15:20:52	258566.000000	5171.320000	0.105469	0.843750	-0.992188	0.373394	-0.388991	0.217431	-0.335693	25.375366	-9.811401
C:\Users\cware\Desktop\Steller25Nov\TagTesting25Nov2013\M12.DSG	11-1-2013	15:20:52	258567.000000	5171.340000	0.167969	0.828125	-0.984375	0.371560	-0.389908	0.223853	-1.251221	12.817383	-6.256104
C:\Users\cware\Desktop\Steller25Nov\TagTesting25Nov2013\M12.DSG	11-1-2013	15:20:52	258568.000000	5171.360000	0.261719	0.773438	-1.000000	0.371560	-0.388991	0.224771	-6.607056	14.572144	-5.523682
C:\Users\cware\Desktop\Steller25Nov\TagTesting25Nov2013\M12.DSG	11-1-2013	15:20:52	258569.000000	5171.380000	0.285156	0.750000	-0.996094	0.369725	-0.388073	0.224771	1.007080	10.330200	-3.753662
C:\Users\cware\Desktop\Steller25Nov\TagTesting25Nov2013\M12.DSG	11-1-2013	15:20:52	258570.000000	5171.400000	0.203125	0.734375	-0.988281	0.368807	-0.387156	0.226606	-2.975464	3.997803	0.366211
C:\Users\cware\Desktop\Steller25Nov\TagTesting25Nov2013\M12.DSG	11-1-2013	15:20:52	258571.000000	5171.420000	0.246094	0.718750	-0.972656	0.370642	-0.387156	0.225688	-13.778687	8.361816	-0.503540
C:\Users\cware\Desktop\Steller25Nov\TagTesting25Nov2013\M12.DSG	11-1-2013	15:20:52	258572.000000	5171.440000	0.066406	0.800781	-0.945313	0.370642	-0.387156	0.224771	-20.782471	9.872437	-2.029419
C:\Users\cware\Desktop\Steller25Nov\TagTesting25Nov2013\M12.DSG	11-1-2013	15:20:52	258573.000000	5171.460000	-0.019531	0.820313	-0.929688	0.369725	-0.388991	0.222018	-24.215698	16.342163	0.473022
C:\Users\cware\Desktop\Steller25Nov\TagTesting25Nov2013\M12.DSG	11-1-2013	15:20:52	258574.000000	5171.480000	0.097656	0.863281	-0.839844	0.368807	-0.389908	0.221101	-25.588989	-11.230469	-5.676270
C:\Users\cware\Desktop\Steller25Nov\TagTesting25Nov2013\M12.DSG	11-1-2013	15:20:52	258575.000000	5171.500000	0.011719	0.925781	-0.871094	0.370642	-0.389908	0.216514	-16.036987	20.019531	1.800537
C:\Users\cware\Desktop\Steller25Nov\TagTesting25Nov2013\M12.DSG	11-1-2013	15:20:52	258576.000000	5171.520000	-0.050781	0.886719	-0.812500	0.368807	-0.388991	0.216514	-17.257690	10.955811	-2.227783
C:\Users\cware\Desktop\Steller25Nov\TagTesting25Nov2013\M12.DSG	11-1-2013	15:20:52	258577.000000	5171.540000	-0.101563	0.835938	-0.742188	0.368807	-0.389908	0.215596	-17.868042	48.782349	-1.358032
C:\Users\cware\Desktop\Steller25Nov\TagTesting25Nov2013\M12.DSG	11-1-2013	15:20:52	258578.000000	5171.560000	-0.101563	0.835938	-0.742188	0.367890	-0.391743	0.215596	-9.613037	19.805908	-2.258301
C:\Users\cware\Desktop\Steller25Nov\TagTesting25Nov2013\M12.DSG	11-1-2013	15:20:52	258579.000000	5171.580000	-0.078125	0.890625	-0.734375	0.367890	-0.391743	0.215596	-5.142212	8.483887	-4.226685
C:\Users\cware\Desktop\Steller25Nov\TagTesting25Nov2013\M12.DSG	11-1-2013	15:20:52	258580.000000	5171.600000	-0.042969	0.886719	-0.773438	0.366972	-0.389908	0.215596	-5.584717	3.204346	-4.364014
C:\Users\cware\Desktop\Steller25Nov\TagTesting25Nov2013\M12.DSG	11-1-2013	15:20:52	258581.000000	5171.620000	-0.238281	0.808594	-0.765625	0.366972	-0.390826	0.212844	-5.874634	24.536133	-5.432129
C:\Users\cware\Desktop\Steller25Nov\TagTesting25Nov2013\M12.DSG	11-1-2013	15:20:52	258582.000000	5171.640000	-0.089844	0.808594	-0.703125	0.366972	-0.391743	0.215596	-5.889893	2.288818	-6.683350
C:\Users\cware\Desktop\Steller25Nov\TagTesting25Nov2013\M12.DSG	11-1-2013	15:20:52	258583.000000	5171.660000	-0.140625	0.832031	-0.683594	0.366972	-0.391743	0.215596	-8.285522	6.515503	-7.308960
C:\Users\cware\Desktop\Steller25Nov\TagTesting25Nov2013\M12.DSG	11-1-2013	15:20:52	258584.000000	5171.680000	-0.101563	0.828125	-0.703125	0.364220	-0.391743	0.217431	-7.232666	-11.703491	-7.278442
C:\Users\cware\Desktop\Steller25Nov\TagTesting25Nov2013\M12.DSG	11-1-2013	15:20:52	258585.000000	5171.700000	-0.179688	0.847656	-0.699219	0.364220	-0.392661	0.218349	-7.720947	12.542725	-8.499146
C:\Users\cware\Desktop\Steller25Nov\TagTesting25Nov2013\M12.DSG	11-1-2013	15:20:52	258586.000000	5171.720000	-0.066406	0.890625	-0.710938	0.363303	-0.392661	0.217431	3.005981	-3.051758	-9.674072
C:\Users\cware\Desktop\Steller25Nov\TagTesting25Nov2013\M12.DSG	11-1-2013	15:20:52	258587.000000	5171.740000	-0.125000	0.914063	-0.746094	0.361468	-0.392661	0.219266	7.888794	11.642456	-15.136719
C:\Users\cware\Desktop\Steller25Nov\TagTesting25Nov2013\M12.DSG	11-1-2013	15:20:52	258588.000000	5171.760000	-0.082031	0.921875	-0.652344	0.357798	-0.393578	0.222936	9.368896	-10.818481	-16.296387
C:\Users\cware\Desktop\Steller25Nov\TagTesting25Nov2013\M12.DSG	11-1-2013	15:20:52	258589.000000	5171.780000	-0.207031	0.902344	-0.687500	0.356881	-0.392661	0.222936	-3.753662	21.728516	-17.028809
C:\Users\cware\Desktop\Steller25Nov\TagTesting25Nov2013\M12.DSG	11-1-2013	15:20:52	258590.000000	5171.800000	-0.078125	0.867188	-0.625000	0.353211	-0.392661	0.228440	-4.867554	16.967773	-18.035889
C:\Users\cware\Desktop\Steller25Nov\TagTesting25Nov2013\M12.DSG	11-1-2013	15:20:52	258591.000000	5171.820000	0.007813	0.824219	-0.601563	0.353211	-0.391743	0.231193	8.956909	-23.696899	-10.177612
C:\Users\cware\Desktop\Steller25Nov\TagTesting25Nov2013\M12.DSG	11-1-2013	15:20:52	258592.000000	5171.840000	-0.101563	0.800781	-0.628906	0.350459	-0.391743	0.236697	14.007568	29.632568	-8.041382
C:\Users\cware\Desktop\Steller25Nov\TagTesting25Nov2013\M12.DSG	11-1-2013	15:20:52	258593.000000	5171.860000	0.015625	0.789063	-0.691406	0.348624	-0.391743	0.237615	16.448975	-1.480103	-12.374878
C:\Users\cware\Desktop\Steller25Nov\TagTesting25Nov2013\M12.DSG	11-1-2013	15:20:52	258594.000000	5171.880000	-0.140625	0.800781	-0.703125	0.347706	-0.389908	0.240367	13.244629	-32.318115	-16.738892
C:\Users\cware\Desktop\Steller25Nov\TagTesting25Nov2013\M12.DSG	11-1-2013	15:20:52	258595.000000	5171.900000	-0.171875	0.832031	-0.777344	0.346789	-0.389908	0.244037	7.415771	3.555298	-14.892578
C:\Users\cware\Desktop\Steller25Nov\TagTesting25Nov2013\M12.DSG	11-1-2013	15:20:52	258596.000000	5171.920000	-0.042969	0.851563	-0.738281	0.344037	-0.388991	0.246789	8.758545	-2.456665	-16.159058
C:\Users\cware\Desktop\Steller25Nov\TagTesting25Nov2013\M12.DSG	11-1-2013	15:20:52	258597.000000	5171.940000	-0.156250	0.843750	-0.753906	0.343119	-0.388073	0.251376	0.930786	2.166748	-11.917114
C:\Users\cware\Desktop\Steller25Nov\TagTesting25Nov2013\M12.DSG	11-1-2013	15:20:52	258598.000000	5171.960000	-0.035156	0.804688	-0.738281	0.342202	-0.387156	0.254128	-3.250122	-3.631592	-9.841919
C:\Users\cware\Desktop\Steller25Nov\TagTesting25Nov2013\M12.DSG	11-1-2013	15:20:52	258599.000000	5171.980000	-0.210938	0.738281	-0.730469	0.341284	-0.387156	0.255046	1.953125	1.724243	-8.102417
C:\Users\cware\Desktop\Steller25Nov\TagTesting25Nov2013\M12.DSG	11-1-2013	15:20:52	258600.000000	5172.000000	-0.003906	0.781250	-0.695313	0.340367	-0.387156	0.255046	2.380371	-13.549805	-10.086060
C:\Users\cware\Desktop\Steller25Nov\TagTesting25Nov2013\M12.DSG	11-1-2013	15:20:52	258601.000000	5172.020000	-0.050781	0.828125	-0.703125	0.340367	-0.387156	0.255963	7.766724	24.322510	-11.062622
C:\Users\cware\Desktop\Steller25Nov\TagTesting25Nov2013\M12.DSG	11-1-2013	15:20:52	258602.000000	5172.040000	-0.082031	0.714844	-0.695313	0.336697	-0.388073	0.256881	8.956909	-14.144897	-11.978149
C:\Users\cware\Desktop\Steller25Nov\TagTesting25Nov2013\M12.DSG	11-1-2013	15:20:52	258603.000000	5172.060000	0.000000	0.718750	-0.710938	0.334862	-0.385321	0.261468	-1.403809	11.886597	-12.908936
C:\Users\cware\Desktop\Steller25Nov\TagTesting25Nov2013\M12.DSG	11-1-2013	15:20:52	258604.000000	5172.080000	0.000000	0.718750	-0.710938	0.334862	-0.386239	0.261468	-6.622314	-8.285522	-17.898560
C:\Users\cware\Desktop\Steller25Nov\TagTesting25Nov2013\M12.DSG	11-1-2013	15:20:52	258605.000000	5172.100000	-0.132813	0.789063	-0.824219	0.332110	-0.387156	0.263303	-8.789063	5.706787	-11.734009
C:\Users\cware\Desktop\Steller25Nov\TagTesting25Nov2013\M12.DSG	11-1-2013	15:20:52	258606.000000	5172.120000	-0.039063	0.792969	-0.738281	0.333028	-0.385321	0.263303	-8.270264	9.246826	-11.123657
C:\Users\cware\Desktop\Steller25Nov\TagTesting25Nov2013\M12.DSG	11-1-2013	15:20:52	258607.000000	5172.140000	-0.144531	0.828125	-0.804688	0.330275	-0.387156	0.265138	-0.381470	2.029419	-4.730225
C:\Users\cware\Desktop\Steller25Nov\TagTesting25Nov2013\M12.DSG	11-1-2013	15:20:52	258608.000000	5172.160000	-0.078125	0.847656	-0.824219	0.330275	-0.386239	0.264220	-4.119873	-4.287720	-7.324219
C:\Users\cware\Desktop\Steller25Nov\TagTesting25Nov2013\M12.DSG	11-1-2013	15:20:52	258609.000000	5172.180000	-0.019531	0.808594	-0.777344	0.329358	-0.386239	0.265138	9.078979	-27.450562	-8.590698
C:\Users\cware\Desktop\Steller25Nov\TagTesting25Nov2013\M12.DSG	11-1-2013	15:20:52	258610.000000	5172.200000	-0.066406	0.773438	-0.691406	0.327523	-0.387156	0.266055	4.516602	-8.346558	-7.766724
C:\Users\cware\Desktop\Steller25Nov\TagTesting25Nov2013\M12.DSG	11-1-2013	15:20:52	258611.000000	5172.220000	-0.011719	0.769531	-0.675781	0.328440	-0.387156	0.264220	-7.888794	-27.679443	-14.251709
C:\Users\cware\Desktop\Steller25Nov\TagTesting25Nov2013\M12.DSG	11-1-2013	15:20:52	258612.000000	5172.240000	-0.144531	0.769531	-0.746094	0.328440	-0.388073	0.263303	-10.269165	4.364014	-8.682251
C:\Users\cware\Desktop\Steller25Nov\TagTesting25Nov2013\M12.DSG	11-1-2013	15:20:52	258613.000000	5172.260000	0.050781	0.769531	-0.675781	0.326606	-0.388073	0.259633	-20.523071	-12.207031	-16.876221
C:\Users\cware\Desktop\Steller25Nov\TagTesting25Nov2013\M12.DSG	11-1-2013	15:20:52	258614.000000	5172.280000	-0.050781	0.730469	-0.675781	0.326606	-0.388991	0.260550	-20.782471	-13.824463	-15.335083
C:\Users\cware\Desktop\Steller25Nov\TagTesting25Nov2013\M12.DSG	11-1-2013	15:20:52	258615.000000	5172.300000	-0.050781	0.707031	-0.667969	0.324771	-0.391743	0.255963	-25.878906	-15.869141	-14.022827
C:\Users\cware\Desktop\Steller25Nov\TagTesting25Nov2013\M12.DSG	11-1-2013	15:20:52	258616.000000	5172.320000	-0.039063	0.730469	-0.652344	0.325688	-0.390826	0.256881	-28.244019	-4.241943	-13.122559
C:\Users\cware\Desktop\Steller25Nov\TagTesting25Nov2013\M12.DSG	11-1-2013	15:20:52	258617.000000	5172.340000	-0.058594	0.738281	-0.628906	0.323853	-0.392661	0.252294	-22.705078	-11.306763	-9.124756
C:\Users\cware\Desktop\Steller25Nov\TagTesting25Nov2013\M12.DSG	11-1-2013	15:20:52	258618.000000	5172.360000	-0.011719	0.726563	-0.636719	0.322936	-0.393578	0.250459	-20.828247	-18.081665	-9.719849
C:\Users\cware\Desktop\Steller25Nov\TagTesting25Nov2013\M12.DSG	11-1-2013	15:20:52	258619.000000	5172.380000	-0.074219	0.742188	-0.648438	0.322936	-0.394495	0.247706	-14.587402	-16.342163	-6.942749
C:\Users\cware\Desktop\Steller25Nov\TagTesting25Nov2013\M12.DSG	11-1-2013	15:20:52	258620.000000	5172.400000	-0.042969	0.750000	-0.640625	0.322018	-0.396330	0.244037	-16.967773	-14.419556	-6.896973
C:\Users\cware\Desktop\Steller25Nov\TagTesting25Nov2013\M12.DSG	11-1-2013	15:20:52	258621.000000	5172.420000	-0.039063	0.746094	-0.636719	0.321101	-0.396330	0.241284	-10.269165	-6.942749	-7.919312
C:\Users\cware\Desktop\Steller25Nov\TagTesting25Nov2013\M12.DSG	11-1-2013	15:20:52	258622.000000	5172.440000	-0.019531	0.761719	-0.683594	0.321101	-0.400000	0.236697	-13.229370	-27.328491	-11.871338
C:\Users\cware\Desktop\Steller25Nov\TagTesting25Nov2013\M12.DSG	11-1-2013	15:20:52	258623.000000	5172.460000	-0.078125	0.765625	-0.691406	0.321101	-0.400000	0.235780	-14.373779	-24.642944	-13.275146
C:\Users\cware\Desktop\Steller25Nov\TagTesting25Nov2013\M12.DSG	11-1-2013	15:20:52	258624.000000	5172.480000	-0.132813	0.785156	-0.675781	0.319266	-0.400000	0.231193	-15.731812	-23.391724	-11.871338
C:\Users\cware\Desktop\Steller25Nov\TagTesting25Nov2013\M12.DSG	11-1-2013	15:20:52	258625.000000	5172.500000	-0.019531	0.789063	-0.667969	0.318349	-0.401835	0.227523	-25.588989	-8.209229	-13.900757
C:\Users\cware\Desktop\Steller25Nov\TagTesting25Nov2013\M12.DSG	11-1-2013	15:20:52	258626.000000	5172.520000	-0.144531	0.808594	-0.675781	0.318349	-0.404587	0.222936	-20.355225	-7.415771	-11.428833
C:\Users\cware\Desktop\Steller25Nov\TagTesting25Nov2013\M12.DSG	11-1-2013	15:20:52	258627.000000	5172.540000	-0.070313	0.808594	-0.707031	0.317431	-0.405505	0.219266	-34.576416	-22.216797	-14.572144
C:\Users\cware\Desktop\Steller25Nov\TagTesting25Nov2013\M12.DSG	11-1-2013	15:20:52	258628.000000	5172.560000	-0.054688	0.859375	-0.691406	0.316514	-0.406422	0.211927	-30.868530	-6.042480	-13.565063
C:\Users\cware\Desktop\Steller25Nov\TagTesting25Nov2013\M12.DSG	11-1-2013	15:20:52	258629.000000	5172.580000	-0.042969	0.867188	-0.683594	0.316514	-0.407339	0.210092	-34.240723	-20.294189	-15.228271
C:\Users\cware\Desktop\Steller25Nov\TagTesting25Nov2013\M12.DSG	11-1-2013	15:20:52	258630.000000	5172.600000	-0.031250	0.894531	-0.675781	0.316514	-0.409174	0.203670	-32.638550	-13.763428	-14.648438
C:\Users\cware\Desktop\Steller25Nov\TagTesting25Nov2013\M12.DSG	11-1-2013	15:20:52	258631.000000	5172.620000	-0.035156	0.871094	-0.652344	0.314679	-0.410092	0.200917	-33.294678	-22.811890	-13.412476
C:\Users\cware\Desktop\Steller25Nov\TagTesting25Nov2013\M12.DSG	11-1-2013	15:20:52	258632.000000	5172.640000	-0.035156	0.871094	-0.652344	0.314679	-0.412844	0.197248	-33.416748	-6.408691	-12.207031
C:\Users\cware\Desktop\Steller25Nov\TagTesting25Nov2013\M12.DSG	11-1-2013	15:20:52	258633.000000	5172.660000	-0.039063	0.875000	-0.664063	0.312844	-0.413761	0.191743	-23.529053	-26.763916	-9.933472
C:\Users\cware\Desktop\Steller25Nov\TagTesting25Nov2013\M12.DSG	11-1-2013	15:20:52	258634.000000	5172.680000	-0.136719	0.898438	-0.640625	0.313761	-0.414679	0.188991	-26.000977	-8.056641	-8.865356
C:\Users\cware\Desktop\Steller25Nov\TagTesting25Nov2013\M12.DSG	11-1-2013	15:20:52	258635.000000	5172.700000	-0.097656	0.902344	-0.644531	0.311927	-0.413761	0.183486	-17.181396	-30.609131	-11.474609
C:\Users\cware\Desktop\Steller25Nov\TagTesting25Nov2013\M12.DSG	11-1-2013	15:20:52	258636.000000	5172.720000	-0.078125	0.890625	-0.628906	0.311009	-0.415596	0.181651	-21.347046	-11.245728	-11.230469
C:\Users\cware\Desktop\Steller25Nov\TagTesting25Nov2013\M12.DSG	11-1-2013	15:20:52	258637.000000	5172.740000	-0.058594	0.882813	-0.636719	0.311009	-0.417431	0.176147	-21.087646	-13.351440	-13.504028
C:\Users\cware\Desktop\Steller25Nov\TagTesting25Nov2013\M12.DSG	11-1-2013	15:20:52	258638.000000	5172.760000	-0.078125	0.875000	-0.593750	0.309174	-0.418349	0.174312	-21.896362	-14.617920	-11.444092
C:\Users\cware\Desktop\Steller25Nov\TagTesting25Nov2013\M12.DSG	11-1-2013	15:20:52	258639.000000	5172.780000	-0.027344	0.890625	-0.597656	0.307339	-0.418349	0.169725	-19.760132	-21.301270	-10.498047
C:\Users\cware\Desktop\Steller25Nov\TagTesting25Nov2013\M12.DSG	11-1-2013	15:20:52	258640.000000	5172.800000	-0.093750	0.894531	-0.585938	0.308257	-0.418349	0.167890	-18.569946	-26.168823	-11.932373
C:\Users\cware\Desktop\Steller25Nov\TagTesting25Nov2013\M12.DSG	11-1-2013	15:20:52	258641.000000	5172.820000	-0.085938	0.851563	-0.636719	0.307339	-0.421101	0.163303	-14.495850	-22.216797	-11.108398
C:\Users\cware\Desktop\Steller25Nov\TagTesting25Nov2013\M12.DSG	11-1-2013	15:20:52	258642.000000	5172.840000	-0.093750	0.894531	-0.617188	0.306422	-0.421101	0.161468	-13.244629	-11.795044	-10.177612
C:\Users\cware\Desktop\Steller25Nov\TagTesting25Nov2013\M12.DSG	11-1-2013	15:20:52	258643.000000	5172.860000	-0.097656	0.917969	-0.632813	0.305505	-0.420183	0.158716	-12.573242	-7.247925	-12.924194
C:\Users\cware\Desktop\Steller25Nov\TagTesting25Nov2013\M12.DSG	11-1-2013	15:20:52	258644.000000	5172.880000	-0.039063	0.902344	-0.593750	0.304587	-0.422018	0.158716	-10.681152	-17.456055	-13.137817
C:\Users\cware\Desktop\Steller25Nov\TagTesting25Nov2013\M12.DSG	11-1-2013	15:20:52	258645.000000	5172.900000	-0.054688	0.875000	-0.593750	0.303670	-0.422936	0.155963	-10.589600	-15.686035	-13.488770
C:\Users\cware\Desktop\Steller25Nov\TagTesting25Nov2013\M12.DSG	11-1-2013	15:20:52	258646.000000	5172.920000	-0.128906	0.875000	-0.578125	0.302752	-0.422936	0.155963	-12.191772	-13.000488	-13.092041
C:\Users\cware\Desktop\Steller25Nov\TagTesting25Nov2013\M12.DSG	11-1-2013	15:20:52	258647.000000	5172.940000	-0.097656	0.867188	-0.550781	0.300000	-0.423853	0.154128	-11.901855	-7.095337	-10.345459
C:\Users\cware\Desktop\Steller25Nov\TagTesting25Nov2013\M12.DSG	11-1-2013	15:20:52	258648.000000	5172.960000	-0.074219	0.890625	-0.570313	0.300000	-0.422936	0.154128	-16.342163	-1.632690	-10.955811
C:\Users\cware\Desktop\Steller25Nov\TagTesting25Nov2013\M12.DSG	11-1-2013	15:20:52	258649.000000	5172.980000	-0.039063	0.929688	-0.582031	0.298165	-0.424771	0.152294	-14.923096	-9.735107	-12.496948
C:\Users\cware\Desktop\Steller25Nov\TagTesting25Nov2013\M12.DSG	11-1-2013	15:20:52	258650.000000	5173.000000	-0.085938	0.906250	-0.585938	0.297248	-0.423853	0.151376	-15.563965	-12.466431	-11.154175
C:\Users\cware\Desktop\Steller25Nov\TagTesting25Nov2013\M12.DSG	11-1-2013	15:20:52	258651.000000	5173.020000	-0.070313	0.917969	-0.605469	0.296330	-0.425688	0.148624	-14.053345	-11.535645	-11.840820
C:\Users\cware\Desktop\Steller25Nov\TagTesting25Nov2013\M12.DSG	11-1-2013	15:20:52	258652.000000	5173.040000	-0.078125	0.902344	-0.574219	0.295413	-0.425688	0.149541	-14.907837	-6.286621	-10.223389
C:\Users\cware\Desktop\Steller25Nov\TagTesting25Nov2013\M12.DSG	11-1-2013	15:20:52	258653.000000	5173.060000	-0.097656	0.933594	-0.531250	0.293578	-0.425688	0.145872	-8.911133	-0.396729	-8.010864
C:\Users\cware\Desktop\Steller25Nov\TagTesting25Nov2013\M12.DSG	11-1-2013	15:20:52	258654.000000	5173.080000	-0.082031	0.894531	-0.539063	0.294495	-0.426606	0.146789	-15.686035	-12.741089	-10.284424
C:\Users\cware\Desktop\Steller25Nov\TagTesting25Nov2013\M12.DSG	11-1-2013	15:20:52	258655.000000	5173.100000	-0.085938	0.910156	-0.554688	0.292661	-0.428440	0.145872	-8.972168	-7.171631	-7.659912
C:\Users\cware\Desktop\Steller25Nov\TagTesting25Nov2013\M12.DSG	11-1-2013	15:20:52	258656.000000	5173.120000	-0.125000	0.921875	-0.531250	0.292661	-0.428440	0.144037	-11.306763	-3.143311	-8.255005
C:\Users\cware\Desktop\Steller25Nov\TagTesting25Nov2013\M12.DSG	11-1-2013	15:20:52	258657.000000	5173.140000	-0.046875	0.867188	-0.511719	0.292661	-0.427523	0.144037	-9.689331	-18.798828	-5.813599
C:\Users\cware\Desktop\Steller25Nov\TagTesting25Nov2013\M12.DSG	11-1-2013	15:20:52	258658.000000	5173.160000	-0.046875	0.867188	-0.511719	0.290826	-0.427523	0.143119	-12.237549	5.569458	-5.950928
C:\Users\cware\Desktop\Steller25Nov\TagTesting25Nov2013\M12.DSG	11-1-2013	15:20:52	258659.000000	5173.180000	-0.015625	0.800781	-0.507813	0.290826	-0.429358	0.142202	-12.863159	-7.873535	-1.907349
C:\Users\cware\Desktop\Steller25Nov\TagTesting25Nov2013\M12.DSG	11-1-2013	15:20:52	258660.000000	5173.200000	-0.097656	0.847656	-0.523438	0.292661	-0.429358	0.139450	-19.454956	-15.380859	-2.487183
C:\Users\cware\Desktop\Steller25Nov\TagTesting25Nov2013\M12.DSG	11-1-2013	15:20:52	258661.000000	5173.220000	-0.117188	0.886719	-0.550781	0.293578	-0.429358	0.138532	-18.066406	-21.255493	1.480103
C:\Users\cware\Desktop\Steller25Nov\TagTesting25Nov2013\M12.DSG	11-1-2013	15:20:52	258662.000000	5173.240000	-0.070313	0.933594	-0.570313	0.295413	-0.428440	0.133945	-20.416260	-16.235352	1.373291
C:\Users\cware\Desktop\Steller25Nov\TagTesting25Nov2013\M12.DSG	11-1-2013	15:20:52	258663.000000	5173.260000	-0.066406	0.925781	-0.687500	0.295413	-0.429358	0.131193	-27.587891	-28.854370	1.724243
C:\Users\cware\Desktop\Steller25Nov\TagTesting25Nov2013\M12.DSG	11-1-2013	15:20:52	258664.000000	5173.280000	-0.109375	0.843750	-0.726563	0.298165	-0.430275	0.122936	-36.666870	-40.603638	3.631592
C:\Users\cware\Desktop\Steller25Nov\TagTesting25Nov2013\M12.DSG	11-1-2013	15:20:52	258665.000000	5173.300000	-0.093750	0.816406	-0.730469	0.299083	-0.430275	0.117431	-35.552979	-39.047241	1.464844
C:\Users\cware\Desktop\Steller25Nov\TagTesting25Nov2013\M12.DSG	11-1-2013	15:20:52	258666.000000	5173.320000	-0.183594	0.832031	-0.574219	0.302752	-0.432110	0.110092	-16.662598	-37.490845	-5.523682
C:\Users\cware\Desktop\Steller25Nov\TagTesting25Nov2013\M12.DSG	11-1-2013	15:20:52	258667.000000	5173.340000	-0.324219	0.832031	-0.398438	0.301835	-0.432110	0.109174	-5.508423	-14.068604	-6.011963
C:\Users\cware\Desktop\Steller25Nov\TagTesting25Nov2013\M12.DSG	11-1-2013	15:20:52	258668.000000	5173.360000	-0.203125	0.882813	-0.460938	0.300917	-0.431193	0.109174	-3.814697	-8.911133	-2.151489
C:\Users\cware\Desktop\Steller25Nov\TagTesting25Nov2013\M12.DSG	11-1-2013	15:20:52	258669.000000	5173.380000	-0.039063	0.933594	-0.558594	0.301835	-0.431193	0.110092	0.564575	-24.398804	-2.929688
C:\Users\cware\Desktop\Steller25Nov\TagTesting25Nov2013\M12.DSG	11-1-2013	15:20:52	258670.000000	5173.400000	-0.058594	0.937500	-0.707031	0.301835	-0.431193	0.109174	7.293701	-21.835327	-1.190186
C:\Users\cware\Desktop\Steller25Nov\TagTesting25Nov2013\M12.DSG	11-1-2013	15:20:52	258671.000000	5173.420000	-0.074219	0.937500	-0.746094	0.302752	-0.431193	0.111927	5.935669	5.950928	-7.568359
C:\Users\cware\Desktop\Steller25Nov\TagTesting25Nov2013\M12.DSG	11-1-2013	15:20:52	258672.000000	5173.440000	0.000000	0.968750	-0.722656	0.302752	-0.430275	0.112844	4.928589	11.566162	-7.904053
C:\Users\cware\Desktop\Steller25Nov\TagTesting25Nov2013\M12.DSG	11-1-2013	15:20:52	258673.000000	5173.460000	0.144531	0.957031	-0.738281	0.300000	-0.429358	0.117431	6.622314	1.296997	-14.022827
C:\Users\cware\Desktop\Steller25Nov\TagTesting25Nov2013\M12.DSG	11-1-2013	15:20:52	258674.000000	5173.480000	0.148438	0.910156	-0.769531	0.299083	-0.429358	0.119266	12.466431	15.762329	-11.245728
C:\Users\cware\Desktop\Steller25Nov\TagTesting25Nov2013\M12.DSG	11-1-2013	15:20:52	258675.000000	5173.500000	0.148438	0.878906	-0.789063	0.297248	-0.428440	0.123853	12.069702	20.767212	-9.490967
C:\Users\cware\Desktop\Steller25Nov\TagTesting25Nov2013\M12.DSG	11-1-2013	15:20:52	258676.000000	5173.520000	0.257813	0.898438	-0.816406	0.296330	-0.429358	0.127523	10.482788	7.965088	-7.659912
C:\Users\cware\Desktop\Steller25Nov\TagTesting25Nov2013\M12.DSG	11-1-2013	15:20:52	258677.000000	5173.540000	0.246094	0.867188	-0.820313	0.294495	-0.428440	0.131193	6.042480	17.318726	-5.691528
C:\Users\cware\Desktop\Steller25Nov\TagTesting25Nov2013\M12.DSG	11-1-2013	15:20:52	258678.000000	5173.560000	0.265625	0.843750	-0.824219	0.295413	-0.427523	0.132110	-3.860474	-0.778198	-2.990723
C:\Users\cware\Desktop\Steller25Nov\TagTesting25Nov2013\M12.DSG	11-1-2013	15:20:52	258679.000000	5173.580000	0.214844	0.863281	-0.781250	0.295413	-0.426606	0.133028	-9.338379	9.628296	-0.137329
C:\Users\cware\Desktop\Steller25Nov\TagTesting25Nov2013\M12.DSG	11-1-2013	15:20:52	258680.000000	5173.600000	0.210938	0.945313	-0.742188	0.295413	-0.426606	0.133028	-17.486572	6.729126	-4.608154
C:\Users\cware\Desktop\Steller25Nov\TagTesting25Nov2013\M12.DSG	11-1-2013	15:20:52	258681.000000	5173.620000	0.187500	1.011719	-0.687500	0.295413	-0.428440	0.129358	-15.823364	0.488281	-6.881714
C:\Users\cware\Desktop\Steller25Nov\TagTesting25Nov2013\M12.DSG	11-1-2013	15:20:52	258682.000000	5173.640000	0.179688	1.023438	-0.671875	0.295413	-0.427523	0.128440	-9.750366	-10.955811	-3.021240
C:\Users\cware\Desktop\Steller25Nov\TagTesting25Nov2013\M12.DSG	11-1-2013	15:20:52	258683.000000	5173.660000	0.027344	0.949219	-0.660156	0.295413	-0.426606	0.127523	-2.578735	4.058838	-2.899170
C:\Users\cware\Desktop\Steller25Nov\TagTesting25Nov2013\M12.DSG	11-1-2013	15:20:52	258684.000000	5173.680000	0.066406	0.968750	-0.656250	0.293578	-0.427523	0.126606	1.129150	3.051758	-5.401611
C:\Users\cware\Desktop\Steller25Nov\TagTesting25Nov2013\M12.DSG	11-1-2013	15:20:52	258685.000000	5173.700000	0.078125	0.910156	-0.582031	0.293578	-0.428440	0.127523	-12.008667	11.978149	-10.589600
C:\Users\cware\Desktop\Steller25Nov\TagTesting25Nov2013\M12.DSG	11-1-2013	15:20:52	258686.000000	5173.720000	0.093750	0.925781	-0.613281	0.292661	-0.427523	0.126606	-16.006470	-9.704590	-12.207031
C:\Users\cware\Desktop\Steller25Nov\TagTesting25Nov2013\M12.DSG	11-1-2013	15:20:52	258687.000000	5173.740000	-0.070313	0.949219	-0.675781	0.292661	-0.428440	0.124771	-4.669189	10.238647	-1.632690
C:\Users\cware\Desktop\Steller25Nov\TagTesting25Nov2013\M12.DSG	11-1-2013	15:20:52	258688.000000	5173.760000	-0.113281	0.992188	-0.679688	0.293578	-0.427523	0.126606	-8.651733	6.225586	-4.348755
C:\Users\cware\Desktop\Steller25Nov\TagTesting25Nov2013\M12.DSG	11-1-2013	15:20:52	258689.000000	5173.780000	-0.175781	0.976563	-0.636719	0.292661	-0.429358	0.126606	16.036987	0.854492	-2.075195
C:\Users\cware\Desktop\Steller25Nov\TagTesting25Nov2013\M12.DSG	11-1-2013	15:20:52	258690.000000	5173.800000	-0.101563	0.988281	-0.609375	0.292661	-0.427523	0.129358	22.583008	-11.642456	-2.868652
C:\Users\cware\Desktop\Steller25Nov\TagTesting25Nov2013\M12.DSG	11-1-2013	15:20:52	258691.000000	5173.820000	-0.136719	0.949219	-0.574219	0.291743	-0.428440	0.133028	12.802124	0.930786	-14.175415
C:\Users\cware\Desktop\Steller25Nov\TagTesting25Nov2013\M12.DSG	11-1-2013	15:20:52	258692.000000	5173.840000	-0.101563	0.921875	-0.589844	0.291743	-0.429358	0.135780	14.144897	2.075195	-11.459351
C:\Users\cware\Desktop\Steller25Nov\TagTesting25Nov2013\M12.DSG	11-1-2013	15:20:52	258693.000000	5173.860000	-0.121094	0.898438	-0.574219	0.288991	-0.427523	0.137615	4.043579	18.997192	-11.566162
C:\Users\cware\Desktop\Steller25Nov\TagTesting25Nov2013\M12.DSG	11-1-2013	15:20:52	258694.000000	5173.880000	-0.062500	0.851563	-0.562500	0.288991	-0.427523	0.144037	-0.595093	15.899658	-15.426636
C:\Users\cware\Desktop\Steller25Nov\TagTesting25Nov2013\M12.DSG	11-1-2013	15:20:52	258695.000000	5173.900000	-0.058594	0.835938	-0.582031	0.287156	-0.426606	0.146789	2.334595	19.638062	-9.490967
C:\Users\cware\Desktop\Steller25Nov\TagTesting25Nov2013\M12.DSG	11-1-2013	15:20:52	258696.000000	5173.920000	-0.042969	0.847656	-0.597656	0.285321	-0.427523	0.153211	5.218506	27.053833	-6.591797
C:\Users\cware\Desktop\Steller25Nov\TagTesting25Nov2013\M12.DSG	11-1-2013	15:20:52	258697.000000	5173.940000	0.003906	0.843750	-0.589844	0.283486	-0.427523	0.155046	20.278931	-7.675171	-8.255005
C:\Users\cware\Desktop\Steller25Nov\TagTesting25Nov2013\M12.DSG	11-1-2013	15:20:52	258698.000000	5173.960000	-0.074219	0.898438	-0.640625	0.280734	-0.426606	0.160550	21.408081	-0.671387	-4.150391
C:\Users\cware\Desktop\Steller25Nov\TagTesting25Nov2013\M12.DSG	11-1-2013	15:20:52	258699.000000	5173.980000	-0.093750	0.894531	-0.640625	0.279817	-0.425688	0.163303	26.473999	7.095337	-9.719849
C:\Users\cware\Desktop\Steller25Nov\TagTesting25Nov2013\M12.DSG	11-1-2013	15:20:52	258700.000000	5174.000000	-0.019531	0.894531	-0.664063	0.278899	-0.424771	0.169725	25.024414	-6.988525	-10.864258
C:\Users\cware\Desktop\Steller25Nov\TagTesting25Nov2013\M12.DSG	11-1-2013	15:20:52	258701.000000	5174.020000	-0.113281	0.894531	-0.710938	0.278899	-0.424771	0.173394	9.185791	5.538940	-9.521484
C:\Users\cware\Desktop\Steller25Nov\TagTesting25Nov2013\M12.DSG	11-1-2013	15:20:52	258702.000000	5174.040000	-0.085938	0.925781	-0.746094	0.277982	-0.422936	0.178899	14.984131	0.396729	-11.047363
C:\Users\cware\Desktop\Steller25Nov\TagTesting25Nov2013\M12.DSG	11-1-2013	15:20:52	258703.000000	5174.060000	-0.171875	0.929688	-0.753906	0.276147	-0.422936	0.180734	7.904053	17.791748	-11.413574
C:\Users\cware\Desktop\Steller25Nov\TagTesting25Nov2013\M12.DSG	11-1-2013	15:20:52	258704.000000	5174.080000	0.007813	0.945313	-0.699219	0.276147	-0.421101	0.186239	12.100220	3.845215	-13.580322
C:\Users\cware\Desktop\Steller25Nov\TagTesting25Nov2013\M12.DSG	11-1-2013	15:20:52	258705.000000	5174.100000	-0.058594	0.964844	-0.722656	0.275229	-0.421101	0.189908	13.229370	-1.022339	-12.878418
C:\Users\cware\Desktop\Steller25Nov\TagTesting25Nov2013\M12.DSG	11-1-2013	15:20:52	258706.000000	5174.120000	-0.136719	0.917969	-0.761719	0.273394	-0.420183	0.198165	7.919312	21.575928	-11.886597
C:\Users\cware\Desktop\Steller25Nov\TagTesting25Nov2013\M12.DSG	11-1-2013	15:20:52	258707.000000	5174.140000	0.011719	0.886719	-0.746094	0.273394	-0.419266	0.200917	6.011963	-0.686646	-13.076782
C:\Users\cware\Desktop\Steller25Nov\TagTesting25Nov2013\M12.DSG	11-1-2013	15:20:52	258708.000000	5174.160000	-0.140625	0.910156	-0.773438	0.271560	-0.419266	0.203670	7.019043	7.385254	-9.078979
C:\Users\cware\Desktop\Steller25Nov\TagTesting25Nov2013\M12.DSG	11-1-2013	15:20:52	258709.000000	5174.180000	-0.035156	0.929688	-0.699219	0.270642	-0.416514	0.210092	27.145386	-8.087158	-3.860474
C:\Users\cware\Desktop\Steller25Nov\TagTesting25Nov2013\M12.DSG	11-1-2013	15:20:52	258710.000000	5174.200000	-0.070313	0.878906	-0.714844	0.270642	-0.415596	0.214679	23.101807	6.362915	-5.950928
C:\Users\cware\Desktop\Steller25Nov\TagTesting25Nov2013\M12.DSG	11-1-2013	15:20:52	258711.000000	5174.220000	-0.062500	0.816406	-0.730469	0.268807	-0.415596	0.221101	25.878906	6.271362	-5.264282
C:\Users\cware\Desktop\Steller25Nov\TagTesting25Nov2013\M12.DSG	11-1-2013	15:20:52	258712.000000	5174.240000	-0.062500	0.816406	-0.730469	0.267890	-0.412844	0.223853	24.002075	-1.724243	-4.501343
C:\Users\cware\Desktop\Steller25Nov\TagTesting25Nov2013\M12.DSG	11-1-2013	15:20:52	258713.000000	5174.260000	-0.042969	0.820313	-0.750000	0.267890	-0.411009	0.233028	23.361206	-6.439209	-3.860474
C:\Users\cware\Desktop\Steller25Nov\TagTesting25Nov2013\M12.DSG	11-1-2013	15:20:52	258714.000000	5174.280000	-0.027344	0.843750	-0.726563	0.267890	-0.409174	0.235780	22.293091	-0.900269	-2.090454
C:\Users\cware\Desktop\Steller25Nov\TagTesting25Nov2013\M12.DSG	11-1-2013	15:20:52	258715.000000	5174.300000	-0.042969	0.777344	-0.730469	0.267890	-0.408257	0.241284	24.353027	-1.296997	-4.959106
C:\Users\cware\Desktop\Steller25Nov\TagTesting25Nov2013\M12.DSG	11-1-2013	15:20:52	258716.000000	5174.320000	-0.039063	0.765625	-0.734375	0.266972	-0.408257	0.244037	19.622803	-7.949829	-5.783081
C:\Users\cware\Desktop\Steller25Nov\TagTesting25Nov2013\M12.DSG	11-1-2013	15:20:52	258717.000000	5174.340000	-0.031250	0.789063	-0.750000	0.266972	-0.405505	0.249541	15.533447	4.058838	-3.265381
C:\Users\cware\Desktop\Steller25Nov\TagTesting25Nov2013\M12.DSG	11-1-2013	15:20:52	258718.000000	5174.360000	0.027344	0.789063	-0.753906	0.266055	-0.405505	0.252294	16.906738	-18.341064	-7.888794
C:\Users\cware\Desktop\Steller25Nov\TagTesting25Nov2013\M12.DSG	11-1-2013	15:20:52	258719.000000	5174.380000	-0.078125	0.777344	-0.769531	0.266972	-0.402752	0.258716	12.161255	7.354736	-8.193970
C:\Users\cware\Desktop\Steller25Nov\TagTesting25Nov2013\M12.DSG	11-1-2013	15:20:52	258720.000000	5174.400000	0.015625	0.773438	-0.726563	0.266972	-0.401835	0.261468	8.834839	1.892090	-8.193970
C:\Users\cware\Desktop\Steller25Nov\TagTesting25Nov2013\M12.DSG	11-1-2013	15:20:52	258721.000000	5174.420000	0.027344	0.750000	-0.792969	0.264220	-0.400000	0.267890	14.648438	6.683350	-4.470825
C:\Users\cware\Desktop\Steller25Nov\TagTesting25Nov2013\M12.DSG	11-1-2013	15:20:52	258722.000000	5174.440000	0.011719	0.734375	-0.746094	0.266055	-0.399083	0.271560	10.665894	8.834839	-5.844116
C:\Users\cware\Desktop\Steller25Nov\TagTesting25Nov2013\M12.DSG	11-1-2013	15:20:52	258723.000000	5174.460000	0.007813	0.730469	-0.773438	0.263303	-0.397248	0.276147	19.531250	-6.484985	-3.402710
C:\Users\cware\Desktop\Steller25Nov\TagTesting25Nov2013\M12.DSG	11-1-2013	15:20:52	258724.000000	5174.480000	-0.027344	0.714844	-0.792969	0.264220	-0.394495	0.279817	17.333984	2.929688	-0.091553
C:\Users\cware\Desktop\Steller25Nov\TagTesting25Nov2013\M12.DSG	11-1-2013	15:20:52	258725.000000	5174.500000	-0.007813	0.710938	-0.820313	0.263303	-0.393578	0.285321	30.944824	-7.583618	0.396729
C:\Users\cware\Desktop\Steller25Nov\TagTesting25Nov2013\M12.DSG	11-1-2013	15:20:52	258726.000000	5174.520000	-0.031250	0.738281	-0.863281	0.265138	-0.391743	0.288991	23.086548	-3.219604	-3.402710
C:\Users\cware\Desktop\Steller25Nov\TagTesting25Nov2013\M12.DSG	11-1-2013	15:20:52	258727.000000	5174.540000	-0.050781	0.761719	-0.832031	0.264220	-0.388991	0.295413	20.385742	-3.173828	-3.753662
C:\Users\cware\Desktop\Steller25Nov\TagTesting25Nov2013\M12.DSG	11-1-2013	15:20:52	258728.000000	5174.560000	0.039063	0.714844	-0.796875	0.265138	-0.387156	0.300000	17.028809	-4.760742	-4.913330
C:\Users\cware\Desktop\Steller25Nov\TagTesting25Nov2013\M12.DSG	11-1-2013	15:20:52	258729.000000	5174.580000	0.003906	0.726563	-0.816406	0.265138	-0.385321	0.305505	22.018433	5.569458	-0.732422
C:\Users\cware\Desktop\Steller25Nov\TagTesting25Nov2013\M12.DSG	11-1-2013	15:20:52	258730.000000	5174.600000	-0.027344	0.687500	-0.808594	0.265138	-0.383486	0.306422	23.315430	-5.355835	-3.692627
C:\Users\cware\Desktop\Steller25Nov\TagTesting25Nov2013\M12.DSG	11-1-2013	15:20:52	258731.000000	5174.620000	-0.027344	0.691406	-0.847656	0.266055	-0.381651	0.311927	21.667480	-3.402710	-1.525879
C:\Users\cware\Desktop\Steller25Nov\TagTesting25Nov2013\M12.DSG	11-1-2013	15:20:52	258732.000000	5174.640000	-0.031250	0.648438	-0.847656	0.265138	-0.377982	0.319266	18.142700	8.590698	-1.174927
C:\Users\cware\Desktop\Steller25Nov\TagTesting25Nov2013\M12.DSG	11-1-2013	15:20:52	258733.000000	5174.660000	0.023438	0.671875	-0.828125	0.266055	-0.377982	0.322018	18.569946	-5.798340	-3.463745
C:\Users\cware\Desktop\Steller25Nov\TagTesting25Nov2013\M12.DSG	11-1-2013	15:20:52	258734.000000	5174.680000	0.027344	0.707031	-0.867188	0.266055	-0.373394	0.327523	14.297485	7.781982	-2.014160
C:\Users\cware\Desktop\Steller25Nov\TagTesting25Nov2013\M12.DSG	11-1-2013	15:20:52	258735.000000	5174.700000	-0.023438	0.671875	-0.863281	0.265138	-0.371560	0.330275	15.045166	3.738403	-2.639771
C:\Users\cware\Desktop\Steller25Nov\TagTesting25Nov2013\M12.DSG	11-1-2013	15:20:52	258736.000000	5174.720000	0.050781	0.683594	-0.859375	0.265138	-0.368807	0.335780	14.312744	-2.670288	-2.792358
C:\Users\cware\Desktop\Steller25Nov\TagTesting25Nov2013\M12.DSG	11-1-2013	15:20:52	258737.000000	5174.740000	0.031250	0.664063	-0.882813	0.265138	-0.368807	0.338532	23.681641	-1.220703	0.289917
C:\Users\cware\Desktop\Steller25Nov\TagTesting25Nov2013\M12.DSG	11-1-2013	15:20:52	258738.000000	5174.760000	0.031250	0.664063	-0.882813	0.266972	-0.364220	0.344037	22.598267	-13.839722	-2.105713
C:\Users\cware\Desktop\Steller25Nov\TagTesting25Nov2013\M12.DSG	11-1-2013	15:20:52	258739.000000	5174.780000	-0.074219	0.644531	-0.890625	0.266055	-0.362385	0.346789	17.059326	16.723633	1.510620
C:\Users\cware\Desktop\Steller25Nov\TagTesting25Nov2013\M12.DSG	11-1-2013	15:20:52	258740.000000	5174.800000	0.015625	0.605469	-0.878906	0.266055	-0.361468	0.351376	11.184692	2.548218	-2.258301
C:\Users\cware\Desktop\Steller25Nov\TagTesting25Nov2013\M12.DSG	11-1-2013	15:20:52	258741.000000	5174.820000	-0.011719	0.574219	-0.910156	0.265138	-0.359633	0.353211	7.034302	2.288818	-1.632690
C:\Users\cware\Desktop\Steller25Nov\TagTesting25Nov2013\M12.DSG	11-1-2013	15:20:52	258742.000000	5174.840000	0.003906	0.597656	-0.894531	0.266055	-0.356881	0.355963	4.837036	-0.503540	-2.304077
C:\Users\cware\Desktop\Steller25Nov\TagTesting25Nov2013\M12.DSG	11-1-2013	15:20:52	258743.000000	5174.860000	0.027344	0.632813	-0.914063	0.264220	-0.357798	0.355963	1.937866	-9.628296	-6.805420
C:\Users\cware\Desktop\Steller25Nov\TagTesting25Nov2013\M12.DSG	11-1-2013	15:20:52	258744.000000	5174.880000	-0.019531	0.593750	-0.921875	0.265138	-0.357798	0.355963	-2.151489	5.340576	-8.956909
C:\Users\cware\Desktop\Steller25Nov\TagTesting25Nov2013\M12.DSG	11-1-2013	15:20:52	258745.000000	5174.900000	0.050781	0.644531	-0.832031	0.264220	-0.356881	0.356881	1.037598	-11.825562	-7.385254
C:\Users\cware\Desktop\Steller25Nov\TagTesting25Nov2013\M12.DSG	11-1-2013	15:20:52	258746.000000	5174.920000	0.019531	0.664063	-0.875000	0.264220	-0.355963	0.357798	-1.312256	-5.569458	-4.898071
C:\Users\cware\Desktop\Steller25Nov\TagTesting25Nov2013\M12.DSG	11-1-2013	15:20:52	258747.000000	5174.940000	0.023438	0.675781	-0.890625	0.263303	-0.356881	0.359633	-2.105713	-7.446289	-3.997803
C:\Users\cware\Desktop\Steller25Nov\TagTesting25Nov2013\M12.DSG	11-1-2013	15:20:52	258748.000000	5174.960000	-0.035156	0.660156	-0.890625	0.264220	-0.357798	0.358716	-5.233765	4.577637	-1.525879
C:\Users\cware\Desktop\Steller25Nov\TagTesting25Nov2013\M12.DSG	11-1-2013	15:20:52	258749.000000	5174.980000	0.093750	0.660156	-0.871094	0.263303	-0.355963	0.358716	-5.462646	-20.706177	-3.692627
C:\Users\cware\Desktop\Steller25Nov\TagTesting25Nov2013\M12.DSG	11-1-2013	15:20:52	258750.000000	5175.000000	-0.007813	0.625000	-0.886719	0.265138	-0.355963	0.358716	-2.044678	-11.734009	-1.464844
C:\Users\cware\Desktop\Steller25Nov\TagTesting25Nov2013\M12.DSG	11-1-2013	15:20:52	258751.000000	5175.020000	0.019531	0.652344	-0.921875	0.266972	-0.356881	0.357798	-8.178711	-16.067505	-1.785278
C:\Users\cware\Desktop\Steller25Nov\TagTesting25Nov2013\M12.DSG	11-1-2013	15:20:52	258752.000000	5175.040000	-0.039063	0.585938	-0.921875	0.268807	-0.356881	0.357798	-11.550903	-7.461548	-3.158569
C:\Users\cware\Desktop\Steller25Nov\TagTesting25Nov2013\M12.DSG	11-1-2013	15:20:52	258753.000000	5175.060000	-0.011719	0.597656	-0.847656	0.268807	-0.356881	0.354128	-18.341064	-12.008667	-5.889893
C:\Users\cware\Desktop\Steller25Nov\TagTesting25Nov2013\M12.DSG	11-1-2013	15:20:52	258754.000000	5175.080000	-0.011719	0.605469	-0.843750	0.269725	-0.358716	0.352294	-19.638062	-7.522583	-4.730225
C:\Users\cware\Desktop\Steller25Nov\TagTesting25Nov2013\M12.DSG	11-1-2013	15:20:52	258755.000000	5175.100000	-0.050781	0.613281	-0.847656	0.271560	-0.362385	0.348624	-20.370483	-10.559082	-2.227783
C:\Users\cware\Desktop\Steller25Nov\TagTesting25Nov2013\M12.DSG	11-1-2013	15:20:52	258756.000000	5175.120000	0.039063	0.652344	-0.824219	0.271560	-0.363303	0.347706	-23.468018	-19.165039	-4.730225
C:\Users\cware\Desktop\Steller25Nov\TagTesting25Nov2013\M12.DSG	11-1-2013	15:20:52	258757.000000	5175.140000	-0.046875	0.640625	-0.804688	0.273394	-0.365138	0.342202	-23.239136	-7.827759	-4.409790
C:\Users\cware\Desktop\Steller25Nov\TagTesting25Nov2013\M12.DSG	11-1-2013	15:20:52	258758.000000	5175.160000	-0.058594	0.644531	-0.851563	0.274312	-0.366972	0.340367	-31.677246	-6.896973	-5.737305
C:\Users\cware\Desktop\Steller25Nov\TagTesting25Nov2013\M12.DSG	11-1-2013	15:20:52	258759.000000	5175.180000	-0.019531	0.644531	-0.800781	0.273394	-0.369725	0.333945	-35.308838	-10.971069	-6.286621
C:\Users\cware\Desktop\Steller25Nov\TagTesting25Nov2013\M12.DSG	11-1-2013	15:20:52	258760.000000	5175.200000	-0.011719	0.656250	-0.800781	0.275229	-0.371560	0.331193	-34.149170	-13.977051	-5.798340
C:\Users\cware\Desktop\Steller25Nov\TagTesting25Nov2013\M12.DSG	11-1-2013	15:20:52	258761.000000	5175.220000	-0.066406	0.660156	-0.804688	0.275229	-0.374312	0.323853	-29.159546	-11.917114	-1.525879
C:\Users\cware\Desktop\Steller25Nov\TagTesting25Nov2013\M12.DSG	11-1-2013	15:20:52	258762.000000	5175.240000	-0.027344	0.667969	-0.804688	0.277064	-0.376147	0.321101	-35.354614	-18.798828	-3.173828
C:\Users\cware\Desktop\Steller25Nov\TagTesting25Nov2013\M12.DSG	11-1-2013	15:20:52	258763.000000	5175.260000	-0.074219	0.664063	-0.796875	0.277982	-0.378899	0.313761	-32.608032	-11.459351	-2.105713
C:\Users\cware\Desktop\Steller25Nov\TagTesting25Nov2013\M12.DSG	11-1-2013	15:20:52	258764.000000	5175.280000	-0.042969	0.675781	-0.722656	0.277982	-0.381651	0.310092	-33.233643	-9.201050	1.403809
C:\Users\cware\Desktop\Steller25Nov\TagTesting25Nov2013\M12.DSG	11-1-2013	15:20:52	258765.000000	5175.300000	-0.050781	0.730469	-0.757813	0.280734	-0.384404	0.301835	-34.515381	-23.941040	-0.289917
C:\Users\cware\Desktop\Steller25Nov\TagTesting25Nov2013\M12.DSG	11-1-2013	15:20:52	258766.000000	5175.320000	-0.050781	0.730469	-0.757813	0.282569	-0.386239	0.298165	-35.629272	-21.438599	0.183105
C:\Users\cware\Desktop\Steller25Nov\TagTesting25Nov2013\M12.DSG	11-1-2013	15:20:52	258767.000000	5175.340000	-0.054688	0.695313	-0.738281	0.283486	-0.387156	0.294495	-35.964966	-21.652222	-2.609253
C:\Users\cware\Desktop\Steller25Nov\TagTesting25Nov2013\M12.DSG	11-1-2013	15:20:52	258768.000000	5175.360000	-0.097656	0.734375	-0.753906	0.286239	-0.389908	0.286239	-33.645630	-10.650635	1.449585
C:\Users\cware\Desktop\Steller25Nov\TagTesting25Nov2013\M12.DSG	11-1-2013	15:20:52	258769.000000	5175.380000	-0.074219	0.750000	-0.734375	0.287156	-0.391743	0.282569	-24.841309	-24.642944	-1.083374
C:\Users\cware\Desktop\Steller25Nov\TagTesting25Nov2013\M12.DSG	11-1-2013	15:20:52	258770.000000	5175.400000	-0.093750	0.722656	-0.750000	0.288991	-0.394495	0.277064	-26.596069	-21.560669	0.350952
C:\Users\cware\Desktop\Steller25Nov\TagTesting25Nov2013\M12.DSG	11-1-2013	15:20:52	258771.000000	5175.420000	-0.089844	0.750000	-0.726563	0.290826	-0.395413	0.272477	-22.781372	-19.836426	-0.717163
C:\Users\cware\Desktop\Steller25Nov\TagTesting25Nov2013\M12.DSG	11-1-2013	15:20:52	258772.000000	5175.440000	-0.070313	0.761719	-0.742188	0.292661	-0.396330	0.266972	-25.772095	-23.391724	-0.961304
C:\Users\cware\Desktop\Steller25Nov\TagTesting25Nov2013\M12.DSG	11-1-2013	15:20:52	258773.000000	5175.460000	-0.179688	0.730469	-0.785156	0.294495	-0.398165	0.264220	-28.778076	-6.835938	-0.106812
C:\Users\cware\Desktop\Steller25Nov\TagTesting25Nov2013\M12.DSG	11-1-2013	15:20:52	258774.000000	5175.480000	-0.074219	0.757813	-0.726563	0.296330	-0.400000	0.258716	-24.093628	-20.568848	-0.900269
C:\Users\cware\Desktop\Steller25Nov\TagTesting25Nov2013\M12.DSG	11-1-2013	15:20:52	258775.000000	5175.500000	-0.148438	0.777344	-0.734375	0.297248	-0.400000	0.254128	-21.820068	-13.076782	1.480103
C:\Users\cware\Desktop\Steller25Nov\TagTesting25Nov2013\M12.DSG	11-1-2013	15:20:52	258776.000000	5175.520000	-0.093750	0.796875	-0.742188	0.299083	-0.401835	0.249541	-20.629883	-18.203735	-1.388550
C:\Users\cware\Desktop\Steller25Nov\TagTesting25Nov2013\M12.DSG	11-1-2013	15:20:52	258777.000000	5175.540000	-0.132813	0.730469	-0.734375	0.300000	-0.402752	0.247706	-23.254395	-15.075684	-0.137329
C:\Users\cware\Desktop\Steller25Nov\TagTesting25Nov2013\M12.DSG	11-1-2013	15:20:52	258778.000000	5175.560000	-0.144531	0.777344	-0.738281	0.300917	-0.404587	0.241284	-22.064209	-12.329102	-2.502441
C:\Users\cware\Desktop\Steller25Nov\TagTesting25Nov2013\M12.DSG	11-1-2013	15:20:52	258779.000000	5175.580000	-0.144531	0.796875	-0.699219	0.300917	-0.403670	0.239450	-23.834229	-11.581421	-6.027222
C:\Users\cware\Desktop\Steller25Nov\TagTesting25Nov2013\M12.DSG	11-1-2013	15:20:52	258780.000000	5175.600000	-0.117188	0.761719	-0.707031	0.301835	-0.407339	0.234862	-25.833130	-10.452271	-5.279541
C:\Users\cware\Desktop\Steller25Nov\TagTesting25Nov2013\M12.DSG	11-1-2013	15:20:52	258781.000000	5175.620000	-0.140625	0.757813	-0.726563	0.302752	-0.408257	0.231193	-26.016235	-10.482788	-3.845215
C:\Users\cware\Desktop\Steller25Nov\TagTesting25Nov2013\M12.DSG	11-1-2013	15:20:52	258782.000000	5175.640000	-0.187500	0.777344	-0.730469	0.302752	-0.409174	0.229358	-23.788452	-5.981445	-2.151489
C:\Users\cware\Desktop\Steller25Nov\TagTesting25Nov2013\M12.DSG	11-1-2013	15:20:52	258783.000000	5175.660000	-0.160156	0.757813	-0.769531	0.303670	-0.409174	0.222936	-24.307251	-7.614136	-2.639771
C:\Users\cware\Desktop\Steller25Nov\TagTesting25Nov2013\M12.DSG	11-1-2013	15:20:52	258784.000000	5175.680000	-0.171875	0.742188	-0.726563	0.303670	-0.410092	0.220183	-24.215698	-13.977051	-2.456665
C:\Users\cware\Desktop\Steller25Nov\TagTesting25Nov2013\M12.DSG	11-1-2013	15:20:52	258785.000000	5175.700000	-0.144531	0.812500	-0.753906	0.305505	-0.412844	0.214679	-26.519775	-9.872437	-0.442505
C:\Users\cware\Desktop\Steller25Nov\TagTesting25Nov2013\M12.DSG	11-1-2013	15:20:52	258786.000000	5175.720000	-0.089844	0.843750	-0.765625	0.305505	-0.411927	0.211927	-32.958984	-21.469116	-1.342773
C:\Users\cware\Desktop\Steller25Nov\TagTesting25Nov2013\M12.DSG	11-1-2013	15:20:52	258787.000000	5175.740000	-0.187500	0.820313	-0.804688	0.305505	-0.412844	0.203670	-42.526245	-28.701782	1.205444
C:\Users\cware\Desktop\Steller25Nov\TagTesting25Nov2013\M12.DSG	11-1-2013	15:20:52	258788.000000	5175.760000	-0.125000	0.812500	-0.812500	0.308257	-0.415596	0.198165	-49.270630	-11.825562	3.875732
C:\Users\cware\Desktop\Steller25Nov\TagTesting25Nov2013\M12.DSG	11-1-2013	15:20:52	258789.000000	5175.780000	-0.289063	0.839844	-0.792969	0.311927	-0.418349	0.187156	-44.540405	-8.560181	1.861572
C:\Users\cware\Desktop\Steller25Nov\TagTesting25Nov2013\M12.DSG	11-1-2013	15:20:52	258790.000000	5175.800000	-0.207031	0.863281	-0.683594	0.311927	-0.421101	0.180734	-39.321899	-23.849487	-4.333496
C:\Users\cware\Desktop\Steller25Nov\TagTesting25Nov2013\M12.DSG	11-1-2013	15:20:52	258791.000000	5175.820000	-0.230469	0.890625	-0.628906	0.311927	-0.421101	0.172477	-33.340454	-5.218506	0.106812
C:\Users\cware\Desktop\Steller25Nov\TagTesting25Nov2013\M12.DSG	11-1-2013	15:20:52	258792.000000	5175.840000	-0.230469	0.890625	-0.628906	0.312844	-0.422936	0.167890	-29.190063	-7.858276	1.541138
C:\Users\cware\Desktop\Steller25Nov\TagTesting25Nov2013\M12.DSG	11-1-2013	15:20:52	258793.000000	5175.860000	-0.183594	0.878906	-0.691406	0.313761	-0.422018	0.161468	-20.950317	-6.378174	2.914429
C:\Users\cware\Desktop\Steller25Nov\TagTesting25Nov2013\M12.DSG	11-1-2013	15:20:52	258794.000000	5175.880000	-0.089844	0.933594	-0.707031	0.315596	-0.422018	0.159633	-12.496948	-11.962891	-1.174927
C:\Users\cware\Desktop\Steller25Nov\TagTesting25Nov2013\M12.DSG	11-1-2013	15:20:52	258795.000000	5175.900000	-0.117188	0.886719	-0.734375	0.316514	-0.423853	0.157798	-8.285522	-2.441406	-2.838135
C:\Users\cware\Desktop\Steller25Nov\TagTesting25Nov2013\M12.DSG	11-1-2013	15:20:52	258796.000000	5175.920000	-0.054688	0.875000	-0.769531	0.316514	-0.423853	0.157798	-5.020142	8.453369	-3.692627
C:\Users\cware\Desktop\Steller25Nov\TagTesting25Nov2013\M12.DSG	11-1-2013	15:20:52	258797.000000	5175.940000	-0.015625	0.855469	-0.800781	0.314679	-0.422936	0.157798	-6.530762	10.726929	-7.064819
C:\Users\cware\Desktop\Steller25Nov\TagTesting25Nov2013\M12.DSG	11-1-2013	15:20:52	258798.000000	5175.960000	0.023438	0.871094	-0.789063	0.313761	-0.422018	0.158716	-8.682251	13.946533	-9.948730
C:\Users\cware\Desktop\Steller25Nov\TagTesting25Nov2013\M12.DSG	11-1-2013	15:20:52	258799.000000	5175.980000	0.078125	0.875000	-0.753906	0.311927	-0.422936	0.156881	-9.704590	14.053345	-13.534546
C:\Users\cware\Desktop\Steller25Nov\TagTesting25Nov2013\M12.DSG	11-1-2013	15:20:52	258800.000000	5176.000000	0.082031	0.871094	-0.804688	0.311009	-0.422936	0.157798	-8.712769	4.013062	-15.777588
C:\Users\cware\Desktop\Steller25Nov\TagTesting25Nov2013\M12.DSG	11-1-2013	15:20:52	258801.000000	5176.020000	0.109375	0.804688	-0.796875	0.307339	-0.422018	0.155046	-17.364502	7.751465	-12.939453
C:\Users\cware\Desktop\Steller25Nov\TagTesting25Nov2013\M12.DSG	11-1-2013	15:20:52	258802.000000	5176.040000	0.101563	0.812500	-0.820313	0.306422	-0.423853	0.155046	-15.930176	6.729126	-12.176514
C:\Users\cware\Desktop\Steller25Nov\TagTesting25Nov2013\M12.DSG	11-1-2013	15:20:52	258803.000000	5176.060000	0.078125	0.859375	-0.785156	0.306422	-0.424771	0.151376	-21.270752	21.118164	-9.338379
C:\Users\cware\Desktop\Steller25Nov\TagTesting25Nov2013\M12.DSG	11-1-2013	15:20:52	258804.000000	5176.080000	0.167969	0.867188	-0.742188	0.303670	-0.424771	0.147706	-28.579712	0.015259	-10.879517
C:\Users\cware\Desktop\Steller25Nov\TagTesting25Nov2013\M12.DSG	11-1-2013	15:20:52	258805.000000	5176.100000	0.113281	0.871094	-0.707031	0.302752	-0.424771	0.144954	-36.102295	-5.554199	-11.047363
C:\Users\cware\Desktop\Steller25Nov\TagTesting25Nov2013\M12.DSG	11-1-2013	15:20:52	258806.000000	5176.120000	-0.062500	0.898438	-0.726563	0.300917	-0.425688	0.136697	-38.314819	-6.866455	-14.541626
C:\Users\cware\Desktop\Steller25Nov\TagTesting25Nov2013\M12.DSG	11-1-2013	15:20:52	258807.000000	5176.140000	0.000000	0.871094	-0.683594	0.299083	-0.427523	0.132110	-40.618896	2.777100	-13.549805
C:\Users\cware\Desktop\Steller25Nov\TagTesting25Nov2013\M12.DSG	11-1-2013	15:20:52	258808.000000	5176.160000	0.035156	0.921875	-0.644531	0.296330	-0.427523	0.122936	-39.291382	11.413574	-15.716553
C:\Users\cware\Desktop\Steller25Nov\TagTesting25Nov2013\M12.DSG	11-1-2013	15:20:52	258809.000000	5176.180000	-0.019531	0.886719	-0.648438	0.294495	-0.428440	0.117431	-39.794922	-5.004883	-15.151978
C:\Users\cware\Desktop\Steller25Nov\TagTesting25Nov2013\M12.DSG	11-1-2013	15:20:52	258810.000000	5176.200000	-0.054688	0.933594	-0.625000	0.293578	-0.430275	0.108257	-40.740967	6.820679	-11.779785
C:\Users\cware\Desktop\Steller25Nov\TagTesting25Nov2013\M12.DSG	11-1-2013	15:20:52	258811.000000	5176.220000	0.007813	0.937500	-0.546875	0.292661	-0.431193	0.103670	-40.466309	-6.271362	-9.414673
C:\Users\cware\Desktop\Steller25Nov\TagTesting25Nov2013\M12.DSG	11-1-2013	15:20:52	258812.000000	5176.240000	-0.003906	0.925781	-0.550781	0.289908	-0.430275	0.093578	-40.924072	-10.116577	-11.199951
C:\Users\cware\Desktop\Steller25Nov\TagTesting25Nov2013\M12.DSG	11-1-2013	15:20:52	258813.000000	5176.260000	-0.117188	0.929688	-0.550781	0.288991	-0.432110	0.088073	-42.495728	-3.875732	-9.887695
C:\Users\cware\Desktop\Steller25Nov\TagTesting25Nov2013\M12.DSG	11-1-2013	15:20:52	258814.000000	5176.280000	-0.152344	0.945313	-0.582031	0.288073	-0.433028	0.077982	-42.282104	1.800537	-10.559082
C:\Users\cware\Desktop\Steller25Nov\TagTesting25Nov2013\M12.DSG	11-1-2013	15:20:52	258815.000000	5176.300000	-0.085938	0.917969	-0.511719	0.286239	-0.433945	0.073394	-41.671753	19.409180	-7.553101
C:\Users\cware\Desktop\Steller25Nov\TagTesting25Nov2013\M12.DSG	11-1-2013	15:20:52	258816.000000	5176.320000	-0.148438	0.945313	-0.476563	0.286239	-0.433028	0.066055	-44.677734	7.354736	-9.811401
C:\Users\cware\Desktop\Steller25Nov\TagTesting25Nov2013\M12.DSG	11-1-2013	15:20:52	258817.000000	5176.340000	-0.109375	0.921875	-0.531250	0.283486	-0.433945	0.060550	-42.831421	6.759644	-10.986328
C:\Users\cware\Desktop\Steller25Nov\TagTesting25Nov2013\M12.DSG	11-1-2013	15:20:52	258818.000000	5176.360000	-0.113281	0.914063	-0.488281	0.282569	-0.433945	0.054128	-40.664673	11.825562	-10.971069
C:\Users\cware\Desktop\Steller25Nov\TagTesting25Nov2013\M12.DSG	11-1-2013	15:20:52	258819.000000	5176.380000	-0.070313	1.000000	-0.476563	0.280734	-0.434862	0.045872	-43.289185	-9.597778	-13.595581
C:\Users\cware\Desktop\Steller25Nov\TagTesting25Nov2013\M12.DSG	11-1-2013	15:20:52	258820.000000	5176.400000	-0.144531	1.003906	-0.476563	0.279817	-0.433028	0.040367	-41.656494	28.900146	-9.460449
C:\Users\cware\Desktop\Steller25Nov\TagTesting25Nov2013\M12.DSG	11-1-2013	15:20:52	258821.000000	5176.420000	-0.074219	1.000000	-0.457031	0.277982	-0.433945	0.032110	-39.306641	4.394531	-11.672974
C:\Users\cware\Desktop\Steller25Nov\TagTesting25Nov2013\M12.DSG	11-1-2013	15:20:52	258822.000000	5176.440000	-0.023438	0.980469	-0.421875	0.277982	-0.433945	0.026606	-34.408569	-2.517700	-12.130737
C:\Users\cware\Desktop\Steller25Nov\TagTesting25Nov2013\M12.DSG	11-1-2013	15:20:52	258823.000000	5176.460000	-0.085938	0.976563	-0.414063	0.274312	-0.432110	0.018349	-32.501221	11.840820	-10.528564
C:\Users\cware\Desktop\Steller25Nov\TagTesting25Nov2013\M12.DSG	11-1-2013	15:20:52	258824.000000	5176.480000	-0.031250	0.972656	-0.390625	0.274312	-0.432110	0.015596	-31.997681	-8.453369	-9.536743
C:\Users\cware\Desktop\Steller25Nov\TagTesting25Nov2013\M12.DSG	11-1-2013	15:20:52	258825.000000	5176.500000	-0.144531	0.925781	-0.406250	0.273394	-0.433028	0.007339	-36.422729	10.543823	-6.530762
C:\Users\cware\Desktop\Steller25Nov\TagTesting25Nov2013\M12.DSG	11-1-2013	15:20:52	258826.000000	5176.520000	-0.054688	1.000000	-0.406250	0.272477	-0.433028	0.002752	-36.911011	1.556396	-6.881714
C:\Users\cware\Desktop\Steller25Nov\TagTesting25Nov2013\M12.DSG	11-1-2013	15:20:52	258827.000000	5176.540000	-0.121094	1.046875	-0.398438	0.270642	-0.431193	-0.006422	-33.996582	12.207031	-7.827759
C:\Users\cware\Desktop\Steller25Nov\TagTesting25Nov2013\M12.DSG	11-1-2013	15:20:52	258828.000000	5176.560000	-0.011719	1.058594	-0.355469	0.268807	-0.430275	-0.010092	-31.402588	-11.596680	-9.765625
C:\Users\cware\Desktop\Steller25Nov\TagTesting25Nov2013\M12.DSG	11-1-2013	15:20:52	258829.000000	5176.580000	-0.074219	1.003906	-0.371094	0.268807	-0.431193	-0.018349	-32.394409	-4.379272	-10.314941
C:\Users\cware\Desktop\Steller25Nov\TagTesting25Nov2013\M12.DSG	11-1-2013	15:20:52	258830.000000	5176.600000	-0.066406	1.050781	-0.386719	0.266972	-0.428440	-0.022936	-27.572632	-9.063721	-11.779785
C:\Users\cware\Desktop\Steller25Nov\TagTesting25Nov2013\M12.DSG	11-1-2013	15:20:52	258831.000000	5176.620000	-0.070313	0.988281	-0.371094	0.263303	-0.428440	-0.030275	-23.986816	-6.637573	-11.230469
C:\Users\cware\Desktop\Steller25Nov\TagTesting25Nov2013\M12.DSG	11-1-2013	15:20:52	258832.000000	5176.640000	-0.128906	1.003906	-0.390625	0.264220	-0.428440	-0.034862	-31.280518	12.939453	-10.375977
C:\Users\cware\Desktop\Steller25Nov\TagTesting25Nov2013\M12.DSG	11-1-2013	15:20:52	258833.000000	5176.660000	0.003906	1.011719	-0.320313	0.262385	-0.427523	-0.042202	-26.123047	2.868652	-12.435913
C:\Users\cware\Desktop\Steller25Nov\TagTesting25Nov2013\M12.DSG	11-1-2013	15:20:52	258834.000000	5176.680000	-0.046875	1.003906	-0.320313	0.260550	-0.426606	-0.044954	-25.650024	4.531860	-9.429932
C:\Users\cware\Desktop\Steller25Nov\TagTesting25Nov2013\M12.DSG	11-1-2013	15:20:52	258835.000000	5176.700000	-0.039063	0.996094	-0.363281	0.259633	-0.424771	-0.052294	-33.523560	3.662109	-9.780884
C:\Users\cware\Desktop\Steller25Nov\TagTesting25Nov2013\M12.DSG	11-1-2013	15:20:52	258836.000000	5176.720000	-0.046875	1.023438	-0.281250	0.258716	-0.424771	-0.055046	-33.309937	-3.280640	-10.314941
C:\Users\cware\Desktop\Steller25Nov\TagTesting25Nov2013\M12.DSG	11-1-2013	15:20:52	258837.000000	5176.740000	0.000000	1.003906	-0.281250	0.256881	-0.423853	-0.063303	-32.653809	-0.305176	-8.102417
C:\Users\cware\Desktop\Steller25Nov\TagTesting25Nov2013\M12.DSG	11-1-2013	15:20:52	258838.000000	5176.760000	-0.042969	0.964844	-0.273438	0.255046	-0.422018	-0.065138	-31.845093	7.461548	-6.103516
C:\Users\cware\Desktop\Steller25Nov\TagTesting25Nov2013\M12.DSG	11-1-2013	15:20:52	258839.000000	5176.780000	-0.011719	0.941406	-0.277344	0.255963	-0.422018	-0.074312	-29.144287	7.919312	-2.456665
C:\Users\cware\Desktop\Steller25Nov\TagTesting25Nov2013\M12.DSG	11-1-2013	15:20:52	258840.000000	5176.800000	-0.050781	0.945313	-0.269531	0.255963	-0.421101	-0.076147	-28.594971	2.868652	-8.346558
C:\Users\cware\Desktop\Steller25Nov\TagTesting25Nov2013\M12.DSG	11-1-2013	15:20:52	258841.000000	5176.820000	0.003906	0.976563	-0.242188	0.256881	-0.419266	-0.078899	-36.346436	3.494263	-12.008667
C:\Users\cware\Desktop\Steller25Nov\TagTesting25Nov2013\M12.DSG	11-1-2013	15:20:52	258842.000000	5176.840000	0.027344	1.007813	-0.289063	0.252294	-0.418349	-0.087156	-33.752441	2.655029	-11.398315
C:\Users\cware\Desktop\Steller25Nov\TagTesting25Nov2013\M12.DSG	11-1-2013	15:20:52	258843.000000	5176.860000	0.007813	1.031250	-0.175781	0.252294	-0.417431	-0.089908	-28.747559	-8.972168	-14.205933
C:\Users\cware\Desktop\Steller25Nov\TagTesting25Nov2013\M12.DSG	11-1-2013	15:20:52	258844.000000	5176.880000	0.039063	1.003906	-0.191406	0.250459	-0.415596	-0.098165	-31.661987	7.827759	-13.137817
C:\Users\cware\Desktop\Steller25Nov\TagTesting25Nov2013\M12.DSG	11-1-2013	15:20:52	258845.000000	5176.900000	0.011719	1.050781	-0.210938	0.248624	-0.413761	-0.100000	-25.421143	-0.137329	-10.574341
C:\Users\cware\Desktop\Steller25Nov\TagTesting25Nov2013\M12.DSG	11-1-2013	15:20:52	258846.000000	5176.920000	0.011719	1.050781	-0.210938	0.245872	-0.413761	-0.105505	-30.960083	-1.129150	-9.658813
C:\Users\cware\Desktop\Steller25Nov\TagTesting25Nov2013\M12.DSG	11-1-2013	15:20:52	258847.000000	5176.940000	-0.027344	0.968750	-0.207031	0.246789	-0.411927	-0.107339	-26.016235	9.765625	-8.316040
C:\Users\cware\Desktop\Steller25Nov\TagTesting25Nov2013\M12.DSG	11-1-2013	15:20:52	258848.000000	5176.960000	-0.046875	1.015625	-0.203125	0.245872	-0.411927	-0.112844	-27.038574	2.929688	-7.858276
C:\Users\cware\Desktop\Steller25Nov\TagTesting25Nov2013\M12.DSG	11-1-2013	15:20:52	258849.000000	5176.980000	-0.023438	0.996094	-0.144531	0.245872	-0.409174	-0.115596	-28.442383	4.043579	-7.507324
C:\Users\cware\Desktop\Steller25Nov\TagTesting25Nov2013\M12.DSG	11-1-2013	15:20:52	258850.000000	5177.000000	0.003906	0.953125	-0.210938	0.245872	-0.408257	-0.120183	-30.471802	2.380371	-7.888794
C:\Users\cware\Desktop\Steller25Nov\TagTesting25Nov2013\M12.DSG	11-1-2013	15:20:52	258851.000000	5177.020000	-0.023438	0.957031	-0.152344	0.245872	-0.408257	-0.123853	-32.150269	6.530762	-8.422852
C:\Users\cware\Desktop\Steller25Nov\TagTesting25Nov2013\M12.DSG	11-1-2013	15:20:52	258852.000000	5177.040000	-0.011719	0.988281	-0.160156	0.244954	-0.405505	-0.130275	-26.779175	4.394531	-6.469727
C:\Users\cware\Desktop\Steller25Nov\TagTesting25Nov2013\M12.DSG	11-1-2013	15:20:52	258853.000000	5177.060000	-0.046875	0.960938	-0.144531	0.244954	-0.402752	-0.133945	-34.454346	17.440796	-4.333496
C:\Users\cware\Desktop\Steller25Nov\TagTesting25Nov2013\M12.DSG	11-1-2013	15:20:52	258854.000000	5177.080000	0.011719	0.984375	-0.140625	0.245872	-0.400917	-0.140367	-35.812378	8.804321	-2.471924
C:\Users\cware\Desktop\Steller25Nov\TagTesting25Nov2013\M12.DSG	11-1-2013	15:20:52	258855.000000	5177.100000	0.000000	0.937500	-0.105469	0.247706	-0.399083	-0.144954	-35.140991	0.152588	-2.120972
C:\Users\cware\Desktop\Steller25Nov\TagTesting25Nov2013\M12.DSG	11-1-2013	15:20:52	258856.000000	5177.120000	0.019531	0.949219	-0.078125	0.246789	-0.398165	-0.148624	-37.551880	1.449585	-1.403809
C:\Users\cware\Desktop\Steller25Nov\TagTesting25Nov2013\M12.DSG	11-1-2013	15:20:52	258857.000000	5177.140000	-0.023438	0.953125	-0.136719	0.248624	-0.394495	-0.156881	-35.690308	-0.549316	-1.480103
C:\Users\cware\Desktop\Steller25Nov\TagTesting25Nov2013\M12.DSG	11-1-2013	15:20:52	258858.000000	5177.160000	-0.027344	0.898438	-0.113281	0.248624	-0.391743	-0.161468	-40.817261	5.783081	-1.312256
C:\Users\cware\Desktop\Steller25Nov\TagTesting25Nov2013\M12.DSG	11-1-2013	15:20:52	258859.000000	5177.180000	-0.039063	0.945313	-0.058594	0.250459	-0.388991	-0.169725	-44.067383	6.805420	-1.190186
C:\Users\cware\Desktop\Steller25Nov\TagTesting25Nov2013\M12.DSG	11-1-2013	15:20:52	258860.000000	5177.200000	-0.035156	0.949219	-0.042969	0.250459	-0.387156	-0.173394	-46.325684	7.019043	1.815796
C:\Users\cware\Desktop\Steller25Nov\TagTesting25Nov2013\M12.DSG	11-1-2013	15:20:52	258861.000000	5177.220000	-0.003906	0.984375	-0.078125	0.253211	-0.381651	-0.184404	-45.761108	5.386353	-1.525879
C:\Users\cware\Desktop\Steller25Nov\TagTesting25Nov2013\M12.DSG	11-1-2013	15:20:52	258862.000000	5177.240000	0.011719	0.988281	-0.035156	0.253211	-0.380734	-0.188991	-50.094604	3.936768	-2.960205
C:\Users\cware\Desktop\Steller25Nov\TagTesting25Nov2013\M12.DSG	11-1-2013	15:20:52	258863.000000	5177.260000	-0.042969	0.972656	-0.039063	0.254128	-0.373394	-0.200000	-48.110962	-0.793457	-1.037598
C:\Users\cware\Desktop\Steller25Nov\TagTesting25Nov2013\M12.DSG	11-1-2013	15:20:52	258864.000000	5177.280000	-0.050781	0.941406	-0.031250	0.253211	-0.370642	-0.204587	-47.348022	13.534546	1.052856
C:\Users\cware\Desktop\Steller25Nov\TagTesting25Nov2013\M12.DSG	11-1-2013	15:20:52	258865.000000	5177.300000	-0.015625	0.941406	-0.019531	0.255963	-0.366055	-0.215596	-52.322388	-4.074097	0.961304
C:\Users\cware\Desktop\Steller25Nov\TagTesting25Nov2013\M12.DSG	11-1-2013	15:20:52	258866.000000	5177.320000	-0.039063	0.917969	-0.011719	0.255963	-0.362385	-0.220183	-57.556152	8.239746	4.882813
C:\Users\cware\Desktop\Steller25Nov\TagTesting25Nov2013\M12.DSG	11-1-2013	15:20:52	258867.000000	5177.340000	-0.027344	0.968750	0.007813	0.257798	-0.354128	-0.233945	-62.408447	-9.170532	6.332397
C:\Users\cware\Desktop\Steller25Nov\TagTesting25Nov2013\M12.DSG	11-1-2013	15:20:52	258868.000000	5177.360000	-0.058594	0.945313	0.035156	0.258716	-0.349541	-0.239450	-67.031860	-8.346558	10.086060
C:\Users\cware\Desktop\Steller25Nov\TagTesting25Nov2013\M12.DSG	11-1-2013	15:20:52	258869.000000	5177.380000	-0.011719	0.984375	0.019531	0.262385	-0.341284	-0.255963	-70.526123	-11.840820	16.616821
C:\Users\cware\Desktop\Steller25Nov\TagTesting25Nov2013\M12.DSG	11-1-2013	15:20:52	258870.000000	5177.400000	0.019531	0.980469	-0.023438	0.262385	-0.334862	-0.263303	-73.333740	-20.492554	18.066406
C:\Users\cware\Desktop\Steller25Nov\TagTesting25Nov2013\M12.DSG	11-1-2013	15:20:52	258871.000000	5177.420000	-0.089844	0.980469	-0.058594	0.264220	-0.323853	-0.277064	-70.724487	-6.774902	13.748169
C:\Users\cware\Desktop\Steller25Nov\TagTesting25Nov2013\M12.DSG	11-1-2013	15:20:52	258872.000000	5177.440000	-0.089844	0.980469	-0.058594	0.266055	-0.319266	-0.283486	-60.592651	11.230469	12.969971
C:\Users\cware\Desktop\Steller25Nov\TagTesting25Nov2013\M12.DSG	11-1-2013	15:20:52	258873.000000	5177.460000	-0.109375	0.925781	0.179688	0.270642	-0.311009	-0.294495	-43.762207	-1.571655	4.455566
C:\Users\cware\Desktop\Steller25Nov\TagTesting25Nov2013\M12.DSG	11-1-2013	15:20:52	258874.000000	5177.480000	-0.101563	0.906250	0.148438	0.272477	-0.305505	-0.297248	-43.579102	16.220093	1.571655
C:\Users\cware\Desktop\Steller25Nov\TagTesting25Nov2013\M12.DSG	11-1-2013	15:20:52	258875.000000	5177.500000	-0.015625	0.921875	0.113281	0.275229	-0.299083	-0.305505	-42.892456	1.403809	3.768921
C:\Users\cware\Desktop\Steller25Nov\TagTesting25Nov2013\M12.DSG	11-1-2013	15:20:52	258876.000000	5177.520000	-0.050781	0.988281	0.042969	0.277064	-0.298165	-0.308257	-39.733887	10.086060	8.666992
C:\Users\cware\Desktop\Steller25Nov\TagTesting25Nov2013\M12.DSG	11-1-2013	15:20:52	258877.000000	5177.540000	0.019531	1.031250	0.023438	0.279817	-0.289908	-0.315596	-32.424927	9.338379	4.486084
C:\Users\cware\Desktop\Steller25Nov\TagTesting25Nov2013\M12.DSG	11-1-2013	15:20:52	258878.000000	5177.560000	0.035156	1.015625	-0.027344	0.282569	-0.287156	-0.318349	-27.328491	13.732910	-1.724243
C:\Users\cware\Desktop\Steller25Nov\TagTesting25Nov2013\M12.DSG	11-1-2013	15:20:52	258879.000000	5177.580000	0.089844	1.007813	-0.007813	0.284404	-0.285321	-0.319266	-16.052246	6.500244	-13.259888
C:\Users\cware\Desktop\Steller25Nov\TagTesting25Nov2013\M12.DSG	11-1-2013	15:20:52	258880.000000	5177.600000	0.042969	0.996094	-0.015625	0.286239	-0.284404	-0.320183	-1.480103	22.399902	-11.138916
C:\Users\cware\Desktop\Steller25Nov\TagTesting25Nov2013\M12.DSG	11-1-2013	15:20:52	258881.000000	5177.620000	0.101563	1.011719	0.000000	0.287156	-0.284404	-0.319266	-2.182007	32.119751	-12.374878
C:\Users\cware\Desktop\Steller25Nov\TagTesting25Nov2013\M12.DSG	11-1-2013	15:20:52	258882.000000	5177.640000	0.191406	0.988281	0.023438	0.291743	-0.283486	-0.316514	-5.569458	33.432007	-14.587402
C:\Users\cware\Desktop\Steller25Nov\TagTesting25Nov2013\M12.DSG	11-1-2013	15:20:52	258883.000000	5177.660000	0.234375	0.953125	0.027344	0.294495	-0.284404	-0.316514	-4.211426	27.084351	-13.626099
C:\Users\cware\Desktop\Steller25Nov\TagTesting25Nov2013\M12.DSG	11-1-2013	15:20:52	258884.000000	5177.680000	0.175781	0.875000	-0.003906	0.299083	-0.285321	-0.316514	-7.507324	39.550781	-5.523682
C:\Users\cware\Desktop\Steller25Nov\TagTesting25Nov2013\M12.DSG	11-1-2013	15:20:52	258885.000000	5177.700000	0.257813	0.878906	0.050781	0.300917	-0.283486	-0.314679	-10.742188	19.134521	-3.601074
C:\Users\cware\Desktop\Steller25Nov\TagTesting25Nov2013\M12.DSG	11-1-2013	15:20:52	258886.000000	5177.720000	0.250000	0.839844	0.003906	0.304587	-0.280734	-0.314679	-12.115479	24.505615	-5.981445
C:\Users\cware\Desktop\Steller25Nov\TagTesting25Nov2013\M12.DSG	11-1-2013	15:20:52	258887.000000	5177.740000	0.218750	0.867188	-0.007813	0.306422	-0.281651	-0.316514	-16.189575	17.105103	-9.704590
C:\Users\cware\Desktop\Steller25Nov\TagTesting25Nov2013\M12.DSG	11-1-2013	15:20:52	258888.000000	5177.760000	0.164063	0.871094	0.031250	0.311009	-0.278899	-0.318349	-22.644043	26.336670	-9.277344
C:\Users\cware\Desktop\Steller25Nov\TagTesting25Nov2013\M12.DSG	11-1-2013	15:20:52	258889.000000	5177.780000	0.136719	0.910156	0.105469	0.311927	-0.277982	-0.319266	-18.890381	19.378662	-3.570557
C:\Users\cware\Desktop\Steller25Nov\TagTesting25Nov2013\M12.DSG	11-1-2013	15:20:52	258890.000000	5177.800000	0.175781	0.910156	0.132813	0.314679	-0.273394	-0.322018	-22.888184	11.199951	-6.179810
C:\Users\cware\Desktop\Steller25Nov\TagTesting25Nov2013\M12.DSG	11-1-2013	15:20:52	258891.000000	5177.820000	0.105469	0.929688	0.101563	0.315596	-0.272477	-0.324771	-27.587891	12.634277	-9.078979
C:\Users\cware\Desktop\Steller25Nov\TagTesting25Nov2013\M12.DSG	11-1-2013	15:20:52	258892.000000	5177.840000	0.070313	0.953125	0.105469	0.315596	-0.268807	-0.325688	-30.212402	18.951416	-7.263184
C:\Users\cware\Desktop\Steller25Nov\TagTesting25Nov2013\M12.DSG	11-1-2013	15:20:52	258893.000000	5177.860000	0.054688	0.906250	0.195313	0.319266	-0.266055	-0.329358	-30.654907	6.622314	-7.431030
C:\Users\cware\Desktop\Steller25Nov\TagTesting25Nov2013\M12.DSG	11-1-2013	15:20:52	258894.000000	5177.880000	0.050781	0.937500	0.179688	0.318349	-0.263303	-0.330275	-31.555176	13.351440	-7.614136
C:\Users\cware\Desktop\Steller25Nov\TagTesting25Nov2013\M12.DSG	11-1-2013	15:20:52	258895.000000	5177.900000	0.054688	0.984375	0.203125	0.321101	-0.260550	-0.335780	-21.820068	-4.714966	-3.784180
C:\Users\cware\Desktop\Steller25Nov\TagTesting25Nov2013\M12.DSG	11-1-2013	15:20:52	258896.000000	5177.920000	0.058594	0.925781	0.226563	0.321101	-0.256881	-0.337615	-16.754150	9.201050	-3.662109
C:\Users\cware\Desktop\Steller25Nov\TagTesting25Nov2013\M12.DSG	11-1-2013	15:20:52	258897.000000	5177.940000	0.027344	0.906250	0.277344	0.322018	-0.253211	-0.337615	-18.066406	11.093140	-5.676270
C:\Users\cware\Desktop\Steller25Nov\TagTesting25Nov2013\M12.DSG	11-1-2013	15:20:52	258898.000000	5177.960000	-0.058594	0.933594	0.265625	0.322018	-0.254128	-0.340367	-18.020630	-2.929688	-8.590698
C:\Users\cware\Desktop\Steller25Nov\TagTesting25Nov2013\M12.DSG	11-1-2013	15:20:52	258899.000000	5177.980000	-0.132813	0.906250	0.230469	0.322936	-0.252294	-0.340367	-10.269165	10.177612	-6.561279
C:\Users\cware\Desktop\Steller25Nov\TagTesting25Nov2013\M12.DSG	11-1-2013	15:20:52	258900.000000	5178.000000	-0.132813	0.906250	0.230469	0.323853	-0.252294	-0.341284	-3.585815	5.737305	-1.983643
C:\Users\cware\Desktop\Steller25Nov\TagTesting25Nov2013\M12.DSG	11-1-2013	15:20:52	258901.000000	5178.020000	-0.085938	0.878906	0.339844	0.325688	-0.250459	-0.340367	-6.408691	9.185791	-7.293701
C:\Users\cware\Desktop\Steller25Nov\TagTesting25Nov2013\M12.DSG	11-1-2013	15:20:52	258902.000000	5178.040000	-0.117188	0.890625	0.300781	0.325688	-0.252294	-0.340367	-8.499146	0.244141	-6.881714
C:\Users\cware\Desktop\Steller25Nov\TagTesting25Nov2013\M12.DSG	11-1-2013	15:20:52	258903.000000	5178.060000	-0.097656	0.851563	0.339844	0.328440	-0.250459	-0.341284	-16.616821	8.605957	-10.253906
C:\Users\cware\Desktop\Steller25Nov\TagTesting25Nov2013\M12.DSG	11-1-2013	15:20:52	258904.000000	5178.080000	-0.171875	0.875000	0.265625	0.328440	-0.251376	-0.339450	-7.186890	23.910522	-1.083374
C:\Users\cware\Desktop\Steller25Nov\TagTesting25Nov2013\M12.DSG	11-1-2013	15:20:52	258905.000000	5178.100000	-0.082031	0.898438	0.296875	0.332110	-0.250459	-0.339450	1.129150	3.967285	-3.250122
C:\Users\cware\Desktop\Steller25Nov\TagTesting25Nov2013\M12.DSG	11-1-2013	15:20:52	258906.000000	5178.120000	-0.117188	0.929688	0.234375	0.332110	-0.253211	-0.337615	2.990723	-1.480103	-7.400513
C:\Users\cware\Desktop\Steller25Nov\TagTesting25Nov2013\M12.DSG	11-1-2013	15:20:52	258907.000000	5178.140000	-0.121094	0.933594	0.328125	0.333028	-0.252294	-0.336697	-5.310059	14.999390	-13.900757
C:\Users\cware\Desktop\Steller25Nov\TagTesting25Nov2013\M12.DSG	11-1-2013	15:20:52	258908.000000	5178.160000	-0.039063	0.882813	0.406250	0.333945	-0.252294	-0.334862	-9.124756	-6.790161	-16.998291
C:\Users\cware\Desktop\Steller25Nov\TagTesting25Nov2013\M12.DSG	11-1-2013	15:20:52	258909.000000	5178.180000	-0.148438	0.835938	0.382813	0.334862	-0.254128	-0.335780	-14.175415	25.680542	-9.826660
C:\Users\cware\Desktop\Steller25Nov\TagTesting25Nov2013\M12.DSG	11-1-2013	15:20:52	258910.000000	5178.200000	-0.050781	0.855469	0.375000	0.335780	-0.255046	-0.333945	-6.103516	9.582520	-7.919312
C:\Users\cware\Desktop\Steller25Nov\TagTesting25Nov2013\M12.DSG	11-1-2013	15:20:52	258911.000000	5178.220000	-0.136719	0.859375	0.261719	0.336697	-0.255963	-0.332110	5.340576	12.115479	-4.852295
C:\Users\cware\Desktop\Steller25Nov\TagTesting25Nov2013\M12.DSG	11-1-2013	15:20:52	258912.000000	5178.240000	-0.085938	0.882813	0.304688	0.335780	-0.256881	-0.331193	14.724731	-3.677368	-4.318237
C:\Users\cware\Desktop\Steller25Nov\TagTesting25Nov2013\M12.DSG	11-1-2013	15:20:52	258913.000000	5178.260000	-0.171875	0.910156	0.226563	0.336697	-0.257798	-0.331193	5.599976	-4.714966	-7.980347
C:\Users\cware\Desktop\Steller25Nov\TagTesting25Nov2013\M12.DSG	11-1-2013	15:20:52	258914.000000	5178.280000	-0.238281	0.925781	0.199219	0.339450	-0.258716	-0.329358	-4.440308	8.682251	-9.445190
C:\Users\cware\Desktop\Steller25Nov\TagTesting25Nov2013\M12.DSG	11-1-2013	15:20:52	258915.000000	5178.300000	-0.082031	0.894531	0.277344	0.337615	-0.258716	-0.327523	-10.620117	19.500732	-6.164551
C:\Users\cware\Desktop\Steller25Nov\TagTesting25Nov2013\M12.DSG	11-1-2013	15:20:52	258916.000000	5178.320000	-0.125000	0.894531	0.335938	0.340367	-0.258716	-0.324771	-6.317139	0.869751	-7.476807
C:\Users\cware\Desktop\Steller25Nov\TagTesting25Nov2013\M12.DSG	11-1-2013	15:20:52	258917.000000	5178.340000	-0.148438	0.910156	0.332031	0.340367	-0.260550	-0.326606	7.369995	5.157471	-7.293701
C:\Users\cware\Desktop\Steller25Nov\TagTesting25Nov2013\M12.DSG	11-1-2013	15:20:52	258918.000000	5178.360000	-0.054688	0.859375	0.277344	0.340367	-0.261468	-0.323853	11.306763	-3.143311	-5.599976
C:\Users\cware\Desktop\Steller25Nov\TagTesting25Nov2013\M12.DSG	11-1-2013	15:20:52	258919.000000	5178.380000	-0.058594	0.875000	0.269531	0.339450	-0.265138	-0.322018	12.023926	6.317139	-8.605957
C:\Users\cware\Desktop\Steller25Nov\TagTesting25Nov2013\M12.DSG	11-1-2013	15:20:52	258920.000000	5178.400000	-0.117188	0.894531	0.273438	0.340367	-0.266972	-0.319266	13.534546	6.164551	-4.791260
C:\Users\cware\Desktop\Steller25Nov\TagTesting25Nov2013\M12.DSG	11-1-2013	15:20:52	258921.000000	5178.420000	-0.070313	0.925781	0.277344	0.341284	-0.268807	-0.317431	5.264282	-14.160156	-11.322021
C:\Users\cware\Desktop\Steller25Nov\TagTesting25Nov2013\M12.DSG	11-1-2013	15:20:52	258922.000000	5178.440000	-0.156250	0.914063	0.164063	0.338532	-0.271560	-0.314679	-0.747681	3.372192	-12.329102
C:\Users\cware\Desktop\Steller25Nov\TagTesting25Nov2013\M12.DSG	11-1-2013	15:20:52	258923.000000	5178.460000	-0.082031	0.945313	0.191406	0.336697	-0.272477	-0.313761	-1.327515	14.587402	-6.896973
C:\Users\cware\Desktop\Steller25Nov\TagTesting25Nov2013\M12.DSG	11-1-2013	15:20:52	258924.000000	5178.480000	-0.167969	0.960938	0.210938	0.340367	-0.274312	-0.311927	-1.556396	6.164551	-9.902954
C:\Users\cware\Desktop\Steller25Nov\TagTesting25Nov2013\M12.DSG	11-1-2013	15:20:52	258925.000000	5178.500000	-0.183594	0.968750	0.203125	0.338532	-0.276147	-0.311009	14.694214	1.663208	-2.609253
C:\Users\cware\Desktop\Steller25Nov\TagTesting25Nov2013\M12.DSG	11-1-2013	15:20:52	258926.000000	5178.520000	-0.183594	0.968750	0.203125	0.337615	-0.277982	-0.306422	16.616821	-3.219604	-4.119873
C:\Users\cware\Desktop\Steller25Nov\TagTesting25Nov2013\M12.DSG	11-1-2013	15:20:52	258927.000000	5178.540000	-0.097656	0.914063	0.226563	0.339450	-0.280734	-0.303670	15.121460	-5.279541	-7.003784
C:\Users\cware\Desktop\Steller25Nov\TagTesting25Nov2013\M12.DSG	11-1-2013	15:20:52	258928.000000	5178.560000	-0.101563	0.906250	0.218750	0.338532	-0.284404	-0.300917	14.816284	-3.921509	-7.797241
C:\Users\cware\Desktop\Steller25Nov\TagTesting25Nov2013\M12.DSG	11-1-2013	15:20:52	258929.000000	5178.580000	-0.171875	0.925781	0.195313	0.338532	-0.285321	-0.299083	11.734009	8.850098	-5.447388
C:\Users\cware\Desktop\Steller25Nov\TagTesting25Nov2013\M12.DSG	11-1-2013	15:20:52	258930.000000	5178.600000	-0.062500	0.937500	0.242188	0.337615	-0.288991	-0.298165	10.940552	-6.317139	-6.271362
C:\Users\cware\Desktop\Steller25Nov\TagTesting25Nov2013\M12.DSG	11-1-2013	15:20:52	258931.000000	5178.620000	-0.085938	0.941406	0.210938	0.338532	-0.289908	-0.292661	16.632080	-0.045776	-4.623413
C:\Users\cware\Desktop\Steller25Nov\TagTesting25Nov2013\M12.DSG	11-1-2013	15:20:52	258932.000000	5178.640000	-0.125000	0.949219	0.179688	0.339450	-0.292661	-0.292661	19.622803	-7.278442	-4.455566
C:\Users\cware\Desktop\Steller25Nov\TagTesting25Nov2013\M12.DSG	11-1-2013	15:20:52	258933.000000	5178.660000	-0.125000	0.925781	0.214844	0.339450	-0.294495	-0.288073	11.795044	16.128540	-5.645752
C:\Users\cware\Desktop\Steller25Nov\TagTesting25Nov2013\M12.DSG	11-1-2013	15:20:52	258934.000000	5178.680000	-0.015625	0.898438	0.222656	0.340367	-0.296330	-0.283486	11.367798	-10.299683	-11.337280
C:\Users\cware\Desktop\Steller25Nov\TagTesting25Nov2013\M12.DSG	11-1-2013	15:20:52	258935.000000	5178.700000	-0.132813	0.945313	0.179688	0.337615	-0.301835	-0.280734	14.816284	5.004883	-8.911133
C:\Users\cware\Desktop\Steller25Nov\TagTesting25Nov2013\M12.DSG	11-1-2013	15:20:52	258936.000000	5178.720000	-0.097656	0.949219	0.167969	0.338532	-0.303670	-0.278899	13.168335	-6.622314	-10.208130
C:\Users\cware\Desktop\Steller25Nov\TagTesting25Nov2013\M12.DSG	11-1-2013	15:20:52	258937.000000	5178.740000	-0.152344	0.949219	0.148438	0.339450	-0.307339	-0.272477	14.724731	3.662109	-11.001587
C:\Users\cware\Desktop\Steller25Nov\TagTesting25Nov2013\M12.DSG	11-1-2013	15:20:52	258938.000000	5178.760000	-0.097656	0.964844	0.164063	0.338532	-0.310092	-0.270642	17.395020	5.111694	-7.003784
C:\Users\cware\Desktop\Steller25Nov\TagTesting25Nov2013\M12.DSG	11-1-2013	15:20:52	258939.000000	5178.780000	-0.007813	0.929688	0.203125	0.337615	-0.312844	-0.266055	20.004272	-3.509521	-5.752563
C:\Users\cware\Desktop\Steller25Nov\TagTesting25Nov2013\M12.DSG	11-1-2013	15:20:52	258940.000000	5178.800000	-0.082031	0.937500	0.125000	0.338532	-0.316514	-0.262385	23.406982	-6.774902	-7.583618
C:\Users\cware\Desktop\Steller25Nov\TagTesting25Nov2013\M12.DSG	11-1-2013	15:20:52	258941.000000	5178.820000	-0.125000	0.921875	0.113281	0.336697	-0.319266	-0.255963	20.843506	-8.804321	-7.781982
C:\Users\cware\Desktop\Steller25Nov\TagTesting25Nov2013\M12.DSG	11-1-2013	15:20:52	258942.000000	5178.840000	-0.085938	0.949219	0.140625	0.334862	-0.321101	-0.254128	22.598267	-4.119873	-6.958008
C:\Users\cware\Desktop\Steller25Nov\TagTesting25Nov2013\M12.DSG	11-1-2013	15:20:52	258943.000000	5178.860000	-0.105469	0.937500	0.121094	0.335780	-0.326606	-0.247706	25.238037	-13.366699	-9.307861
C:\Users\cware\Desktop\Steller25Nov\TagTesting25Nov2013\M12.DSG	11-1-2013	15:20:52	258944.000000	5178.880000	-0.082031	0.972656	0.074219	0.333945	-0.327523	-0.245872	28.869629	4.989624	-6.484985
C:\Users\cware\Desktop\Steller25Nov\TagTesting25Nov2013\M12.DSG	11-1-2013	15:20:52	258945.000000	5178.900000	-0.128906	0.992188	0.062500	0.334862	-0.332110	-0.237615	26.260376	-2.471924	-8.224487
C:\Users\cware\Desktop\Steller25Nov\TagTesting25Nov2013\M12.DSG	11-1-2013	15:20:52	258946.000000	5178.920000	-0.097656	1.007813	0.070313	0.334862	-0.334862	-0.234862	30.303955	-11.825562	-8.621216
C:\Users\cware\Desktop\Steller25Nov\TagTesting25Nov2013\M12.DSG	11-1-2013	15:20:52	258947.000000	5178.940000	-0.128906	1.019531	0.035156	0.333945	-0.339450	-0.227523	22.460938	0.427246	-10.833740
C:\Users\cware\Desktop\Steller25Nov\TagTesting25Nov2013\M12.DSG	11-1-2013	15:20:52	258948.000000	5178.960000	-0.046875	1.023438	0.054688	0.332110	-0.341284	-0.223853	25.466919	1.068115	-12.481689
C:\Users\cware\Desktop\Steller25Nov\TagTesting25Nov2013\M12.DSG	11-1-2013	15:20:52	258949.000000	5178.980000	-0.089844	1.003906	-0.015625	0.331193	-0.346789	-0.216514	29.388428	-9.490967	-7.995605
C:\Users\cware\Desktop\Steller25Nov\TagTesting25Nov2013\M12.DSG	11-1-2013	15:20:52	258950.000000	5179.000000	-0.093750	0.984375	0.035156	0.330275	-0.349541	-0.212844	26.260376	3.570557	-8.972168
C:\Users\cware\Desktop\Steller25Nov\TagTesting25Nov2013\M12.DSG	11-1-2013	15:20:52	258951.000000	5179.020000	-0.089844	0.953125	0.085938	0.330275	-0.353211	-0.205505	24.734497	3.814697	-6.744385
C:\Users\cware\Desktop\Steller25Nov\TagTesting25Nov2013\M12.DSG	11-1-2013	15:20:52	258952.000000	5179.040000	-0.089844	0.941406	0.031250	0.329358	-0.355046	-0.200917	22.521973	-11.749268	-8.804321
C:\Users\cware\Desktop\Steller25Nov\TagTesting25Nov2013\M12.DSG	11-1-2013	15:20:52	258953.000000	5179.060000	-0.097656	1.015625	0.035156	0.327523	-0.358716	-0.198165	26.992798	-4.043579	-5.462646
C:\Users\cware\Desktop\Steller25Nov\TagTesting25Nov2013\M12.DSG	11-1-2013	15:20:52	258954.000000	5179.080000	-0.023438	1.015625	-0.007813	0.330275	-0.361468	-0.192661	22.338867	2.243042	-6.210327
C:\Users\cware\Desktop\Steller25Nov\TagTesting25Nov2013\M12.DSG	11-1-2013	15:20:52	258955.000000	5179.100000	-0.023438	1.031250	-0.007813	0.329358	-0.363303	-0.188073	28.350830	-20.126343	-6.927490
C:\Users\cware\Desktop\Steller25Nov\TagTesting25Nov2013\M12.DSG	11-1-2013	15:20:52	258956.000000	5179.120000	-0.171875	1.003906	-0.039063	0.325688	-0.365138	-0.179817	29.251099	5.340576	-5.813599
C:\Users\cware\Desktop\Steller25Nov\TagTesting25Nov2013\M12.DSG	11-1-2013	15:20:52	258957.000000	5179.140000	-0.027344	0.980469	-0.042969	0.326606	-0.368807	-0.176147	30.197144	3.829956	-7.934570
C:\Users\cware\Desktop\Steller25Nov\TagTesting25Nov2013\M12.DSG	11-1-2013	15:20:52	258958.000000	5179.160000	-0.027344	1.027344	-0.031250	0.325688	-0.373394	-0.167890	33.111572	-7.568359	-8.651733
C:\Users\cware\Desktop\Steller25Nov\TagTesting25Nov2013\M12.DSG	11-1-2013	15:20:52	258959.000000	5179.180000	-0.058594	0.992188	0.000000	0.325688	-0.375229	-0.164220	30.731201	-2.487183	-7.919312
C:\Users\cware\Desktop\Steller25Nov\TagTesting25Nov2013\M12.DSG	11-1-2013	15:20:52	258960.000000	5179.200000	-0.050781	1.019531	-0.031250	0.322018	-0.378899	-0.155046	32.577515	-15.899658	-8.560181
C:\Users\cware\Desktop\Steller25Nov\TagTesting25Nov2013\M12.DSG	11-1-2013	15:20:52	258961.000000	5179.220000	-0.054688	1.015625	-0.062500	0.322936	-0.381651	-0.150459	33.401489	-14.694214	-10.910034
C:\Users\cware\Desktop\Steller25Nov\TagTesting25Nov2013\M12.DSG	11-1-2013	15:20:52	258962.000000	5179.240000	-0.148438	1.000000	-0.082031	0.321101	-0.386239	-0.141284	33.630371	15.747070	-4.669189
C:\Users\cware\Desktop\Steller25Nov\TagTesting25Nov2013\M12.DSG	11-1-2013	15:20:52	258963.000000	5179.260000	0.031250	1.019531	-0.039063	0.321101	-0.386239	-0.136697	30.471802	-15.090942	-10.345459
C:\Users\cware\Desktop\Steller25Nov\TagTesting25Nov2013\M12.DSG	11-1-2013	15:20:52	258964.000000	5179.280000	-0.117188	1.000000	-0.113281	0.319266	-0.390826	-0.130275	34.011841	-11.688232	-5.920410
C:\Users\cware\Desktop\Steller25Nov\TagTesting25Nov2013\M12.DSG	11-1-2013	15:20:52	258965.000000	5179.300000	-0.039063	1.062500	-0.117188	0.318349	-0.392661	-0.123853	34.896851	1.586914	-7.141113
C:\Users\cware\Desktop\Steller25Nov\TagTesting25Nov2013\M12.DSG	11-1-2013	15:20:52	258966.000000	5179.320000	-0.066406	1.019531	-0.136719	0.318349	-0.396330	-0.116514	35.629272	-27.954102	-9.063721
C:\Users\cware\Desktop\Steller25Nov\TagTesting25Nov2013\M12.DSG	11-1-2013	15:20:52	258967.000000	5179.340000	-0.093750	1.011719	-0.113281	0.314679	-0.396330	-0.111927	32.028198	18.768311	-6.072998
C:\Users\cware\Desktop\Steller25Nov\TagTesting25Nov2013\M12.DSG	11-1-2013	15:20:52	258968.000000	5179.360000	0.011719	0.984375	-0.128906	0.316514	-0.399083	-0.106422	31.402588	-19.882202	-9.689331
C:\Users\cware\Desktop\Steller25Nov\TagTesting25Nov2013\M12.DSG	11-1-2013	15:20:52	258969.000000	5179.380000	-0.003906	0.980469	-0.148438	0.313761	-0.402752	-0.099083	36.651611	4.943848	-6.469727
C:\Users\cware\Desktop\Steller25Nov\TagTesting25Nov2013\M12.DSG	11-1-2013	15:20:52	258970.000000	5179.400000	0.011719	0.968750	-0.136719	0.313761	-0.405505	-0.093578	33.172607	-22.598267	-8.377075
C:\Users\cware\Desktop\Steller25Nov\TagTesting25Nov2013\M12.DSG	11-1-2013	15:20:52	258971.000000	5179.420000	-0.156250	0.988281	-0.195313	0.311927	-0.406422	-0.083486	32.318115	-18.264771	-9.078979
C:\Users\cware\Desktop\Steller25Nov\TagTesting25Nov2013\M12.DSG	11-1-2013	15:20:52	258972.000000	5179.440000	0.000000	0.960938	-0.156250	0.311927	-0.410092	-0.078899	26.229858	-0.259399	-8.621216
C:\Users\cware\Desktop\Steller25Nov\TagTesting25Nov2013\M12.DSG	11-1-2013	15:20:52	258973.000000	5179.460000	0.000000	0.949219	-0.148438	0.309174	-0.410092	-0.072477	27.252197	-14.846802	-7.797241
C:\Users\cware\Desktop\Steller25Nov\TagTesting25Nov2013\M12.DSG	11-1-2013	15:20:52	258974.000000	5179.480000	-0.027344	0.933594	-0.152344	0.309174	-0.411009	-0.069725	20.706177	-15.106201	-7.125854
C:\Users\cware\Desktop\Steller25Nov\TagTesting25Nov2013\M12.DSG	11-1-2013	15:20:52	258975.000000	5179.500000	-0.042969	0.953125	-0.171875	0.306422	-0.412844	-0.064220	13.656616	-16.921997	-4.348755
C:\Users\cware\Desktop\Steller25Nov\TagTesting25Nov2013\M12.DSG	11-1-2013	15:20:52	258976.000000	5179.520000	-0.019531	0.972656	-0.175781	0.306422	-0.414679	-0.062385	6.729126	-26.519775	-5.294800
C:\Users\cware\Desktop\Steller25Nov\TagTesting25Nov2013\M12.DSG	11-1-2013	15:20:52	258977.000000	5179.540000	-0.046875	0.937500	-0.179688	0.306422	-0.414679	-0.059633	3.494263	-10.177612	-3.097534
C:\Users\cware\Desktop\Steller25Nov\TagTesting25Nov2013\M12.DSG	11-1-2013	15:20:52	258978.000000	5179.560000	-0.023438	0.957031	-0.203125	0.306422	-0.413761	-0.057798	0.930786	-23.788452	-5.325317
C:\Users\cware\Desktop\Steller25Nov\TagTesting25Nov2013\M12.DSG	11-1-2013	15:20:52	258979.000000	5179.580000	-0.050781	0.949219	-0.214844	0.306422	-0.415596	-0.057798	2.319336	5.050659	-0.885010
C:\Users\cware\Desktop\Steller25Nov\TagTesting25Nov2013\M12.DSG	11-1-2013	15:20:52	258980.000000	5179.600000	-0.050781	0.949219	-0.214844	0.305505	-0.416514	-0.056881	-3.417969	-23.330688	-2.380371
C:\Users\cware\Desktop\Steller25Nov\TagTesting25Nov2013\M12.DSG	11-1-2013	15:20:52	258981.000000	5179.620000	-0.078125	0.968750	-0.210938	0.305505	-0.415596	-0.055963	-9.735107	-0.976563	-2.639771
C:\Users\cware\Desktop\Steller25Nov\TagTesting25Nov2013\M12.DSG	11-1-2013	15:20:52	258982.000000	5179.640000	-0.011719	0.972656	-0.175781	0.304587	-0.415596	-0.056881	-12.969971	-12.100220	-5.065918
C:\Users\cware\Desktop\Steller25Nov\TagTesting25Nov2013\M12.DSG	11-1-2013	15:20:52	258983.000000	5179.660000	-0.042969	0.964844	-0.175781	0.304587	-0.415596	-0.058716	-10.314941	-8.514404	-1.800537
C:\Users\cware\Desktop\Steller25Nov\TagTesting25Nov2013\M12.DSG	11-1-2013	15:20:52	258984.000000	5179.680000	-0.019531	0.933594	-0.203125	0.304587	-0.416514	-0.060550	-12.893677	-25.222778	-3.829956
C:\Users\cware\Desktop\Steller25Nov\TagTesting25Nov2013\M12.DSG	11-1-2013	15:20:52	258985.000000	5179.700000	-0.113281	0.914063	-0.226563	0.302752	-0.415596	-0.062385	-15.625000	-7.644653	-2.136230
C:\Users\cware\Desktop\Steller25Nov\TagTesting25Nov2013\M12.DSG	11-1-2013	15:20:52	258986.000000	5179.720000	-0.082031	0.933594	-0.210938	0.303670	-0.413761	-0.064220	-15.884399	-3.860474	-2.609253
C:\Users\cware\Desktop\Steller25Nov\TagTesting25Nov2013\M12.DSG	11-1-2013	15:20:52	258987.000000	5179.740000	-0.027344	0.937500	-0.171875	0.303670	-0.414679	-0.066972	-17.074585	-19.989014	-3.036499
C:\Users\cware\Desktop\Steller25Nov\TagTesting25Nov2013\M12.DSG	11-1-2013	15:20:52	258988.000000	5179.760000	-0.054688	0.937500	-0.183594	0.303670	-0.414679	-0.068807	-19.531250	-19.882202	-2.136230
C:\Users\cware\Desktop\Steller25Nov\TagTesting25Nov2013\M12.DSG	11-1-2013	15:20:52	258989.000000	5179.780000	-0.105469	0.949219	-0.207031	0.302752	-0.412844	-0.072477	-22.506714	2.090454	0.549316
C:\Users\cware\Desktop\Steller25Nov\TagTesting25Nov2013\M12.DSG	11-1-2013	15:20:52	258990.000000	5179.800000	0.039063	0.972656	-0.140625	0.302752	-0.412844	-0.075229	-24.047852	-15.243530	-2.243042
C:\Users\cware\Desktop\Steller25Nov\TagTesting25Nov2013\M12.DSG	11-1-2013	15:20:52	258991.000000	5179.820000	-0.058594	0.933594	-0.195313	0.303670	-0.412844	-0.077064	-21.255493	-14.312744	-1.770020
C:\Users\cware\Desktop\Steller25Nov\TagTesting25Nov2013\M12.DSG	11-1-2013	15:20:52	258992.000000	5179.840000	-0.085938	0.945313	-0.179688	0.303670	-0.411927	-0.081651	-22.827148	-15.075684	-0.213623
C:\Users\cware\Desktop\Steller25Nov\TagTesting25Nov2013\M12.DSG	11-1-2013	15:20:52	258993.000000	5179.860000	-0.082031	0.949219	-0.167969	0.302752	-0.411009	-0.082569	-29.296875	-12.145996	-1.358032
C:\Users\cware\Desktop\Steller25Nov\TagTesting25Nov2013\M12.DSG	11-1-2013	15:20:52	258994.000000	5179.880000	-0.046875	0.953125	-0.160156	0.301835	-0.409174	-0.090826	-34.973145	-22.506714	-3.204346
C:\Users\cware\Desktop\Steller25Nov\TagTesting25Nov2013\M12.DSG	11-1-2013	15:20:52	258995.000000	5179.900000	-0.136719	0.929688	-0.152344	0.302752	-0.407339	-0.094495	-36.300659	-6.195068	1.342773
C:\Users\cware\Desktop\Steller25Nov\TagTesting25Nov2013\M12.DSG	11-1-2013	15:20:52	258996.000000	5179.920000	-0.011719	0.972656	-0.125000	0.302752	-0.404587	-0.101835	-35.598755	-0.183105	4.226685
C:\Users\cware\Desktop\Steller25Nov\TagTesting25Nov2013\M12.DSG	11-1-2013	15:20:52	258997.000000	5179.940000	-0.027344	0.957031	-0.140625	0.303670	-0.403670	-0.106422	-36.712646	-14.999390	3.601074
C:\Users\cware\Desktop\Steller25Nov\TagTesting25Nov2013\M12.DSG	11-1-2013	15:20:52	258998.000000	5179.960000	-0.128906	0.902344	-0.144531	0.305505	-0.401835	-0.115596	-40.664673	-14.282227	5.676270
C:\Users\cware\Desktop\Steller25Nov\TagTesting25Nov2013\M12.DSG	11-1-2013	15:20:52	258999.000000	5179.980000	-0.085938	0.917969	-0.125000	0.305505	-0.399083	-0.120183	-43.670654	-15.136719	6.347656
C:\Users\cware\Desktop\Steller25Nov\TagTesting25Nov2013\M12.DSG	11-1-2013	15:20:52	259000.000000	5180.000000	-0.062500	0.957031	-0.078125	0.304587	-0.394495	-0.130275	-43.624878	-19.195557	4.470825
C:\Users\cware\Desktop\Steller25Nov\TagTesting25Nov2013\M12.DSG	11-1-2013	15:20:52	259001.000000	5180.020000	-0.183594	0.976563	-0.179688	0.306422	-0.392661	-0.135780	-40.588379	-2.914429	6.072998
C:\Users\cware\Desktop\Steller25Nov\TagTesting25Nov2013\M12.DSG	11-1-2013	15:20:52	259002.000000	5180.040000	-0.101563	0.976563	-0.183594	0.309174	-0.389908	-0.144954	-45.074463	-19.088745	4.165649
C:\Users\cware\Desktop\Steller25Nov\TagTesting25Nov2013\M12.DSG	11-1-2013	15:20:52	259003.000000	5180.060000	-0.093750	0.992188	-0.179688	0.309174	-0.386239	-0.150459	-52.902222	-8.132935	6.454468
C:\Users\cware\Desktop\Steller25Nov\TagTesting25Nov2013\M12.DSG	11-1-2013	15:20:52	259004.000000	5180.080000	-0.164063	0.984375	-0.167969	0.309174	-0.381651	-0.163303	-60.317993	-17.745972	10.574341
C:\Users\cware\Desktop\Steller25Nov\TagTesting25Nov2013\M12.DSG	11-1-2013	15:20:52	259005.000000	5180.100000	-0.152344	0.960938	-0.207031	0.311927	-0.379817	-0.170642	-67.733765	-22.262573	13.183594
C:\Users\cware\Desktop\Steller25Nov\TagTesting25Nov2013\M12.DSG	11-1-2013	15:20:52	259006.000000	5180.120000	-0.152344	0.960938	-0.207031	0.311927	-0.375229	-0.178899	-64.422607	-27.969360	10.604858
C:\Users\cware\Desktop\Steller25Nov\TagTesting25Nov2013\M12.DSG	11-1-2013	15:20:52	259007.000000	5180.140000	-0.210938	0.968750	-0.031250	0.311927	-0.367890	-0.192661	-51.757813	-13.198853	7.919312
C:\Users\cware\Desktop\Steller25Nov\TagTesting25Nov2013\M12.DSG	11-1-2013	15:20:52	259008.000000	5180.160000	-0.238281	0.933594	0.015625	0.311927	-0.363303	-0.198165	-44.052124	2.914429	2.761841
C:\Users\cware\Desktop\Steller25Nov\TagTesting25Nov2013\M12.DSG	11-1-2013	15:20:52	259009.000000	5180.180000	-0.187500	0.929688	-0.007813	0.314679	-0.359633	-0.208257	-38.742065	-2.716064	1.388550
C:\Users\cware\Desktop\Steller25Nov\TagTesting25Nov2013\M12.DSG	11-1-2013	15:20:52	259010.000000	5180.200000	-0.097656	0.941406	-0.085938	0.315596	-0.355963	-0.212844	-36.911011	-4.943848	4.272461
C:\Users\cware\Desktop\Steller25Nov\TagTesting25Nov2013\M12.DSG	11-1-2013	15:20:52	259011.000000	5180.220000	-0.066406	0.976563	-0.136719	0.315596	-0.350459	-0.219266	-41.305542	-4.592896	4.989624
C:\Users\cware\Desktop\Steller25Nov\TagTesting25Nov2013\M12.DSG	11-1-2013	15:20:52	259012.000000	5180.240000	-0.078125	1.027344	-0.093750	0.316514	-0.348624	-0.223853	-40.817261	0.167847	3.097534
C:\Users\cware\Desktop\Steller25Nov\TagTesting25Nov2013\M12.DSG	11-1-2013	15:20:52	259013.000000	5180.260000	-0.082031	1.046875	-0.089844	0.321101	-0.344954	-0.231193	-30.426025	19.134521	3.448486
C:\Users\cware\Desktop\Steller25Nov\TagTesting25Nov2013\M12.DSG	11-1-2013	15:20:52	259014.000000	5180.280000	0.039063	1.050781	-0.085938	0.322018	-0.341284	-0.233945	-19.927979	18.798828	-3.219604
C:\Users\cware\Desktop\Steller25Nov\TagTesting25Nov2013\M12.DSG	11-1-2013	15:20:52	259015.000000	5180.300000	0.058594	1.031250	-0.132813	0.323853	-0.338532	-0.234862	-12.298584	20.156860	-2.914429
C:\Users\cware\Desktop\Steller25Nov\TagTesting25Nov2013\M12.DSG	11-1-2013	15:20:52	259016.000000	5180.320000	0.121094	1.058594	-0.125000	0.326606	-0.339450	-0.234862	-6.942749	13.015747	-6.561279
C:\Users\cware\Desktop\Steller25Nov\TagTesting25Nov2013\M12.DSG	11-1-2013	15:20:52	259017.000000	5180.340000	0.152344	1.011719	-0.144531	0.327523	-0.337615	-0.235780	-3.997803	15.060425	-6.896973
C:\Users\cware\Desktop\Steller25Nov\TagTesting25Nov2013\M12.DSG	11-1-2013	15:20:52	259018.000000	5180.360000	0.132813	0.992188	-0.117188	0.329358	-0.337615	-0.234862	-6.988525	20.217896	-7.934570
C:\Users\cware\Desktop\Steller25Nov\TagTesting25Nov2013\M12.DSG	11-1-2013	15:20:52	259019.000000	5180.380000	0.093750	0.957031	-0.113281	0.331193	-0.337615	-0.233028	-3.204346	24.185181	-2.822876
C:\Users\cware\Desktop\Steller25Nov\TagTesting25Nov2013\M12.DSG	11-1-2013	15:20:52	259020.000000	5180.400000	0.183594	0.929688	-0.132813	0.333945	-0.338532	-0.232110	-7.247925	8.453369	-4.699707
C:\Users\cware\Desktop\Steller25Nov\TagTesting25Nov2013\M12.DSG	11-1-2013	15:20:52	259021.000000	5180.420000	0.191406	0.902344	-0.113281	0.333945	-0.336697	-0.233028	-12.115479	5.477905	-3.417969
C:\Users\cware\Desktop\Steller25Nov\TagTesting25Nov2013\M12.DSG	11-1-2013	15:20:52	259022.000000	5180.440000	0.136719	0.929688	-0.058594	0.334862	-0.334862	-0.233945	-19.287109	6.546021	-3.677368
C:\Users\cware\Desktop\Steller25Nov\TagTesting25Nov2013\M12.DSG	11-1-2013	15:20:52	259023.000000	5180.460000	0.121094	0.929688	-0.011719	0.335780	-0.333028	-0.236697	-16.372681	-7.476807	-4.516602
C:\Users\cware\Desktop\Steller25Nov\TagTesting25Nov2013\M12.DSG	11-1-2013	15:20:52	259024.000000	5180.480000	0.031250	0.988281	-0.058594	0.335780	-0.333028	-0.239450	-20.187378	-2.838135	-6.011963
C:\Users\cware\Desktop\Steller25Nov\TagTesting25Nov2013\M12.DSG	11-1-2013	15:20:52	259025.000000	5180.500000	0.054688	1.031250	-0.082031	0.334862	-0.330275	-0.241284	-24.078369	12.344360	-8.834839
C:\Users\cware\Desktop\Steller25Nov\TagTesting25Nov2013\M12.DSG	11-1-2013	15:20:52	259026.000000	5180.520000	0.054688	1.011719	-0.035156	0.334862	-0.330275	-0.244037	-26.245117	11.169434	-10.955811
C:\Users\cware\Desktop\Steller25Nov\TagTesting25Nov2013\M12.DSG	11-1-2013	15:20:52	259027.000000	5180.540000	0.007813	0.996094	0.015625	0.335780	-0.326606	-0.248624	-25.039673	-6.530762	-11.962891
C:\Users\cware\Desktop\Steller25Nov\TagTesting25Nov2013\M12.DSG	11-1-2013	15:20:52	259028.000000	5180.560000	0.054688	1.031250	0.050781	0.333945	-0.325688	-0.251376	-28.335571	10.375977	-12.039185
C:\Users\cware\Desktop\Steller25Nov\TagTesting25Nov2013\M12.DSG	11-1-2013	15:20:52	259029.000000	5180.580000	0.015625	1.023438	0.070313	0.334862	-0.323853	-0.253211	-21.743774	-1.861572	-9.170532
C:\Users\cware\Desktop\Steller25Nov\TagTesting25Nov2013\M12.DSG	11-1-2013	15:20:52	259030.000000	5180.600000	-0.019531	1.031250	0.058594	0.333945	-0.321101	-0.255963	-24.765015	-0.015259	-11.779785
C:\Users\cware\Desktop\Steller25Nov\TagTesting25Nov2013\M12.DSG	11-1-2013	15:20:52	259031.000000	5180.620000	0.035156	1.027344	0.097656	0.333945	-0.319266	-0.258716	-18.630981	6.332397	-2.685547
C:\Users\cware\Desktop\Steller25Nov\TagTesting25Nov2013\M12.DSG	11-1-2013	15:20:52	259032.000000	5180.640000	-0.152344	1.035156	0.093750	0.333028	-0.318349	-0.262385	-19.927979	-7.965088	-8.453369
C:\Users\cware\Desktop\Steller25Nov\TagTesting25Nov2013\M12.DSG	11-1-2013	15:20:52	259033.000000	5180.660000	-0.179688	1.000000	0.042969	0.332110	-0.316514	-0.262385	-12.161255	1.037598	-4.287720
C:\Users\cware\Desktop\Steller25Nov\TagTesting25Nov2013\M12.DSG	11-1-2013	15:20:52	259034.000000	5180.680000	-0.152344	0.968750	0.085938	0.330275	-0.317431	-0.262385	-8.575439	5.538940	-7.385254
C:\Users\cware\Desktop\Steller25Nov\TagTesting25Nov2013\M12.DSG	11-1-2013	15:20:52	259035.000000	5180.700000	-0.152344	0.925781	0.164063	0.332110	-0.317431	-0.262385	-3.280640	-0.427246	-6.210327
C:\Users\cware\Desktop\Steller25Nov\TagTesting25Nov2013\M12.DSG	11-1-2013	15:20:52	259036.000000	5180.720000	-0.164063	0.949219	0.125000	0.331193	-0.316514	-0.266055	0.213623	5.767822	-5.722046
C:\Users\cware\Desktop\Steller25Nov\TagTesting25Nov2013\M12.DSG	11-1-2013	15:20:52	259037.000000	5180.740000	-0.089844	0.968750	0.121094	0.332110	-0.317431	-0.261468	0.076294	-9.765625	-13.183594
C:\Users\cware\Desktop\Steller25Nov\TagTesting25Nov2013\M12.DSG	11-1-2013	15:20:52	259038.000000	5180.760000	-0.117188	0.980469	0.078125	0.331193	-0.319266	-0.259633	-4.379272	6.011963	-11.306763
C:\Users\cware\Desktop\Steller25Nov\TagTesting25Nov2013\M12.DSG	11-1-2013	15:20:52	259039.000000	5180.780000	-0.144531	0.964844	0.074219	0.331193	-0.320183	-0.258716	-1.876831	7.034302	-12.847900
C:\Users\cware\Desktop\Steller25Nov\TagTesting25Nov2013\M12.DSG	11-1-2013	15:20:52	259040.000000	5180.800000	-0.160156	0.964844	0.156250	0.331193	-0.320183	-0.257798	-3.387451	23.925781	-8.255005
C:\Users\cware\Desktop\Steller25Nov\TagTesting25Nov2013\M12.DSG	11-1-2013	15:20:52	259041.000000	5180.820000	-0.074219	0.968750	0.136719	0.332110	-0.322018	-0.256881	2.532959	7.232666	-7.369995
C:\Users\cware\Desktop\Steller25Nov\TagTesting25Nov2013\M12.DSG	11-1-2013	15:20:52	259042.000000	5180.840000	-0.101563	0.972656	0.117188	0.331193	-0.323853	-0.254128	3.234863	10.101318	-6.927490
C:\Users\cware\Desktop\Steller25Nov\TagTesting25Nov2013\M12.DSG	11-1-2013	15:20:52	259043.000000	5180.860000	-0.093750	0.957031	0.085938	0.331193	-0.324771	-0.253211	7.766724	1.953125	-9.658813
C:\Users\cware\Desktop\Steller25Nov\TagTesting25Nov2013\M12.DSG	11-1-2013	15:20:52	259044.000000	5180.880000	-0.175781	0.957031	0.125000	0.331193	-0.324771	-0.251376	4.547119	10.528564	-11.230469
C:\Users\cware\Desktop\Steller25Nov\TagTesting25Nov2013\M12.DSG	11-1-2013	15:20:52	259045.000000	5180.900000	-0.074219	0.921875	0.113281	0.330275	-0.326606	-0.248624	3.570557	0.305176	-10.284424
C:\Users\cware\Desktop\Steller25Nov\TagTesting25Nov2013\M12.DSG	11-1-2013	15:20:52	259046.000000	5180.920000	-0.175781	0.976563	0.078125	0.330275	-0.327523	-0.248624	5.233765	-6.683350	-13.336182
C:\Users\cware\Desktop\Steller25Nov\TagTesting25Nov2013\M12.DSG	11-1-2013	15:20:52	259047.000000	5180.940000	-0.136719	0.976563	0.070313	0.330275	-0.329358	-0.245872	0.823975	14.648438	-11.138916
C:\Users\cware\Desktop\Steller25Nov\TagTesting25Nov2013\M12.DSG	11-1-2013	15:20:52	259048.000000	5180.960000	-0.089844	0.968750	0.113281	0.329358	-0.329358	-0.245872	-0.701904	6.561279	-11.947632
C:\Users\cware\Desktop\Steller25Nov\TagTesting25Nov2013\M12.DSG	11-1-2013	15:20:52	259049.000000	5180.980000	-0.117188	0.957031	0.093750	0.329358	-0.332110	-0.242202	4.684448	-7.247925	-10.360718
C:\Users\cware\Desktop\Steller25Nov\TagTesting25Nov2013\M12.DSG	11-1-2013	15:20:52	259050.000000	5181.000000	-0.085938	0.937500	0.085938	0.330275	-0.333028	-0.241284	1.876831	8.056641	-7.202148
C:\Users\cware\Desktop\Steller25Nov\TagTesting25Nov2013\M12.DSG	11-1-2013	15:20:52	259051.000000	5181.020000	-0.105469	0.949219	0.117188	0.328440	-0.334862	-0.238532	10.925293	8.193970	-7.751465
C:\Users\cware\Desktop\Steller25Nov\TagTesting25Nov2013\M12.DSG	11-1-2013	15:20:52	259052.000000	5181.040000	-0.070313	0.960938	0.085938	0.326606	-0.334862	-0.235780	7.736206	-6.896973	-10.406494
C:\Users\cware\Desktop\Steller25Nov\TagTesting25Nov2013\M12.DSG	11-1-2013	15:20:52	259053.000000	5181.060000	-0.117188	0.937500	0.078125	0.326606	-0.338532	-0.233028	10.208130	6.500244	-9.857178
C:\Users\cware\Desktop\Steller25Nov\TagTesting25Nov2013\M12.DSG	11-1-2013	15:20:52	259054.000000	5181.080000	-0.062500	0.953125	0.101563	0.327523	-0.339450	-0.232110	11.215210	-5.767822	-9.719849
C:\Users\cware\Desktop\Steller25Nov\TagTesting25Nov2013\M12.DSG	11-1-2013	15:20:52	259055.000000	5181.100000	-0.101563	0.929688	0.074219	0.324771	-0.341284	-0.227523	17.791748	-15.502930	-10.467529
C:\Users\cware\Desktop\Steller25Nov\TagTesting25Nov2013\M12.DSG	11-1-2013	15:20:52	259056.000000	5181.120000	-0.062500	0.996094	0.105469	0.323853	-0.343119	-0.226606	16.448975	3.204346	-7.751465
C:\Users\cware\Desktop\Steller25Nov\TagTesting25Nov2013\M12.DSG	11-1-2013	15:20:52	259057.000000	5181.140000	-0.085938	0.964844	0.093750	0.323853	-0.345872	-0.222936	13.031006	-1.525879	-11.260986
C:\Users\cware\Desktop\Steller25Nov\TagTesting25Nov2013\M12.DSG	11-1-2013	15:20:52	259058.000000	5181.160000	-0.058594	0.957031	0.085938	0.322018	-0.345872	-0.222018	14.068604	-12.451172	-10.848999
C:\Users\cware\Desktop\Steller25Nov\TagTesting25Nov2013\M12.DSG	11-1-2013	15:20:52	259059.000000	5181.180000	-0.093750	0.996094	0.031250	0.320183	-0.348624	-0.218349	6.362915	9.887695	-11.260986
C:\Users\cware\Desktop\Steller25Nov\TagTesting25Nov2013\M12.DSG	11-1-2013	15:20:52	259060.000000	5181.200000	-0.093750	0.996094	0.031250	0.320183	-0.349541	-0.214679	8.178711	0.534058	-11.917114
C:\Users\cware\Desktop\Steller25Nov\TagTesting25Nov2013\M12.DSG	11-1-2013	15:20:52	259061.000000	5181.220000	-0.082031	1.031250	-0.003906	0.322018	-0.354128	-0.211927	10.818481	6.942749	-9.597778
C:\Users\cware\Desktop\Steller25Nov\TagTesting25Nov2013\M12.DSG	11-1-2013	15:20:52	259062.000000	5181.240000	-0.132813	0.988281	0.042969	0.320183	-0.354128	-0.210092	12.023926	10.192871	-10.894775
C:\Users\cware\Desktop\Steller25Nov\TagTesting25Nov2013\M12.DSG	11-1-2013	15:20:52	259063.000000	5181.260000	-0.035156	0.964844	0.027344	0.317431	-0.355963	-0.204587	12.100220	-5.477905	-10.574341
C:\Users\cware\Desktop\Steller25Nov\TagTesting25Nov2013\M12.DSG	11-1-2013	15:20:52	259064.000000	5181.280000	-0.082031	0.945313	0.019531	0.320183	-0.357798	-0.202752	9.979248	-1.266479	-9.658813
C:\Users\cware\Desktop\Steller25Nov\TagTesting25Nov2013\M12.DSG	11-1-2013	15:20:52	259065.000000	5181.300000	-0.113281	0.984375	0.023438	0.318349	-0.360550	-0.200917	9.124756	15.640259	-6.729126
C:\Users\cware\Desktop\Steller25Nov\TagTesting25Nov2013\M12.DSG	11-1-2013	15:20:52	259066.000000	5181.320000	-0.031250	1.027344	-0.007813	0.318349	-0.359633	-0.196330	14.099121	1.708984	-6.713867
C:\Users\cware\Desktop\Steller25Nov\TagTesting25Nov2013\M12.DSG	11-1-2013	15:20:52	259067.000000	5181.340000	-0.070313	1.039063	0.003906	0.316514	-0.362385	-0.194495	18.569946	-1.632690	-8.193970
C:\Users\cware\Desktop\Steller25Nov\TagTesting25Nov2013\M12.DSG	11-1-2013	15:20:52	259068.000000	5181.360000	-0.093750	1.039063	-0.058594	0.317431	-0.366055	-0.187156	23.483276	-1.190186	-6.454468
C:\Users\cware\Desktop\Steller25Nov\TagTesting25Nov2013\M12.DSG	11-1-2013	15:20:52	259069.000000	5181.380000	-0.070313	1.046875	-0.015625	0.316514	-0.367890	-0.186239	20.263672	-1.403809	-8.483887
C:\Users\cware\Desktop\Steller25Nov\TagTesting25Nov2013\M12.DSG	11-1-2013	15:20:52	259070.000000	5181.400000	-0.093750	1.042969	-0.042969	0.315596	-0.369725	-0.179817	21.957397	7.080078	-9.582520
C:\Users\cware\Desktop\Steller25Nov\TagTesting25Nov2013\M12.DSG	11-1-2013	15:20:52	259071.000000	5181.420000	-0.062500	1.007813	-0.011719	0.314679	-0.371560	-0.176147	15.853882	-4.501343	-10.467529
C:\Users\cware\Desktop\Steller25Nov\TagTesting25Nov2013\M12.DSG	11-1-2013	15:20:52	259072.000000	5181.440000	-0.070313	1.003906	-0.015625	0.315596	-0.375229	-0.172477	19.561768	5.157471	-8.377075
C:\Users\cware\Desktop\Steller25Nov\TagTesting25Nov2013\M12.DSG	11-1-2013	15:20:52	259073.000000	5181.460000	-0.042969	0.972656	-0.074219	0.312844	-0.377982	-0.167890	16.235352	-6.881714	-8.041382
C:\Users\cware\Desktop\Steller25Nov\TagTesting25Nov2013\M12.DSG	11-1-2013	15:20:52	259074.000000	5181.480000	-0.085938	0.976563	-0.078125	0.311927	-0.378899	-0.163303	12.039185	5.706787	-7.202148
C:\Users\cware\Desktop\Steller25Nov\TagTesting25Nov2013\M12.DSG	11-1-2013	15:20:52	259075.000000	5181.500000	-0.046875	1.035156	-0.054688	0.311927	-0.379817	-0.161468	11.764526	15.380859	-9.002686
C:\Users\cware\Desktop\Steller25Nov\TagTesting25Nov2013\M12.DSG	11-1-2013	15:20:52	259076.000000	5181.520000	-0.031250	1.031250	-0.046875	0.311927	-0.382569	-0.157798	11.810303	0.457764	-9.704590
C:\Users\cware\Desktop\Steller25Nov\TagTesting25Nov2013\M12.DSG	11-1-2013	15:20:52	259077.000000	5181.540000	-0.058594	1.015625	-0.054688	0.311009	-0.383486	-0.152294	17.822266	19.500732	-5.920410
C:\Users\cware\Desktop\Steller25Nov\TagTesting25Nov2013\M12.DSG	11-1-2013	15:20:52	259078.000000	5181.560000	0.007813	1.011719	-0.066406	0.311009	-0.386239	-0.145872	19.378662	-4.791260	-10.650635
C:\Users\cware\Desktop\Steller25Nov\TagTesting25Nov2013\M12.DSG	11-1-2013	15:20:52	259079.000000	5181.580000	-0.058594	0.980469	-0.101563	0.310092	-0.388991	-0.144037	22.323608	1.174927	-9.384155
C:\Users\cware\Desktop\Steller25Nov\TagTesting25Nov2013\M12.DSG	11-1-2013	15:20:52	259080.000000	5181.600000	-0.046875	1.000000	-0.101563	0.310092	-0.388991	-0.140367	24.093628	11.840820	-8.300781
C:\Users\cware\Desktop\Steller25Nov\TagTesting25Nov2013\M12.DSG	11-1-2013	15:20:52	259081.000000	5181.620000	-0.019531	0.964844	-0.054688	0.308257	-0.392661	-0.131193	22.552490	-11.840820	-13.320923
C:\Users\cware\Desktop\Steller25Nov\TagTesting25Nov2013\M12.DSG	11-1-2013	15:20:52	259082.000000	5181.640000	-0.054688	0.964844	-0.128906	0.307339	-0.393578	-0.128440	24.749756	-2.105713	-10.330200
C:\Users\cware\Desktop\Steller25Nov\TagTesting25Nov2013\M12.DSG	11-1-2013	15:20:52	259083.000000	5181.660000	-0.011719	0.968750	-0.105469	0.307339	-0.396330	-0.122018	19.134521	-7.659912	-9.017944
C:\Users\cware\Desktop\Steller25Nov\TagTesting25Nov2013\M12.DSG	11-1-2013	15:20:52	259084.000000	5181.680000	-0.003906	0.984375	-0.136719	0.306422	-0.397248	-0.120183	22.537231	-12.939453	-8.544922
C:\Users\cware\Desktop\Steller25Nov\TagTesting25Nov2013\M12.DSG	11-1-2013	15:20:52	259085.000000	5181.700000	-0.144531	0.992188	-0.144531	0.304587	-0.400917	-0.111927	18.127441	-9.902954	-8.636475
C:\Users\cware\Desktop\Steller25Nov\TagTesting25Nov2013\M12.DSG	11-1-2013	15:20:52	259086.000000	5181.720000	0.089844	1.015625	-0.121094	0.303670	-0.401835	-0.109174	14.907837	11.535645	-7.919312
C:\Users\cware\Desktop\Steller25Nov\TagTesting25Nov2013\M12.DSG	11-1-2013	15:20:52	259087.000000	5181.740000	-0.046875	0.972656	-0.144531	0.303670	-0.403670	-0.103670	20.187378	-8.712769	-8.285522
C:\Users\cware\Desktop\Steller25Nov\TagTesting25Nov2013\M12.DSG	11-1-2013	15:20:52	259088.000000	5181.760000	0.066406	0.972656	-0.132813	0.301835	-0.404587	-0.100917	15.960693	-15.014648	-11.169434
C:\Users\cware\Desktop\Steller25Nov\TagTesting25Nov2013\M12.DSG	11-1-2013	15:20:52	259089.000000	5181.780000	-0.097656	0.937500	-0.171875	0.299083	-0.407339	-0.096330	13.626099	7.965088	-7.400513
C:\Users\cware\Desktop\Steller25Nov\TagTesting25Nov2013\M12.DSG	11-1-2013	15:20:52	259090.000000	5181.800000	0.011719	0.988281	-0.148438	0.300917	-0.408257	-0.093578	9.704590	-10.360718	-8.209229
C:\Users\cware\Desktop\Steller25Nov\TagTesting25Nov2013\M12.DSG	11-1-2013	15:20:52	259091.000000	5181.820000	-0.027344	0.996094	-0.140625	0.300000	-0.410092	-0.089908	4.165649	-2.593994	-7.278442
C:\Users\cware\Desktop\Steller25Nov\TagTesting25Nov2013\M12.DSG	11-1-2013	15:20:52	259092.000000	5181.840000	-0.007813	0.984375	-0.171875	0.298165	-0.409174	-0.088991	5.111694	-1.342773	-5.783081
C:\Users\cware\Desktop\Steller25Nov\TagTesting25Nov2013\M12.DSG	11-1-2013	15:20:52	259093.000000	5181.860000	-0.039063	0.945313	-0.171875	0.298165	-0.411009	-0.087156	1.663208	-6.652832	-3.311157
C:\Users\cware\Desktop\Steller25Nov\TagTesting25Nov2013\M12.DSG	11-1-2013	15:20:52	259094.000000	5181.880000	-0.027344	1.003906	-0.164063	0.298165	-0.411927	-0.086239	1.007080	-11.459351	-4.913330
C:\Users\cware\Desktop\Steller25Nov\TagTesting25Nov2013\M12.DSG	11-1-2013	15:20:52	259095.000000	5181.900000	-0.074219	0.929688	-0.128906	0.297248	-0.411009	-0.086239	-5.737305	5.401611	-2.578735
C:\Users\cware\Desktop\Steller25Nov\TagTesting25Nov2013\M12.DSG	11-1-2013	15:20:52	259096.000000	5181.920000	0.031250	0.929688	-0.109375	0.297248	-0.410092	-0.084404	-7.934570	-17.395020	-5.050659
C:\Users\cware\Desktop\Steller25Nov\TagTesting25Nov2013\M12.DSG	11-1-2013	15:20:52	259097.000000	5181.940000	-0.042969	0.929688	-0.171875	0.297248	-0.411009	-0.086239	-12.054443	6.469727	-1.373291
C:\Users\cware\Desktop\Steller25Nov\TagTesting25Nov2013\M12.DSG	11-1-2013	15:20:52	259098.000000	5181.960000	-0.011719	0.941406	-0.160156	0.298165	-0.411927	-0.086239	-13.793945	-6.530762	-3.158569
C:\Users\cware\Desktop\Steller25Nov\TagTesting25Nov2013\M12.DSG	11-1-2013	15:20:52	259099.000000	5181.980000	-0.003906	0.968750	-0.128906	0.296330	-0.410092	-0.089908	-12.161255	-14.389038	-2.090454
C:\Users\cware\Desktop\Steller25Nov\TagTesting25Nov2013\M12.DSG	11-1-2013	15:20:52	259100.000000	5182.000000	-0.093750	0.953125	-0.164063	0.297248	-0.410092	-0.088991	-11.108398	9.017944	1.373291
C:\Users\cware\Desktop\Steller25Nov\TagTesting25Nov2013\M12.DSG	11-1-2013	15:20:52	259101.000000	5182.020000	-0.003906	0.953125	-0.160156	0.298165	-0.410092	-0.090826	-10.070801	-13.549805	0.167847
C:\Users\cware\Desktop\Steller25Nov\TagTesting25Nov2013\M12.DSG	11-1-2013	15:20:52	259102.000000	5182.040000	-0.078125	0.925781	-0.199219	0.299083	-0.409174	-0.092661	-14.099121	-8.590698	2.609253
C:\Users\cware\Desktop\Steller25Nov\TagTesting25Nov2013\M12.DSG	11-1-2013	15:20:52	259103.000000	5182.060000	-0.011719	0.953125	-0.148438	0.298165	-0.407339	-0.093578	-20.889282	-3.356934	0.152588
C:\Users\cware\Desktop\Steller25Nov\TagTesting25Nov2013\M12.DSG	11-1-2013	15:20:52	259104.000000	5182.080000	-0.074219	0.929688	-0.144531	0.299083	-0.407339	-0.097248	-23.269653	-9.582520	-0.289917
C:\Users\cware\Desktop\Steller25Nov\TagTesting25Nov2013\M12.DSG	11-1-2013	15:20:52	259105.000000	5182.100000	-0.070313	0.929688	-0.125000	0.300917	-0.407339	-0.100917	-27.069092	-3.570557	3.662109
C:\Users\cware\Desktop\Steller25Nov\TagTesting25Nov2013\M12.DSG	11-1-2013	15:20:52	259106.000000	5182.120000	-0.035156	0.921875	-0.121094	0.300917	-0.404587	-0.109174	-30.868530	-10.070801	4.043579
C:\Users\cware\Desktop\Steller25Nov\TagTesting25Nov2013\M12.DSG	11-1-2013	15:20:52	259107.000000	5182.140000	-0.074219	0.921875	-0.125000	0.301835	-0.402752	-0.111009	-33.996582	-17.501831	1.220703
C:\Users\cware\Desktop\Steller25Nov\TagTesting25Nov2013\M12.DSG	11-1-2013	15:20:52	259108.000000	5182.160000	-0.031250	0.957031	-0.140625	0.303670	-0.401835	-0.119266	-36.026001	-6.652832	1.739502
C:\Users\cware\Desktop\Steller25Nov\TagTesting25Nov2013\M12.DSG	11-1-2013	15:20:52	259109.000000	5182.180000	-0.046875	0.957031	-0.156250	0.303670	-0.399083	-0.122936	-39.550781	-13.000488	1.144409
C:\Users\cware\Desktop\Steller25Nov\TagTesting25Nov2013\M12.DSG	11-1-2013	15:20:52	259110.000000	5182.200000	-0.105469	0.933594	-0.156250	0.302752	-0.396330	-0.130275	-43.548584	-11.856079	-1.525879
C:\Users\cware\Desktop\Steller25Nov\TagTesting25Nov2013\M12.DSG	11-1-2013	15:20:52	259111.000000	5182.220000	-0.050781	0.937500	-0.140625	0.302752	-0.393578	-0.136697	-42.633057	-9.216309	2.883911
C:\Users\cware\Desktop\Steller25Nov\TagTesting25Nov2013\M12.DSG	11-1-2013	15:20:52	259112.000000	5182.240000	-0.105469	0.941406	-0.152344	0.303670	-0.390826	-0.146789	-46.051025	-12.878418	2.075195
C:\Users\cware\Desktop\Steller25Nov\TagTesting25Nov2013\M12.DSG	11-1-2013	15:20:52	259113.000000	5182.260000	0.000000	0.914063	-0.156250	0.306422	-0.388073	-0.153211	-55.755615	-14.907837	7.659912
C:\Users\cware\Desktop\Steller25Nov\TagTesting25Nov2013\M12.DSG	11-1-2013	15:20:52	259114.000000	5182.280000	0.000000	0.914063	-0.156250	0.304587	-0.381651	-0.165138	-63.003540	-31.265259	8.010864
C:\Users\cware\Desktop\Steller25Nov\TagTesting25Nov2013\M12.DSG	11-1-2013	15:20:52	259115.000000	5182.300000	-0.093750	1.015625	-0.160156	0.305505	-0.377982	-0.174312	-66.482544	-17.150879	12.008667
C:\Users\cware\Desktop\Steller25Nov\TagTesting25Nov2013\M12.DSG	11-1-2013	15:20:52	259116.000000	5182.320000	-0.109375	1.019531	-0.074219	0.306422	-0.375229	-0.181651	-58.151245	0.564575	12.588501
C:\Users\cware\Desktop\Steller25Nov\TagTesting25Nov2013\M12.DSG	11-1-2013	15:20:52	259117.000000	5182.340000	-0.085938	0.992188	-0.019531	0.309174	-0.367890	-0.194495	-53.009033	-8.377075	5.844116
C:\Users\cware\Desktop\Steller25Nov\TagTesting25Nov2013\M12.DSG	11-1-2013	15:20:52	259118.000000	5182.360000	-0.105469	0.953125	0.015625	0.311009	-0.363303	-0.200000	-49.804688	-8.483887	5.447388
C:\Users\cware\Desktop\Steller25Nov\TagTesting25Nov2013\M12.DSG	11-1-2013	15:20:52	259119.000000	5182.380000	-0.070313	0.960938	-0.023438	0.311009	-0.358716	-0.209174	-42.938232	-7.873535	2.838135
C:\Users\cware\Desktop\Steller25Nov\TagTesting25Nov2013\M12.DSG	11-1-2013	15:20:52	259120.000000	5182.400000	-0.070313	0.972656	-0.058594	0.311009	-0.356881	-0.216514	-39.978027	-13.473511	6.347656
C:\Users\cware\Desktop\Steller25Nov\TagTesting25Nov2013\M12.DSG	11-1-2013	15:20:52	259121.000000	5182.420000	-0.031250	1.023438	-0.070313	0.312844	-0.350459	-0.224771	-35.095215	-4.592896	7.217407
C:\Users\cware\Desktop\Steller25Nov\TagTesting25Nov2013\M12.DSG	11-1-2013	15:20:52	259122.000000	5182.440000	-0.031250	1.031250	-0.105469	0.312844	-0.348624	-0.228440	-26.519775	2.273560	3.997803
C:\Users\cware\Desktop\Steller25Nov\TagTesting25Nov2013\M12.DSG	11-1-2013	15:20:52	259123.000000	5182.460000	-0.007813	1.054688	-0.113281	0.315596	-0.344954	-0.231193	-15.869141	8.163452	-1.358032
C:\Users\cware\Desktop\Steller25Nov\TagTesting25Nov2013\M12.DSG	11-1-2013	15:20:52	259124.000000	5182.480000	0.089844	1.011719	-0.125000	0.317431	-0.344037	-0.233028	-12.023926	13.885498	-4.959106
C:\Users\cware\Desktop\Steller25Nov\TagTesting25Nov2013\M12.DSG	11-1-2013	15:20:52	259125.000000	5182.500000	0.152344	1.007813	-0.152344	0.318349	-0.342202	-0.233028	-5.874634	12.344360	-8.712769
C:\Users\cware\Desktop\Steller25Nov\TagTesting25Nov2013\M12.DSG	11-1-2013	15:20:52	259126.000000	5182.520000	0.191406	0.964844	-0.125000	0.319266	-0.341284	-0.233028	-4.882813	6.118774	-9.933472
C:\Users\cware\Desktop\Steller25Nov\TagTesting25Nov2013\M12.DSG	11-1-2013	15:20:52	259127.000000	5182.540000	0.156250	0.960938	-0.125000	0.318349	-0.344037	-0.233028	-0.808716	15.136719	-10.772705
C:\Users\cware\Desktop\Steller25Nov\TagTesting25Nov2013\M12.DSG	11-1-2013	15:20:52	259128.000000	5182.560000	0.160156	0.906250	-0.125000	0.319266	-0.343119	-0.232110	-10.055542	8.743286	-10.437012
C:\Users\cware\Desktop\Steller25Nov\TagTesting25Nov2013\M12.DSG	11-1-2013	15:20:52	259129.000000	5182.580000	0.195313	0.878906	-0.125000	0.317431	-0.342202	-0.233028	-13.107300	6.790161	-10.284424
C:\Users\cware\Desktop\Steller25Nov\TagTesting25Nov2013\M12.DSG	11-1-2013	15:20:52	259130.000000	5182.600000	0.167969	0.867188	-0.113281	0.318349	-0.342202	-0.234862	-19.119263	2.532959	-9.231567
C:\Users\cware\Desktop\Steller25Nov\TagTesting25Nov2013\M12.DSG	11-1-2013	15:20:52	259131.000000	5182.620000	0.105469	0.878906	-0.085938	0.319266	-0.341284	-0.237615	-22.674561	2.792358	-2.044678
C:\Users\cware\Desktop\Steller25Nov\TagTesting25Nov2013\M12.DSG	11-1-2013	15:20:52	259132.000000	5182.640000	0.105469	0.894531	-0.070313	0.321101	-0.337615	-0.239450	-26.885986	15.304565	-0.396729
C:\Users\cware\Desktop\Steller25Nov\TagTesting25Nov2013\M12.DSG	11-1-2013	15:20:52	259133.000000	5182.660000	0.179688	0.957031	0.000000	0.321101	-0.333945	-0.244954	-28.411865	-3.005981	-0.595093
C:\Users\cware\Desktop\Steller25Nov\TagTesting25Nov2013\M12.DSG	11-1-2013	15:20:52	259134.000000	5182.680000	0.062500	1.007813	0.003906	0.322018	-0.332110	-0.247706	-28.137207	17.822266	-1.113892
C:\Users\cware\Desktop\Steller25Nov\TagTesting25Nov2013\M12.DSG	11-1-2013	15:20:52	259135.000000	5182.700000	0.171875	0.992188	0.019531	0.324771	-0.327523	-0.252294	-29.861450	-3.067017	-6.103516
C:\Users\cware\Desktop\Steller25Nov\TagTesting25Nov2013\M12.DSG	11-1-2013	15:20:52	259136.000000	5182.720000	0.093750	1.054688	0.035156	0.322936	-0.324771	-0.255963	-26.718140	-0.457764	-5.264282
C:\Users\cware\Desktop\Steller25Nov\TagTesting25Nov2013\M12.DSG	11-1-2013	15:20:52	259137.000000	5182.740000	0.031250	0.992188	0.023438	0.323853	-0.322936	-0.260550	-27.557373	4.989624	-5.081177
C:\Users\cware\Desktop\Steller25Nov\TagTesting25Nov2013\M12.DSG	11-1-2013	15:20:52	259138.000000	5182.760000	0.015625	0.968750	0.078125	0.323853	-0.319266	-0.264220	-25.604248	2.944946	-4.028320
C:\Users\cware\Desktop\Steller25Nov\TagTesting25Nov2013\M12.DSG	11-1-2013	15:20:52	259139.000000	5182.780000	0.035156	0.996094	0.148438	0.324771	-0.316514	-0.267890	-27.801514	4.669189	-0.396729
C:\Users\cware\Desktop\Steller25Nov\TagTesting25Nov2013\M12.DSG	11-1-2013	15:20:52	259140.000000	5182.800000	0.035156	0.996094	0.148438	0.325688	-0.314679	-0.269725	-28.015137	-2.334595	-4.699707
C:\Users\cware\Desktop\Steller25Nov\TagTesting25Nov2013\M12.DSG	11-1-2013	15:20:52	259141.000000	5182.820000	-0.113281	1.042969	0.031250	0.325688	-0.314679	-0.270642	-15.625000	0.259399	5.310059
C:\Users\cware\Desktop\Steller25Nov\TagTesting25Nov2013\M12.DSG	11-1-2013	15:20:52	259142.000000	5182.840000	-0.089844	1.027344	-0.011719	0.328440	-0.311927	-0.273394	-7.263184	-0.320435	1.632690
C:\Users\cware\Desktop\Steller25Nov\TagTesting25Nov2013\M12.DSG	11-1-2013	15:20:52	259143.000000	5182.860000	-0.136719	1.015625	0.113281	0.327523	-0.311927	-0.273394	-1.327515	4.348755	-2.655029
C:\Users\cware\Desktop\Steller25Nov\TagTesting25Nov2013\M12.DSG	11-1-2013	15:20:52	259144.000000	5182.880000	-0.105469	0.953125	0.179688	0.328440	-0.310092	-0.273394	8.514404	-0.350952	-5.218506
C:\Users\cware\Desktop\Steller25Nov\TagTesting25Nov2013\M12.DSG	11-1-2013	15:20:52	259145.000000	5182.900000	-0.074219	0.902344	0.183594	0.329358	-0.311009	-0.272477	-2.761841	14.511108	-7.736206
C:\Users\cware\Desktop\Steller25Nov\TagTesting25Nov2013\M12.DSG	11-1-2013	15:20:52	259146.000000	5182.920000	-0.066406	0.859375	0.167969	0.330275	-0.311927	-0.271560	-2.639771	-7.400513	-9.155273
C:\Users\cware\Desktop\Steller25Nov\TagTesting25Nov2013\M12.DSG	11-1-2013	15:20:52	259147.000000	5182.940000	-0.191406	0.890625	0.164063	0.329358	-0.311927	-0.269725	-6.713867	17.517090	-2.426147
C:\Users\cware\Desktop\Steller25Nov\TagTesting25Nov2013\M12.DSG	11-1-2013	15:20:52	259148.000000	5182.960000	-0.066406	0.925781	0.101563	0.331193	-0.314679	-0.267890	-4.714966	8.361816	-6.759644
C:\Users\cware\Desktop\Steller25Nov\TagTesting25Nov2013\M12.DSG	11-1-2013	15:20:52	259149.000000	5182.980000	-0.097656	0.945313	0.140625	0.334862	-0.315596	-0.266055	5.569458	12.649536	0.717163
C:\Users\cware\Desktop\Steller25Nov\TagTesting25Nov2013\M12.DSG	11-1-2013	15:20:52	259150.000000	5183.000000	-0.125000	0.984375	0.097656	0.335780	-0.314679	-0.263303	5.889893	1.556396	-0.289917
C:\Users\cware\Desktop\Steller25Nov\TagTesting25Nov2013\M12.DSG	11-1-2013	15:20:52	259151.000000	5183.020000	-0.097656	0.976563	0.164063	0.335780	-0.315596	-0.261468	6.164551	-1.602173	-1.541138
C:\Users\cware\Desktop\Steller25Nov\TagTesting25Nov2013\M12.DSG	11-1-2013	15:20:52	259152.000000	5183.040000	-0.121094	0.960938	0.128906	0.335780	-0.318349	-0.259633	6.179810	-1.831055	-0.839233
C:\Users\cware\Desktop\Steller25Nov\TagTesting25Nov2013\M12.DSG	11-1-2013	15:20:52	259153.000000	5183.060000	-0.164063	0.980469	0.117188	0.337615	-0.318349	-0.260550	14.404297	1.235962	0.671387
C:\Users\cware\Desktop\Steller25Nov\TagTesting25Nov2013\M12.DSG	11-1-2013	15:20:52	259154.000000	5183.080000	-0.125000	0.984375	0.101563	0.337615	-0.320183	-0.258716	15.991211	1.388550	0.930786
C:\Users\cware\Desktop\Steller25Nov\TagTesting25Nov2013\M12.DSG	11-1-2013	15:20:52	259155.000000	5183.100000	-0.062500	0.976563	0.132813	0.337615	-0.321101	-0.255046	14.266968	6.057739	-5.508423
C:\Users\cware\Desktop\Steller25Nov\TagTesting25Nov2013\M12.DSG	11-1-2013	15:20:52	259156.000000	5183.120000	-0.144531	0.976563	0.054688	0.338532	-0.322018	-0.252294	16.082764	3.372192	-6.057739
C:\Users\cware\Desktop\Steller25Nov\TagTesting25Nov2013\M12.DSG	11-1-2013	15:20:52	259157.000000	5183.140000	-0.148438	0.992188	0.085938	0.340367	-0.323853	-0.247706	11.367798	-2.258301	-7.308960
C:\Users\cware\Desktop\Steller25Nov\TagTesting25Nov2013\M12.DSG	11-1-2013	15:20:52	259158.000000	5183.160000	-0.132813	1.011719	0.070313	0.340367	-0.325688	-0.245872	14.114380	24.368286	-5.218506
C:\Users\cware\Desktop\Steller25Nov\TagTesting25Nov2013\M12.DSG	11-1-2013	15:20:52	259159.000000	5183.180000	-0.066406	1.046875	0.054688	0.341284	-0.331193	-0.238532	6.790161	4.638672	-10.314941
C:\Users\cware\Desktop\Steller25Nov\TagTesting25Nov2013\M12.DSG	11-1-2013	15:20:52	259160.000000	5183.200000	-0.164063	1.035156	0.019531	0.341284	-0.332110	-0.236697	8.697510	14.617920	-10.147095
C:\Users\cware\Desktop\Steller25Nov\TagTesting25Nov2013\M12.DSG	11-1-2013	15:20:52	259161.000000	5183.220000	-0.101563	1.027344	0.074219	0.343119	-0.334862	-0.230275	13.046265	8.453369	-4.547119
C:\Users\cware\Desktop\Steller25Nov\TagTesting25Nov2013\M12.DSG	11-1-2013	15:20:52	259162.000000	5183.240000	-0.109375	0.976563	0.042969	0.341284	-0.336697	-0.227523	14.343262	0.061035	-7.019043
C:\Users\cware\Desktop\Steller25Nov\TagTesting25Nov2013\M12.DSG	11-1-2013	15:20:52	259163.000000	5183.260000	-0.160156	1.007813	0.054688	0.342202	-0.341284	-0.220183	20.614624	-3.540039	-5.691528
C:\Users\cware\Desktop\Steller25Nov\TagTesting25Nov2013\M12.DSG	11-1-2013	15:20:52	259164.000000	5183.280000	-0.089844	1.019531	0.058594	0.342202	-0.344037	-0.217431	15.167236	-0.411987	-5.722046
C:\Users\cware\Desktop\Steller25Nov\TagTesting25Nov2013\M12.DSG	11-1-2013	15:20:52	259165.000000	5183.300000	-0.113281	0.976563	0.031250	0.341284	-0.346789	-0.211927	35.751343	5.767822	-2.059937
C:\Users\cware\Desktop\Steller25Nov\TagTesting25Nov2013\M12.DSG	11-1-2013	15:20:52	259166.000000	5183.320000	-0.085938	0.957031	0.078125	0.341284	-0.348624	-0.206422	35.369873	-25.619507	-6.439209
C:\Users\cware\Desktop\Steller25Nov\TagTesting25Nov2013\M12.DSG	11-1-2013	15:20:52	259167.000000	5183.340000	-0.210938	0.945313	0.046875	0.340367	-0.354128	-0.197248	31.906128	27.008057	-4.608154
C:\Users\cware\Desktop\Steller25Nov\TagTesting25Nov2013\M12.DSG	11-1-2013	15:20:52	259168.000000	5183.360000	-0.210938	0.945313	0.046875	0.343119	-0.355046	-0.194495	32.516479	1.953125	-7.156372
C:\Users\cware\Desktop\Steller25Nov\TagTesting25Nov2013\M12.DSG	11-1-2013	15:20:52	259169.000000	5183.380000	-0.070313	0.984375	0.003906	0.342202	-0.360550	-0.185321	23.681641	9.277344	-8.651733
C:\Users\cware\Desktop\Steller25Nov\TagTesting25Nov2013\M12.DSG	11-1-2013	15:20:52	259170.000000	5183.400000	-0.042969	1.074219	0.031250	0.343119	-0.361468	-0.178899	32.943726	0.473022	-7.919312
C:\Users\cware\Desktop\Steller25Nov\TagTesting25Nov2013\M12.DSG	11-1-2013	15:20:52	259171.000000	5183.420000	-0.085938	0.996094	0.007813	0.344037	-0.366972	-0.171560	32.394409	6.225586	-11.489868
C:\Users\cware\Desktop\Steller25Nov\TagTesting25Nov2013\M12.DSG	11-1-2013	15:20:52	259172.000000	5183.440000	-0.148438	0.988281	-0.054688	0.341284	-0.368807	-0.166055	34.042358	-4.959106	-8.651733
C:\Users\cware\Desktop\Steller25Nov\TagTesting25Nov2013\M12.DSG	11-1-2013	15:20:52	259173.000000	5183.460000	-0.050781	1.007813	-0.046875	0.341284	-0.374312	-0.154128	36.865234	-0.076294	-9.109497
C:\Users\cware\Desktop\Steller25Nov\TagTesting25Nov2013\M12.DSG	11-1-2013	15:20:52	259174.000000	5183.480000	-0.074219	0.968750	-0.031250	0.342202	-0.377982	-0.150459	36.895752	-7.003784	-9.109497
C:\Users\cware\Desktop\Steller25Nov\TagTesting25Nov2013\M12.DSG	11-1-2013	15:20:52	259175.000000	5183.500000	-0.074219	0.996094	-0.039063	0.340367	-0.382569	-0.136697	45.516968	7.125854	-10.528564
C:\Users\cware\Desktop\Steller25Nov\TagTesting25Nov2013\M12.DSG	11-1-2013	15:20:52	259176.000000	5183.520000	-0.015625	0.984375	-0.066406	0.340367	-0.385321	-0.132110	50.262451	-18.478394	-14.083862
C:\Users\cware\Desktop\Steller25Nov\TagTesting25Nov2013\M12.DSG	11-1-2013	15:20:52	259177.000000	5183.540000	-0.093750	0.949219	-0.035156	0.337615	-0.390826	-0.125688	50.292969	0.335693	-11.032104
C:\Users\cware\Desktop\Steller25Nov\TagTesting25Nov2013\M12.DSG	11-1-2013	15:20:52	259178.000000	5183.560000	-0.058594	0.945313	-0.058594	0.336697	-0.392661	-0.097248	43.731689	-10.147095	-10.986328
C:\Users\cware\Desktop\Steller25Nov\TagTesting25Nov2013\M12.DSG	11-1-2013	15:20:52	259179.000000	5183.580000	-0.082031	0.964844	-0.054688	0.336697	-0.395413	-0.105505	30.410767	-1.602173	-9.140015
C:\Users\cware\Desktop\Steller25Nov\TagTesting25Nov2013\M12.DSG	11-1-2013	15:20:52	259180.000000	5183.600000	-0.082031	0.921875	-0.023438	0.333945	-0.398165	-0.096330	22.888184	-3.265381	-7.751465
C:\Users\cware\Desktop\Steller25Nov\TagTesting25Nov2013\M12.DSG	11-1-2013	15:20:52	259181.000000	5183.620000	-0.097656	0.933594	-0.058594	0.335780	-0.399083	-0.091743	12.420654	-7.369995	-5.813599
C:\Users\cware\Desktop\Steller25Nov\TagTesting25Nov2013\M12.DSG	11-1-2013	15:20:52	259182.000000	5183.640000	0.019531	0.976563	0.007813	0.334862	-0.402752	-0.088073	7.080078	-9.811401	-3.723145
C:\Users\cware\Desktop\Steller25Nov\TagTesting25Nov2013\M12.DSG	11-1-2013	15:20:52	259183.000000	5183.660000	-0.109375	0.941406	-0.058594	0.335780	-0.402752	-0.085321	1.251221	-16.510010	-2.365112
C:\Users\cware\Desktop\Steller25Nov\TagTesting25Nov2013\M12.DSG	11-1-2013	15:20:52	259184.000000	5183.680000	-0.070313	0.949219	-0.046875	0.333945	-0.403670	-0.082569	-4.333496	-6.851196	-3.021240
C:\Users\cware\Desktop\Steller25Nov\TagTesting25Nov2013\M12.DSG	11-1-2013	15:20:52	259185.000000	5183.700000	-0.074219	0.929688	-0.042969	0.333945	-0.403670	-0.081651	-1.571655	-1.403809	3.479004
C:\Users\cware\Desktop\Steller25Nov\TagTesting25Nov2013\M12.DSG	11-1-2013	15:20:52	259186.000000	5183.720000	-0.144531	0.921875	-0.101563	0.335780	-0.405505	-0.082569	-0.518799	-22.445679	2.487183
C:\Users\cware\Desktop\Steller25Nov\TagTesting25Nov2013\M12.DSG	11-1-2013	15:20:52	259187.000000	5183.740000	-0.125000	0.925781	-0.105469	0.334862	-0.403670	-0.082569	-4.394531	-19.760132	1.251221
C:\Users\cware\Desktop\Steller25Nov\TagTesting25Nov2013\M12.DSG	11-1-2013	15:20:52	259188.000000	5183.760000	-0.050781	0.886719	-0.136719	0.335780	-0.402752	-0.082569	-6.225586	-6.103516	3.906250
C:\Users\cware\Desktop\Steller25Nov\TagTesting25Nov2013\M12.DSG	11-1-2013	15:20:52	259189.000000	5183.780000	-0.078125	0.929688	-0.121094	0.336697	-0.402752	-0.083486	-17.776489	-8.529663	0.000000
C:\Users\cware\Desktop\Steller25Nov\TagTesting25Nov2013\M12.DSG	11-1-2013	15:20:52	259190.000000	5183.800000	-0.066406	0.949219	-0.117188	0.337615	-0.402752	-0.087156	-16.052246	-22.598267	0.183105
C:\Users\cware\Desktop\Steller25Nov\TagTesting25Nov2013\M12.DSG	11-1-2013	15:20:52	259191.000000	5183.820000	-0.144531	0.976563	-0.128906	0.336697	-0.401835	-0.088073	-18.997192	-24.353027	1.708984
C:\Users\cware\Desktop\Steller25Nov\TagTesting25Nov2013\M12.DSG	11-1-2013	15:20:52	259192.000000	5183.840000	-0.085938	0.960938	-0.152344	0.336697	-0.400917	-0.088991	-17.852783	-8.651733	1.235962
C:\Users\cware\Desktop\Steller25Nov\TagTesting25Nov2013\M12.DSG	11-1-2013	15:20:52	259193.000000	5183.860000	-0.144531	0.992188	-0.152344	0.337615	-0.400917	-0.091743	-15.350342	-13.366699	-1.632690
C:\Users\cware\Desktop\Steller25Nov\TagTesting25Nov2013\M12.DSG	11-1-2013	15:20:52	259194.000000	5183.880000	-0.144531	0.992188	-0.152344	0.337615	-0.400917	-0.095413	-15.502930	-16.128540	-1.464844
C:\Users\cware\Desktop\Steller25Nov\TagTesting25Nov2013\M12.DSG	11-1-2013	15:20:52	259195.000000	5183.900000	-0.113281	0.914063	-0.097656	0.335780	-0.399083	-0.098165	-10.025024	-29.479980	0.595093
C:\Users\cware\Desktop\Steller25Nov\TagTesting25Nov2013\M12.DSG	11-1-2013	15:20:52	259196.000000	5183.920000	-0.132813	0.949219	-0.097656	0.336697	-0.398165	-0.100000	-13.458252	-17.807007	0.656128
C:\Users\cware\Desktop\Steller25Nov\TagTesting25Nov2013\M12.DSG	11-1-2013	15:20:52	259197.000000	5183.940000	-0.144531	0.933594	-0.128906	0.336697	-0.398165	-0.104587	-12.054443	-14.343262	1.022339
C:\Users\cware\Desktop\Steller25Nov\TagTesting25Nov2013\M12.DSG	11-1-2013	15:20:52	259198.000000	5183.960000	-0.156250	0.937500	-0.097656	0.335780	-0.397248	-0.105505	-14.739990	-21.118164	2.349854
C:\Users\cware\Desktop\Steller25Nov\TagTesting25Nov2013\M12.DSG	11-1-2013	15:20:52	259199.000000	5183.980000	-0.109375	0.921875	-0.140625	0.334862	-0.394495	-0.111009	-22.888184	-25.238037	-1.724243
C:\Users\cware\Desktop\Steller25Nov\TagTesting25Nov2013\M12.DSG	11-1-2013	15:20:52	259200.000000	5184.000000	-0.140625	0.972656	-0.164063	0.333945	-0.395413	-0.114679	-20.736694	-28.579712	-1.235962
C:\Users\cware\Desktop\Steller25Nov\TagTesting25Nov2013\M12.DSG	11-1-2013	15:20:52	259201.000000	5184.020000	-0.160156	0.984375	-0.207031	0.334862	-0.393578	-0.121101	-22.384644	-22.338867	-0.640869
C:\Users\cware\Desktop\Steller25Nov\TagTesting25Nov2013\M12.DSG	11-1-2013	15:20:52	259202.000000	5184.040000	-0.136719	0.945313	-0.265625	0.334862	-0.390826	-0.123853	-31.707764	-28.259277	3.082275
C:\Users\cware\Desktop\Steller25Nov\TagTesting25Nov2013\M12.DSG	11-1-2013	15:20:52	259203.000000	5184.060000	-0.183594	0.937500	-0.312500	0.332110	-0.388991	-0.134862	-49.575806	-33.554077	2.212524
C:\Users\cware\Desktop\Steller25Nov\TagTesting25Nov2013\M12.DSG	11-1-2013	15:20:52	259204.000000	5184.080000	-0.218750	0.964844	-0.285156	0.332110	-0.387156	-0.140367	-49.224854	-33.218384	2.029419
C:\Users\cware\Desktop\Steller25Nov\TagTesting25Nov2013\M12.DSG	11-1-2013	15:20:52	259205.000000	5184.100000	-0.300781	0.960938	-0.203125	0.330275	-0.382569	-0.152294	-38.192749	-12.954712	0.885010
C:\Users\cware\Desktop\Steller25Nov\TagTesting25Nov2013\M12.DSG	11-1-2013	15:20:52	259206.000000	5184.120000	-0.214844	1.011719	-0.062500	0.330275	-0.380734	-0.155046	-25.131226	-14.053345	-5.355835
C:\Users\cware\Desktop\Steller25Nov\TagTesting25Nov2013\M12.DSG	11-1-2013	15:20:52	259207.000000	5184.140000	-0.312500	0.972656	-0.101563	0.328440	-0.379817	-0.160550	-18.814087	-4.287720	-7.415771
C:\Users\cware\Desktop\Steller25Nov\TagTesting25Nov2013\M12.DSG	11-1-2013	15:20:52	259208.000000	5184.160000	-0.128906	0.992188	-0.082031	0.328440	-0.379817	-0.161468	-14.160156	-14.328003	-7.308960
C:\Users\cware\Desktop\Steller25Nov\TagTesting25Nov2013\M12.DSG	11-1-2013	15:20:52	259209.000000	5184.180000	-0.097656	0.964844	-0.187500	0.326606	-0.377064	-0.166055	-13.885498	-7.507324	-3.234863
C:\Users\cware\Desktop\Steller25Nov\TagTesting25Nov2013\M12.DSG	11-1-2013	15:20:52	259210.000000	5184.200000	-0.039063	0.988281	-0.250000	0.326606	-0.377064	-0.166972	-16.387939	-9.780884	-5.935669
C:\Users\cware\Desktop\Steller25Nov\TagTesting25Nov2013\M12.DSG	11-1-2013	15:20:52	259211.000000	5184.220000	-0.042969	1.015625	-0.261719	0.327523	-0.376147	-0.167890	-14.739990	17.059326	-7.507324
C:\Users\cware\Desktop\Steller25Nov\TagTesting25Nov2013\M12.DSG	11-1-2013	15:20:52	259212.000000	5184.240000	0.085938	1.035156	-0.253906	0.327523	-0.376147	-0.168807	-4.714966	8.026123	-10.879517
C:\Users\cware\Desktop\Steller25Nov\TagTesting25Nov2013\M12.DSG	11-1-2013	15:20:52	259213.000000	5184.260000	0.152344	1.007813	-0.257813	0.326606	-0.375229	-0.167890	-2.700806	15.838623	-8.789063
C:\Users\cware\Desktop\Steller25Nov\TagTesting25Nov2013\M12.DSG	11-1-2013	15:20:52	259214.000000	5184.280000	0.187500	0.988281	-0.242188	0.326606	-0.375229	-0.167890	-3.738403	7.522583	-6.912231
C:\Users\cware\Desktop\Steller25Nov\TagTesting25Nov2013\M12.DSG	11-1-2013	15:20:52	259215.000000	5184.300000	0.160156	1.000000	-0.250000	0.328440	-0.377064	-0.166972	-7.873535	16.021729	-1.678467
C:\Users\cware\Desktop\Steller25Nov\TagTesting25Nov2013\M12.DSG	11-1-2013	15:20:52	259216.000000	5184.320000	0.214844	0.953125	-0.273438	0.329358	-0.375229	-0.167890	-13.916016	-1.937866	-3.768921
C:\Users\cware\Desktop\Steller25Nov\TagTesting25Nov2013\M12.DSG	11-1-2013	15:20:52	259217.000000	5184.340000	0.171875	0.894531	-0.296875	0.329358	-0.374312	-0.168807	-8.102417	7.446289	-3.097534
C:\Users\cware\Desktop\Steller25Nov\TagTesting25Nov2013\M12.DSG	11-1-2013	15:20:52	259218.000000	5184.360000	0.257813	0.941406	-0.304688	0.330275	-0.373394	-0.169725	-15.502930	7.293701	-3.265381
C:\Users\cware\Desktop\Steller25Nov\TagTesting25Nov2013\M12.DSG	11-1-2013	15:20:52	259219.000000	5184.380000	0.167969	0.968750	-0.246094	0.331193	-0.373394	-0.170642	-22.979736	2.410889	-5.233765
C:\Users\cware\Desktop\Steller25Nov\TagTesting25Nov2013\M12.DSG	11-1-2013	15:20:52	259220.000000	5184.400000	0.132813	0.988281	-0.171875	0.332110	-0.368807	-0.175229	-24.948120	1.083374	-7.354736
C:\Users\cware\Desktop\Steller25Nov\TagTesting25Nov2013\M12.DSG	11-1-2013	15:20:52	259221.000000	5184.420000	0.050781	1.042969	-0.203125	0.330275	-0.367890	-0.177982	-29.510498	-2.700806	-4.135132
C:\Users\cware\Desktop\Steller25Nov\TagTesting25Nov2013\M12.DSG	11-1-2013	15:20:52	259222.000000	5184.440000	0.050781	1.042969	-0.203125	0.331193	-0.365138	-0.185321	-31.280518	-1.327515	-7.980347
C:\Users\cware\Desktop\Steller25Nov\TagTesting25Nov2013\M12.DSG	11-1-2013	15:20:52	259223.000000	5184.460000	-0.023438	1.093750	-0.156250	0.331193	-0.364220	-0.187156	-22.155762	15.304565	-3.540039
C:\Users\cware\Desktop\Steller25Nov\TagTesting25Nov2013\M12.DSG	11-1-2013	15:20:52	259224.000000	5184.480000	0.007813	1.062500	-0.089844	0.330275	-0.361468	-0.190826	-22.705078	11.749268	-7.308960
C:\Users\cware\Desktop\Steller25Nov\TagTesting25Nov2013\M12.DSG	11-1-2013	15:20:52	259225.000000	5184.500000	0.046875	1.019531	-0.054688	0.331193	-0.361468	-0.190826	-13.275146	-3.631592	-2.944946
C:\Users\cware\Desktop\Steller25Nov\TagTesting25Nov2013\M12.DSG	11-1-2013	15:20:52	259226.000000	5184.520000	0.039063	1.027344	0.015625	0.333945	-0.360550	-0.194495	-7.400513	-4.562378	-4.196167
C:\Users\cware\Desktop\Steller25Nov\TagTesting25Nov2013\M12.DSG	11-1-2013	15:20:52	259227.000000	5184.540000	-0.066406	1.007813	-0.011719	0.333028	-0.360550	-0.193578	-11.627197	-1.220703	-3.982544
C:\Users\cware\Desktop\Steller25Nov\TagTesting25Nov2013\M12.DSG	11-1-2013	15:20:52	259228.000000	5184.560000	-0.058594	1.023438	-0.046875	0.333945	-0.358716	-0.194495	-1.754761	-12.695313	-6.881714
C:\Users\cware\Desktop\Steller25Nov\TagTesting25Nov2013\M12.DSG	11-1-2013	15:20:52	259229.000000	5184.580000	-0.097656	1.000000	0.000000	0.332110	-0.359633	-0.193578	-6.607056	-13.259888	-11.154175
C:\Users\cware\Desktop\Steller25Nov\TagTesting25Nov2013\M12.DSG	11-1-2013	15:20:52	259230.000000	5184.600000	-0.156250	0.929688	-0.046875	0.332110	-0.361468	-0.193578	-9.292603	-10.238647	-8.377075
C:\Users\cware\Desktop\Steller25Nov\TagTesting25Nov2013\M12.DSG	11-1-2013	15:20:52	259231.000000	5184.620000	-0.167969	0.984375	-0.082031	0.329358	-0.360550	-0.193578	10.772705	22.796631	2.029419
C:\Users\cware\Desktop\Steller25Nov\TagTesting25Nov2013\M12.DSG	11-1-2013	15:20:52	259232.000000	5184.640000	-0.105469	0.996094	-0.066406	0.332110	-0.360550	-0.191743	10.162354	0.411987	-1.342773
C:\Users\cware\Desktop\Steller25Nov\TagTesting25Nov2013\M12.DSG	11-1-2013	15:20:52	259233.000000	5184.660000	-0.148438	1.031250	0.027344	0.334862	-0.362385	-0.188991	-3.051758	25.482178	-7.110596
C:\Users\cware\Desktop\Steller25Nov\TagTesting25Nov2013\M12.DSG	11-1-2013	15:20:52	259234.000000	5184.680000	-0.074219	1.007813	0.007813	0.335780	-0.363303	-0.188991	-8.789063	16.281128	-11.199951
C:\Users\cware\Desktop\Steller25Nov\TagTesting25Nov2013\M12.DSG	11-1-2013	15:20:52	259235.000000	5184.700000	-0.191406	0.953125	0.011719	0.336697	-0.363303	-0.184404	-0.869751	-10.681152	-3.601074
C:\Users\cware\Desktop\Steller25Nov\TagTesting25Nov2013\M12.DSG	11-1-2013	15:20:52	259236.000000	5184.720000	-0.066406	0.917969	0.011719	0.334862	-0.364220	-0.184404	7.247925	15.594482	-3.616333
C:\Users\cware\Desktop\Steller25Nov\TagTesting25Nov2013\M12.DSG	11-1-2013	15:20:52	259237.000000	5184.740000	-0.152344	0.945313	-0.019531	0.336697	-0.366055	-0.179817	19.271851	-3.494263	-4.623413
C:\Users\cware\Desktop\Steller25Nov\TagTesting25Nov2013\M12.DSG	11-1-2013	15:20:52	259238.000000	5184.760000	-0.140625	1.011719	-0.093750	0.337615	-0.366055	-0.179817	10.269165	-3.280640	-9.353638
C:\Users\cware\Desktop\Steller25Nov\TagTesting25Nov2013\M12.DSG	11-1-2013	15:20:52	259239.000000	5184.780000	-0.167969	1.027344	-0.136719	0.336697	-0.367890	-0.175229	1.113892	9.933472	-9.796143
C:\Users\cware\Desktop\Steller25Nov\TagTesting25Nov2013\M12.DSG	11-1-2013	15:20:52	259240.000000	5184.800000	-0.156250	1.031250	-0.035156	0.336697	-0.367890	-0.173394	6.652832	2.456665	-10.391235
C:\Users\cware\Desktop\Steller25Nov\TagTesting25Nov2013\M12.DSG	11-1-2013	15:20:52	259241.000000	5184.820000	-0.074219	1.007813	0.015625	0.337615	-0.371560	-0.168807	20.614624	14.770508	-3.707886
C:\Users\cware\Desktop\Steller25Nov\TagTesting25Nov2013\M12.DSG	11-1-2013	15:20:52	259242.000000	5184.840000	-0.105469	0.968750	-0.003906	0.336697	-0.373394	-0.166055	22.506714	-6.927490	-5.554199
C:\Users\cware\Desktop\Steller25Nov\TagTesting25Nov2013\M12.DSG	11-1-2013	15:20:52	259243.000000	5184.860000	-0.078125	0.976563	0.003906	0.337615	-0.373394	-0.160550	20.797729	1.602173	-10.009766
C:\Users\cware\Desktop\Steller25Nov\TagTesting25Nov2013\M12.DSG	11-1-2013	15:20:52	259244.000000	5184.880000	-0.085938	1.000000	-0.023438	0.336697	-0.375229	-0.156881	19.134521	16.128540	-8.621216
C:\Users\cware\Desktop\Steller25Nov\TagTesting25Nov2013\M12.DSG	11-1-2013	15:20:52	259245.000000	5184.900000	-0.187500	0.925781	-0.128906	0.339450	-0.377982	-0.153211	-10.635376	15.365601	6.561279
C:\Users\cware\Desktop\Steller25Nov\TagTesting25Nov2013\M12.DSG	11-1-2013	15:20:52	259246.000000	5184.920000	-0.113281	0.796875	-0.054688	0.342202	-0.376147	-0.151376	-28.549194	35.995483	13.610840
C:\Users\cware\Desktop\Steller25Nov\TagTesting25Nov2013\M12.DSG	11-1-2013	15:20:52	259247.000000	5184.940000	0.023438	1.203125	-0.140625	0.344954	-0.374312	-0.155046	-5.676270	-18.859863	8.560181
C:\Users\cware\Desktop\Steller25Nov\TagTesting25Nov2013\M12.DSG	11-1-2013	15:20:52	259248.000000	5184.960000	0.023438	1.203125	-0.140625	0.344954	-0.375229	-0.155046	12.557983	-39.825439	-7.339478
C:\Users\cware\Desktop\Steller25Nov\TagTesting25Nov2013\M12.DSG	11-1-2013	15:20:52	259249.000000	5184.980000	-0.398438	1.023438	-0.292969	0.337615	-0.379817	-0.151376	38.009644	-47.622681	-31.799316
C:\Users\cware\Desktop\Steller25Nov\TagTesting25Nov2013\M12.DSG	11-1-2013	15:20:52	259250.000000	5185.000000	-0.457031	0.914063	-0.273438	0.329358	-0.382569	-0.148624	52.093506	-11.428833	-40.390015
C:\Users\cware\Desktop\Steller25Nov\TagTesting25Nov2013\M12.DSG	11-1-2013	15:20:52	259251.000000	5185.020000	-0.222656	1.011719	-0.023438	0.319266	-0.392661	-0.132110	64.529419	-13.336182	-60.134888
C:\Users\cware\Desktop\Steller25Nov\TagTesting25Nov2013\M12.DSG	11-1-2013	15:20:52	259252.000000	5185.040000	-0.109375	1.066406	0.078125	0.312844	-0.397248	-0.122936	66.772461	15.075684	-64.971924
C:\Users\cware\Desktop\Steller25Nov\TagTesting25Nov2013\M12.DSG	11-1-2013	15:20:52	259253.000000	5185.060000	0.074219	1.113281	0.136719	0.305505	-0.400000	-0.116514	22.628784	5.096436	-77.209473
C:\Users\cware\Desktop\Steller25Nov\TagTesting25Nov2013\M12.DSG	11-1-2013	15:20:52	259254.000000	5185.080000	0.093750	1.171875	0.132813	0.288073	-0.406422	-0.105505	-0.152588	22.613525	-66.604614
C:\Users\cware\Desktop\Steller25Nov\TagTesting25Nov2013\M12.DSG	11-1-2013	15:20:52	259255.000000	5185.100000	0.222656	1.316406	0.105469	0.282569	-0.408257	-0.105505	-20.660400	-33.554077	-67.977905
C:\Users\cware\Desktop\Steller25Nov\TagTesting25Nov2013\M12.DSG	11-1-2013	15:20:52	259256.000000	5185.120000	0.031250	1.417969	0.062500	0.264220	-0.410092	-0.110092	-28.106689	-52.673340	-79.101563
C:\Users\cware\Desktop\Steller25Nov\TagTesting25Nov2013\M12.DSG	11-1-2013	15:20:52	259257.000000	5185.140000	-0.050781	1.343750	0.003906	0.252294	-0.409174	-0.113761	-34.667969	-34.362793	-87.966919
C:\Users\cware\Desktop\Steller25Nov\TagTesting25Nov2013\M12.DSG	11-1-2013	15:20:52	259258.000000	5185.160000	-0.070313	1.234375	-0.132813	0.228440	-0.410092	-0.123853	-48.202515	-22.399902	-85.983276
C:\Users\cware\Desktop\Steller25Nov\TagTesting25Nov2013\M12.DSG	11-1-2013	15:20:52	259259.000000	5185.180000	0.035156	1.242188	-0.171875	0.218349	-0.408257	-0.128440	-47.683716	-32.836914	-82.595825
C:\Users\cware\Desktop\Steller25Nov\TagTesting25Nov2013\M12.DSG	11-1-2013	15:20:52	259260.000000	5185.200000	0.027344	1.332031	-0.171875	0.196330	-0.403670	-0.142202	-52.581787	-23.773193	-83.312988
C:\Users\cware\Desktop\Steller25Nov\TagTesting25Nov2013\M12.DSG	11-1-2013	15:20:52	259261.000000	5185.220000	0.140625	1.371094	-0.121094	0.184404	-0.400917	-0.147706	-49.942017	-31.173706	-83.877563
C:\Users\cware\Desktop\Steller25Nov\TagTesting25Nov2013\M12.DSG	11-1-2013	15:20:52	259262.000000	5185.240000	0.019531	1.300781	-0.136719	0.163303	-0.395413	-0.159633	-51.589966	-34.332275	-81.451416
C:\Users\cware\Desktop\Steller25Nov\TagTesting25Nov2013\M12.DSG	11-1-2013	15:20:52	259263.000000	5185.260000	0.140625	1.308594	-0.136719	0.150459	-0.392661	-0.165138	-49.194336	-23.406982	-90.362549
C:\Users\cware\Desktop\Steller25Nov\TagTesting25Nov2013\M12.DSG	11-1-2013	15:20:52	259264.000000	5185.280000	0.089844	1.250000	-0.136719	0.129358	-0.382569	-0.175229	-49.057007	-13.076782	-90.744019
C:\Users\cware\Desktop\Steller25Nov\TagTesting25Nov2013\M12.DSG	11-1-2013	15:20:52	259265.000000	5185.300000	0.281250	1.105469	-0.070313	0.117431	-0.377982	-0.182569	-56.152344	-24.826050	-92.178345
C:\Users\cware\Desktop\Steller25Nov\TagTesting25Nov2013\M12.DSG	11-1-2013	15:20:52	259266.000000	5185.320000	0.273438	1.078125	-0.058594	0.105505	-0.368807	-0.195413	-58.181763	-25.741577	-89.950562
C:\Users\cware\Desktop\Steller25Nov\TagTesting25Nov2013\M12.DSG	11-1-2013	15:20:52	259267.000000	5185.340000	0.410156	1.093750	-0.007813	0.083486	-0.363303	-0.200917	-61.279297	-28.076172	-88.317871
C:\Users\cware\Desktop\Steller25Nov\TagTesting25Nov2013\M12.DSG	11-1-2013	15:20:52	259268.000000	5185.360000	0.414063	1.078125	0.031250	0.072477	-0.355963	-0.206422	-60.241699	-22.506714	-83.007813
C:\Users\cware\Desktop\Steller25Nov\TagTesting25Nov2013\M12.DSG	11-1-2013	15:20:52	259269.000000	5185.380000	0.449219	1.074219	0.066406	0.048624	-0.342202	-0.217431	-62.973022	-45.410156	-80.856323
C:\Users\cware\Desktop\Steller25Nov\TagTesting25Nov2013\M12.DSG	11-1-2013	15:20:52	259270.000000	5185.400000	0.320313	1.148438	0.054688	0.038532	-0.336697	-0.220183	-65.216064	-37.384033	-75.393677
C:\Users\cware\Desktop\Steller25Nov\TagTesting25Nov2013\M12.DSG	11-1-2013	15:20:52	259271.000000	5185.420000	0.406250	1.156250	0.046875	0.018349	-0.322936	-0.230275	-60.089111	-26.687622	-66.406250
C:\Users\cware\Desktop\Steller25Nov\TagTesting25Nov2013\M12.DSG	11-1-2013	15:20:52	259272.000000	5185.440000	0.316406	1.164063	0.035156	0.011009	-0.315596	-0.233945	-58.853149	-17.974854	-63.354492
C:\Users\cware\Desktop\Steller25Nov\TagTesting25Nov2013\M12.DSG	11-1-2013	15:20:52	259273.000000	5185.460000	0.351563	1.109375	0.007813	-0.003670	-0.300917	-0.242202	-50.094604	-15.258789	-60.699463
C:\Users\cware\Desktop\Steller25Nov\TagTesting25Nov2013\M12.DSG	11-1-2013	15:20:52	259274.000000	5185.480000	0.355469	1.046875	-0.011719	-0.009174	-0.296330	-0.247706	-50.216675	-2.471924	-58.700562
C:\Users\cware\Desktop\Steller25Nov\TagTesting25Nov2013\M12.DSG	11-1-2013	15:20:52	259275.000000	5185.500000	0.464844	0.902344	0.089844	-0.019266	-0.283486	-0.255963	-51.101685	-2.670288	-56.320190
C:\Users\cware\Desktop\Steller25Nov\TagTesting25Nov2013\M12.DSG	11-1-2013	15:20:52	259276.000000	5185.520000	0.578125	0.839844	0.148438	-0.026606	-0.275229	-0.259633	-51.696777	-20.721436	-55.145264
C:\Users\cware\Desktop\Steller25Nov\TagTesting25Nov2013\M12.DSG	11-1-2013	15:20:52	259277.000000	5185.540000	0.609375	0.824219	0.132813	-0.034862	-0.264220	-0.267890	-49.041748	-12.924194	-51.101685
C:\Users\cware\Desktop\Steller25Nov\TagTesting25Nov2013\M12.DSG	11-1-2013	15:20:52	259278.000000	5185.560000	0.582031	0.781250	0.140625	-0.039450	-0.258716	-0.271560	-47.973633	-1.235962	-47.180176
C:\Users\cware\Desktop\Steller25Nov\TagTesting25Nov2013\M12.DSG	11-1-2013	15:20:52	259279.000000	5185.580000	0.675781	0.769531	0.175781	-0.049541	-0.244037	-0.277982	-53.527832	-15.853882	-44.189453
C:\Users\cware\Desktop\Steller25Nov\TagTesting25Nov2013\M12.DSG	11-1-2013	15:20:52	259280.000000	5185.600000	0.609375	0.824219	0.164063	-0.052294	-0.237615	-0.280734	-51.345825	1.174927	-36.361694
C:\Users\cware\Desktop\Steller25Nov\TagTesting25Nov2013\M12.DSG	11-1-2013	15:20:52	259281.000000	5185.620000	0.636719	0.804688	0.160156	-0.057798	-0.227523	-0.288991	-52.291870	-7.461548	-31.188965
C:\Users\cware\Desktop\Steller25Nov\TagTesting25Nov2013\M12.DSG	11-1-2013	15:20:52	259282.000000	5185.640000	0.640625	0.847656	0.183594	-0.061468	-0.222018	-0.292661	-49.499512	-12.069702	-29.754639
C:\Users\cware\Desktop\Steller25Nov\TagTesting25Nov2013\M12.DSG	11-1-2013	15:20:52	259283.000000	5185.660000	0.578125	0.785156	0.218750	-0.064220	-0.211009	-0.299083	-46.417236	5.096436	-22.918701
C:\Users\cware\Desktop\Steller25Nov\TagTesting25Nov2013\M12.DSG	11-1-2013	15:20:52	259284.000000	5185.680000	0.703125	0.781250	0.175781	-0.067890	-0.205505	-0.300000	-38.452148	-12.573242	-23.513794
C:\Users\cware\Desktop\Steller25Nov\TagTesting25Nov2013\M12.DSG	11-1-2013	15:20:52	259285.000000	5185.700000	0.625000	0.785156	0.214844	-0.071560	-0.199083	-0.304587	-28.823853	-7.369995	-19.210815
C:\Users\cware\Desktop\Steller25Nov\TagTesting25Nov2013\M12.DSG	11-1-2013	15:20:52	259286.000000	5185.720000	0.566406	0.750000	0.179688	-0.071560	-0.196330	-0.307339	-25.360107	10.437012	-17.379761
C:\Users\cware\Desktop\Steller25Nov\TagTesting25Nov2013\M12.DSG	11-1-2013	15:20:52	259287.000000	5185.740000	0.648438	0.742188	0.191406	-0.073394	-0.189908	-0.311009	-23.468018	5.035400	-17.227173
C:\Users\cware\Desktop\Steller25Nov\TagTesting25Nov2013\M12.DSG	11-1-2013	15:20:52	259288.000000	5185.760000	0.687500	0.738281	0.261719	-0.073394	-0.187156	-0.311927	-18.051147	-17.715454	-16.159058
C:\Users\cware\Desktop\Steller25Nov\TagTesting25Nov2013\M12.DSG	11-1-2013	15:20:52	259289.000000	5185.780000	0.589844	0.707031	0.238281	-0.075229	-0.183486	-0.314679	-14.526367	-5.172729	-13.610840
C:\Users\cware\Desktop\Steller25Nov\TagTesting25Nov2013\M12.DSG	11-1-2013	15:20:52	259290.000000	5185.800000	0.703125	0.695313	0.234375	-0.077064	-0.180734	-0.313761	-12.237549	-4.241943	-13.504028
C:\Users\cware\Desktop\Steller25Nov\TagTesting25Nov2013\M12.DSG	11-1-2013	15:20:52	259291.000000	5185.820000	0.628906	0.699219	0.222656	-0.076147	-0.179817	-0.314679	-8.880615	12.954712	-10.223389
C:\Users\cware\Desktop\Steller25Nov\TagTesting25Nov2013\M12.DSG	11-1-2013	15:20:52	259292.000000	5185.840000	0.675781	0.710938	0.253906	-0.077064	-0.178899	-0.317431	-5.264282	1.052856	-11.047363
C:\Users\cware\Desktop\Steller25Nov\TagTesting25Nov2013\M12.DSG	11-1-2013	15:20:52	259293.000000	5185.860000	0.683594	0.722656	0.253906	-0.077064	-0.178899	-0.317431	-6.973267	2.075195	-9.170532
C:\Users\cware\Desktop\Steller25Nov\TagTesting25Nov2013\M12.DSG	11-1-2013	15:20:52	259294.000000	5185.880000	0.640625	0.742188	0.214844	-0.076147	-0.178899	-0.316514	-3.753662	7.888794	-5.676270
C:\Users\cware\Desktop\Steller25Nov\TagTesting25Nov2013\M12.DSG	11-1-2013	15:20:52	259295.000000	5185.900000	0.636719	0.769531	0.214844	-0.076147	-0.177064	-0.317431	-5.355835	14.450073	-7.705688
C:\Users\cware\Desktop\Steller25Nov\TagTesting25Nov2013\M12.DSG	11-1-2013	15:20:52	259296.000000	5185.920000	0.613281	0.789063	0.246094	-0.073394	-0.179817	-0.319266	-1.251221	15.365601	-8.331299
C:\Users\cware\Desktop\Steller25Nov\TagTesting25Nov2013\M12.DSG	11-1-2013	15:20:52	259297.000000	5185.940000	0.699219	0.753906	0.265625	-0.073394	-0.179817	-0.319266	4.058838	4.852295	-6.088257
C:\Users\cware\Desktop\Steller25Nov\TagTesting25Nov2013\M12.DSG	11-1-2013	15:20:52	259298.000000	5185.960000	0.621094	0.730469	0.242188	-0.072477	-0.182569	-0.317431	3.524780	6.027222	-8.163452
C:\Users\cware\Desktop\Steller25Nov\TagTesting25Nov2013\M12.DSG	11-1-2013	15:20:52	259299.000000	5185.980000	0.632813	0.703125	0.164063	-0.071560	-0.180734	-0.317431	2.578735	3.707886	-6.942749
C:\Users\cware\Desktop\Steller25Nov\TagTesting25Nov2013\M12.DSG	11-1-2013	15:20:52	259300.000000	5186.000000	0.656250	0.722656	0.183594	-0.069725	-0.186239	-0.315596	10.253906	9.475708	-2.365112
C:\Users\cware\Desktop\Steller25Nov\TagTesting25Nov2013\M12.DSG	11-1-2013	15:20:52	259301.000000	5186.020000	0.593750	0.722656	0.226563	-0.068807	-0.186239	-0.316514	15.579224	10.513306	-0.457764
C:\Users\cware\Desktop\Steller25Nov\TagTesting25Nov2013\M12.DSG	11-1-2013	15:20:52	259302.000000	5186.040000	0.593750	0.722656	0.226563	-0.067890	-0.189908	-0.313761	17.196655	0.747681	-2.014160
C:\Users\cware\Desktop\Steller25Nov\TagTesting25Nov2013\M12.DSG	11-1-2013	15:20:52	259303.000000	5186.060000	0.566406	0.722656	0.132813	-0.067890	-0.193578	-0.311927	21.163940	15.365601	0.244141
C:\Users\cware\Desktop\Steller25Nov\TagTesting25Nov2013\M12.DSG	11-1-2013	15:20:52	259304.000000	5186.080000	0.621094	0.769531	0.160156	-0.065138	-0.199083	-0.312844	26.931763	11.489868	1.251221
C:\Users\cware\Desktop\Steller25Nov\TagTesting25Nov2013\M12.DSG	11-1-2013	15:20:52	259305.000000	5186.100000	0.585938	0.742188	0.164063	-0.061468	-0.201835	-0.308257	28.350830	20.004272	-0.411987
C:\Users\cware\Desktop\Steller25Nov\TagTesting25Nov2013\M12.DSG	11-1-2013	15:20:52	259306.000000	5186.120000	0.632813	0.726563	0.167969	-0.060550	-0.205505	-0.307339	33.096313	17.074585	0.259399
C:\Users\cware\Desktop\Steller25Nov\TagTesting25Nov2013\M12.DSG	11-1-2013	15:20:52	259307.000000	5186.140000	0.625000	0.722656	0.191406	-0.056881	-0.212844	-0.303670	33.859253	12.969971	0.061035
C:\Users\cware\Desktop\Steller25Nov\TagTesting25Nov2013\M12.DSG	11-1-2013	15:20:52	259308.000000	5186.160000	0.625000	0.687500	0.199219	-0.055046	-0.216514	-0.301835	26.397705	19.683838	-0.717163
C:\Users\cware\Desktop\Steller25Nov\TagTesting25Nov2013\M12.DSG	11-1-2013	15:20:52	259309.000000	5186.180000	0.667969	0.660156	0.164063	-0.052294	-0.222018	-0.297248	24.826050	14.419556	-1.419067
C:\Users\cware\Desktop\Steller25Nov\TagTesting25Nov2013\M12.DSG	11-1-2013	15:20:52	259310.000000	5186.200000	0.660156	0.683594	0.179688	-0.050459	-0.224771	-0.296330	21.316528	9.872437	-1.052856
C:\Users\cware\Desktop\Steller25Nov\TagTesting25Nov2013\M12.DSG	11-1-2013	15:20:52	259311.000000	5186.220000	0.664063	0.683594	0.144531	-0.046789	-0.231193	-0.293578	21.728516	9.048462	-0.823975
C:\Users\cware\Desktop\Steller25Nov\TagTesting25Nov2013\M12.DSG	11-1-2013	15:20:52	259312.000000	5186.240000	0.671875	0.683594	0.160156	-0.044037	-0.234862	-0.291743	24.002075	0.183105	-3.128052
C:\Users\cware\Desktop\Steller25Nov\TagTesting25Nov2013\M12.DSG	11-1-2013	15:20:52	259313.000000	5186.260000	0.675781	0.722656	0.160156	-0.046789	-0.238532	-0.285321	20.660400	8.499146	-4.516602
C:\Users\cware\Desktop\Steller25Nov\TagTesting25Nov2013\M12.DSG	11-1-2013	15:20:52	259314.000000	5186.280000	0.605469	0.691406	0.144531	-0.044954	-0.241284	-0.285321	22.796631	9.460449	-3.524780
C:\Users\cware\Desktop\Steller25Nov\TagTesting25Nov2013\M12.DSG	11-1-2013	15:20:52	259315.000000	5186.300000	0.605469	0.722656	0.148438	-0.043119	-0.246789	-0.281651	19.241333	10.452271	-7.125854
C:\Users\cware\Desktop\Steller25Nov\TagTesting25Nov2013\M12.DSG	11-1-2013	15:20:52	259316.000000	5186.320000	0.644531	0.750000	0.144531	-0.043119	-0.246789	-0.279817	23.040771	6.057739	-9.979248
C:\Users\cware\Desktop\Steller25Nov\TagTesting25Nov2013\M12.DSG	11-1-2013	15:20:52	259317.000000	5186.340000	0.628906	0.750000	0.128906	-0.044037	-0.250459	-0.274312	25.985718	3.646851	-12.619019
C:\Users\cware\Desktop\Steller25Nov\TagTesting25Nov2013\M12.DSG	11-1-2013	15:20:52	259318.000000	5186.360000	0.609375	0.761719	0.078125	-0.044954	-0.253211	-0.271560	23.559570	-8.163452	-13.000488
C:\Users\cware\Desktop\Steller25Nov\TagTesting25Nov2013\M12.DSG	11-1-2013	15:20:52	259319.000000	5186.380000	0.613281	0.765625	0.117188	-0.045872	-0.255963	-0.266972	18.737793	1.571655	-12.512207
C:\Users\cware\Desktop\Steller25Nov\TagTesting25Nov2013\M12.DSG	11-1-2013	15:20:52	259320.000000	5186.400000	0.601563	0.789063	0.117188	-0.046789	-0.256881	-0.264220	16.052246	0.946045	-14.465332
C:\Users\cware\Desktop\Steller25Nov\TagTesting25Nov2013\M12.DSG	11-1-2013	15:20:52	259321.000000	5186.420000	0.628906	0.796875	0.148438	-0.047706	-0.259633	-0.259633	19.714355	2.792358	-11.383057
C:\Users\cware\Desktop\Steller25Nov\TagTesting25Nov2013\M12.DSG	11-1-2013	15:20:52	259322.000000	5186.440000	0.644531	0.816406	0.109375	-0.047706	-0.263303	-0.259633	22.354126	-1.464844	-11.734009
C:\Users\cware\Desktop\Steller25Nov\TagTesting25Nov2013\M12.DSG	11-1-2013	15:20:52	259323.000000	5186.460000	0.675781	0.832031	0.097656	-0.048624	-0.266055	-0.252294	30.334473	-2.975464	-9.643555
C:\Users\cware\Desktop\Steller25Nov\TagTesting25Nov2013\M12.DSG	11-1-2013	15:20:52	259324.000000	5186.480000	0.585938	0.832031	0.070313	-0.049541	-0.266055	-0.248624	28.228760	11.886597	-9.597778
C:\Users\cware\Desktop\Steller25Nov\TagTesting25Nov2013\M12.DSG	11-1-2013	15:20:52	259325.000000	5186.500000	0.617188	0.824219	0.078125	-0.047706	-0.272477	-0.246789	21.423340	0.289917	-12.924194
C:\Users\cware\Desktop\Steller25Nov\TagTesting25Nov2013\M12.DSG	11-1-2013	15:20:52	259326.000000	5186.520000	0.718750	0.808594	0.109375	-0.049541	-0.273394	-0.244037	17.669678	-4.791260	-15.579224
C:\Users\cware\Desktop\Steller25Nov\TagTesting25Nov2013\M12.DSG	11-1-2013	15:20:52	259327.000000	5186.540000	0.636719	0.796875	0.109375	-0.051376	-0.274312	-0.237615	15.792847	-10.559082	-17.898560
C:\Users\cware\Desktop\Steller25Nov\TagTesting25Nov2013\M12.DSG	11-1-2013	15:20:52	259328.000000	5186.560000	0.699219	0.808594	0.050781	-0.054128	-0.275229	-0.235780	18.096924	-5.096436	-16.769409
C:\Users\cware\Desktop\Steller25Nov\TagTesting25Nov2013\M12.DSG	11-1-2013	15:20:52	259329.000000	5186.580000	0.589844	0.777344	0.003906	-0.055046	-0.277064	-0.232110	25.238037	-12.680054	-16.876221
C:\Users\cware\Desktop\Steller25Nov\TagTesting25Nov2013\M12.DSG	11-1-2013	15:20:52	259330.000000	5186.600000	0.628906	0.808594	0.023438	-0.057798	-0.279817	-0.226606	25.329590	8.331299	-12.786865
C:\Users\cware\Desktop\Steller25Nov\TagTesting25Nov2013\M12.DSG	11-1-2013	15:20:52	259331.000000	5186.620000	0.695313	0.839844	0.003906	-0.057798	-0.280734	-0.223853	23.513794	7.476807	-14.968872
C:\Users\cware\Desktop\Steller25Nov\TagTesting25Nov2013\M12.DSG	11-1-2013	15:20:52	259332.000000	5186.640000	0.707031	0.800781	0.023438	-0.060550	-0.282569	-0.218349	18.539429	-7.934570	-18.493652
C:\Users\cware\Desktop\Steller25Nov\TagTesting25Nov2013\M12.DSG	11-1-2013	15:20:52	259333.000000	5186.660000	0.671875	0.757813	-0.011719	-0.061468	-0.284404	-0.216514	15.625000	-16.159058	-16.479492
C:\Users\cware\Desktop\Steller25Nov\TagTesting25Nov2013\M12.DSG	11-1-2013	15:20:52	259334.000000	5186.680000	0.550781	0.757813	0.000000	-0.065138	-0.286239	-0.211009	20.050049	1.098633	-12.054443
C:\Users\cware\Desktop\Steller25Nov\TagTesting25Nov2013\M12.DSG	11-1-2013	15:20:52	259335.000000	5186.700000	0.660156	0.781250	0.027344	-0.066055	-0.286239	-0.207339	23.635864	-15.243530	-12.802124
C:\Users\cware\Desktop\Steller25Nov\TagTesting25Nov2013\M12.DSG	11-1-2013	15:20:52	259336.000000	5186.720000	0.605469	0.789063	-0.082031	-0.069725	-0.290826	-0.200000	24.505615	-7.766724	-14.663696
C:\Users\cware\Desktop\Steller25Nov\TagTesting25Nov2013\M12.DSG	11-1-2013	15:20:52	259337.000000	5186.740000	0.609375	0.765625	-0.062500	-0.071560	-0.292661	-0.194495	23.696899	4.013062	-19.439697
C:\Users\cware\Desktop\Steller25Nov\TagTesting25Nov2013\M12.DSG	11-1-2013	15:20:52	259338.000000	5186.760000	0.703125	0.757813	0.000000	-0.073394	-0.291743	-0.191743	15.640259	-4.989624	-22.186279
C:\Users\cware\Desktop\Steller25Nov\TagTesting25Nov2013\M12.DSG	11-1-2013	15:20:52	259339.000000	5186.780000	0.718750	0.750000	-0.003906	-0.076147	-0.291743	-0.188991	14.129639	-14.297485	-23.513794
C:\Users\cware\Desktop\Steller25Nov\TagTesting25Nov2013\M12.DSG	11-1-2013	15:20:52	259340.000000	5186.800000	0.585938	0.730469	-0.054688	-0.078899	-0.293578	-0.184404	22.247314	1.174927	-18.432617
C:\Users\cware\Desktop\Steller25Nov\TagTesting25Nov2013\M12.DSG	11-1-2013	15:20:52	259341.000000	5186.820000	0.632813	0.746094	-0.054688	-0.078899	-0.294495	-0.181651	24.215698	12.573242	-23.483276
C:\Users\cware\Desktop\Steller25Nov\TagTesting25Nov2013\M12.DSG	11-1-2013	15:20:52	259342.000000	5186.840000	0.761719	0.746094	-0.011719	-0.080734	-0.293578	-0.179817	27.069092	2.304077	-31.555176
C:\Users\cware\Desktop\Steller25Nov\TagTesting25Nov2013\M12.DSG	11-1-2013	15:20:52	259343.000000	5186.860000	0.648438	0.765625	-0.066406	-0.085321	-0.293578	-0.172477	32.882690	2.990723	-35.430908
C:\Users\cware\Desktop\Steller25Nov\TagTesting25Nov2013\M12.DSG	11-1-2013	15:20:52	259344.000000	5186.880000	0.652344	0.746094	-0.066406	-0.088073	-0.295413	-0.169725	34.774780	17.364502	-38.757324
C:\Users\cware\Desktop\Steller25Nov\TagTesting25Nov2013\M12.DSG	11-1-2013	15:20:52	259345.000000	5186.900000	0.765625	0.769531	-0.050781	-0.093578	-0.293578	-0.163303	34.286499	5.935669	-42.251587
C:\Users\cware\Desktop\Steller25Nov\TagTesting25Nov2013\M12.DSG	11-1-2013	15:20:52	259346.000000	5186.920000	0.679688	0.765625	-0.031250	-0.095413	-0.292661	-0.158716	36.361694	7.568359	-49.865723
C:\Users\cware\Desktop\Steller25Nov\TagTesting25Nov2013\M12.DSG	11-1-2013	15:20:52	259347.000000	5186.940000	0.695313	0.757813	-0.046875	-0.103670	-0.291743	-0.153211	38.619995	-1.083374	-56.198120
C:\Users\cware\Desktop\Steller25Nov\TagTesting25Nov2013\M12.DSG	11-1-2013	15:20:52	259348.000000	5186.960000	0.722656	0.730469	0.015625	-0.110092	-0.289908	-0.147706	43.197632	-2.273560	-58.975220
C:\Users\cware\Desktop\Steller25Nov\TagTesting25Nov2013\M12.DSG	11-1-2013	15:20:52	259349.000000	5186.980000	0.757813	0.734375	-0.046875	-0.119266	-0.285321	-0.136697	56.106567	-10.879517	-59.875488
C:\Users\cware\Desktop\Steller25Nov\TagTesting25Nov2013\M12.DSG	11-1-2013	15:20:52	259350.000000	5187.000000	0.753906	0.703125	-0.062500	-0.124771	-0.284404	-0.129358	66.436768	-44.891357	-64.285278
C:\Users\cware\Desktop\Steller25Nov\TagTesting25Nov2013\M12.DSG	11-1-2013	15:20:52	259351.000000	5187.020000	0.777344	0.710938	-0.050781	-0.138532	-0.283486	-0.107339	77.423096	-32.394409	-63.873291
C:\Users\cware\Desktop\Steller25Nov\TagTesting25Nov2013\M12.DSG	11-1-2013	15:20:52	259352.000000	5187.040000	0.648438	0.656250	-0.082031	-0.145872	-0.280734	-0.097248	88.790894	-38.131714	-63.171387
C:\Users\cware\Desktop\Steller25Nov\TagTesting25Nov2013\M12.DSG	11-1-2013	15:20:52	259353.000000	5187.060000	0.699219	0.617188	-0.113281	-0.157798	-0.277064	-0.071560	94.192505	-35.964966	-62.545776
C:\Users\cware\Desktop\Steller25Nov\TagTesting25Nov2013\M12.DSG	11-1-2013	15:20:52	259354.000000	5187.080000	0.574219	0.546875	-0.167969	-0.166055	-0.275229	-0.057798	103.500366	-16.815186	-60.806274
C:\Users\cware\Desktop\Steller25Nov\TagTesting25Nov2013\M12.DSG	11-1-2013	15:20:52	259355.000000	5187.100000	0.800781	0.511719	-0.148438	-0.176147	-0.271560	-0.033028	112.380981	-30.151367	-67.489624
C:\Users\cware\Desktop\Steller25Nov\TagTesting25Nov2013\M12.DSG	11-1-2013	15:20:52	259356.000000	5187.120000	0.800781	0.511719	-0.148438	-0.182569	-0.268807	-0.017431	120.117188	-28.778076	-70.388794
C:\Users\cware\Desktop\Steller25Nov\TagTesting25Nov2013\M12.DSG	11-1-2013	15:20:52	259357.000000	5187.140000	0.933594	0.539063	-0.199219	-0.194495	-0.258716	0.010092	112.411499	-39.459229	-69.869995
C:\Users\cware\Desktop\Steller25Nov\TagTesting25Nov2013\M12.DSG	11-1-2013	15:20:52	259358.000000	5187.160000	0.871094	0.539063	-0.167969	-0.200917	-0.254128	0.024771	99.578857	-43.518066	-59.661865
C:\Users\cware\Desktop\Steller25Nov\TagTesting25Nov2013\M12.DSG	11-1-2013	15:20:52	259359.000000	5187.180000	0.843750	0.539063	-0.148438	-0.211009	-0.246789	0.051376	85.876465	-32.302856	-49.331665
C:\Users\cware\Desktop\Steller25Nov\TagTesting25Nov2013\M12.DSG	11-1-2013	15:20:52	259360.000000	5187.200000	0.886719	0.535156	-0.144531	-0.212844	-0.242202	0.062385	84.625244	-26.473999	-44.418335
C:\Users\cware\Desktop\Steller25Nov\TagTesting25Nov2013\M12.DSG	11-1-2013	15:20:52	259361.000000	5187.220000	0.890625	0.511719	-0.152344	-0.219266	-0.233028	0.087156	82.214355	-58.792114	-45.455933
C:\Users\cware\Desktop\Steller25Nov\TagTesting25Nov2013\M12.DSG	11-1-2013	15:20:52	259362.000000	5187.240000	0.699219	0.449219	-0.242188	-0.222936	-0.229358	0.100000	77.590942	-58.578491	-45.898438
C:\Users\cware\Desktop\Steller25Nov\TagTesting25Nov2013\M12.DSG	11-1-2013	15:20:52	259363.000000	5187.260000	0.640625	0.390625	-0.351563	-0.227523	-0.218349	0.126606	68.481445	-62.515259	-48.782349
C:\Users\cware\Desktop\Steller25Nov\TagTesting25Nov2013\M12.DSG	11-1-2013	15:20:52	259364.000000	5187.280000	0.558594	0.324219	-0.421875	-0.230275	-0.211009	0.137615	58.639526	-58.120728	-54.412842
C:\Users\cware\Desktop\Steller25Nov\TagTesting25Nov2013\M12.DSG	11-1-2013	15:20:52	259365.000000	5187.300000	0.480469	0.289063	-0.484375	-0.232110	-0.199083	0.148624	63.751221	-37.612915	-53.619385
C:\Users\cware\Desktop\Steller25Nov\TagTesting25Nov2013\M12.DSG	11-1-2013	15:20:52	259366.000000	5187.320000	0.601563	0.332031	-0.441406	-0.239450	-0.192661	0.168807	62.500000	-38.223267	-57.861328
C:\Users\cware\Desktop\Steller25Nov\TagTesting25Nov2013\M12.DSG	11-1-2013	15:20:52	259367.000000	5187.340000	0.667969	0.343750	-0.421875	-0.241284	-0.183486	0.176147	49.636841	-30.685425	-61.447144
C:\Users\cware\Desktop\Steller25Nov\TagTesting25Nov2013\M12.DSG	11-1-2013	15:20:52	259368.000000	5187.360000	0.773438	0.351563	-0.433594	-0.248624	-0.166055	0.188991	33.645630	-32.958984	-62.576294
C:\Users\cware\Desktop\Steller25Nov\TagTesting25Nov2013\M12.DSG	11-1-2013	15:20:52	259369.000000	5187.380000	0.746094	0.320313	-0.464844	-0.251376	-0.158716	0.196330	16.006470	-21.270752	-58.212280
C:\Users\cware\Desktop\Steller25Nov\TagTesting25Nov2013\M12.DSG	11-1-2013	15:20:52	259370.000000	5187.400000	0.679688	0.273438	-0.496094	-0.256881	-0.145872	0.204587	9.826660	-5.569458	-52.352905
C:\Users\cware\Desktop\Steller25Nov\TagTesting25Nov2013\M12.DSG	11-1-2013	15:20:52	259371.000000	5187.420000	0.750000	0.218750	-0.511719	-0.260550	-0.140367	0.204587	4.760742	-16.082764	-48.156738
C:\Users\cware\Desktop\Steller25Nov\TagTesting25Nov2013\M12.DSG	11-1-2013	15:20:52	259372.000000	5187.440000	0.824219	0.230469	-0.492188	-0.266055	-0.128440	0.209174	4.943848	-25.146484	-50.262451
C:\Users\cware\Desktop\Steller25Nov\TagTesting25Nov2013\M12.DSG	11-1-2013	15:20:52	259373.000000	5187.460000	0.871094	0.238281	-0.488281	-0.268807	-0.122936	0.214679	6.423950	-44.784546	-55.160522
C:\Users\cware\Desktop\Steller25Nov\TagTesting25Nov2013\M12.DSG	11-1-2013	15:20:52	259374.000000	5187.480000	0.820313	0.203125	-0.464844	-0.273394	-0.110092	0.226606	8.773804	-45.867920	-57.418823
C:\Users\cware\Desktop\Steller25Nov\TagTesting25Nov2013\M12.DSG	11-1-2013	15:20:52	259375.000000	5187.500000	0.695313	0.187500	-0.550781	-0.274312	-0.103670	0.231193	-3.341675	-22.323608	-55.480957
C:\Users\cware\Desktop\Steller25Nov\TagTesting25Nov2013\M12.DSG	11-1-2013	15:20:52	259376.000000	5187.520000	0.750000	0.199219	-0.523438	-0.279817	-0.091743	0.234862	-7.446289	-24.108887	-51.391602
C:\Users\cware\Desktop\Steller25Nov\TagTesting25Nov2013\M12.DSG	11-1-2013	15:20:52	259377.000000	5187.540000	0.921875	0.292969	-0.460938	-0.278899	-0.087156	0.242202	2.670288	-64.926147	-46.264648
C:\Users\cware\Desktop\Steller25Nov\TagTesting25Nov2013\M12.DSG	11-1-2013	15:20:52	259378.000000	5187.560000	0.824219	0.332031	-0.335938	-0.279817	-0.078899	0.255963	35.461426	-32.119751	-40.664673
C:\Users\cware\Desktop\Steller25Nov\TagTesting25Nov2013\M12.DSG	11-1-2013	15:20:52	259379.000000	5187.580000	1.019531	0.082031	-0.363281	-0.277064	-0.068807	0.264220	49.224854	-91.934204	-56.152344
C:\Users\cware\Desktop\Steller25Nov\TagTesting25Nov2013\M12.DSG	11-1-2013	15:20:52	259380.000000	5187.600000	1.191406	-0.183594	-0.308594	-0.275229	-0.061468	0.277064	72.067261	-77.224731	-50.918579
C:\Users\cware\Desktop\Steller25Nov\TagTesting25Nov2013\M12.DSG	11-1-2013	15:20:52	259381.000000	5187.620000	0.613281	-0.644531	-0.507813	-0.271560	-0.043119	0.302752	85.510254	-61.691284	-34.530640
C:\Users\cware\Desktop\Steller25Nov\TagTesting25Nov2013\M12.DSG	11-1-2013	15:20:52	259382.000000	5187.640000	0.476563	-0.816406	-0.636719	-0.267890	-0.034862	0.314679	41.931152	-65.887451	15.335083
C:\Users\cware\Desktop\Steller25Nov\TagTesting25Nov2013\M12.DSG	11-1-2013	15:20:52	259383.000000	5187.660000	-0.277344	-0.617188	-1.546875	-0.259633	-0.035780	0.327523	-22.399902	25.222778	63.278198
C:\Users\cware\Desktop\Steller25Nov\TagTesting25Nov2013\M12.DSG	11-1-2013	15:20:52	259384.000000	5187.680000	-0.007813	-0.386719	-1.355469	-0.259633	-0.046789	0.321101	-84.640503	119.277954	86.441040
C:\Users\cware\Desktop\Steller25Nov\TagTesting25Nov2013\M12.DSG	11-1-2013	15:20:52	259385.000000	5187.700000	0.687500	-0.058594	-0.781250	-0.263303	-0.081651	0.285321	-141.738892	103.530884	99.441528
C:\Users\cware\Desktop\Steller25Nov\TagTesting25Nov2013\M12.DSG	11-1-2013	15:20:52	259386.000000	5187.720000	1.183594	0.179688	-0.292969	-0.262385	-0.100000	0.263303	-123.672485	43.914795	103.576660
C:\Users\cware\Desktop\Steller25Nov\TagTesting25Nov2013\M12.DSG	11-1-2013	15:20:52	259387.000000	5187.740000	1.128906	0.222656	-0.406250	-0.255046	-0.133028	0.244954	-53.497314	3.921509	110.595703
C:\Users\cware\Desktop\Steller25Nov\TagTesting25Nov2013\M12.DSG	11-1-2013	15:20:52	259388.000000	5187.760000	1.218750	0.230469	-0.601563	-0.248624	-0.150459	0.242202	-28.228760	-19.943237	118.820190
C:\Users\cware\Desktop\Steller25Nov\TagTesting25Nov2013\M12.DSG	11-1-2013	15:20:52	259389.000000	5187.780000	1.093750	0.234375	-0.781250	-0.230275	-0.177982	0.242202	-32.928467	-19.989014	120.635986
C:\Users\cware\Desktop\Steller25Nov\TagTesting25Nov2013\M12.DSG	11-1-2013	15:20:52	259390.000000	5187.800000	1.171875	0.386719	-0.726563	-0.220183	-0.191743	0.242202	-10.696411	-34.469604	110.931396
C:\Users\cware\Desktop\Steller25Nov\TagTesting25Nov2013\M12.DSG	11-1-2013	15:20:52	259391.000000	5187.820000	1.230469	0.484375	-0.789063	-0.201835	-0.212844	0.252294	28.717041	-45.150757	102.355957
C:\Users\cware\Desktop\Steller25Nov\TagTesting25Nov2013\M12.DSG	11-1-2013	15:20:52	259392.000000	5187.840000	1.269531	0.539063	-0.832031	-0.190826	-0.222018	0.260550	57.556152	-50.186157	94.589233
C:\Users\cware\Desktop\Steller25Nov\TagTesting25Nov2013\M12.DSG	11-1-2013	15:20:52	259393.000000	5187.860000	1.300781	0.492188	-0.917969	-0.169725	-0.231193	0.282569	68.771362	-70.785522	86.486816
C:\Users\cware\Desktop\Steller25Nov\TagTesting25Nov2013\M12.DSG	11-1-2013	15:20:52	259394.000000	5187.880000	1.136719	0.261719	-0.933594	-0.159633	-0.233945	0.294495	54.901123	-57.922363	80.734253
C:\Users\cware\Desktop\Steller25Nov\TagTesting25Nov2013\M12.DSG	11-1-2013	15:20:52	259395.000000	5187.900000	1.187500	0.078125	-0.839844	-0.139450	-0.243119	0.316514	42.251587	-83.251953	67.565918
C:\Users\cware\Desktop\Steller25Nov\TagTesting25Nov2013\M12.DSG	11-1-2013	15:20:52	259396.000000	5187.920000	1.078125	0.058594	-0.882813	-0.127523	-0.244954	0.326606	25.527954	-92.056274	62.774658
C:\Users\cware\Desktop\Steller25Nov\TagTesting25Nov2013\M12.DSG	11-1-2013	15:20:52	259397.000000	5187.940000	0.855469	0.035156	-0.949219	-0.104587	-0.254128	0.343119	0.366211	-83.953857	71.685791
C:\Users\cware\Desktop\Steller25Nov\TagTesting25Nov2013\M12.DSG	11-1-2013	15:20:52	259398.000000	5187.960000	0.687500	0.035156	-0.992188	-0.094495	-0.260550	0.348624	-20.004272	-65.292358	85.449219
C:\Users\cware\Desktop\Steller25Nov\TagTesting25Nov2013\M12.DSG	11-1-2013	15:20:52	259399.000000	5187.980000	0.628906	0.164063	-0.812500	-0.068807	-0.278899	0.352294	-21.392822	-56.518555	93.750000
C:\Users\cware\Desktop\Steller25Nov\TagTesting25Nov2013\M12.DSG	11-1-2013	15:20:52	259400.000000	5188.000000	0.777344	0.402344	-0.589844	-0.055963	-0.286239	0.355046	-5.828857	-71.212769	99.151611
C:\Users\cware\Desktop\Steller25Nov\TagTesting25Nov2013\M12.DSG	11-1-2013	15:20:52	259401.000000	5188.020000	0.796875	0.566406	-0.453125	-0.041284	-0.296330	0.365138	13.153076	-87.127686	107.421875
C:\Users\cware\Desktop\Steller25Nov\TagTesting25Nov2013\M12.DSG	11-1-2013	15:20:52	259402.000000	5188.040000	0.656250	0.617188	-0.453125	-0.007339	-0.300000	0.373394	27.481079	-91.964722	110.443115
C:\Users\cware\Desktop\Steller25Nov\TagTesting25Nov2013\M12.DSG	11-1-2013	15:20:52	259403.000000	5188.060000	0.339844	0.515625	-0.550781	0.011009	-0.302752	0.382569	47.149658	-61.935425	121.368408
C:\Users\cware\Desktop\Steller25Nov\TagTesting25Nov2013\M12.DSG	11-1-2013	15:20:52	259404.000000	5188.080000	0.320313	0.343750	-0.531250	0.045872	-0.303670	0.399083	73.059082	-73.059082	116.409302
C:\Users\cware\Desktop\Steller25Nov\TagTesting25Nov2013\M12.DSG	11-1-2013	15:20:52	259405.000000	5188.100000	0.488281	0.210938	-0.421875	0.065138	-0.300000	0.411927	111.267090	-113.723755	101.516724
C:\Users\cware\Desktop\Steller25Nov\TagTesting25Nov2013\M12.DSG	11-1-2013	15:20:52	259406.000000	5188.120000	0.382813	0.125000	-0.457031	0.102752	-0.285321	0.444037	131.484985	-121.582031	88.912964
C:\Users\cware\Desktop\Steller25Nov\TagTesting25Nov2013\M12.DSG	11-1-2013	15:20:52	259407.000000	5188.140000	0.351563	0.148438	-0.554688	0.122018	-0.272477	0.460550	119.079590	-93.933105	90.972900
C:\Users\cware\Desktop\Steller25Nov\TagTesting25Nov2013\M12.DSG	11-1-2013	15:20:52	259408.000000	5188.160000	0.292969	0.144531	-0.406250	0.155963	-0.250459	0.484404	88.958740	-101.486206	87.051392
C:\Users\cware\Desktop\Steller25Nov\TagTesting25Nov2013\M12.DSG	11-1-2013	15:20:52	259409.000000	5188.180000	0.402344	0.199219	-0.230469	0.174312	-0.241284	0.491743	68.328857	-119.110107	76.293945
C:\Users\cware\Desktop\Steller25Nov\TagTesting25Nov2013\M12.DSG	11-1-2013	15:20:52	259410.000000	5188.200000	0.402344	0.199219	-0.230469	0.211927	-0.226606	0.506422	68.939209	-131.134033	53.192139
C:\Users\cware\Desktop\Steller25Nov\TagTesting25Nov2013\M12.DSG	11-1-2013	15:20:52	259411.000000	5188.220000	-0.121094	0.218750	-0.410156	0.228440	-0.217431	0.512844	73.669434	-86.975098	46.524048
C:\Users\cware\Desktop\Steller25Nov\TagTesting25Nov2013\M12.DSG	11-1-2013	15:20:52	259412.000000	5188.240000	0.007813	0.105469	-0.246094	0.255046	-0.198165	0.522018	69.839478	-121.810913	37.933350
C:\Users\cware\Desktop\Steller25Nov\TagTesting25Nov2013\M12.DSG	11-1-2013	15:20:52	259413.000000	5188.260000	-0.082031	0.015625	-0.265625	0.273394	-0.188991	0.526606	64.437866	-146.636963	39.642334
C:\Users\cware\Desktop\Steller25Nov\TagTesting25Nov2013\M12.DSG	11-1-2013	15:20:52	259414.000000	5188.280000	-0.191406	0.074219	-0.378906	0.312844	-0.170642	0.530275	58.990479	-152.786255	41.915894
C:\Users\cware\Desktop\Steller25Nov\TagTesting25Nov2013\M12.DSG	11-1-2013	15:20:52	259415.000000	5188.300000	-0.308594	0.128906	-0.460938	0.332110	-0.162385	0.530275	50.354004	-149.215698	38.253784
C:\Users\cware\Desktop\Steller25Nov\TagTesting25Nov2013\M12.DSG	11-1-2013	15:20:52	259416.000000	5188.320000	-0.390625	0.140625	-0.503906	0.350459	-0.154128	0.529358	46.768188	-144.424438	36.682129
C:\Users\cware\Desktop\Steller25Nov\TagTesting25Nov2013\M12.DSG	11-1-2013	15:20:52	259417.000000	5188.340000	-0.421875	0.097656	-0.496094	0.387156	-0.139450	0.525688	35.766602	-143.432617	33.691406
C:\Users\cware\Desktop\Steller25Nov\TagTesting25Nov2013\M12.DSG	11-1-2013	15:20:52	259418.000000	5188.360000	-0.335938	0.128906	-0.488281	0.405505	-0.133945	0.521101	10.848999	-23.742676	45.745850
C:\Users\cware\Desktop\Steller25Nov\TagTesting25Nov2013\M12.DSG	11-1-2013	15:20:52	259419.000000	5188.380000	-0.316406	0.449219	-0.421875	0.406422	-0.135780	0.522018	-35.934448	-94.024658	-32.058716
C:\Users\cware\Desktop\Steller25Nov\TagTesting25Nov2013\M12.DSG	11-1-2013	15:20:52	259420.000000	5188.400000	-0.308594	0.187500	-0.175781	0.411009	-0.140367	0.516514	10.925293	-120.254517	-22.705078
C:\Users\cware\Desktop\Steller25Nov\TagTesting25Nov2013\M12.DSG	11-1-2013	15:20:52	259421.000000	5188.420000	-0.359375	-0.203125	-0.421875	0.436697	-0.135780	0.507339	13.900757	-181.579590	48.995972
C:\Users\cware\Desktop\Steller25Nov\TagTesting25Nov2013\M12.DSG	11-1-2013	15:20:52	259422.000000	5188.440000	-0.488281	-0.074219	-0.578125	0.458716	-0.129358	0.497248	-5.599976	-190.002441	34.439087
C:\Users\cware\Desktop\Steller25Nov\TagTesting25Nov2013\M12.DSG	11-1-2013	15:20:52	259423.000000	5188.460000	-0.777344	-0.019531	-0.792969	0.497248	-0.125688	0.472477	-22.644043	-137.008667	23.513794
C:\Users\cware\Desktop\Steller25Nov\TagTesting25Nov2013\M12.DSG	11-1-2013	15:20:52	259424.000000	5188.480000	-0.738281	0.000000	-0.835938	0.511927	-0.124771	0.462385	-35.934448	-125.534058	18.875122
C:\Users\cware\Desktop\Steller25Nov\TagTesting25Nov2013\M12.DSG	11-1-2013	15:20:52	259425.000000	5188.500000	-0.738281	0.019531	-0.875000	0.537615	-0.129358	0.440367	-43.762207	-74.432373	15.640259
C:\Users\cware\Desktop\Steller25Nov\TagTesting25Nov2013\M12.DSG	11-1-2013	15:20:52	259426.000000	5188.520000	-0.671875	0.101563	-0.742188	0.545872	-0.132110	0.431193	-51.330566	-101.409912	20.812988
C:\Users\cware\Desktop\Steller25Nov\TagTesting25Nov2013\M12.DSG	11-1-2013	15:20:52	259427.000000	5188.540000	-1.109375	0.039063	-0.929688	0.558716	-0.133945	0.414679	-59.631348	-62.942505	24.841309
C:\Users\cware\Desktop\Steller25Nov\TagTesting25Nov2013\M12.DSG	11-1-2013	15:20:52	259428.000000	5188.560000	-0.597656	0.078125	-0.765625	0.566972	-0.136697	0.406422	-54.473877	-171.707153	3.295898
C:\Users\cware\Desktop\Steller25Nov\TagTesting25Nov2013\M12.DSG	11-1-2013	15:20:52	259429.000000	5188.580000	-0.957031	0.023438	-0.882813	0.586239	-0.142202	0.376147	-59.173584	-92.041016	12.466431
C:\Users\cware\Desktop\Steller25Nov\TagTesting25Nov2013\M12.DSG	11-1-2013	15:20:52	259430.000000	5188.600000	-0.957031	0.039063	-0.910156	0.593578	-0.144954	0.364220	-58.502197	-52.963257	1.998901
C:\Users\cware\Desktop\Steller25Nov\TagTesting25Nov2013\M12.DSG	11-1-2013	15:20:52	259431.000000	5188.620000	-0.886719	0.027344	-0.929688	0.600917	-0.151376	0.347706	-62.896729	-34.545898	3.875732
C:\Users\cware\Desktop\Steller25Nov\TagTesting25Nov2013\M12.DSG	11-1-2013	15:20:52	259432.000000	5188.640000	-0.964844	0.082031	-0.890625	0.603670	-0.155963	0.339450	-63.858032	-48.690796	-5.172729
C:\Users\cware\Desktop\Steller25Nov\TagTesting25Nov2013\M12.DSG	11-1-2013	15:20:52	259433.000000	5188.660000	-0.921875	0.085938	-0.953125	0.609174	-0.163303	0.322936	-66.482544	-20.935059	2.426147
C:\Users\cware\Desktop\Steller25Nov\TagTesting25Nov2013\M12.DSG	11-1-2013	15:20:52	259434.000000	5188.680000	-0.898438	0.179688	-0.894531	0.610092	-0.165138	0.317431	-69.274902	-34.988403	1.373291
C:\Users\cware\Desktop\Steller25Nov\TagTesting25Nov2013\M12.DSG	11-1-2013	15:20:52	259435.000000	5188.700000	-0.757813	0.242188	-0.867188	0.614679	-0.170642	0.305505	-72.784424	14.617920	15.563965
C:\Users\cware\Desktop\Steller25Nov\TagTesting25Nov2013\M12.DSG	11-1-2013	15:20:52	259436.000000	5188.720000	-0.964844	0.210938	-0.945313	0.615596	-0.173394	0.302752	-72.250366	2.441406	12.008667
C:\Users\cware\Desktop\Steller25Nov\TagTesting25Nov2013\M12.DSG	11-1-2013	15:20:52	259437.000000	5188.740000	-0.996094	0.386719	-1.003906	0.617431	-0.177064	0.291743	-78.735352	16.387939	23.757935
C:\Users\cware\Desktop\Steller25Nov\TagTesting25Nov2013\M12.DSG	11-1-2013	15:20:52	259438.000000	5188.760000	-0.851563	0.574219	-1.007813	0.617431	-0.178899	0.288073	-86.608887	-2.487183	18.753052
C:\Users\cware\Desktop\Steller25Nov\TagTesting25Nov2013\M12.DSG	11-1-2013	15:20:52	259439.000000	5188.780000	-1.007813	0.578125	-1.085938	0.620183	-0.181651	0.282569	-82.992554	8.346558	22.720337
C:\Users\cware\Desktop\Steller25Nov\TagTesting25Nov2013\M12.DSG	11-1-2013	15:20:52	259440.000000	5188.800000	-0.953125	0.558594	-1.121094	0.623853	-0.183486	0.272477	-86.624146	10.528564	14.816284
C:\Users\cware\Desktop\Steller25Nov\TagTesting25Nov2013\M12.DSG	11-1-2013	15:20:52	259441.000000	5188.820000	-1.003906	0.539063	-1.191406	0.623853	-0.185321	0.267890	-81.253052	25.375366	13.778687
C:\Users\cware\Desktop\Steller25Nov\TagTesting25Nov2013\M12.DSG	11-1-2013	15:20:52	259442.000000	5188.840000	-0.976563	0.562500	-1.160156	0.623853	-0.189908	0.262385	-83.480835	40.985107	7.507324
C:\Users\cware\Desktop\Steller25Nov\TagTesting25Nov2013\M12.DSG	11-1-2013	15:20:52	259443.000000	5188.860000	-1.003906	0.382813	-1.125000	0.622936	-0.193578	0.262385	-73.532104	56.808472	-7.415771
C:\Users\cware\Desktop\Steller25Nov\TagTesting25Nov2013\M12.DSG	11-1-2013	15:20:52	259444.000000	5188.880000	-0.925781	0.285156	-1.039063	0.616514	-0.200917	0.265138	-50.338745	52.963257	-15.594482
C:\Users\cware\Desktop\Steller25Nov\TagTesting25Nov2013\M12.DSG	11-1-2013	15:20:52	259445.000000	5188.900000	-0.843750	0.367188	-1.082031	0.612844	-0.204587	0.266055	-36.041260	50.750732	-7.400513
C:\Users\cware\Desktop\Steller25Nov\TagTesting25Nov2013\M12.DSG	11-1-2013	15:20:52	259446.000000	5188.920000	-0.750000	0.472656	-1.199219	0.607339	-0.208257	0.273394	-28.747559	58.883667	-0.656128
C:\Users\cware\Desktop\Steller25Nov\TagTesting25Nov2013\M12.DSG	11-1-2013	15:20:52	259447.000000	5188.940000	-0.750000	0.476563	-1.160156	0.605505	-0.208257	0.278899	-20.034790	79.177856	-4.928589
C:\Users\cware\Desktop\Steller25Nov\TagTesting25Nov2013\M12.DSG	11-1-2013	15:20:52	259448.000000	5188.960000	-0.519531	0.523438	-1.152344	0.595413	-0.211009	0.293578	-7.934570	85.189819	-20.248413
C:\Users\cware\Desktop\Steller25Nov\TagTesting25Nov2013\M12.DSG	11-1-2013	15:20:52	259449.000000	5188.980000	-0.308594	0.632813	-1.246094	0.588991	-0.212844	0.301835	9.246826	91.018677	-22.827148
C:\Users\cware\Desktop\Steller25Nov\TagTesting25Nov2013\M12.DSG	11-1-2013	15:20:52	259450.000000	5189.000000	-0.078125	0.757813	-1.332031	0.577064	-0.213761	0.322936	19.149780	73.745728	-26.992798
C:\Users\cware\Desktop\Steller25Nov\TagTesting25Nov2013\M12.DSG	11-1-2013	15:20:52	259451.000000	5189.020000	-0.089844	0.812500	-1.406250	0.571560	-0.213761	0.333945	31.539917	114.562988	-26.809692
C:\Users\cware\Desktop\Steller25Nov\TagTesting25Nov2013\M12.DSG	11-1-2013	15:20:52	259452.000000	5189.040000	0.109375	0.800781	-1.468750	0.562385	-0.211927	0.360550	28.930664	120.681763	-36.514282
C:\Users\cware\Desktop\Steller25Nov\TagTesting25Nov2013\M12.DSG	11-1-2013	15:20:52	259453.000000	5189.060000	0.246094	0.628906	-1.554688	0.540367	-0.212844	0.372477	27.267456	109.634399	-46.203613
C:\Users\cware\Desktop\Steller25Nov\TagTesting25Nov2013\M12.DSG	11-1-2013	15:20:52	259454.000000	5189.080000	0.375000	0.445313	-1.601563	0.530275	-0.214679	0.384404	20.751953	109.069824	-42.083740
C:\Users\cware\Desktop\Steller25Nov\TagTesting25Nov2013\M12.DSG	11-1-2013	15:20:52	259455.000000	5189.100000	0.492188	0.375000	-1.546875	0.509174	-0.215596	0.407339	3.463745	81.710815	-31.921387
C:\Users\cware\Desktop\Steller25Nov\TagTesting25Nov2013\M12.DSG	11-1-2013	15:20:52	259456.000000	5189.120000	0.535156	0.433594	-1.437500	0.499083	-0.219266	0.412844	1.632690	72.250366	-23.895264
C:\Users\cware\Desktop\Steller25Nov\TagTesting25Nov2013\M12.DSG	11-1-2013	15:20:52	259457.000000	5189.140000	0.441406	0.429688	-1.398438	0.485321	-0.221101	0.422936	-16.464233	68.237305	-22.933960
C:\Users\cware\Desktop\Steller25Nov\TagTesting25Nov2013\M12.DSG	11-1-2013	15:20:52	259458.000000	5189.160000	0.242188	0.421875	-1.480469	0.478899	-0.222936	0.426606	-22.018433	87.646484	-20.996094
C:\Users\cware\Desktop\Steller25Nov\TagTesting25Nov2013\M12.DSG	11-1-2013	15:20:52	259459.000000	5189.180000	0.085938	0.421875	-1.453125	0.465138	-0.225688	0.434862	-29.251099	63.430786	-15.716553
C:\Users\cware\Desktop\Steller25Nov\TagTesting25Nov2013\M12.DSG	11-1-2013	15:20:52	259460.000000	5189.200000	0.414063	0.292969	-1.062500	0.460550	-0.229358	0.435780	-31.387329	30.838013	-24.398804
C:\Users\cware\Desktop\Steller25Nov\TagTesting25Nov2013\M12.DSG	11-1-2013	15:20:52	259461.000000	5189.220000	0.136719	0.378906	-1.000000	0.450459	-0.239450	0.433028	-45.928955	40.466309	-32.852173
C:\Users\cware\Desktop\Steller25Nov\TagTesting25Nov2013\M12.DSG	11-1-2013	15:20:52	259462.000000	5189.240000	-0.101563	0.417969	-1.105469	0.444954	-0.245872	0.432110	-58.456421	57.815552	-40.115356
C:\Users\cware\Desktop\Steller25Nov\TagTesting25Nov2013\M12.DSG	11-1-2013	15:20:52	259463.000000	5189.260000	-0.175781	0.398438	-0.832031	0.429358	-0.258716	0.427523	-44.448853	30.593872	-34.881592
C:\Users\cware\Desktop\Steller25Nov\TagTesting25Nov2013\M12.DSG	11-1-2013	15:20:52	259464.000000	5189.280000	-0.175781	0.398438	-0.832031	0.422936	-0.264220	0.425688	-57.556152	24.185181	-31.631470
C:\Users\cware\Desktop\Steller25Nov\TagTesting25Nov2013\M12.DSG	11-1-2013	15:20:52	259465.000000	5189.300000	-0.144531	0.484375	-1.003906	0.414679	-0.277064	0.419266	-52.169800	31.097412	-13.687134
C:\Users\cware\Desktop\Steller25Nov\TagTesting25Nov2013\M12.DSG	11-1-2013	15:20:52	259466.000000	5189.320000	-0.195313	0.500000	-0.878906	0.411927	-0.282569	0.416514	-39.184570	16.525269	-7.980347
C:\Users\cware\Desktop\Steller25Nov\TagTesting25Nov2013\M12.DSG	11-1-2013	15:20:52	259467.000000	5189.340000	-0.148438	0.449219	-0.976563	0.407339	-0.288991	0.407339	-66.085815	5.783081	-7.965088
C:\Users\cware\Desktop\Steller25Nov\TagTesting25Nov2013\M12.DSG	11-1-2013	15:20:52	259468.000000	5189.360000	-0.296875	0.503906	-1.003906	0.406422	-0.291743	0.402752	-55.892944	22.109985	-2.487183
C:\Users\cware\Desktop\Steller25Nov\TagTesting25Nov2013\M12.DSG	11-1-2013	15:20:52	259469.000000	5189.380000	-0.164063	0.476563	-0.945313	0.405505	-0.302752	0.393578	-55.709839	21.118164	-7.690430
C:\Users\cware\Desktop\Steller25Nov\TagTesting25Nov2013\M12.DSG	11-1-2013	15:20:52	259470.000000	5189.400000	-0.191406	0.484375	-0.925781	0.401835	-0.306422	0.389908	-66.696167	12.588501	-15.304565
C:\Users\cware\Desktop\Steller25Nov\TagTesting25Nov2013\M12.DSG	11-1-2013	15:20:52	259471.000000	5189.420000	-0.390625	0.468750	-0.976563	0.396330	-0.316514	0.376147	-61.828613	22.659302	-8.544922
C:\Users\cware\Desktop\Steller25Nov\TagTesting25Nov2013\M12.DSG	11-1-2013	15:20:52	259472.000000	5189.440000	-0.214844	0.566406	-0.855469	0.394495	-0.321101	0.371560	-60.562134	12.283325	-12.542725
C:\Users\cware\Desktop\Steller25Nov\TagTesting25Nov2013\M12.DSG	11-1-2013	15:20:52	259473.000000	5189.460000	-0.210938	0.550781	-0.878906	0.391743	-0.330275	0.360550	-64.605713	39.077759	-4.837036
C:\Users\cware\Desktop\Steller25Nov\TagTesting25Nov2013\M12.DSG	11-1-2013	15:20:52	259474.000000	5189.480000	-0.003906	0.734375	-0.785156	0.388991	-0.333945	0.355046	-58.654785	0.503540	-16.006470
C:\Users\cware\Desktop\Steller25Nov\TagTesting25Nov2013\M12.DSG	11-1-2013	15:20:52	259475.000000	5189.500000	-0.128906	0.644531	-0.878906	0.386239	-0.344037	0.342202	-63.903809	22.735596	-7.904053
C:\Users\cware\Desktop\Steller25Nov\TagTesting25Nov2013\M12.DSG	11-1-2013	15:20:52	259476.000000	5189.520000	-0.125000	0.585938	-0.824219	0.382569	-0.347706	0.338532	-62.515259	3.356934	-6.958008
C:\Users\cware\Desktop\Steller25Nov\TagTesting25Nov2013\M12.DSG	11-1-2013	15:20:52	259477.000000	5189.540000	-0.085938	0.609375	-0.804688	0.383486	-0.352294	0.330275	-74.630737	-4.852295	-3.189087
C:\Users\cware\Desktop\Steller25Nov\TagTesting25Nov2013\M12.DSG	11-1-2013	15:20:52	259478.000000	5189.560000	-0.187500	0.570313	-0.847656	0.380734	-0.359633	0.311927	-74.859619	1.953125	-8.331299
C:\Users\cware\Desktop\Steller25Nov\TagTesting25Nov2013\M12.DSG	11-1-2013	15:20:52	259479.000000	5189.580000	-0.281250	0.683594	-0.750000	0.380734	-0.364220	0.303670	-81.176758	-4.104614	2.899170
C:\Users\cware\Desktop\Steller25Nov\TagTesting25Nov2013\M12.DSG	11-1-2013	15:20:52	259480.000000	5189.600000	-0.183594	0.660156	-0.750000	0.380734	-0.373394	0.287156	-77.041626	-1.174927	-4.913330
C:\Users\cware\Desktop\Steller25Nov\TagTesting25Nov2013\M12.DSG	11-1-2013	15:20:52	259481.000000	5189.620000	-0.250000	0.746094	-0.746094	0.381651	-0.377982	0.277982	-90.515137	7.232666	-5.111694
C:\Users\cware\Desktop\Steller25Nov\TagTesting25Nov2013\M12.DSG	11-1-2013	15:20:52	259482.000000	5189.640000	-0.148438	0.695313	-0.640625	0.378899	-0.384404	0.255963	-74.920654	-9.460449	-3.295898
C:\Users\cware\Desktop\Steller25Nov\TagTesting25Nov2013\M12.DSG	11-1-2013	15:20:52	259483.000000	5189.660000	-0.296875	0.792969	-0.769531	0.378899	-0.388073	0.247706	-96.542358	3.341675	-5.630493
C:\Users\cware\Desktop\Steller25Nov\TagTesting25Nov2013\M12.DSG	11-1-2013	15:20:52	259484.000000	5189.680000	-0.250000	0.738281	-0.695313	0.379817	-0.395413	0.227523	-98.602295	2.883911	-2.105713
C:\Users\cware\Desktop\Steller25Nov\TagTesting25Nov2013\M12.DSG	11-1-2013	15:20:52	259485.000000	5189.700000	-0.171875	0.781250	-0.570313	0.378899	-0.397248	0.213761	-100.540161	-3.631592	-5.447388
C:\Users\cware\Desktop\Steller25Nov\TagTesting25Nov2013\M12.DSG	11-1-2013	15:20:52	259486.000000	5189.720000	-0.097656	0.859375	-0.625000	0.379817	-0.404587	0.189908	-101.425171	-29.861450	-0.106812
C:\Users\cware\Desktop\Steller25Nov\TagTesting25Nov2013\M12.DSG	11-1-2013	15:20:52	259487.000000	5189.740000	-0.144531	0.757813	-0.632813	0.380734	-0.407339	0.177064	-110.687256	12.603760	2.365112
C:\Users\cware\Desktop\Steller25Nov\TagTesting25Nov2013\M12.DSG	11-1-2013	15:20:52	259488.000000	5189.760000	-0.195313	0.820313	-0.613281	0.382569	-0.411927	0.152294	-106.246948	2.166748	4.669189
C:\Users\cware\Desktop\Steller25Nov\TagTesting25Nov2013\M12.DSG	11-1-2013	15:20:52	259489.000000	5189.780000	-0.027344	0.851563	-0.500000	0.381651	-0.412844	0.137615	-103.057861	-30.639648	-4.852295
C:\Users\cware\Desktop\Steller25Nov\TagTesting25Nov2013\M12.DSG	11-1-2013	15:20:52	259490.000000	5189.800000	-0.125000	0.835938	-0.382813	0.380734	-0.415596	0.122936	-108.474731	-24.597168	1.266479
C:\Users\cware\Desktop\Steller25Nov\TagTesting25Nov2013\M12.DSG	11-1-2013	15:20:52	259491.000000	5189.820000	-0.097656	0.949219	-0.347656	0.384404	-0.417431	0.095413	-107.147217	-25.588989	1.770020
C:\Users\cware\Desktop\Steller25Nov\TagTesting25Nov2013\M12.DSG	11-1-2013	15:20:52	259492.000000	5189.840000	-0.218750	1.015625	-0.265625	0.384404	-0.418349	0.079817	-105.880737	-40.512085	3.494263
C:\Users\cware\Desktop\Steller25Nov\TagTesting25Nov2013\M12.DSG	11-1-2013	15:20:52	259493.000000	5189.860000	-0.144531	1.023438	-0.269531	0.386239	-0.415596	0.050459	-95.489502	-46.447754	8.178711
C:\Users\cware\Desktop\Steller25Nov\TagTesting25Nov2013\M12.DSG	11-1-2013	15:20:52	259494.000000	5189.880000	-0.347656	0.972656	-0.339844	0.387156	-0.414679	0.035780	-102.783203	-32.470703	3.387451
C:\Users\cware\Desktop\Steller25Nov\TagTesting25Nov2013\M12.DSG	11-1-2013	15:20:52	259495.000000	5189.900000	-0.183594	1.105469	-0.242188	0.388073	-0.413761	0.009174	-90.896606	-45.776367	-0.152588
C:\Users\cware\Desktop\Steller25Nov\TagTesting25Nov2013\M12.DSG	11-1-2013	15:20:52	259496.000000	5189.920000	-0.335938	1.019531	-0.187500	0.386239	-0.411927	-0.006422	-94.421387	-28.030396	-5.508423
C:\Users\cware\Desktop\Steller25Nov\TagTesting25Nov2013\M12.DSG	11-1-2013	15:20:52	259497.000000	5189.940000	-0.304688	0.945313	-0.242188	0.386239	-0.407339	-0.030275	-85.083008	-36.117554	6.347656
C:\Users\cware\Desktop\Steller25Nov\TagTesting25Nov2013\M12.DSG	11-1-2013	15:20:52	259498.000000	5189.960000	-0.296875	1.039063	-0.156250	0.387156	-0.405505	-0.042202	-84.762573	-14.984131	3.372192
C:\Users\cware\Desktop\Steller25Nov\TagTesting25Nov2013\M12.DSG	11-1-2013	15:20:52	259499.000000	5189.980000	-0.257813	1.058594	-0.101563	0.388073	-0.400917	-0.064220	-81.359863	-30.792236	2.197266
C:\Users\cware\Desktop\Steller25Nov\TagTesting25Nov2013\M12.DSG	11-1-2013	15:20:52	259500.000000	5190.000000	-0.277344	1.089844	-0.183594	0.387156	-0.398165	-0.075229	-64.208984	-38.925171	4.165649
C:\Users\cware\Desktop\Steller25Nov\TagTesting25Nov2013\M12.DSG	11-1-2013	15:20:52	259501.000000	5190.020000	-0.320313	1.117188	-0.132813	0.386239	-0.393578	-0.092661	-71.350098	-25.360107	1.617432
C:\Users\cware\Desktop\Steller25Nov\TagTesting25Nov2013\M12.DSG	11-1-2013	15:20:52	259502.000000	5190.040000	-0.382813	1.089844	-0.105469	0.387156	-0.389908	-0.101835	-57.266235	6.301880	9.323120
C:\Users\cware\Desktop\Steller25Nov\TagTesting25Nov2013\M12.DSG	11-1-2013	15:20:52	259503.000000	5190.060000	-0.230469	1.089844	0.035156	0.389908	-0.385321	-0.114679	-51.513672	-59.432983	-2.059937
C:\Users\cware\Desktop\Steller25Nov\TagTesting25Nov2013\M12.DSG	11-1-2013	15:20:52	259504.000000	5190.080000	-0.445313	1.144531	-0.050781	0.387156	-0.382569	-0.122018	-45.120239	-28.778076	5.050659
C:\Users\cware\Desktop\Steller25Nov\TagTesting25Nov2013\M12.DSG	11-1-2013	15:20:52	259505.000000	5190.100000	-0.238281	1.132813	-0.128906	0.386239	-0.379817	-0.133028	-37.094116	-38.162231	-2.975464
C:\Users\cware\Desktop\Steller25Nov\TagTesting25Nov2013\M12.DSG	11-1-2013	15:20:52	259506.000000	5190.120000	-0.457031	1.089844	-0.250000	0.387156	-0.377982	-0.139450	-45.608521	-26.168823	2.365112
C:\Users\cware\Desktop\Steller25Nov\TagTesting25Nov2013\M12.DSG	11-1-2013	15:20:52	259507.000000	5190.140000	-0.242188	1.101563	-0.121094	0.384404	-0.372477	-0.152294	-43.273926	-49.011230	2.273560
C:\Users\cware\Desktop\Steller25Nov\TagTesting25Nov2013\M12.DSG	11-1-2013	15:20:52	259508.000000	5190.160000	-0.433594	1.082031	-0.292969	0.382569	-0.369725	-0.158716	-35.385132	-20.797729	15.548706
C:\Users\cware\Desktop\Steller25Nov\TagTesting25Nov2013\M12.DSG	11-1-2013	15:20:52	259509.000000	5190.180000	-0.355469	1.050781	-0.398438	0.383486	-0.365138	-0.168807	-43.884277	-30.090332	11.016846
C:\Users\cware\Desktop\Steller25Nov\TagTesting25Nov2013\M12.DSG	11-1-2013	15:20:52	259510.000000	5190.200000	-0.578125	1.082031	-0.386719	0.385321	-0.363303	-0.172477	-42.175293	5.371094	-0.991821
C:\Users\cware\Desktop\Steller25Nov\TagTesting25Nov2013\M12.DSG	11-1-2013	15:20:52	259511.000000	5190.220000	-0.562500	0.929688	-0.132813	0.383486	-0.360550	-0.177982	-18.447876	25.451660	-14.480591
C:\Users\cware\Desktop\Steller25Nov\TagTesting25Nov2013\M12.DSG	11-1-2013	15:20:52	259512.000000	5190.240000	-0.390625	0.929688	-0.152344	0.383486	-0.358716	-0.177982	-1.602173	10.559082	-17.501831
C:\Users\cware\Desktop\Steller25Nov\TagTesting25Nov2013\M12.DSG	11-1-2013	15:20:52	259513.000000	5190.260000	-0.277344	0.972656	-0.410156	0.383486	-0.361468	-0.177982	-2.243042	10.314941	-23.483276
C:\Users\cware\Desktop\Steller25Nov\TagTesting25Nov2013\M12.DSG	11-1-2013	15:20:52	259514.000000	5190.280000	-0.097656	0.976563	-0.421875	0.379817	-0.361468	-0.176147	-6.820679	32.226563	-24.856567
C:\Users\cware\Desktop\Steller25Nov\TagTesting25Nov2013\M12.DSG	11-1-2013	15:20:52	259515.000000	5190.300000	-0.156250	1.003906	-0.363281	0.378899	-0.362385	-0.172477	-10.513306	55.175781	-25.924683
C:\Users\cware\Desktop\Steller25Nov\TagTesting25Nov2013\M12.DSG	11-1-2013	15:20:52	259516.000000	5190.320000	-0.101563	1.011719	-0.472656	0.379817	-0.365138	-0.168807	-9.445190	57.952881	-20.828247
C:\Users\cware\Desktop\Steller25Nov\TagTesting25Nov2013\M12.DSG	11-1-2013	15:20:52	259517.000000	5190.340000	0.156250	1.078125	-0.410156	0.380734	-0.366055	-0.167890	5.905151	70.129395	-17.822266
C:\Users\cware\Desktop\Steller25Nov\TagTesting25Nov2013\M12.DSG	11-1-2013	15:20:52	259518.000000	5190.360000	0.156250	1.078125	-0.410156	0.385321	-0.366972	-0.160550	7.293701	69.000244	-15.258789
C:\Users\cware\Desktop\Steller25Nov\TagTesting25Nov2013\M12.DSG	11-1-2013	15:20:52	259519.000000	5190.380000	0.554688	0.816406	-0.515625	0.387156	-0.366055	-0.155963	-14.648438	73.181152	-10.238647
C:\Users\cware\Desktop\Steller25Nov\TagTesting25Nov2013\M12.DSG	11-1-2013	15:20:52	259520.000000	5190.400000	0.601563	0.898438	-0.519531	0.395413	-0.366055	-0.150459	-17.166138	84.304810	-3.250122
C:\Users\cware\Desktop\Steller25Nov\TagTesting25Nov2013\M12.DSG	11-1-2013	15:20:52	259521.000000	5190.420000	0.597656	0.878906	-0.464844	0.399083	-0.365138	-0.149541	-21.545410	49.652100	1.388550
C:\Users\cware\Desktop\Steller25Nov\TagTesting25Nov2013\M12.DSG	11-1-2013	15:20:52	259522.000000	5190.440000	0.437500	0.824219	-0.417969	0.404587	-0.362385	-0.148624	-35.675049	47.515869	3.570557
C:\Users\cware\Desktop\Steller25Nov\TagTesting25Nov2013\M12.DSG	11-1-2013	15:20:52	259523.000000	5190.460000	0.312500	1.054688	-0.406250	0.408257	-0.359633	-0.151376	-23.406982	21.972656	3.051758
C:\Users\cware\Desktop\Steller25Nov\TagTesting25Nov2013\M12.DSG	11-1-2013	15:20:52	259524.000000	5190.480000	0.316406	1.082031	-0.292969	0.411927	-0.356881	-0.155963	-46.966553	17.120361	2.777100
C:\Users\cware\Desktop\Steller25Nov\TagTesting25Nov2013\M12.DSG	11-1-2013	15:20:52	259525.000000	5190.500000	0.203125	1.234375	-0.347656	0.413761	-0.354128	-0.159633	-37.750244	41.931152	5.294800
C:\Users\cware\Desktop\Steller25Nov\TagTesting25Nov2013\M12.DSG	11-1-2013	15:20:52	259526.000000	5190.520000	0.250000	1.113281	-0.097656	0.417431	-0.348624	-0.166972	-54.809570	11.032104	-4.013062
C:\Users\cware\Desktop\Steller25Nov\TagTesting25Nov2013\M12.DSG	11-1-2013	15:20:52	259527.000000	5190.540000	-0.011719	1.101563	-0.066406	0.417431	-0.347706	-0.168807	-44.876099	26.565552	-4.791260
C:\Users\cware\Desktop\Steller25Nov\TagTesting25Nov2013\M12.DSG	11-1-2013	15:20:52	259528.000000	5190.560000	-0.097656	1.015625	0.070313	0.419266	-0.345872	-0.173394	-47.927856	27.618408	-6.744385
C:\Users\cware\Desktop\Steller25Nov\TagTesting25Nov2013\M12.DSG	11-1-2013	15:20:52	259529.000000	5190.580000	-0.121094	0.917969	0.042969	0.421101	-0.340367	-0.179817	-43.930054	7.690430	-1.937866
C:\Users\cware\Desktop\Steller25Nov\TagTesting25Nov2013\M12.DSG	11-1-2013	15:20:52	259530.000000	5190.600000	-0.222656	0.945313	0.003906	0.421101	-0.336697	-0.182569	-42.999268	51.498413	4.150391
C:\Users\cware\Desktop\Steller25Nov\TagTesting25Nov2013\M12.DSG	11-1-2013	15:20:52	259531.000000	5190.620000	-0.222656	0.925781	0.113281	0.428440	-0.333945	-0.184404	-38.040161	29.998779	-0.411987
C:\Users\cware\Desktop\Steller25Nov\TagTesting25Nov2013\M12.DSG	11-1-2013	15:20:52	259532.000000	5190.640000	-0.140625	1.039063	-0.007813	0.430275	-0.331193	-0.188991	-31.372070	18.127441	8.255005
C:\Users\cware\Desktop\Steller25Nov\TagTesting25Nov2013\M12.DSG	11-1-2013	15:20:52	259533.000000	5190.660000	-0.156250	0.980469	0.046875	0.433945	-0.326606	-0.191743	-24.642944	-9.323120	2.227783
C:\Users\cware\Desktop\Steller25Nov\TagTesting25Nov2013\M12.DSG	11-1-2013	15:20:52	259534.000000	5190.680000	-0.250000	0.984375	0.070313	0.433028	-0.324771	-0.194495	-22.445679	3.402710	4.272461
C:\Users\cware\Desktop\Steller25Nov\TagTesting25Nov2013\M12.DSG	11-1-2013	15:20:52	259535.000000	5190.700000	-0.269531	0.898438	0.003906	0.434862	-0.322018	-0.200000	-20.248413	-5.218506	2.273560
C:\Users\cware\Desktop\Steller25Nov\TagTesting25Nov2013\M12.DSG	11-1-2013	15:20:52	259536.000000	5190.720000	-0.296875	1.003906	-0.031250	0.435780	-0.321101	-0.201835	-21.804810	9.597778	1.586914
C:\Users\cware\Desktop\Steller25Nov\TagTesting25Nov2013\M12.DSG	11-1-2013	15:20:52	259537.000000	5190.740000	-0.308594	0.964844	0.027344	0.436697	-0.319266	-0.201835	-21.926880	21.682739	-1.174927
C:\Users\cware\Desktop\Steller25Nov\TagTesting25Nov2013\M12.DSG	11-1-2013	15:20:52	259538.000000	5190.760000	-0.203125	1.046875	0.152344	0.434862	-0.318349	-0.202752	-10.421753	-5.371094	-14.801025
C:\Users\cware\Desktop\Steller25Nov\TagTesting25Nov2013\M12.DSG	11-1-2013	15:20:52	259539.000000	5190.780000	-0.246094	0.917969	0.003906	0.436697	-0.317431	-0.203670	-5.401611	2.731323	-9.140015
C:\Users\cware\Desktop\Steller25Nov\TagTesting25Nov2013\M12.DSG	11-1-2013	15:20:52	259540.000000	5190.800000	-0.179688	0.988281	0.101563	0.434862	-0.317431	-0.205505	-8.041382	23.742676	-10.589600
C:\Users\cware\Desktop\Steller25Nov\TagTesting25Nov2013\M12.DSG	11-1-2013	15:20:52	259541.000000	5190.820000	-0.371094	0.808594	0.027344	0.434862	-0.317431	-0.202752	-3.448486	17.639160	-5.569458
C:\Users\cware\Desktop\Steller25Nov\TagTesting25Nov2013\M12.DSG	11-1-2013	15:20:52	259542.000000	5190.840000	-0.265625	0.917969	0.187500	0.434862	-0.317431	-0.203670	-10.910034	-5.706787	-5.569458
C:\Users\cware\Desktop\Steller25Nov\TagTesting25Nov2013\M12.DSG	11-1-2013	15:20:52	259543.000000	5190.860000	-0.445313	0.882813	0.019531	0.433945	-0.318349	-0.205505	-3.082275	-9.704590	-12.222290
C:\Users\cware\Desktop\Steller25Nov\TagTesting25Nov2013\M12.DSG	11-1-2013	15:20:52	259544.000000	5190.880000	-0.445313	0.882813	0.019531	0.433945	-0.318349	-0.203670	-3.677368	-0.778198	-13.748169
C:\Users\cware\Desktop\Steller25Nov\TagTesting25Nov2013\M12.DSG	11-1-2013	15:20:52	259545.000000	5190.900000	-0.210938	0.980469	0.156250	0.430275	-0.319266	-0.205505	3.372192	-25.985718	-12.207031
C:\Users\cware\Desktop\Steller25Nov\TagTesting25Nov2013\M12.DSG	11-1-2013	15:20:52	259546.000000	5190.920000	-0.226563	0.917969	0.074219	0.429358	-0.320183	-0.204587	-8.499146	-10.009766	-9.841919
C:\Users\cware\Desktop\Steller25Nov\TagTesting25Nov2013\M12.DSG	11-1-2013	15:20:52	259547.000000	5190.940000	-0.226563	1.003906	0.097656	0.428440	-0.321101	-0.205505	-4.074097	-26.763916	-12.420654
C:\Users\cware\Desktop\Steller25Nov\TagTesting25Nov2013\M12.DSG	11-1-2013	15:20:52	259548.000000	5190.960000	-0.199219	1.003906	0.152344	0.427523	-0.320183	-0.205505	-11.138916	-1.968384	-7.797241
C:\Users\cware\Desktop\Steller25Nov\TagTesting25Nov2013\M12.DSG	11-1-2013	15:20:52	259549.000000	5190.980000	-0.257813	1.027344	0.105469	0.425688	-0.322018	-0.205505	1.098633	-16.098022	-5.661011
C:\Users\cware\Desktop\Steller25Nov\TagTesting25Nov2013\M12.DSG	11-1-2013	15:20:52	259550.000000	5191.000000	-0.226563	0.964844	0.058594	0.426606	-0.321101	-0.206422	-10.833740	24.291992	-10.971069
C:\Users\cware\Desktop\Steller25Nov\TagTesting25Nov2013\M12.DSG	11-1-2013	15:20:52	259551.000000	5191.020000	-0.316406	0.992188	0.015625	0.425688	-0.322018	-0.205505	8.804321	0.823975	-10.421753
C:\Users\cware\Desktop\Steller25Nov\TagTesting25Nov2013\M12.DSG	11-1-2013	15:20:52	259552.000000	5191.040000	-0.191406	1.011719	0.062500	0.422018	-0.322936	-0.203670	-0.854492	-3.051758	-14.938354
C:\Users\cware\Desktop\Steller25Nov\TagTesting25Nov2013\M12.DSG	11-1-2013	15:20:52	259553.000000	5191.060000	-0.304688	0.964844	0.023438	0.419266	-0.325688	-0.201835	10.696411	-1.113892	-13.061523
C:\Users\cware\Desktop\Steller25Nov\TagTesting25Nov2013\M12.DSG	11-1-2013	15:20:52	259554.000000	5191.080000	-0.214844	1.003906	0.109375	0.421101	-0.327523	-0.199083	-2.197266	-12.252808	-14.831543
C:\Users\cware\Desktop\Steller25Nov\TagTesting25Nov2013\M12.DSG	11-1-2013	15:20:52	259555.000000	5191.100000	-0.253906	0.917969	0.050781	0.419266	-0.327523	-0.199083	8.819580	-23.925781	-9.979248
C:\Users\cware\Desktop\Steller25Nov\TagTesting25Nov2013\M12.DSG	11-1-2013	15:20:52	259556.000000	5191.120000	-0.328125	0.996094	0.089844	0.416514	-0.330275	-0.200917	2.288818	-13.671875	-8.590698
C:\Users\cware\Desktop\Steller25Nov\TagTesting25Nov2013\M12.DSG	11-1-2013	15:20:52	259557.000000	5191.140000	-0.250000	0.945313	0.128906	0.415596	-0.330275	-0.198165	5.187988	-3.753662	-12.680054
C:\Users\cware\Desktop\Steller25Nov\TagTesting25Nov2013\M12.DSG	11-1-2013	15:20:52	259558.000000	5191.160000	-0.226563	0.976563	0.066406	0.412844	-0.333028	-0.197248	4.287720	-20.355225	-13.214111
C:\Users\cware\Desktop\Steller25Nov\TagTesting25Nov2013\M12.DSG	11-1-2013	15:20:52	259559.000000	5191.180000	-0.222656	0.949219	0.015625	0.412844	-0.332110	-0.195413	6.881714	-18.218994	-16.067505
C:\Users\cware\Desktop\Steller25Nov\TagTesting25Nov2013\M12.DSG	11-1-2013	15:20:52	259560.000000	5191.200000	-0.320313	1.031250	0.015625	0.410092	-0.336697	-0.192661	0.701904	18.295288	-10.147095
C:\Users\cware\Desktop\Steller25Nov\TagTesting25Nov2013\M12.DSG	11-1-2013	15:20:52	259561.000000	5191.220000	-0.117188	1.011719	0.171875	0.410092	-0.335780	-0.191743	13.214111	-10.864258	-8.483887
C:\Users\cware\Desktop\Steller25Nov\TagTesting25Nov2013\M12.DSG	11-1-2013	15:20:52	259562.000000	5191.240000	-0.222656	0.972656	0.035156	0.408257	-0.340367	-0.188991	9.078979	-13.442993	-11.978149
C:\Users\cware\Desktop\Steller25Nov\TagTesting25Nov2013\M12.DSG	11-1-2013	15:20:52	259563.000000	5191.260000	-0.218750	0.988281	-0.019531	0.406422	-0.340367	-0.186239	11.535645	-21.026611	-7.446289
C:\Users\cware\Desktop\Steller25Nov\TagTesting25Nov2013\M12.DSG	11-1-2013	15:20:52	259564.000000	5191.280000	-0.171875	0.996094	0.054688	0.404587	-0.341284	-0.186239	11.779785	-23.956299	-15.701294
C:\Users\cware\Desktop\Steller25Nov\TagTesting25Nov2013\M12.DSG	11-1-2013	15:20:52	259565.000000	5191.300000	-0.312500	1.019531	0.011719	0.401835	-0.344037	-0.184404	11.718750	-5.249023	-9.048462
C:\Users\cware\Desktop\Steller25Nov\TagTesting25Nov2013\M12.DSG	11-1-2013	15:20:52	259566.000000	5191.320000	-0.285156	0.925781	0.070313	0.401835	-0.345872	-0.182569	17.211914	-16.143799	-9.536743
C:\Users\cware\Desktop\Steller25Nov\TagTesting25Nov2013\M12.DSG	11-1-2013	15:20:52	259567.000000	5191.340000	-0.136719	1.015625	0.027344	0.398165	-0.347706	-0.177064	14.648438	-3.250122	-11.825562
C:\Users\cware\Desktop\Steller25Nov\TagTesting25Nov2013\M12.DSG	11-1-2013	15:20:52	259568.000000	5191.360000	-0.191406	0.914063	-0.066406	0.397248	-0.349541	-0.175229	17.318726	-13.412476	-15.090942
C:\Users\cware\Desktop\Steller25Nov\TagTesting25Nov2013\M12.DSG	11-1-2013	15:20:52	259569.000000	5191.380000	-0.203125	0.925781	-0.039063	0.394495	-0.353211	-0.170642	6.240845	-12.207031	-16.036987
C:\Users\cware\Desktop\Steller25Nov\TagTesting25Nov2013\M12.DSG	11-1-2013	15:20:52	259570.000000	5191.400000	-0.121094	1.027344	-0.035156	0.392661	-0.354128	-0.168807	13.565063	-7.919312	-14.831543
C:\Users\cware\Desktop\Steller25Nov\TagTesting25Nov2013\M12.DSG	11-1-2013	15:20:52	259571.000000	5191.420000	-0.125000	0.933594	0.039063	0.389908	-0.356881	-0.166055	14.160156	-10.406494	-15.716553
C:\Users\cware\Desktop\Steller25Nov\TagTesting25Nov2013\M12.DSG	11-1-2013	15:20:52	259572.000000	5191.440000	-0.125000	0.933594	0.039063	0.388991	-0.359633	-0.163303	9.231567	-4.257202	-13.793945
C:\Users\cware\Desktop\Steller25Nov\TagTesting25Nov2013\M12.DSG	11-1-2013	15:20:52	259573.000000	5191.460000	-0.113281	1.019531	-0.039063	0.387156	-0.361468	-0.161468	12.359619	-17.211914	-9.735107
C:\Users\cware\Desktop\Steller25Nov\TagTesting25Nov2013\M12.DSG	11-1-2013	15:20:52	259574.000000	5191.480000	-0.144531	0.976563	0.007813	0.386239	-0.364220	-0.158716	11.596680	-23.208618	-12.649536
C:\Users\cware\Desktop\Steller25Nov\TagTesting25Nov2013\M12.DSG	11-1-2013	15:20:52	259575.000000	5191.500000	-0.175781	0.968750	-0.015625	0.381651	-0.365138	-0.157798	-1.052856	11.840820	-9.597778
C:\Users\cware\Desktop\Steller25Nov\TagTesting25Nov2013\M12.DSG	11-1-2013	15:20:52	259576.000000	5191.520000	-0.234375	0.914063	-0.085938	0.381651	-0.366055	-0.155963	10.925293	-11.520386	-5.599976
C:\Users\cware\Desktop\Steller25Nov\TagTesting25Nov2013\M12.DSG	11-1-2013	15:20:52	259577.000000	5191.540000	-0.132813	0.980469	0.039063	0.379817	-0.366055	-0.154128	-5.142212	1.571655	-8.438110
C:\Users\cware\Desktop\Steller25Nov\TagTesting25Nov2013\M12.DSG	11-1-2013	15:20:52	259578.000000	5191.560000	-0.078125	1.011719	0.007813	0.377982	-0.366972	-0.155046	-6.011963	-3.433228	-10.498047
C:\Users\cware\Desktop\Steller25Nov\TagTesting25Nov2013\M12.DSG	11-1-2013	15:20:52	259579.000000	5191.580000	-0.253906	1.000000	-0.097656	0.377064	-0.368807	-0.153211	-2.868652	6.118774	-10.345459
C:\Users\cware\Desktop\Steller25Nov\TagTesting25Nov2013\M12.DSG	11-1-2013	15:20:52	259580.000000	5191.600000	-0.058594	1.007813	0.101563	0.377064	-0.370642	-0.154128	6.774902	-20.568848	-10.375977
C:\Users\cware\Desktop\Steller25Nov\TagTesting25Nov2013\M12.DSG	11-1-2013	15:20:52	259581.000000	5191.620000	-0.078125	0.972656	-0.011719	0.374312	-0.370642	-0.152294	3.860474	-25.833130	-8.102417
C:\Users\cware\Desktop\Steller25Nov\TagTesting25Nov2013\M12.DSG	11-1-2013	15:20:52	259582.000000	5191.640000	-0.199219	0.910156	-0.128906	0.372477	-0.370642	-0.151376	-4.302979	-8.407593	-13.015747
C:\Users\cware\Desktop\Steller25Nov\TagTesting25Nov2013\M12.DSG	11-1-2013	15:20:52	259583.000000	5191.660000	-0.152344	0.914063	-0.011719	0.371560	-0.372477	-0.152294	-9.857178	-4.577637	-11.199951
C:\Users\cware\Desktop\Steller25Nov\TagTesting25Nov2013\M12.DSG	11-1-2013	15:20:52	259584.000000	5191.680000	-0.085938	0.957031	0.050781	0.369725	-0.373394	-0.154128	-6.469727	-24.047852	-7.904053
C:\Users\cware\Desktop\Steller25Nov\TagTesting25Nov2013\M12.DSG	11-1-2013	15:20:52	259585.000000	5191.700000	-0.148438	0.937500	-0.085938	0.364220	-0.372477	-0.155963	-9.689331	-9.521484	-8.255005
C:\Users\cware\Desktop\Steller25Nov\TagTesting25Nov2013\M12.DSG	11-1-2013	15:20:52	259586.000000	5191.720000	-0.132813	0.957031	-0.011719	0.365138	-0.372477	-0.156881	-23.193359	-6.454468	-12.313843
C:\Users\cware\Desktop\Steller25Nov\TagTesting25Nov2013\M12.DSG	11-1-2013	15:20:52	259587.000000	5191.740000	-0.093750	0.941406	0.109375	0.365138	-0.372477	-0.160550	-8.209229	-40.512085	-9.902954
C:\Users\cware\Desktop\Steller25Nov\TagTesting25Nov2013\M12.DSG	11-1-2013	15:20:52	259588.000000	5191.760000	-0.183594	0.890625	0.000000	0.361468	-0.370642	-0.161468	-19.531250	-39.230347	-11.581421
C:\Users\cware\Desktop\Steller25Nov\TagTesting25Nov2013\M12.DSG	11-1-2013	15:20:52	259589.000000	5191.780000	-0.097656	0.910156	-0.070313	0.357798	-0.369725	-0.166055	-28.015137	-29.876709	-2.899170
C:\Users\cware\Desktop\Steller25Nov\TagTesting25Nov2013\M12.DSG	11-1-2013	15:20:52	259590.000000	5191.800000	-0.121094	0.898438	0.074219	0.355963	-0.368807	-0.172477	-28.823853	-17.501831	2.334595
C:\Users\cware\Desktop\Steller25Nov\TagTesting25Nov2013\M12.DSG	11-1-2013	15:20:52	259591.000000	5191.820000	-0.175781	0.906250	0.046875	0.356881	-0.366972	-0.176147	-34.744263	-21.820068	-4.318237
C:\Users\cware\Desktop\Steller25Nov\TagTesting25Nov2013\M12.DSG	11-1-2013	15:20:52	259592.000000	5191.840000	-0.058594	0.929688	0.050781	0.355046	-0.363303	-0.184404	-38.986206	-32.699585	-2.166748
C:\Users\cware\Desktop\Steller25Nov\TagTesting25Nov2013\M12.DSG	11-1-2013	15:20:52	259593.000000	5191.860000	-0.058594	0.890625	0.089844	0.351376	-0.360550	-0.188991	-38.955688	-24.398804	-4.333496
C:\Users\cware\Desktop\Steller25Nov\TagTesting25Nov2013\M12.DSG	11-1-2013	15:20:52	259594.000000	5191.880000	-0.156250	0.910156	0.160156	0.351376	-0.356881	-0.200000	-48.568726	-21.789551	1.907349
C:\Users\cware\Desktop\Steller25Nov\TagTesting25Nov2013\M12.DSG	11-1-2013	15:20:52	259595.000000	5191.900000	-0.171875	0.941406	0.093750	0.352294	-0.360550	-0.202752	-32.440186	-31.906128	5.523682
C:\Users\cware\Desktop\Steller25Nov\TagTesting25Nov2013\M12.DSG	11-1-2013	15:20:52	259596.000000	5191.920000	-0.117188	0.941406	0.187500	0.348624	-0.347706	-0.214679	-38.894653	-23.818970	5.874634
C:\Users\cware\Desktop\Steller25Nov\TagTesting25Nov2013\M12.DSG	11-1-2013	15:20:52	259597.000000	5191.940000	-0.156250	0.984375	0.175781	0.347706	-0.344954	-0.220183	-46.264648	-22.323608	0.595093
C:\Users\cware\Desktop\Steller25Nov\TagTesting25Nov2013\M12.DSG	11-1-2013	15:20:52	259598.000000	5191.960000	-0.156250	0.984375	0.175781	0.346789	-0.340367	-0.230275	-38.208008	-39.749146	3.051758
C:\Users\cware\Desktop\Steller25Nov\TagTesting25Nov2013\M12.DSG	11-1-2013	15:20:52	259599.000000	5191.980000	-0.183594	0.914063	0.246094	0.345872	-0.337615	-0.234862	-35.858154	-12.985229	5.859375
C:\Users\cware\Desktop\Steller25Nov\TagTesting25Nov2013\M12.DSG	11-1-2013	15:20:52	259600.000000	5192.000000	-0.210938	0.917969	0.210938	0.344954	-0.332110	-0.241284	-42.160034	-9.963989	6.149292
C:\Users\cware\Desktop\Steller25Nov\TagTesting25Nov2013\M12.DSG	11-1-2013	15:20:52	259601.000000	5192.020000	-0.175781	1.003906	0.281250	0.344954	-0.330275	-0.246789	-33.645630	-31.158447	7.049561
C:\Users\cware\Desktop\Steller25Nov\TagTesting25Nov2013\M12.DSG	11-1-2013	15:20:52	259602.000000	5192.040000	-0.101563	0.988281	0.320313	0.344037	-0.327523	-0.252294	-38.467407	-34.942627	2.761841
C:\Users\cware\Desktop\Steller25Nov\TagTesting25Nov2013\M12.DSG	11-1-2013	15:20:52	259603.000000	5192.060000	-0.187500	1.007813	0.222656	0.343119	-0.322018	-0.258716	-32.592773	-24.658203	4.837036
C:\Users\cware\Desktop\Steller25Nov\TagTesting25Nov2013\M12.DSG	11-1-2013	15:20:52	259604.000000	5192.080000	-0.203125	0.984375	0.175781	0.343119	-0.318349	-0.263303	-28.701782	-23.330688	2.182007
C:\Users\cware\Desktop\Steller25Nov\TagTesting25Nov2013\M12.DSG	11-1-2013	15:20:52	259605.000000	5192.100000	-0.164063	0.847656	0.164063	0.341284	-0.314679	-0.268807	-29.312134	-35.919189	7.827759
C:\Users\cware\Desktop\Steller25Nov\TagTesting25Nov2013\M12.DSG	11-1-2013	15:20:52	259606.000000	5192.120000	-0.226563	0.933594	0.097656	0.340367	-0.313761	-0.274312	-25.527954	-29.266357	18.020630
C:\Users\cware\Desktop\Steller25Nov\TagTesting25Nov2013\M12.DSG	11-1-2013	15:20:52	259607.000000	5192.140000	-0.226563	0.933594	0.058594	0.337615	-0.307339	-0.279817	-27.053833	-52.810669	26.443481
C:\Users\cware\Desktop\Steller25Nov\TagTesting25Nov2013\M12.DSG	11-1-2013	15:20:52	259608.000000	5192.160000	-0.296875	0.929688	0.019531	0.335780	-0.304587	-0.284404	-42.984009	-54.672241	27.481079
C:\Users\cware\Desktop\Steller25Nov\TagTesting25Nov2013\M12.DSG	11-1-2013	15:20:52	259609.000000	5192.180000	-0.476563	0.898438	-0.074219	0.337615	-0.298165	-0.295413	-45.425415	-13.824463	33.248901
C:\Users\cware\Desktop\Steller25Nov\TagTesting25Nov2013\M12.DSG	11-1-2013	15:20:52	259610.000000	5192.200000	-0.527344	0.941406	-0.035156	0.340367	-0.292661	-0.299083	-52.581787	15.869141	29.235840
C:\Users\cware\Desktop\Steller25Nov\TagTesting25Nov2013\M12.DSG	11-1-2013	15:20:52	259611.000000	5192.220000	-0.406250	0.976563	0.097656	0.345872	-0.280734	-0.307339	-39.108276	14.083862	8.636475
C:\Users\cware\Desktop\Steller25Nov\TagTesting25Nov2013\M12.DSG	11-1-2013	15:20:52	259612.000000	5192.240000	-0.300781	0.957031	0.101563	0.349541	-0.278899	-0.308257	-23.147583	6.118774	1.953125
C:\Users\cware\Desktop\Steller25Nov\TagTesting25Nov2013\M12.DSG	11-1-2013	15:20:52	259613.000000	5192.260000	-0.179688	0.820313	-0.062500	0.354128	-0.274312	-0.312844	-22.232056	7.965088	10.238647
C:\Users\cware\Desktop\Steller25Nov\TagTesting25Nov2013\M12.DSG	11-1-2013	15:20:52	259614.000000	5192.280000	-0.062500	0.917969	0.027344	0.355046	-0.272477	-0.311927	-13.977051	21.652222	14.648438
C:\Users\cware\Desktop\Steller25Nov\TagTesting25Nov2013\M12.DSG	11-1-2013	15:20:52	259615.000000	5192.300000	-0.035156	0.941406	0.050781	0.361468	-0.269725	-0.311927	-0.549316	34.332275	3.540039
C:\Users\cware\Desktop\Steller25Nov\TagTesting25Nov2013\M12.DSG	11-1-2013	15:20:52	259616.000000	5192.320000	0.070313	0.894531	-0.007813	0.365138	-0.269725	-0.311927	5.859375	48.034668	0.839233
C:\Users\cware\Desktop\Steller25Nov\TagTesting25Nov2013\M12.DSG	11-1-2013	15:20:52	259617.000000	5192.340000	0.105469	0.902344	-0.050781	0.375229	-0.269725	-0.306422	8.422852	49.682617	-4.974365
C:\Users\cware\Desktop\Steller25Nov\TagTesting25Nov2013\M12.DSG	11-1-2013	15:20:52	259618.000000	5192.360000	0.214844	0.917969	-0.144531	0.379817	-0.269725	-0.301835	4.806519	72.799683	-6.652832
C:\Users\cware\Desktop\Steller25Nov\TagTesting25Nov2013\M12.DSG	11-1-2013	15:20:52	259619.000000	5192.380000	0.414063	0.968750	-0.156250	0.390826	-0.271560	-0.296330	-6.881714	57.403564	-7.980347
C:\Users\cware\Desktop\Steller25Nov\TagTesting25Nov2013\M12.DSG	11-1-2013	15:20:52	259620.000000	5192.400000	0.457031	0.929688	-0.117188	0.395413	-0.270642	-0.293578	-9.445190	55.343628	-3.738403
C:\Users\cware\Desktop\Steller25Nov\TagTesting25Nov2013\M12.DSG	11-1-2013	15:20:52	259621.000000	5192.420000	0.441406	0.824219	-0.093750	0.400000	-0.271560	-0.290826	7.736206	-3.265381	7.400513
C:\Users\cware\Desktop\Steller25Nov\TagTesting25Nov2013\M12.DSG	11-1-2013	15:20:52	259622.000000	5192.440000	0.378906	0.828125	-0.058594	0.400000	-0.269725	-0.289908	-1.876831	11.856079	3.677368
C:\Users\cware\Desktop\Steller25Nov\TagTesting25Nov2013\M12.DSG	11-1-2013	15:20:52	259623.000000	5192.460000	0.125000	0.863281	-0.191406	0.400917	-0.269725	-0.288991	-18.341064	23.910522	7.339478
C:\Users\cware\Desktop\Steller25Nov\TagTesting25Nov2013\M12.DSG	11-1-2013	15:20:52	259624.000000	5192.480000	0.101563	0.832031	-0.195313	0.410092	-0.266972	-0.289908	-19.760132	28.137207	3.799438
C:\Users\cware\Desktop\Steller25Nov\TagTesting25Nov2013\M12.DSG	11-1-2013	15:20:52	259625.000000	5192.500000	0.136719	0.945313	0.113281	0.413761	-0.265138	-0.289908	-36.529541	10.955811	-0.671387
C:\Users\cware\Desktop\Steller25Nov\TagTesting25Nov2013\M12.DSG	11-1-2013	15:20:52	259626.000000	5192.520000	0.136719	0.945313	0.113281	0.415596	-0.258716	-0.293578	-41.442871	56.365967	6.225586
C:\Users\cware\Desktop\Steller25Nov\TagTesting25Nov2013\M12.DSG	11-1-2013	15:20:52	259627.000000	5192.540000	-0.011719	1.000000	0.230469	0.420183	-0.256881	-0.293578	-21.514893	11.016846	-1.007080
C:\Users\cware\Desktop\Steller25Nov\TagTesting25Nov2013\M12.DSG	11-1-2013	15:20:52	259628.000000	5192.560000	-0.093750	1.015625	0.261719	0.424771	-0.255046	-0.294495	-21.713257	37.094116	-5.264282
C:\Users\cware\Desktop\Steller25Nov\TagTesting25Nov2013\M12.DSG	11-1-2013	15:20:52	259629.000000	5192.580000	0.011719	0.882813	0.300781	0.426606	-0.252294	-0.292661	-13.839722	6.958008	-10.940552
C:\Users\cware\Desktop\Steller25Nov\TagTesting25Nov2013\M12.DSG	11-1-2013	15:20:52	259630.000000	5192.600000	-0.156250	0.851563	0.195313	0.428440	-0.253211	-0.290826	-11.657715	30.395508	-5.920410
C:\Users\cware\Desktop\Steller25Nov\TagTesting25Nov2013\M12.DSG	11-1-2013	15:20:52	259631.000000	5192.620000	-0.179688	0.925781	0.312500	0.432110	-0.253211	-0.288991	7.827759	14.938354	-6.774902
C:\Users\cware\Desktop\Steller25Nov\TagTesting25Nov2013\M12.DSG	11-1-2013	15:20:52	259632.000000	5192.640000	-0.160156	0.945313	0.226563	0.433945	-0.255046	-0.287156	-0.686646	14.190674	-4.364014
C:\Users\cware\Desktop\Steller25Nov\TagTesting25Nov2013\M12.DSG	11-1-2013	15:20:52	259633.000000	5192.660000	-0.214844	1.015625	0.199219	0.434862	-0.255046	-0.284404	-6.530762	-5.905151	-6.835938
C:\Users\cware\Desktop\Steller25Nov\TagTesting25Nov2013\M12.DSG	11-1-2013	15:20:52	259634.000000	5192.680000	-0.273438	1.015625	0.261719	0.433945	-0.256881	-0.283486	11.489868	-17.395020	-5.722046
C:\Users\cware\Desktop\Steller25Nov\TagTesting25Nov2013\M12.DSG	11-1-2013	15:20:52	259635.000000	5192.700000	-0.289063	0.988281	0.265625	0.433945	-0.258716	-0.281651	3.753662	-7.812500	-10.833740
C:\Users\cware\Desktop\Steller25Nov\TagTesting25Nov2013\M12.DSG	11-1-2013	15:20:52	259636.000000	5192.720000	-0.335938	0.898438	0.214844	0.431193	-0.261468	-0.278899	14.251709	-1.281738	-9.826660
C:\Users\cware\Desktop\Steller25Nov\TagTesting25Nov2013\M12.DSG	11-1-2013	15:20:52	259637.000000	5192.740000	-0.390625	0.859375	0.195313	0.429358	-0.262385	-0.277064	11.734009	16.662598	-9.780884
C:\Users\cware\Desktop\Steller25Nov\TagTesting25Nov2013\M12.DSG	11-1-2013	15:20:52	259638.000000	5192.760000	-0.222656	0.949219	0.199219	0.430275	-0.266055	-0.273394	19.577026	-3.128052	-8.911133
C:\Users\cware\Desktop\Steller25Nov\TagTesting25Nov2013\M12.DSG	11-1-2013	15:20:52	259639.000000	5192.780000	-0.308594	0.925781	0.156250	0.432110	-0.270642	-0.269725	11.154175	17.913818	-14.007568
C:\Users\cware\Desktop\Steller25Nov\TagTesting25Nov2013\M12.DSG	11-1-2013	15:20:52	259640.000000	5192.800000	-0.242188	0.898438	0.136719	0.433028	-0.271560	-0.266055	11.016846	2.426147	-17.486572
C:\Users\cware\Desktop\Steller25Nov\TagTesting25Nov2013\M12.DSG	11-1-2013	15:20:52	259641.000000	5192.820000	-0.203125	0.941406	0.156250	0.428440	-0.275229	-0.262385	12.008667	-1.647949	-15.975952
C:\Users\cware\Desktop\Steller25Nov\TagTesting25Nov2013\M12.DSG	11-1-2013	15:20:52	259642.000000	5192.840000	-0.238281	0.871094	0.265625	0.427523	-0.278899	-0.262385	17.059326	-3.677368	-8.804321
C:\Users\cware\Desktop\Steller25Nov\TagTesting25Nov2013\M12.DSG	11-1-2013	15:20:52	259643.000000	5192.860000	-0.246094	0.976563	0.203125	0.426606	-0.282569	-0.256881	22.308350	0.045776	-12.786865
C:\Users\cware\Desktop\Steller25Nov\TagTesting25Nov2013\M12.DSG	11-1-2013	15:20:52	259644.000000	5192.880000	-0.421875	0.921875	0.238281	0.425688	-0.285321	-0.254128	23.330688	-4.425049	-14.450073
C:\Users\cware\Desktop\Steller25Nov\TagTesting25Nov2013\M12.DSG	11-1-2013	15:20:52	259645.000000	5192.900000	-0.296875	0.949219	0.117188	0.422018	-0.289908	-0.249541	12.756348	16.860962	-12.405396
C:\Users\cware\Desktop\Steller25Nov\TagTesting25Nov2013\M12.DSG	11-1-2013	15:20:52	259646.000000	5192.920000	-0.296875	0.957031	0.105469	0.423853	-0.292661	-0.245872	13.229370	3.448486	-15.167236
C:\Users\cware\Desktop\Steller25Nov\TagTesting25Nov2013\M12.DSG	11-1-2013	15:20:52	259647.000000	5192.940000	-0.339844	0.878906	0.160156	0.421101	-0.297248	-0.242202	13.854980	-2.639771	-12.084961
C:\Users\cware\Desktop\Steller25Nov\TagTesting25Nov2013\M12.DSG	11-1-2013	15:20:52	259648.000000	5192.960000	-0.332031	0.933594	0.101563	0.420183	-0.297248	-0.239450	20.782471	-12.771606	-15.411377
C:\Users\cware\Desktop\Steller25Nov\TagTesting25Nov2013\M12.DSG	11-1-2013	15:20:52	259649.000000	5192.980000	-0.109375	0.976563	0.269531	0.419266	-0.302752	-0.234862	4.791260	2.868652	-12.756348
C:\Users\cware\Desktop\Steller25Nov\TagTesting25Nov2013\M12.DSG	11-1-2013	15:20:52	259650.000000	5193.000000	-0.355469	0.980469	0.105469	0.418349	-0.303670	-0.233028	9.307861	-11.718750	-12.664795
C:\Users\cware\Desktop\Steller25Nov\TagTesting25Nov2013\M12.DSG	11-1-2013	15:20:52	259651.000000	5193.020000	-0.164063	0.949219	0.167969	0.415596	-0.306422	-0.230275	15.960693	-16.799927	-14.678955
C:\Users\cware\Desktop\Steller25Nov\TagTesting25Nov2013\M12.DSG	11-1-2013	15:20:52	259652.000000	5193.040000	-0.164063	0.949219	0.167969	0.412844	-0.309174	-0.228440	8.193970	-2.243042	-11.672974
C:\Users\cware\Desktop\Steller25Nov\TagTesting25Nov2013\M12.DSG	11-1-2013	15:20:52	259653.000000	5193.060000	-0.167969	0.957031	0.128906	0.413761	-0.311927	-0.224771	12.329102	-27.099609	-13.488770
C:\Users\cware\Desktop\Steller25Nov\TagTesting25Nov2013\M12.DSG	11-1-2013	15:20:52	259654.000000	5193.080000	-0.300781	0.945313	0.121094	0.412844	-0.313761	-0.224771	12.893677	6.393433	-12.573242
C:\Users\cware\Desktop\Steller25Nov\TagTesting25Nov2013\M12.DSG	11-1-2013	15:20:52	259655.000000	5193.100000	-0.179688	1.031250	0.054688	0.407339	-0.316514	-0.220183	17.990112	-19.744873	-10.894775
C:\Users\cware\Desktop\Steller25Nov\TagTesting25Nov2013\M12.DSG	11-1-2013	15:20:52	259656.000000	5193.120000	-0.210938	1.007813	0.191406	0.409174	-0.319266	-0.217431	22.689819	-12.985229	-14.831543
C:\Users\cware\Desktop\Steller25Nov\TagTesting25Nov2013\M12.DSG	11-1-2013	15:20:52	259657.000000	5193.140000	-0.277344	0.839844	0.121094	0.407339	-0.322936	-0.213761	0.732422	-0.320435	-14.617920
C:\Users\cware\Desktop\Steller25Nov\TagTesting25Nov2013\M12.DSG	11-1-2013	15:20:52	259658.000000	5193.160000	-0.273438	0.937500	0.003906	0.405505	-0.324771	-0.211927	12.222290	0.869751	-9.414673
C:\Users\cware\Desktop\Steller25Nov\TagTesting25Nov2013\M12.DSG	11-1-2013	15:20:52	259659.000000	5193.180000	-0.203125	0.988281	0.007813	0.402752	-0.327523	-0.206422	20.019531	-8.819580	-13.488770
C:\Users\cware\Desktop\Steller25Nov\TagTesting25Nov2013\M12.DSG	11-1-2013	15:20:52	259660.000000	5193.200000	-0.253906	0.929688	0.039063	0.401835	-0.330275	-0.204587	7.003784	-3.265381	-13.595581
C:\Users\cware\Desktop\Steller25Nov\TagTesting25Nov2013\M12.DSG	11-1-2013	15:20:52	259661.000000	5193.220000	-0.210938	0.917969	-0.003906	0.401835	-0.331193	-0.203670	20.446777	-5.432129	-7.049561
C:\Users\cware\Desktop\Steller25Nov\TagTesting25Nov2013\M12.DSG	11-1-2013	15:20:52	259662.000000	5193.240000	-0.167969	0.988281	0.074219	0.398165	-0.332110	-0.200917	20.904541	-22.125244	-14.221191
C:\Users\cware\Desktop\Steller25Nov\TagTesting25Nov2013\M12.DSG	11-1-2013	15:20:52	259663.000000	5193.260000	-0.191406	1.003906	0.140625	0.397248	-0.335780	-0.197248	6.134033	6.790161	-13.412476
C:\Users\cware\Desktop\Steller25Nov\TagTesting25Nov2013\M12.DSG	11-1-2013	15:20:52	259664.000000	5193.280000	-0.183594	0.988281	0.042969	0.395413	-0.340367	-0.193578	16.891479	-7.202148	-7.583618
C:\Users\cware\Desktop\Steller25Nov\TagTesting25Nov2013\M12.DSG	11-1-2013	15:20:52	259665.000000	5193.300000	-0.183594	0.964844	0.031250	0.396330	-0.340367	-0.190826	21.179199	-19.241333	-15.701294
C:\Users\cware\Desktop\Steller25Nov\TagTesting25Nov2013\M12.DSG	11-1-2013	15:20:52	259666.000000	5193.320000	-0.269531	0.945313	-0.085938	0.392661	-0.344037	-0.187156	14.419556	0.595093	-12.084961
C:\Users\cware\Desktop\Steller25Nov\TagTesting25Nov2013\M12.DSG	11-1-2013	15:20:52	259667.000000	5193.340000	-0.093750	0.968750	0.078125	0.389908	-0.345872	-0.185321	14.007568	-0.381470	-7.278442
C:\Users\cware\Desktop\Steller25Nov\TagTesting25Nov2013\M12.DSG	11-1-2013	15:20:52	259668.000000	5193.360000	-0.218750	0.917969	0.023438	0.389908	-0.348624	-0.180734	16.708374	-12.496948	-10.711670
C:\Users\cware\Desktop\Steller25Nov\TagTesting25Nov2013\M12.DSG	11-1-2013	15:20:52	259669.000000	5193.380000	-0.164063	1.031250	-0.003906	0.387156	-0.349541	-0.178899	7.141113	7.949829	-17.044067
C:\Users\cware\Desktop\Steller25Nov\TagTesting25Nov2013\M12.DSG	11-1-2013	15:20:52	259670.000000	5193.400000	-0.242188	1.085938	-0.031250	0.384404	-0.352294	-0.175229	7.125854	-5.020142	-11.230469
C:\Users\cware\Desktop\Steller25Nov\TagTesting25Nov2013\M12.DSG	11-1-2013	15:20:52	259671.000000	5193.420000	-0.218750	1.000000	0.082031	0.384404	-0.355046	-0.173394	23.773193	4.959106	-10.070801
C:\Users\cware\Desktop\Steller25Nov\TagTesting25Nov2013\M12.DSG	11-1-2013	15:20:52	259672.000000	5193.440000	-0.109375	0.925781	0.039063	0.383486	-0.357798	-0.168807	17.959595	-20.782471	-15.853882
C:\Users\cware\Desktop\Steller25Nov\TagTesting25Nov2013\M12.DSG	11-1-2013	15:20:52	259673.000000	5193.460000	-0.203125	0.992188	-0.105469	0.380734	-0.359633	-0.166055	10.803223	27.709961	-10.620117
C:\Users\cware\Desktop\Steller25Nov\TagTesting25Nov2013\M12.DSG	11-1-2013	15:20:52	259674.000000	5193.480000	-0.160156	0.960938	-0.058594	0.378899	-0.362385	-0.161468	18.356323	-20.477295	-14.038086
C:\Users\cware\Desktop\Steller25Nov\TagTesting25Nov2013\M12.DSG	11-1-2013	15:20:52	259675.000000	5193.500000	-0.121094	0.972656	0.050781	0.377064	-0.363303	-0.159633	12.924194	7.888794	-19.927979
C:\Users\cware\Desktop\Steller25Nov\TagTesting25Nov2013\M12.DSG	11-1-2013	15:20:52	259676.000000	5193.520000	-0.214844	1.058594	-0.082031	0.375229	-0.365138	-0.156881	5.615234	4.928589	-16.525269
C:\Users\cware\Desktop\Steller25Nov\TagTesting25Nov2013\M12.DSG	11-1-2013	15:20:52	259677.000000	5193.540000	-0.156250	1.042969	-0.125000	0.371560	-0.368807	-0.153211	26.138306	-1.510620	-12.939453
C:\Users\cware\Desktop\Steller25Nov\TagTesting25Nov2013\M12.DSG	11-1-2013	15:20:52	259678.000000	5193.560000	-0.203125	1.023438	-0.011719	0.370642	-0.370642	-0.148624	27.297974	-23.574829	-6.240845
C:\Users\cware\Desktop\Steller25Nov\TagTesting25Nov2013\M12.DSG	11-1-2013	15:20:52	259679.000000	5193.580000	-0.109375	0.984375	-0.097656	0.368807	-0.373394	-0.144954	6.652832	-9.307861	-15.609741
C:\Users\cware\Desktop\Steller25Nov\TagTesting25Nov2013\M12.DSG	11-1-2013	15:20:52	259680.000000	5193.600000	-0.156250	1.031250	-0.085938	0.366972	-0.376147	-0.142202	6.744385	-3.097534	-14.129639
C:\Users\cware\Desktop\Steller25Nov\TagTesting25Nov2013\M12.DSG	11-1-2013	15:20:52	259681.000000	5193.620000	-0.183594	1.078125	-0.011719	0.364220	-0.377064	-0.139450	21.606445	-10.696411	-11.871338
C:\Users\cware\Desktop\Steller25Nov\TagTesting25Nov2013\M12.DSG	11-1-2013	15:20:52	259682.000000	5193.640000	-0.085938	0.953125	0.000000	0.362385	-0.377982	-0.137615	8.682251	-10.025024	-15.563965
C:\Users\cware\Desktop\Steller25Nov\TagTesting25Nov2013\M12.DSG	11-1-2013	15:20:52	259683.000000	5193.660000	-0.167969	0.968750	-0.062500	0.361468	-0.382569	-0.132110	5.310059	4.074097	-18.798828
C:\Users\cware\Desktop\Steller25Nov\TagTesting25Nov2013\M12.DSG	11-1-2013	15:20:52	259684.000000	5193.680000	-0.097656	1.042969	-0.070313	0.359633	-0.382569	-0.130275	15.411377	-7.293701	-12.115479
C:\Users\cware\Desktop\Steller25Nov\TagTesting25Nov2013\M12.DSG	11-1-2013	15:20:52	259685.000000	5193.700000	-0.113281	1.070313	-0.101563	0.355046	-0.383486	-0.126606	19.317627	-16.159058	-13.412476
C:\Users\cware\Desktop\Steller25Nov\TagTesting25Nov2013\M12.DSG	11-1-2013	15:20:52	259686.000000	5193.720000	-0.171875	0.988281	-0.042969	0.355046	-0.386239	-0.126606	16.113281	-2.014160	-12.008667
C:\Users\cware\Desktop\Steller25Nov\TagTesting25Nov2013\M12.DSG	11-1-2013	15:20:52	259687.000000	5193.740000	-0.191406	0.945313	-0.046875	0.352294	-0.388991	-0.120183	1.342773	16.723633	-13.259888
C:\Users\cware\Desktop\Steller25Nov\TagTesting25Nov2013\M12.DSG	11-1-2013	15:20:52	259688.000000	5193.760000	-0.078125	0.996094	-0.121094	0.350459	-0.388991	-0.118349	6.896973	-8.422852	-11.062622
C:\Users\cware\Desktop\Steller25Nov\TagTesting25Nov2013\M12.DSG	11-1-2013	15:20:52	259689.000000	5193.780000	-0.156250	1.035156	-0.164063	0.346789	-0.391743	-0.114679	13.748169	8.712769	-10.574341
C:\Users\cware\Desktop\Steller25Nov\TagTesting25Nov2013\M12.DSG	11-1-2013	15:20:52	259690.000000	5193.800000	-0.050781	1.023438	-0.136719	0.347706	-0.392661	-0.113761	9.384155	-23.437500	-16.891479
C:\Users\cware\Desktop\Steller25Nov\TagTesting25Nov2013\M12.DSG	11-1-2013	15:20:52	259691.000000	5193.820000	-0.207031	0.980469	-0.113281	0.344954	-0.393578	-0.110092	-0.885010	-4.165649	-13.473511
C:\Users\cware\Desktop\Steller25Nov\TagTesting25Nov2013\M12.DSG	11-1-2013	15:20:52	259692.000000	5193.840000	-0.097656	0.898438	-0.078125	0.342202	-0.394495	-0.110092	2.090454	8.010864	-10.910034
C:\Users\cware\Desktop\Steller25Nov\TagTesting25Nov2013\M12.DSG	11-1-2013	15:20:52	259693.000000	5193.860000	-0.078125	0.960938	-0.113281	0.343119	-0.397248	-0.103670	16.998291	-13.229370	-8.453369
C:\Users\cware\Desktop\Steller25Nov\TagTesting25Nov2013\M12.DSG	11-1-2013	15:20:52	259694.000000	5193.880000	-0.023438	1.007813	-0.148438	0.341284	-0.398165	-0.102752	9.262085	-18.722534	-14.205933
C:\Users\cware\Desktop\Steller25Nov\TagTesting25Nov2013\M12.DSG	11-1-2013	15:20:52	259695.000000	5193.900000	-0.132813	0.996094	-0.230469	0.337615	-0.398165	-0.100000	2.838135	11.795044	-12.405396
C:\Users\cware\Desktop\Steller25Nov\TagTesting25Nov2013\M12.DSG	11-1-2013	15:20:52	259696.000000	5193.920000	-0.105469	0.992188	-0.152344	0.336697	-0.400917	-0.098165	-1.419067	-10.528564	-14.236450
C:\Users\cware\Desktop\Steller25Nov\TagTesting25Nov2013\M12.DSG	11-1-2013	15:20:52	259697.000000	5193.940000	-0.148438	0.937500	-0.132813	0.335780	-0.400917	-0.096330	8.987427	-18.096924	-9.994507
C:\Users\cware\Desktop\Steller25Nov\TagTesting25Nov2013\M12.DSG	11-1-2013	15:20:52	259698.000000	5193.960000	-0.121094	0.910156	-0.109375	0.333945	-0.401835	-0.096330	11.093140	-17.852783	-8.758545
C:\Users\cware\Desktop\Steller25Nov\TagTesting25Nov2013\M12.DSG	11-1-2013	15:20:52	259699.000000	5193.980000	-0.121094	0.925781	-0.156250	0.332110	-0.401835	-0.094495	-8.087158	13.977051	-9.994507
C:\Users\cware\Desktop\Steller25Nov\TagTesting25Nov2013\M12.DSG	11-1-2013	15:20:52	259700.000000	5194.000000	-0.089844	0.996094	-0.210938	0.331193	-0.401835	-0.094495	-17.578125	0.900269	-11.825562
C:\Users\cware\Desktop\Steller25Nov\TagTesting25Nov2013\M12.DSG	11-1-2013	15:20:52	259701.000000	5194.020000	-0.089844	1.105469	-0.187500	0.332110	-0.404587	-0.094495	-7.644653	-2.578735	-5.508423
C:\Users\cware\Desktop\Steller25Nov\TagTesting25Nov2013\M12.DSG	11-1-2013	15:20:52	259702.000000	5194.040000	-0.074219	1.046875	-0.167969	0.331193	-0.403670	-0.095413	-6.866455	-1.953125	-3.829956
C:\Users\cware\Desktop\Steller25Nov\TagTesting25Nov2013\M12.DSG	11-1-2013	15:20:52	259703.000000	5194.060000	-0.105469	0.976563	-0.148438	0.330275	-0.402752	-0.095413	2.319336	-22.430420	-7.278442
C:\Users\cware\Desktop\Steller25Nov\TagTesting25Nov2013\M12.DSG	11-1-2013	15:20:52	259704.000000	5194.080000	-0.007813	0.902344	-0.054688	0.328440	-0.403670	-0.096330	-5.050659	-13.656616	-9.078979
C:\Users\cware\Desktop\Steller25Nov\TagTesting25Nov2013\M12.DSG	11-1-2013	15:20:52	259705.000000	5194.100000	-0.042969	0.964844	-0.203125	0.327523	-0.403670	-0.099083	-27.389526	10.284424	-13.275146
C:\Users\cware\Desktop\Steller25Nov\TagTesting25Nov2013\M12.DSG	11-1-2013	15:20:52	259706.000000	5194.120000	-0.042969	0.964844	-0.203125	0.326606	-0.403670	-0.100000	-29.190063	-2.075195	-10.864258
C:\Users\cware\Desktop\Steller25Nov\TagTesting25Nov2013\M12.DSG	11-1-2013	15:20:52	259707.000000	5194.140000	-0.085938	1.007813	-0.230469	0.324771	-0.401835	-0.100917	-13.381958	-4.425049	-2.410889
C:\Users\cware\Desktop\Steller25Nov\TagTesting25Nov2013\M12.DSG	11-1-2013	15:20:52	259708.000000	5194.160000	-0.027344	1.015625	-0.101563	0.324771	-0.402752	-0.104587	-3.723145	-21.392822	-6.362915
C:\Users\cware\Desktop\Steller25Nov\TagTesting25Nov2013\M12.DSG	11-1-2013	15:20:52	259709.000000	5194.180000	-0.011719	1.000000	-0.066406	0.322936	-0.401835	-0.106422	-16.311646	-13.931274	-13.412476
C:\Users\cware\Desktop\Steller25Nov\TagTesting25Nov2013\M12.DSG	11-1-2013	15:20:52	259710.000000	5194.200000	-0.046875	0.968750	-0.058594	0.319266	-0.400917	-0.110092	-29.876709	-7.232666	-11.825562
C:\Users\cware\Desktop\Steller25Nov\TagTesting25Nov2013\M12.DSG	11-1-2013	15:20:52	259711.000000	5194.220000	-0.058594	0.976563	-0.160156	0.319266	-0.399083	-0.112844	-27.862549	-10.177612	-4.516602
C:\Users\cware\Desktop\Steller25Nov\TagTesting25Nov2013\M12.DSG	11-1-2013	15:20:52	259712.000000	5194.240000	-0.085938	1.015625	-0.128906	0.318349	-0.400917	-0.114679	-23.651123	-12.542725	-5.142212
C:\Users\cware\Desktop\Steller25Nov\TagTesting25Nov2013\M12.DSG	11-1-2013	15:20:52	259713.000000	5194.260000	-0.054688	1.039063	-0.128906	0.316514	-0.399083	-0.121101	-9.506226	-21.408081	-6.134033
C:\Users\cware\Desktop\Steller25Nov\TagTesting25Nov2013\M12.DSG	11-1-2013	15:20:52	259714.000000	5194.280000	-0.074219	0.992188	-0.070313	0.314679	-0.400000	-0.122018	-16.250610	-13.656616	-5.050659
C:\Users\cware\Desktop\Steller25Nov\TagTesting25Nov2013\M12.DSG	11-1-2013	15:20:52	259715.000000	5194.300000	-0.050781	0.894531	-0.019531	0.312844	-0.396330	-0.129358	-39.443970	-11.337280	-9.140015
C:\Users\cware\Desktop\Steller25Nov\TagTesting25Nov2013\M12.DSG	11-1-2013	15:20:52	259716.000000	5194.320000	-0.085938	0.914063	-0.054688	0.313761	-0.397248	-0.133028	-42.922974	-11.352539	-2.944946
C:\Users\cware\Desktop\Steller25Nov\TagTesting25Nov2013\M12.DSG	11-1-2013	15:20:52	259717.000000	5194.340000	-0.050781	0.925781	0.023438	0.312844	-0.391743	-0.141284	-35.217285	-23.071289	-2.334595
C:\Users\cware\Desktop\Steller25Nov\TagTesting25Nov2013\M12.DSG	11-1-2013	15:20:52	259718.000000	5194.360000	-0.109375	0.953125	-0.054688	0.310092	-0.389908	-0.145872	-35.751343	-16.082764	3.097534
C:\Users\cware\Desktop\Steller25Nov\TagTesting25Nov2013\M12.DSG	11-1-2013	15:20:52	259719.000000	5194.380000	-0.054688	1.015625	-0.066406	0.311927	-0.388073	-0.155046	-37.109375	-23.284912	0.137329
C:\Users\cware\Desktop\Steller25Nov\TagTesting25Nov2013\M12.DSG	11-1-2013	15:20:52	259720.000000	5194.400000	-0.125000	1.011719	-0.074219	0.310092	-0.386239	-0.160550	-39.077759	-12.710571	0.625610
C:\Users\cware\Desktop\Steller25Nov\TagTesting25Nov2013\M12.DSG	11-1-2013	15:20:52	259721.000000	5194.420000	-0.078125	0.972656	-0.015625	0.309174	-0.380734	-0.169725	-57.601929	5.767822	-3.845215
C:\Users\cware\Desktop\Steller25Nov\TagTesting25Nov2013\M12.DSG	11-1-2013	15:20:52	259722.000000	5194.440000	-0.054688	0.972656	0.125000	0.309174	-0.378899	-0.174312	-54.260254	-5.722046	0.411987
C:\Users\cware\Desktop\Steller25Nov\TagTesting25Nov2013\M12.DSG	11-1-2013	15:20:52	259723.000000	5194.460000	-0.019531	0.972656	0.113281	0.311009	-0.376147	-0.185321	-32.119751	-20.507813	6.454468
C:\Users\cware\Desktop\Steller25Nov\TagTesting25Nov2013\M12.DSG	11-1-2013	15:20:52	259724.000000	5194.480000	-0.082031	0.917969	0.132813	0.310092	-0.372477	-0.188991	-32.043457	-7.339478	7.003784
C:\Users\cware\Desktop\Steller25Nov\TagTesting25Nov2013\M12.DSG	11-1-2013	15:20:52	259725.000000	5194.500000	-0.042969	1.003906	0.070313	0.310092	-0.366055	-0.197248	-44.067383	-19.210815	-2.899170
C:\Users\cware\Desktop\Steller25Nov\TagTesting25Nov2013\M12.DSG	11-1-2013	15:20:52	259726.000000	5194.520000	-0.121094	1.031250	0.003906	0.309174	-0.366055	-0.202752	-35.873413	-13.458252	-0.320435
C:\Users\cware\Desktop\Steller25Nov\TagTesting25Nov2013\M12.DSG	11-1-2013	15:20:52	259727.000000	5194.540000	-0.113281	1.023438	0.042969	0.311009	-0.361468	-0.210092	-33.264160	-22.552490	5.722046
C:\Users\cware\Desktop\Steller25Nov\TagTesting25Nov2013\M12.DSG	11-1-2013	15:20:52	259728.000000	5194.560000	-0.113281	1.019531	0.167969	0.310092	-0.359633	-0.214679	-23.895264	-34.469604	5.355835
C:\Users\cware\Desktop\Steller25Nov\TagTesting25Nov2013\M12.DSG	11-1-2013	15:20:52	259729.000000	5194.580000	-0.125000	0.980469	0.109375	0.307339	-0.355046	-0.219266	-17.288208	-18.203735	3.097534
C:\Users\cware\Desktop\Steller25Nov\TagTesting25Nov2013\M12.DSG	11-1-2013	15:20:52	259730.000000	5194.600000	-0.062500	0.984375	0.132813	0.307339	-0.355046	-0.222018	-17.669678	-33.325195	-3.036499
C:\Users\cware\Desktop\Steller25Nov\TagTesting25Nov2013\M12.DSG	11-1-2013	15:20:52	259731.000000	5194.620000	-0.039063	0.972656	0.093750	0.303670	-0.352294	-0.227523	-27.038574	-45.562744	-10.513306
C:\Users\cware\Desktop\Steller25Nov\TagTesting25Nov2013\M12.DSG	11-1-2013	15:20:52	259732.000000	5194.640000	-0.003906	1.042969	0.027344	0.300000	-0.352294	-0.229358	-28.106689	-19.226074	-1.693726
C:\Users\cware\Desktop\Steller25Nov\TagTesting25Nov2013\M12.DSG	11-1-2013	15:20:52	259733.000000	5194.660000	-0.164063	0.988281	-0.117188	0.296330	-0.349541	-0.235780	-33.340454	-46.646118	8.239746
C:\Users\cware\Desktop\Steller25Nov\TagTesting25Nov2013\M12.DSG	11-1-2013	15:20:52	259734.000000	5194.680000	-0.234375	0.960938	-0.179688	0.294495	-0.348624	-0.239450	-43.472290	-45.181274	10.604858
C:\Users\cware\Desktop\Steller25Nov\TagTesting25Nov2013\M12.DSG	11-1-2013	15:20:52	259735.000000	5194.700000	-0.250000	0.949219	-0.121094	0.293578	-0.348624	-0.243119	-35.812378	-26.947021	9.872437
C:\Users\cware\Desktop\Steller25Nov\TagTesting25Nov2013\M12.DSG	11-1-2013	15:20:52	259736.000000	5194.720000	-0.421875	0.921875	0.070313	0.290826	-0.338532	-0.252294	-29.953003	4.928589	4.623413
C:\Users\cware\Desktop\Steller25Nov\TagTesting25Nov2013\M12.DSG	11-1-2013	15:20:52	259737.000000	5194.740000	-0.308594	0.976563	0.210938	0.291743	-0.336697	-0.254128	-23.818970	17.944336	-9.902954
C:\Users\cware\Desktop\Steller25Nov\TagTesting25Nov2013\M12.DSG	11-1-2013	15:20:52	259738.000000	5194.760000	-0.070313	0.976563	0.078125	0.294495	-0.334862	-0.258716	-17.532349	-0.961304	-7.781982
C:\Users\cware\Desktop\Steller25Nov\TagTesting25Nov2013\M12.DSG	11-1-2013	15:20:52	259739.000000	5194.780000	-0.003906	1.000000	-0.125000	0.293578	-0.334862	-0.261468	-15.716553	-11.260986	-1.876831
C:\Users\cware\Desktop\Steller25Nov\TagTesting25Nov2013\M12.DSG	11-1-2013	15:20:52	259740.000000	5194.800000	0.031250	0.980469	-0.078125	0.291743	-0.332110	-0.260550	-3.692627	-9.872437	-7.797241
C:\Users\cware\Desktop\Steller25Nov\TagTesting25Nov2013\M12.DSG	11-1-2013	15:20:52	259741.000000	5194.820000	0.019531	1.007813	-0.117188	0.292661	-0.333028	-0.260550	3.845215	29.129028	-11.749268
C:\Users\cware\Desktop\Steller25Nov\TagTesting25Nov2013\M12.DSG	11-1-2013	15:20:52	259742.000000	5194.840000	0.269531	0.988281	-0.128906	0.297248	-0.334862	-0.257798	5.142212	24.902344	-16.998291
C:\Users\cware\Desktop\Steller25Nov\TagTesting25Nov2013\M12.DSG	11-1-2013	15:20:52	259743.000000	5194.860000	0.292969	0.980469	-0.218750	0.298165	-0.334862	-0.255963	7.675171	30.120850	-17.059326
C:\Users\cware\Desktop\Steller25Nov\TagTesting25Nov2013\M12.DSG	11-1-2013	15:20:52	259744.000000	5194.880000	0.304688	0.957031	-0.304688	0.300917	-0.335780	-0.251376	5.798340	66.406250	-12.374878
C:\Users\cware\Desktop\Steller25Nov\TagTesting25Nov2013\M12.DSG	11-1-2013	15:20:52	259745.000000	5194.900000	0.515625	0.921875	-0.312500	0.304587	-0.337615	-0.249541	-3.341675	55.557251	-10.421753
C:\Users\cware\Desktop\Steller25Nov\TagTesting25Nov2013\M12.DSG	11-1-2013	15:20:52	259746.000000	5194.920000	0.621094	0.878906	-0.203125	0.312844	-0.337615	-0.247706	-15.167236	46.371460	-10.070801
C:\Users\cware\Desktop\Steller25Nov\TagTesting25Nov2013\M12.DSG	11-1-2013	15:20:52	259747.000000	5194.940000	0.531250	0.738281	-0.253906	0.313761	-0.336697	-0.247706	-14.511108	30.914307	1.861572
C:\Users\cware\Desktop\Steller25Nov\TagTesting25Nov2013\M12.DSG	11-1-2013	15:20:52	259748.000000	5194.960000	0.390625	0.851563	-0.265625	0.315596	-0.334862	-0.248624	-14.862061	44.494629	4.348755
C:\Users\cware\Desktop\Steller25Nov\TagTesting25Nov2013\M12.DSG	11-1-2013	15:20:52	259749.000000	5194.980000	0.429688	0.949219	-0.191406	0.324771	-0.333028	-0.249541	-29.571533	22.109985	-3.738403
C:\Users\cware\Desktop\Steller25Nov\TagTesting25Nov2013\M12.DSG	11-1-2013	15:20:52	259750.000000	5195.000000	0.257813	1.023438	-0.214844	0.326606	-0.332110	-0.252294	-38.070679	25.161743	0.488281
C:\Users\cware\Desktop\Steller25Nov\TagTesting25Nov2013\M12.DSG	11-1-2013	15:20:52	259751.000000	5195.020000	0.316406	0.996094	-0.050781	0.330275	-0.324771	-0.255963	-42.343140	30.090332	2.471924
C:\Users\cware\Desktop\Steller25Nov\TagTesting25Nov2013\M12.DSG	11-1-2013	15:20:52	259752.000000	5195.040000	0.328125	1.042969	0.027344	0.333028	-0.322018	-0.261468	-45.745850	10.879517	-2.044678
C:\Users\cware\Desktop\Steller25Nov\TagTesting25Nov2013\M12.DSG	11-1-2013	15:20:52	259753.000000	5195.060000	0.226563	1.160156	0.093750	0.336697	-0.314679	-0.269725	-55.465698	30.487061	-1.922607
C:\Users\cware\Desktop\Steller25Nov\TagTesting25Nov2013\M12.DSG	11-1-2013	15:20:52	259754.000000	5195.080000	0.093750	1.105469	0.085938	0.339450	-0.311009	-0.273394	-40.206909	34.881592	-0.122070
C:\Users\cware\Desktop\Steller25Nov\TagTesting25Nov2013\M12.DSG	11-1-2013	15:20:52	259755.000000	5195.100000	0.121094	1.035156	0.269531	0.343119	-0.305505	-0.276147	-31.097412	31.494141	-4.745483
C:\Users\cware\Desktop\Steller25Nov\TagTesting25Nov2013\M12.DSG	11-1-2013	15:20:52	259756.000000	5195.120000	0.062500	0.945313	0.250000	0.345872	-0.307339	-0.277982	-34.118652	12.039185	-6.713867
C:\Users\cware\Desktop\Steller25Nov\TagTesting25Nov2013\M12.DSG	11-1-2013	15:20:52	259757.000000	5195.140000	0.085938	1.023438	0.234375	0.350459	-0.300000	-0.283486	-20.019531	18.569946	-3.509521
C:\Users\cware\Desktop\Steller25Nov\TagTesting25Nov2013\M12.DSG	11-1-2013	15:20:52	259758.000000	5195.160000	-0.042969	0.937500	0.234375	0.350459	-0.297248	-0.284404	-22.811890	18.356323	-0.564575
C:\Users\cware\Desktop\Steller25Nov\TagTesting25Nov2013\M12.DSG	11-1-2013	15:20:52	259759.000000	5195.180000	-0.156250	1.039063	0.101563	0.355046	-0.293578	-0.286239	-16.876221	-0.732422	8.972168
C:\Users\cware\Desktop\Steller25Nov\TagTesting25Nov2013\M12.DSG	11-1-2013	15:20:52	259760.000000	5195.200000	-0.156250	1.039063	0.101563	0.355963	-0.293578	-0.288073	-12.832642	2.304077	4.394531
C:\Users\cware\Desktop\Steller25Nov\TagTesting25Nov2013\M12.DSG	11-1-2013	15:20:52	259761.000000	5195.220000	-0.160156	0.921875	0.105469	0.358716	-0.289908	-0.288991	-32.897949	9.216309	3.204346
C:\Users\cware\Desktop\Steller25Nov\TagTesting25Nov2013\M12.DSG	11-1-2013	15:20:52	259762.000000	5195.240000	-0.343750	0.910156	0.175781	0.358716	-0.288991	-0.290826	-15.045166	28.656006	15.258789
C:\Users\cware\Desktop\Steller25Nov\TagTesting25Nov2013\M12.DSG	11-1-2013	15:20:52	259763.000000	5195.260000	-0.050781	0.968750	0.273438	0.366972	-0.285321	-0.290826	-22.598267	18.264771	6.317139
C:\Users\cware\Desktop\Steller25Nov\TagTesting25Nov2013\M12.DSG	11-1-2013	15:20:52	259764.000000	5195.280000	-0.089844	0.917969	0.199219	0.370642	-0.284404	-0.291743	-18.600464	11.444092	3.051758
C:\Users\cware\Desktop\Steller25Nov\TagTesting25Nov2013\M12.DSG	11-1-2013	15:20:52	259765.000000	5195.300000	-0.027344	0.929688	0.328125	0.371560	-0.281651	-0.291743	-11.764526	11.978149	-5.111694
C:\Users\cware\Desktop\Steller25Nov\TagTesting25Nov2013\M12.DSG	11-1-2013	15:20:52	259766.000000	5195.320000	-0.039063	0.820313	0.281250	0.372477	-0.281651	-0.292661	-12.527466	-12.664795	-6.057739
C:\Users\cware\Desktop\Steller25Nov\TagTesting25Nov2013\M12.DSG	11-1-2013	15:20:52	259767.000000	5195.340000	-0.265625	0.863281	0.156250	0.372477	-0.282569	-0.294495	-13.732910	21.789551	-4.714966
C:\Users\cware\Desktop\Steller25Nov\TagTesting25Nov2013\M12.DSG	11-1-2013	15:20:52	259768.000000	5195.360000	-0.062500	0.937500	0.371094	0.373394	-0.281651	-0.293578	-4.180908	-21.484375	-4.928589
C:\Users\cware\Desktop\Steller25Nov\TagTesting25Nov2013\M12.DSG	11-1-2013	15:20:52	259769.000000	5195.380000	-0.238281	0.937500	0.234375	0.369725	-0.280734	-0.294495	-7.446289	5.401611	-2.456665
C:\Users\cware\Desktop\Steller25Nov\TagTesting25Nov2013\M12.DSG	11-1-2013	15:20:52	259770.000000	5195.400000	-0.171875	0.902344	0.164063	0.368807	-0.280734	-0.293578	-7.995605	-5.554199	-7.904053
C:\Users\cware\Desktop\Steller25Nov\TagTesting25Nov2013\M12.DSG	11-1-2013	15:20:52	259771.000000	5195.420000	-0.242188	0.925781	0.273438	0.369725	-0.282569	-0.294495	-4.699707	2.151489	-5.096436
C:\Users\cware\Desktop\Steller25Nov\TagTesting25Nov2013\M12.DSG	11-1-2013	15:20:52	259772.000000	5195.440000	-0.273438	0.953125	0.175781	0.372477	-0.281651	-0.292661	0.885010	3.601074	-8.712769
C:\Users\cware\Desktop\Steller25Nov\TagTesting25Nov2013\M12.DSG	11-1-2013	15:20:52	259773.000000	5195.460000	-0.164063	0.953125	0.074219	0.368807	-0.280734	-0.293578	-11.718750	29.434204	-9.689331
C:\Users\cware\Desktop\Steller25Nov\TagTesting25Nov2013\M12.DSG	11-1-2013	15:20:52	259774.000000	5195.480000	-0.082031	0.890625	0.218750	0.370642	-0.283486	-0.291743	-0.457764	-4.455566	-12.283325
C:\Users\cware\Desktop\Steller25Nov\TagTesting25Nov2013\M12.DSG	11-1-2013	15:20:52	259775.000000	5195.500000	-0.152344	0.898438	0.179688	0.370642	-0.284404	-0.292661	3.890991	3.295898	-10.101318
C:\Users\cware\Desktop\Steller25Nov\TagTesting25Nov2013\M12.DSG	11-1-2013	15:20:52	259776.000000	5195.520000	-0.136719	0.933594	0.093750	0.368807	-0.286239	-0.288991	1.205444	0.915527	-14.434814
C:\Users\cware\Desktop\Steller25Nov\TagTesting25Nov2013\M12.DSG	11-1-2013	15:20:52	259777.000000	5195.540000	-0.167969	0.863281	0.285156	0.366055	-0.287156	-0.288073	14.984131	-12.588501	-10.223389
C:\Users\cware\Desktop\Steller25Nov\TagTesting25Nov2013\M12.DSG	11-1-2013	15:20:52	259778.000000	5195.560000	-0.085938	0.875000	0.250000	0.364220	-0.289908	-0.288073	4.348755	25.405884	-14.205933
C:\Users\cware\Desktop\Steller25Nov\TagTesting25Nov2013\M12.DSG	11-1-2013	15:20:52	259779.000000	5195.580000	-0.183594	0.937500	0.066406	0.367890	-0.291743	-0.284404	-3.723145	16.845703	-12.237549
C:\Users\cware\Desktop\Steller25Nov\TagTesting25Nov2013\M12.DSG	11-1-2013	15:20:52	259780.000000	5195.600000	-0.105469	0.984375	0.277344	0.366055	-0.292661	-0.280734	15.991211	-23.529053	-9.048462
C:\Users\cware\Desktop\Steller25Nov\TagTesting25Nov2013\M12.DSG	11-1-2013	15:20:52	259781.000000	5195.620000	-0.160156	0.882813	0.207031	0.365138	-0.294495	-0.280734	0.000000	8.377075	-10.086060
C:\Users\cware\Desktop\Steller25Nov\TagTesting25Nov2013\M12.DSG	11-1-2013	15:20:52	259782.000000	5195.640000	-0.148438	0.917969	0.109375	0.364220	-0.297248	-0.277982	-5.554199	10.208130	-7.766724
C:\Users\cware\Desktop\Steller25Nov\TagTesting25Nov2013\M12.DSG	11-1-2013	15:20:52	259783.000000	5195.660000	-0.332031	0.878906	0.085938	0.367890	-0.297248	-0.276147	9.109497	-3.982544	-3.982544
C:\Users\cware\Desktop\Steller25Nov\TagTesting25Nov2013\M12.DSG	11-1-2013	15:20:52	259784.000000	5195.680000	-0.015625	0.914063	0.250000	0.366972	-0.298165	-0.273394	2.670288	-3.402710	-4.776001
C:\Users\cware\Desktop\Steller25Nov\TagTesting25Nov2013\M12.DSG	11-1-2013	15:20:52	259785.000000	5195.700000	-0.105469	0.906250	0.171875	0.366972	-0.299083	-0.273394	-10.726929	22.933960	2.258301
C:\Users\cware\Desktop\Steller25Nov\TagTesting25Nov2013\M12.DSG	11-1-2013	15:20:52	259786.000000	5195.720000	-0.105469	0.906250	0.171875	0.369725	-0.300000	-0.273394	1.419067	-26.351929	-6.393433
C:\Users\cware\Desktop\Steller25Nov\TagTesting25Nov2013\M12.DSG	11-1-2013	15:20:52	259787.000000	5195.740000	-0.160156	0.917969	0.218750	0.368807	-0.299083	-0.271560	3.662109	10.345459	-5.569458
C:\Users\cware\Desktop\Steller25Nov\TagTesting25Nov2013\M12.DSG	11-1-2013	15:20:52	259788.000000	5195.760000	-0.144531	0.933594	0.199219	0.366972	-0.300917	-0.270642	7.598877	-1.953125	-7.446289
C:\Users\cware\Desktop\Steller25Nov\TagTesting25Nov2013\M12.DSG	11-1-2013	15:20:52	259789.000000	5195.780000	-0.128906	0.941406	0.035156	0.367890	-0.304587	-0.266972	11.001587	-8.163452	-2.075195
C:\Users\cware\Desktop\Steller25Nov\TagTesting25Nov2013\M12.DSG	11-1-2013	15:20:52	259790.000000	5195.800000	-0.234375	0.925781	0.105469	0.367890	-0.305505	-0.266055	16.418457	8.041382	-1.464844
C:\Users\cware\Desktop\Steller25Nov\TagTesting25Nov2013\M12.DSG	11-1-2013	15:20:52	259791.000000	5195.820000	-0.128906	0.949219	0.238281	0.368807	-0.306422	-0.262385	12.130737	-23.971558	-9.841919
C:\Users\cware\Desktop\Steller25Nov\TagTesting25Nov2013\M12.DSG	11-1-2013	15:20:52	259792.000000	5195.840000	-0.214844	0.835938	0.183594	0.365138	-0.307339	-0.262385	-1.708984	16.876221	-10.330200
C:\Users\cware\Desktop\Steller25Nov\TagTesting25Nov2013\M12.DSG	11-1-2013	15:20:52	259793.000000	5195.860000	-0.140625	0.906250	0.105469	0.368807	-0.310092	-0.258716	8.132935	-0.396729	-6.210327
C:\Users\cware\Desktop\Steller25Nov\TagTesting25Nov2013\M12.DSG	11-1-2013	15:20:52	259794.000000	5195.880000	-0.171875	0.945313	0.007813	0.367890	-0.312844	-0.257798	17.211914	-1.098633	-2.929688
C:\Users\cware\Desktop\Steller25Nov\TagTesting25Nov2013\M12.DSG	11-1-2013	15:20:52	259795.000000	5195.900000	-0.179688	0.937500	0.121094	0.366972	-0.312844	-0.254128	8.789063	14.953613	-5.355835
C:\Users\cware\Desktop\Steller25Nov\TagTesting25Nov2013\M12.DSG	11-1-2013	15:20:52	259796.000000	5195.920000	-0.078125	0.878906	0.183594	0.366055	-0.314679	-0.252294	-3.311157	-3.646851	-9.613037
C:\Users\cware\Desktop\Steller25Nov\TagTesting25Nov2013\M12.DSG	11-1-2013	15:20:52	259797.000000	5195.940000	-0.113281	0.917969	0.097656	0.369725	-0.317431	-0.250459	5.935669	7.476807	-6.530762
C:\Users\cware\Desktop\Steller25Nov\TagTesting25Nov2013\M12.DSG	11-1-2013	15:20:52	259798.000000	5195.960000	-0.179688	0.945313	0.074219	0.368807	-0.318349	-0.247706	10.925293	7.965088	-5.386353
C:\Users\cware\Desktop\Steller25Nov\TagTesting25Nov2013\M12.DSG	11-1-2013	15:20:52	259799.000000	5195.980000	-0.042969	1.007813	0.128906	0.366972	-0.319266	-0.243119	10.162354	0.228882	-8.361816
C:\Users\cware\Desktop\Steller25Nov\TagTesting25Nov2013\M12.DSG	11-1-2013	15:20:52	259800.000000	5196.000000	-0.148438	0.941406	0.105469	0.367890	-0.320183	-0.241284	0.198364	8.132935	-11.810303
C:\Users\cware\Desktop\Steller25Nov\TagTesting25Nov2013\M12.DSG	11-1-2013	15:20:52	259801.000000	5196.020000	-0.074219	0.902344	0.152344	0.367890	-0.322936	-0.240367	13.442993	-1.296997	-7.537842
C:\Users\cware\Desktop\Steller25Nov\TagTesting25Nov2013\M12.DSG	11-1-2013	15:20:52	259802.000000	5196.040000	-0.066406	0.921875	0.152344	0.366055	-0.323853	-0.237615	18.386841	-6.408691	-5.081177
C:\Users\cware\Desktop\Steller25Nov\TagTesting25Nov2013\M12.DSG	11-1-2013	15:20:52	259803.000000	5196.060000	-0.097656	0.960938	0.050781	0.362385	-0.326606	-0.235780	-0.183105	-0.366211	-13.916016
C:\Users\cware\Desktop\Steller25Nov\TagTesting25Nov2013\M12.DSG	11-1-2013	15:20:52	259804.000000	5196.080000	-0.117188	1.003906	0.066406	0.364220	-0.328440	-0.233945	-3.067017	11.871338	-15.350342
C:\Users\cware\Desktop\Steller25Nov\TagTesting25Nov2013\M12.DSG	11-1-2013	15:20:52	259805.000000	5196.100000	-0.070313	1.003906	0.144531	0.363303	-0.331193	-0.232110	8.438110	1.327515	-10.177612
C:\Users\cware\Desktop\Steller25Nov\TagTesting25Nov2013\M12.DSG	11-1-2013	15:20:52	259806.000000	5196.120000	-0.066406	0.984375	0.179688	0.359633	-0.331193	-0.229358	15.670776	-11.276245	-4.974365
C:\Users\cware\Desktop\Steller25Nov\TagTesting25Nov2013\M12.DSG	11-1-2013	15:20:52	259807.000000	5196.140000	-0.167969	0.937500	0.183594	0.360550	-0.334862	-0.225688	17.532349	-15.274048	-13.061523
C:\Users\cware\Desktop\Steller25Nov\TagTesting25Nov2013\M12.DSG	11-1-2013	15:20:52	259808.000000	5196.160000	-0.023438	0.972656	0.089844	0.360550	-0.335780	-0.224771	7.461548	5.294800	-19.775391
C:\Users\cware\Desktop\Steller25Nov\TagTesting25Nov2013\M12.DSG	11-1-2013	15:20:52	259809.000000	5196.180000	0.003906	1.062500	0.023438	0.358716	-0.337615	-0.223853	-0.396729	-0.732422	-14.953613
C:\Users\cware\Desktop\Steller25Nov\TagTesting25Nov2013\M12.DSG	11-1-2013	15:20:52	259810.000000	5196.200000	-0.281250	1.019531	-0.011719	0.354128	-0.339450	-0.219266	12.176514	-11.459351	-8.865356
C:\Users\cware\Desktop\Steller25Nov\TagTesting25Nov2013\M12.DSG	11-1-2013	15:20:52	259811.000000	5196.220000	-0.050781	1.000000	0.171875	0.353211	-0.342202	-0.218349	18.127441	-20.614624	-13.595581
C:\Users\cware\Desktop\Steller25Nov\TagTesting25Nov2013\M12.DSG	11-1-2013	15:20:52	259812.000000	5196.240000	-0.074219	0.886719	0.117188	0.350459	-0.344954	-0.213761	14.846802	2.075195	-17.150879
C:\Users\cware\Desktop\Steller25Nov\TagTesting25Nov2013\M12.DSG	11-1-2013	15:20:52	259813.000000	5196.260000	-0.128906	1.023438	0.023438	0.349541	-0.346789	-0.211927	7.598877	-2.883911	-15.731812
C:\Users\cware\Desktop\Steller25Nov\TagTesting25Nov2013\M12.DSG	11-1-2013	15:20:52	259814.000000	5196.280000	-0.128906	1.023438	0.023438	0.344954	-0.349541	-0.207339	9.841919	-2.593994	-12.496948
C:\Users\cware\Desktop\Steller25Nov\TagTesting25Nov2013\M12.DSG	11-1-2013	15:20:52	259815.000000	5196.300000	-0.140625	1.011719	0.050781	0.345872	-0.352294	-0.205505	22.689819	9.567261	-6.607056
C:\Users\cware\Desktop\Steller25Nov\TagTesting25Nov2013\M12.DSG	11-1-2013	15:20:52	259816.000000	5196.320000	-0.113281	0.910156	0.140625	0.344037	-0.354128	-0.200000	17.974854	-11.367798	-14.755249
C:\Users\cware\Desktop\Steller25Nov\TagTesting25Nov2013\M12.DSG	11-1-2013	15:20:52	259817.000000	5196.340000	0.011719	0.949219	0.078125	0.343119	-0.355046	-0.200000	5.279541	-11.779785	-16.677856
C:\Users\cware\Desktop\Steller25Nov\TagTesting25Nov2013\M12.DSG	11-1-2013	15:20:52	259818.000000	5196.360000	-0.089844	0.984375	-0.007813	0.338532	-0.359633	-0.194495	4.028320	7.308960	-15.686035
C:\Users\cware\Desktop\Steller25Nov\TagTesting25Nov2013\M12.DSG	11-1-2013	15:20:52	259819.000000	5196.380000	-0.046875	1.031250	-0.035156	0.337615	-0.362385	-0.192661	19.302368	-26.519775	-9.872437
C:\Users\cware\Desktop\Steller25Nov\TagTesting25Nov2013\M12.DSG	11-1-2013	15:20:52	259820.000000	5196.400000	-0.121094	1.078125	-0.042969	0.335780	-0.364220	-0.186239	26.382446	1.663208	-8.514404
C:\Users\cware\Desktop\Steller25Nov\TagTesting25Nov2013\M12.DSG	11-1-2013	15:20:52	259821.000000	5196.420000	-0.058594	1.039063	0.035156	0.333945	-0.365138	-0.183486	22.064209	-12.756348	-13.412476
C:\Users\cware\Desktop\Steller25Nov\TagTesting25Nov2013\M12.DSG	11-1-2013	15:20:52	259822.000000	5196.440000	-0.093750	1.019531	0.050781	0.332110	-0.366972	-0.183486	12.466431	-9.017944	-14.068604
C:\Users\cware\Desktop\Steller25Nov\TagTesting25Nov2013\M12.DSG	11-1-2013	15:20:52	259823.000000	5196.460000	-0.046875	0.949219	0.039063	0.331193	-0.370642	-0.177982	9.063721	-20.828247	-14.953613
C:\Users\cware\Desktop\Steller25Nov\TagTesting25Nov2013\M12.DSG	11-1-2013	15:20:52	259824.000000	5196.480000	-0.035156	0.980469	-0.027344	0.330275	-0.372477	-0.176147	7.812500	-12.695313	-12.756348
C:\Users\cware\Desktop\Steller25Nov\TagTesting25Nov2013\M12.DSG	11-1-2013	15:20:52	259825.000000	5196.500000	-0.039063	0.964844	-0.054688	0.325688	-0.372477	-0.172477	23.956299	-41.168213	-11.718750
C:\Users\cware\Desktop\Steller25Nov\TagTesting25Nov2013\M12.DSG	11-1-2013	15:20:52	259826.000000	5196.520000	-0.164063	1.031250	-0.085938	0.322018	-0.379817	-0.170642	22.735596	2.807617	-7.827759
C:\Users\cware\Desktop\Steller25Nov\TagTesting25Nov2013\M12.DSG	11-1-2013	15:20:52	259827.000000	5196.540000	-0.078125	1.023438	-0.035156	0.323853	-0.378899	-0.165138	9.338379	-13.351440	-15.380859
C:\Users\cware\Desktop\Steller25Nov\TagTesting25Nov2013\M12.DSG	11-1-2013	15:20:52	259828.000000	5196.560000	-0.031250	1.035156	-0.031250	0.321101	-0.378899	-0.163303	6.484985	-11.184692	-17.456055
C:\Users\cware\Desktop\Steller25Nov\TagTesting25Nov2013\M12.DSG	11-1-2013	15:20:52	259829.000000	5196.580000	-0.074219	1.027344	0.003906	0.317431	-0.381651	-0.158716	3.463745	-8.377075	-12.344360
C:\Users\cware\Desktop\Steller25Nov\TagTesting25Nov2013\M12.DSG	11-1-2013	15:20:52	259830.000000	5196.600000	0.000000	0.953125	0.035156	0.316514	-0.384404	-0.156881	5.966187	-6.027222	-11.016846
C:\Users\cware\Desktop\Steller25Nov\TagTesting25Nov2013\M12.DSG	11-1-2013	15:20:52	259831.000000	5196.620000	-0.046875	0.937500	0.027344	0.313761	-0.386239	-0.154128	19.012451	-22.232056	-7.797241
C:\Users\cware\Desktop\Steller25Nov\TagTesting25Nov2013\M12.DSG	11-1-2013	15:20:52	259832.000000	5196.640000	-0.042969	0.941406	-0.046875	0.311927	-0.386239	-0.152294	19.882202	-9.948730	-7.659912
C:\Users\cware\Desktop\Steller25Nov\TagTesting25Nov2013\M12.DSG	11-1-2013	15:20:52	259833.000000	5196.660000	-0.046875	0.933594	-0.054688	0.311927	-0.388991	-0.148624	13.580322	-12.695313	-12.420654
C:\Users\cware\Desktop\Steller25Nov\TagTesting25Nov2013\M12.DSG	11-1-2013	15:20:52	259834.000000	5196.680000	0.058594	1.007813	-0.050781	0.309174	-0.389908	-0.147706	7.965088	-9.414673	-13.519287
C:\Users\cware\Desktop\Steller25Nov\TagTesting25Nov2013\M12.DSG	11-1-2013	15:20:52	259835.000000	5196.700000	-0.027344	1.042969	-0.125000	0.307339	-0.390826	-0.142202	-0.793457	7.019043	-13.565063
C:\Users\cware\Desktop\Steller25Nov\TagTesting25Nov2013\M12.DSG	11-1-2013	15:20:52	259836.000000	5196.720000	-0.031250	1.015625	-0.144531	0.306422	-0.391743	-0.143119	-2.578735	-9.872437	-16.036987
C:\Users\cware\Desktop\Steller25Nov\TagTesting25Nov2013\M12.DSG	11-1-2013	15:20:52	259837.000000	5196.740000	0.007813	1.042969	-0.097656	0.304587	-0.393578	-0.139450	1.510620	-3.005981	-6.240845
C:\Users\cware\Desktop\Steller25Nov\TagTesting25Nov2013\M12.DSG	11-1-2013	15:20:52	259838.000000	5196.760000	-0.039063	1.050781	-0.121094	0.303670	-0.394495	-0.137615	0.610352	-5.142212	-10.757446
C:\Users\cware\Desktop\Steller25Nov\TagTesting25Nov2013\M12.DSG	11-1-2013	15:20:52	259839.000000	5196.780000	-0.046875	0.957031	-0.109375	0.300000	-0.394495	-0.136697	14.434814	-10.131836	-7.583618
C:\Users\cware\Desktop\Steller25Nov\TagTesting25Nov2013\M12.DSG	11-1-2013	15:20:52	259840.000000	5196.800000	-0.046875	0.957031	-0.109375	0.298165	-0.396330	-0.137615	16.708374	-23.910522	-8.346558
C:\Users\cware\Desktop\Steller25Nov\TagTesting25Nov2013\M12.DSG	11-1-2013	15:20:52	259841.000000	5196.820000	0.019531	0.929688	-0.031250	0.297248	-0.398165	-0.133028	10.253906	-15.670776	-14.221191
C:\Users\cware\Desktop\Steller25Nov\TagTesting25Nov2013\M12.DSG	11-1-2013	15:20:52	259842.000000	5196.840000	0.035156	0.917969	-0.015625	0.296330	-0.399083	-0.132110	7.431030	-13.153076	-12.252808
C:\Users\cware\Desktop\Steller25Nov\TagTesting25Nov2013\M12.DSG	11-1-2013	15:20:52	259843.000000	5196.860000	0.011719	0.917969	-0.042969	0.292661	-0.399083	-0.131193	-12.802124	4.318237	-13.626099
C:\Users\cware\Desktop\Steller25Nov\TagTesting25Nov2013\M12.DSG	11-1-2013	15:20:52	259844.000000	5196.880000	0.027344	0.906250	-0.066406	0.291743	-0.400000	-0.130275	-15.426636	0.686646	-13.610840
C:\Users\cware\Desktop\Steller25Nov\TagTesting25Nov2013\M12.DSG	11-1-2013	15:20:52	259845.000000	5196.900000	0.031250	0.925781	-0.070313	0.291743	-0.400000	-0.130275	-14.770508	-4.699707	-8.148193
C:\Users\cware\Desktop\Steller25Nov\TagTesting25Nov2013\M12.DSG	11-1-2013	15:20:52	259846.000000	5196.920000	0.054688	0.972656	-0.093750	0.289908	-0.400000	-0.131193	-21.316528	-16.357422	-12.512207
C:\Users\cware\Desktop\Steller25Nov\TagTesting25Nov2013\M12.DSG	11-1-2013	15:20:52	259847.000000	5196.940000	-0.019531	0.964844	-0.093750	0.288073	-0.399083	-0.132110	-12.512207	-2.212524	-4.241943
C:\Users\cware\Desktop\Steller25Nov\TagTesting25Nov2013\M12.DSG	11-1-2013	15:20:52	259848.000000	5196.960000	0.035156	0.964844	-0.046875	0.288073	-0.399083	-0.136697	-18.447876	-24.673462	-3.829956
C:\Users\cware\Desktop\Steller25Nov\TagTesting25Nov2013\M12.DSG	11-1-2013	15:20:52	259849.000000	5196.980000	-0.046875	0.984375	-0.105469	0.287156	-0.399083	-0.139450	-13.504028	-17.761230	-0.793457
C:\Users\cware\Desktop\Steller25Nov\TagTesting25Nov2013\M12.DSG	11-1-2013	15:20:52	259850.000000	5197.000000	0.011719	0.957031	-0.062500	0.285321	-0.395413	-0.143119	-20.278931	-17.379761	0.762939
C:\Users\cware\Desktop\Steller25Nov\TagTesting25Nov2013\M12.DSG	11-1-2013	15:20:52	259851.000000	5197.020000	-0.050781	0.937500	-0.089844	0.283486	-0.394495	-0.146789	-27.343750	-13.565063	-2.120972
C:\Users\cware\Desktop\Steller25Nov\TagTesting25Nov2013\M12.DSG	11-1-2013	15:20:52	259852.000000	5197.040000	0.023438	0.992188	-0.031250	0.285321	-0.392661	-0.154128	-30.456543	-7.537842	-2.090454
C:\Users\cware\Desktop\Steller25Nov\TagTesting25Nov2013\M12.DSG	11-1-2013	15:20:52	259853.000000	5197.060000	0.023438	1.031250	-0.046875	0.285321	-0.390826	-0.159633	-40.878296	1.525879	-2.563477
C:\Users\cware\Desktop\Steller25Nov\TagTesting25Nov2013\M12.DSG	11-1-2013	15:20:52	259854.000000	5197.080000	0.019531	0.964844	-0.023438	0.283486	-0.386239	-0.166972	-45.288086	-15.640259	-4.013062
C:\Users\cware\Desktop\Steller25Nov\TagTesting25Nov2013\M12.DSG	11-1-2013	15:20:52	259855.000000	5197.100000	-0.050781	0.960938	-0.019531	0.284404	-0.383486	-0.172477	-49.606323	7.186890	2.655029
C:\Users\cware\Desktop\Steller25Nov\TagTesting25Nov2013\M12.DSG	11-1-2013	15:20:52	259856.000000	5197.120000	0.074219	0.949219	0.082031	0.285321	-0.381651	-0.181651	-49.758911	-7.019043	2.090454
C:\Users\cware\Desktop\Steller25Nov\TagTesting25Nov2013\M12.DSG	11-1-2013	15:20:52	259857.000000	5197.140000	0.019531	0.964844	0.105469	0.284404	-0.378899	-0.185321	-35.400391	-16.860962	5.722046
C:\Users\cware\Desktop\Steller25Nov\TagTesting25Nov2013\M12.DSG	11-1-2013	15:20:52	259858.000000	5197.160000	-0.023438	0.957031	0.074219	0.283486	-0.374312	-0.188991	-34.042358	-21.118164	3.829956
C:\Users\cware\Desktop\Steller25Nov\TagTesting25Nov2013\M12.DSG	11-1-2013	15:20:52	259859.000000	5197.180000	-0.035156	0.906250	0.070313	0.284404	-0.372477	-0.197248	-30.273438	-23.391724	1.770020
C:\Users\cware\Desktop\Steller25Nov\TagTesting25Nov2013\M12.DSG	11-1-2013	15:20:52	259860.000000	5197.200000	0.015625	0.941406	0.054688	0.285321	-0.371560	-0.201835	-30.715942	-15.670776	3.189087
C:\Users\cware\Desktop\Steller25Nov\TagTesting25Nov2013\M12.DSG	11-1-2013	15:20:52	259861.000000	5197.220000	-0.027344	0.980469	0.039063	0.284404	-0.365138	-0.210092	-37.536621	-3.540039	1.831055
C:\Users\cware\Desktop\Steller25Nov\TagTesting25Nov2013\M12.DSG	11-1-2013	15:20:52	259862.000000	5197.240000	-0.042969	1.003906	0.093750	0.284404	-0.362385	-0.214679	-41.824341	-0.717163	2.487183
C:\Users\cware\Desktop\Steller25Nov\TagTesting25Nov2013\M12.DSG	11-1-2013	15:20:52	259863.000000	5197.260000	-0.042969	0.992188	0.058594	0.287156	-0.359633	-0.222018	-38.360596	-3.997803	7.202148
C:\Users\cware\Desktop\Steller25Nov\TagTesting25Nov2013\M12.DSG	11-1-2013	15:20:52	259864.000000	5197.280000	-0.031250	0.996094	0.093750	0.288991	-0.357798	-0.224771	-41.610718	-11.535645	1.937866
C:\Users\cware\Desktop\Steller25Nov\TagTesting25Nov2013\M12.DSG	11-1-2013	15:20:52	259865.000000	5197.300000	-0.046875	0.992188	0.082031	0.288073	-0.351376	-0.232110	-44.143677	0.946045	5.279541
C:\Users\cware\Desktop\Steller25Nov\TagTesting25Nov2013\M12.DSG	11-1-2013	15:20:52	259866.000000	5197.320000	-0.011719	1.000000	0.117188	0.288073	-0.349541	-0.235780	-35.736084	-18.341064	3.601074
C:\Users\cware\Desktop\Steller25Nov\TagTesting25Nov2013\M12.DSG	11-1-2013	15:20:52	259867.000000	5197.340000	-0.039063	0.988281	0.066406	0.288073	-0.346789	-0.243119	-25.390625	-20.584106	6.042480
C:\Users\cware\Desktop\Steller25Nov\TagTesting25Nov2013\M12.DSG	11-1-2013	15:20:52	259868.000000	5197.360000	-0.039063	0.988281	0.066406	0.288073	-0.344954	-0.245872	-22.399902	-15.197754	5.126953
C:\Users\cware\Desktop\Steller25Nov\TagTesting25Nov2013\M12.DSG	11-1-2013	15:20:52	259869.000000	5197.380000	-0.039063	0.964844	0.105469	0.285321	-0.340367	-0.250459	-17.715454	-26.336670	5.050659
C:\Users\cware\Desktop\Steller25Nov\TagTesting25Nov2013\M12.DSG	11-1-2013	15:20:52	259870.000000	5197.400000	-0.023438	0.941406	0.054688	0.284404	-0.340367	-0.252294	-17.898560	-31.570435	5.004883
C:\Users\cware\Desktop\Steller25Nov\TagTesting25Nov2013\M12.DSG	11-1-2013	15:20:52	259871.000000	5197.420000	-0.070313	0.917969	0.093750	0.286239	-0.335780	-0.259633	-24.398804	-22.460938	5.691528
C:\Users\cware\Desktop\Steller25Nov\TagTesting25Nov2013\M12.DSG	11-1-2013	15:20:52	259872.000000	5197.440000	-0.031250	0.898438	0.015625	0.284404	-0.333945	-0.261468	-37.475586	-33.889771	14.083862
C:\Users\cware\Desktop\Steller25Nov\TagTesting25Nov2013\M12.DSG	11-1-2013	15:20:52	259873.000000	5197.460000	-0.074219	0.917969	-0.019531	0.282569	-0.326606	-0.273394	-56.106567	-32.455444	10.498047
C:\Users\cware\Desktop\Steller25Nov\TagTesting25Nov2013\M12.DSG	11-1-2013	15:20:52	259874.000000	5197.480000	-0.199219	0.878906	0.058594	0.283486	-0.322936	-0.277982	-46.707153	-15.533447	10.314941
C:\Users\cware\Desktop\Steller25Nov\TagTesting25Nov2013\M12.DSG	11-1-2013	15:20:52	259875.000000	5197.500000	-0.203125	0.902344	0.167969	0.283486	-0.317431	-0.286239	-37.063599	-5.706787	3.372192
C:\Users\cware\Desktop\Steller25Nov\TagTesting25Nov2013\M12.DSG	11-1-2013	15:20:52	259876.000000	5197.520000	-0.183594	0.906250	0.246094	0.282569	-0.314679	-0.288073	-28.900146	14.053345	-0.289917
C:\Users\cware\Desktop\Steller25Nov\TagTesting25Nov2013\M12.DSG	11-1-2013	15:20:52	259877.000000	5197.540000	-0.058594	0.925781	0.136719	0.287156	-0.311009	-0.291743	-27.450562	2.563477	2.410889
C:\Users\cware\Desktop\Steller25Nov\TagTesting25Nov2013\M12.DSG	11-1-2013	15:20:52	259878.000000	5197.560000	0.101563	0.960938	0.085938	0.287156	-0.309174	-0.295413	-27.359009	-12.176514	0.961304
C:\Users\cware\Desktop\Steller25Nov\TagTesting25Nov2013\M12.DSG	11-1-2013	15:20:52	259879.000000	5197.580000	0.031250	1.015625	-0.015625	0.285321	-0.305505	-0.297248	-9.414673	-1.724243	-0.183105
C:\Users\cware\Desktop\Steller25Nov\TagTesting25Nov2013\M12.DSG	11-1-2013	15:20:52	259880.000000	5197.600000	0.039063	1.007813	-0.062500	0.287156	-0.305505	-0.296330	-0.427246	6.896973	-8.697510
C:\Users\cware\Desktop\Steller25Nov\TagTesting25Nov2013\M12.DSG	11-1-2013	15:20:52	259881.000000	5197.620000	0.058594	0.976563	-0.054688	0.288073	-0.306422	-0.297248	1.129150	36.422729	-7.308960
C:\Users\cware\Desktop\Steller25Nov\TagTesting25Nov2013\M12.DSG	11-1-2013	15:20:52	259882.000000	5197.640000	0.222656	1.007813	0.007813	0.293578	-0.307339	-0.294495	-0.900269	24.536133	-10.864258
C:\Users\cware\Desktop\Steller25Nov\TagTesting25Nov2013\M12.DSG	11-1-2013	15:20:52	259883.000000	5197.660000	0.269531	1.039063	-0.027344	0.294495	-0.307339	-0.294495	-2.624512	35.995483	-11.032104
C:\Users\cware\Desktop\Steller25Nov\TagTesting25Nov2013\M12.DSG	11-1-2013	15:20:52	259884.000000	5197.680000	0.292969	0.980469	-0.062500	0.298165	-0.306422	-0.291743	3.479004	26.168823	-9.902954
C:\Users\cware\Desktop\Steller25Nov\TagTesting25Nov2013\M12.DSG	11-1-2013	15:20:52	259885.000000	5197.700000	0.406250	0.945313	-0.050781	0.300000	-0.307339	-0.290826	6.912231	16.357422	-6.164551
C:\Users\cware\Desktop\Steller25Nov\TagTesting25Nov2013\M12.DSG	11-1-2013	15:20:52	259886.000000	5197.720000	0.429688	0.855469	-0.023438	0.301835	-0.309174	-0.288991	6.317139	14.465332	-5.172729
C:\Users\cware\Desktop\Steller25Nov\TagTesting25Nov2013\M12.DSG	11-1-2013	15:20:52	259887.000000	5197.740000	0.273438	0.804688	-0.058594	0.303670	-0.309174	-0.288991	0.823975	24.047852	-3.997803
C:\Users\cware\Desktop\Steller25Nov\TagTesting25Nov2013\M12.DSG	11-1-2013	15:20:52	259888.000000	5197.760000	0.394531	0.921875	0.050781	0.305505	-0.308257	-0.288073	-3.204346	10.482788	-3.677368
C:\Users\cware\Desktop\Steller25Nov\TagTesting25Nov2013\M12.DSG	11-1-2013	15:20:52	259889.000000	5197.780000	0.304688	0.941406	0.070313	0.307339	-0.308257	-0.288073	-9.338379	7.217407	-6.576538
C:\Users\cware\Desktop\Steller25Nov\TagTesting25Nov2013\M12.DSG	11-1-2013	15:20:52	259890.000000	5197.800000	0.199219	0.894531	-0.007813	0.310092	-0.305505	-0.289908	-27.008057	31.204224	-8.987427
C:\Users\cware\Desktop\Steller25Nov\TagTesting25Nov2013\M12.DSG	11-1-2013	15:20:52	259891.000000	5197.820000	0.210938	0.925781	0.011719	0.310092	-0.303670	-0.291743	-38.726807	9.338379	-6.271362
C:\Users\cware\Desktop\Steller25Nov\TagTesting25Nov2013\M12.DSG	11-1-2013	15:20:52	259892.000000	5197.840000	0.109375	1.011719	-0.003906	0.313761	-0.299083	-0.295413	-29.296875	14.465332	-2.014160
C:\Users\cware\Desktop\Steller25Nov\TagTesting25Nov2013\M12.DSG	11-1-2013	15:20:52	259893.000000	5197.860000	0.113281	1.035156	0.191406	0.313761	-0.299083	-0.297248	-15.472412	11.505127	-4.684448
C:\Users\cware\Desktop\Steller25Nov\TagTesting25Nov2013\M12.DSG	11-1-2013	15:20:52	259894.000000	5197.880000	0.113281	1.035156	0.191406	0.315596	-0.296330	-0.299083	-6.027222	4.104614	-8.178711
C:\Users\cware\Desktop\Steller25Nov\TagTesting25Nov2013\M12.DSG	11-1-2013	15:20:52	259895.000000	5197.900000	0.101563	0.890625	0.269531	0.312844	-0.294495	-0.300000	-24.810791	21.438599	-14.114380
C:\Users\cware\Desktop\Steller25Nov\TagTesting25Nov2013\M12.DSG	11-1-2013	15:20:52	259896.000000	5197.920000	0.054688	0.968750	0.199219	0.315596	-0.295413	-0.300000	-26.062012	15.625000	-13.580322
C:\Users\cware\Desktop\Steller25Nov\TagTesting25Nov2013\M12.DSG	11-1-2013	15:20:52	259897.000000	5197.940000	-0.003906	1.000000	0.167969	0.316514	-0.294495	-0.302752	-9.124756	1.739502	-5.691528
C:\Users\cware\Desktop\Steller25Nov\TagTesting25Nov2013\M12.DSG	11-1-2013	15:20:52	259898.000000	5197.960000	-0.031250	1.031250	0.117188	0.317431	-0.294495	-0.300917	3.494263	-7.125854	-1.358032
C:\Users\cware\Desktop\Steller25Nov\TagTesting25Nov2013\M12.DSG	11-1-2013	15:20:52	259899.000000	5197.980000	-0.027344	0.941406	0.226563	0.315596	-0.293578	-0.301835	-11.413574	3.402710	-9.658813
C:\Users\cware\Desktop\Steller25Nov\TagTesting25Nov2013\M12.DSG	11-1-2013	15:20:52	259900.000000	5198.000000	-0.058594	0.906250	0.234375	0.316514	-0.292661	-0.303670	-17.730713	3.738403	-12.283325
C:\Users\cware\Desktop\Steller25Nov\TagTesting25Nov2013\M12.DSG	11-1-2013	15:20:52	259901.000000	5198.020000	-0.085938	0.949219	0.207031	0.318349	-0.293578	-0.301835	-0.976563	-1.342773	-2.670288
C:\Users\cware\Desktop\Steller25Nov\TagTesting25Nov2013\M12.DSG	11-1-2013	15:20:52	259902.000000	5198.040000	-0.183594	0.957031	0.093750	0.315596	-0.292661	-0.301835	9.246826	1.876831	-3.646851
C:\Users\cware\Desktop\Steller25Nov\TagTesting25Nov2013\M12.DSG	11-1-2013	15:20:52	259903.000000	5198.060000	-0.027344	0.976563	0.195313	0.317431	-0.294495	-0.300000	-2.426147	4.806519	-15.228271
C:\Users\cware\Desktop\Steller25Nov\TagTesting25Nov2013\M12.DSG	11-1-2013	15:20:52	259904.000000	5198.080000	-0.109375	0.925781	0.253906	0.317431	-0.295413	-0.300000	-11.718750	36.575317	-14.404297
C:\Users\cware\Desktop\Steller25Nov\TagTesting25Nov2013\M12.DSG	11-1-2013	15:20:52	259905.000000	5198.100000	-0.011719	0.945313	0.246094	0.320183	-0.294495	-0.298165	0.366211	9.353638	-13.488770
C:\Users\cware\Desktop\Steller25Nov\TagTesting25Nov2013\M12.DSG	11-1-2013	15:20:52	259906.000000	5198.120000	-0.042969	0.945313	0.203125	0.318349	-0.297248	-0.295413	13.320923	0.717163	-11.505127
C:\Users\cware\Desktop\Steller25Nov\TagTesting25Nov2013\M12.DSG	11-1-2013	15:20:52	259907.000000	5198.140000	-0.093750	0.980469	0.183594	0.322018	-0.299083	-0.293578	7.293701	-5.432129	-15.289307
C:\Users\cware\Desktop\Steller25Nov\TagTesting25Nov2013\M12.DSG	11-1-2013	15:20:52	259908.000000	5198.160000	-0.027344	1.066406	0.207031	0.320183	-0.301835	-0.293578	9.658813	6.912231	-13.427734
C:\Users\cware\Desktop\Steller25Nov\TagTesting25Nov2013\M12.DSG	11-1-2013	15:20:52	259909.000000	5198.180000	-0.062500	0.957031	0.183594	0.317431	-0.301835	-0.289908	-6.881714	12.649536	-16.006470
C:\Users\cware\Desktop\Steller25Nov\TagTesting25Nov2013\M12.DSG	11-1-2013	15:20:52	259910.000000	5198.200000	0.062500	0.914063	0.296875	0.316514	-0.303670	-0.288991	2.059937	-0.976563	-11.062622
C:\Users\cware\Desktop\Steller25Nov\TagTesting25Nov2013\M12.DSG	11-1-2013	15:20:52	259911.000000	5198.220000	0.015625	0.914063	0.285156	0.316514	-0.307339	-0.287156	20.904541	-14.144897	-7.659912
C:\Users\cware\Desktop\Steller25Nov\TagTesting25Nov2013\M12.DSG	11-1-2013	15:20:52	259912.000000	5198.240000	-0.050781	0.906250	0.195313	0.316514	-0.306422	-0.286239	17.715454	2.090454	-6.301880
C:\Users\cware\Desktop\Steller25Nov\TagTesting25Nov2013\M12.DSG	11-1-2013	15:20:52	259913.000000	5198.260000	-0.062500	0.968750	0.144531	0.315596	-0.309174	-0.280734	2.426147	3.890991	-12.939453
C:\Users\cware\Desktop\Steller25Nov\TagTesting25Nov2013\M12.DSG	11-1-2013	15:20:52	259914.000000	5198.280000	0.007813	1.011719	0.246094	0.313761	-0.310092	-0.280734	4.318237	5.783081	-12.573242
C:\Users\cware\Desktop\Steller25Nov\TagTesting25Nov2013\M12.DSG	11-1-2013	15:20:52	259915.000000	5198.300000	-0.085938	0.953125	0.175781	0.313761	-0.315596	-0.277982	13.137817	-4.943848	-9.033203
C:\Users\cware\Desktop\Steller25Nov\TagTesting25Nov2013\M12.DSG	11-1-2013	15:20:52	259916.000000	5198.320000	0.019531	0.941406	0.218750	0.311927	-0.315596	-0.277064	20.736694	-2.578735	-11.062622
C:\Users\cware\Desktop\Steller25Nov\TagTesting25Nov2013\M12.DSG	11-1-2013	15:20:52	259917.000000	5198.340000	-0.027344	0.921875	0.281250	0.312844	-0.318349	-0.272477	13.336182	1.159668	-15.365601
C:\Users\cware\Desktop\Steller25Nov\TagTesting25Nov2013\M12.DSG	11-1-2013	15:20:52	259918.000000	5198.360000	-0.007813	0.906250	0.171875	0.310092	-0.321101	-0.271560	1.068115	10.986328	-16.265869
C:\Users\cware\Desktop\Steller25Nov\TagTesting25Nov2013\M12.DSG	11-1-2013	15:20:52	259919.000000	5198.380000	-0.023438	0.949219	0.074219	0.310092	-0.321101	-0.268807	3.494263	-17.822266	-13.549805
C:\Users\cware\Desktop\Steller25Nov\TagTesting25Nov2013\M12.DSG	11-1-2013	15:20:52	259920.000000	5198.400000	0.003906	1.039063	0.148438	0.306422	-0.323853	-0.266055	11.825562	-2.548218	-10.192871
C:\Users\cware\Desktop\Steller25Nov\TagTesting25Nov2013\M12.DSG	11-1-2013	15:20:52	259921.000000	5198.420000	-0.007813	0.949219	0.218750	0.303670	-0.325688	-0.264220	17.639160	-11.901855	-12.908936
C:\Users\cware\Desktop\Steller25Nov\TagTesting25Nov2013\M12.DSG	11-1-2013	15:20:52	259922.000000	5198.440000	-0.132813	0.921875	0.203125	0.304587	-0.327523	-0.261468	19.577026	-1.525879	-10.986328
C:\Users\cware\Desktop\Steller25Nov\TagTesting25Nov2013\M12.DSG	11-1-2013	15:20:52	259923.000000	5198.460000	0.070313	0.921875	0.191406	0.304587	-0.329358	-0.260550	1.144409	-2.593994	-14.999390
C:\Users\cware\Desktop\Steller25Nov\TagTesting25Nov2013\M12.DSG	11-1-2013	15:20:52	259924.000000	5198.480000	-0.035156	0.945313	0.121094	0.300917	-0.331193	-0.255963	-2.822876	9.109497	-13.748169
C:\Users\cware\Desktop\Steller25Nov\TagTesting25Nov2013\M12.DSG	11-1-2013	15:20:52	259925.000000	5198.500000	0.035156	1.015625	0.089844	0.300000	-0.333028	-0.254128	11.001587	-16.342163	-10.253906
C:\Users\cware\Desktop\Steller25Nov\TagTesting25Nov2013\M12.DSG	11-1-2013	15:20:52	259926.000000	5198.520000	-0.078125	1.007813	-0.015625	0.299083	-0.337615	-0.250459	15.197754	2.044678	-6.271362
C:\Users\cware\Desktop\Steller25Nov\TagTesting25Nov2013\M12.DSG	11-1-2013	15:20:52	259927.000000	5198.540000	0.039063	1.007813	0.175781	0.298165	-0.337615	-0.250459	17.120361	-4.974365	-10.513306
C:\Users\cware\Desktop\Steller25Nov\TagTesting25Nov2013\M12.DSG	11-1-2013	15:20:52	259928.000000	5198.560000	-0.003906	0.910156	0.148438	0.297248	-0.339450	-0.246789	11.520386	4.730225	-13.153076
C:\Users\cware\Desktop\Steller25Nov\TagTesting25Nov2013\M12.DSG	11-1-2013	15:20:52	259929.000000	5198.580000	0.074219	0.945313	0.191406	0.297248	-0.340367	-0.244954	-3.738403	-1.083374	-17.974854
C:\Users\cware\Desktop\Steller25Nov\TagTesting25Nov2013\M12.DSG	11-1-2013	15:20:52	259930.000000	5198.600000	0.042969	0.960938	0.195313	0.295413	-0.344954	-0.240367	2.044678	0.045776	-13.504028
C:\Users\cware\Desktop\Steller25Nov\TagTesting25Nov2013\M12.DSG	11-1-2013	15:20:52	259931.000000	5198.620000	0.046875	0.953125	0.136719	0.293578	-0.344954	-0.238532	11.795044	-10.009766	-9.292603
C:\Users\cware\Desktop\Steller25Nov\TagTesting25Nov2013\M12.DSG	11-1-2013	15:20:52	259932.000000	5198.640000	0.042969	0.980469	0.093750	0.291743	-0.346789	-0.235780	12.924194	-8.209229	-8.605957
C:\Users\cware\Desktop\Steller25Nov\TagTesting25Nov2013\M12.DSG	11-1-2013	15:20:52	259933.000000	5198.660000	0.019531	1.042969	0.031250	0.289908	-0.349541	-0.233945	22.018433	-16.860962	-11.032104
C:\Users\cware\Desktop\Steller25Nov\TagTesting25Nov2013\M12.DSG	11-1-2013	15:20:52	259934.000000	5198.680000	-0.035156	1.031250	0.035156	0.288991	-0.350459	-0.231193	26.062012	-0.198364	-11.367798
C:\Users\cware\Desktop\Steller25Nov\TagTesting25Nov2013\M12.DSG	11-1-2013	15:20:52	259935.000000	5198.700000	0.023438	1.039063	0.070313	0.287156	-0.353211	-0.226606	-1.998901	10.345459	-16.403198
C:\Users\cware\Desktop\Steller25Nov\TagTesting25Nov2013\M12.DSG	11-1-2013	15:20:52	259936.000000	5198.720000	0.078125	0.976563	0.136719	0.285321	-0.353211	-0.224771	-3.372192	-15.228271	-17.501831
C:\Users\cware\Desktop\Steller25Nov\TagTesting25Nov2013\M12.DSG	11-1-2013	15:20:52	259937.000000	5198.740000	-0.007813	0.937500	0.144531	0.284404	-0.357798	-0.222018	12.115479	-1.007080	-7.568359
C:\Users\cware\Desktop\Steller25Nov\TagTesting25Nov2013\M12.DSG	11-1-2013	15:20:52	259938.000000	5198.760000	0.023438	0.910156	0.121094	0.283486	-0.359633	-0.220183	18.051147	-14.083862	-9.017944
C:\Users\cware\Desktop\Steller25Nov\TagTesting25Nov2013\M12.DSG	11-1-2013	15:20:52	259939.000000	5198.780000	0.054688	0.941406	0.085938	0.278899	-0.360550	-0.216514	17.242432	-18.661499	-14.480591
C:\Users\cware\Desktop\Steller25Nov\TagTesting25Nov2013\M12.DSG	11-1-2013	15:20:52	259940.000000	5198.800000	0.003906	0.980469	0.046875	0.277982	-0.361468	-0.215596	15.533447	2.334595	-13.107300
C:\Users\cware\Desktop\Steller25Nov\TagTesting25Nov2013\M12.DSG	11-1-2013	15:20:52	259941.000000	5198.820000	0.046875	0.964844	0.054688	0.277982	-0.366055	-0.211009	-0.106812	-14.419556	-15.869141
C:\Users\cware\Desktop\Steller25Nov\TagTesting25Nov2013\M12.DSG	11-1-2013	15:20:52	259942.000000	5198.840000	0.031250	0.957031	0.003906	0.275229	-0.364220	-0.211927	-4.470825	-2.273560	-14.495850
C:\Users\cware\Desktop\Steller25Nov\TagTesting25Nov2013\M12.DSG	11-1-2013	15:20:52	259943.000000	5198.860000	0.046875	1.011719	-0.011719	0.273394	-0.366972	-0.210092	-14.205933	11.993408	-12.039185
C:\Users\cware\Desktop\Steller25Nov\TagTesting25Nov2013\M12.DSG	11-1-2013	15:20:52	259944.000000	5198.880000	0.035156	1.066406	-0.003906	0.272477	-0.367890	-0.209174	-10.757446	-4.684448	-12.496948
C:\Users\cware\Desktop\Steller25Nov\TagTesting25Nov2013\M12.DSG	11-1-2013	15:20:52	259945.000000	5198.900000	0.070313	1.046875	0.074219	0.271560	-0.368807	-0.210092	7.736206	-3.295898	-7.324219
C:\Users\cware\Desktop\Steller25Nov\TagTesting25Nov2013\M12.DSG	11-1-2013	15:20:52	259946.000000	5198.920000	0.035156	0.945313	0.093750	0.268807	-0.366972	-0.207339	5.020142	-21.118164	-7.324219
C:\Users\cware\Desktop\Steller25Nov\TagTesting25Nov2013\M12.DSG	11-1-2013	15:20:52	259947.000000	5198.940000	0.082031	0.898438	0.062500	0.267890	-0.368807	-0.206422	3.234863	3.280640	-8.728027
C:\Users\cware\Desktop\Steller25Nov\TagTesting25Nov2013\M12.DSG	11-1-2013	15:20:52	259948.000000	5198.960000	0.082031	0.898438	0.062500	0.267890	-0.369725	-0.205505	2.136230	-10.314941	-7.904053
C:\Users\cware\Desktop\Steller25Nov\TagTesting25Nov2013\M12.DSG	11-1-2013	15:20:52	259949.000000	5198.980000	0.109375	0.921875	0.031250	0.264220	-0.369725	-0.205505	-14.114380	-2.822876	-12.145996
C:\Users\cware\Desktop\Steller25Nov\TagTesting25Nov2013\M12.DSG	11-1-2013	15:20:52	259950.000000	5199.000000	0.066406	0.906250	0.015625	0.264220	-0.369725	-0.204587	-20.446777	-4.394531	-9.994507
C:\Users\cware\Desktop\Steller25Nov\TagTesting25Nov2013\M12.DSG	11-1-2013	15:20:52	259951.000000	5199.020000	0.050781	0.914063	0.031250	0.263303	-0.370642	-0.208257	-16.540527	-1.876831	-7.110596
C:\Users\cware\Desktop\Steller25Nov\TagTesting25Nov2013\M12.DSG	11-1-2013	15:20:52	259952.000000	5199.040000	0.089844	0.988281	-0.007813	0.265138	-0.369725	-0.208257	-15.060425	2.365112	-2.624512
C:\Users\cware\Desktop\Steller25Nov\TagTesting25Nov2013\M12.DSG	11-1-2013	15:20:52	259953.000000	5199.060000	0.125000	0.976563	0.031250	0.260550	-0.368807	-0.210092	-14.297485	-9.979248	-6.149292
C:\Users\cware\Desktop\Steller25Nov\TagTesting25Nov2013\M12.DSG	11-1-2013	15:20:52	259954.000000	5199.080000	0.078125	0.988281	0.027344	0.260550	-0.366972	-0.212844	-14.770508	-16.067505	-4.730225
C:\Users\cware\Desktop\Steller25Nov\TagTesting25Nov2013\M12.DSG	11-1-2013	15:20:52	259955.000000	5199.100000	0.062500	0.996094	0.066406	0.260550	-0.366972	-0.215596	-14.450073	-14.663696	-3.601074
C:\Users\cware\Desktop\Steller25Nov\TagTesting25Nov2013\M12.DSG	11-1-2013	15:20:52	259956.000000	5199.120000	0.015625	0.917969	0.035156	0.261468	-0.364220	-0.218349	-22.125244	3.387451	-1.663208
C:\Users\cware\Desktop\Steller25Nov\TagTesting25Nov2013\M12.DSG	11-1-2013	15:20:52	259957.000000	5199.140000	0.109375	0.906250	0.121094	0.260550	-0.361468	-0.222018	-39.291382	1.266479	-5.599976
C:\Users\cware\Desktop\Steller25Nov\TagTesting25Nov2013\M12.DSG	11-1-2013	15:20:52	259958.000000	5199.160000	0.109375	0.914063	0.144531	0.260550	-0.359633	-0.226606	-41.519165	4.486084	-5.615234
C:\Users\cware\Desktop\Steller25Nov\TagTesting25Nov2013\M12.DSG	11-1-2013	15:20:52	259959.000000	5199.180000	0.097656	0.910156	0.191406	0.263303	-0.357798	-0.230275	-41.442871	2.227783	0.152588
C:\Users\cware\Desktop\Steller25Nov\TagTesting25Nov2013\M12.DSG	11-1-2013	15:20:52	259960.000000	5199.200000	0.097656	0.859375	0.210938	0.262385	-0.354128	-0.236697	-45.455933	2.624512	-1.342773
C:\Users\cware\Desktop\Steller25Nov\TagTesting25Nov2013\M12.DSG	11-1-2013	15:20:52	259961.000000	5199.220000	0.050781	0.875000	0.164063	0.262385	-0.351376	-0.240367	-35.446167	1.510620	5.905151
C:\Users\cware\Desktop\Steller25Nov\TagTesting25Nov2013\M12.DSG	11-1-2013	15:20:52	259962.000000	5199.240000	0.089844	0.898438	0.171875	0.265138	-0.345872	-0.248624	-27.526855	-3.601074	7.812500
C:\Users\cware\Desktop\Steller25Nov\TagTesting25Nov2013\M12.DSG	11-1-2013	15:20:52	259963.000000	5199.260000	0.035156	0.953125	0.132813	0.266055	-0.344037	-0.251376	-28.762817	-7.949829	2.716064
C:\Users\cware\Desktop\Steller25Nov\TagTesting25Nov2013\M12.DSG	11-1-2013	15:20:52	259964.000000	5199.280000	0.050781	0.976563	0.144531	0.266972	-0.338532	-0.257798	-32.287598	-16.433716	1.495361
C:\Users\cware\Desktop\Steller25Nov\TagTesting25Nov2013\M12.DSG	11-1-2013	15:20:52	259965.000000	5199.300000	0.042969	0.980469	0.101563	0.266972	-0.335780	-0.262385	-47.912598	7.324219	5.783081
C:\Users\cware\Desktop\Steller25Nov\TagTesting25Nov2013\M12.DSG	11-1-2013	15:20:52	259966.000000	5199.320000	0.054688	0.972656	0.160156	0.270642	-0.331193	-0.270642	-49.102783	-3.967285	4.409790
C:\Users\cware\Desktop\Steller25Nov\TagTesting25Nov2013\M12.DSG	11-1-2013	15:20:52	259967.000000	5199.340000	0.062500	0.945313	0.250000	0.271560	-0.329358	-0.273394	-39.520264	10.467529	13.275146
C:\Users\cware\Desktop\Steller25Nov\TagTesting25Nov2013\M12.DSG	11-1-2013	15:20:52	259968.000000	5199.360000	0.031250	0.902344	0.246094	0.272477	-0.322018	-0.279817	-35.034180	-16.006470	12.619019
C:\Users\cware\Desktop\Steller25Nov\TagTesting25Nov2013\M12.DSG	11-1-2013	15:20:52	259969.000000	5199.380000	0.027344	0.917969	0.257813	0.273394	-0.319266	-0.282569	-30.578613	-16.510010	11.627197
C:\Users\cware\Desktop\Steller25Nov\TagTesting25Nov2013\M12.DSG	11-1-2013	15:20:52	259970.000000	5199.400000	0.003906	0.894531	0.218750	0.275229	-0.318349	-0.286239	-23.406982	-17.379761	9.185791
C:\Users\cware\Desktop\Steller25Nov\TagTesting25Nov2013\M12.DSG	11-1-2013	15:20:52	259971.000000	5199.420000	0.101563	0.949219	0.250000	0.275229	-0.312844	-0.292661	-20.965576	-12.069702	8.407593
C:\Users\cware\Desktop\Steller25Nov\TagTesting25Nov2013\M12.DSG	11-1-2013	15:20:52	259972.000000	5199.440000	-0.019531	0.863281	0.222656	0.275229	-0.311009	-0.293578	-20.477295	-30.685425	9.048462
C:\Users\cware\Desktop\Steller25Nov\TagTesting25Nov2013\M12.DSG	11-1-2013	15:20:52	259973.000000	5199.460000	0.011719	0.843750	0.171875	0.273394	-0.308257	-0.298165	-33.035278	-17.211914	9.719849
C:\Users\cware\Desktop\Steller25Nov\TagTesting25Nov2013\M12.DSG	11-1-2013	15:20:52	259974.000000	5199.480000	0.011719	0.843750	0.171875	0.274312	-0.305505	-0.302752	-46.340942	-34.088135	14.541626
C:\Users\cware\Desktop\Steller25Nov\TagTesting25Nov2013\M12.DSG	11-1-2013	15:20:52	259975.000000	5199.500000	-0.062500	0.953125	-0.074219	0.273394	-0.297248	-0.311009	-56.198120	-23.757935	20.782471
C:\Users\cware\Desktop\Steller25Nov\TagTesting25Nov2013\M12.DSG	11-1-2013	15:20:52	259976.000000	5199.520000	-0.113281	0.984375	0.054688	0.274312	-0.292661	-0.312844	-48.583984	-20.462036	18.096924
C:\Users\cware\Desktop\Steller25Nov\TagTesting25Nov2013\M12.DSG	11-1-2013	15:20:52	259977.000000	5199.540000	-0.261719	0.925781	0.183594	0.275229	-0.286239	-0.322936	-38.650513	17.868042	9.841919
C:\Users\cware\Desktop\Steller25Nov\TagTesting25Nov2013\M12.DSG	11-1-2013	15:20:52	259978.000000	5199.560000	-0.167969	0.871094	0.296875	0.278899	-0.285321	-0.324771	-21.148682	25.466919	4.531860
C:\Users\cware\Desktop\Steller25Nov\TagTesting25Nov2013\M12.DSG	11-1-2013	15:20:52	259979.000000	5199.580000	-0.015625	0.855469	0.179688	0.281651	-0.279817	-0.326606	-19.348145	9.292603	0.091553
C:\Users\cware\Desktop\Steller25Nov\TagTesting25Nov2013\M12.DSG	11-1-2013	15:20:52	259980.000000	5199.600000	0.031250	0.882813	0.085938	0.281651	-0.278899	-0.326606	-22.476196	2.227783	4.379272
C:\Users\cware\Desktop\Steller25Nov\TagTesting25Nov2013\M12.DSG	11-1-2013	15:20:52	259981.000000	5199.620000	0.082031	0.933594	0.031250	0.286239	-0.277064	-0.331193	-13.183594	11.291504	3.356934
C:\Users\cware\Desktop\Steller25Nov\TagTesting25Nov2013\M12.DSG	11-1-2013	15:20:52	259982.000000	5199.640000	0.125000	0.980469	0.050781	0.288073	-0.277064	-0.330275	-1.449585	26.504517	-8.773804
C:\Users\cware\Desktop\Steller25Nov\TagTesting25Nov2013\M12.DSG	11-1-2013	15:20:52	259983.000000	5199.660000	0.171875	0.937500	0.089844	0.290826	-0.277064	-0.327523	1.922607	38.681030	-15.533447
C:\Users\cware\Desktop\Steller25Nov\TagTesting25Nov2013\M12.DSG	11-1-2013	15:20:52	259984.000000	5199.680000	0.296875	0.925781	0.035156	0.294495	-0.277982	-0.325688	7.965088	33.493042	-16.326904
C:\Users\cware\Desktop\Steller25Nov\TagTesting25Nov2013\M12.DSG	11-1-2013	15:20:52	259985.000000	5199.700000	0.339844	0.929688	0.035156	0.297248	-0.281651	-0.322936	7.247925	48.477173	-12.420654
C:\Users\cware\Desktop\Steller25Nov\TagTesting25Nov2013\M12.DSG	11-1-2013	15:20:52	259986.000000	5199.720000	0.492188	0.925781	0.019531	0.302752	-0.281651	-0.319266	9.628296	35.034180	-12.374878
C:\Users\cware\Desktop\Steller25Nov\TagTesting25Nov2013\M12.DSG	11-1-2013	15:20:52	259987.000000	5199.740000	0.464844	0.882813	0.011719	0.306422	-0.283486	-0.313761	11.123657	28.274536	-7.553101
C:\Users\cware\Desktop\Steller25Nov\TagTesting25Nov2013\M12.DSG	11-1-2013	15:20:52	259988.000000	5199.760000	0.472656	0.859375	-0.042969	0.309174	-0.287156	-0.314679	6.881714	23.910522	-6.896973
C:\Users\cware\Desktop\Steller25Nov\TagTesting25Nov2013\M12.DSG	11-1-2013	15:20:52	259989.000000	5199.780000	0.441406	0.824219	-0.003906	0.312844	-0.287156	-0.310092	6.149292	13.015747	-7.583618
C:\Users\cware\Desktop\Steller25Nov\TagTesting25Nov2013\M12.DSG	11-1-2013	15:20:52	259990.000000	5199.800000	0.394531	0.863281	-0.046875	0.314679	-0.288073	-0.310092	-4.364014	15.335083	-6.240845
C:\Users\cware\Desktop\Steller25Nov\TagTesting25Nov2013\M12.DSG	11-1-2013	15:20:52	259991.000000	5199.820000	0.324219	0.886719	0.019531	0.313761	-0.287156	-0.311927	-12.878418	22.567749	-0.122070
C:\Users\cware\Desktop\Steller25Nov\TagTesting25Nov2013\M12.DSG	11-1-2013	15:20:52	259992.000000	5199.840000	0.265625	0.957031	0.062500	0.322018	-0.286239	-0.310092	-12.145996	11.627197	6.927490
C:\Users\cware\Desktop\Steller25Nov\TagTesting25Nov2013\M12.DSG	11-1-2013	15:20:52	259993.000000	5199.860000	0.238281	0.886719	0.113281	0.324771	-0.286239	-0.311009	-16.586304	37.185669	5.310059
C:\Users\cware\Desktop\Steller25Nov\TagTesting25Nov2013\M12.DSG	11-1-2013	15:20:52	259994.000000	5199.880000	0.160156	0.976563	0.031250	0.330275	-0.280734	-0.310092	-20.721436	17.257690	1.403809
C:\Users\cware\Desktop\Steller25Nov\TagTesting25Nov2013\M12.DSG	11-1-2013	15:20:52	259995.000000	5199.900000	0.179688	1.101563	0.175781	0.332110	-0.278899	-0.311927	-18.676758	25.604248	-0.396729
C:\Users\cware\Desktop\Steller25Nov\TagTesting25Nov2013\M12.DSG	11-1-2013	15:20:52	259996.000000	5199.920000	0.156250	1.054688	0.222656	0.339450	-0.277982	-0.311927	-3.021240	18.463135	1.983643
C:\Users\cware\Desktop\Steller25Nov\TagTesting25Nov2013\M12.DSG	11-1-2013	15:20:52	259997.000000	5199.940000	0.128906	1.000000	0.289063	0.342202	-0.276147	-0.311009	6.134033	11.123657	-5.599976
C:\Users\cware\Desktop\Steller25Nov\TagTesting25Nov2013\M12.DSG	11-1-2013	15:20:52	259998.000000	5199.960000	0.187500	1.023438	0.289063	0.342202	-0.279817	-0.307339	4.394531	31.356812	-2.456665
C:\Users\cware\Desktop\Steller25Nov\TagTesting25Nov2013\M12.DSG	11-1-2013	15:20:52	259999.000000	5199.980000	0.031250	1.003906	0.152344	0.345872	-0.282569	-0.302752	32.775879	-6.454468	-2.304077
C:\Users\cware\Desktop\Steller25Nov\TagTesting25Nov2013\M12.DSG	11-1-2013	15:20:52	260000.000000	5200.000000	0.109375	0.992188	0.285156	0.348624	-0.288073	-0.296330	41.824341	-12.283325	-3.524780
C:\Users\cware\Desktop\Steller25Nov\TagTesting25Nov2013\M12.DSG	11-1-2013	15:20:52	260001.000000	5200.020000	-0.007813	0.964844	0.203125	0.347706	-0.288991	-0.292661	30.227661	-1.846313	-3.204346
C:\Users\cware\Desktop\Steller25Nov\TagTesting25Nov2013\M12.DSG	11-1-2013	15:20:52	260002.000000	5200.040000	-0.007813	0.964844	0.203125	0.347706	-0.298165	-0.284404	37.857056	-1.327515	-2.548218
C:\Users\cware\Desktop\Steller25Nov\TagTesting25Nov2013\M12.DSG	11-1-2013	15:20:52	260003.000000	5200.060000	-0.066406	0.949219	0.292969	0.348624	-0.300917	-0.277982	35.018921	-7.675171	-4.867554
C:\Users\cware\Desktop\Steller25Nov\TagTesting25Nov2013\M12.DSG	11-1-2013	15:20:52	260004.000000	5200.080000	-0.207031	0.945313	0.125000	0.348624	-0.308257	-0.269725	37.231445	15.441895	0.534058
C:\Users\cware\Desktop\Steller25Nov\TagTesting25Nov2013\M12.DSG	11-1-2013	15:20:52	260005.000000	5200.100000	-0.136719	0.988281	0.132813	0.349541	-0.311927	-0.263303	42.633057	11.810303	-1.937866
C:\Users\cware\Desktop\Steller25Nov\TagTesting25Nov2013\M12.DSG	11-1-2013	15:20:52	260006.000000	5200.120000	-0.144531	0.945313	0.160156	0.350459	-0.315596	-0.258716	38.101196	16.174316	-7.339478
C:\Users\cware\Desktop\Steller25Nov\TagTesting25Nov2013\M12.DSG	11-1-2013	15:20:52	260007.000000	5200.140000	-0.003906	0.980469	0.152344	0.356881	-0.323853	-0.245872	49.377441	9.063721	-4.287720
C:\Users\cware\Desktop\Steller25Nov\TagTesting25Nov2013\M12.DSG	11-1-2013	15:20:52	260008.000000	5200.160000	-0.070313	0.968750	0.140625	0.356881	-0.326606	-0.240367	53.405762	17.898560	-3.540039
C:\Users\cware\Desktop\Steller25Nov\TagTesting25Nov2013\M12.DSG	11-1-2013	15:20:52	260009.000000	5200.180000	-0.031250	1.000000	0.199219	0.356881	-0.333028	-0.227523	33.065796	-5.950928	-10.360718
C:\Users\cware\Desktop\Steller25Nov\TagTesting25Nov2013\M12.DSG	11-1-2013	15:20:52	260010.000000	5200.200000	-0.210938	0.937500	0.113281	0.356881	-0.337615	-0.222018	43.685913	26.550293	-1.693726
C:\Users\cware\Desktop\Steller25Nov\TagTesting25Nov2013\M12.DSG	11-1-2013	15:20:52	260011.000000	5200.220000	-0.003906	1.007813	0.125000	0.359633	-0.344037	-0.209174	47.195435	-5.371094	-8.850098
C:\Users\cware\Desktop\Steller25Nov\TagTesting25Nov2013\M12.DSG	11-1-2013	15:20:52	260012.000000	5200.240000	-0.074219	1.011719	0.160156	0.359633	-0.346789	-0.204587	36.666870	15.258789	-11.734009
C:\Users\cware\Desktop\Steller25Nov\TagTesting25Nov2013\M12.DSG	11-1-2013	15:20:52	260013.000000	5200.260000	-0.109375	0.960938	0.167969	0.357798	-0.354128	-0.191743	42.938232	9.506226	-4.013062
C:\Users\cware\Desktop\Steller25Nov\TagTesting25Nov2013\M12.DSG	11-1-2013	15:20:52	260014.000000	5200.280000	-0.011719	0.914063	0.050781	0.359633	-0.357798	-0.184404	52.642822	-15.106201	-6.835938
C:\Users\cware\Desktop\Steller25Nov\TagTesting25Nov2013\M12.DSG	11-1-2013	15:20:52	260015.000000	5200.300000	-0.148438	0.976563	-0.042969	0.360550	-0.362385	-0.172477	48.538208	10.864258	-10.070801
C:\Users\cware\Desktop\Steller25Nov\TagTesting25Nov2013\M12.DSG	11-1-2013	15:20:52	260016.000000	5200.320000	-0.101563	1.000000	0.000000	0.360550	-0.365138	-0.165138	40.069580	7.369995	-13.549805
C:\Users\cware\Desktop\Steller25Nov\TagTesting25Nov2013\M12.DSG	11-1-2013	15:20:52	260017.000000	5200.340000	-0.097656	1.007813	0.046875	0.359633	-0.372477	-0.152294	44.113159	15.319824	-13.031006
C:\Users\cware\Desktop\Steller25Nov\TagTesting25Nov2013\M12.DSG	11-1-2013	15:20:52	260018.000000	5200.360000	0.000000	0.921875	-0.019531	0.361468	-0.376147	-0.144954	47.592163	-13.122559	-14.221191
C:\Users\cware\Desktop\Steller25Nov\TagTesting25Nov2013\M12.DSG	11-1-2013	15:20:52	260019.000000	5200.380000	-0.152344	0.937500	-0.058594	0.357798	-0.381651	-0.134862	52.764893	-4.394531	-13.259888
C:\Users\cware\Desktop\Steller25Nov\TagTesting25Nov2013\M12.DSG	11-1-2013	15:20:52	260020.000000	5200.400000	-0.035156	0.992188	-0.121094	0.355046	-0.382569	-0.125688	47.790527	4.547119	-12.924194
C:\Users\cware\Desktop\Steller25Nov\TagTesting25Nov2013\M12.DSG	11-1-2013	15:20:52	260021.000000	5200.420000	-0.089844	1.066406	-0.148438	0.355963	-0.389908	-0.113761	36.163330	6.332397	-12.985229
C:\Users\cware\Desktop\Steller25Nov\TagTesting25Nov2013\M12.DSG	11-1-2013	15:20:52	260022.000000	5200.440000	-0.035156	1.085938	-0.117188	0.355046	-0.391743	-0.105505	46.630859	-6.576538	-9.323120
C:\Users\cware\Desktop\Steller25Nov\TagTesting25Nov2013\M12.DSG	11-1-2013	15:20:52	260023.000000	5200.460000	-0.093750	0.960938	-0.093750	0.353211	-0.396330	-0.094495	48.660278	-13.031006	-13.290405
C:\Users\cware\Desktop\Steller25Nov\TagTesting25Nov2013\M12.DSG	11-1-2013	15:20:52	260024.000000	5200.480000	-0.011719	0.988281	-0.125000	0.350459	-0.398165	-0.087156	45.272827	-3.982544	-11.657715
C:\Users\cware\Desktop\Steller25Nov\TagTesting25Nov2013\M12.DSG	11-1-2013	15:20:52	260025.000000	5200.500000	-0.156250	1.015625	-0.207031	0.351376	-0.402752	-0.074312	39.993286	6.134033	-11.489868
C:\Users\cware\Desktop\Steller25Nov\TagTesting25Nov2013\M12.DSG	11-1-2013	15:20:52	260026.000000	5200.520000	-0.050781	1.070313	-0.164063	0.351376	-0.404587	-0.067890	46.188354	4.058838	-6.713867
C:\Users\cware\Desktop\Steller25Nov\TagTesting25Nov2013\M12.DSG	11-1-2013	15:20:52	260027.000000	5200.540000	-0.003906	0.929688	-0.164063	0.347706	-0.406422	-0.054128	52.825928	-16.906738	-12.054443
C:\Users\cware\Desktop\Steller25Nov\TagTesting25Nov2013\M12.DSG	11-1-2013	15:20:52	260028.000000	5200.560000	-0.003906	0.929688	-0.164063	0.346789	-0.408257	-0.048624	43.106079	-5.096436	-14.572144
C:\Users\cware\Desktop\Steller25Nov\TagTesting25Nov2013\M12.DSG	11-1-2013	15:20:52	260029.000000	5200.580000	0.000000	0.996094	-0.222656	0.347706	-0.410092	-0.042202	30.792236	15.014648	-11.657715
C:\Users\cware\Desktop\Steller25Nov\TagTesting25Nov2013\M12.DSG	11-1-2013	15:20:52	260030.000000	5200.600000	-0.117188	1.054688	-0.300781	0.346789	-0.412844	-0.027523	42.022705	11.016846	-10.223389
C:\Users\cware\Desktop\Steller25Nov\TagTesting25Nov2013\M12.DSG	11-1-2013	15:20:52	260031.000000	5200.620000	-0.039063	1.058594	-0.246094	0.344954	-0.414679	-0.021101	54.290771	-2.151489	-6.851196
C:\Users\cware\Desktop\Steller25Nov\TagTesting25Nov2013\M12.DSG	11-1-2013	15:20:52	260032.000000	5200.640000	-0.015625	0.960938	-0.269531	0.344037	-0.416514	-0.008257	49.011230	-18.920898	-16.235352
C:\Users\cware\Desktop\Steller25Nov\TagTesting25Nov2013\M12.DSG	11-1-2013	15:20:52	260033.000000	5200.660000	-0.050781	0.921875	-0.261719	0.343119	-0.418349	-0.001835	31.051636	13.153076	-18.005371
C:\Users\cware\Desktop\Steller25Nov\TagTesting25Nov2013\M12.DSG	11-1-2013	15:20:52	260034.000000	5200.680000	0.023438	0.929688	-0.312500	0.340367	-0.419266	0.011927	36.697388	-6.362915	-15.472412
C:\Users\cware\Desktop\Steller25Nov\TagTesting25Nov2013\M12.DSG	11-1-2013	15:20:52	260035.000000	5200.700000	-0.023438	1.015625	-0.390625	0.338532	-0.420183	0.019266	53.985596	-25.314331	-9.216309
C:\Users\cware\Desktop\Steller25Nov\TagTesting25Nov2013\M12.DSG	11-1-2013	15:20:52	260036.000000	5200.720000	-0.164063	1.003906	-0.421875	0.339450	-0.422018	0.032110	52.139282	1.022339	-2.883911
C:\Users\cware\Desktop\Steller25Nov\TagTesting25Nov2013\M12.DSG	11-1-2013	15:20:52	260037.000000	5200.740000	0.082031	1.050781	-0.300781	0.338532	-0.423853	0.034862	37.322998	-13.992310	-16.510010
C:\Users\cware\Desktop\Steller25Nov\TagTesting25Nov2013\M12.DSG	11-1-2013	15:20:52	260038.000000	5200.760000	-0.070313	0.972656	-0.355469	0.334862	-0.422936	0.048624	30.014038	-6.652832	-21.270752
C:\Users\cware\Desktop\Steller25Nov\TagTesting25Nov2013\M12.DSG	11-1-2013	15:20:52	260039.000000	5200.780000	0.003906	0.921875	-0.285156	0.332110	-0.422936	0.054128	29.571533	-14.312744	-13.946533
C:\Users\cware\Desktop\Steller25Nov\TagTesting25Nov2013\M12.DSG	11-1-2013	15:20:52	260040.000000	5200.800000	-0.140625	0.906250	-0.335938	0.333945	-0.424771	0.066055	35.034180	3.158569	-4.196167
C:\Users\cware\Desktop\Steller25Nov\TagTesting25Nov2013\M12.DSG	11-1-2013	15:20:52	260041.000000	5200.820000	-0.023438	0.941406	-0.421875	0.332110	-0.424771	0.072477	45.547485	-11.001587	-9.353638
C:\Users\cware\Desktop\Steller25Nov\TagTesting25Nov2013\M12.DSG	11-1-2013	15:20:52	260042.000000	5200.840000	-0.031250	0.984375	-0.550781	0.330275	-0.424771	0.077064	44.387817	-4.913330	-10.635376
C:\Users\cware\Desktop\Steller25Nov\TagTesting25Nov2013\M12.DSG	11-1-2013	15:20:52	260043.000000	5200.860000	-0.105469	0.968750	-0.531250	0.329358	-0.425688	0.088991	29.327393	-7.217407	-17.211914
C:\Users\cware\Desktop\Steller25Nov\TagTesting25Nov2013\M12.DSG	11-1-2013	15:20:52	260044.000000	5200.880000	0.070313	0.992188	-0.449219	0.328440	-0.426606	0.096330	28.121948	-5.218506	-16.403198
C:\Users\cware\Desktop\Steller25Nov\TagTesting25Nov2013\M12.DSG	11-1-2013	15:20:52	260045.000000	5200.900000	-0.035156	0.933594	-0.476563	0.324771	-0.424771	0.105505	36.392212	2.227783	-11.810303
C:\Users\cware\Desktop\Steller25Nov\TagTesting25Nov2013\M12.DSG	11-1-2013	15:20:52	260046.000000	5200.920000	-0.035156	0.882813	-0.425781	0.323853	-0.424771	0.111009	34.637451	-7.888794	-11.138916
C:\Users\cware\Desktop\Steller25Nov\TagTesting25Nov2013\M12.DSG	11-1-2013	15:20:52	260047.000000	5200.940000	0.046875	0.851563	-0.406250	0.322936	-0.424771	0.121101	37.002563	-15.808105	-9.216309
C:\Users\cware\Desktop\Steller25Nov\TagTesting25Nov2013\M12.DSG	11-1-2013	15:20:52	260048.000000	5200.960000	0.003906	0.871094	-0.460938	0.323853	-0.425688	0.125688	31.143188	-3.509521	-10.345459
C:\Users\cware\Desktop\Steller25Nov\TagTesting25Nov2013\M12.DSG	11-1-2013	15:20:52	260049.000000	5200.980000	-0.070313	0.863281	-0.605469	0.320183	-0.422936	0.133028	10.910034	9.918213	-14.892578
C:\Users\cware\Desktop\Steller25Nov\TagTesting25Nov2013\M12.DSG	11-1-2013	15:20:52	260050.000000	5201.000000	0.003906	0.968750	-0.578125	0.317431	-0.422936	0.136697	8.743286	2.838135	-18.386841
C:\Users\cware\Desktop\Steller25Nov\TagTesting25Nov2013\M12.DSG	11-1-2013	15:20:52	260051.000000	5201.020000	-0.050781	0.968750	-0.593750	0.317431	-0.423853	0.144037	18.768311	-18.692017	-10.238647
C:\Users\cware\Desktop\Steller25Nov\TagTesting25Nov2013\M12.DSG	11-1-2013	15:20:52	260052.000000	5201.040000	0.000000	0.910156	-0.507813	0.317431	-0.422936	0.147706	18.295288	16.235352	-5.599976
C:\Users\cware\Desktop\Steller25Nov\TagTesting25Nov2013\M12.DSG	11-1-2013	15:20:52	260053.000000	5201.060000	0.015625	0.859375	-0.523438	0.313761	-0.422936	0.152294	19.607544	-10.726929	-8.529663
C:\Users\cware\Desktop\Steller25Nov\TagTesting25Nov2013\M12.DSG	11-1-2013	15:20:52	260054.000000	5201.080000	-0.027344	0.820313	-0.535156	0.313761	-0.422018	0.155046	22.171021	-11.398315	-6.851196
C:\Users\cware\Desktop\Steller25Nov\TagTesting25Nov2013\M12.DSG	11-1-2013	15:20:52	260055.000000	5201.100000	0.082031	0.824219	-0.496094	0.314679	-0.421101	0.159633	10.208130	-21.224976	-10.986328
C:\Users\cware\Desktop\Steller25Nov\TagTesting25Nov2013\M12.DSG	11-1-2013	15:20:52	260056.000000	5201.120000	0.082031	0.824219	-0.496094	0.313761	-0.422018	0.161468	4.516602	-1.159668	-7.919312
C:\Users\cware\Desktop\Steller25Nov\TagTesting25Nov2013\M12.DSG	11-1-2013	15:20:52	260057.000000	5201.140000	0.003906	0.875000	-0.578125	0.311927	-0.421101	0.163303	0.122070	-9.323120	-8.926392
C:\Users\cware\Desktop\Steller25Nov\TagTesting25Nov2013\M12.DSG	11-1-2013	15:20:52	260058.000000	5201.160000	0.070313	0.921875	-0.546875	0.311927	-0.421101	0.165138	0.930786	-24.002075	-12.817383
C:\Users\cware\Desktop\Steller25Nov\TagTesting25Nov2013\M12.DSG	11-1-2013	15:20:52	260059.000000	5201.180000	0.062500	0.917969	-0.609375	0.312844	-0.420183	0.166972	15.075684	-31.799316	-8.789063
C:\Users\cware\Desktop\Steller25Nov\TagTesting25Nov2013\M12.DSG	11-1-2013	15:20:52	260060.000000	5201.200000	-0.042969	0.863281	-0.613281	0.311009	-0.420183	0.167890	16.479492	-7.751465	-2.761841
C:\Users\cware\Desktop\Steller25Nov\TagTesting25Nov2013\M12.DSG	11-1-2013	15:20:52	260061.000000	5201.220000	-0.011719	0.843750	-0.519531	0.311009	-0.420183	0.169725	-2.166748	-0.076294	-10.177612
C:\Users\cware\Desktop\Steller25Nov\TagTesting25Nov2013\M12.DSG	11-1-2013	15:20:52	260062.000000	5201.240000	0.062500	0.828125	-0.492188	0.310092	-0.420183	0.170642	-9.109497	-12.588501	-12.420654
C:\Users\cware\Desktop\Steller25Nov\TagTesting25Nov2013\M12.DSG	11-1-2013	15:20:52	260063.000000	5201.260000	0.035156	0.804688	-0.500000	0.310092	-0.422018	0.170642	-13.916016	-8.163452	-10.742188
C:\Users\cware\Desktop\Steller25Nov\TagTesting25Nov2013\M12.DSG	11-1-2013	15:20:52	260064.000000	5201.280000	-0.015625	0.789063	-0.507813	0.308257	-0.419266	0.170642	-13.870239	-15.899658	-6.286621
C:\Users\cware\Desktop\Steller25Nov\TagTesting25Nov2013\M12.DSG	11-1-2013	15:20:52	260065.000000	5201.300000	-0.019531	0.863281	-0.609375	0.308257	-0.421101	0.169725	-1.831055	-1.129150	-1.251221
C:\Users\cware\Desktop\Steller25Nov\TagTesting25Nov2013\M12.DSG	11-1-2013	15:20:52	260066.000000	5201.320000	0.066406	0.875000	-0.589844	0.309174	-0.422936	0.168807	-3.051758	-21.865845	-7.141113
C:\Users\cware\Desktop\Steller25Nov\TagTesting25Nov2013\M12.DSG	11-1-2013	15:20:52	260067.000000	5201.340000	-0.066406	0.851563	-0.589844	0.309174	-0.422018	0.166055	-16.983032	-16.143799	-6.530762
C:\Users\cware\Desktop\Steller25Nov\TagTesting25Nov2013\M12.DSG	11-1-2013	15:20:52	260068.000000	5201.360000	0.019531	0.859375	-0.500000	0.308257	-0.421101	0.163303	-24.658203	-4.364014	-3.143311
C:\Users\cware\Desktop\Steller25Nov\TagTesting25Nov2013\M12.DSG	11-1-2013	15:20:52	260069.000000	5201.380000	0.023438	0.824219	-0.511719	0.309174	-0.421101	0.159633	-17.471313	-10.406494	0.198364
C:\Users\cware\Desktop\Steller25Nov\TagTesting25Nov2013\M12.DSG	11-1-2013	15:20:52	260070.000000	5201.400000	0.031250	0.847656	-0.503906	0.311009	-0.422936	0.155046	-21.331787	-25.390625	-3.051758
C:\Users\cware\Desktop\Steller25Nov\TagTesting25Nov2013\M12.DSG	11-1-2013	15:20:52	260071.000000	5201.420000	0.003906	0.863281	-0.554688	0.310092	-0.423853	0.152294	-10.360718	-23.162842	-4.119873
C:\Users\cware\Desktop\Steller25Nov\TagTesting25Nov2013\M12.DSG	11-1-2013	15:20:52	260072.000000	5201.440000	-0.031250	0.882813	-0.574219	0.310092	-0.424771	0.146789	-12.649536	-7.720947	0.991821
C:\Users\cware\Desktop\Steller25Nov\TagTesting25Nov2013\M12.DSG	11-1-2013	15:20:52	260073.000000	5201.460000	0.035156	0.953125	-0.566406	0.311009	-0.425688	0.144954	-26.504517	-19.683838	-8.911133
C:\Users\cware\Desktop\Steller25Nov\TagTesting25Nov2013\M12.DSG	11-1-2013	15:20:52	260074.000000	5201.480000	-0.089844	0.925781	-0.621094	0.311927	-0.425688	0.140367	-33.004761	-8.773804	-6.134033
[truncated: 19,505 more rows]
