# Supplementary material for: Averaged Propulsive Body Acceleration (APBA) Can Be Calculated from Biologging Tags That Incorporate Gyroscopes and Accelerometers to Estimate Swimming Speed, Hydrodynamic Drag and Energy Expenditure for Steller Sea Lions
Source: PLoS One. 2016 Jun 10;11(6):e0157326. doi: 10.1371/journal.pone.0157326 (PMC4902303; doi:10.1371/journal.pone.0157326)
Supplement: S5 Data — Same components as S2. (ZIP) [file pone.0157326.s005.zip › YashaNov_25/M12_PTMP_25_11_13.csv]

FileName	FileDate	FileTime	Sample	Time from Start (s)	Pressure	Temperature
C:\Users\cware\Desktop\Steller25Nov\TagTesting25Nov2013\M12.DSG	11-1-2013	15:20:52	64524.000000	6452.400000	50251.835326	20.000000
C:\Users\cware\Desktop\Steller25Nov\TagTesting25Nov2013\M12.DSG	11-1-2013	15:20:52	64525.000000	6452.500000	50252.781149	20.000000
C:\Users\cware\Desktop\Steller25Nov\TagTesting25Nov2013\M12.DSG	11-1-2013	15:20:52	64526.000000	6452.600000	50253.403410	20.000000
C:\Users\cware\Desktop\Steller25Nov\TagTesting25Nov2013\M12.DSG	11-1-2013	15:20:52	64527.000000	6452.700000	50245.363798	20.000000
C:\Users\cware\Desktop\Steller25Nov\TagTesting25Nov2013\M12.DSG	11-1-2013	15:20:52	64528.000000	6452.800000	50244.990495	20.000000
C:\Users\cware\Desktop\Steller25Nov\TagTesting25Nov2013\M12.DSG	11-1-2013	15:20:52	64529.000000	6452.900000	50254.698248	20.000000
C:\Users\cware\Desktop\Steller25Nov\TagTesting25Nov2013\M12.DSG	11-1-2013	15:20:52	64530.000000	6453.000000	50247.529578	20.000000
C:\Users\cware\Desktop\Steller25Nov\TagTesting25Nov2013\M12.DSG	11-1-2013	15:20:52	64531.000000	6453.100000	50243.522301	20.000000
C:\Users\cware\Desktop\Steller25Nov\TagTesting25Nov2013\M12.DSG	11-1-2013	15:20:52	64532.000000	6453.200000	50235.134122	20.000000
C:\Users\cware\Desktop\Steller25Nov\TagTesting25Nov2013\M12.DSG	11-1-2013	15:20:52	64533.000000	6453.300000	50192.944117	20.000000
C:\Users\cware\Desktop\Steller25Nov\TagTesting25Nov2013\M12.DSG	11-1-2013	15:20:52	64534.000000	6453.400000	50169.248003	20.000000
C:\Users\cware\Desktop\Steller25Nov\TagTesting25Nov2013\M12.DSG	11-1-2013	15:20:52	64535.000000	6453.500000	50129.148761	20.000000
C:\Users\cware\Desktop\Steller25Nov\TagTesting25Nov2013\M12.DSG	11-1-2013	15:20:52	64536.000000	6453.600000	50113.343142	20.000000
C:\Users\cware\Desktop\Steller25Nov\TagTesting25Nov2013\M12.DSG	11-1-2013	15:20:52	64537.000000	6453.700000	50088.302968	20.000000
C:\Users\cware\Desktop\Steller25Nov\TagTesting25Nov2013\M12.DSG	11-1-2013	15:20:52	64538.000000	6453.800000	50061.943528	20.000000
C:\Users\cware\Desktop\Steller25Nov\TagTesting25Nov2013\M12.DSG	11-1-2013	15:20:52	64539.000000	6453.900000	50028.440360	20.000000
C:\Users\cware\Desktop\Steller25Nov\TagTesting25Nov2013\M12.DSG	11-1-2013	15:20:52	64540.000000	6454.000000	50006.885257	20.000000
C:\Users\cware\Desktop\Steller25Nov\TagTesting25Nov2013\M12.DSG	11-1-2013	15:20:52	64541.000000	6454.100000	49966.561652	20.000000
C:\Users\cware\Desktop\Steller25Nov\TagTesting25Nov2013\M12.DSG	11-1-2013	15:20:52	64542.000000	6454.200000	49934.601923	20.000000
C:\Users\cware\Desktop\Steller25Nov\TagTesting25Nov2013\M12.DSG	11-1-2013	15:20:52	64543.000000	6454.300000	49906.350802	20.000000
C:\Users\cware\Desktop\Steller25Nov\TagTesting25Nov2013\M12.DSG	11-1-2013	15:20:52	64544.000000	6454.400000	49877.900408	20.000000
C:\Users\cware\Desktop\Steller25Nov\TagTesting25Nov2013\M12.DSG	11-1-2013	15:20:52	64545.000000	6454.500000	49845.741196	20.000000
C:\Users\cware\Desktop\Steller25Nov\TagTesting25Nov2013\M12.DSG	11-1-2013	15:20:52	64546.000000	6454.600000	49817.340973	20.000000
C:\Users\cware\Desktop\Steller25Nov\TagTesting25Nov2013\M12.DSG	11-1-2013	15:20:52	64547.000000	6454.700000	49799.568651	20.000000
C:\Users\cware\Desktop\Steller25Nov\TagTesting25Nov2013\M12.DSG	11-1-2013	15:20:52	64548.000000	6454.800000	49755.760845	20.000000
C:\Users\cware\Desktop\Steller25Nov\TagTesting25Nov2013\M12.DSG	11-1-2013	15:20:52	64549.000000	6454.900000	49732.089639	20.000000
C:\Users\cware\Desktop\Steller25Nov\TagTesting25Nov2013\M12.DSG	11-1-2013	15:20:52	64550.000000	6455.000000	49702.643675	20.000000
C:\Users\cware\Desktop\Steller25Nov\TagTesting25Nov2013\M12.DSG	11-1-2013	15:20:52	64551.000000	6455.100000	49677.678132	20.000000
C:\Users\cware\Desktop\Steller25Nov\TagTesting25Nov2013\M12.DSG	11-1-2013	15:20:52	64552.000000	6455.200000	49646.116207	20.000000
C:\Users\cware\Desktop\Steller25Nov\TagTesting25Nov2013\M12.DSG	11-1-2013	15:20:52	64553.000000	6455.300000	49629.638900	20.000000
C:\Users\cware\Desktop\Steller25Nov\TagTesting25Nov2013\M12.DSG	11-1-2013	15:20:52	64554.000000	6455.400000	49608.730371	20.000000
C:\Users\cware\Desktop\Steller25Nov\TagTesting25Nov2013\M12.DSG	11-1-2013	15:20:52	64555.000000	6455.500000	49584.934608	20.000000
C:\Users\cware\Desktop\Steller25Nov\TagTesting25Nov2013\M12.DSG	11-1-2013	15:20:52	64556.000000	6455.600000	49573.410181	20.000000
C:\Users\cware\Desktop\Steller25Nov\TagTesting25Nov2013\M12.DSG	11-1-2013	15:20:52	64557.000000	6455.700000	49553.970581	20.000000
C:\Users\cware\Desktop\Steller25Nov\TagTesting25Nov2013\M12.DSG	11-1-2013	15:20:52	64558.000000	6455.800000	49539.060583	20.000000
C:\Users\cware\Desktop\Steller25Nov\TagTesting25Nov2013\M12.DSG	11-1-2013	15:20:52	64559.000000	6455.900000	49519.297387	20.000000
C:\Users\cware\Desktop\Steller25Nov\TagTesting25Nov2013\M12.DSG	11-1-2013	15:20:52	64560.000000	6456.000000	49505.756316	20.000000
C:\Users\cware\Desktop\Steller25Nov\TagTesting25Nov2013\M12.DSG	11-1-2013	15:20:52	64561.000000	6456.100000	49495.898166	20.000000
C:\Users\cware\Desktop\Steller25Nov\TagTesting25Nov2013\M12.DSG	11-1-2013	15:20:52	64562.000000	6456.200000	49487.707807	20.000000
C:\Users\cware\Desktop\Steller25Nov\TagTesting25Nov2013\M12.DSG	11-1-2013	15:20:52	64563.000000	6456.300000	49489.598637	20.000000
C:\Users\cware\Desktop\Steller25Nov\TagTesting25Nov2013\M12.DSG	11-1-2013	15:20:52	64564.000000	6456.400000	49488.304136	20.000000
C:\Users\cware\Desktop\Steller25Nov\TagTesting25Nov2013\M12.DSG	11-1-2013	15:20:52	64565.000000	6456.500000	49490.669005	20.000000
C:\Users\cware\Desktop\Steller25Nov\TagTesting25Nov2013\M12.DSG	11-1-2013	15:20:52	64566.000000	6456.600000	49495.099692	20.000000
C:\Users\cware\Desktop\Steller25Nov\TagTesting25Nov2013\M12.DSG	11-1-2013	15:20:52	64567.000000	6456.700000	49492.336871	20.000000
C:\Users\cware\Desktop\Steller25Nov\TagTesting25Nov2013\M12.DSG	11-1-2013	15:20:52	64568.000000	6456.800000	49490.893372	20.000000
C:\Users\cware\Desktop\Steller25Nov\TagTesting25Nov2013\M12.DSG	11-1-2013	15:20:52	64569.000000	6456.900000	49490.271292	20.000000
C:\Users\cware\Desktop\Steller25Nov\TagTesting25Nov2013\M12.DSG	11-1-2013	15:20:52	64570.000000	6457.000000	49490.097012	20.000000
C:\Users\cware\Desktop\Steller25Nov\TagTesting25Nov2013\M12.DSG	11-1-2013	15:20:52	64571.000000	6457.100000	49491.690048	20.000000
C:\Users\cware\Desktop\Steller25Nov\TagTesting25Nov2013\M12.DSG	11-1-2013	15:20:52	64572.000000	6457.200000	49491.391235	20.000000
C:\Users\cware\Desktop\Steller25Nov\TagTesting25Nov2013\M12.DSG	11-1-2013	15:20:52	64573.000000	6457.300000	49489.649248	20.000000
C:\Users\cware\Desktop\Steller25Nov\TagTesting25Nov2013\M12.DSG	11-1-2013	15:20:52	64574.000000	6457.400000	49494.179728	20.000000
C:\Users\cware\Desktop\Steller25Nov\TagTesting25Nov2013\M12.DSG	11-1-2013	15:20:52	64575.000000	6457.500000	49493.411784	20.000000
C:\Users\cware\Desktop\Steller25Nov\TagTesting25Nov2013\M12.DSG	11-1-2013	15:20:52	64576.000000	6457.600000	49490.500897	20.000000
C:\Users\cware\Desktop\Steller25Nov\TagTesting25Nov2013\M12.DSG	11-1-2013	15:20:52	64577.000000	6457.700000	49505.659717	20.000000
C:\Users\cware\Desktop\Steller25Nov\TagTesting25Nov2013\M12.DSG	11-1-2013	15:20:52	64578.000000	6457.800000	49543.245511	20.000000
C:\Users\cware\Desktop\Steller25Nov\TagTesting25Nov2013\M12.DSG	11-1-2013	15:20:52	64579.000000	6457.900000	49580.507191	20.000000
C:\Users\cware\Desktop\Steller25Nov\TagTesting25Nov2013\M12.DSG	11-1-2013	15:20:52	64580.000000	6458.000000	49613.313937	20.000000
C:\Users\cware\Desktop\Steller25Nov\TagTesting25Nov2013\M12.DSG	11-1-2013	15:20:52	64581.000000	6458.100000	49642.660191	20.000000
C:\Users\cware\Desktop\Steller25Nov\TagTesting25Nov2013\M12.DSG	11-1-2013	15:20:52	64582.000000	6458.200000	49648.161048	20.000000
C:\Users\cware\Desktop\Steller25Nov\TagTesting25Nov2013\M12.DSG	11-1-2013	15:20:52	64583.000000	6458.300000	49658.938889	20.000000
C:\Users\cware\Desktop\Steller25Nov\TagTesting25Nov2013\M12.DSG	11-1-2013	15:20:52	64584.000000	6458.400000	49654.732378	20.000000
C:\Users\cware\Desktop\Steller25Nov\TagTesting25Nov2013\M12.DSG	11-1-2013	15:20:52	64585.000000	6458.500000	49642.735173	20.000000
C:\Users\cware\Desktop\Steller25Nov\TagTesting25Nov2013\M12.DSG	11-1-2013	15:20:52	64586.000000	6458.600000	49659.785675	20.000000
C:\Users\cware\Desktop\Steller25Nov\TagTesting25Nov2013\M12.DSG	11-1-2013	15:20:52	64587.000000	6458.700000	49666.780135	20.000000
C:\Users\cware\Desktop\Steller25Nov\TagTesting25Nov2013\M12.DSG	11-1-2013	15:20:52	64588.000000	6458.800000	49682.909404	20.000000
C:\Users\cware\Desktop\Steller25Nov\TagTesting25Nov2013\M12.DSG	11-1-2013	15:20:52	64589.000000	6458.900000	49705.809634	20.000000
C:\Users\cware\Desktop\Steller25Nov\TagTesting25Nov2013\M12.DSG	11-1-2013	15:20:52	64590.000000	6459.000000	49724.079481	20.000000
C:\Users\cware\Desktop\Steller25Nov\TagTesting25Nov2013\M12.DSG	11-1-2013	15:20:52	64591.000000	6459.100000	49718.653288	20.000000
C:\Users\cware\Desktop\Steller25Nov\TagTesting25Nov2013\M12.DSG	11-1-2013	15:20:52	64592.000000	6459.200000	49734.508975	20.000000
C:\Users\cware\Desktop\Steller25Nov\TagTesting25Nov2013\M12.DSG	11-1-2013	15:20:52	64593.000000	6459.300000	49746.058543	20.000000
C:\Users\cware\Desktop\Steller25Nov\TagTesting25Nov2013\M12.DSG	11-1-2013	15:20:52	64594.000000	6459.400000	49748.423361	20.000000
C:\Users\cware\Desktop\Steller25Nov\TagTesting25Nov2013\M12.DSG	11-1-2013	15:20:52	64595.000000	6459.500000	49772.343603	20.000000
C:\Users\cware\Desktop\Steller25Nov\TagTesting25Nov2013\M12.DSG	11-1-2013	15:20:52	64596.000000	6459.600000	49782.922496	20.000000
C:\Users\cware\Desktop\Steller25Nov\TagTesting25Nov2013\M12.DSG	11-1-2013	15:20:52	64597.000000	6459.700000	49792.704577	20.000000
C:\Users\cware\Desktop\Steller25Nov\TagTesting25Nov2013\M12.DSG	11-1-2013	15:20:52	64598.000000	6459.800000	49804.005064	20.000000
C:\Users\cware\Desktop\Steller25Nov\TagTesting25Nov2013\M12.DSG	11-1-2013	15:20:52	64599.000000	6459.900000	49798.529265	20.000000
C:\Users\cware\Desktop\Steller25Nov\TagTesting25Nov2013\M12.DSG	11-1-2013	15:20:52	64600.000000	6460.000000	49813.339299	20.000000
C:\Users\cware\Desktop\Steller25Nov\TagTesting25Nov2013\M12.DSG	11-1-2013	15:20:52	64601.000000	6460.100000	49817.620720	20.000000
C:\Users\cware\Desktop\Steller25Nov\TagTesting25Nov2013\M12.DSG	11-1-2013	15:20:52	64602.000000	6460.200000	49828.920928	20.000000
C:\Users\cware\Desktop\Steller25Nov\TagTesting25Nov2013\M12.DSG	11-1-2013	15:20:52	64603.000000	6460.300000	49844.926158	20.000000
C:\Users\cware\Desktop\Steller25Nov\TagTesting25Nov2013\M12.DSG	11-1-2013	15:20:52	64604.000000	6460.400000	49860.407938	20.000000
C:\Users\cware\Desktop\Steller25Nov\TagTesting25Nov2013\M12.DSG	11-1-2013	15:20:52	64605.000000	6460.500000	49868.373366	20.000000
C:\Users\cware\Desktop\Steller25Nov\TagTesting25Nov2013\M12.DSG	11-1-2013	15:20:52	64606.000000	6460.600000	49877.309279	20.000000
C:\Users\cware\Desktop\Steller25Nov\TagTesting25Nov2013\M12.DSG	11-1-2013	15:20:52	64607.000000	6460.700000	49886.493827	20.000000
C:\Users\cware\Desktop\Steller25Nov\TagTesting25Nov2013\M12.DSG	11-1-2013	15:20:52	64608.000000	6460.800000	49889.754748	20.000000
C:\Users\cware\Desktop\Steller25Nov\TagTesting25Nov2013\M12.DSG	11-1-2013	15:20:52	64609.000000	6460.900000	49884.179052	20.000000
C:\Users\cware\Desktop\Steller25Nov\TagTesting25Nov2013\M12.DSG	11-1-2013	15:20:52	64610.000000	6461.000000	49885.124888	20.000000
C:\Users\cware\Desktop\Steller25Nov\TagTesting25Nov2013\M12.DSG	11-1-2013	15:20:52	64611.000000	6461.100000	49899.511767	20.000000
C:\Users\cware\Desktop\Steller25Nov\TagTesting25Nov2013\M12.DSG	11-1-2013	15:20:52	64612.000000	6461.200000	49909.741994	20.000000
C:\Users\cware\Desktop\Steller25Nov\TagTesting25Nov2013\M12.DSG	11-1-2013	15:20:52	64613.000000	6461.300000	49922.013371	20.000000
C:\Users\cware\Desktop\Steller25Nov\TagTesting25Nov2013\M12.DSG	11-1-2013	15:20:52	64614.000000	6461.400000	49935.354713	20.000000
C:\Users\cware\Desktop\Steller25Nov\TagTesting25Nov2013\M12.DSG	11-1-2013	15:20:52	64615.000000	6461.500000	49927.115752	20.000000
C:\Users\cware\Desktop\Steller25Nov\TagTesting25Nov2013\M12.DSG	11-1-2013	15:20:52	64616.000000	6461.600000	49946.281898	20.000000
C:\Users\cware\Desktop\Steller25Nov\TagTesting25Nov2013\M12.DSG	11-1-2013	15:20:52	64617.000000	6461.700000	49950.786825	20.000000
C:\Users\cware\Desktop\Steller25Nov\TagTesting25Nov2013\M12.DSG	11-1-2013	15:20:52	64618.000000	6461.800000	49956.711060	20.000000
C:\Users\cware\Desktop\Steller25Nov\TagTesting25Nov2013\M12.DSG	11-1-2013	15:20:52	64619.000000	6461.900000	49974.707057	20.000000
C:\Users\cware\Desktop\Steller25Nov\TagTesting25Nov2013\M12.DSG	11-1-2013	15:20:52	64620.000000	6462.000000	49958.254118	20.000000
C:\Users\cware\Desktop\Steller25Nov\TagTesting25Nov2013\M12.DSG	11-1-2013	15:20:52	64621.000000	6462.100000	49980.431880	20.000000
C:\Users\cware\Desktop\Steller25Nov\TagTesting25Nov2013\M12.DSG	11-1-2013	15:20:52	64622.000000	6462.200000	49984.165546	20.000000
C:\Users\cware\Desktop\Steller25Nov\TagTesting25Nov2013\M12.DSG	11-1-2013	15:20:52	64623.000000	6462.300000	50001.713681	20.000000
C:\Users\cware\Desktop\Steller25Nov\TagTesting25Nov2013\M12.DSG	11-1-2013	15:20:52	64624.000000	6462.400000	49992.877462	20.000000
C:\Users\cware\Desktop\Steller25Nov\TagTesting25Nov2013\M12.DSG	11-1-2013	15:20:52	64625.000000	6462.500000	50007.438516	20.000000
C:\Users\cware\Desktop\Steller25Nov\TagTesting25Nov2013\M12.DSG	11-1-2013	15:20:52	64626.000000	6462.600000	49993.698580	20.000000
C:\Users\cware\Desktop\Steller25Nov\TagTesting25Nov2013\M12.DSG	11-1-2013	15:20:52	64627.000000	6462.700000	49992.951772	20.000000
C:\Users\cware\Desktop\Steller25Nov\TagTesting25Nov2013\M12.DSG	11-1-2013	15:20:52	64628.000000	6462.800000	49998.178831	20.000000
C:\Users\cware\Desktop\Steller25Nov\TagTesting25Nov2013\M12.DSG	11-1-2013	15:20:52	64629.000000	6462.900000	49999.821755	20.000000
C:\Users\cware\Desktop\Steller25Nov\TagTesting25Nov2013\M12.DSG	11-1-2013	15:20:52	64630.000000	6463.000000	49999.572459	20.000000
C:\Users\cware\Desktop\Steller25Nov\TagTesting25Nov2013\M12.DSG	11-1-2013	15:20:52	64631.000000	6463.100000	50013.561406	20.000000
C:\Users\cware\Desktop\Steller25Nov\TagTesting25Nov2013\M12.DSG	11-1-2013	15:20:52	64632.000000	6463.200000	50000.916822	20.000000
C:\Users\cware\Desktop\Steller25Nov\TagTesting25Nov2013\M12.DSG	11-1-2013	15:20:52	64633.000000	6463.300000	50009.777690	20.000000
C:\Users\cware\Desktop\Steller25Nov\TagTesting25Nov2013\M12.DSG	11-1-2013	15:20:52	64634.000000	6463.400000	50008.259559	20.000000
C:\Users\cware\Desktop\Steller25Nov\TagTesting25Nov2013\M12.DSG	11-1-2013	15:20:52	64635.000000	6463.500000	50012.839453	20.000000
C:\Users\cware\Desktop\Steller25Nov\TagTesting25Nov2013\M12.DSG	11-1-2013	15:20:52	64636.000000	6463.600000	50008.209615	20.000000
C:\Users\cware\Desktop\Steller25Nov\TagTesting25Nov2013\M12.DSG	11-1-2013	15:20:52	64637.000000	6463.700000	50009.404295	20.000000
C:\Users\cware\Desktop\Steller25Nov\TagTesting25Nov2013\M12.DSG	11-1-2013	15:20:52	64638.000000	6463.800000	50003.579772	20.000000
C:\Users\cware\Desktop\Steller25Nov\TagTesting25Nov2013\M12.DSG	11-1-2013	15:20:52	64639.000000	6463.900000	50004.625203	20.000000
C:\Users\cware\Desktop\Steller25Nov\TagTesting25Nov2013\M12.DSG	11-1-2013	15:20:52	64640.000000	6464.000000	50010.275304	20.000000
C:\Users\cware\Desktop\Steller25Nov\TagTesting25Nov2013\M12.DSG	11-1-2013	15:20:52	64641.000000	6464.100000	50007.313180	20.000000
C:\Users\cware\Desktop\Steller25Nov\TagTesting25Nov2013\M12.DSG	11-1-2013	15:20:52	64642.000000	6464.200000	49997.008459	20.000000
C:\Users\cware\Desktop\Steller25Nov\TagTesting25Nov2013\M12.DSG	11-1-2013	15:20:52	64643.000000	6464.300000	50004.500467	20.000000
C:\Users\cware\Desktop\Steller25Nov\TagTesting25Nov2013\M12.DSG	11-1-2013	15:20:52	64644.000000	6464.400000	50015.651880	20.000000
C:\Users\cware\Desktop\Steller25Nov\TagTesting25Nov2013\M12.DSG	11-1-2013	15:20:52	64645.000000	6464.500000	50020.853773	20.000000
C:\Users\cware\Desktop\Steller25Nov\TagTesting25Nov2013\M12.DSG	11-1-2013	15:20:52	64646.000000	6464.600000	50023.890789	20.000000
C:\Users\cware\Desktop\Steller25Nov\TagTesting25Nov2013\M12.DSG	11-1-2013	15:20:52	64647.000000	6464.700000	50035.390123	20.000000
C:\Users\cware\Desktop\Steller25Nov\TagTesting25Nov2013\M12.DSG	11-1-2013	15:20:52	64648.000000	6464.800000	50018.837778	20.000000
C:\Users\cware\Desktop\Steller25Nov\TagTesting25Nov2013\M12.DSG	11-1-2013	15:20:52	64649.000000	6464.900000	50012.590175	20.000000
C:\Users\cware\Desktop\Steller25Nov\TagTesting25Nov2013\M12.DSG	11-1-2013	15:20:52	64650.000000	6465.000000	49999.323308	20.000000
C:\Users\cware\Desktop\Steller25Nov\TagTesting25Nov2013\M12.DSG	11-1-2013	15:20:52	64651.000000	6465.100000	50008.308762	20.000000
C:\Users\cware\Desktop\Steller25Nov\TagTesting25Nov2013\M12.DSG	11-1-2013	15:20:52	64652.000000	6465.200000	49989.491337	20.000000
C:\Users\cware\Desktop\Steller25Nov\TagTesting25Nov2013\M12.DSG	11-1-2013	15:20:52	64653.000000	6465.300000	49997.058009	20.000000
C:\Users\cware\Desktop\Steller25Nov\TagTesting25Nov2013\M12.DSG	11-1-2013	15:20:52	64654.000000	6465.400000	49997.630765	20.000000
C:\Users\cware\Desktop\Steller25Nov\TagTesting25Nov2013\M12.DSG	11-1-2013	15:20:52	64655.000000	6465.500000	49987.151417	20.000000
C:\Users\cware\Desktop\Steller25Nov\TagTesting25Nov2013\M12.DSG	11-1-2013	15:20:52	64656.000000	6465.600000	50001.886931	20.000000
C:\Users\cware\Desktop\Steller25Nov\TagTesting25Nov2013\M12.DSG	11-1-2013	15:20:52	64657.000000	6465.700000	49997.307322	20.000000
C:\Users\cware\Desktop\Steller25Nov\TagTesting25Nov2013\M12.DSG	11-1-2013	15:20:52	64658.000000	6465.800000	49997.207679	20.000000
C:\Users\cware\Desktop\Steller25Nov\TagTesting25Nov2013\M12.DSG	11-1-2013	15:20:52	64659.000000	6465.900000	49996.585435	20.000000
C:\Users\cware\Desktop\Steller25Nov\TagTesting25Nov2013\M12.DSG	11-1-2013	15:20:52	64660.000000	6466.000000	50000.344097	20.000000
C:\Users\cware\Desktop\Steller25Nov\TagTesting25Nov2013\M12.DSG	11-1-2013	15:20:52	64661.000000	6466.100000	49990.088983	20.000000
C:\Users\cware\Desktop\Steller25Nov\TagTesting25Nov2013\M12.DSG	11-1-2013	15:20:52	64662.000000	6466.200000	50001.738032	20.000000
C:\Users\cware\Desktop\Steller25Nov\TagTesting25Nov2013\M12.DSG	11-1-2013	15:20:52	64663.000000	6466.300000	50003.331082	20.000000
C:\Users\cware\Desktop\Steller25Nov\TagTesting25Nov2013\M12.DSG	11-1-2013	15:20:52	64664.000000	6466.400000	50000.991390	20.000000
C:\Users\cware\Desktop\Steller25Nov\TagTesting25Nov2013\M12.DSG	11-1-2013	15:20:52	64665.000000	6466.500000	50005.969356	20.000000
C:\Users\cware\Desktop\Steller25Nov\TagTesting25Nov2013\M12.DSG	11-1-2013	15:20:52	64666.000000	6466.600000	50012.889239	20.000000
C:\Users\cware\Desktop\Steller25Nov\TagTesting25Nov2013\M12.DSG	11-1-2013	15:20:52	64667.000000	6466.700000	50010.474927	20.000000
C:\Users\cware\Desktop\Steller25Nov\TagTesting25Nov2013\M12.DSG	11-1-2013	15:20:52	64668.000000	6466.800000	50011.918785	20.000000
C:\Users\cware\Desktop\Steller25Nov\TagTesting25Nov2013\M12.DSG	11-1-2013	15:20:52	64669.000000	6466.900000	50013.536357	20.000000
C:\Users\cware\Desktop\Steller25Nov\TagTesting25Nov2013\M12.DSG	11-1-2013	15:20:52	64670.000000	6467.000000	50017.021288	20.000000
C:\Users\cware\Desktop\Steller25Nov\TagTesting25Nov2013\M12.DSG	11-1-2013	15:20:52	64671.000000	6467.100000	50022.472626	20.000000
C:\Users\cware\Desktop\Steller25Nov\TagTesting25Nov2013\M12.DSG	11-1-2013	15:20:52	64672.000000	6467.200000	50024.862218	20.000000
C:\Users\cware\Desktop\Steller25Nov\TagTesting25Nov2013\M12.DSG	11-1-2013	15:20:52	64673.000000	6467.300000	50037.631221	20.000000
C:\Users\cware\Desktop\Steller25Nov\TagTesting25Nov2013\M12.DSG	11-1-2013	15:20:52	64674.000000	6467.400000	50030.089475	20.000000
C:\Users\cware\Desktop\Steller25Nov\TagTesting25Nov2013\M12.DSG	11-1-2013	15:20:52	64675.000000	6467.500000	50032.030981	20.000000
C:\Users\cware\Desktop\Steller25Nov\TagTesting25Nov2013\M12.DSG	11-1-2013	15:20:52	64676.000000	6467.600000	50022.049795	20.000000
C:\Users\cware\Desktop\Steller25Nov\TagTesting25Nov2013\M12.DSG	11-1-2013	15:20:52	64677.000000	6467.700000	50011.122676	20.000000
C:\Users\cware\Desktop\Steller25Nov\TagTesting25Nov2013\M12.DSG	11-1-2013	15:20:52	64678.000000	6467.800000	50013.985360	20.000000
C:\Users\cware\Desktop\Steller25Nov\TagTesting25Nov2013\M12.DSG	11-1-2013	15:20:52	64679.000000	6467.900000	50009.231167	20.000000
C:\Users\cware\Desktop\Steller25Nov\TagTesting25Nov2013\M12.DSG	11-1-2013	15:20:52	64680.000000	6468.000000	50002.485520	20.000000
C:\Users\cware\Desktop\Steller25Nov\TagTesting25Nov2013\M12.DSG	11-1-2013	15:20:52	64681.000000	6468.100000	49999.872024	20.000000
C:\Users\cware\Desktop\Steller25Nov\TagTesting25Nov2013\M12.DSG	11-1-2013	15:20:52	64682.000000	6468.200000	49986.057800	20.000000
C:\Users\cware\Desktop\Steller25Nov\TagTesting25Nov2013\M12.DSG	11-1-2013	15:20:52	64683.000000	6468.300000	49992.081648	20.000000
C:\Users\cware\Desktop\Steller25Nov\TagTesting25Nov2013\M12.DSG	11-1-2013	15:20:52	64684.000000	6468.400000	49986.705049	20.000000
C:\Users\cware\Desktop\Steller25Nov\TagTesting25Nov2013\M12.DSG	11-1-2013	15:20:52	64685.000000	6468.500000	49980.880764	20.000000
C:\Users\cware\Desktop\Steller25Nov\TagTesting25Nov2013\M12.DSG	11-1-2013	15:20:52	64686.000000	6468.600000	49981.801573	20.000000
C:\Users\cware\Desktop\Steller25Nov\TagTesting25Nov2013\M12.DSG	11-1-2013	15:20:52	64687.000000	6468.700000	49983.021573	20.000000
C:\Users\cware\Desktop\Steller25Nov\TagTesting25Nov2013\M12.DSG	11-1-2013	15:20:52	64688.000000	6468.800000	49980.059457	20.000000
C:\Users\cware\Desktop\Steller25Nov\TagTesting25Nov2013\M12.DSG	11-1-2013	15:20:52	64689.000000	6468.900000	49971.496843	20.000000
C:\Users\cware\Desktop\Steller25Nov\TagTesting25Nov2013\M12.DSG	11-1-2013	15:20:52	64690.000000	6469.000000	49971.646478	20.000000
C:\Users\cware\Desktop\Steller25Nov\TagTesting25Nov2013\M12.DSG	11-1-2013	15:20:52	64691.000000	6469.100000	49970.750468	20.000000
C:\Users\cware\Desktop\Steller25Nov\TagTesting25Nov2013\M12.DSG	11-1-2013	15:20:52	64692.000000	6469.200000	49968.111747	20.000000
C:\Users\cware\Desktop\Steller25Nov\TagTesting25Nov2013\M12.DSG	11-1-2013	15:20:52	64693.000000	6469.300000	49958.280007	20.000000
C:\Users\cware\Desktop\Steller25Nov\TagTesting25Nov2013\M12.DSG	11-1-2013	15:20:52	64694.000000	6469.400000	49965.822109	20.000000
C:\Users\cware\Desktop\Steller25Nov\TagTesting25Nov2013\M12.DSG	11-1-2013	15:20:52	64695.000000	6469.500000	49962.138308	20.000000
C:\Users\cware\Desktop\Steller25Nov\TagTesting25Nov2013\M12.DSG	11-1-2013	15:20:52	64696.000000	6469.600000	49967.763760	20.000000
C:\Users\cware\Desktop\Steller25Nov\TagTesting25Nov2013\M12.DSG	11-1-2013	15:20:52	64697.000000	6469.700000	49966.818077	20.000000
C:\Users\cware\Desktop\Steller25Nov\TagTesting25Nov2013\M12.DSG	11-1-2013	15:20:52	64698.000000	6469.800000	49965.101011	20.000000
C:\Users\cware\Desktop\Steller25Nov\TagTesting25Nov2013\M12.DSG	11-1-2013	15:20:52	64699.000000	6469.900000	49974.534486	20.000000
C:\Users\cware\Desktop\Steller25Nov\TagTesting25Nov2013\M12.DSG	11-1-2013	15:20:52	64700.000000	6470.000000	49981.105975	20.000000
C:\Users\cware\Desktop\Steller25Nov\TagTesting25Nov2013\M12.DSG	11-1-2013	15:20:52	64701.000000	6470.100000	49986.806191	20.000000
C:\Users\cware\Desktop\Steller25Nov\TagTesting25Nov2013\M12.DSG	11-1-2013	15:20:52	64702.000000	6470.200000	49996.862086	20.000000
C:\Users\cware\Desktop\Steller25Nov\TagTesting25Nov2013\M12.DSG	11-1-2013	15:20:52	64703.000000	6470.300000	49994.871057	20.000000
C:\Users\cware\Desktop\Steller25Nov\TagTesting25Nov2013\M12.DSG	11-1-2013	15:20:52	64704.000000	6470.400000	50011.324313	20.000000
C:\Users\cware\Desktop\Steller25Nov\TagTesting25Nov2013\M12.DSG	11-1-2013	15:20:52	64705.000000	6470.500000	50001.342995	20.000000
C:\Users\cware\Desktop\Steller25Nov\TagTesting25Nov2013\M12.DSG	11-1-2013	15:20:52	64706.000000	6470.600000	50020.932086	20.000000
C:\Users\cware\Desktop\Steller25Nov\TagTesting25Nov2013\M12.DSG	11-1-2013	15:20:52	64707.000000	6470.700000	50002.438348	20.000000
C:\Users\cware\Desktop\Steller25Nov\TagTesting25Nov2013\M12.DSG	11-1-2013	15:20:52	64708.000000	6470.800000	49997.186353	20.000000
C:\Users\cware\Desktop\Steller25Nov\TagTesting25Nov2013\M12.DSG	11-1-2013	15:20:52	64709.000000	6470.900000	49994.871618	20.000000
C:\Users\cware\Desktop\Steller25Nov\TagTesting25Nov2013\M12.DSG	11-1-2013	15:20:52	64710.000000	6471.000000	49996.788369	20.000000
C:\Users\cware\Desktop\Steller25Nov\TagTesting25Nov2013\M12.DSG	11-1-2013	15:20:52	64711.000000	6471.100000	50002.140042	20.000000
C:\Users\cware\Desktop\Steller25Nov\TagTesting25Nov2013\M12.DSG	11-1-2013	15:20:52	64712.000000	6471.200000	49996.863340	20.000000
C:\Users\cware\Desktop\Steller25Nov\TagTesting25Nov2013\M12.DSG	11-1-2013	15:20:52	64713.000000	6471.300000	49996.315685	20.000000
C:\Users\cware\Desktop\Steller25Nov\TagTesting25Nov2013\M12.DSG	11-1-2013	15:20:52	64714.000000	6471.400000	49999.178224	20.000000
C:\Users\cware\Desktop\Steller25Nov\TagTesting25Nov2013\M12.DSG	11-1-2013	15:20:52	64715.000000	6471.500000	49996.963110	20.000000
C:\Users\cware\Desktop\Steller25Nov\TagTesting25Nov2013\M12.DSG	11-1-2013	15:20:52	64716.000000	6471.600000	49995.569285	20.000000
C:\Users\cware\Desktop\Steller25Nov\TagTesting25Nov2013\M12.DSG	11-1-2013	15:20:52	64717.000000	6471.700000	49997.386362	20.000000
C:\Users\cware\Desktop\Steller25Nov\TagTesting25Nov2013\M12.DSG	11-1-2013	15:20:52	64718.000000	6471.800000	49993.229772	20.000000
C:\Users\cware\Desktop\Steller25Nov\TagTesting25Nov2013\M12.DSG	11-1-2013	15:20:52	64719.000000	6471.900000	49988.625114	20.000000
C:\Users\cware\Desktop\Steller25Nov\TagTesting25Nov2013\M12.DSG	11-1-2013	15:20:52	64720.000000	6472.000000	49986.409829	20.000000
C:\Users\cware\Desktop\Steller25Nov\TagTesting25Nov2013\M12.DSG	11-1-2013	15:20:52	64721.000000	6472.100000	49990.815763	20.000000
C:\Users\cware\Desktop\Steller25Nov\TagTesting25Nov2013\M12.DSG	11-1-2013	15:20:52	64722.000000	6472.200000	49993.528868	20.000000
C:\Users\cware\Desktop\Steller25Nov\TagTesting25Nov2013\M12.DSG	11-1-2013	15:20:52	64723.000000	6472.300000	49995.619838	20.000000
C:\Users\cware\Desktop\Steller25Nov\TagTesting25Nov2013\M12.DSG	11-1-2013	15:20:52	64724.000000	6472.400000	49996.789978	20.000000
C:\Users\cware\Desktop\Steller25Nov\TagTesting25Nov2013\M12.DSG	11-1-2013	15:20:52	64725.000000	6472.500000	49995.022582	20.000000
C:\Users\cware\Desktop\Steller25Nov\TagTesting25Nov2013\M12.DSG	11-1-2013	15:20:52	64726.000000	6472.600000	49994.251408	20.000000
C:\Users\cware\Desktop\Steller25Nov\TagTesting25Nov2013\M12.DSG	11-1-2013	15:20:52	64727.000000	6472.700000	49995.296755	20.000000
C:\Users\cware\Desktop\Steller25Nov\TagTesting25Nov2013\M12.DSG	11-1-2013	15:20:52	64728.000000	6472.800000	49991.936774	20.000000
C:\Users\cware\Desktop\Steller25Nov\TagTesting25Nov2013\M12.DSG	11-1-2013	15:20:52	64729.000000	6472.900000	49989.173781	20.000000
C:\Users\cware\Desktop\Steller25Nov\TagTesting25Nov2013\M12.DSG	11-1-2013	15:20:52	64730.000000	6473.000000	49989.173646	20.000000
C:\Users\cware\Desktop\Steller25Nov\TagTesting25Nov2013\M12.DSG	11-1-2013	15:20:52	64731.000000	6473.100000	49991.936936	20.000000
C:\Users\cware\Desktop\Steller25Nov\TagTesting25Nov2013\M12.DSG	11-1-2013	15:20:52	64732.000000	6473.200000	49995.770087	20.000000
C:\Users\cware\Desktop\Steller25Nov\TagTesting25Nov2013\M12.DSG	11-1-2013	15:20:52	64733.000000	6473.300000	49998.732225	20.000000
C:\Users\cware\Desktop\Steller25Nov\TagTesting25Nov2013\M12.DSG	11-1-2013	15:20:52	64734.000000	6473.400000	49995.969500	20.000000
C:\Users\cware\Desktop\Steller25Nov\TagTesting25Nov2013\M12.DSG	11-1-2013	15:20:52	64735.000000	6473.500000	50001.097181	20.000000
C:\Users\cware\Desktop\Steller25Nov\TagTesting25Nov2013\M12.DSG	11-1-2013	15:20:52	64736.000000	6473.600000	50002.715262	20.000000
C:\Users\cware\Desktop\Steller25Nov\TagTesting25Nov2013\M12.DSG	11-1-2013	15:20:52	64737.000000	6473.700000	50004.731454	20.000000
C:\Users\cware\Desktop\Steller25Nov\TagTesting25Nov2013\M12.DSG	11-1-2013	15:20:52	64738.000000	6473.800000	50007.718496	20.000000
C:\Users\cware\Desktop\Steller25Nov\TagTesting25Nov2013\M12.DSG	11-1-2013	15:20:52	64739.000000	6473.900000	50009.908851	20.000000
C:\Users\cware\Desktop\Steller25Nov\TagTesting25Nov2013\M12.DSG	11-1-2013	15:20:52	64740.000000	6474.000000	50004.408191	20.000000
C:\Users\cware\Desktop\Steller25Nov\TagTesting25Nov2013\M12.DSG	11-1-2013	15:20:52	64741.000000	6474.100000	50006.673482	20.000000
C:\Users\cware\Desktop\Steller25Nov\TagTesting25Nov2013\M12.DSG	11-1-2013	15:20:52	64742.000000	6474.200000	50014.887646	20.000000
C:\Users\cware\Desktop\Steller25Nov\TagTesting25Nov2013\M12.DSG	11-1-2013	15:20:52	64743.000000	6474.300000	49999.455270	20.000000
C:\Users\cware\Desktop\Steller25Nov\TagTesting25Nov2013\M12.DSG	11-1-2013	15:20:52	64744.000000	6474.400000	50009.934426	20.000000
C:\Users\cware\Desktop\Steller25Nov\TagTesting25Nov2013\M12.DSG	11-1-2013	15:20:52	64745.000000	6474.500000	49992.386504	20.000000
C:\Users\cware\Desktop\Steller25Nov\TagTesting25Nov2013\M12.DSG	11-1-2013	15:20:52	64746.000000	6474.600000	49989.946858	20.000000
C:\Users\cware\Desktop\Steller25Nov\TagTesting25Nov2013\M12.DSG	11-1-2013	15:20:52	64747.000000	6474.700000	49995.672404	20.000000
C:\Users\cware\Desktop\Steller25Nov\TagTesting25Nov2013\M12.DSG	11-1-2013	15:20:52	64748.000000	6474.800000	49984.521143	20.000000
C:\Users\cware\Desktop\Steller25Nov\TagTesting25Nov2013\M12.DSG	11-1-2013	15:20:52	64749.000000	6474.900000	49989.798459	20.000000
C:\Users\cware\Desktop\Steller25Nov\TagTesting25Nov2013\M12.DSG	11-1-2013	15:20:52	64750.000000	6475.000000	49988.927151	20.000000
C:\Users\cware\Desktop\Steller25Nov\TagTesting25Nov2013\M12.DSG	11-1-2013	15:20:52	64751.000000	6475.100000	49979.866707	20.000000
C:\Users\cware\Desktop\Steller25Nov\TagTesting25Nov2013\M12.DSG	11-1-2013	15:20:52	64752.000000	6475.200000	49985.965320	20.000000
C:\Users\cware\Desktop\Steller25Nov\TagTesting25Nov2013\M12.DSG	11-1-2013	15:20:52	64753.000000	6475.300000	49986.313794	20.000000
C:\Users\cware\Desktop\Steller25Nov\TagTesting25Nov2013\M12.DSG	11-1-2013	15:20:52	64754.000000	6475.400000	49987.956731	20.000000
C:\Users\cware\Desktop\Steller25Nov\TagTesting25Nov2013\M12.DSG	11-1-2013	15:20:52	64755.000000	6475.500000	49983.227613	20.000000
C:\Users\cware\Desktop\Steller25Nov\TagTesting25Nov2013\M12.DSG	11-1-2013	15:20:52	64756.000000	6475.600000	49998.560680	20.000000
C:\Users\cware\Desktop\Steller25Nov\TagTesting25Nov2013\M12.DSG	11-1-2013	15:20:52	64757.000000	6475.700000	49998.983595	20.000000
C:\Users\cware\Desktop\Steller25Nov\TagTesting25Nov2013\M12.DSG	11-1-2013	15:20:52	64758.000000	6475.800000	50002.393955	20.000000
C:\Users\cware\Desktop\Steller25Nov\TagTesting25Nov2013\M12.DSG	11-1-2013	15:20:52	64759.000000	6475.900000	50005.156956	20.000000
C:\Users\cware\Desktop\Steller25Nov\TagTesting25Nov2013\M12.DSG	11-1-2013	15:20:52	64760.000000	6476.000000	50004.086604	20.000000
C:\Users\cware\Desktop\Steller25Nov\TagTesting25Nov2013\M12.DSG	11-1-2013	15:20:52	64761.000000	6476.100000	50001.149703	20.000000
C:\Users\cware\Desktop\Steller25Nov\TagTesting25Nov2013\M12.DSG	11-1-2013	15:20:52	64762.000000	6476.200000	49993.209840	20.000000
C:\Users\cware\Desktop\Steller25Nov\TagTesting25Nov2013\M12.DSG	11-1-2013	15:20:52	64763.000000	6476.300000	49997.217382	20.000000
C:\Users\cware\Desktop\Steller25Nov\TagTesting25Nov2013\M12.DSG	11-1-2013	15:20:52	64764.000000	6476.400000	49993.782416	20.000000
C:\Users\cware\Desktop\Steller25Nov\TagTesting25Nov2013\M12.DSG	11-1-2013	15:20:52	64765.000000	6476.500000	49992.786614	20.000000
C:\Users\cware\Desktop\Steller25Nov\TagTesting25Nov2013\M12.DSG	11-1-2013	15:20:52	64766.000000	6476.600000	49990.870174	20.000000
C:\Users\cware\Desktop\Steller25Nov\TagTesting25Nov2013\M12.DSG	11-1-2013	15:20:52	64767.000000	6476.700000	50009.762470	20.000000
C:\Users\cware\Desktop\Steller25Nov\TagTesting25Nov2013\M12.DSG	11-1-2013	15:20:52	64768.000000	6476.800000	49995.898664	20.000000
C:\Users\cware\Desktop\Steller25Nov\TagTesting25Nov2013\M12.DSG	11-1-2013	15:20:52	64769.000000	6476.900000	49999.258944	20.000000
C:\Users\cware\Desktop\Steller25Nov\TagTesting25Nov2013\M12.DSG	11-1-2013	15:20:52	64770.000000	6477.000000	50003.092367	20.000000
C:\Users\cware\Desktop\Steller25Nov\TagTesting25Nov2013\M12.DSG	11-1-2013	15:20:52	64771.000000	6477.100000	50002.345734	20.000000
C:\Users\cware\Desktop\Steller25Nov\TagTesting25Nov2013\M12.DSG	11-1-2013	15:20:52	64772.000000	6477.200000	50010.709191	20.000000
C:\Users\cware\Desktop\Steller25Nov\TagTesting25Nov2013\M12.DSG	11-1-2013	15:20:52	64773.000000	6477.300000	49991.916157	20.000000
C:\Users\cware\Desktop\Steller25Nov\TagTesting25Nov2013\M12.DSG	11-1-2013	15:20:52	64774.000000	6477.400000	50004.337162	20.000000
C:\Users\cware\Desktop\Steller25Nov\TagTesting25Nov2013\M12.DSG	11-1-2013	15:20:52	64775.000000	6477.500000	49991.269421	20.000000
C:\Users\cware\Desktop\Steller25Nov\TagTesting25Nov2013\M12.DSG	11-1-2013	15:20:52	64776.000000	6477.600000	49978.027504	20.000000
C:\Users\cware\Desktop\Steller25Nov\TagTesting25Nov2013\M12.DSG	11-1-2013	15:20:52	64777.000000	6477.700000	49981.587192	20.000000
C:\Users\cware\Desktop\Steller25Nov\TagTesting25Nov2013\M12.DSG	11-1-2013	15:20:52	64778.000000	6477.800000	49977.031886	20.000000
C:\Users\cware\Desktop\Steller25Nov\TagTesting25Nov2013\M12.DSG	11-1-2013	15:20:52	64779.000000	6477.900000	49972.850269	20.000000
C:\Users\cware\Desktop\Steller25Nov\TagTesting25Nov2013\M12.DSG	11-1-2013	15:20:52	64780.000000	6478.000000	49971.830207	20.000000
C:\Users\cware\Desktop\Steller25Nov\TagTesting25Nov2013\M12.DSG	11-1-2013	15:20:52	64781.000000	6478.100000	49972.452464	20.000000
C:\Users\cware\Desktop\Steller25Nov\TagTesting25Nov2013\M12.DSG	11-1-2013	15:20:52	64782.000000	6478.200000	49978.899421	20.000000
C:\Users\cware\Desktop\Steller25Nov\TagTesting25Nov2013\M12.DSG	11-1-2013	15:20:52	64783.000000	6478.300000	49975.041430	20.000000
C:\Users\cware\Desktop\Steller25Nov\TagTesting25Nov2013\M12.DSG	11-1-2013	15:20:52	64784.000000	6478.400000	49982.135180	20.000000
C:\Users\cware\Desktop\Steller25Nov\TagTesting25Nov2013\M12.DSG	11-1-2013	15:20:52	64785.000000	6478.500000	49975.315306	20.000000
C:\Users\cware\Desktop\Steller25Nov\TagTesting25Nov2013\M12.DSG	11-1-2013	15:20:52	64786.000000	6478.600000	49981.787127	20.000000
C:\Users\cware\Desktop\Steller25Nov\TagTesting25Nov2013\M12.DSG	11-1-2013	15:20:52	64787.000000	6478.700000	49989.976225	20.000000
C:\Users\cware\Desktop\Steller25Nov\TagTesting25Nov2013\M12.DSG	11-1-2013	15:20:52	64788.000000	6478.800000	49984.475503	20.000000
C:\Users\cware\Desktop\Steller25Nov\TagTesting25Nov2013\M12.DSG	11-1-2013	15:20:52	64789.000000	6478.900000	49979.248491	20.000000
C:\Users\cware\Desktop\Steller25Nov\TagTesting25Nov2013\M12.DSG	11-1-2013	15:20:52	64790.000000	6479.000000	49975.490178	20.000000
C:\Users\cware\Desktop\Steller25Nov\TagTesting25Nov2013\M12.DSG	11-1-2013	15:20:52	64791.000000	6479.100000	49976.958896	20.000000
C:\Users\cware\Desktop\Steller25Nov\TagTesting25Nov2013\M12.DSG	11-1-2013	15:20:52	64792.000000	6479.200000	49968.993834	20.000000
C:\Users\cware\Desktop\Steller25Nov\TagTesting25Nov2013\M12.DSG	11-1-2013	15:20:52	64793.000000	6479.300000	49968.645378	20.000000
C:\Users\cware\Desktop\Steller25Nov\TagTesting25Nov2013\M12.DSG	11-1-2013	15:20:52	64794.000000	6479.400000	49978.875546	20.000000
C:\Users\cware\Desktop\Steller25Nov\TagTesting25Nov2013\M12.DSG	11-1-2013	15:20:52	64795.000000	6479.500000	49980.518541	20.000000
C:\Users\cware\Desktop\Steller25Nov\TagTesting25Nov2013\M12.DSG	11-1-2013	15:20:52	64796.000000	6479.600000	49982.186470	20.000000
C:\Users\cware\Desktop\Steller25Nov\TagTesting25Nov2013\M12.DSG	11-1-2013	15:20:52	64797.000000	6479.700000	49978.801399	20.000000
C:\Users\cware\Desktop\Steller25Nov\TagTesting25Nov2013\M12.DSG	11-1-2013	15:20:52	64798.000000	6479.800000	49979.249521	20.000000
C:\Users\cware\Desktop\Steller25Nov\TagTesting25Nov2013\M12.DSG	11-1-2013	15:20:52	64799.000000	6479.900000	49985.148603	20.000000
C:\Users\cware\Desktop\Steller25Nov\TagTesting25Nov2013\M12.DSG	11-1-2013	15:20:52	64800.000000	6480.000000	49967.227288	20.000000
C:\Users\cware\Desktop\Steller25Nov\TagTesting25Nov2013\M12.DSG	11-1-2013	15:20:52	64801.000000	6480.100000	49967.227178	20.000000
C:\Users\cware\Desktop\Steller25Nov\TagTesting25Nov2013\M12.DSG	11-1-2013	15:20:52	64802.000000	6480.200000	49972.106081	20.000000
C:\Users\cware\Desktop\Steller25Nov\TagTesting25Nov2013\M12.DSG	11-1-2013	15:20:52	64803.000000	6480.300000	49970.214199	20.000000
C:\Users\cware\Desktop\Steller25Nov\TagTesting25Nov2013\M12.DSG	11-1-2013	15:20:52	64804.000000	6480.400000	49971.259932	20.000000
C:\Users\cware\Desktop\Steller25Nov\TagTesting25Nov2013\M12.DSG	11-1-2013	15:20:52	64805.000000	6480.500000	49977.457746	20.000000
C:\Users\cware\Desktop\Steller25Nov\TagTesting25Nov2013\M12.DSG	11-1-2013	15:20:52	64806.000000	6480.600000	49980.818140	20.000000
C:\Users\cware\Desktop\Steller25Nov\TagTesting25Nov2013\M12.DSG	11-1-2013	15:20:52	64807.000000	6480.700000	49989.505470	20.000000
C:\Users\cware\Desktop\Steller25Nov\TagTesting25Nov2013\M12.DSG	11-1-2013	15:20:52	64808.000000	6480.800000	49993.014991	20.000000
C:\Users\cware\Desktop\Steller25Nov\TagTesting25Nov2013\M12.DSG	11-1-2013	15:20:52	64809.000000	6480.900000	49987.290356	20.000000
C:\Users\cware\Desktop\Steller25Nov\TagTesting25Nov2013\M12.DSG	11-1-2013	15:20:52	64810.000000	6481.000000	49990.352040	20.000000
C:\Users\cware\Desktop\Steller25Nov\TagTesting25Nov2013\M12.DSG	11-1-2013	15:20:52	64811.000000	6481.100000	49977.956302	20.000000
C:\Users\cware\Desktop\Steller25Nov\TagTesting25Nov2013\M12.DSG	11-1-2013	15:20:52	64812.000000	6481.200000	49982.013648	20.000000
C:\Users\cware\Desktop\Steller25Nov\TagTesting25Nov2013\M12.DSG	11-1-2013	15:20:52	64813.000000	6481.300000	49977.433823	20.000000
C:\Users\cware\Desktop\Steller25Nov\TagTesting25Nov2013\M12.DSG	11-1-2013	15:20:52	64814.000000	6481.400000	49973.127725	20.000000
C:\Users\cware\Desktop\Steller25Nov\TagTesting25Nov2013\M12.DSG	11-1-2013	15:20:52	64815.000000	6481.500000	49987.713853	20.000000
C:\Users\cware\Desktop\Steller25Nov\TagTesting25Nov2013\M12.DSG	11-1-2013	15:20:52	64816.000000	6481.600000	49979.499903	20.000000
C:\Users\cware\Desktop\Steller25Nov\TagTesting25Nov2013\M12.DSG	11-1-2013	15:20:52	64817.000000	6481.700000	49984.652769	20.000000
C:\Users\cware\Desktop\Steller25Nov\TagTesting25Nov2013\M12.DSG	11-1-2013	15:20:52	64818.000000	6481.800000	49980.147341	20.000000
C:\Users\cware\Desktop\Steller25Nov\TagTesting25Nov2013\M12.DSG	11-1-2013	15:20:52	64819.000000	6481.900000	49961.902542	20.000000
C:\Users\cware\Desktop\Steller25Nov\TagTesting25Nov2013\M12.DSG	11-1-2013	15:20:52	64820.000000	6482.000000	49996.924145	20.000000
C:\Users\cware\Desktop\Steller25Nov\TagTesting25Nov2013\M12.DSG	11-1-2013	15:20:52	64821.000000	6482.100000	49984.528647	20.000000
C:\Users\cware\Desktop\Steller25Nov\TagTesting25Nov2013\M12.DSG	11-1-2013	15:20:52	64822.000000	6482.200000	49970.714319	20.000000
C:\Users\cware\Desktop\Steller25Nov\TagTesting25Nov2013\M12.DSG	11-1-2013	15:20:52	64823.000000	6482.300000	49959.587965	20.000000
C:\Users\cware\Desktop\Steller25Nov\TagTesting25Nov2013\M12.DSG	11-1-2013	15:20:52	64824.000000	6482.400000	49943.508630	20.000000
C:\Users\cware\Desktop\Steller25Nov\TagTesting25Nov2013\M12.DSG	11-1-2013	15:20:52	64825.000000	6482.500000	49917.099225	20.000000
C:\Users\cware\Desktop\Steller25Nov\TagTesting25Nov2013\M12.DSG	11-1-2013	15:20:52	64826.000000	6482.600000	49906.893789	20.000000
C:\Users\cware\Desktop\Steller25Nov\TagTesting25Nov2013\M12.DSG	11-1-2013	15:20:52	64827.000000	6482.700000	49880.708937	20.000000
C:\Users\cware\Desktop\Steller25Nov\TagTesting25Nov2013\M12.DSG	11-1-2013	15:20:52	64828.000000	6482.800000	49864.006934	20.000000
C:\Users\cware\Desktop\Steller25Nov\TagTesting25Nov2013\M12.DSG	11-1-2013	15:20:52	64829.000000	6482.900000	49841.779583	20.000000
C:\Users\cware\Desktop\Steller25Nov\TagTesting25Nov2013\M12.DSG	11-1-2013	15:20:52	64830.000000	6483.000000	49821.617871	20.000000
C:\Users\cware\Desktop\Steller25Nov\TagTesting25Nov2013\M12.DSG	11-1-2013	15:20:52	64831.000000	6483.100000	49798.494265	20.000000
C:\Users\cware\Desktop\Steller25Nov\TagTesting25Nov2013\M12.DSG	11-1-2013	15:20:52	64832.000000	6483.200000	49781.344272	20.000000
C:\Users\cware\Desktop\Steller25Nov\TagTesting25Nov2013\M12.DSG	11-1-2013	15:20:52	64833.000000	6483.300000	49760.585656	20.000000
C:\Users\cware\Desktop\Steller25Nov\TagTesting25Nov2013\M12.DSG	11-1-2013	15:20:52	64834.000000	6483.400000	49746.447600	20.000000
C:\Users\cware\Desktop\Steller25Nov\TagTesting25Nov2013\M12.DSG	11-1-2013	15:20:52	64835.000000	6483.500000	49722.353297	20.000000
C:\Users\cware\Desktop\Steller25Nov\TagTesting25Nov2013\M12.DSG	11-1-2013	15:20:52	64836.000000	6483.600000	49694.749076	20.000000
C:\Users\cware\Desktop\Steller25Nov\TagTesting25Nov2013\M12.DSG	11-1-2013	15:20:52	64837.000000	6483.700000	49682.278799	20.000000
C:\Users\cware\Desktop\Steller25Nov\TagTesting25Nov2013\M12.DSG	11-1-2013	15:20:52	64838.000000	6483.800000	49659.627996	20.000000
C:\Users\cware\Desktop\Steller25Nov\TagTesting25Nov2013\M12.DSG	11-1-2013	15:20:52	64839.000000	6483.900000	49637.574855	20.000000
C:\Users\cware\Desktop\Steller25Nov\TagTesting25Nov2013\M12.DSG	11-1-2013	15:20:52	64840.000000	6484.000000	49618.558041	20.000000
C:\Users\cware\Desktop\Steller25Nov\TagTesting25Nov2013\M12.DSG	11-1-2013	15:20:52	64841.000000	6484.100000	49597.102070	20.000000
C:\Users\cware\Desktop\Steller25Nov\TagTesting25Nov2013\M12.DSG	11-1-2013	15:20:52	64842.000000	6484.200000	49575.820567	20.000000
C:\Users\cware\Desktop\Steller25Nov\TagTesting25Nov2013\M12.DSG	11-1-2013	15:20:52	64843.000000	6484.300000	49559.740787	20.000000
C:\Users\cware\Desktop\Steller25Nov\TagTesting25Nov2013\M12.DSG	11-1-2013	15:20:52	64844.000000	6484.400000	49542.988932	20.000000
C:\Users\cware\Desktop\Steller25Nov\TagTesting25Nov2013\M12.DSG	11-1-2013	15:20:52	64845.000000	6484.500000	49514.986850	20.000000
C:\Users\cware\Desktop\Steller25Nov\TagTesting25Nov2013\M12.DSG	11-1-2013	15:20:52	64846.000000	6484.600000	49499.529354	20.000000
C:\Users\cware\Desktop\Steller25Nov\TagTesting25Nov2013\M12.DSG	11-1-2013	15:20:52	64847.000000	6484.700000	49491.289865	20.000000
C:\Users\cware\Desktop\Steller25Nov\TagTesting25Nov2013\M12.DSG	11-1-2013	15:20:52	64848.000000	6484.800000	49488.774915	20.000000
C:\Users\cware\Desktop\Steller25Nov\TagTesting25Nov2013\M12.DSG	11-1-2013	15:20:52	64849.000000	6484.900000	49484.269085	20.000000
C:\Users\cware\Desktop\Steller25Nov\TagTesting25Nov2013\M12.DSG	11-1-2013	15:20:52	64850.000000	6485.000000	49488.698493	20.000000
C:\Users\cware\Desktop\Steller25Nov\TagTesting25Nov2013\M12.DSG	11-1-2013	15:20:52	64851.000000	6485.100000	49492.531689	20.000000
C:\Users\cware\Desktop\Steller25Nov\TagTesting25Nov2013\M12.DSG	11-1-2013	15:20:52	64852.000000	6485.200000	49489.644208	20.000000
C:\Users\cware\Desktop\Steller25Nov\TagTesting25Nov2013\M12.DSG	11-1-2013	15:20:52	64853.000000	6485.300000	49491.136964	20.000000
C:\Users\cware\Desktop\Steller25Nov\TagTesting25Nov2013\M12.DSG	11-1-2013	15:20:52	64854.000000	6485.400000	49492.555916	20.000000
C:\Users\cware\Desktop\Steller25Nov\TagTesting25Nov2013\M12.DSG	11-1-2013	15:20:52	64855.000000	6485.500000	49492.879469	20.000000
C:\Users\cware\Desktop\Steller25Nov\TagTesting25Nov2013\M12.DSG	11-1-2013	15:20:52	64856.000000	6485.600000	49490.913254	20.000000
C:\Users\cware\Desktop\Steller25Nov\TagTesting25Nov2013\M12.DSG	11-1-2013	15:20:52	64857.000000	6485.700000	49488.075650	20.000000
C:\Users\cware\Desktop\Steller25Nov\TagTesting25Nov2013\M12.DSG	11-1-2013	15:20:52	64858.000000	6485.800000	49493.402167	20.000000
C:\Users\cware\Desktop\Steller25Nov\TagTesting25Nov2013\M12.DSG	11-1-2013	15:20:52	64859.000000	6485.900000	49495.394006	20.000000
C:\Users\cware\Desktop\Steller25Nov\TagTesting25Nov2013\M12.DSG	11-1-2013	15:20:52	64860.000000	6486.000000	49492.709542	20.000000
C:\Users\cware\Desktop\Steller25Nov\TagTesting25Nov2013\M12.DSG	11-1-2013	15:20:52	64861.000000	6486.100000	49492.560595	20.000000
C:\Users\cware\Desktop\Steller25Nov\TagTesting25Nov2013\M12.DSG	11-1-2013	15:20:52	64862.000000	6486.200000	49500.750532	20.000000
C:\Users\cware\Desktop\Steller25Nov\TagTesting25Nov2013\M12.DSG	11-1-2013	15:20:52	64863.000000	6486.300000	49551.055449	20.000000
C:\Users\cware\Desktop\Steller25Nov\TagTesting25Nov2013\M12.DSG	11-1-2013	15:20:52	64864.000000	6486.400000	49581.969957	20.000000
C:\Users\cware\Desktop\Steller25Nov\TagTesting25Nov2013\M12.DSG	11-1-2013	15:20:52	64865.000000	6486.500000	49614.975782	20.000000
C:\Users\cware\Desktop\Steller25Nov\TagTesting25Nov2013\M12.DSG	11-1-2013	15:20:52	64866.000000	6486.600000	49641.036540	20.000000
C:\Users\cware\Desktop\Steller25Nov\TagTesting25Nov2013\M12.DSG	11-1-2013	15:20:52	64867.000000	6486.700000	49663.513173	20.000000
C:\Users\cware\Desktop\Steller25Nov\TagTesting25Nov2013\M12.DSG	11-1-2013	15:20:52	64868.000000	6486.800000	49672.075620	20.000000
C:\Users\cware\Desktop\Steller25Nov\TagTesting25Nov2013\M12.DSG	11-1-2013	15:20:52	64869.000000	6486.900000	49666.873654	20.000000
C:\Users\cware\Desktop\Steller25Nov\TagTesting25Nov2013\M12.DSG	11-1-2013	15:20:52	64870.000000	6487.000000	49645.517094	20.000000
C:\Users\cware\Desktop\Steller25Nov\TagTesting25Nov2013\M12.DSG	11-1-2013	15:20:52	64871.000000	6487.100000	49638.821437	20.000000
C:\Users\cware\Desktop\Steller25Nov\TagTesting25Nov2013\M12.DSG	11-1-2013	15:20:52	64872.000000	6487.200000	49641.758667	20.000000
C:\Users\cware\Desktop\Steller25Nov\TagTesting25Nov2013\M12.DSG	11-1-2013	15:20:52	64873.000000	6487.300000	49660.302457	20.000000
C:\Users\cware\Desktop\Steller25Nov\TagTesting25Nov2013\M12.DSG	11-1-2013	15:20:52	64874.000000	6487.400000	49678.970911	20.000000
C:\Users\cware\Desktop\Steller25Nov\TagTesting25Nov2013\M12.DSG	11-1-2013	15:20:52	64875.000000	6487.500000	49691.839893	20.000000
C:\Users\cware\Desktop\Steller25Nov\TagTesting25Nov2013\M12.DSG	11-1-2013	15:20:52	64876.000000	6487.600000	49705.654040	20.000000
C:\Users\cware\Desktop\Steller25Nov\TagTesting25Nov2013\M12.DSG	11-1-2013	15:20:52	64877.000000	6487.700000	49713.943039	20.000000
C:\Users\cware\Desktop\Steller25Nov\TagTesting25Nov2013\M12.DSG	11-1-2013	15:20:52	64878.000000	6487.800000	49726.712523	20.000000
C:\Users\cware\Desktop\Steller25Nov\TagTesting25Nov2013\M12.DSG	11-1-2013	15:20:52	64879.000000	6487.900000	49733.507596	20.000000
C:\Users\cware\Desktop\Steller25Nov\TagTesting25Nov2013\M12.DSG	11-1-2013	15:20:52	64880.000000	6488.000000	49747.546128	20.000000
C:\Users\cware\Desktop\Steller25Nov\TagTesting25Nov2013\M12.DSG	11-1-2013	15:20:52	64881.000000	6488.100000	49778.759476	20.000000
C:\Users\cware\Desktop\Steller25Nov\TagTesting25Nov2013\M12.DSG	11-1-2013	15:20:52	64882.000000	6488.200000	49803.973954	20.000000
C:\Users\cware\Desktop\Steller25Nov\TagTesting25Nov2013\M12.DSG	11-1-2013	15:20:52	64883.000000	6488.300000	49825.629228	20.000000
C:\Users\cware\Desktop\Steller25Nov\TagTesting25Nov2013\M12.DSG	11-1-2013	15:20:52	64884.000000	6488.400000	49842.804061	20.000000
C:\Users\cware\Desktop\Steller25Nov\TagTesting25Nov2013\M12.DSG	11-1-2013	15:20:52	64885.000000	6488.500000	49843.202024	20.000000
C:\Users\cware\Desktop\Steller25Nov\TagTesting25Nov2013\M12.DSG	11-1-2013	15:20:52	64886.000000	6488.600000	49825.280785	20.000000
C:\Users\cware\Desktop\Steller25Nov\TagTesting25Nov2013\M12.DSG	11-1-2013	15:20:52	64887.000000	6488.700000	49806.214283	20.000000
C:\Users\cware\Desktop\Steller25Nov\TagTesting25Nov2013\M12.DSG	11-1-2013	15:20:52	64888.000000	6488.800000	49808.727907	20.000000
C:\Users\cware\Desktop\Steller25Nov\TagTesting25Nov2013\M12.DSG	11-1-2013	15:20:52	64889.000000	6488.900000	49821.870477	20.000000
C:\Users\cware\Desktop\Steller25Nov\TagTesting25Nov2013\M12.DSG	11-1-2013	15:20:52	64890.000000	6489.000000	49833.942900	20.000000
C:\Users\cware\Desktop\Steller25Nov\TagTesting25Nov2013\M12.DSG	11-1-2013	15:20:52	64891.000000	6489.100000	49846.612205	20.000000
C:\Users\cware\Desktop\Steller25Nov\TagTesting25Nov2013\M12.DSG	11-1-2013	15:20:52	64892.000000	6489.200000	49859.853928	20.000000
C:\Users\cware\Desktop\Steller25Nov\TagTesting25Nov2013\M12.DSG	11-1-2013	15:20:52	64893.000000	6489.300000	49863.587849	20.000000
C:\Users\cware\Desktop\Steller25Nov\TagTesting25Nov2013\M12.DSG	11-1-2013	15:20:52	64894.000000	6489.400000	49877.103294	20.000000
C:\Users\cware\Desktop\Steller25Nov\TagTesting25Nov2013\M12.DSG	11-1-2013	15:20:52	64895.000000	6489.500000	49886.985130	20.000000
C:\Users\cware\Desktop\Steller25Nov\TagTesting25Nov2013\M12.DSG	11-1-2013	15:20:52	64896.000000	6489.600000	49892.112729	20.000000
C:\Users\cware\Desktop\Steller25Nov\TagTesting25Nov2013\M12.DSG	11-1-2013	15:20:52	64897.000000	6489.700000	49899.081968	20.000000
C:\Users\cware\Desktop\Steller25Nov\TagTesting25Nov2013\M12.DSG	11-1-2013	15:20:52	64898.000000	6489.800000	49899.082357	20.000000
C:\Users\cware\Desktop\Steller25Nov\TagTesting25Nov2013\M12.DSG	11-1-2013	15:20:52	64899.000000	6489.900000	49907.768966	20.000000
C:\Users\cware\Desktop\Steller25Nov\TagTesting25Nov2013\M12.DSG	11-1-2013	15:20:52	64900.000000	6490.000000	49912.722135	20.000000
C:\Users\cware\Desktop\Steller25Nov\TagTesting25Nov2013\M12.DSG	11-1-2013	15:20:52	64901.000000	6490.100000	49912.696933	20.000000
C:\Users\cware\Desktop\Steller25Nov\TagTesting25Nov2013\M12.DSG	11-1-2013	15:20:52	64902.000000	6490.200000	49911.776110	20.000000
C:\Users\cware\Desktop\Steller25Nov\TagTesting25Nov2013\M12.DSG	11-1-2013	15:20:52	64903.000000	6490.300000	49921.358996	20.000000
C:\Users\cware\Desktop\Steller25Nov\TagTesting25Nov2013\M12.DSG	11-1-2013	15:20:52	64904.000000	6490.400000	49915.808391	20.000000
C:\Users\cware\Desktop\Steller25Nov\TagTesting25Nov2013\M12.DSG	11-1-2013	15:20:52	64905.000000	6490.500000	49925.590286	20.000000
C:\Users\cware\Desktop\Steller25Nov\TagTesting25Nov2013\M12.DSG	11-1-2013	15:20:52	64906.000000	6490.600000	49940.251058	20.000000
C:\Users\cware\Desktop\Steller25Nov\TagTesting25Nov2013\M12.DSG	11-1-2013	15:20:52	64907.000000	6490.700000	49952.074256	20.000000
C:\Users\cware\Desktop\Steller25Nov\TagTesting25Nov2013\M12.DSG	11-1-2013	15:20:52	64908.000000	6490.800000	49963.324931	20.000000
C:\Users\cware\Desktop\Steller25Nov\TagTesting25Nov2013\M12.DSG	11-1-2013	15:20:52	64909.000000	6490.900000	49980.723634	20.000000
C:\Users\cware\Desktop\Steller25Nov\TagTesting25Nov2013\M12.DSG	11-1-2013	15:20:52	64910.000000	6491.000000	49980.101166	20.000000
C:\Users\cware\Desktop\Steller25Nov\TagTesting25Nov2013\M12.DSG	11-1-2013	15:20:52	64911.000000	6491.100000	49976.467155	20.000000
C:\Users\cware\Desktop\Steller25Nov\TagTesting25Nov2013\M12.DSG	11-1-2013	15:20:52	64912.000000	6491.200000	49961.656857	20.000000
C:\Users\cware\Desktop\Steller25Nov\TagTesting25Nov2013\M12.DSG	11-1-2013	15:20:52	64913.000000	6491.300000	49961.034284	20.000000
C:\Users\cware\Desktop\Steller25Nov\TagTesting25Nov2013\M12.DSG	11-1-2013	15:20:52	64914.000000	6491.400000	49973.455383	20.000000
C:\Users\cware\Desktop\Steller25Nov\TagTesting25Nov2013\M12.DSG	11-1-2013	15:20:52	64915.000000	6491.500000	49985.925524	20.000000
C:\Users\cware\Desktop\Steller25Nov\TagTesting25Nov2013\M12.DSG	11-1-2013	15:20:52	64916.000000	6491.600000	49990.803940	20.000000
C:\Users\cware\Desktop\Steller25Nov\TagTesting25Nov2013\M12.DSG	11-1-2013	15:20:52	64917.000000	6491.700000	50006.808563	20.000000
C:\Users\cware\Desktop\Steller25Nov\TagTesting25Nov2013\M12.DSG	11-1-2013	15:20:52	64918.000000	6491.800000	50011.911384	20.000000
C:\Users\cware\Desktop\Steller25Nov\TagTesting25Nov2013\M12.DSG	11-1-2013	15:20:52	64919.000000	6491.900000	50021.867498	20.000000
C:\Users\cware\Desktop\Steller25Nov\TagTesting25Nov2013\M12.DSG	11-1-2013	15:20:52	64920.000000	6492.000000	50026.771126	20.000000
C:\Users\cware\Desktop\Steller25Nov\TagTesting25Nov2013\M12.DSG	11-1-2013	15:20:52	64921.000000	6492.100000	50035.607150	20.000000
C:\Users\cware\Desktop\Steller25Nov\TagTesting25Nov2013\M12.DSG	11-1-2013	15:20:52	64922.000000	6492.200000	50042.451977	20.000000
C:\Users\cware\Desktop\Steller25Nov\TagTesting25Nov2013\M12.DSG	11-1-2013	15:20:52	64923.000000	6492.300000	50049.371920	20.000000
C:\Users\cware\Desktop\Steller25Nov\TagTesting25Nov2013\M12.DSG	11-1-2013	15:20:52	64924.000000	6492.400000	50042.128723	20.000000
C:\Users\cware\Desktop\Steller25Nov\TagTesting25Nov2013\M12.DSG	11-1-2013	15:20:52	64925.000000	6492.500000	50051.014625	20.000000
C:\Users\cware\Desktop\Steller25Nov\TagTesting25Nov2013\M12.DSG	11-1-2013	15:20:52	64926.000000	6492.600000	50056.042422	20.000000
C:\Users\cware\Desktop\Steller25Nov\TagTesting25Nov2013\M12.DSG	11-1-2013	15:20:52	64927.000000	6492.700000	50059.054250	20.000000
C:\Users\cware\Desktop\Steller25Nov\TagTesting25Nov2013\M12.DSG	11-1-2013	15:20:52	64928.000000	6492.800000	50058.282528	20.000000
C:\Users\cware\Desktop\Steller25Nov\TagTesting25Nov2013\M12.DSG	11-1-2013	15:20:52	64929.000000	6492.900000	50057.261883	20.000000
C:\Users\cware\Desktop\Steller25Nov\TagTesting25Nov2013\M12.DSG	11-1-2013	15:20:52	64930.000000	6493.000000	50062.065776	20.000000
C:\Users\cware\Desktop\Steller25Nov\TagTesting25Nov2013\M12.DSG	11-1-2013	15:20:52	64931.000000	6493.100000	50063.683669	20.000000
C:\Users\cware\Desktop\Steller25Nov\TagTesting25Nov2013\M12.DSG	11-1-2013	15:20:52	64932.000000	6493.200000	50063.733350	20.000000
C:\Users\cware\Desktop\Steller25Nov\TagTesting25Nov2013\M12.DSG	11-1-2013	15:20:52	64933.000000	6493.300000	50059.850639	20.000000
C:\Users\cware\Desktop\Steller25Nov\TagTesting25Nov2013\M12.DSG	11-1-2013	15:20:52	64934.000000	6493.400000	50061.393346	20.000000
C:\Users\cware\Desktop\Steller25Nov\TagTesting25Nov2013\M12.DSG	11-1-2013	15:20:52	64935.000000	6493.500000	50060.622080	20.000000
C:\Users\cware\Desktop\Steller25Nov\TagTesting25Nov2013\M12.DSG	11-1-2013	15:20:52	64936.000000	6493.600000	50060.920351	20.000000
C:\Users\cware\Desktop\Steller25Nov\TagTesting25Nov2013\M12.DSG	11-1-2013	15:20:52	64937.000000	6493.700000	50068.935357	20.000000
C:\Users\cware\Desktop\Steller25Nov\TagTesting25Nov2013\M12.DSG	11-1-2013	15:20:52	64938.000000	6493.800000	50068.736423	20.000000
C:\Users\cware\Desktop\Steller25Nov\TagTesting25Nov2013\M12.DSG	11-1-2013	15:20:52	64939.000000	6493.900000	50082.202242	20.000000
C:\Users\cware\Desktop\Steller25Nov\TagTesting25Nov2013\M12.DSG	11-1-2013	15:20:52	64940.000000	6494.000000	50093.403221	20.000000
C:\Users\cware\Desktop\Steller25Nov\TagTesting25Nov2013\M12.DSG	11-1-2013	15:20:52	64941.000000	6494.100000	50095.942068	20.000000
C:\Users\cware\Desktop\Steller25Nov\TagTesting25Nov2013\M12.DSG	11-1-2013	15:20:52	64942.000000	6494.200000	50087.926859	20.000000
C:\Users\cware\Desktop\Steller25Nov\TagTesting25Nov2013\M12.DSG	11-1-2013	15:20:52	64943.000000	6494.300000	50069.507806	20.000000
C:\Users\cware\Desktop\Steller25Nov\TagTesting25Nov2013\M12.DSG	11-1-2013	15:20:52	64944.000000	6494.400000	50060.870604	20.000000
C:\Users\cware\Desktop\Steller25Nov\TagTesting25Nov2013\M12.DSG	11-1-2013	15:20:52	64945.000000	6494.500000	50056.265620	20.000000
C:\Users\cware\Desktop\Steller25Nov\TagTesting25Nov2013\M12.DSG	11-1-2013	15:20:52	64946.000000	6494.600000	50058.431330	20.000000
C:\Users\cware\Desktop\Steller25Nov\TagTesting25Nov2013\M12.DSG	11-1-2013	15:20:52	64947.000000	6494.700000	50063.882199	20.000000
C:\Users\cware\Desktop\Steller25Nov\TagTesting25Nov2013\M12.DSG	11-1-2013	15:20:52	64948.000000	6494.800000	50076.352651	20.000000
C:\Users\cware\Desktop\Steller25Nov\TagTesting25Nov2013\M12.DSG	11-1-2013	15:20:52	64949.000000	6494.900000	50079.115468	20.000000
C:\Users\cware\Desktop\Steller25Nov\TagTesting25Nov2013\M12.DSG	11-1-2013	15:20:52	64950.000000	6495.000000	50058.804497	20.000000
C:\Users\cware\Desktop\Steller25Nov\TagTesting25Nov2013\M12.DSG	11-1-2013	15:20:52	64951.000000	6495.100000	50077.049528	20.000000
C:\Users\cware\Desktop\Steller25Nov\TagTesting25Nov2013\M12.DSG	11-1-2013	15:20:52	64952.000000	6495.200000	50078.244441	20.000000
C:\Users\cware\Desktop\Steller25Nov\TagTesting25Nov2013\M12.DSG	11-1-2013	15:20:52	64953.000000	6495.300000	50078.617631	20.000000
C:\Users\cware\Desktop\Steller25Nov\TagTesting25Nov2013\M12.DSG	11-1-2013	15:20:52	64954.000000	6495.400000	50082.650183	20.000000
C:\Users\cware\Desktop\Steller25Nov\TagTesting25Nov2013\M12.DSG	11-1-2013	15:20:52	64955.000000	6495.500000	50088.549354	20.000000
C:\Users\cware\Desktop\Steller25Nov\TagTesting25Nov2013\M12.DSG	11-1-2013	15:20:52	64956.000000	6495.600000	50103.160185	20.000000
C:\Users\cware\Desktop\Steller25Nov\TagTesting25Nov2013\M12.DSG	11-1-2013	15:20:52	64957.000000	6495.700000	50090.664641	20.000000
C:\Users\cware\Desktop\Steller25Nov\TagTesting25Nov2013\M12.DSG	11-1-2013	15:20:52	64958.000000	6495.800000	50086.781636	20.000000
C:\Users\cware\Desktop\Steller25Nov\TagTesting25Nov2013\M12.DSG	11-1-2013	15:20:52	64959.000000	6495.900000	50083.645524	20.000000
C:\Users\cware\Desktop\Steller25Nov\TagTesting25Nov2013\M12.DSG	11-1-2013	15:20:52	64960.000000	6496.000000	50098.107365	20.000000
C:\Users\cware\Desktop\Steller25Nov\TagTesting25Nov2013\M12.DSG	11-1-2013	15:20:52	64961.000000	6496.100000	50083.421707	20.000000
C:\Users\cware\Desktop\Steller25Nov\TagTesting25Nov2013\M12.DSG	11-1-2013	15:20:52	64962.000000	6496.200000	50079.513605	20.000000
C:\Users\cware\Desktop\Steller25Nov\TagTesting25Nov2013\M12.DSG	11-1-2013	15:20:52	64963.000000	6496.300000	50071.971879	20.000000
C:\Users\cware\Desktop\Steller25Nov\TagTesting25Nov2013\M12.DSG	11-1-2013	15:20:52	64964.000000	6496.400000	50076.178242	20.000000
C:\Users\cware\Desktop\Steller25Nov\TagTesting25Nov2013\M12.DSG	11-1-2013	15:20:52	64965.000000	6496.500000	50067.591085	20.000000
C:\Users\cware\Desktop\Steller25Nov\TagTesting25Nov2013\M12.DSG	11-1-2013	15:20:52	64966.000000	6496.600000	50069.208833	20.000000
C:\Users\cware\Desktop\Steller25Nov\TagTesting25Nov2013\M12.DSG	11-1-2013	15:20:52	64967.000000	6496.700000	50064.504733	20.000000
C:\Users\cware\Desktop\Steller25Nov\TagTesting25Nov2013\M12.DSG	11-1-2013	15:20:52	64968.000000	6496.800000	50059.899714	20.000000
C:\Users\cware\Desktop\Steller25Nov\TagTesting25Nov2013\M12.DSG	11-1-2013	15:20:52	64969.000000	6496.900000	50058.207223	20.000000
C:\Users\cware\Desktop\Steller25Nov\TagTesting25Nov2013\M12.DSG	11-1-2013	15:20:52	64970.000000	6497.000000	50063.484097	20.000000
C:\Users\cware\Desktop\Steller25Nov\TagTesting25Nov2013\M12.DSG	11-1-2013	15:20:52	64971.000000	6497.100000	50063.633434	20.000000
C:\Users\cware\Desktop\Steller25Nov\TagTesting25Nov2013\M12.DSG	11-1-2013	15:20:52	64972.000000	6497.200000	50063.110609	20.000000
C:\Users\cware\Desktop\Steller25Nov\TagTesting25Nov2013\M12.DSG	11-1-2013	15:20:52	64973.000000	6497.300000	50065.600069	20.000000
C:\Users\cware\Desktop\Steller25Nov\TagTesting25Nov2013\M12.DSG	11-1-2013	15:20:52	64974.000000	6497.400000	50069.756738	20.000000
C:\Users\cware\Desktop\Steller25Nov\TagTesting25Nov2013\M12.DSG	11-1-2013	15:20:52	64975.000000	6497.500000	50070.578277	20.000000
C:\Users\cware\Desktop\Steller25Nov\TagTesting25Nov2013\M12.DSG	11-1-2013	15:20:52	64976.000000	6497.600000	50072.444878	20.000000
C:\Users\cware\Desktop\Steller25Nov\TagTesting25Nov2013\M12.DSG	11-1-2013	15:20:52	64977.000000	6497.700000	50062.662975	20.000000
C:\Users\cware\Desktop\Steller25Nov\TagTesting25Nov2013\M12.DSG	11-1-2013	15:20:52	64978.000000	6497.800000	50052.283442	20.000000
C:\Users\cware\Desktop\Steller25Nov\TagTesting25Nov2013\M12.DSG	11-1-2013	15:20:52	64979.000000	6497.900000	50045.935988	20.000000
C:\Users\cware\Desktop\Steller25Nov\TagTesting25Nov2013\M12.DSG	11-1-2013	15:20:52	64980.000000	6498.000000	50044.019956	20.000000
C:\Users\cware\Desktop\Steller25Nov\TagTesting25Nov2013\M12.DSG	11-1-2013	15:20:52	64981.000000	6498.100000	50041.630315	20.000000
C:\Users\cware\Desktop\Steller25Nov\TagTesting25Nov2013\M12.DSG	11-1-2013	15:20:52	64982.000000	6498.200000	50041.630315	20.000000
C:\Users\cware\Desktop\Steller25Nov\TagTesting25Nov2013\M12.DSG	11-1-2013	15:20:52	64983.000000	6498.300000	50039.365234	20.000000
C:\Users\cware\Desktop\Steller25Nov\TagTesting25Nov2013\M12.DSG	11-1-2013	15:20:52	64984.000000	6498.400000	50037.797246	20.000000
C:\Users\cware\Desktop\Steller25Nov\TagTesting25Nov2013\M12.DSG	11-1-2013	15:20:52	64985.000000	6498.500000	50036.477878	20.000000
C:\Users\cware\Desktop\Steller25Nov\TagTesting25Nov2013\M12.DSG	11-1-2013	15:20:52	64986.000000	6498.600000	50029.981336	20.000000
C:\Users\cware\Desktop\Steller25Nov\TagTesting25Nov2013\M12.DSG	11-1-2013	15:20:52	64987.000000	6498.700000	50031.449940	20.000000
C:\Users\cware\Desktop\Steller25Nov\TagTesting25Nov2013\M12.DSG	11-1-2013	15:20:52	64988.000000	6498.800000	50027.542378	20.000000
C:\Users\cware\Desktop\Steller25Nov\TagTesting25Nov2013\M12.DSG	11-1-2013	15:20:52	64989.000000	6498.900000	50027.990215	20.000000
C:\Users\cware\Desktop\Steller25Nov\TagTesting25Nov2013\M12.DSG	11-1-2013	15:20:52	64990.000000	6499.000000	50018.407272	20.000000
C:\Users\cware\Desktop\Steller25Nov\TagTesting25Nov2013\M12.DSG	11-1-2013	15:20:52	64991.000000	6499.100000	50011.014804	20.000000
C:\Users\cware\Desktop\Steller25Nov\TagTesting25Nov2013\M12.DSG	11-1-2013	15:20:52	64992.000000	6499.200000	50006.833042	20.000000
C:\Users\cware\Desktop\Steller25Nov\TagTesting25Nov2013\M12.DSG	11-1-2013	15:20:52	64993.000000	6499.300000	49996.951381	20.000000
C:\Users\cware\Desktop\Steller25Nov\TagTesting25Nov2013\M12.DSG	11-1-2013	15:20:52	64994.000000	6499.400000	49989.309718	20.000000
C:\Users\cware\Desktop\Steller25Nov\TagTesting25Nov2013\M12.DSG	11-1-2013	15:20:52	64995.000000	6499.500000	49989.359596	20.000000
C:\Users\cware\Desktop\Steller25Nov\TagTesting25Nov2013\M12.DSG	11-1-2013	15:20:52	64996.000000	6499.600000	49985.352286	20.000000
C:\Users\cware\Desktop\Steller25Nov\TagTesting25Nov2013\M12.DSG	11-1-2013	15:20:52	64997.000000	6499.700000	49979.005292	20.000000
C:\Users\cware\Desktop\Steller25Nov\TagTesting25Nov2013\M12.DSG	11-1-2013	15:20:52	64998.000000	6499.800000	49981.743030	20.000000
C:\Users\cware\Desktop\Steller25Nov\TagTesting25Nov2013\M12.DSG	11-1-2013	15:20:52	64999.000000	6499.900000	49983.261788	20.000000
C:\Users\cware\Desktop\Steller25Nov\TagTesting25Nov2013\M12.DSG	11-1-2013	15:20:52	65000.000000	6500.000000	49984.282275	20.000000
C:\Users\cware\Desktop\Steller25Nov\TagTesting25Nov2013\M12.DSG	11-1-2013	15:20:52	65001.000000	6500.100000	49989.634028	20.000000
C:\Users\cware\Desktop\Steller25Nov\TagTesting25Nov2013\M12.DSG	11-1-2013	15:20:52	65002.000000	6500.200000	49981.893191	20.000000
C:\Users\cware\Desktop\Steller25Nov\TagTesting25Nov2013\M12.DSG	11-1-2013	15:20:52	65003.000000	6500.300000	49973.106427	20.000000
C:\Users\cware\Desktop\Steller25Nov\TagTesting25Nov2013\M12.DSG	11-1-2013	15:20:52	65004.000000	6500.400000	49950.753995	20.000000
C:\Users\cware\Desktop\Steller25Nov\TagTesting25Nov2013\M12.DSG	11-1-2013	15:20:52	65005.000000	6500.500000	49945.825884	20.000000
C:\Users\cware\Desktop\Steller25Nov\TagTesting25Nov2013\M12.DSG	11-1-2013	15:20:52	65006.000000	6500.600000	49942.590409	20.000000
C:\Users\cware\Desktop\Steller25Nov\TagTesting25Nov2013\M12.DSG	11-1-2013	15:20:52	65007.000000	6500.700000	49944.083865	20.000000
C:\Users\cware\Desktop\Steller25Nov\TagTesting25Nov2013\M12.DSG	11-1-2013	15:20:52	65008.000000	6500.800000	49943.984458	20.000000
C:\Users\cware\Desktop\Steller25Nov\TagTesting25Nov2013\M12.DSG	11-1-2013	15:20:52	65009.000000	6500.900000	49945.054491	20.000000
C:\Users\cware\Desktop\Steller25Nov\TagTesting25Nov2013\M12.DSG	11-1-2013	15:20:52	65010.000000	6501.000000	49937.910963	20.000000
C:\Users\cware\Desktop\Steller25Nov\TagTesting25Nov2013\M12.DSG	11-1-2013	15:20:52	65011.000000	6501.100000	49937.164277	20.000000
C:\Users\cware\Desktop\Steller25Nov\TagTesting25Nov2013\M12.DSG	11-1-2013	15:20:52	65012.000000	6501.200000	49917.599807	20.000000
C:\Users\cware\Desktop\Steller25Nov\TagTesting25Nov2013\M12.DSG	11-1-2013	15:20:52	65013.000000	6501.300000	49932.908135	20.000000
C:\Users\cware\Desktop\Steller25Nov\TagTesting25Nov2013\M12.DSG	11-1-2013	15:20:52	65014.000000	6501.400000	49916.704033	20.000000
C:\Users\cware\Desktop\Steller25Nov\TagTesting25Nov2013\M12.DSG	11-1-2013	15:20:52	65015.000000	6501.500000	49924.196180	20.000000
C:\Users\cware\Desktop\Steller25Nov\TagTesting25Nov2013\M12.DSG	11-1-2013	15:20:52	65016.000000	6501.600000	49923.225746	20.000000
C:\Users\cware\Desktop\Steller25Nov\TagTesting25Nov2013\M12.DSG	11-1-2013	15:20:52	65017.000000	6501.700000	49906.996741	20.000000
C:\Users\cware\Desktop\Steller25Nov\TagTesting25Nov2013\M12.DSG	11-1-2013	15:20:52	65018.000000	6501.800000	49913.667555	20.000000
C:\Users\cware\Desktop\Steller25Nov\TagTesting25Nov2013\M12.DSG	11-1-2013	15:20:52	65019.000000	6501.900000	49910.830117	20.000000
C:\Users\cware\Desktop\Steller25Nov\TagTesting25Nov2013\M12.DSG	11-1-2013	15:20:52	65020.000000	6502.000000	49910.307559	20.000000
C:\Users\cware\Desktop\Steller25Nov\TagTesting25Nov2013\M12.DSG	11-1-2013	15:20:52	65021.000000	6502.100000	49913.244679	20.000000
C:\Users\cware\Desktop\Steller25Nov\TagTesting25Nov2013\M12.DSG	11-1-2013	15:20:52	65022.000000	6502.200000	49909.585816	20.000000
C:\Users\cware\Desktop\Steller25Nov\TagTesting25Nov2013\M12.DSG	11-1-2013	15:20:52	65023.000000	6502.300000	49906.947283	20.000000
C:\Users\cware\Desktop\Steller25Nov\TagTesting25Nov2013\M12.DSG	11-1-2013	15:20:52	65024.000000	6502.400000	49909.610760	20.000000
C:\Users\cware\Desktop\Steller25Nov\TagTesting25Nov2013\M12.DSG	11-1-2013	15:20:52	65025.000000	6502.500000	49906.823187	20.000000
C:\Users\cware\Desktop\Steller25Nov\TagTesting25Nov2013\M12.DSG	11-1-2013	15:20:52	65026.000000	6502.600000	49906.250589	20.000000
C:\Users\cware\Desktop\Steller25Nov\TagTesting25Nov2013\M12.DSG	11-1-2013	15:20:52	65027.000000	6502.700000	49912.473675	20.000000
C:\Users\cware\Desktop\Steller25Nov\TagTesting25Nov2013\M12.DSG	11-1-2013	15:20:52	65028.000000	6502.800000	49913.095933	20.000000
C:\Users\cware\Desktop\Steller25Nov\TagTesting25Nov2013\M12.DSG	11-1-2013	15:20:52	65029.000000	6502.900000	49913.743173	20.000000
C:\Users\cware\Desktop\Steller25Nov\TagTesting25Nov2013\M12.DSG	11-1-2013	15:20:52	65030.000000	6503.000000	49910.258521	20.000000
C:\Users\cware\Desktop\Steller25Nov\TagTesting25Nov2013\M12.DSG	11-1-2013	15:20:52	65031.000000	6503.100000	49920.115475	20.000000
C:\Users\cware\Desktop\Steller25Nov\TagTesting25Nov2013\M12.DSG	11-1-2013	15:20:52	65032.000000	6503.200000	49929.100972	20.000000
C:\Users\cware\Desktop\Steller25Nov\TagTesting25Nov2013\M12.DSG	11-1-2013	15:20:52	65033.000000	6503.300000	49932.088089	20.000000
C:\Users\cware\Desktop\Steller25Nov\TagTesting25Nov2013\M12.DSG	11-1-2013	15:20:52	65034.000000	6503.400000	49938.982927	20.000000
C:\Users\cware\Desktop\Steller25Nov\TagTesting25Nov2013\M12.DSG	11-1-2013	15:20:52	65035.000000	6503.500000	49948.740299	20.000000
C:\Users\cware\Desktop\Steller25Nov\TagTesting25Nov2013\M12.DSG	11-1-2013	15:20:52	65036.000000	6503.600000	49941.820746	20.000000
C:\Users\cware\Desktop\Steller25Nov\TagTesting25Nov2013\M12.DSG	11-1-2013	15:20:52	65037.000000	6503.700000	49937.415149	20.000000
C:\Users\cware\Desktop\Steller25Nov\TagTesting25Nov2013\M12.DSG	11-1-2013	15:20:52	65038.000000	6503.800000	49932.636383	20.000000
C:\Users\cware\Desktop\Steller25Nov\TagTesting25Nov2013\M12.DSG	11-1-2013	15:20:52	65039.000000	6503.900000	49926.886488	20.000000
C:\Users\cware\Desktop\Steller25Nov\TagTesting25Nov2013\M12.DSG	11-1-2013	15:20:52	65040.000000	6504.000000	49926.139802	20.000000
C:\Users\cware\Desktop\Steller25Nov\TagTesting25Nov2013\M12.DSG	11-1-2013	15:20:52	65041.000000	6504.100000	49932.935233	20.000000
C:\Users\cware\Desktop\Steller25Nov\TagTesting25Nov2013\M12.DSG	11-1-2013	15:20:52	65042.000000	6504.200000	49929.151910	20.000000
C:\Users\cware\Desktop\Steller25Nov\TagTesting25Nov2013\M12.DSG	11-1-2013	15:20:52	65043.000000	6504.300000	49935.922267	20.000000
C:\Users\cware\Desktop\Steller25Nov\TagTesting25Nov2013\M12.DSG	11-1-2013	15:20:52	65044.000000	6504.400000	49934.702533	20.000000
C:\Users\cware\Desktop\Steller25Nov\TagTesting25Nov2013\M12.DSG	11-1-2013	15:20:52	65045.000000	6504.500000	49940.402712	20.000000
C:\Users\cware\Desktop\Steller25Nov\TagTesting25Nov2013\M12.DSG	11-1-2013	15:20:52	65046.000000	6504.600000	49944.584444	20.000000
C:\Users\cware\Desktop\Steller25Nov\TagTesting25Nov2013\M12.DSG	11-1-2013	15:20:52	65047.000000	6504.700000	49938.834973	20.000000
C:\Users\cware\Desktop\Steller25Nov\TagTesting25Nov2013\M12.DSG	11-1-2013	15:20:52	65048.000000	6504.800000	49942.892268	20.000000
C:\Users\cware\Desktop\Steller25Nov\TagTesting25Nov2013\M12.DSG	11-1-2013	15:20:52	65049.000000	6504.900000	49937.739520	20.000000
C:\Users\cware\Desktop\Steller25Nov\TagTesting25Nov2013\M12.DSG	11-1-2013	15:20:52	65050.000000	6505.000000	49932.985444	20.000000
C:\Users\cware\Desktop\Steller25Nov\TagTesting25Nov2013\M12.DSG	11-1-2013	15:20:52	65051.000000	6505.100000	49936.196882	20.000000
C:\Users\cware\Desktop\Steller25Nov\TagTesting25Nov2013\M12.DSG	11-1-2013	15:20:52	65052.000000	6505.200000	49936.097147	20.000000
C:\Users\cware\Desktop\Steller25Nov\TagTesting25Nov2013\M12.DSG	11-1-2013	15:20:52	65053.000000	6505.300000	49926.564043	20.000000
C:\Users\cware\Desktop\Steller25Nov\TagTesting25Nov2013\M12.DSG	11-1-2013	15:20:52	65054.000000	6505.400000	49927.883503	20.000000
C:\Users\cware\Desktop\Steller25Nov\TagTesting25Nov2013\M12.DSG	11-1-2013	15:20:52	65055.000000	6505.500000	49925.941869	20.000000
C:\Users\cware\Desktop\Steller25Nov\TagTesting25Nov2013\M12.DSG	11-1-2013	15:20:52	65056.000000	6505.600000	49920.042601	20.000000
C:\Users\cware\Desktop\Steller25Nov\TagTesting25Nov2013\M12.DSG	11-1-2013	15:20:52	65057.000000	6505.700000	49921.187920	20.000000
C:\Users\cware\Desktop\Steller25Nov\TagTesting25Nov2013\M12.DSG	11-1-2013	15:20:52	65058.000000	6505.800000	49919.843688	20.000000
C:\Users\cware\Desktop\Steller25Nov\TagTesting25Nov2013\M12.DSG	11-1-2013	15:20:52	65059.000000	6505.900000	49919.595084	20.000000
C:\Users\cware\Desktop\Steller25Nov\TagTesting25Nov2013\M12.DSG	11-1-2013	15:20:52	65060.000000	6506.000000	49927.833922	20.000000
C:\Users\cware\Desktop\Steller25Nov\TagTesting25Nov2013\M12.DSG	11-1-2013	15:20:52	65061.000000	6506.100000	49929.053515	20.000000
C:\Users\cware\Desktop\Steller25Nov\TagTesting25Nov2013\M12.DSG	11-1-2013	15:20:52	65062.000000	6506.200000	49933.559040	20.000000
C:\Users\cware\Desktop\Steller25Nov\TagTesting25Nov2013\M12.DSG	11-1-2013	15:20:52	65063.000000	6506.300000	49937.093619	20.000000
C:\Users\cware\Desktop\Steller25Nov\TagTesting25Nov2013\M12.DSG	11-1-2013	15:20:52	65064.000000	6506.400000	49938.163876	20.000000
C:\Users\cware\Desktop\Steller25Nov\TagTesting25Nov2013\M12.DSG	11-1-2013	15:20:52	65065.000000	6506.500000	49931.493420	20.000000
C:\Users\cware\Desktop\Steller25Nov\TagTesting25Nov2013\M12.DSG	11-1-2013	15:20:52	65066.000000	6506.600000	49922.881239	20.000000
C:\Users\cware\Desktop\Steller25Nov\TagTesting25Nov2013\M12.DSG	11-1-2013	15:20:52	65067.000000	6506.700000	49922.209195	20.000000
C:\Users\cware\Desktop\Steller25Nov\TagTesting25Nov2013\M12.DSG	11-1-2013	15:20:52	65068.000000	6506.800000	49925.693953	20.000000
C:\Users\cware\Desktop\Steller25Nov\TagTesting25Nov2013\M12.DSG	11-1-2013	15:20:52	65069.000000	6506.900000	49927.336877	20.000000
C:\Users\cware\Desktop\Steller25Nov\TagTesting25Nov2013\M12.DSG	11-1-2013	15:20:52	65070.000000	6507.000000	49930.821678	20.000000
C:\Users\cware\Desktop\Steller25Nov\TagTesting25Nov2013\M12.DSG	11-1-2013	15:20:52	65071.000000	6507.100000	49931.892105	20.000000
C:\Users\cware\Desktop\Steller25Nov\TagTesting25Nov2013\M12.DSG	11-1-2013	15:20:52	65072.000000	6507.200000	49937.442742	20.000000
C:\Users\cware\Desktop\Steller25Nov\TagTesting25Nov2013\M12.DSG	11-1-2013	15:20:52	65073.000000	6507.300000	49934.754789	20.000000
C:\Users\cware\Desktop\Steller25Nov\TagTesting25Nov2013\M12.DSG	11-1-2013	15:20:52	65074.000000	6507.400000	49936.397766	20.000000
C:\Users\cware\Desktop\Steller25Nov\TagTesting25Nov2013\M12.DSG	11-1-2013	15:20:52	65075.000000	6507.500000	49931.046153	20.000000
C:\Users\cware\Desktop\Steller25Nov\TagTesting25Nov2013\M12.DSG	11-1-2013	15:20:52	65076.000000	6507.600000	49929.602545	20.000000
C:\Users\cware\Desktop\Steller25Nov\TagTesting25Nov2013\M12.DSG	11-1-2013	15:20:52	65077.000000	6507.700000	49934.506247	20.000000
C:\Users\cware\Desktop\Steller25Nov\TagTesting25Nov2013\M12.DSG	11-1-2013	15:20:52	65078.000000	6507.800000	49923.155881	20.000000
C:\Users\cware\Desktop\Steller25Nov\TagTesting25Nov2013\M12.DSG	11-1-2013	15:20:52	65079.000000	6507.900000	49934.182752	20.000000
C:\Users\cware\Desktop\Steller25Nov\TagTesting25Nov2013\M12.DSG	11-1-2013	15:20:52	65080.000000	6508.000000	49929.279203	20.000000
C:\Users\cware\Desktop\Steller25Nov\TagTesting25Nov2013\M12.DSG	11-1-2013	15:20:52	65081.000000	6508.100000	49918.053462	20.000000
C:\Users\cware\Desktop\Steller25Nov\TagTesting25Nov2013\M12.DSG	11-1-2013	15:20:52	65082.000000	6508.200000	49916.659583	20.000000
C:\Users\cware\Desktop\Steller25Nov\TagTesting25Nov2013\M12.DSG	11-1-2013	15:20:52	65083.000000	6508.300000	49914.668491	20.000000
C:\Users\cware\Desktop\Steller25Nov\TagTesting25Nov2013\M12.DSG	11-1-2013	15:20:52	65084.000000	6508.400000	49913.598226	20.000000
C:\Users\cware\Desktop\Steller25Nov\TagTesting25Nov2013\M12.DSG	11-1-2013	15:20:52	65085.000000	6508.500000	49911.980285	20.000000
C:\Users\cware\Desktop\Steller25Nov\TagTesting25Nov2013\M12.DSG	11-1-2013	15:20:52	65086.000000	6508.600000	49913.797363	20.000000
C:\Users\cware\Desktop\Steller25Nov\TagTesting25Nov2013\M12.DSG	11-1-2013	15:20:52	65087.000000	6508.700000	49917.855052	20.000000
C:\Users\cware\Desktop\Steller25Nov\TagTesting25Nov2013\M12.DSG	11-1-2013	15:20:52	65088.000000	6508.800000	49921.887302	20.000000
C:\Users\cware\Desktop\Steller25Nov\TagTesting25Nov2013\M12.DSG	11-1-2013	15:20:52	65089.000000	6508.900000	49930.773355	20.000000
C:\Users\cware\Desktop\Steller25Nov\TagTesting25Nov2013\M12.DSG	11-1-2013	15:20:52	65090.000000	6509.000000	49929.827799	20.000000
C:\Users\cware\Desktop\Steller25Nov\TagTesting25Nov2013\M12.DSG	11-1-2013	15:20:52	65091.000000	6509.100000	49938.116384	20.000000
C:\Users\cware\Desktop\Steller25Nov\TagTesting25Nov2013\M12.DSG	11-1-2013	15:20:52	65092.000000	6509.200000	49942.372991	20.000000
C:\Users\cware\Desktop\Steller25Nov\TagTesting25Nov2013\M12.DSG	11-1-2013	15:20:52	65093.000000	6509.300000	49933.586660	20.000000
C:\Users\cware\Desktop\Steller25Nov\TagTesting25Nov2013\M12.DSG	11-1-2013	15:20:52	65094.000000	6509.400000	49928.608661	20.000000
C:\Users\cware\Desktop\Steller25Nov\TagTesting25Nov2013\M12.DSG	11-1-2013	15:20:52	65095.000000	6509.500000	49919.722529	20.000000
C:\Users\cware\Desktop\Steller25Nov\TagTesting25Nov2013\M12.DSG	11-1-2013	15:20:52	65096.000000	6509.600000	49920.867471	20.000000
C:\Users\cware\Desktop\Steller25Nov\TagTesting25Nov2013\M12.DSG	11-1-2013	15:20:52	65097.000000	6509.700000	49922.933481	20.000000
C:\Users\cware\Desktop\Steller25Nov\TagTesting25Nov2013\M12.DSG	11-1-2013	15:20:52	65098.000000	6509.800000	49925.198685	20.000000
C:\Users\cware\Desktop\Steller25Nov\TagTesting25Nov2013\M12.DSG	11-1-2013	15:20:52	65099.000000	6509.900000	49923.232581	20.000000
C:\Users\cware\Desktop\Steller25Nov\TagTesting25Nov2013\M12.DSG	11-1-2013	15:20:52	65100.000000	6510.000000	49920.469741	20.000000
C:\Users\cware\Desktop\Steller25Nov\TagTesting25Nov2013\M12.DSG	11-1-2013	15:20:52	65101.000000	6510.100000	49923.929375	20.000000
C:\Users\cware\Desktop\Steller25Nov\TagTesting25Nov2013\M12.DSG	11-1-2013	15:20:52	65102.000000	6510.200000	49922.436125	20.000000
C:\Users\cware\Desktop\Steller25Nov\TagTesting25Nov2013\M12.DSG	11-1-2013	15:20:52	65103.000000	6510.300000	49919.075845	20.000000
C:\Users\cware\Desktop\Steller25Nov\TagTesting25Nov2013\M12.DSG	11-1-2013	15:20:52	65104.000000	6510.400000	49913.176563	20.000000
C:\Users\cware\Desktop\Steller25Nov\TagTesting25Nov2013\M12.DSG	11-1-2013	15:20:52	65105.000000	6510.500000	49916.736173	20.000000
C:\Users\cware\Desktop\Steller25Nov\TagTesting25Nov2013\M12.DSG	11-1-2013	15:20:52	65106.000000	6510.600000	49913.500286	20.000000
C:\Users\cware\Desktop\Steller25Nov\TagTesting25Nov2013\M12.DSG	11-1-2013	15:20:52	65107.000000	6510.700000	49910.289885	20.000000
C:\Users\cware\Desktop\Steller25Nov\TagTesting25Nov2013\M12.DSG	11-1-2013	15:20:52	65108.000000	6510.800000	49913.849185	20.000000
C:\Users\cware\Desktop\Steller25Nov\TagTesting25Nov2013\M12.DSG	11-1-2013	15:20:52	65109.000000	6510.900000	49913.675154	20.000000
C:\Users\cware\Desktop\Steller25Nov\TagTesting25Nov2013\M12.DSG	11-1-2013	15:20:52	65110.000000	6511.000000	49915.193303	20.000000
C:\Users\cware\Desktop\Steller25Nov\TagTesting25Nov2013\M12.DSG	11-1-2013	15:20:52	65111.000000	6511.100000	49922.038495	20.000000
C:\Users\cware\Desktop\Steller25Nov\TagTesting25Nov2013\M12.DSG	11-1-2013	15:20:52	65112.000000	6511.200000	49928.983195	20.000000
C:\Users\cware\Desktop\Steller25Nov\TagTesting25Nov2013\M12.DSG	11-1-2013	15:20:52	65113.000000	6511.300000	49931.870787	20.000000
C:\Users\cware\Desktop\Steller25Nov\TagTesting25Nov2013\M12.DSG	11-1-2013	15:20:52	65114.000000	6511.400000	49943.146390	20.000000
C:\Users\cware\Desktop\Steller25Nov\TagTesting25Nov2013\M12.DSG	11-1-2013	15:20:52	65115.000000	6511.500000	49946.133507	20.000000
C:\Users\cware\Desktop\Steller25Nov\TagTesting25Nov2013\M12.DSG	11-1-2013	15:20:52	65116.000000	6511.600000	49943.694141	20.000000
C:\Users\cware\Desktop\Steller25Nov\TagTesting25Nov2013\M12.DSG	11-1-2013	15:20:52	65117.000000	6511.700000	49934.883094	20.000000
C:\Users\cware\Desktop\Steller25Nov\TagTesting25Nov2013\M12.DSG	11-1-2013	15:20:52	65118.000000	6511.800000	49929.531467	20.000000
C:\Users\cware\Desktop\Steller25Nov\TagTesting25Nov2013\M12.DSG	11-1-2013	15:20:52	65119.000000	6511.900000	49928.560564	20.000000
C:\Users\cware\Desktop\Steller25Nov\TagTesting25Nov2013\M12.DSG	11-1-2013	15:20:52	65120.000000	6512.000000	49929.730910	20.000000
C:\Users\cware\Desktop\Steller25Nov\TagTesting25Nov2013\M12.DSG	11-1-2013	15:20:52	65121.000000	6512.100000	49925.997251	20.000000
C:\Users\cware\Desktop\Steller25Nov\TagTesting25Nov2013\M12.DSG	11-1-2013	15:20:52	65122.000000	6512.200000	49929.954898	20.000000
C:\Users\cware\Desktop\Steller25Nov\TagTesting25Nov2013\M12.DSG	11-1-2013	15:20:52	65123.000000	6512.300000	49933.066383	20.000000
C:\Users\cware\Desktop\Steller25Nov\TagTesting25Nov2013\M12.DSG	11-1-2013	15:20:52	65124.000000	6512.400000	49932.170395	20.000000
C:\Users\cware\Desktop\Steller25Nov\TagTesting25Nov2013\M12.DSG	11-1-2013	15:20:52	65125.000000	6512.500000	49933.887887	20.000000
C:\Users\cware\Desktop\Steller25Nov\TagTesting25Nov2013\M12.DSG	11-1-2013	15:20:52	65126.000000	6512.600000	49923.184777	20.000000
C:\Users\cware\Desktop\Steller25Nov\TagTesting25Nov2013\M12.DSG	11-1-2013	15:20:52	65127.000000	6512.700000	49925.524799	20.000000
C:\Users\cware\Desktop\Steller25Nov\TagTesting25Nov2013\M12.DSG	11-1-2013	15:20:52	65128.000000	6512.800000	49929.308192	20.000000
C:\Users\cware\Desktop\Steller25Nov\TagTesting25Nov2013\M12.DSG	11-1-2013	15:20:52	65129.000000	6512.900000	49928.934901	20.000000
C:\Users\cware\Desktop\Steller25Nov\TagTesting25Nov2013\M12.DSG	11-1-2013	15:20:52	65130.000000	6513.000000	49924.056260	20.000000
C:\Users\cware\Desktop\Steller25Nov\TagTesting25Nov2013\M12.DSG	11-1-2013	15:20:52	65131.000000	6513.100000	49925.873409	20.000000
C:\Users\cware\Desktop\Steller25Nov\TagTesting25Nov2013\M12.DSG	11-1-2013	15:20:52	65132.000000	6513.200000	49930.104870	20.000000
C:\Users\cware\Desktop\Steller25Nov\TagTesting25Nov2013\M12.DSG	11-1-2013	15:20:52	65133.000000	6513.300000	49936.900237	20.000000
C:\Users\cware\Desktop\Steller25Nov\TagTesting25Nov2013\M12.DSG	11-1-2013	15:20:52	65134.000000	6513.400000	49945.388293	20.000000
C:\Users\cware\Desktop\Steller25Nov\TagTesting25Nov2013\M12.DSG	11-1-2013	15:20:52	65135.000000	6513.500000	49949.495352	20.000000
C:\Users\cware\Desktop\Steller25Nov\TagTesting25Nov2013\M12.DSG	11-1-2013	15:20:52	65136.000000	6513.600000	49960.746042	20.000000
C:\Users\cware\Desktop\Steller25Nov\TagTesting25Nov2013\M12.DSG	11-1-2013	15:20:52	65137.000000	6513.700000	49958.680365	20.000000
C:\Users\cware\Desktop\Steller25Nov\TagTesting25Nov2013\M12.DSG	11-1-2013	15:20:52	65138.000000	6513.800000	49951.736147	20.000000
C:\Users\cware\Desktop\Steller25Nov\TagTesting25Nov2013\M12.DSG	11-1-2013	15:20:52	65139.000000	6513.900000	49942.974251	20.000000
C:\Users\cware\Desktop\Steller25Nov\TagTesting25Nov2013\M12.DSG	11-1-2013	15:20:52	65140.000000	6514.000000	49939.987282	20.000000
C:\Users\cware\Desktop\Steller25Nov\TagTesting25Nov2013\M12.DSG	11-1-2013	15:20:52	65141.000000	6514.100000	49940.136978	20.000000
C:\Users\cware\Desktop\Steller25Nov\TagTesting25Nov2013\M12.DSG	11-1-2013	15:20:52	65142.000000	6514.200000	49936.079850	20.000000
C:\Users\cware\Desktop\Steller25Nov\TagTesting25Nov2013\M12.DSG	11-1-2013	15:20:52	65143.000000	6514.300000	49943.372599	20.000000
C:\Users\cware\Desktop\Steller25Nov\TagTesting25Nov2013\M12.DSG	11-1-2013	15:20:52	65144.000000	6514.400000	49947.654070	20.000000
C:\Users\cware\Desktop\Steller25Nov\TagTesting25Nov2013\M12.DSG	11-1-2013	15:20:52	65145.000000	6514.500000	49944.742020	20.000000
C:\Users\cware\Desktop\Steller25Nov\TagTesting25Nov2013\M12.DSG	11-1-2013	15:20:52	65146.000000	6514.600000	49940.908854	20.000000
C:\Users\cware\Desktop\Steller25Nov\TagTesting25Nov2013\M12.DSG	11-1-2013	15:20:52	65147.000000	6514.700000	49945.140315	20.000000
C:\Users\cware\Desktop\Steller25Nov\TagTesting25Nov2013\M12.DSG	11-1-2013	15:20:52	65148.000000	6514.800000	49943.398011	20.000000
C:\Users\cware\Desktop\Steller25Nov\TagTesting25Nov2013\M12.DSG	11-1-2013	15:20:52	65149.000000	6514.900000	49939.315908	20.000000
C:\Users\cware\Desktop\Steller25Nov\TagTesting25Nov2013\M12.DSG	11-1-2013	15:20:52	65150.000000	6515.000000	49933.640965	20.000000
C:\Users\cware\Desktop\Steller25Nov\TagTesting25Nov2013\M12.DSG	11-1-2013	15:20:52	65151.000000	6515.100000	49938.444903	20.000000
C:\Users\cware\Desktop\Steller25Nov\TagTesting25Nov2013\M12.DSG	11-1-2013	15:20:52	65152.000000	6515.200000	49941.133289	20.000000
C:\Users\cware\Desktop\Steller25Nov\TagTesting25Nov2013\M12.DSG	11-1-2013	15:20:52	65153.000000	6515.300000	49948.525965	20.000000
C:\Users\cware\Desktop\Steller25Nov\TagTesting25Nov2013\M12.DSG	11-1-2013	15:20:52	65154.000000	6515.400000	49955.047487	20.000000
C:\Users\cware\Desktop\Steller25Nov\TagTesting25Nov2013\M12.DSG	11-1-2013	15:20:52	65155.000000	6515.500000	49953.554049	20.000000
C:\Users\cware\Desktop\Steller25Nov\TagTesting25Nov2013\M12.DSG	11-1-2013	15:20:52	65156.000000	6515.600000	49964.531170	20.000000
C:\Users\cware\Desktop\Steller25Nov\TagTesting25Nov2013\M12.DSG	11-1-2013	15:20:52	65157.000000	6515.700000	49966.422939	20.000000
C:\Users\cware\Desktop\Steller25Nov\TagTesting25Nov2013\M12.DSG	11-1-2013	15:20:52	65158.000000	6515.800000	49959.901356	20.000000
C:\Users\cware\Desktop\Steller25Nov\TagTesting25Nov2013\M12.DSG	11-1-2013	15:20:52	65159.000000	6515.900000	49954.002332	20.000000
C:\Users\cware\Desktop\Steller25Nov\TagTesting25Nov2013\M12.DSG	11-1-2013	15:20:52	65160.000000	6516.000000	49947.730022	20.000000
C:\Users\cware\Desktop\Steller25Nov\TagTesting25Nov2013\M12.DSG	11-1-2013	15:20:52	65161.000000	6516.100000	49951.886873	20.000000
C:\Users\cware\Desktop\Steller25Nov\TagTesting25Nov2013\M12.DSG	11-1-2013	15:20:52	65162.000000	6516.200000	49948.825235	20.000000
C:\Users\cware\Desktop\Steller25Nov\TagTesting25Nov2013\M12.DSG	11-1-2013	15:20:52	65163.000000	6516.300000	49940.611353	20.000000
C:\Users\cware\Desktop\Steller25Nov\TagTesting25Nov2013\M12.DSG	11-1-2013	15:20:52	65164.000000	6516.400000	49949.497446	20.000000
C:\Users\cware\Desktop\Steller25Nov\TagTesting25Nov2013\M12.DSG	11-1-2013	15:20:52	65165.000000	6516.500000	49951.986406	20.000000
C:\Users\cware\Desktop\Steller25Nov\TagTesting25Nov2013\M12.DSG	11-1-2013	15:20:52	65166.000000	6516.600000	49953.430181	20.000000
C:\Users\cware\Desktop\Steller25Nov\TagTesting25Nov2013\M12.DSG	11-1-2013	15:20:52	65167.000000	6516.700000	49951.165638	20.000000
C:\Users\cware\Desktop\Steller25Nov\TagTesting25Nov2013\M12.DSG	11-1-2013	15:20:52	65168.000000	6516.800000	49953.206276	20.000000
C:\Users\cware\Desktop\Steller25Nov\TagTesting25Nov2013\M12.DSG	11-1-2013	15:20:52	65169.000000	6516.900000	49945.639607	20.000000
C:\Users\cware\Desktop\Steller25Nov\TagTesting25Nov2013\M12.DSG	11-1-2013	15:20:52	65170.000000	6517.000000	49936.430115	20.000000
C:\Users\cware\Desktop\Steller25Nov\TagTesting25Nov2013\M12.DSG	11-1-2013	15:20:52	65171.000000	6517.100000	49952.011783	20.000000
C:\Users\cware\Desktop\Steller25Nov\TagTesting25Nov2013\M12.DSG	11-1-2013	15:20:52	65172.000000	6517.200000	49948.303348	20.000000
C:\Users\cware\Desktop\Steller25Nov\TagTesting25Nov2013\M12.DSG	11-1-2013	15:20:52	65173.000000	6517.300000	49951.240521	20.000000
C:\Users\cware\Desktop\Steller25Nov\TagTesting25Nov2013\M12.DSG	11-1-2013	15:20:52	65174.000000	6517.400000	49958.458838	20.000000
C:\Users\cware\Desktop\Steller25Nov\TagTesting25Nov2013\M12.DSG	11-1-2013	15:20:52	65175.000000	6517.500000	49964.333260	20.000000
C:\Users\cware\Desktop\Steller25Nov\TagTesting25Nov2013\M12.DSG	11-1-2013	15:20:52	65176.000000	6517.600000	49969.734753	20.000000
C:\Users\cware\Desktop\Steller25Nov\TagTesting25Nov2013\M12.DSG	11-1-2013	15:20:52	65177.000000	6517.700000	49973.144917	20.000000
C:\Users\cware\Desktop\Steller25Nov\TagTesting25Nov2013\M12.DSG	11-1-2013	15:20:52	65178.000000	6517.800000	49980.163983	20.000000
C:\Users\cware\Desktop\Steller25Nov\TagTesting25Nov2013\M12.DSG	11-1-2013	15:20:52	65179.000000	6517.900000	49966.747858	20.000000
C:\Users\cware\Desktop\Steller25Nov\TagTesting25Nov2013\M12.DSG	11-1-2013	15:20:52	65180.000000	6518.000000	49961.769802	20.000000
C:\Users\cware\Desktop\Steller25Nov\TagTesting25Nov2013\M12.DSG	11-1-2013	15:20:52	65181.000000	6518.100000	49949.672721	20.000000
C:\Users\cware\Desktop\Steller25Nov\TagTesting25Nov2013\M12.DSG	11-1-2013	15:20:52	65182.000000	6518.200000	49966.748314	20.000000
C:\Users\cware\Desktop\Steller25Nov\TagTesting25Nov2013\M12.DSG	11-1-2013	15:20:52	65183.000000	6518.300000	49957.837063	20.000000
C:\Users\cware\Desktop\Steller25Nov\TagTesting25Nov2013\M12.DSG	11-1-2013	15:20:52	65184.000000	6518.400000	49959.405288	20.000000
C:\Users\cware\Desktop\Steller25Nov\TagTesting25Nov2013\M12.DSG	11-1-2013	15:20:52	65185.000000	6518.500000	49961.546234	20.000000
C:\Users\cware\Desktop\Steller25Nov\TagTesting25Nov2013\M12.DSG	11-1-2013	15:20:52	65186.000000	6518.600000	49951.789219	20.000000
C:\Users\cware\Desktop\Steller25Nov\TagTesting25Nov2013\M12.DSG	11-1-2013	15:20:52	65187.000000	6518.700000	49957.986991	20.000000
C:\Users\cware\Desktop\Steller25Nov\TagTesting25Nov2013\M12.DSG	11-1-2013	15:20:52	65188.000000	6518.800000	49955.099849	20.000000
C:\Users\cware\Desktop\Steller25Nov\TagTesting25Nov2013\M12.DSG	11-1-2013	15:20:52	65189.000000	6518.900000	49952.062709	20.000000
C:\Users\cware\Desktop\Steller25Nov\TagTesting25Nov2013\M12.DSG	11-1-2013	15:20:52	65190.000000	6519.000000	49950.096293	20.000000
C:\Users\cware\Desktop\Steller25Nov\TagTesting25Nov2013\M12.DSG	11-1-2013	15:20:52	65191.000000	6519.100000	49947.956140	20.000000
C:\Users\cware\Desktop\Steller25Nov\TagTesting25Nov2013\M12.DSG	11-1-2013	15:20:52	65192.000000	6519.200000	49954.676566	20.000000
C:\Users\cware\Desktop\Steller25Nov\TagTesting25Nov2013\M12.DSG	11-1-2013	15:20:52	65193.000000	6519.300000	49949.449736	20.000000
C:\Users\cware\Desktop\Steller25Nov\TagTesting25Nov2013\M12.DSG	11-1-2013	15:20:52	65194.000000	6519.400000	49961.770924	20.000000
C:\Users\cware\Desktop\Steller25Nov\TagTesting25Nov2013\M12.DSG	11-1-2013	15:20:52	65195.000000	6519.500000	49967.819215	20.000000
C:\Users\cware\Desktop\Steller25Nov\TagTesting25Nov2013\M12.DSG	11-1-2013	15:20:52	65196.000000	6519.600000	49971.602959	20.000000
C:\Users\cware\Desktop\Steller25Nov\TagTesting25Nov2013\M12.DSG	11-1-2013	15:20:52	65197.000000	6519.700000	49975.062673	20.000000
C:\Users\cware\Desktop\Steller25Nov\TagTesting25Nov2013\M12.DSG	11-1-2013	15:20:52	65198.000000	6519.800000	49970.259046	20.000000
C:\Users\cware\Desktop\Steller25Nov\TagTesting25Nov2013\M12.DSG	11-1-2013	15:20:52	65199.000000	6519.900000	49957.514772	20.000000
C:\Users\cware\Desktop\Steller25Nov\TagTesting25Nov2013\M12.DSG	11-1-2013	15:20:52	65200.000000	6520.000000	49951.839658	20.000000
C:\Users\cware\Desktop\Steller25Nov\TagTesting25Nov2013\M12.DSG	11-1-2013	15:20:52	65201.000000	6520.100000	49952.785717	20.000000
C:\Users\cware\Desktop\Steller25Nov\TagTesting25Nov2013\M12.DSG	11-1-2013	15:20:52	65202.000000	6520.200000	49952.063900	20.000000
C:\Users\cware\Desktop\Steller25Nov\TagTesting25Nov2013\M12.DSG	11-1-2013	15:20:52	65203.000000	6520.300000	49949.201724	20.000000
C:\Users\cware\Desktop\Steller25Nov\TagTesting25Nov2013\M12.DSG	11-1-2013	15:20:52	65204.000000	6520.400000	49953.184223	20.000000
C:\Users\cware\Desktop\Steller25Nov\TagTesting25Nov2013\M12.DSG	11-1-2013	15:20:52	65205.000000	6520.500000	49941.012399	20.000000
C:\Users\cware\Desktop\Steller25Nov\TagTesting25Nov2013\M12.DSG	11-1-2013	15:20:52	65206.000000	6520.600000	49941.361096	20.000000
C:\Users\cware\Desktop\Steller25Nov\TagTesting25Nov2013\M12.DSG	11-1-2013	15:20:52	65207.000000	6520.700000	49944.472410	20.000000
C:\Users\cware\Desktop\Steller25Nov\TagTesting25Nov2013\M12.DSG	11-1-2013	15:20:52	65208.000000	6520.800000	49942.954169	20.000000
C:\Users\cware\Desktop\Steller25Nov\TagTesting25Nov2013\M12.DSG	11-1-2013	15:20:52	65209.000000	6520.900000	49945.219263	20.000000
C:\Users\cware\Desktop\Steller25Nov\TagTesting25Nov2013\M12.DSG	11-1-2013	15:20:52	65210.000000	6521.000000	49936.532447	20.000000
C:\Users\cware\Desktop\Steller25Nov\TagTesting25Nov2013\M12.DSG	11-1-2013	15:20:52	65211.000000	6521.100000	49930.359648	20.000000
C:\Users\cware\Desktop\Steller25Nov\TagTesting25Nov2013\M12.DSG	11-1-2013	15:20:52	65212.000000	6521.200000	49928.044815	20.000000
C:\Users\cware\Desktop\Steller25Nov\TagTesting25Nov2013\M12.DSG	11-1-2013	15:20:52	65213.000000	6521.300000	49936.706946	20.000000
C:\Users\cware\Desktop\Steller25Nov\TagTesting25Nov2013\M12.DSG	11-1-2013	15:20:52	65214.000000	6521.400000	49935.711424	20.000000
C:\Users\cware\Desktop\Steller25Nov\TagTesting25Nov2013\M12.DSG	11-1-2013	15:20:52	65215.000000	6521.500000	49941.983989	20.000000
C:\Users\cware\Desktop\Steller25Nov\TagTesting25Nov2013\M12.DSG	11-1-2013	15:20:52	65216.000000	6521.600000	49943.278483	20.000000
C:\Users\cware\Desktop\Steller25Nov\TagTesting25Nov2013\M12.DSG	11-1-2013	15:20:52	65217.000000	6521.700000	49948.082513	20.000000
C:\Users\cware\Desktop\Steller25Nov\TagTesting25Nov2013\M12.DSG	11-1-2013	15:20:52	65218.000000	6521.800000	49955.126585	20.000000
C:\Users\cware\Desktop\Steller25Nov\TagTesting25Nov2013\M12.DSG	11-1-2013	15:20:52	65219.000000	6521.900000	49942.755728	20.000000
C:\Users\cware\Desktop\Steller25Nov\TagTesting25Nov2013\M12.DSG	11-1-2013	15:20:52	65220.000000	6522.000000	49937.926956	20.000000
C:\Users\cware\Desktop\Steller25Nov\TagTesting25Nov2013\M12.DSG	11-1-2013	15:20:52	65221.000000	6522.100000	49922.519782	20.000000
C:\Users\cware\Desktop\Steller25Nov\TagTesting25Nov2013\M12.DSG	11-1-2013	15:20:52	65222.000000	6522.200000	49929.812808	20.000000
C:\Users\cware\Desktop\Steller25Nov\TagTesting25Nov2013\M12.DSG	11-1-2013	15:20:52	65223.000000	6522.300000	49928.866906	20.000000
C:\Users\cware\Desktop\Steller25Nov\TagTesting25Nov2013\M12.DSG	11-1-2013	15:20:52	65224.000000	6522.400000	49925.133434	20.000000
C:\Users\cware\Desktop\Steller25Nov\TagTesting25Nov2013\M12.DSG	11-1-2013	15:20:52	65225.000000	6522.500000	49926.925569	20.000000
C:\Users\cware\Desktop\Steller25Nov\TagTesting25Nov2013\M12.DSG	11-1-2013	15:20:52	65226.000000	6522.600000	49927.497983	20.000000
C:\Users\cware\Desktop\Steller25Nov\TagTesting25Nov2013\M12.DSG	11-1-2013	15:20:52	65227.000000	6522.700000	49924.237310	20.000000
C:\Users\cware\Desktop\Steller25Nov\TagTesting25Nov2013\M12.DSG	11-1-2013	15:20:52	65228.000000	6522.800000	49923.689830	20.000000
C:\Users\cware\Desktop\Steller25Nov\TagTesting25Nov2013\M12.DSG	11-1-2013	15:20:52	65229.000000	6522.900000	49918.786424	20.000000
C:\Users\cware\Desktop\Steller25Nov\TagTesting25Nov2013\M12.DSG	11-1-2013	15:20:52	65230.000000	6523.000000	49920.479210	20.000000
C:\Users\cware\Desktop\Steller25Nov\TagTesting25Nov2013\M12.DSG	11-1-2013	15:20:52	65231.000000	6523.100000	49910.821604	20.000000
C:\Users\cware\Desktop\Steller25Nov\TagTesting25Nov2013\M12.DSG	11-1-2013	15:20:52	65232.000000	6523.200000	49909.527228	20.000000
C:\Users\cware\Desktop\Steller25Nov\TagTesting25Nov2013\M12.DSG	11-1-2013	15:20:52	65233.000000	6523.300000	49908.855236	20.000000
C:\Users\cware\Desktop\Steller25Nov\TagTesting25Nov2013\M12.DSG	11-1-2013	15:20:52	65234.000000	6523.400000	49906.789278	20.000000
C:\Users\cware\Desktop\Steller25Nov\TagTesting25Nov2013\M12.DSG	11-1-2013	15:20:52	65235.000000	6523.500000	49905.171324	20.000000
C:\Users\cware\Desktop\Steller25Nov\TagTesting25Nov2013\M12.DSG	11-1-2013	15:20:52	65236.000000	6523.600000	49906.615063	20.000000
C:\Users\cware\Desktop\Steller25Nov\TagTesting25Nov2013\M12.DSG	11-1-2013	15:20:52	65237.000000	6523.700000	49912.862829	20.000000
C:\Users\cware\Desktop\Steller25Nov\TagTesting25Nov2013\M12.DSG	11-1-2013	15:20:52	65238.000000	6523.800000	49923.516215	20.000000
C:\Users\cware\Desktop\Steller25Nov\TagTesting25Nov2013\M12.DSG	11-1-2013	15:20:52	65239.000000	6523.900000	49925.806144	20.000000
C:\Users\cware\Desktop\Steller25Nov\TagTesting25Nov2013\M12.DSG	11-1-2013	15:20:52	65240.000000	6524.000000	49932.527110	20.000000
C:\Users\cware\Desktop\Steller25Nov\TagTesting25Nov2013\M12.DSG	11-1-2013	15:20:52	65241.000000	6524.100000	49938.525623	20.000000
C:\Users\cware\Desktop\Steller25Nov\TagTesting25Nov2013\M12.DSG	11-1-2013	15:20:52	65242.000000	6524.200000	49923.491766	20.000000
C:\Users\cware\Desktop\Steller25Nov\TagTesting25Nov2013\M12.DSG	11-1-2013	15:20:52	65243.000000	6524.300000	49920.056789	20.000000
C:\Users\cware\Desktop\Steller25Nov\TagTesting25Nov2013\M12.DSG	11-1-2013	15:20:52	65244.000000	6524.400000	49913.510546	20.000000
C:\Users\cware\Desktop\Steller25Nov\TagTesting25Nov2013\M12.DSG	11-1-2013	15:20:52	65245.000000	6524.500000	49906.690428	20.000000
C:\Users\cware\Desktop\Steller25Nov\TagTesting25Nov2013\M12.DSG	11-1-2013	15:20:52	65246.000000	6524.600000	49903.902622	20.000000
C:\Users\cware\Desktop\Steller25Nov\TagTesting25Nov2013\M12.DSG	11-1-2013	15:20:52	65247.000000	6524.700000	49905.694696	20.000000
C:\Users\cware\Desktop\Steller25Nov\TagTesting25Nov2013\M12.DSG	11-1-2013	15:20:52	65248.000000	6524.800000	49908.806295	20.000000
C:\Users\cware\Desktop\Steller25Nov\TagTesting25Nov2013\M12.DSG	11-1-2013	15:20:52	65249.000000	6524.900000	49909.080271	20.000000
C:\Users\cware\Desktop\Steller25Nov\TagTesting25Nov2013\M12.DSG	11-1-2013	15:20:52	65250.000000	6525.000000	49909.976483	20.000000
C:\Users\cware\Desktop\Steller25Nov\TagTesting25Nov2013\M12.DSG	11-1-2013	15:20:52	65251.000000	6525.100000	49907.014632	20.000000
C:\Users\cware\Desktop\Steller25Nov\TagTesting25Nov2013\M12.DSG	11-1-2013	15:20:52	65252.000000	6525.200000	49904.351058	20.000000
C:\Users\cware\Desktop\Steller25Nov\TagTesting25Nov2013\M12.DSG	11-1-2013	15:20:52	65253.000000	6525.300000	49905.097657	20.000000
C:\Users\cware\Desktop\Steller25Nov\TagTesting25Nov2013\M12.DSG	11-1-2013	15:20:52	65254.000000	6525.400000	49904.251875	20.000000
C:\Users\cware\Desktop\Steller25Nov\TagTesting25Nov2013\M12.DSG	11-1-2013	15:20:52	65255.000000	6525.500000	49909.130132	20.000000
C:\Users\cware\Desktop\Steller25Nov\TagTesting25Nov2013\M12.DSG	11-1-2013	15:20:52	65256.000000	6525.600000	49909.429200	20.000000
C:\Users\cware\Desktop\Steller25Nov\TagTesting25Nov2013\M12.DSG	11-1-2013	15:20:52	65257.000000	6525.700000	49921.177773	20.000000
C:\Users\cware\Desktop\Steller25Nov\TagTesting25Nov2013\M12.DSG	11-1-2013	15:20:52	65258.000000	6525.800000	49925.284663	20.000000
C:\Users\cware\Desktop\Steller25Nov\TagTesting25Nov2013\M12.DSG	11-1-2013	15:20:52	65259.000000	6525.900000	49919.360848	20.000000
C:\Users\cware\Desktop\Steller25Nov\TagTesting25Nov2013\M12.DSG	11-1-2013	15:20:52	65260.000000	6526.000000	49926.081508	20.000000
C:\Users\cware\Desktop\Steller25Nov\TagTesting25Nov2013\M12.DSG	11-1-2013	15:20:52	65261.000000	6526.100000	49920.630482	20.000000
C:\Users\cware\Desktop\Steller25Nov\TagTesting25Nov2013\M12.DSG	11-1-2013	15:20:52	65262.000000	6526.200000	49918.340483	20.000000
C:\Users\cware\Desktop\Steller25Nov\TagTesting25Nov2013\M12.DSG	11-1-2013	15:20:52	65263.000000	6526.300000	49906.691697	20.000000
C:\Users\cware\Desktop\Steller25Nov\TagTesting25Nov2013\M12.DSG	11-1-2013	15:20:52	65264.000000	6526.400000	49914.557190	20.000000
C:\Users\cware\Desktop\Steller25Nov\TagTesting25Nov2013\M12.DSG	11-1-2013	15:20:52	65265.000000	6526.500000	49906.268524	20.000000
C:\Users\cware\Desktop\Steller25Nov\TagTesting25Nov2013\M12.DSG	11-1-2013	15:20:52	65266.000000	6526.600000	49911.694864	20.000000
C:\Users\cware\Desktop\Steller25Nov\TagTesting25Nov2013\M12.DSG	11-1-2013	15:20:52	65267.000000	6526.700000	49912.392001	20.000000
C:\Users\cware\Desktop\Steller25Nov\TagTesting25Nov2013\M12.DSG	11-1-2013	15:20:52	65268.000000	6526.800000	49917.370031	20.000000
C:\Users\cware\Desktop\Steller25Nov\TagTesting25Nov2013\M12.DSG	11-1-2013	15:20:52	65269.000000	6526.900000	49910.002477	20.000000
C:\Users\cware\Desktop\Steller25Nov\TagTesting25Nov2013\M12.DSG	11-1-2013	15:20:52	65270.000000	6527.000000	49919.610362	20.000000
C:\Users\cware\Desktop\Steller25Nov\TagTesting25Nov2013\M12.DSG	11-1-2013	15:20:52	65271.000000	6527.100000	49906.667261	20.000000
C:\Users\cware\Desktop\Steller25Nov\TagTesting25Nov2013\M12.DSG	11-1-2013	15:20:52	65272.000000	6527.200000	49902.609913	20.000000
C:\Users\cware\Desktop\Steller25Nov\TagTesting25Nov2013\M12.DSG	11-1-2013	15:20:52	65273.000000	6527.300000	49902.186858	20.000000
C:\Users\cware\Desktop\Steller25Nov\TagTesting25Nov2013\M12.DSG	11-1-2013	15:20:52	65274.000000	6527.400000	49912.068676	20.000000
C:\Users\cware\Desktop\Steller25Nov\TagTesting25Nov2013\M12.DSG	11-1-2013	15:20:52	65275.000000	6527.500000	49911.048061	20.000000
C:\Users\cware\Desktop\Steller25Nov\TagTesting25Nov2013\M12.DSG	11-1-2013	15:20:52	65276.000000	6527.600000	49920.332420	20.000000
C:\Users\cware\Desktop\Steller25Nov\TagTesting25Nov2013\M12.DSG	11-1-2013	15:20:52	65277.000000	6527.700000	49921.502495	20.000000
C:\Users\cware\Desktop\Steller25Nov\TagTesting25Nov2013\M12.DSG	11-1-2013	15:20:52	65278.000000	6527.800000	49929.965648	20.000000
C:\Users\cware\Desktop\Steller25Nov\TagTesting25Nov2013\M12.DSG	11-1-2013	15:20:52	65279.000000	6527.900000	49934.570331	20.000000
C:\Users\cware\Desktop\Steller25Nov\TagTesting25Nov2013\M12.DSG	11-1-2013	15:20:52	65280.000000	6528.000000	49921.627072	20.000000
C:\Users\cware\Desktop\Steller25Nov\TagTesting25Nov2013\M12.DSG	11-1-2013	15:20:52	65281.000000	6528.100000	49923.568694	20.000000
C:\Users\cware\Desktop\Steller25Nov\TagTesting25Nov2013\M12.DSG	11-1-2013	15:20:52	65282.000000	6528.200000	49913.886048	20.000000
C:\Users\cware\Desktop\Steller25Nov\TagTesting25Nov2013\M12.DSG	11-1-2013	15:20:52	65283.000000	6528.300000	49908.061661	20.000000
C:\Users\cware\Desktop\Steller25Nov\TagTesting25Nov2013\M12.DSG	11-1-2013	15:20:52	65284.000000	6528.400000	49905.348567	20.000000
C:\Users\cware\Desktop\Steller25Nov\TagTesting25Nov2013\M12.DSG	11-1-2013	15:20:52	65285.000000	6528.500000	49913.936145	20.000000
C:\Users\cware\Desktop\Steller25Nov\TagTesting25Nov2013\M12.DSG	11-1-2013	15:20:52	65286.000000	6528.600000	49920.407930	20.000000
C:\Users\cware\Desktop\Steller25Nov\TagTesting25Nov2013\M12.DSG	11-1-2013	15:20:52	65287.000000	6528.700000	49917.993375	20.000000
C:\Users\cware\Desktop\Steller25Nov\TagTesting25Nov2013\M12.DSG	11-1-2013	15:20:52	65288.000000	6528.800000	49913.811817	20.000000
C:\Users\cware\Desktop\Steller25Nov\TagTesting25Nov2013\M12.DSG	11-1-2013	15:20:52	65289.000000	6528.900000	49916.823839	20.000000
C:\Users\cware\Desktop\Steller25Nov\TagTesting25Nov2013\M12.DSG	11-1-2013	15:20:52	65290.000000	6529.000000	49907.190646	20.000000
C:\Users\cware\Desktop\Steller25Nov\TagTesting25Nov2013\M12.DSG	11-1-2013	15:20:52	65291.000000	6529.100000	49912.841299	20.000000
C:\Users\cware\Desktop\Steller25Nov\TagTesting25Nov2013\M12.DSG	11-1-2013	15:20:52	65292.000000	6529.200000	49906.892199	20.000000
C:\Users\cware\Desktop\Steller25Nov\TagTesting25Nov2013\M12.DSG	11-1-2013	15:20:52	65293.000000	6529.300000	49910.252529	20.000000
C:\Users\cware\Desktop\Steller25Nov\TagTesting25Nov2013\M12.DSG	11-1-2013	15:20:52	65294.000000	6529.400000	49907.564493	20.000000
C:\Users\cware\Desktop\Steller25Nov\TagTesting25Nov2013\M12.DSG	11-1-2013	15:20:52	65295.000000	6529.500000	49908.286210	20.000000
C:\Users\cware\Desktop\Steller25Nov\TagTesting25Nov2013\M12.DSG	11-1-2013	15:20:52	65296.000000	6529.600000	49909.306885	20.000000
C:\Users\cware\Desktop\Steller25Nov\TagTesting25Nov2013\M12.DSG	11-1-2013	15:20:52	65297.000000	6529.700000	49914.334948	20.000000
C:\Users\cware\Desktop\Steller25Nov\TagTesting25Nov2013\M12.DSG	11-1-2013	15:20:52	65298.000000	6529.800000	49919.562117	20.000000
C:\Users\cware\Desktop\Steller25Nov\TagTesting25Nov2013\M12.DSG	11-1-2013	15:20:52	65299.000000	6529.900000	49926.357551	20.000000
C:\Users\cware\Desktop\Steller25Nov\TagTesting25Nov2013\M12.DSG	11-1-2013	15:20:52	65300.000000	6530.000000	49928.348735	20.000000
C:\Users\cware\Desktop\Steller25Nov\TagTesting25Nov2013\M12.DSG	11-1-2013	15:20:52	65301.000000	6530.100000	49932.978520	20.000000
C:\Users\cware\Desktop\Steller25Nov\TagTesting25Nov2013\M12.DSG	11-1-2013	15:20:52	65302.000000	6530.200000	49931.933224	20.000000
C:\Users\cware\Desktop\Steller25Nov\TagTesting25Nov2013\M12.DSG	11-1-2013	15:20:52	65303.000000	6530.300000	49921.006084	20.000000
C:\Users\cware\Desktop\Steller25Nov\TagTesting25Nov2013\M12.DSG	11-1-2013	15:20:52	65304.000000	6530.400000	49920.583038	20.000000
C:\Users\cware\Desktop\Steller25Nov\TagTesting25Nov2013\M12.DSG	11-1-2013	15:20:52	65305.000000	6530.500000	49918.616451	20.000000
C:\Users\cware\Desktop\Steller25Nov\TagTesting25Nov2013\M12.DSG	11-1-2013	15:20:52	65306.000000	6530.600000	49921.180483	20.000000
C:\Users\cware\Desktop\Steller25Nov\TagTesting25Nov2013\M12.DSG	11-1-2013	15:20:52	65307.000000	6530.700000	49922.947671	20.000000
C:\Users\cware\Desktop\Steller25Nov\TagTesting25Nov2013\M12.DSG	11-1-2013	15:20:52	65308.000000	6530.800000	49918.716295	20.000000
C:\Users\cware\Desktop\Steller25Nov\TagTesting25Nov2013\M12.DSG	11-1-2013	15:20:52	65309.000000	6530.900000	49921.802706	20.000000
C:\Users\cware\Desktop\Steller25Nov\TagTesting25Nov2013\M12.DSG	11-1-2013	15:20:52	65310.000000	6531.000000	49925.885077	20.000000
C:\Users\cware\Desktop\Steller25Nov\TagTesting25Nov2013\M12.DSG	11-1-2013	15:20:52	65311.000000	6531.100000	49915.878825	20.000000
C:\Users\cware\Desktop\Steller25Nov\TagTesting25Nov2013\M12.DSG	11-1-2013	15:20:52	65312.000000	6531.200000	49927.527450	20.000000
C:\Users\cware\Desktop\Steller25Nov\TagTesting25Nov2013\M12.DSG	11-1-2013	15:20:52	65313.000000	6531.300000	49924.167790	20.000000
C:\Users\cware\Desktop\Steller25Nov\TagTesting25Nov2013\M12.DSG	11-1-2013	15:20:52	65314.000000	6531.400000	49920.185066	20.000000
C:\Users\cware\Desktop\Steller25Nov\TagTesting25Nov2013\M12.DSG	11-1-2013	15:20:52	65315.000000	6531.500000	49916.799832	20.000000
C:\Users\cware\Desktop\Steller25Nov\TagTesting25Nov2013\M12.DSG	11-1-2013	15:20:52	65316.000000	6531.600000	49912.966901	20.000000
C:\Users\cware\Desktop\Steller25Nov\TagTesting25Nov2013\M12.DSG	11-1-2013	15:20:52	65317.000000	6531.700000	49915.879035	20.000000
C:\Users\cware\Desktop\Steller25Nov\TagTesting25Nov2013\M12.DSG	11-1-2013	15:20:52	65318.000000	6531.800000	49923.944095	20.000000
C:\Users\cware\Desktop\Steller25Nov\TagTesting25Nov2013\M12.DSG	11-1-2013	15:20:52	65319.000000	6531.900000	49931.211897	20.000000
C:\Users\cware\Desktop\Steller25Nov\TagTesting25Nov2013\M12.DSG	11-1-2013	15:20:52	65320.000000	6532.000000	49930.216607	20.000000
C:\Users\cware\Desktop\Steller25Nov\TagTesting25Nov2013\M12.DSG	11-1-2013	15:20:52	65321.000000	6532.100000	49942.164384	20.000000
C:\Users\cware\Desktop\Steller25Nov\TagTesting25Nov2013\M12.DSG	11-1-2013	15:20:52	65322.000000	6532.200000	49943.234491	20.000000
C:\Users\cware\Desktop\Steller25Nov\TagTesting25Nov2013\M12.DSG	11-1-2013	15:20:52	65323.000000	6532.300000	49934.074876	20.000000
C:\Users\cware\Desktop\Steller25Nov\TagTesting25Nov2013\M12.DSG	11-1-2013	15:20:52	65324.000000	6532.400000	49936.240459	20.000000
C:\Users\cware\Desktop\Steller25Nov\TagTesting25Nov2013\M12.DSG	11-1-2013	15:20:52	65325.000000	6532.500000	49926.682403	20.000000
C:\Users\cware\Desktop\Steller25Nov\TagTesting25Nov2013\M12.DSG	11-1-2013	15:20:52	65326.000000	6532.600000	49926.234308	20.000000
C:\Users\cware\Desktop\Steller25Nov\TagTesting25Nov2013\M12.DSG	11-1-2013	15:20:52	65327.000000	6532.700000	49920.285335	20.000000
C:\Users\cware\Desktop\Steller25Nov\TagTesting25Nov2013\M12.DSG	11-1-2013	15:20:52	65328.000000	6532.800000	49916.949988	20.000000
C:\Users\cware\Desktop\Steller25Nov\TagTesting25Nov2013\M12.DSG	11-1-2013	15:20:52	65329.000000	6532.900000	49921.928326	20.000000
C:\Users\cware\Desktop\Steller25Nov\TagTesting25Nov2013\M12.DSG	11-1-2013	15:20:52	65330.000000	6533.000000	49920.484437	20.000000
C:\Users\cware\Desktop\Steller25Nov\TagTesting25Nov2013\M12.DSG	11-1-2013	15:20:52	65331.000000	6533.100000	49909.657018	20.000000
C:\Users\cware\Desktop\Steller25Nov\TagTesting25Nov2013\M12.DSG	11-1-2013	15:20:52	65332.000000	6533.200000	49910.777188	20.000000
C:\Users\cware\Desktop\Steller25Nov\TagTesting25Nov2013\M12.DSG	11-1-2013	15:20:52	65333.000000	6533.300000	49903.086002	20.000000
C:\Users\cware\Desktop\Steller25Nov\TagTesting25Nov2013\M12.DSG	11-1-2013	15:20:52	65334.000000	6533.400000	49909.881243	20.000000
C:\Users\cware\Desktop\Steller25Nov\TagTesting25Nov2013\M12.DSG	11-1-2013	15:20:52	65335.000000	6533.500000	49906.944025	20.000000
C:\Users\cware\Desktop\Steller25Nov\TagTesting25Nov2013\M12.DSG	11-1-2013	15:20:52	65336.000000	6533.600000	49906.744748	20.000000
C:\Users\cware\Desktop\Steller25Nov\TagTesting25Nov2013\M12.DSG	11-1-2013	15:20:52	65337.000000	6533.700000	49904.032153	20.000000
C:\Users\cware\Desktop\Steller25Nov\TagTesting25Nov2013\M12.DSG	11-1-2013	15:20:52	65338.000000	6533.800000	49917.423101	20.000000
C:\Users\cware\Desktop\Steller25Nov\TagTesting25Nov2013\M12.DSG	11-1-2013	15:20:52	65339.000000	6533.900000	49923.521683	20.000000
C:\Users\cware\Desktop\Steller25Nov\TagTesting25Nov2013\M12.DSG	11-1-2013	15:20:52	65340.000000	6534.000000	49925.040201	20.000000
C:\Users\cware\Desktop\Steller25Nov\TagTesting25Nov2013\M12.DSG	11-1-2013	15:20:52	65341.000000	6534.100000	49927.852819	20.000000
C:\Users\cware\Desktop\Steller25Nov\TagTesting25Nov2013\M12.DSG	11-1-2013	15:20:52	65342.000000	6534.200000	49924.143805	20.000000
C:\Users\cware\Desktop\Steller25Nov\TagTesting25Nov2013\M12.DSG	11-1-2013	15:20:52	65343.000000	6534.300000	49915.631268	20.000000
C:\Users\cware\Desktop\Steller25Nov\TagTesting25Nov2013\M12.DSG	11-1-2013	15:20:52	65344.000000	6534.400000	49900.920803	20.000000
C:\Users\cware\Desktop\Steller25Nov\TagTesting25Nov2013\M12.DSG	11-1-2013	15:20:52	65345.000000	6534.500000	49901.667525	20.000000
C:\Users\cware\Desktop\Steller25Nov\TagTesting25Nov2013\M12.DSG	11-1-2013	15:20:52	65346.000000	6534.600000	49896.739319	20.000000
C:\Users\cware\Desktop\Steller25Nov\TagTesting25Nov2013\M12.DSG	11-1-2013	15:20:52	65347.000000	6534.700000	49895.071403	20.000000
C:\Users\cware\Desktop\Steller25Nov\TagTesting25Nov2013\M12.DSG	11-1-2013	15:20:52	65348.000000	6534.800000	49894.449228	20.000000
C:\Users\cware\Desktop\Steller25Nov\TagTesting25Nov2013\M12.DSG	11-1-2013	15:20:52	65349.000000	6534.900000	49895.917662	20.000000
C:\Users\cware\Desktop\Steller25Nov\TagTesting25Nov2013\M12.DSG	11-1-2013	15:20:52	65350.000000	6535.000000	49893.428850	20.000000
C:\Users\cware\Desktop\Steller25Nov\TagTesting25Nov2013\M12.DSG	11-1-2013	15:20:52	65351.000000	6535.100000	49890.616179	20.000000
C:\Users\cware\Desktop\Steller25Nov\TagTesting25Nov2013\M12.DSG	11-1-2013	15:20:52	65352.000000	6535.200000	49886.708509	20.000000
C:\Users\cware\Desktop\Steller25Nov\TagTesting25Nov2013\M12.DSG	11-1-2013	15:20:52	65353.000000	6535.300000	49878.394676	20.000000
C:\Users\cware\Desktop\Steller25Nov\TagTesting25Nov2013\M12.DSG	11-1-2013	15:20:52	65354.000000	6535.400000	49879.639139	20.000000
C:\Users\cware\Desktop\Steller25Nov\TagTesting25Nov2013\M12.DSG	11-1-2013	15:20:52	65355.000000	6535.500000	49872.196998	20.000000
C:\Users\cware\Desktop\Steller25Nov\TagTesting25Nov2013\M12.DSG	11-1-2013	15:20:52	65356.000000	6535.600000	49881.232426	20.000000
C:\Users\cware\Desktop\Steller25Nov\TagTesting25Nov2013\M12.DSG	11-1-2013	15:20:52	65357.000000	6535.700000	49873.142677	20.000000
C:\Users\cware\Desktop\Steller25Nov\TagTesting25Nov2013\M12.DSG	11-1-2013	15:20:52	65358.000000	6535.800000	49879.664205	20.000000
C:\Users\cware\Desktop\Steller25Nov\TagTesting25Nov2013\M12.DSG	11-1-2013	15:20:52	65359.000000	6535.900000	49882.825608	20.000000
C:\Users\cware\Desktop\Steller25Nov\TagTesting25Nov2013\M12.DSG	11-1-2013	15:20:52	65360.000000	6536.000000	49887.728971	20.000000
C:\Users\cware\Desktop\Steller25Nov\TagTesting25Nov2013\M12.DSG	11-1-2013	15:20:52	65361.000000	6536.100000	49897.137733	20.000000
C:\Users\cware\Desktop\Steller25Nov\TagTesting25Nov2013\M12.DSG	11-1-2013	15:20:52	65362.000000	6536.200000	49897.461408	20.000000
C:\Users\cware\Desktop\Steller25Nov\TagTesting25Nov2013\M12.DSG	11-1-2013	15:20:52	65363.000000	6536.300000	49891.562366	20.000000
C:\Users\cware\Desktop\Steller25Nov\TagTesting25Nov2013\M12.DSG	11-1-2013	15:20:52	65364.000000	6536.400000	49891.413173	20.000000
C:\Users\cware\Desktop\Steller25Nov\TagTesting25Nov2013\M12.DSG	11-1-2013	15:20:52	65365.000000	6536.500000	49880.411259	20.000000
C:\Users\cware\Desktop\Steller25Nov\TagTesting25Nov2013\M12.DSG	11-1-2013	15:20:52	65366.000000	6536.600000	49869.185457	20.000000
C:\Users\cware\Desktop\Steller25Nov\TagTesting25Nov2013\M12.DSG	11-1-2013	15:20:52	65367.000000	6536.700000	49875.358349	20.000000
C:\Users\cware\Desktop\Steller25Nov\TagTesting25Nov2013\M12.DSG	11-1-2013	15:20:52	65368.000000	6536.800000	49878.295693	20.000000
C:\Users\cware\Desktop\Steller25Nov\TagTesting25Nov2013\M12.DSG	11-1-2013	15:20:52	65369.000000	6536.900000	49871.873878	20.000000
C:\Users\cware\Desktop\Steller25Nov\TagTesting25Nov2013\M12.DSG	11-1-2013	15:20:52	65370.000000	6537.000000	49861.743281	20.000000
C:\Users\cware\Desktop\Steller25Nov\TagTesting25Nov2013\M12.DSG	11-1-2013	15:20:52	65371.000000	6537.100000	49877.051222	20.000000
C:\Users\cware\Desktop\Steller25Nov\TagTesting25Nov2013\M12.DSG	11-1-2013	15:20:52	65372.000000	6537.200000	49864.307147	20.000000
C:\Users\cware\Desktop\Steller25Nov\TagTesting25Nov2013\M12.DSG	11-1-2013	15:20:52	65373.000000	6537.300000	49860.050609	20.000000
C:\Users\cware\Desktop\Steller25Nov\TagTesting25Nov2013\M12.DSG	11-1-2013	15:20:52	65374.000000	6537.400000	49869.310358	20.000000
C:\Users\cware\Desktop\Steller25Nov\TagTesting25Nov2013\M12.DSG	11-1-2013	15:20:52	65375.000000	6537.500000	49863.908912	20.000000
C:\Users\cware\Desktop\Steller25Nov\TagTesting25Nov2013\M12.DSG	11-1-2013	15:20:52	65376.000000	6537.600000	49868.389277	20.000000
C:\Users\cware\Desktop\Steller25Nov\TagTesting25Nov2013\M12.DSG	11-1-2013	15:20:52	65377.000000	6537.700000	49881.158545	20.000000
C:\Users\cware\Desktop\Steller25Nov\TagTesting25Nov2013\M12.DSG	11-1-2013	15:20:52	65378.000000	6537.800000	49884.767815	20.000000
C:\Users\cware\Desktop\Steller25Nov\TagTesting25Nov2013\M12.DSG	11-1-2013	15:20:52	65379.000000	6537.900000	49899.677408	20.000000
C:\Users\cware\Desktop\Steller25Nov\TagTesting25Nov2013\M12.DSG	11-1-2013	15:20:52	65380.000000	6538.000000	49897.462139	20.000000
C:\Users\cware\Desktop\Steller25Nov\TagTesting25Nov2013\M12.DSG	11-1-2013	15:20:52	65381.000000	6538.100000	49898.607213	20.000000
C:\Users\cware\Desktop\Steller25Nov\TagTesting25Nov2013\M12.DSG	11-1-2013	15:20:52	65382.000000	6538.200000	49888.078228	20.000000
C:\Users\cware\Desktop\Steller25Nov\TagTesting25Nov2013\M12.DSG	11-1-2013	15:20:52	65383.000000	6538.300000	49880.660917	20.000000
C:\Users\cware\Desktop\Steller25Nov\TagTesting25Nov2013\M12.DSG	11-1-2013	15:20:52	65384.000000	6538.400000	49900.748067	20.000000
C:\Users\cware\Desktop\Steller25Nov\TagTesting25Nov2013\M12.DSG	11-1-2013	15:20:52	65385.000000	6538.500000	49877.275884	20.000000
C:\Users\cware\Desktop\Steller25Nov\TagTesting25Nov2013\M12.DSG	11-1-2013	15:20:52	65386.000000	6538.600000	49869.335603	20.000000
C:\Users\cware\Desktop\Steller25Nov\TagTesting25Nov2013\M12.DSG	11-1-2013	15:20:52	65387.000000	6538.700000	49887.257065	20.000000
C:\Users\cware\Desktop\Steller25Nov\TagTesting25Nov2013\M12.DSG	11-1-2013	15:20:52	65388.000000	6538.800000	49880.412072	20.000000
C:\Users\cware\Desktop\Steller25Nov\TagTesting25Nov2013\M12.DSG	11-1-2013	15:20:52	65389.000000	6538.900000	49885.141373	20.000000
C:\Users\cware\Desktop\Steller25Nov\TagTesting25Nov2013\M12.DSG	11-1-2013	15:20:52	65390.000000	6539.000000	49883.822425	20.000000
C:\Users\cware\Desktop\Steller25Nov\TagTesting25Nov2013\M12.DSG	11-1-2013	15:20:52	65391.000000	6539.100000	49883.822447	20.000000
C:\Users\cware\Desktop\Steller25Nov\TagTesting25Nov2013\M12.DSG	11-1-2013	15:20:52	65392.000000	6539.200000	49885.639250	20.000000
C:\Users\cware\Desktop\Steller25Nov\TagTesting25Nov2013\M12.DSG	11-1-2013	15:20:52	65393.000000	6539.300000	49861.146933	20.000000
C:\Users\cware\Desktop\Steller25Nov\TagTesting25Nov2013\M12.DSG	11-1-2013	15:20:52	65394.000000	6539.400000	49881.408050	20.000000
C:\Users\cware\Desktop\Steller25Nov\TagTesting25Nov2013\M12.DSG	11-1-2013	15:20:52	65395.000000	6539.500000	49886.411003	20.000000
C:\Users\cware\Desktop\Steller25Nov\TagTesting25Nov2013\M12.DSG	11-1-2013	15:20:52	65396.000000	6539.600000	49880.910024	20.000000
C:\Users\cware\Desktop\Steller25Nov\TagTesting25Nov2013\M12.DSG	11-1-2013	15:20:52	65397.000000	6539.700000	49876.031381	20.000000
C:\Users\cware\Desktop\Steller25Nov\TagTesting25Nov2013\M12.DSG	11-1-2013	15:20:52	65398.000000	6539.800000	49873.841401	20.000000
C:\Users\cware\Desktop\Steller25Nov\TagTesting25Nov2013\M12.DSG	11-1-2013	15:20:52	65399.000000	6539.900000	49878.396408	20.000000
C:\Users\cware\Desktop\Steller25Nov\TagTesting25Nov2013\M12.DSG	11-1-2013	15:20:52	65400.000000	6540.000000	49878.396338	20.000000
C:\Users\cware\Desktop\Steller25Nov\TagTesting25Nov2013\M12.DSG	11-1-2013	15:20:52	65401.000000	6540.100000	49884.644213	20.000000
C:\Users\cware\Desktop\Steller25Nov\TagTesting25Nov2013\M12.DSG	11-1-2013	15:20:52	65402.000000	6540.200000	49891.588805	20.000000
C:\Users\cware\Desktop\Steller25Nov\TagTesting25Nov2013\M12.DSG	11-1-2013	15:20:52	65403.000000	6540.300000	49899.055807	20.000000
C:\Users\cware\Desktop\Steller25Nov\TagTesting25Nov2013\M12.DSG	11-1-2013	15:20:52	65404.000000	6540.400000	49902.715192	20.000000
C:\Users\cware\Desktop\Steller25Nov\TagTesting25Nov2013\M12.DSG	11-1-2013	15:20:52	65405.000000	6540.500000	49905.403085	20.000000
C:\Users\cware\Desktop\Steller25Nov\TagTesting25Nov2013\M12.DSG	11-1-2013	15:20:52	65406.000000	6540.600000	49907.892501	20.000000
C:\Users\cware\Desktop\Steller25Nov\TagTesting25Nov2013\M12.DSG	11-1-2013	15:20:52	65407.000000	6540.700000	49890.767210	20.000000
C:\Users\cware\Desktop\Steller25Nov\TagTesting25Nov2013\M12.DSG	11-1-2013	15:20:52	65408.000000	6540.800000	49885.415927	20.000000
C:\Users\cware\Desktop\Steller25Nov\TagTesting25Nov2013\M12.DSG	11-1-2013	15:20:52	65409.000000	6540.900000	49888.875760	20.000000
C:\Users\cware\Desktop\Steller25Nov\TagTesting25Nov2013\M12.DSG	11-1-2013	15:20:52	65410.000000	6541.000000	49883.275265	20.000000
C:\Users\cware\Desktop\Steller25Nov\TagTesting25Nov2013\M12.DSG	11-1-2013	15:20:52	65411.000000	6541.100000	49879.392311	20.000000
C:\Users\cware\Desktop\Steller25Nov\TagTesting25Nov2013\M12.DSG	11-1-2013	15:20:52	65412.000000	6541.200000	49883.574101	20.000000
C:\Users\cware\Desktop\Steller25Nov\TagTesting25Nov2013\M12.DSG	11-1-2013	15:20:52	65413.000000	6541.300000	49881.433671	20.000000
C:\Users\cware\Desktop\Steller25Nov\TagTesting25Nov2013\M12.DSG	11-1-2013	15:20:52	65414.000000	6541.400000	49892.684255	20.000000
C:\Users\cware\Desktop\Steller25Nov\TagTesting25Nov2013\M12.DSG	11-1-2013	15:20:52	65415.000000	6541.500000	49888.403062	20.000000
C:\Users\cware\Desktop\Steller25Nov\TagTesting25Nov2013\M12.DSG	11-1-2013	15:20:52	65416.000000	6541.600000	49880.786260	20.000000
C:\Users\cware\Desktop\Steller25Nov\TagTesting25Nov2013\M12.DSG	11-1-2013	15:20:52	65417.000000	6541.700000	49882.006156	20.000000
C:\Users\cware\Desktop\Steller25Nov\TagTesting25Nov2013\M12.DSG	11-1-2013	15:20:52	65418.000000	6541.800000	49882.752952	20.000000
C:\Users\cware\Desktop\Steller25Nov\TagTesting25Nov2013\M12.DSG	11-1-2013	15:20:52	65419.000000	6541.900000	49882.678187	20.000000
C:\Users\cware\Desktop\Steller25Nov\TagTesting25Nov2013\M12.DSG	11-1-2013	15:20:52	65420.000000	6542.000000	49883.151321	20.000000
C:\Users\cware\Desktop\Steller25Nov\TagTesting25Nov2013\M12.DSG	11-1-2013	15:20:52	65421.000000	6542.100000	49885.018121	20.000000
C:\Users\cware\Desktop\Steller25Nov\TagTesting25Nov2013\M12.DSG	11-1-2013	15:20:52	65422.000000	6542.200000	49879.940245	20.000000
C:\Users\cware\Desktop\Steller25Nov\TagTesting25Nov2013\M12.DSG	11-1-2013	15:20:52	65423.000000	6542.300000	49883.798313	20.000000
C:\Users\cware\Desktop\Steller25Nov\TagTesting25Nov2013\M12.DSG	11-1-2013	15:20:52	65424.000000	6542.400000	49876.306101	20.000000
C:\Users\cware\Desktop\Steller25Nov\TagTesting25Nov2013\M12.DSG	11-1-2013	15:20:52	65425.000000	6542.500000	49868.440786	20.000000
C:\Users\cware\Desktop\Steller25Nov\TagTesting25Nov2013\M12.DSG	11-1-2013	15:20:52	65426.000000	6542.600000	49851.066891	20.000000
C:\Users\cware\Desktop\Steller25Nov\TagTesting25Nov2013\M12.DSG	11-1-2013	15:20:52	65427.000000	6542.700000	49834.539373	20.000000
C:\Users\cware\Desktop\Steller25Nov\TagTesting25Nov2013\M12.DSG	11-1-2013	15:20:52	65428.000000	6542.800000	49813.182824	20.000000
C:\Users\cware\Desktop\Steller25Nov\TagTesting25Nov2013\M12.DSG	11-1-2013	15:20:52	65429.000000	6542.900000	49792.025477	20.000000
C:\Users\cware\Desktop\Steller25Nov\TagTesting25Nov2013\M12.DSG	11-1-2013	15:20:52	65430.000000	6543.000000	49776.941642	20.000000
C:\Users\cware\Desktop\Steller25Nov\TagTesting25Nov2013\M12.DSG	11-1-2013	15:20:52	65431.000000	6543.100000	49748.242306	20.000000
C:\Users\cware\Desktop\Steller25Nov\TagTesting25Nov2013\M12.DSG	11-1-2013	15:20:52	65432.000000	6543.200000	49733.930049	20.000000
C:\Users\cware\Desktop\Steller25Nov\TagTesting25Nov2013\M12.DSG	11-1-2013	15:20:52	65433.000000	6543.300000	49731.913851	20.000000
C:\Users\cware\Desktop\Steller25Nov\TagTesting25Nov2013\M12.DSG	11-1-2013	15:20:52	65434.000000	6543.400000	49710.706861	20.000000
C:\Users\cware\Desktop\Steller25Nov\TagTesting25Nov2013\M12.DSG	11-1-2013	15:20:52	65435.000000	6543.500000	49695.597909	20.000000
C:\Users\cware\Desktop\Steller25Nov\TagTesting25Nov2013\M12.DSG	11-1-2013	15:20:52	65436.000000	6543.600000	49680.115660	20.000000
C:\Users\cware\Desktop\Steller25Nov\TagTesting25Nov2013\M12.DSG	11-1-2013	15:20:52	65437.000000	6543.700000	49662.916141	20.000000
C:\Users\cware\Desktop\Steller25Nov\TagTesting25Nov2013\M12.DSG	11-1-2013	15:20:52	65438.000000	6543.800000	49645.143854	20.000000
C:\Users\cware\Desktop\Steller25Nov\TagTesting25Nov2013\M12.DSG	11-1-2013	15:20:52	65439.000000	6543.900000	49630.831653	20.000000
C:\Users\cware\Desktop\Steller25Nov\TagTesting25Nov2013\M12.DSG	11-1-2013	15:20:52	65440.000000	6544.000000	49610.470836	20.000000
C:\Users\cware\Desktop\Steller25Nov\TagTesting25Nov2013\M12.DSG	11-1-2013	15:20:52	65441.000000	6544.100000	49593.743933	20.000000
C:\Users\cware\Desktop\Steller25Nov\TagTesting25Nov2013\M12.DSG	11-1-2013	15:20:52	65442.000000	6544.200000	49575.548577	20.000000
C:\Users\cware\Desktop\Steller25Nov\TagTesting25Nov2013\M12.DSG	11-1-2013	15:20:52	65443.000000	6544.300000	49556.706151	20.000000
C:\Users\cware\Desktop\Steller25Nov\TagTesting25Nov2013\M12.DSG	11-1-2013	15:20:52	65444.000000	6544.400000	49541.646829	20.000000
C:\Users\cware\Desktop\Steller25Nov\TagTesting25Nov2013\M12.DSG	11-1-2013	15:20:52	65445.000000	6544.500000	49527.932129	20.000000
C:\Users\cware\Desktop\Steller25Nov\TagTesting25Nov2013\M12.DSG	11-1-2013	15:20:52	65446.000000	6544.600000	49515.859650	20.000000
C:\Users\cware\Desktop\Steller25Nov\TagTesting25Nov2013\M12.DSG	11-1-2013	15:20:52	65447.000000	6544.700000	49493.806300	20.000000
C:\Users\cware\Desktop\Steller25Nov\TagTesting25Nov2013\M12.DSG	11-1-2013	15:20:52	65448.000000	6544.800000	49474.215643	20.000000
C:\Users\cware\Desktop\Steller25Nov\TagTesting25Nov2013\M12.DSG	11-1-2013	15:20:52	65449.000000	6544.900000	49475.558161	20.000000
C:\Users\cware\Desktop\Steller25Nov\TagTesting25Nov2013\M12.DSG	11-1-2013	15:20:52	65450.000000	6545.000000	49489.646103	20.000000
C:\Users\cware\Desktop\Steller25Nov\TagTesting25Nov2013\M12.DSG	11-1-2013	15:20:52	65451.000000	6545.100000	49489.844103	20.000000
C:\Users\cware\Desktop\Steller25Nov\TagTesting25Nov2013\M12.DSG	11-1-2013	15:20:52	65452.000000	6545.200000	49494.797127	20.000000
C:\Users\cware\Desktop\Steller25Nov\TagTesting25Nov2013\M12.DSG	11-1-2013	15:20:52	65453.000000	6545.300000	49494.373815	20.000000
C:\Users\cware\Desktop\Steller25Nov\TagTesting25Nov2013\M12.DSG	11-1-2013	15:20:52	65454.000000	6545.400000	49495.045846	20.000000
C:\Users\cware\Desktop\Steller25Nov\TagTesting25Nov2013\M12.DSG	11-1-2013	15:20:52	65455.000000	6545.500000	49493.975637	20.000000
C:\Users\cware\Desktop\Steller25Nov\TagTesting25Nov2013\M12.DSG	11-1-2013	15:20:52	65456.000000	6545.600000	49493.527651	20.000000
C:\Users\cware\Desktop\Steller25Nov\TagTesting25Nov2013\M12.DSG	11-1-2013	15:20:52	65457.000000	6545.700000	49495.617971	20.000000
C:\Users\cware\Desktop\Steller25Nov\TagTesting25Nov2013\M12.DSG	11-1-2013	15:20:52	65458.000000	6545.800000	49497.361322	20.000000
C:\Users\cware\Desktop\Steller25Nov\TagTesting25Nov2013\M12.DSG	11-1-2013	15:20:52	65459.000000	6545.900000	49493.407289	20.000000
C:\Users\cware\Desktop\Steller25Nov\TagTesting25Nov2013\M12.DSG	11-1-2013	15:20:52	65460.000000	6546.000000	49496.693653	20.000000
C:\Users\cware\Desktop\Steller25Nov\TagTesting25Nov2013\M12.DSG	11-1-2013	15:20:52	65461.000000	6546.100000	49517.129856	20.000000
C:\Users\cware\Desktop\Steller25Nov\TagTesting25Nov2013\M12.DSG	11-1-2013	15:20:52	65462.000000	6546.200000	49558.822726	20.000000
C:\Users\cware\Desktop\Steller25Nov\TagTesting25Nov2013\M12.DSG	11-1-2013	15:20:52	65463.000000	6546.300000	49609.375823	20.000000
C:\Users\cware\Desktop\Steller25Nov\TagTesting25Nov2013\M12.DSG	11-1-2013	15:20:52	65464.000000	6546.400000	49622.194855	20.000000
C:\Users\cware\Desktop\Steller25Nov\TagTesting25Nov2013\M12.DSG	11-1-2013	15:20:52	65465.000000	6546.500000	49654.254287	20.000000
C:\Users\cware\Desktop\Steller25Nov\TagTesting25Nov2013\M12.DSG	11-1-2013	15:20:52	65466.000000	6546.600000	49683.127782	20.000000
C:\Users\cware\Desktop\Steller25Nov\TagTesting25Nov2013\M12.DSG	11-1-2013	15:20:52	65467.000000	6546.700000	49665.330717	20.000000
C:\Users\cware\Desktop\Steller25Nov\TagTesting25Nov2013\M12.DSG	11-1-2013	15:20:52	65468.000000	6546.800000	49646.712088	20.000000
C:\Users\cware\Desktop\Steller25Nov\TagTesting25Nov2013\M12.DSG	11-1-2013	15:20:52	65469.000000	6546.900000	49635.735548	20.000000
C:\Users\cware\Desktop\Steller25Nov\TagTesting25Nov2013\M12.DSG	11-1-2013	15:20:52	65470.000000	6547.000000	49672.026565	20.000000
C:\Users\cware\Desktop\Steller25Nov\TagTesting25Nov2013\M12.DSG	11-1-2013	15:20:52	65471.000000	6547.100000	49679.917321	20.000000
C:\Users\cware\Desktop\Steller25Nov\TagTesting25Nov2013\M12.DSG	11-1-2013	15:20:52	65472.000000	6547.200000	49703.887243	20.000000
C:\Users\cware\Desktop\Steller25Nov\TagTesting25Nov2013\M12.DSG	11-1-2013	15:20:52	65473.000000	6547.300000	49717.950717	20.000000
C:\Users\cware\Desktop\Steller25Nov\TagTesting25Nov2013\M12.DSG	11-1-2013	15:20:52	65474.000000	6547.400000	49734.976221	20.000000
C:\Users\cware\Desktop\Steller25Nov\TagTesting25Nov2013\M12.DSG	11-1-2013	15:20:52	65475.000000	6547.500000	49745.679247	20.000000
C:\Users\cware\Desktop\Steller25Nov\TagTesting25Nov2013\M12.DSG	11-1-2013	15:20:52	65476.000000	6547.600000	49758.597940	20.000000
C:\Users\cware\Desktop\Steller25Nov\TagTesting25Nov2013\M12.DSG	11-1-2013	15:20:52	65477.000000	6547.700000	49770.321602	20.000000
C:\Users\cware\Desktop\Steller25Nov\TagTesting25Nov2013\M12.DSG	11-1-2013	15:20:52	65478.000000	6547.800000	49779.780191	20.000000
C:\Users\cware\Desktop\Steller25Nov\TagTesting25Nov2013\M12.DSG	11-1-2013	15:20:52	65479.000000	6547.900000	49789.637084	20.000000
C:\Users\cware\Desktop\Steller25Nov\TagTesting25Nov2013\M12.DSG	11-1-2013	15:20:52	65480.000000	6548.000000	49801.510084	20.000000
C:\Users\cware\Desktop\Steller25Nov\TagTesting25Nov2013\M12.DSG	11-1-2013	15:20:52	65481.000000	6548.100000	49809.475134	20.000000
C:\Users\cware\Desktop\Steller25Nov\TagTesting25Nov2013\M12.DSG	11-1-2013	15:20:52	65482.000000	6548.200000	49820.676150	20.000000
C:\Users\cware\Desktop\Steller25Nov\TagTesting25Nov2013\M12.DSG	11-1-2013	15:20:52	65483.000000	6548.300000	49828.466958	20.000000
C:\Users\cware\Desktop\Steller25Nov\TagTesting25Nov2013\M12.DSG	11-1-2013	15:20:52	65484.000000	6548.400000	49841.633893	20.000000
C:\Users\cware\Desktop\Steller25Nov\TagTesting25Nov2013\M12.DSG	11-1-2013	15:20:52	65485.000000	6548.500000	49855.374273	20.000000
C:\Users\cware\Desktop\Steller25Nov\TagTesting25Nov2013\M12.DSG	11-1-2013	15:20:52	65486.000000	6548.600000	49868.715488	20.000000
C:\Users\cware\Desktop\Steller25Nov\TagTesting25Nov2013\M12.DSG	11-1-2013	15:20:52	65487.000000	6548.700000	49882.729246	20.000000
C:\Users\cware\Desktop\Steller25Nov\TagTesting25Nov2013\M12.DSG	11-1-2013	15:20:52	65488.000000	6548.800000	49891.814478	20.000000
C:\Users\cware\Desktop\Steller25Nov\TagTesting25Nov2013\M12.DSG	11-1-2013	15:20:52	65489.000000	6548.900000	49904.533659	20.000000
C:\Users\cware\Desktop\Steller25Nov\TagTesting25Nov2013\M12.DSG	11-1-2013	15:20:52	65490.000000	6549.000000	49917.227777	20.000000
C:\Users\cware\Desktop\Steller25Nov\TagTesting25Nov2013\M12.DSG	11-1-2013	15:20:52	65491.000000	6549.100000	49919.791380	20.000000
C:\Users\cware\Desktop\Steller25Nov\TagTesting25Nov2013\M12.DSG	11-1-2013	15:20:52	65492.000000	6549.200000	49907.097236	20.000000
C:\Users\cware\Desktop\Steller25Nov\TagTesting25Nov2013\M12.DSG	11-1-2013	15:20:52	65493.000000	6549.300000	49899.380646	20.000000
C:\Users\cware\Desktop\Steller25Nov\TagTesting25Nov2013\M12.DSG	11-1-2013	15:20:52	65494.000000	6549.400000	49906.424780	20.000000
C:\Users\cware\Desktop\Steller25Nov\TagTesting25Nov2013\M12.DSG	11-1-2013	15:20:52	65495.000000	6549.500000	49918.048883	20.000000
C:\Users\cware\Desktop\Steller25Nov\TagTesting25Nov2013\M12.DSG	11-1-2013	15:20:52	65496.000000	6549.600000	49921.757341	20.000000
C:\Users\cware\Desktop\Steller25Nov\TagTesting25Nov2013\M12.DSG	11-1-2013	15:20:52	65497.000000	6549.700000	49930.742891	20.000000
C:\Users\cware\Desktop\Steller25Nov\TagTesting25Nov2013\M12.DSG	11-1-2013	15:20:52	65498.000000	6549.800000	49936.542247	20.000000
C:\Users\cware\Desktop\Steller25Nov\TagTesting25Nov2013\M12.DSG	11-1-2013	15:20:52	65499.000000	6549.900000	49953.990991	20.000000
C:\Users\cware\Desktop\Steller25Nov\TagTesting25Nov2013\M12.DSG	11-1-2013	15:20:52	65500.000000	6550.000000	49945.204175	20.000000
C:\Users\cware\Desktop\Steller25Nov\TagTesting25Nov2013\M12.DSG	11-1-2013	15:20:52	65501.000000	6550.100000	49951.003570	20.000000
C:\Users\cware\Desktop\Steller25Nov\TagTesting25Nov2013\M12.DSG	11-1-2013	15:20:52	65502.000000	6550.200000	49948.091589	20.000000
C:\Users\cware\Desktop\Steller25Nov\TagTesting25Nov2013\M12.DSG	11-1-2013	15:20:52	65503.000000	6550.300000	49965.091865	20.000000
C:\Users\cware\Desktop\Steller25Nov\TagTesting25Nov2013\M12.DSG	11-1-2013	15:20:52	65504.000000	6550.400000	49964.469278	20.000000
C:\Users\cware\Desktop\Steller25Nov\TagTesting25Nov2013\M12.DSG	11-1-2013	15:20:52	65505.000000	6550.500000	49961.880504	20.000000
C:\Users\cware\Desktop\Steller25Nov\TagTesting25Nov2013\M12.DSG	11-1-2013	15:20:52	65506.000000	6550.600000	49957.748605	20.000000
C:\Users\cware\Desktop\Steller25Nov\TagTesting25Nov2013\M12.DSG	11-1-2013	15:20:52	65507.000000	6550.700000	49949.284947	20.000000
C:\Users\cware\Desktop\Steller25Nov\TagTesting25Nov2013\M12.DSG	11-1-2013	15:20:52	65508.000000	6550.800000	49950.554682	20.000000
C:\Users\cware\Desktop\Steller25Nov\TagTesting25Nov2013\M12.DSG	11-1-2013	15:20:52	65509.000000	6550.900000	49942.265962	20.000000
C:\Users\cware\Desktop\Steller25Nov\TagTesting25Nov2013\M12.DSG	11-1-2013	15:20:52	65510.000000	6551.000000	49939.303621	20.000000
C:\Users\cware\Desktop\Steller25Nov\TagTesting25Nov2013\M12.DSG	11-1-2013	15:20:52	65511.000000	6551.100000	49935.022437	20.000000
C:\Users\cware\Desktop\Steller25Nov\TagTesting25Nov2013\M12.DSG	11-1-2013	15:20:52	65512.000000	6551.200000	49928.650234	20.000000
C:\Users\cware\Desktop\Steller25Nov\TagTesting25Nov2013\M12.DSG	11-1-2013	15:20:52	65513.000000	6551.300000	49935.071961	20.000000
C:\Users\cware\Desktop\Steller25Nov\TagTesting25Nov2013\M12.DSG	11-1-2013	15:20:52	65514.000000	6551.400000	49937.809990	20.000000
C:\Users\cware\Desktop\Steller25Nov\TagTesting25Nov2013\M12.DSG	11-1-2013	15:20:52	65515.000000	6551.500000	49928.699622	20.000000
C:\Users\cware\Desktop\Steller25Nov\TagTesting25Nov2013\M12.DSG	11-1-2013	15:20:52	65516.000000	6551.600000	49910.105814	20.000000
C:\Users\cware\Desktop\Steller25Nov\TagTesting25Nov2013\M12.DSG	11-1-2013	15:20:52	65517.000000	6551.700000	49883.248453	20.000000
C:\Users\cware\Desktop\Steller25Nov\TagTesting25Nov2013\M12.DSG	11-1-2013	15:20:52	65518.000000	6551.800000	49867.069244	20.000000
C:\Users\cware\Desktop\Steller25Nov\TagTesting25Nov2013\M12.DSG	11-1-2013	15:20:52	65519.000000	6551.900000	49860.597359	20.000000
C:\Users\cware\Desktop\Steller25Nov\TagTesting25Nov2013\M12.DSG	11-1-2013	15:20:52	65520.000000	6552.000000	49861.219476	20.000000
C:\Users\cware\Desktop\Steller25Nov\TagTesting25Nov2013\M12.DSG	11-1-2013	15:20:52	65521.000000	6552.100000	49864.106580	20.000000
C:\Users\cware\Desktop\Steller25Nov\TagTesting25Nov2013\M12.DSG	11-1-2013	15:20:52	65522.000000	6552.200000	49855.693620	20.000000
C:\Users\cware\Desktop\Steller25Nov\TagTesting25Nov2013\M12.DSG	11-1-2013	15:20:52	65523.000000	6552.300000	49852.383216	20.000000
C:\Users\cware\Desktop\Steller25Nov\TagTesting25Nov2013\M12.DSG	11-1-2013	15:20:52	65524.000000	6552.400000	49847.678535	20.000000
C:\Users\cware\Desktop\Steller25Nov\TagTesting25Nov2013\M12.DSG	11-1-2013	15:20:52	65525.000000	6552.500000	49835.158113	20.000000
C:\Users\cware\Desktop\Steller25Nov\TagTesting25Nov2013\M12.DSG	11-1-2013	15:20:52	65526.000000	6552.600000	49829.930948	20.000000
C:\Users\cware\Desktop\Steller25Nov\TagTesting25Nov2013\M12.DSG	11-1-2013	15:20:52	65527.000000	6552.700000	49822.164739	20.000000
C:\Users\cware\Desktop\Steller25Nov\TagTesting25Nov2013\M12.DSG	11-1-2013	15:20:52	65528.000000	6552.800000	49823.658353	20.000000
C:\Users\cware\Desktop\Steller25Nov\TagTesting25Nov2013\M12.DSG	11-1-2013	15:20:52	65529.000000	6552.900000	49798.816990	20.000000
C:\Users\cware\Desktop\Steller25Nov\TagTesting25Nov2013\M12.DSG	11-1-2013	15:20:52	65530.000000	6553.000000	49774.398735	20.000000
C:\Users\cware\Desktop\Steller25Nov\TagTesting25Nov2013\M12.DSG	11-1-2013	15:20:52	65531.000000	6553.100000	49778.356453	20.000000
C:\Users\cware\Desktop\Steller25Nov\TagTesting25Nov2013\M12.DSG	11-1-2013	15:20:52	65532.000000	6553.200000	49760.783099	20.000000
C:\Users\cware\Desktop\Steller25Nov\TagTesting25Nov2013\M12.DSG	11-1-2013	15:20:52	65533.000000	6553.300000	49748.113602	20.000000
C:\Users\cware\Desktop\Steller25Nov\TagTesting25Nov2013\M12.DSG	11-1-2013	15:20:52	65534.000000	6553.400000	49742.313757	20.000000
C:\Users\cware\Desktop\Steller25Nov\TagTesting25Nov2013\M12.DSG	11-1-2013	15:20:52	65535.000000	6553.500000	49726.259344	20.000000
C:\Users\cware\Desktop\Steller25Nov\TagTesting25Nov2013\M12.DSG	11-1-2013	15:20:52	65536.000000	6553.600000	49711.000689	20.000000
C:\Users\cware\Desktop\Steller25Nov\TagTesting25Nov2013\M12.DSG	11-1-2013	15:20:52	65537.000000	6553.700000	49690.963587	20.000000
C:\Users\cware\Desktop\Steller25Nov\TagTesting25Nov2013\M12.DSG	11-1-2013	15:20:52	65538.000000	6553.800000	49682.624777	20.000000
C:\Users\cware\Desktop\Steller25Nov\TagTesting25Nov2013\M12.DSG	11-1-2013	15:20:52	65539.000000	6553.900000	49671.249494	20.000000
C:\Users\cware\Desktop\Steller25Nov\TagTesting25Nov2013\M12.DSG	11-1-2013	15:20:52	65540.000000	6554.000000	49656.737879	20.000000
C:\Users\cware\Desktop\Steller25Nov\TagTesting25Nov2013\M12.DSG	11-1-2013	15:20:52	65541.000000	6554.100000	49641.081513	20.000000
C:\Users\cware\Desktop\Steller25Nov\TagTesting25Nov2013\M12.DSG	11-1-2013	15:20:52	65542.000000	6554.200000	49618.604775	20.000000
C:\Users\cware\Desktop\Steller25Nov\TagTesting25Nov2013\M12.DSG	11-1-2013	15:20:52	65543.000000	6554.300000	49605.486827	20.000000
C:\Users\cware\Desktop\Steller25Nov\TagTesting25Nov2013\M12.DSG	11-1-2013	15:20:52	65544.000000	6554.400000	49587.490549	20.000000
C:\Users\cware\Desktop\Steller25Nov\TagTesting25Nov2013\M12.DSG	11-1-2013	15:20:52	65545.000000	6554.500000	49569.195319	20.000000
C:\Users\cware\Desktop\Steller25Nov\TagTesting25Nov2013\M12.DSG	11-1-2013	15:20:52	65546.000000	6554.600000	49556.052492	20.000000
C:\Users\cware\Desktop\Steller25Nov\TagTesting25Nov2013\M12.DSG	11-1-2013	15:20:52	65547.000000	6554.700000	49546.942405	20.000000
C:\Users\cware\Desktop\Steller25Nov\TagTesting25Nov2013\M12.DSG	11-1-2013	15:20:52	65548.000000	6554.800000	49531.111103	20.000000
C:\Users\cware\Desktop\Steller25Nov\TagTesting25Nov2013\M12.DSG	11-1-2013	15:20:52	65549.000000	6554.900000	49523.195554	20.000000
C:\Users\cware\Desktop\Steller25Nov\TagTesting25Nov2013\M12.DSG	11-1-2013	15:20:52	65550.000000	6555.000000	49499.424854	20.000000
C:\Users\cware\Desktop\Steller25Nov\TagTesting25Nov2013\M12.DSG	11-1-2013	15:20:52	65551.000000	6555.100000	49501.166743	20.000000
C:\Users\cware\Desktop\Steller25Nov\TagTesting25Nov2013\M12.DSG	11-1-2013	15:20:52	65552.000000	6555.200000	49493.151955	20.000000
C:\Users\cware\Desktop\Steller25Nov\TagTesting25Nov2013\M12.DSG	11-1-2013	15:20:52	65553.000000	6555.300000	49480.405815	20.000000
C:\Users\cware\Desktop\Steller25Nov\TagTesting25Nov2013\M12.DSG	11-1-2013	15:20:52	65554.000000	6555.400000	49469.477648	20.000000
C:\Users\cware\Desktop\Steller25Nov\TagTesting25Nov2013\M12.DSG	11-1-2013	15:20:52	65555.000000	6555.500000	49494.243579	20.000000
C:\Users\cware\Desktop\Steller25Nov\TagTesting25Nov2013\M12.DSG	11-1-2013	15:20:52	65556.000000	6555.600000	49494.168389	20.000000
C:\Users\cware\Desktop\Steller25Nov\TagTesting25Nov2013\M12.DSG	11-1-2013	15:20:52	65557.000000	6555.700000	49493.619941	20.000000
C:\Users\cware\Desktop\Steller25Nov\TagTesting25Nov2013\M12.DSG	11-1-2013	15:20:52	65558.000000	6555.800000	49496.508617	20.000000
C:\Users\cware\Desktop\Steller25Nov\TagTesting25Nov2013\M12.DSG	11-1-2013	15:20:52	65559.000000	6555.900000	49494.891379	20.000000
C:\Users\cware\Desktop\Steller25Nov\TagTesting25Nov2013\M12.DSG	11-1-2013	15:20:52	65560.000000	6556.000000	49495.239766	20.000000
C:\Users\cware\Desktop\Steller25Nov\TagTesting25Nov2013\M12.DSG	11-1-2013	15:20:52	65561.000000	6556.100000	49492.102826	20.000000
C:\Users\cware\Desktop\Steller25Nov\TagTesting25Nov2013\M12.DSG	11-1-2013	15:20:52	65562.000000	6556.200000	49493.895604	20.000000
C:\Users\cware\Desktop\Steller25Nov\TagTesting25Nov2013\M12.DSG	11-1-2013	15:20:52	65563.000000	6556.300000	49493.546383	20.000000
C:\Users\cware\Desktop\Steller25Nov\TagTesting25Nov2013\M12.DSG	11-1-2013	15:20:52	65564.000000	6556.400000	49497.703537	20.000000
C:\Users\cware\Desktop\Steller25Nov\TagTesting25Nov2013\M12.DSG	11-1-2013	15:20:52	65565.000000	6556.500000	49491.481371	20.000000
C:\Users\cware\Desktop\Steller25Nov\TagTesting25Nov2013\M12.DSG	11-1-2013	15:20:52	65566.000000	6556.600000	49491.755285	20.000000
C:\Users\cware\Desktop\Steller25Nov\TagTesting25Nov2013\M12.DSG	11-1-2013	15:20:52	65567.000000	6556.700000	49495.041797	20.000000
C:\Users\cware\Desktop\Steller25Nov\TagTesting25Nov2013\M12.DSG	11-1-2013	15:20:52	65568.000000	6556.800000	49481.526857	20.000000
C:\Users\cware\Desktop\Steller25Nov\TagTesting25Nov2013\M12.DSG	11-1-2013	15:20:52	65569.000000	6556.900000	49485.684397	20.000000
C:\Users\cware\Desktop\Steller25Nov\TagTesting25Nov2013\M12.DSG	11-1-2013	15:20:52	65570.000000	6557.000000	49503.481723	20.000000
C:\Users\cware\Desktop\Steller25Nov\TagTesting25Nov2013\M12.DSG	11-1-2013	15:20:52	65571.000000	6557.100000	49525.734536	20.000000
C:\Users\cware\Desktop\Steller25Nov\TagTesting25Nov2013\M12.DSG	11-1-2013	15:20:52	65572.000000	6557.200000	49559.860395	20.000000
C:\Users\cware\Desktop\Steller25Nov\TagTesting25Nov2013\M12.DSG	11-1-2013	15:20:52	65573.000000	6557.300000	49587.987182	20.000000
C:\Users\cware\Desktop\Steller25Nov\TagTesting25Nov2013\M12.DSG	11-1-2013	15:20:52	65574.000000	6557.400000	49599.735820	20.000000
C:\Users\cware\Desktop\Steller25Nov\TagTesting25Nov2013\M12.DSG	11-1-2013	15:20:52	65575.000000	6557.500000	49626.543232	20.000000
C:\Users\cware\Desktop\Steller25Nov\TagTesting25Nov2013\M12.DSG	11-1-2013	15:20:52	65576.000000	6557.600000	49619.548850	20.000000
C:\Users\cware\Desktop\Steller25Nov\TagTesting25Nov2013\M12.DSG	11-1-2013	15:20:52	65577.000000	6557.700000	49593.363670	20.000000
C:\Users\cware\Desktop\Steller25Nov\TagTesting25Nov2013\M12.DSG	11-1-2013	15:20:52	65578.000000	6557.800000	49577.931267	20.000000
C:\Users\cware\Desktop\Steller25Nov\TagTesting25Nov2013\M12.DSG	11-1-2013	15:20:52	65579.000000	6557.900000	49587.090949	20.000000
C:\Users\cware\Desktop\Steller25Nov\TagTesting25Nov2013\M12.DSG	11-1-2013	15:20:52	65580.000000	6558.000000	49580.519910	20.000000
C:\Users\cware\Desktop\Steller25Nov\TagTesting25Nov2013\M12.DSG	11-1-2013	15:20:52	65581.000000	6558.100000	49591.048715	20.000000
C:\Users\cware\Desktop\Steller25Nov\TagTesting25Nov2013\M12.DSG	11-1-2013	15:20:52	65582.000000	6558.200000	49603.145832	20.000000
C:\Users\cware\Desktop\Steller25Nov\TagTesting25Nov2013\M12.DSG	11-1-2013	15:20:52	65583.000000	6558.300000	49601.975841	20.000000
C:\Users\cware\Desktop\Steller25Nov\TagTesting25Nov2013\M12.DSG	11-1-2013	15:20:52	65584.000000	6558.400000	49608.671814	20.000000
C:\Users\cware\Desktop\Steller25Nov\TagTesting25Nov2013\M12.DSG	11-1-2013	15:20:52	65585.000000	6558.500000	49609.841765	20.000000
C:\Users\cware\Desktop\Steller25Nov\TagTesting25Nov2013\M12.DSG	11-1-2013	15:20:52	65586.000000	6558.600000	49620.171577	20.000000
C:\Users\cware\Desktop\Steller25Nov\TagTesting25Nov2013\M12.DSG	11-1-2013	15:20:52	65587.000000	6558.700000	49634.434260	20.000000
C:\Users\cware\Desktop\Steller25Nov\TagTesting25Nov2013\M12.DSG	11-1-2013	15:20:52	65588.000000	6558.800000	49652.480049	20.000000
C:\Users\cware\Desktop\Steller25Nov\TagTesting25Nov2013\M12.DSG	11-1-2013	15:20:52	65589.000000	6558.900000	49666.045732	20.000000
C:\Users\cware\Desktop\Steller25Nov\TagTesting25Nov2013\M12.DSG	11-1-2013	15:20:52	65590.000000	6559.000000	49681.503117	20.000000
C:\Users\cware\Desktop\Steller25Nov\TagTesting25Nov2013\M12.DSG	11-1-2013	15:20:52	65591.000000	6559.100000	49697.258921	20.000000
C:\Users\cware\Desktop\Steller25Nov\TagTesting25Nov2013\M12.DSG	11-1-2013	15:20:52	65592.000000	6559.200000	49716.424932	20.000000
C:\Users\cware\Desktop\Steller25Nov\TagTesting25Nov2013\M12.DSG	11-1-2013	15:20:52	65593.000000	6559.300000	49733.500006	20.000000
C:\Users\cware\Desktop\Steller25Nov\TagTesting25Nov2013\M12.DSG	11-1-2013	15:20:52	65594.000000	6559.400000	49743.556021	20.000000
C:\Users\cware\Desktop\Steller25Nov\TagTesting25Nov2013\M12.DSG	11-1-2013	15:20:52	65595.000000	6559.500000	49760.880303	20.000000
C:\Users\cware\Desktop\Steller25Nov\TagTesting25Nov2013\M12.DSG	11-1-2013	15:20:52	65596.000000	6559.600000	49752.865088	20.000000
C:\Users\cware\Desktop\Steller25Nov\TagTesting25Nov2013\M12.DSG	11-1-2013	15:20:52	65597.000000	6559.700000	49752.168040	20.000000
C:\Users\cware\Desktop\Steller25Nov\TagTesting25Nov2013\M12.DSG	11-1-2013	15:20:52	65598.000000	6559.800000	49750.525041	20.000000
C:\Users\cware\Desktop\Steller25Nov\TagTesting25Nov2013\M12.DSG	11-1-2013	15:20:52	65599.000000	6559.900000	49752.615842	20.000000
C:\Users\cware\Desktop\Steller25Nov\TagTesting25Nov2013\M12.DSG	11-1-2013	15:20:52	65600.000000	6560.000000	49755.228979	20.000000
C:\Users\cware\Desktop\Steller25Nov\TagTesting25Nov2013\M12.DSG	11-1-2013	15:20:52	65601.000000	6560.100000	49759.062216	20.000000
C:\Users\cware\Desktop\Steller25Nov\TagTesting25Nov2013\M12.DSG	11-1-2013	15:20:52	65602.000000	6560.200000	49763.517576	20.000000
C:\Users\cware\Desktop\Steller25Nov\TagTesting25Nov2013\M12.DSG	11-1-2013	15:20:52	65603.000000	6560.300000	49766.205835	20.000000
C:\Users\cware\Desktop\Steller25Nov\TagTesting25Nov2013\M12.DSG	11-1-2013	15:20:52	65604.000000	6560.400000	49763.542113	20.000000
C:\Users\cware\Desktop\Steller25Nov\TagTesting25Nov2013\M12.DSG	11-1-2013	15:20:52	65605.000000	6560.500000	49763.417628	20.000000
C:\Users\cware\Desktop\Steller25Nov\TagTesting25Nov2013\M12.DSG	11-1-2013	15:20:52	65606.000000	6560.600000	49759.260668	20.000000
C:\Users\cware\Desktop\Steller25Nov\TagTesting25Nov2013\M12.DSG	11-1-2013	15:20:52	65607.000000	6560.700000	49759.758239	20.000000
C:\Users\cware\Desktop\Steller25Nov\TagTesting25Nov2013\M12.DSG	11-1-2013	15:20:52	65608.000000	6560.800000	49753.809175	20.000000
C:\Users\cware\Desktop\Steller25Nov\TagTesting25Nov2013\M12.DSG	11-1-2013	15:20:52	65609.000000	6560.900000	49775.588780	20.000000
C:\Users\cware\Desktop\Steller25Nov\TagTesting25Nov2013\M12.DSG	11-1-2013	15:20:52	65610.000000	6561.000000	49783.777651	20.000000
C:\Users\cware\Desktop\Steller25Nov\TagTesting25Nov2013\M12.DSG	11-1-2013	15:20:52	65611.000000	6561.100000	49811.331926	20.000000
C:\Users\cware\Desktop\Steller25Nov\TagTesting25Nov2013\M12.DSG	11-1-2013	15:20:52	65612.000000	6561.200000	49805.806231	20.000000
C:\Users\cware\Desktop\Steller25Nov\TagTesting25Nov2013\M12.DSG	11-1-2013	15:20:52	65613.000000	6561.300000	49785.121193	20.000000
C:\Users\cware\Desktop\Steller25Nov\TagTesting25Nov2013\M12.DSG	11-1-2013	15:20:52	65614.000000	6561.400000	49762.793978	20.000000
C:\Users\cware\Desktop\Steller25Nov\TagTesting25Nov2013\M12.DSG	11-1-2013	15:20:52	65615.000000	6561.500000	49758.686992	20.000000
C:\Users\cware\Desktop\Steller25Nov\TagTesting25Nov2013\M12.DSG	11-1-2013	15:20:52	65616.000000	6561.600000	49770.758746	20.000000
C:\Users\cware\Desktop\Steller25Nov\TagTesting25Nov2013\M12.DSG	11-1-2013	15:20:52	65617.000000	6561.700000	49763.241523	20.000000
C:\Users\cware\Desktop\Steller25Nov\TagTesting25Nov2013\M12.DSG	11-1-2013	15:20:52	65618.000000	6561.800000	49766.103927	20.000000
C:\Users\cware\Desktop\Steller25Nov\TagTesting25Nov2013\M12.DSG	11-1-2013	15:20:52	65619.000000	6561.900000	49765.008370	20.000000
C:\Users\cware\Desktop\Steller25Nov\TagTesting25Nov2013\M12.DSG	11-1-2013	15:20:52	65620.000000	6562.000000	49761.001049	20.000000
C:\Users\cware\Desktop\Steller25Nov\TagTesting25Nov2013\M12.DSG	11-1-2013	15:20:52	65621.000000	6562.100000	49763.763523	20.000000
C:\Users\cware\Desktop\Steller25Nov\TagTesting25Nov2013\M12.DSG	11-1-2013	15:20:52	65622.000000	6562.200000	49757.864262	20.000000
C:\Users\cware\Desktop\Steller25Nov\TagTesting25Nov2013\M12.DSG	11-1-2013	15:20:52	65623.000000	6562.300000	49752.562103	20.000000
C:\Users\cware\Desktop\Steller25Nov\TagTesting25Nov2013\M12.DSG	11-1-2013	15:20:52	65624.000000	6562.400000	49742.680317	20.000000
C:\Users\cware\Desktop\Steller25Nov\TagTesting25Nov2013\M12.DSG	11-1-2013	15:20:52	65625.000000	6562.500000	49741.062415	20.000000
C:\Users\cware\Desktop\Steller25Nov\TagTesting25Nov2013\M12.DSG	11-1-2013	15:20:52	65626.000000	6562.600000	49738.050446	20.000000
C:\Users\cware\Desktop\Steller25Nov\TagTesting25Nov2013\M12.DSG	11-1-2013	15:20:52	65627.000000	6562.700000	49731.404403	20.000000
C:\Users\cware\Desktop\Steller25Nov\TagTesting25Nov2013\M12.DSG	11-1-2013	15:20:52	65628.000000	6562.800000	49721.845782	20.000000
C:\Users\cware\Desktop\Steller25Nov\TagTesting25Nov2013\M12.DSG	11-1-2013	15:20:52	65629.000000	6562.900000	49715.374234	20.000000
C:\Users\cware\Desktop\Steller25Nov\TagTesting25Nov2013\M12.DSG	11-1-2013	15:20:52	65630.000000	6563.000000	49700.688162	20.000000
C:\Users\cware\Desktop\Steller25Nov\TagTesting25Nov2013\M12.DSG	11-1-2013	15:20:52	65631.000000	6563.100000	49687.520584	20.000000
C:\Users\cware\Desktop\Steller25Nov\TagTesting25Nov2013\M12.DSG	11-1-2013	15:20:52	65632.000000	6563.200000	49674.602022	20.000000
C:\Users\cware\Desktop\Steller25Nov\TagTesting25Nov2013\M12.DSG	11-1-2013	15:20:52	65633.000000	6563.300000	49655.161908	20.000000
C:\Users\cware\Desktop\Steller25Nov\TagTesting25Nov2013\M12.DSG	11-1-2013	15:20:52	65634.000000	6563.400000	49643.015167	20.000000
C:\Users\cware\Desktop\Steller25Nov\TagTesting25Nov2013\M12.DSG	11-1-2013	15:20:52	65635.000000	6563.500000	49625.217924	20.000000
C:\Users\cware\Desktop\Steller25Nov\TagTesting25Nov2013\M12.DSG	11-1-2013	15:20:52	65636.000000	6563.600000	49612.946402	20.000000
C:\Users\cware\Desktop\Steller25Nov\TagTesting25Nov2013\M12.DSG	11-1-2013	15:20:52	65637.000000	6563.700000	49589.050877	20.000000
C:\Users\cware\Desktop\Steller25Nov\TagTesting25Nov2013\M12.DSG	11-1-2013	15:20:52	65638.000000	6563.800000	49574.489291	20.000000
C:\Users\cware\Desktop\Steller25Nov\TagTesting25Nov2013\M12.DSG	11-1-2013	15:20:52	65639.000000	6563.900000	49552.286450	20.000000
C:\Users\cware\Desktop\Steller25Nov\TagTesting25Nov2013\M12.DSG	11-1-2013	15:20:52	65640.000000	6564.000000	49533.717552	20.000000
C:\Users\cware\Desktop\Steller25Nov\TagTesting25Nov2013\M12.DSG	11-1-2013	15:20:52	65641.000000	6564.100000	49515.123589	20.000000
C:\Users\cware\Desktop\Steller25Nov\TagTesting25Nov2013\M12.DSG	11-1-2013	15:20:52	65642.000000	6564.200000	49502.155389	20.000000
C:\Users\cware\Desktop\Steller25Nov\TagTesting25Nov2013\M12.DSG	11-1-2013	15:20:52	65643.000000	6564.300000	49484.158221	20.000000
C:\Users\cware\Desktop\Steller25Nov\TagTesting25Nov2013\M12.DSG	11-1-2013	15:20:52	65644.000000	6564.400000	49462.823933	20.000000
C:\Users\cware\Desktop\Steller25Nov\TagTesting25Nov2013\M12.DSG	11-1-2013	15:20:52	65645.000000	6564.500000	49486.044283	20.000000
C:\Users\cware\Desktop\Steller25Nov\TagTesting25Nov2013\M12.DSG	11-1-2013	15:20:52	65646.000000	6564.600000	49494.282757	20.000000
C:\Users\cware\Desktop\Steller25Nov\TagTesting25Nov2013\M12.DSG	11-1-2013	15:20:52	65647.000000	6564.700000	49493.387111	20.000000
C:\Users\cware\Desktop\Steller25Nov\TagTesting25Nov2013\M12.DSG	11-1-2013	15:20:52	65648.000000	6564.800000	49490.647916	20.000000
C:\Users\cware\Desktop\Steller25Nov\TagTesting25Nov2013\M12.DSG	11-1-2013	15:20:52	65649.000000	6564.900000	49494.801254	20.000000
C:\Users\cware\Desktop\Steller25Nov\TagTesting25Nov2013\M12.DSG	11-1-2013	15:20:52	65650.000000	6565.000000	49498.233911	20.000000
C:\Users\cware\Desktop\Steller25Nov\TagTesting25Nov2013\M12.DSG	11-1-2013	15:20:52	65651.000000	6565.100000	49500.124654	20.000000
C:\Users\cware\Desktop\Steller25Nov\TagTesting25Nov2013\M12.DSG	11-1-2013	15:20:52	65652.000000	6565.200000	49499.505956	20.000000
C:\Users\cware\Desktop\Steller25Nov\TagTesting25Nov2013\M12.DSG	11-1-2013	15:20:52	65653.000000	6565.300000	49496.645488	20.000000
C:\Users\cware\Desktop\Steller25Nov\TagTesting25Nov2013\M12.DSG	11-1-2013	15:20:52	65654.000000	6565.400000	49493.782645	20.000000
C:\Users\cware\Desktop\Steller25Nov\TagTesting25Nov2013\M12.DSG	11-1-2013	15:20:52	65655.000000	6565.500000	49492.415581	20.000000
C:\Users\cware\Desktop\Steller25Nov\TagTesting25Nov2013\M12.DSG	11-1-2013	15:20:52	65656.000000	6565.600000	49493.687812	20.000000
C:\Users\cware\Desktop\Steller25Nov\TagTesting25Nov2013\M12.DSG	11-1-2013	15:20:52	65657.000000	6565.700000	49495.903268	20.000000
C:\Users\cware\Desktop\Steller25Nov\TagTesting25Nov2013\M12.DSG	11-1-2013	15:20:52	65658.000000	6565.800000	49500.980932	20.000000
C:\Users\cware\Desktop\Steller25Nov\TagTesting25Nov2013\M12.DSG	11-1-2013	15:20:52	65659.000000	6565.900000	49519.376238	20.000000
C:\Users\cware\Desktop\Steller25Nov\TagTesting25Nov2013\M12.DSG	11-1-2013	15:20:52	65660.000000	6566.000000	49537.547330	20.000000
C:\Users\cware\Desktop\Steller25Nov\TagTesting25Nov2013\M12.DSG	11-1-2013	15:20:52	65661.000000	6566.100000	49566.570444	20.000000
C:\Users\cware\Desktop\Steller25Nov\TagTesting25Nov2013\M12.DSG	11-1-2013	15:20:52	65662.000000	6566.200000	49594.049798	20.000000
C:\Users\cware\Desktop\Steller25Nov\TagTesting25Nov2013\M12.DSG	11-1-2013	15:20:52	65663.000000	6566.300000	49606.146703	20.000000
C:\Users\cware\Desktop\Steller25Nov\TagTesting25Nov2013\M12.DSG	11-1-2013	15:20:52	65664.000000	6566.400000	49630.614885	20.000000
C:\Users\cware\Desktop\Steller25Nov\TagTesting25Nov2013\M12.DSG	11-1-2013	15:20:52	65665.000000	6566.500000	49634.223845	20.000000
C:\Users\cware\Desktop\Steller25Nov\TagTesting25Nov2013\M12.DSG	11-1-2013	15:20:52	65666.000000	6566.600000	49629.892933	20.000000
C:\Users\cware\Desktop\Steller25Nov\TagTesting25Nov2013\M12.DSG	11-1-2013	15:20:52	65667.000000	6566.700000	49602.488074	20.000000
C:\Users\cware\Desktop\Steller25Nov\TagTesting25Nov2013\M12.DSG	11-1-2013	15:20:52	65668.000000	6566.800000	49617.945587	20.000000
C:\Users\cware\Desktop\Steller25Nov\TagTesting25Nov2013\M12.DSG	11-1-2013	15:20:52	65669.000000	6566.900000	49629.868320	20.000000
C:\Users\cware\Desktop\Steller25Nov\TagTesting25Nov2013\M12.DSG	11-1-2013	15:20:52	65670.000000	6567.000000	49638.679892	20.000000
C:\Users\cware\Desktop\Steller25Nov\TagTesting25Nov2013\M12.DSG	11-1-2013	15:20:52	65671.000000	6567.100000	49652.394743	20.000000
C:\Users\cware\Desktop\Steller25Nov\TagTesting25Nov2013\M12.DSG	11-1-2013	15:20:52	65672.000000	6567.200000	49661.903241	20.000000
C:\Users\cware\Desktop\Steller25Nov\TagTesting25Nov2013\M12.DSG	11-1-2013	15:20:52	65673.000000	6567.300000	49672.357240	20.000000
C:\Users\cware\Desktop\Steller25Nov\TagTesting25Nov2013\M12.DSG	11-1-2013	15:20:52	65674.000000	6567.400000	49683.757612	20.000000
C:\Users\cware\Desktop\Steller25Nov\TagTesting25Nov2013\M12.DSG	11-1-2013	15:20:52	65675.000000	6567.500000	49688.885071	20.000000
C:\Users\cware\Desktop\Steller25Nov\TagTesting25Nov2013\M12.DSG	11-1-2013	15:20:52	65676.000000	6567.600000	49700.334876	20.000000
C:\Users\cware\Desktop\Steller25Nov\TagTesting25Nov2013\M12.DSG	11-1-2013	15:20:52	65677.000000	6567.700000	49716.414603	20.000000
C:\Users\cware\Desktop\Steller25Nov\TagTesting25Nov2013\M12.DSG	11-1-2013	15:20:52	65678.000000	6567.800000	49723.333853	20.000000
C:\Users\cware\Desktop\Steller25Nov\TagTesting25Nov2013\M12.DSG	11-1-2013	15:20:52	65679.000000	6567.900000	49736.874724	20.000000
C:\Users\cware\Desktop\Steller25Nov\TagTesting25Nov2013\M12.DSG	11-1-2013	15:20:52	65680.000000	6568.000000	49754.148740	20.000000
C:\Users\cware\Desktop\Steller25Nov\TagTesting25Nov2013\M12.DSG	11-1-2013	15:20:52	65681.000000	6568.100000	49771.198976	20.000000
C:\Users\cware\Desktop\Steller25Nov\TagTesting25Nov2013\M12.DSG	11-1-2013	15:20:52	65682.000000	6568.200000	49779.960639	20.000000
C:\Users\cware\Desktop\Steller25Nov\TagTesting25Nov2013\M12.DSG	11-1-2013	15:20:52	65683.000000	6568.300000	49791.261024	20.000000
C:\Users\cware\Desktop\Steller25Nov\TagTesting25Nov2013\M12.DSG	11-1-2013	15:20:52	65684.000000	6568.400000	49804.627365	20.000000
C:\Users\cware\Desktop\Steller25Nov\TagTesting25Nov2013\M12.DSG	11-1-2013	15:20:52	65685.000000	6568.500000	49790.862838	20.000000
C:\Users\cware\Desktop\Steller25Nov\TagTesting25Nov2013\M12.DSG	11-1-2013	15:20:52	65686.000000	6568.600000	49786.855277	20.000000
C:\Users\cware\Desktop\Steller25Nov\TagTesting25Nov2013\M12.DSG	11-1-2013	15:20:52	65687.000000	6568.700000	49791.011703	20.000000
C:\Users\cware\Desktop\Steller25Nov\TagTesting25Nov2013\M12.DSG	11-1-2013	15:20:52	65688.000000	6568.800000	49800.420541	20.000000
C:\Users\cware\Desktop\Steller25Nov\TagTesting25Nov2013\M12.DSG	11-1-2013	15:20:52	65689.000000	6568.900000	49792.654444	20.000000
C:\Users\cware\Desktop\Steller25Nov\TagTesting25Nov2013\M12.DSG	11-1-2013	15:20:52	65690.000000	6569.000000	49814.135261	20.000000
C:\Users\cware\Desktop\Steller25Nov\TagTesting25Nov2013\M12.DSG	11-1-2013	15:20:52	65691.000000	6569.100000	49823.269900	20.000000
C:\Users\cware\Desktop\Steller25Nov\TagTesting25Nov2013\M12.DSG	11-1-2013	15:20:52	65692.000000	6569.200000	49835.541086	20.000000
C:\Users\cware\Desktop\Steller25Nov\TagTesting25Nov2013\M12.DSG	11-1-2013	15:20:52	65693.000000	6569.300000	49840.245415	20.000000
C:\Users\cware\Desktop\Steller25Nov\TagTesting25Nov2013\M12.DSG	11-1-2013	15:20:52	65694.000000	6569.400000	49844.103337	20.000000
C:\Users\cware\Desktop\Steller25Nov\TagTesting25Nov2013\M12.DSG	11-1-2013	15:20:52	65695.000000	6569.500000	49847.413705	20.000000
C:\Users\cware\Desktop\Steller25Nov\TagTesting25Nov2013\M12.DSG	11-1-2013	15:20:52	65696.000000	6569.600000	49848.359598	20.000000
C:\Users\cware\Desktop\Steller25Nov\TagTesting25Nov2013\M12.DSG	11-1-2013	15:20:52	65697.000000	6569.700000	49842.535020	20.000000
C:\Users\cware\Desktop\Steller25Nov\TagTesting25Nov2013\M12.DSG	11-1-2013	15:20:52	65698.000000	6569.800000	49846.094302	20.000000
C:\Users\cware\Desktop\Steller25Nov\TagTesting25Nov2013\M12.DSG	11-1-2013	15:20:52	65699.000000	6569.900000	49854.656685	20.000000
C:\Users\cware\Desktop\Steller25Nov\TagTesting25Nov2013\M12.DSG	11-1-2013	15:20:52	65700.000000	6570.000000	49865.284810	20.000000
C:\Users\cware\Desktop\Steller25Nov\TagTesting25Nov2013\M12.DSG	11-1-2013	15:20:52	65701.000000	6570.100000	49862.073757	20.000000
C:\Users\cware\Desktop\Steller25Nov\TagTesting25Nov2013\M12.DSG	11-1-2013	15:20:52	65702.000000	6570.200000	49879.148862	20.000000
C:\Users\cware\Desktop\Steller25Nov\TagTesting25Nov2013\M12.DSG	11-1-2013	15:20:52	65703.000000	6570.300000	49886.939513	20.000000
C:\Users\cware\Desktop\Steller25Nov\TagTesting25Nov2013\M12.DSG	11-1-2013	15:20:52	65704.000000	6570.400000	49884.301084	20.000000
C:\Users\cware\Desktop\Steller25Nov\TagTesting25Nov2013\M12.DSG	11-1-2013	15:20:52	65705.000000	6570.500000	49881.363719	20.000000
C:\Users\cware\Desktop\Steller25Nov\TagTesting25Nov2013\M12.DSG	11-1-2013	15:20:52	65706.000000	6570.600000	49879.944818	20.000000
C:\Users\cware\Desktop\Steller25Nov\TagTesting25Nov2013\M12.DSG	11-1-2013	15:20:52	65707.000000	6570.700000	49894.804593	20.000000
C:\Users\cware\Desktop\Steller25Nov\TagTesting25Nov2013\M12.DSG	11-1-2013	15:20:52	65708.000000	6570.800000	49899.733090	20.000000
C:\Users\cware\Desktop\Steller25Nov\TagTesting25Nov2013\M12.DSG	11-1-2013	15:20:52	65709.000000	6570.900000	49910.933856	20.000000
C:\Users\cware\Desktop\Steller25Nov\TagTesting25Nov2013\M12.DSG	11-1-2013	15:20:52	65710.000000	6571.000000	49933.186218	20.000000
C:\Users\cware\Desktop\Steller25Nov\TagTesting25Nov2013\M12.DSG	11-1-2013	15:20:52	65711.000000	6571.100000	49936.048732	20.000000
C:\Users\cware\Desktop\Steller25Nov\TagTesting25Nov2013\M12.DSG	11-1-2013	15:20:52	65712.000000	6571.200000	49944.411460	20.000000
C:\Users\cware\Desktop\Steller25Nov\TagTesting25Nov2013\M12.DSG	11-1-2013	15:20:52	65713.000000	6571.300000	49953.023908	20.000000
C:\Users\cware\Desktop\Steller25Nov\TagTesting25Nov2013\M12.DSG	11-1-2013	15:20:52	65714.000000	6571.400000	49958.201052	20.000000
C:\Users\cware\Desktop\Steller25Nov\TagTesting25Nov2013\M12.DSG	11-1-2013	15:20:52	65715.000000	6571.500000	49959.520183	20.000000
C:\Users\cware\Desktop\Steller25Nov\TagTesting25Nov2013\M12.DSG	11-1-2013	15:20:52	65716.000000	6571.600000	49965.493831	20.000000
C:\Users\cware\Desktop\Steller25Nov\TagTesting25Nov2013\M12.DSG	11-1-2013	15:20:52	65717.000000	6571.700000	49973.085717	20.000000
C:\Users\cware\Desktop\Steller25Nov\TagTesting25Nov2013\M12.DSG	11-1-2013	15:20:52	65718.000000	6571.800000	49973.209896	20.000000
C:\Users\cware\Desktop\Steller25Nov\TagTesting25Nov2013\M12.DSG	11-1-2013	15:20:52	65719.000000	6571.900000	49972.313728	20.000000
C:\Users\cware\Desktop\Steller25Nov\TagTesting25Nov2013\M12.DSG	11-1-2013	15:20:52	65720.000000	6572.000000	49972.238875	20.000000
C:\Users\cware\Desktop\Steller25Nov\TagTesting25Nov2013\M12.DSG	11-1-2013	15:20:52	65721.000000	6572.100000	49972.263635	20.000000
C:\Users\cware\Desktop\Steller25Nov\TagTesting25Nov2013\M12.DSG	11-1-2013	15:20:52	65722.000000	6572.200000	49968.778737	20.000000
C:\Users\cware\Desktop\Steller25Nov\TagTesting25Nov2013\M12.DSG	11-1-2013	15:20:52	65723.000000	6572.300000	49968.803738	20.000000
C:\Users\cware\Desktop\Steller25Nov\TagTesting25Nov2013\M12.DSG	11-1-2013	15:20:52	65724.000000	6572.400000	49962.904702	20.000000
C:\Users\cware\Desktop\Steller25Nov\TagTesting25Nov2013\M12.DSG	11-1-2013	15:20:52	65725.000000	6572.500000	49959.743427	20.000000
C:\Users\cware\Desktop\Steller25Nov\TagTesting25Nov2013\M12.DSG	11-1-2013	15:20:52	65726.000000	6572.600000	49967.782966	20.000000
C:\Users\cware\Desktop\Steller25Nov\TagTesting25Nov2013\M12.DSG	11-1-2013	15:20:52	65727.000000	6572.700000	49967.882411	20.000000
C:\Users\cware\Desktop\Steller25Nov\TagTesting25Nov2013\M12.DSG	11-1-2013	15:20:52	65728.000000	6572.800000	49971.342041	20.000000
C:\Users\cware\Desktop\Steller25Nov\TagTesting25Nov2013\M12.DSG	11-1-2013	15:20:52	65729.000000	6572.900000	49973.955390	20.000000
C:\Users\cware\Desktop\Steller25Nov\TagTesting25Nov2013\M12.DSG	11-1-2013	15:20:52	65730.000000	6573.000000	49971.814484	20.000000
C:\Users\cware\Desktop\Steller25Nov\TagTesting25Nov2013\M12.DSG	11-1-2013	15:20:52	65731.000000	6573.100000	49982.318744	20.000000
C:\Users\cware\Desktop\Steller25Nov\TagTesting25Nov2013\M12.DSG	11-1-2013	15:20:52	65732.000000	6573.200000	49984.334832	20.000000
C:\Users\cware\Desktop\Steller25Nov\TagTesting25Nov2013\M12.DSG	11-1-2013	15:20:52	65733.000000	6573.300000	49981.497319	20.000000
C:\Users\cware\Desktop\Steller25Nov\TagTesting25Nov2013\M12.DSG	11-1-2013	15:20:52	65734.000000	6573.400000	49981.546895	20.000000
C:\Users\cware\Desktop\Steller25Nov\TagTesting25Nov2013\M12.DSG	11-1-2013	15:20:52	65735.000000	6573.500000	49971.390973	20.000000
C:\Users\cware\Desktop\Steller25Nov\TagTesting25Nov2013\M12.DSG	11-1-2013	15:20:52	65736.000000	6573.600000	49969.673569	20.000000
C:\Users\cware\Desktop\Steller25Nov\TagTesting25Nov2013\M12.DSG	11-1-2013	15:20:52	65737.000000	6573.700000	49976.468842	20.000000
C:\Users\cware\Desktop\Steller25Nov\TagTesting25Nov2013\M12.DSG	11-1-2013	15:20:52	65738.000000	6573.800000	49984.284778	20.000000
C:\Users\cware\Desktop\Steller25Nov\TagTesting25Nov2013\M12.DSG	11-1-2013	15:20:52	65739.000000	6573.900000	49990.880542	20.000000
C:\Users\cware\Desktop\Steller25Nov\TagTesting25Nov2013\M12.DSG	11-1-2013	15:20:52	65740.000000	6574.000000	50003.276273	20.000000
C:\Users\cware\Desktop\Steller25Nov\TagTesting25Nov2013\M12.DSG	11-1-2013	15:20:52	65741.000000	6574.100000	50002.380298	20.000000
C:\Users\cware\Desktop\Steller25Nov\TagTesting25Nov2013\M12.DSG	11-1-2013	15:20:52	65742.000000	6574.200000	50006.860503	20.000000
C:\Users\cware\Desktop\Steller25Nov\TagTesting25Nov2013\M12.DSG	11-1-2013	15:20:52	65743.000000	6574.300000	50008.851756	20.000000
C:\Users\cware\Desktop\Steller25Nov\TagTesting25Nov2013\M12.DSG	11-1-2013	15:20:52	65744.000000	6574.400000	50011.241279	20.000000
C:\Users\cware\Desktop\Steller25Nov\TagTesting25Nov2013\M12.DSG	11-1-2013	15:20:52	65745.000000	6574.500000	50001.932172	20.000000
C:\Users\cware\Desktop\Steller25Nov\TagTesting25Nov2013\M12.DSG	11-1-2013	15:20:52	65746.000000	6574.600000	50016.219374	20.000000
C:\Users\cware\Desktop\Steller25Nov\TagTesting25Nov2013\M12.DSG	11-1-2013	15:20:52	65747.000000	6574.700000	50014.974683	20.000000
C:\Users\cware\Desktop\Steller25Nov\TagTesting25Nov2013\M12.DSG	11-1-2013	15:20:52	65748.000000	6574.800000	50005.889425	20.000000
C:\Users\cware\Desktop\Steller25Nov\TagTesting25Nov2013\M12.DSG	11-1-2013	15:20:52	65749.000000	6574.900000	50013.456547	20.000000
C:\Users\cware\Desktop\Steller25Nov\TagTesting25Nov2013\M12.DSG	11-1-2013	15:20:52	65750.000000	6575.000000	50009.025813	20.000000
C:\Users\cware\Desktop\Steller25Nov\TagTesting25Nov2013\M12.DSG	11-1-2013	15:20:52	65751.000000	6575.100000	50011.788407	20.000000
C:\Users\cware\Desktop\Steller25Nov\TagTesting25Nov2013\M12.DSG	11-1-2013	15:20:52	65752.000000	6575.200000	50005.889521	20.000000
C:\Users\cware\Desktop\Steller25Nov\TagTesting25Nov2013\M12.DSG	11-1-2013	15:20:52	65753.000000	6575.300000	50015.871031	20.000000
C:\Users\cware\Desktop\Steller25Nov\TagTesting25Nov2013\M12.DSG	11-1-2013	15:20:52	65754.000000	6575.400000	50018.782796	20.000000
C:\Users\cware\Desktop\Steller25Nov\TagTesting25Nov2013\M12.DSG	11-1-2013	15:20:52	65755.000000	6575.500000	50027.917959	20.000000
C:\Users\cware\Desktop\Steller25Nov\TagTesting25Nov2013\M12.DSG	11-1-2013	15:20:52	65756.000000	6575.600000	50025.802149	20.000000
C:\Users\cware\Desktop\Steller25Nov\TagTesting25Nov2013\M12.DSG	11-1-2013	15:20:52	65757.000000	6575.700000	50024.557639	20.000000
C:\Users\cware\Desktop\Steller25Nov\TagTesting25Nov2013\M12.DSG	11-1-2013	15:20:52	65758.000000	6575.800000	50022.939746	20.000000
C:\Users\cware\Desktop\Steller25Nov\TagTesting25Nov2013\M12.DSG	11-1-2013	15:20:52	65759.000000	6575.900000	50024.557608	20.000000
C:\Users\cware\Desktop\Steller25Nov\TagTesting25Nov2013\M12.DSG	11-1-2013	15:20:52	65760.000000	6576.000000	50031.228497	20.000000
C:\Users\cware\Desktop\Steller25Nov\TagTesting25Nov2013\M12.DSG	11-1-2013	15:20:52	65761.000000	6576.100000	50044.022541	20.000000
C:\Users\cware\Desktop\Steller25Nov\TagTesting25Nov2013\M12.DSG	11-1-2013	15:20:52	65762.000000	6576.200000	50055.372836	20.000000
C:\Users\cware\Desktop\Steller25Nov\TagTesting25Nov2013\M12.DSG	11-1-2013	15:20:52	65763.000000	6576.300000	50067.046618	20.000000
C:\Users\cware\Desktop\Steller25Nov\TagTesting25Nov2013\M12.DSG	11-1-2013	15:20:52	65764.000000	6576.400000	50084.121853	20.000000
C:\Users\cware\Desktop\Steller25Nov\TagTesting25Nov2013\M12.DSG	11-1-2013	15:20:52	65765.000000	6576.500000	50095.546918	20.000000
C:\Users\cware\Desktop\Steller25Nov\TagTesting25Nov2013\M12.DSG	11-1-2013	15:20:52	65766.000000	6576.600000	50096.069581	20.000000
C:\Users\cware\Desktop\Steller25Nov\TagTesting25Nov2013\M12.DSG	11-1-2013	15:20:52	65767.000000	6576.700000	50098.409400	20.000000
C:\Users\cware\Desktop\Steller25Nov\TagTesting25Nov2013\M12.DSG	11-1-2013	15:20:52	65768.000000	6576.800000	50106.474339	20.000000
C:\Users\cware\Desktop\Steller25Nov\TagTesting25Nov2013\M12.DSG	11-1-2013	15:20:52	65769.000000	6576.900000	50104.482954	20.000000
C:\Users\cware\Desktop\Steller25Nov\TagTesting25Nov2013\M12.DSG	11-1-2013	15:20:52	65770.000000	6577.000000	50116.206575	20.000000
C:\Users\cware\Desktop\Steller25Nov\TagTesting25Nov2013\M12.DSG	11-1-2013	15:20:52	65771.000000	6577.100000	50114.987294	20.000000
C:\Users\cware\Desktop\Steller25Nov\TagTesting25Nov2013\M12.DSG	11-1-2013	15:20:52	65772.000000	6577.200000	50116.206469	20.000000
C:\Users\cware\Desktop\Steller25Nov\TagTesting25Nov2013\M12.DSG	11-1-2013	15:20:52	65773.000000	6577.300000	50117.501148	20.000000
C:\Users\cware\Desktop\Steller25Nov\TagTesting25Nov2013\M12.DSG	11-1-2013	15:20:52	65774.000000	6577.400000	50120.562535	20.000000
C:\Users\cware\Desktop\Steller25Nov\TagTesting25Nov2013\M12.DSG	11-1-2013	15:20:52	65775.000000	6577.500000	50120.761592	20.000000
C:\Users\cware\Desktop\Steller25Nov\TagTesting25Nov2013\M12.DSG	11-1-2013	15:20:52	65776.000000	6577.600000	50119.168630	20.000000
C:\Users\cware\Desktop\Steller25Nov\TagTesting25Nov2013\M12.DSG	11-1-2013	15:20:52	65777.000000	6577.700000	50118.745632	20.000000
C:\Users\cware\Desktop\Steller25Nov\TagTesting25Nov2013\M12.DSG	11-1-2013	15:20:52	65778.000000	6577.800000	50114.837715	20.000000
C:\Users\cware\Desktop\Steller25Nov\TagTesting25Nov2013\M12.DSG	11-1-2013	15:20:52	65779.000000	6577.900000	50119.691587	20.000000
C:\Users\cware\Desktop\Steller25Nov\TagTesting25Nov2013\M12.DSG	11-1-2013	15:20:52	65780.000000	6578.000000	50118.372571	20.000000
C:\Users\cware\Desktop\Steller25Nov\TagTesting25Nov2013\M12.DSG	11-1-2013	15:20:52	65781.000000	6578.100000	50121.459020	20.000000
C:\Users\cware\Desktop\Steller25Nov\TagTesting25Nov2013\M12.DSG	11-1-2013	15:20:52	65782.000000	6578.200000	50123.574759	20.000000
C:\Users\cware\Desktop\Steller25Nov\TagTesting25Nov2013\M12.DSG	11-1-2013	15:20:52	65783.000000	6578.300000	50131.216032	20.000000
C:\Users\cware\Desktop\Steller25Nov\TagTesting25Nov2013\M12.DSG	11-1-2013	15:20:52	65784.000000	6578.400000	50135.970925	20.000000
C:\Users\cware\Desktop\Steller25Nov\TagTesting25Nov2013\M12.DSG	11-1-2013	15:20:52	65785.000000	6578.500000	50132.186904	20.000000
C:\Users\cware\Desktop\Steller25Nov\TagTesting25Nov2013\M12.DSG	11-1-2013	15:20:52	65786.000000	6578.600000	50122.604370	20.000000
C:\Users\cware\Desktop\Steller25Nov\TagTesting25Nov2013\M12.DSG	11-1-2013	15:20:52	65787.000000	6578.700000	50116.331707	20.000000
C:\Users\cware\Desktop\Steller25Nov\TagTesting25Nov2013\M12.DSG	11-1-2013	15:20:52	65788.000000	6578.800000	50116.979167	20.000000
C:\Users\cware\Desktop\Steller25Nov\TagTesting25Nov2013\M12.DSG	11-1-2013	15:20:52	65789.000000	6578.900000	50121.509215	20.000000
C:\Users\cware\Desktop\Steller25Nov\TagTesting25Nov2013\M12.DSG	11-1-2013	15:20:52	65790.000000	6579.000000	50123.624844	20.000000
C:\Users\cware\Desktop\Steller25Nov\TagTesting25Nov2013\M12.DSG	11-1-2013	15:20:52	65791.000000	6579.100000	50129.026209	20.000000
C:\Users\cware\Desktop\Steller25Nov\TagTesting25Nov2013\M12.DSG	11-1-2013	15:20:52	65792.000000	6579.200000	50130.968067	20.000000
C:\Users\cware\Desktop\Steller25Nov\TagTesting25Nov2013\M12.DSG	11-1-2013	15:20:52	65793.000000	6579.300000	50131.192038	20.000000
C:\Users\cware\Desktop\Steller25Nov\TagTesting25Nov2013\M12.DSG	11-1-2013	15:20:52	65794.000000	6579.400000	50133.556762	20.000000
C:\Users\cware\Desktop\Steller25Nov\TagTesting25Nov2013\M12.DSG	11-1-2013	15:20:52	65795.000000	6579.500000	50135.149742	20.000000
C:\Users\cware\Desktop\Steller25Nov\TagTesting25Nov2013\M12.DSG	11-1-2013	15:20:52	65796.000000	6579.600000	50136.319645	20.000000
C:\Users\cware\Desktop\Steller25Nov\TagTesting25Nov2013\M12.DSG	11-1-2013	15:20:52	65797.000000	6579.700000	50131.540824	20.000000
C:\Users\cware\Desktop\Steller25Nov\TagTesting25Nov2013\M12.DSG	11-1-2013	15:20:52	65798.000000	6579.800000	50121.509821	20.000000
C:\Users\cware\Desktop\Steller25Nov\TagTesting25Nov2013\M12.DSG	11-1-2013	15:20:52	65799.000000	6579.900000	50121.758784	20.000000
C:\Users\cware\Desktop\Steller25Nov\TagTesting25Nov2013\M12.DSG	11-1-2013	15:20:52	65800.000000	6580.000000	50124.123442	20.000000
C:\Users\cware\Desktop\Steller25Nov\TagTesting25Nov2013\M12.DSG	11-1-2013	15:20:52	65801.000000	6580.100000	50127.633289	20.000000
C:\Users\cware\Desktop\Steller25Nov\TagTesting25Nov2013\M12.DSG	11-1-2013	15:20:52	65802.000000	6580.200000	50123.576086	20.000000
C:\Users\cware\Desktop\Steller25Nov\TagTesting25Nov2013\M12.DSG	11-1-2013	15:20:52	65803.000000	6580.300000	50128.056524	20.000000
C:\Users\cware\Desktop\Steller25Nov\TagTesting25Nov2013\M12.DSG	11-1-2013	15:20:52	65804.000000	6580.400000	50127.135315	20.000000
C:\Users\cware\Desktop\Steller25Nov\TagTesting25Nov2013\M12.DSG	11-1-2013	15:20:52	65805.000000	6580.500000	50133.955655	20.000000
C:\Users\cware\Desktop\Steller25Nov\TagTesting25Nov2013\M12.DSG	11-1-2013	15:20:52	65806.000000	6580.600000	50132.860750	20.000000
C:\Users\cware\Desktop\Steller25Nov\TagTesting25Nov2013\M12.DSG	11-1-2013	15:20:52	65807.000000	6580.700000	50124.049165	20.000000
C:\Users\cware\Desktop\Steller25Nov\TagTesting25Nov2013\M12.DSG	11-1-2013	15:20:52	65808.000000	6580.800000	50117.229422	20.000000
C:\Users\cware\Desktop\Steller25Nov\TagTesting25Nov2013\M12.DSG	11-1-2013	15:20:52	65809.000000	6580.900000	50114.316964	20.000000
C:\Users\cware\Desktop\Steller25Nov\TagTesting25Nov2013\M12.DSG	11-1-2013	15:20:52	65810.000000	6581.000000	50113.246853	20.000000
C:\Users\cware\Desktop\Steller25Nov\TagTesting25Nov2013\M12.DSG	11-1-2013	15:20:52	65811.000000	6581.100000	50120.241026	20.000000
C:\Users\cware\Desktop\Steller25Nov\TagTesting25Nov2013\M12.DSG	11-1-2013	15:20:52	65812.000000	6581.200000	50124.771681	20.000000
C:\Users\cware\Desktop\Steller25Nov\TagTesting25Nov2013\M12.DSG	11-1-2013	15:20:52	65813.000000	6581.300000	50124.572447	20.000000
C:\Users\cware\Desktop\Steller25Nov\TagTesting25Nov2013\M12.DSG	11-1-2013	15:20:52	65814.000000	6581.400000	50126.887429	20.000000
C:\Users\cware\Desktop\Steller25Nov\TagTesting25Nov2013\M12.DSG	11-1-2013	15:20:52	65815.000000	6581.500000	50127.385214	20.000000
C:\Users\cware\Desktop\Steller25Nov\TagTesting25Nov2013\M12.DSG	11-1-2013	15:20:52	65816.000000	6581.600000	50098.337609	20.000000
C:\Users\cware\Desktop\Steller25Nov\TagTesting25Nov2013\M12.DSG	11-1-2013	15:20:52	65817.000000	6581.700000	50115.487676	20.000000
C:\Users\cware\Desktop\Steller25Nov\TagTesting25Nov2013\M12.DSG	11-1-2013	15:20:52	65818.000000	6581.800000	50120.292021	20.000000
C:\Users\cware\Desktop\Steller25Nov\TagTesting25Nov2013\M12.DSG	11-1-2013	15:20:52	65819.000000	6581.900000	50117.553805	20.000000
C:\Users\cware\Desktop\Steller25Nov\TagTesting25Nov2013\M12.DSG	11-1-2013	15:20:52	65820.000000	6582.000000	50111.505375	20.000000
C:\Users\cware\Desktop\Steller25Nov\TagTesting25Nov2013\M12.DSG	11-1-2013	15:20:52	65821.000000	6582.100000	50100.976868	20.000000
C:\Users\cware\Desktop\Steller25Nov\TagTesting25Nov2013\M12.DSG	11-1-2013	15:20:52	65822.000000	6582.200000	50106.751422	20.000000
C:\Users\cware\Desktop\Steller25Nov\TagTesting25Nov2013\M12.DSG	11-1-2013	15:20:52	65823.000000	6582.300000	50103.639942	20.000000
C:\Users\cware\Desktop\Steller25Nov\TagTesting25Nov2013\M12.DSG	11-1-2013	15:20:52	65824.000000	6582.400000	50102.370830	20.000000
C:\Users\cware\Desktop\Steller25Nov\TagTesting25Nov2013\M12.DSG	11-1-2013	15:20:52	65825.000000	6582.500000	50101.599266	20.000000
C:\Users\cware\Desktop\Steller25Nov\TagTesting25Nov2013\M12.DSG	11-1-2013	15:20:52	65826.000000	6582.600000	50104.237805	20.000000
C:\Users\cware\Desktop\Steller25Nov\TagTesting25Nov2013\M12.DSG	11-1-2013	15:20:52	65827.000000	6582.700000	50104.038773	20.000000
C:\Users\cware\Desktop\Steller25Nov\TagTesting25Nov2013\M12.DSG	11-1-2013	15:20:52	65828.000000	6582.800000	50110.087252	20.000000
C:\Users\cware\Desktop\Steller25Nov\TagTesting25Nov2013\M12.DSG	11-1-2013	15:20:52	65829.000000	6582.900000	50115.339407	20.000000
C:\Users\cware\Desktop\Steller25Nov\TagTesting25Nov2013\M12.DSG	11-1-2013	15:20:52	65830.000000	6583.000000	50113.672022	20.000000
C:\Users\cware\Desktop\Steller25Nov\TagTesting25Nov2013\M12.DSG	11-1-2013	15:20:52	65831.000000	6583.100000	50100.828467	20.000000
C:\Users\cware\Desktop\Steller25Nov\TagTesting25Nov2013\M12.DSG	11-1-2013	15:20:52	65832.000000	6583.200000	50086.167505	20.000000
C:\Users\cware\Desktop\Steller25Nov\TagTesting25Nov2013\M12.DSG	11-1-2013	15:20:52	65833.000000	6583.300000	50088.109187	20.000000
C:\Users\cware\Desktop\Steller25Nov\TagTesting25Nov2013\M12.DSG	11-1-2013	15:20:52	65834.000000	6583.400000	50091.295121	20.000000
C:\Users\cware\Desktop\Steller25Nov\TagTesting25Nov2013\M12.DSG	11-1-2013	15:20:52	65835.000000	6583.500000	50096.397733	20.000000
C:\Users\cware\Desktop\Steller25Nov\TagTesting25Nov2013\M12.DSG	11-1-2013	15:20:52	65836.000000	6583.600000	50097.119967	20.000000
C:\Users\cware\Desktop\Steller25Nov\TagTesting25Nov2013\M12.DSG	11-1-2013	15:20:52	65837.000000	6583.700000	50092.365786	20.000000
C:\Users\cware\Desktop\Steller25Nov\TagTesting25Nov2013\M12.DSG	11-1-2013	15:20:52	65838.000000	6583.800000	50104.985559	20.000000
C:\Users\cware\Desktop\Steller25Nov\TagTesting25Nov2013\M12.DSG	11-1-2013	15:20:52	65839.000000	6583.900000	50109.515703	20.000000
C:\Users\cware\Desktop\Steller25Nov\TagTesting25Nov2013\M12.DSG	11-1-2013	15:20:52	65840.000000	6584.000000	50106.255250	20.000000
C:\Users\cware\Desktop\Steller25Nov\TagTesting25Nov2013\M12.DSG	11-1-2013	15:20:52	65841.000000	6584.100000	50103.716491	20.000000
C:\Users\cware\Desktop\Steller25Nov\TagTesting25Nov2013\M12.DSG	11-1-2013	15:20:52	65842.000000	6584.200000	50103.218891	20.000000
C:\Users\cware\Desktop\Steller25Nov\TagTesting25Nov2013\M12.DSG	11-1-2013	15:20:52	65843.000000	6584.300000	50099.460380	20.000000
C:\Users\cware\Desktop\Steller25Nov\TagTesting25Nov2013\M12.DSG	11-1-2013	15:20:52	65844.000000	6584.400000	50094.506983	20.000000
C:\Users\cware\Desktop\Steller25Nov\TagTesting25Nov2013\M12.DSG	11-1-2013	15:20:52	65845.000000	6584.500000	50086.019568	20.000000
C:\Users\cware\Desktop\Steller25Nov\TagTesting25Nov2013\M12.DSG	11-1-2013	15:20:52	65846.000000	6584.600000	50090.848414	20.000000
C:\Users\cware\Desktop\Steller25Nov\TagTesting25Nov2013\M12.DSG	11-1-2013	15:20:52	65847.000000	6584.700000	50087.512879	20.000000
C:\Users\cware\Desktop\Steller25Nov\TagTesting25Nov2013\M12.DSG	11-1-2013	15:20:52	65848.000000	6584.800000	50086.119247	20.000000
C:\Users\cware\Desktop\Steller25Nov\TagTesting25Nov2013\M12.DSG	11-1-2013	15:20:52	65849.000000	6584.900000	50085.770759	20.000000
C:\Users\cware\Desktop\Steller25Nov\TagTesting25Nov2013\M12.DSG	11-1-2013	15:20:52	65850.000000	6585.000000	50088.310103	20.000000
C:\Users\cware\Desktop\Steller25Nov\TagTesting25Nov2013\M12.DSG	11-1-2013	15:20:52	65851.000000	6585.100000	50085.148823	20.000000
C:\Users\cware\Desktop\Steller25Nov\TagTesting25Nov2013\M12.DSG	11-1-2013	15:20:52	65852.000000	6585.200000	50091.222390	20.000000
C:\Users\cware\Desktop\Steller25Nov\TagTesting25Nov2013\M12.DSG	11-1-2013	15:20:52	65853.000000	6585.300000	50091.496384	20.000000
C:\Users\cware\Desktop\Steller25Nov\TagTesting25Nov2013\M12.DSG	11-1-2013	15:20:52	65854.000000	6585.400000	50095.155361	20.000000
C:\Users\cware\Desktop\Steller25Nov\TagTesting25Nov2013\M12.DSG	11-1-2013	15:20:52	65855.000000	6585.500000	50094.259364	20.000000
C:\Users\cware\Desktop\Steller25Nov\TagTesting25Nov2013\M12.DSG	11-1-2013	15:20:52	65856.000000	6585.600000	50091.695582	20.000000
C:\Users\cware\Desktop\Steller25Nov\TagTesting25Nov2013\M12.DSG	11-1-2013	15:20:52	65857.000000	6585.700000	50080.270779	20.000000
C:\Users\cware\Desktop\Steller25Nov\TagTesting25Nov2013\M12.DSG	11-1-2013	15:20:52	65858.000000	6585.800000	50078.080516	20.000000
C:\Users\cware\Desktop\Steller25Nov\TagTesting25Nov2013\M12.DSG	11-1-2013	15:20:52	65859.000000	6585.900000	50078.702751	20.000000
C:\Users\cware\Desktop\Steller25Nov\TagTesting25Nov2013\M12.DSG	11-1-2013	15:20:52	65860.000000	6586.000000	50076.860931	20.000000
C:\Users\cware\Desktop\Steller25Nov\TagTesting25Nov2013\M12.DSG	11-1-2013	15:20:52	65861.000000	6586.100000	50082.834877	20.000000
C:\Users\cware\Desktop\Steller25Nov\TagTesting25Nov2013\M12.DSG	11-1-2013	15:20:52	65862.000000	6586.200000	50089.505719	20.000000
C:\Users\cware\Desktop\Steller25Nov\TagTesting25Nov2013\M12.DSG	11-1-2013	15:20:52	65863.000000	6586.300000	50084.054804	20.000000
C:\Users\cware\Desktop\Steller25Nov\TagTesting25Nov2013\M12.DSG	11-1-2013	15:20:52	65864.000000	6586.400000	50097.321845	20.000000
C:\Users\cware\Desktop\Steller25Nov\TagTesting25Nov2013\M12.DSG	11-1-2013	15:20:52	65865.000000	6586.500000	50093.090621	20.000000
C:\Users\cware\Desktop\Steller25Nov\TagTesting25Nov2013\M12.DSG	11-1-2013	15:20:52	65866.000000	6586.600000	50094.708457	20.000000
C:\Users\cware\Desktop\Steller25Nov\TagTesting25Nov2013\M12.DSG	11-1-2013	15:20:52	65867.000000	6586.700000	50097.645622	20.000000
C:\Users\cware\Desktop\Steller25Nov\TagTesting25Nov2013\M12.DSG	11-1-2013	15:20:52	65868.000000	6586.800000	50095.131815	20.000000
C:\Users\cware\Desktop\Steller25Nov\TagTesting25Nov2013\M12.DSG	11-1-2013	15:20:52	65869.000000	6586.900000	50095.654706	20.000000
C:\Users\cware\Desktop\Steller25Nov\TagTesting25Nov2013\M12.DSG	11-1-2013	15:20:52	65870.000000	6587.000000	50092.418796	20.000000
C:\Users\cware\Desktop\Steller25Nov\TagTesting25Nov2013\M12.DSG	11-1-2013	15:20:52	65871.000000	6587.100000	50080.222279	20.000000
C:\Users\cware\Desktop\Steller25Nov\TagTesting25Nov2013\M12.DSG	11-1-2013	15:20:52	65872.000000	6587.200000	50081.367103	20.000000
C:\Users\cware\Desktop\Steller25Nov\TagTesting25Nov2013\M12.DSG	11-1-2013	15:20:52	65873.000000	6587.300000	50069.519578	20.000000
C:\Users\cware\Desktop\Steller25Nov\TagTesting25Nov2013\M12.DSG	11-1-2013	15:20:52	65874.000000	6587.400000	50077.733513	20.000000
C:\Users\cware\Desktop\Steller25Nov\TagTesting25Nov2013\M12.DSG	11-1-2013	15:20:52	65875.000000	6587.500000	50080.172792	20.000000
C:\Users\cware\Desktop\Steller25Nov\TagTesting25Nov2013\M12.DSG	11-1-2013	15:20:52	65876.000000	6587.600000	50081.840783	20.000000
C:\Users\cware\Desktop\Steller25Nov\TagTesting25Nov2013\M12.DSG	11-1-2013	15:20:52	65877.000000	6587.700000	50075.717627	20.000000
C:\Users\cware\Desktop\Steller25Nov\TagTesting25Nov2013\M12.DSG	11-1-2013	15:20:52	65878.000000	6587.800000	50076.813055	20.000000
C:\Users\cware\Desktop\Steller25Nov\TagTesting25Nov2013\M12.DSG	11-1-2013	15:20:52	65879.000000	6587.900000	50081.069549	20.000000
C:\Users\cware\Desktop\Steller25Nov\TagTesting25Nov2013\M12.DSG	11-1-2013	15:20:52	65880.000000	6588.000000	50080.546991	20.000000
C:\Users\cware\Desktop\Steller25Nov\TagTesting25Nov2013\M12.DSG	11-1-2013	15:20:52	65881.000000	6588.100000	50089.756553	20.000000
C:\Users\cware\Desktop\Steller25Nov\TagTesting25Nov2013\M12.DSG	11-1-2013	15:20:52	65882.000000	6588.200000	50086.993643	20.000000
C:\Users\cware\Desktop\Steller25Nov\TagTesting25Nov2013\M12.DSG	11-1-2013	15:20:52	65883.000000	6588.300000	50075.145547	20.000000
C:\Users\cware\Desktop\Steller25Nov\TagTesting25Nov2013\M12.DSG	11-1-2013	15:20:52	65884.000000	6588.400000	50069.918875	20.000000
C:\Users\cware\Desktop\Steller25Nov\TagTesting25Nov2013\M12.DSG	11-1-2013	15:20:52	65885.000000	6588.500000	50068.400423	20.000000
C:\Users\cware\Desktop\Steller25Nov\TagTesting25Nov2013\M12.DSG	11-1-2013	15:20:52	65886.000000	6588.600000	50065.687602	20.000000
C:\Users\cware\Desktop\Steller25Nov\TagTesting25Nov2013\M12.DSG	11-1-2013	15:20:52	65887.000000	6588.700000	50069.745024	20.000000
C:\Users\cware\Desktop\Steller25Nov\TagTesting25Nov2013\M12.DSG	11-1-2013	15:20:52	65888.000000	6588.800000	50070.815166	20.000000
C:\Users\cware\Desktop\Steller25Nov\TagTesting25Nov2013\M12.DSG	11-1-2013	15:20:52	65889.000000	6588.900000	50075.569396	20.000000
C:\Users\cware\Desktop\Steller25Nov\TagTesting25Nov2013\M12.DSG	11-1-2013	15:20:52	65890.000000	6589.000000	50079.651780	20.000000
C:\Users\cware\Desktop\Steller25Nov\TagTesting25Nov2013\M12.DSG	11-1-2013	15:20:52	65891.000000	6589.100000	50079.029510	20.000000
C:\Users\cware\Desktop\Steller25Nov\TagTesting25Nov2013\M12.DSG	11-1-2013	15:20:52	65892.000000	6589.200000	50080.622543	20.000000
C:\Users\cware\Desktop\Steller25Nov\TagTesting25Nov2013\M12.DSG	11-1-2013	15:20:52	65893.000000	6589.300000	50074.798201	20.000000
C:\Users\cware\Desktop\Steller25Nov\TagTesting25Nov2013\M12.DSG	11-1-2013	15:20:52	65894.000000	6589.400000	50076.465683	20.000000
C:\Users\cware\Desktop\Steller25Nov\TagTesting25Nov2013\M12.DSG	11-1-2013	15:20:52	65895.000000	6589.500000	50071.164360	20.000000
C:\Users\cware\Desktop\Steller25Nov\TagTesting25Nov2013\M12.DSG	11-1-2013	15:20:52	65896.000000	6589.600000	50066.285789	20.000000
C:\Users\cware\Desktop\Steller25Nov\TagTesting25Nov2013\M12.DSG	11-1-2013	15:20:52	65897.000000	6589.700000	50070.119070	20.000000
C:\Users\cware\Desktop\Steller25Nov\TagTesting25Nov2013\M12.DSG	11-1-2013	15:20:52	65898.000000	6589.800000	50067.580008	20.000000
C:\Users\cware\Desktop\Steller25Nov\TagTesting25Nov2013\M12.DSG	11-1-2013	15:20:52	65899.000000	6589.900000	50071.189655	20.000000
C:\Users\cware\Desktop\Steller25Nov\TagTesting25Nov2013\M12.DSG	11-1-2013	15:20:52	65900.000000	6590.000000	50075.520585	20.000000
C:\Users\cware\Desktop\Steller25Nov\TagTesting25Nov2013\M12.DSG	11-1-2013	15:20:52	65901.000000	6590.100000	50073.479795	20.000000
C:\Users\cware\Desktop\Steller25Nov\TagTesting25Nov2013\M12.DSG	11-1-2013	15:20:52	65902.000000	6590.200000	50078.358577	20.000000
C:\Users\cware\Desktop\Steller25Nov\TagTesting25Nov2013\M12.DSG	11-1-2013	15:20:52	65903.000000	6590.300000	50084.531713	20.000000
C:\Users\cware\Desktop\Steller25Nov\TagTesting25Nov2013\M12.DSG	11-1-2013	15:20:52	65904.000000	6590.400000	50077.487299	20.000000
C:\Users\cware\Desktop\Steller25Nov\TagTesting25Nov2013\M12.DSG	11-1-2013	15:20:52	65905.000000	6590.500000	50071.040590	20.000000
C:\Users\cware\Desktop\Steller25Nov\TagTesting25Nov2013\M12.DSG	11-1-2013	15:20:52	65906.000000	6590.600000	50075.297391	20.000000
C:\Users\cware\Desktop\Steller25Nov\TagTesting25Nov2013\M12.DSG	11-1-2013	15:20:52	65907.000000	6590.700000	50073.778926	20.000000
C:\Users\cware\Desktop\Steller25Nov\TagTesting25Nov2013\M12.DSG	11-1-2013	15:20:52	65908.000000	6590.800000	50083.834949	20.000000
C:\Users\cware\Desktop\Steller25Nov\TagTesting25Nov2013\M12.DSG	11-1-2013	15:20:52	65909.000000	6590.900000	50092.870327	20.000000
C:\Users\cware\Desktop\Steller25Nov\TagTesting25Nov2013\M12.DSG	11-1-2013	15:20:52	65910.000000	6591.000000	50100.959969	20.000000
C:\Users\cware\Desktop\Steller25Nov\TagTesting25Nov2013\M12.DSG	11-1-2013	15:20:52	65911.000000	6591.100000	50099.690906	20.000000
C:\Users\cware\Desktop\Steller25Nov\TagTesting25Nov2013\M12.DSG	11-1-2013	15:20:52	65912.000000	6591.200000	50106.884516	20.000000
C:\Users\cware\Desktop\Steller25Nov\TagTesting25Nov2013\M12.DSG	11-1-2013	15:20:52	65913.000000	6591.300000	50096.380736	20.000000
C:\Users\cware\Desktop\Steller25Nov\TagTesting25Nov2013\M12.DSG	11-1-2013	15:20:52	65914.000000	6591.400000	50109.547792	20.000000
C:\Users\cware\Desktop\Steller25Nov\TagTesting25Nov2013\M12.DSG	11-1-2013	15:20:52	65915.000000	6591.500000	50109.921311	20.000000
C:\Users\cware\Desktop\Steller25Nov\TagTesting25Nov2013\M12.DSG	11-1-2013	15:20:52	65916.000000	6591.600000	50111.240662	20.000000
C:\Users\cware\Desktop\Steller25Nov\TagTesting25Nov2013\M12.DSG	11-1-2013	15:20:52	65917.000000	6591.700000	50104.569758	20.000000
C:\Users\cware\Desktop\Steller25Nov\TagTesting25Nov2013\M12.DSG	11-1-2013	15:20:52	65918.000000	6591.800000	50103.947637	20.000000
C:\Users\cware\Desktop\Steller25Nov\TagTesting25Nov2013\M12.DSG	11-1-2013	15:20:52	65919.000000	6591.900000	50109.025727	20.000000
C:\Users\cware\Desktop\Steller25Nov\TagTesting25Nov2013\M12.DSG	11-1-2013	15:20:52	65920.000000	6592.000000	50103.823195	20.000000
C:\Users\cware\Desktop\Steller25Nov\TagTesting25Nov2013\M12.DSG	11-1-2013	15:20:52	65921.000000	6592.100000	50106.735856	20.000000
C:\Users\cware\Desktop\Steller25Nov\TagTesting25Nov2013\M12.DSG	11-1-2013	15:20:52	65922.000000	6592.200000	50104.819341	20.000000
C:\Users\cware\Desktop\Steller25Nov\TagTesting25Nov2013\M12.DSG	11-1-2013	15:20:52	65923.000000	6592.300000	50102.604125	20.000000
C:\Users\cware\Desktop\Steller25Nov\TagTesting25Nov2013\M12.DSG	11-1-2013	15:20:52	65924.000000	6592.400000	50107.333609	20.000000
C:\Users\cware\Desktop\Steller25Nov\TagTesting25Nov2013\M12.DSG	11-1-2013	15:20:52	65925.000000	6592.500000	50107.184316	20.000000
C:\Users\cware\Desktop\Steller25Nov\TagTesting25Nov2013\M12.DSG	11-1-2013	15:20:52	65926.000000	6592.600000	50113.904826	20.000000
C:\Users\cware\Desktop\Steller25Nov\TagTesting25Nov2013\M12.DSG	11-1-2013	15:20:52	65927.000000	6592.700000	50113.406988	20.000000
C:\Users\cware\Desktop\Steller25Nov\TagTesting25Nov2013\M12.DSG	11-1-2013	15:20:52	65928.000000	6592.800000	50122.666737	20.000000
C:\Users\cware\Desktop\Steller25Nov\TagTesting25Nov2013\M12.DSG	11-1-2013	15:20:52	65929.000000	6592.900000	50120.103069	20.000000
C:\Users\cware\Desktop\Steller25Nov\TagTesting25Nov2013\M12.DSG	11-1-2013	15:20:52	65930.000000	6593.000000	50114.676667	20.000000
C:\Users\cware\Desktop\Steller25Nov\TagTesting25Nov2013\M12.DSG	11-1-2013	15:20:52	65931.000000	6593.100000	50109.076573	20.000000
C:\Users\cware\Desktop\Steller25Nov\TagTesting25Nov2013\M12.DSG	11-1-2013	15:20:52	65932.000000	6593.200000	50097.751086	20.000000
C:\Users\cware\Desktop\Steller25Nov\TagTesting25Nov2013\M12.DSG	11-1-2013	15:20:52	65933.000000	6593.300000	50097.875739	20.000000
C:\Users\cware\Desktop\Steller25Nov\TagTesting25Nov2013\M12.DSG	11-1-2013	15:20:52	65934.000000	6593.400000	50092.524181	20.000000
C:\Users\cware\Desktop\Steller25Nov\TagTesting25Nov2013\M12.DSG	11-1-2013	15:20:52	65935.000000	6593.500000	50095.909239	20.000000
C:\Users\cware\Desktop\Steller25Nov\TagTesting25Nov2013\M12.DSG	11-1-2013	15:20:52	65936.000000	6593.600000	50087.795035	20.000000
C:\Users\cware\Desktop\Steller25Nov\TagTesting25Nov2013\M12.DSG	11-1-2013	15:20:52	65937.000000	6593.700000	50091.404485	20.000000
C:\Users\cware\Desktop\Steller25Nov\TagTesting25Nov2013\M12.DSG	11-1-2013	15:20:52	65938.000000	6593.800000	50093.769245	20.000000
C:\Users\cware\Desktop\Steller25Nov\TagTesting25Nov2013\M12.DSG	11-1-2013	15:20:52	65939.000000	6593.900000	50090.184664	20.000000
C:\Users\cware\Desktop\Steller25Nov\TagTesting25Nov2013\M12.DSG	11-1-2013	15:20:52	65940.000000	6594.000000	50083.090859	20.000000
C:\Users\cware\Desktop\Steller25Nov\TagTesting25Nov2013\M12.DSG	11-1-2013	15:20:52	65941.000000	6594.100000	50079.904946	20.000000
C:\Users\cware\Desktop\Steller25Nov\TagTesting25Nov2013\M12.DSG	11-1-2013	15:20:52	65942.000000	6594.200000	50074.005742	20.000000
C:\Users\cware\Desktop\Steller25Nov\TagTesting25Nov2013\M12.DSG	11-1-2013	15:20:52	65943.000000	6594.300000	50074.927083	20.000000
C:\Users\cware\Desktop\Steller25Nov\TagTesting25Nov2013\M12.DSG	11-1-2013	15:20:52	65944.000000	6594.400000	50070.172892	20.000000
C:\Users\cware\Desktop\Steller25Nov\TagTesting25Nov2013\M12.DSG	11-1-2013	15:20:52	65945.000000	6594.500000	50072.885805	20.000000
C:\Users\cware\Desktop\Steller25Nov\TagTesting25Nov2013\M12.DSG	11-1-2013	15:20:52	65946.000000	6594.600000	50076.993102	20.000000
C:\Users\cware\Desktop\Steller25Nov\TagTesting25Nov2013\M12.DSG	11-1-2013	15:20:52	65947.000000	6594.700000	50071.143940	20.000000
C:\Users\cware\Desktop\Steller25Nov\TagTesting25Nov2013\M12.DSG	11-1-2013	15:20:52	65948.000000	6594.800000	50076.022362	20.000000
C:\Users\cware\Desktop\Steller25Nov\TagTesting25Nov2013\M12.DSG	11-1-2013	15:20:52	65949.000000	6594.900000	50078.611171	20.000000
C:\Users\cware\Desktop\Steller25Nov\TagTesting25Nov2013\M12.DSG	11-1-2013	15:20:52	65950.000000	6595.000000	50074.031345	20.000000
C:\Users\cware\Desktop\Steller25Nov\TagTesting25Nov2013\M12.DSG	11-1-2013	15:20:52	65951.000000	6595.100000	50064.423477	20.000000
C:\Users\cware\Desktop\Steller25Nov\TagTesting25Nov2013\M12.DSG	11-1-2013	15:20:52	65952.000000	6595.200000	50055.114333	20.000000
C:\Users\cware\Desktop\Steller25Nov\TagTesting25Nov2013\M12.DSG	11-1-2013	15:20:52	65953.000000	6595.300000	50053.421802	20.000000
C:\Users\cware\Desktop\Steller25Nov\TagTesting25Nov2013\M12.DSG	11-1-2013	15:20:52	65954.000000	6595.400000	50033.832873	20.000000
C:\Users\cware\Desktop\Steller25Nov\TagTesting25Nov2013\M12.DSG	11-1-2013	15:20:52	65955.000000	6595.500000	50056.284452	20.000000
C:\Users\cware\Desktop\Steller25Nov\TagTesting25Nov2013\M12.DSG	11-1-2013	15:20:52	65956.000000	6595.600000	50059.445601	20.000000
C:\Users\cware\Desktop\Steller25Nov\TagTesting25Nov2013\M12.DSG	11-1-2013	15:20:52	65957.000000	6595.700000	50057.653308	20.000000
C:\Users\cware\Desktop\Steller25Nov\TagTesting25Nov2013\M12.DSG	11-1-2013	15:20:52	65958.000000	6595.800000	50056.657782	20.000000
C:\Users\cware\Desktop\Steller25Nov\TagTesting25Nov2013\M12.DSG	11-1-2013	15:20:52	65959.000000	6595.900000	50058.948013	20.000000
C:\Users\cware\Desktop\Steller25Nov\TagTesting25Nov2013\M12.DSG	11-1-2013	15:20:52	65960.000000	6596.000000	50048.170247	20.000000
C:\Users\cware\Desktop\Steller25Nov\TagTesting25Nov2013\M12.DSG	11-1-2013	15:20:52	65961.000000	6596.100000	50046.502760	20.000000
C:\Users\cware\Desktop\Steller25Nov\TagTesting25Nov2013\M12.DSG	11-1-2013	15:20:52	65962.000000	6596.200000	50045.457448	20.000000
C:\Users\cware\Desktop\Steller25Nov\TagTesting25Nov2013\M12.DSG	11-1-2013	15:20:52	65963.000000	6596.300000	50043.167602	20.000000
C:\Users\cware\Desktop\Steller25Nov\TagTesting25Nov2013\M12.DSG	11-1-2013	15:20:52	65964.000000	6596.400000	50031.966390	20.000000
C:\Users\cware\Desktop\Steller25Nov\TagTesting25Nov2013\M12.DSG	11-1-2013	15:20:52	65965.000000	6596.500000	50045.308286	20.000000
C:\Users\cware\Desktop\Steller25Nov\TagTesting25Nov2013\M12.DSG	11-1-2013	15:20:52	65966.000000	6596.600000	50044.163304	20.000000
C:\Users\cware\Desktop\Steller25Nov\TagTesting25Nov2013\M12.DSG	11-1-2013	15:20:52	65967.000000	6596.700000	50052.277856	20.000000
C:\Users\cware\Desktop\Steller25Nov\TagTesting25Nov2013\M12.DSG	11-1-2013	15:20:52	65968.000000	6596.800000	50060.491831	20.000000
C:\Users\cware\Desktop\Steller25Nov\TagTesting25Nov2013\M12.DSG	11-1-2013	15:20:52	65969.000000	6596.900000	50059.471449	20.000000
C:\Users\cware\Desktop\Steller25Nov\TagTesting25Nov2013\M12.DSG	11-1-2013	15:20:52	65970.000000	6597.000000	50049.863529	20.000000
C:\Users\cware\Desktop\Steller25Nov\TagTesting25Nov2013\M12.DSG	11-1-2013	15:20:52	65971.000000	6597.100000	50050.112588	20.000000
C:\Users\cware\Desktop\Steller25Nov\TagTesting25Nov2013\M12.DSG	11-1-2013	15:20:52	65972.000000	6597.200000	50050.311835	20.000000
C:\Users\cware\Desktop\Steller25Nov\TagTesting25Nov2013\M12.DSG	11-1-2013	15:20:52	65973.000000	6597.300000	50053.796532	20.000000
C:\Users\cware\Desktop\Steller25Nov\TagTesting25Nov2013\M12.DSG	11-1-2013	15:20:52	65974.000000	6597.400000	50054.568438	20.000000
C:\Users\cware\Desktop\Steller25Nov\TagTesting25Nov2013\M12.DSG	11-1-2013	15:20:52	65975.000000	6597.500000	50057.679630	20.000000
C:\Users\cware\Desktop\Steller25Nov\TagTesting25Nov2013\M12.DSG	11-1-2013	15:20:52	65976.000000	6597.600000	50068.333368	20.000000
C:\Users\cware\Desktop\Steller25Nov\TagTesting25Nov2013\M12.DSG	11-1-2013	15:20:52	65977.000000	6597.700000	50071.021438	20.000000
C:\Users\cware\Desktop\Steller25Nov\TagTesting25Nov2013\M12.DSG	11-1-2013	15:20:52	65978.000000	6597.800000	50069.005508	20.000000
C:\Users\cware\Desktop\Steller25Nov\TagTesting25Nov2013\M12.DSG	11-1-2013	15:20:52	65979.000000	6597.900000	50074.381764	20.000000
C:\Users\cware\Desktop\Steller25Nov\TagTesting25Nov2013\M12.DSG	11-1-2013	15:20:52	65980.000000	6598.000000	50083.392550	20.000000
C:\Users\cware\Desktop\Steller25Nov\TagTesting25Nov2013\M12.DSG	11-1-2013	15:20:52	65981.000000	6598.100000	50073.361545	20.000000
C:\Users\cware\Desktop\Steller25Nov\TagTesting25Nov2013\M12.DSG	11-1-2013	15:20:52	65982.000000	6598.200000	50074.606064	20.000000
C:\Users\cware\Desktop\Steller25Nov\TagTesting25Nov2013\M12.DSG	11-1-2013	15:20:52	65983.000000	6598.300000	50077.642864	20.000000
C:\Users\cware\Desktop\Steller25Nov\TagTesting25Nov2013\M12.DSG	11-1-2013	15:20:52	65984.000000	6598.400000	50070.971990	20.000000
C:\Users\cware\Desktop\Steller25Nov\TagTesting25Nov2013\M12.DSG	11-1-2013	15:20:52	65985.000000	6598.500000	50067.761406	20.000000
C:\Users\cware\Desktop\Steller25Nov\TagTesting25Nov2013\M12.DSG	11-1-2013	15:20:52	65986.000000	6598.600000	50062.111103	20.000000
C:\Users\cware\Desktop\Steller25Nov\TagTesting25Nov2013\M12.DSG	11-1-2013	15:20:52	65987.000000	6598.700000	50065.272226	20.000000
C:\Users\cware\Desktop\Steller25Nov\TagTesting25Nov2013\M12.DSG	11-1-2013	15:20:52	65988.000000	6598.800000	50064.973758	20.000000
C:\Users\cware\Desktop\Steller25Nov\TagTesting25Nov2013\M12.DSG	11-1-2013	15:20:52	65989.000000	6598.900000	50059.895900	20.000000
C:\Users\cware\Desktop\Steller25Nov\TagTesting25Nov2013\M12.DSG	11-1-2013	15:20:52	65990.000000	6599.000000	50066.890168	20.000000
C:\Users\cware\Desktop\Steller25Nov\TagTesting25Nov2013\M12.DSG	11-1-2013	15:20:52	65991.000000	6599.100000	50066.915436	20.000000
C:\Users\cware\Desktop\Steller25Nov\TagTesting25Nov2013\M12.DSG	11-1-2013	15:20:52	65992.000000	6599.200000	50070.873028	20.000000
C:\Users\cware\Desktop\Steller25Nov\TagTesting25Nov2013\M12.DSG	11-1-2013	15:20:52	65993.000000	6599.300000	50082.123676	20.000000
C:\Users\cware\Desktop\Steller25Nov\TagTesting25Nov2013\M12.DSG	11-1-2013	15:20:52	65994.000000	6599.400000	50083.418263	20.000000
C:\Users\cware\Desktop\Steller25Nov\TagTesting25Nov2013\M12.DSG	11-1-2013	15:20:52	65995.000000	6599.500000	50078.962904	20.000000
C:\Users\cware\Desktop\Steller25Nov\TagTesting25Nov2013\M12.DSG	11-1-2013	15:20:52	65996.000000	6599.600000	50069.778030	20.000000
C:\Users\cware\Desktop\Steller25Nov\TagTesting25Nov2013\M12.DSG	11-1-2013	15:20:52	65997.000000	6599.700000	50062.833487	20.000000
C:\Users\cware\Desktop\Steller25Nov\TagTesting25Nov2013\M12.DSG	11-1-2013	15:20:52	65998.000000	6599.800000	50061.140982	20.000000
C:\Users\cware\Desktop\Steller25Nov\TagTesting25Nov2013\M12.DSG	11-1-2013	15:20:52	65999.000000	6599.900000	50061.091366	20.000000
C:\Users\cware\Desktop\Steller25Nov\TagTesting25Nov2013\M12.DSG	11-1-2013	15:20:52	66000.000000	6600.000000	50057.930252	20.000000
C:\Users\cware\Desktop\Steller25Nov\TagTesting25Nov2013\M12.DSG	11-1-2013	15:20:52	66001.000000	6600.100000	50052.902075	20.000000
C:\Users\cware\Desktop\Steller25Nov\TagTesting25Nov2013\M12.DSG	11-1-2013	15:20:52	66002.000000	6600.200000	50053.624002	20.000000
C:\Users\cware\Desktop\Steller25Nov\TagTesting25Nov2013\M12.DSG	11-1-2013	15:20:52	66003.000000	6600.300000	50053.201158	20.000000
C:\Users\cware\Desktop\Steller25Nov\TagTesting25Nov2013\M12.DSG	11-1-2013	15:20:52	66004.000000	6600.400000	50047.103001	20.000000
C:\Users\cware\Desktop\Steller25Nov\TagTesting25Nov2013\M12.DSG	11-1-2013	15:20:52	66005.000000	6600.500000	50050.289055	20.000000
C:\Users\cware\Desktop\Steller25Nov\TagTesting25Nov2013\M12.DSG	11-1-2013	15:20:52	66006.000000	6600.600000	50044.987476	20.000000
C:\Users\cware\Desktop\Steller25Nov\TagTesting25Nov2013\M12.DSG	11-1-2013	15:20:52	66007.000000	6600.700000	50045.335810	20.000000
C:\Users\cware\Desktop\Steller25Nov\TagTesting25Nov2013\M12.DSG	11-1-2013	15:20:52	66008.000000	6600.800000	50046.505889	20.000000
C:\Users\cware\Desktop\Steller25Nov\TagTesting25Nov2013\M12.DSG	11-1-2013	15:20:52	66009.000000	6600.900000	50047.451726	20.000000
C:\Users\cware\Desktop\Steller25Nov\TagTesting25Nov2013\M12.DSG	11-1-2013	15:20:52	66010.000000	6601.000000	50056.536768	20.000000
C:\Users\cware\Desktop\Steller25Nov\TagTesting25Nov2013\M12.DSG	11-1-2013	15:20:52	66011.000000	6601.100000	50051.110770	20.000000
C:\Users\cware\Desktop\Steller25Nov\TagTesting25Nov2013\M12.DSG	11-1-2013	15:20:52	66012.000000	6601.200000	50060.967579	20.000000
C:\Users\cware\Desktop\Steller25Nov\TagTesting25Nov2013\M12.DSG	11-1-2013	15:20:52	66013.000000	6601.300000	50063.631000	20.000000
C:\Users\cware\Desktop\Steller25Nov\TagTesting25Nov2013\M12.DSG	11-1-2013	15:20:52	66014.000000	6601.400000	50060.594345	20.000000
C:\Users\cware\Desktop\Steller25Nov\TagTesting25Nov2013\M12.DSG	11-1-2013	15:20:52	66015.000000	6601.500000	50052.828552	20.000000
C:\Users\cware\Desktop\Steller25Nov\TagTesting25Nov2013\M12.DSG	11-1-2013	15:20:52	66016.000000	6601.600000	50053.550027	20.000000
C:\Users\cware\Desktop\Steller25Nov\TagTesting25Nov2013\M12.DSG	11-1-2013	15:20:52	66017.000000	6601.700000	50049.717369	20.000000
C:\Users\cware\Desktop\Steller25Nov\TagTesting25Nov2013\M12.DSG	11-1-2013	15:20:52	66018.000000	6601.800000	50048.074418	20.000000
C:\Users\cware\Desktop\Steller25Nov\TagTesting25Nov2013\M12.DSG	11-1-2013	15:20:52	66019.000000	6601.900000	50043.942712	20.000000
C:\Users\cware\Desktop\Steller25Nov\TagTesting25Nov2013\M12.DSG	11-1-2013	15:20:52	66020.000000	6602.000000	50046.854956	20.000000
C:\Users\cware\Desktop\Steller25Nov\TagTesting25Nov2013\M12.DSG	11-1-2013	15:20:52	66021.000000	6602.100000	50054.023615	20.000000
C:\Users\cware\Desktop\Steller25Nov\TagTesting25Nov2013\M12.DSG	11-1-2013	15:20:52	66022.000000	6602.200000	50050.862650	20.000000
C:\Users\cware\Desktop\Steller25Nov\TagTesting25Nov2013\M12.DSG	11-1-2013	15:20:52	66023.000000	6602.300000	50048.124569	20.000000
C:\Users\cware\Desktop\Steller25Nov\TagTesting25Nov2013\M12.DSG	11-1-2013	15:20:52	66024.000000	6602.400000	50041.378938	20.000000
C:\Users\cware\Desktop\Steller25Nov\TagTesting25Nov2013\M12.DSG	11-1-2013	15:20:52	66025.000000	6602.500000	50045.859478	20.000000
C:\Users\cware\Desktop\Steller25Nov\TagTesting25Nov2013\M12.DSG	11-1-2013	15:20:52	66026.000000	6602.600000	50038.367565	20.000000
C:\Users\cware\Desktop\Steller25Nov\TagTesting25Nov2013\M12.DSG	11-1-2013	15:20:52	66027.000000	6602.700000	50043.295801	20.000000
C:\Users\cware\Desktop\Steller25Nov\TagTesting25Nov2013\M12.DSG	11-1-2013	15:20:52	66028.000000	6602.800000	50046.731102	20.000000
C:\Users\cware\Desktop\Steller25Nov\TagTesting25Nov2013\M12.DSG	11-1-2013	15:20:52	66029.000000	6602.900000	50047.975631	20.000000
C:\Users\cware\Desktop\Steller25Nov\TagTesting25Nov2013\M12.DSG	11-1-2013	15:20:52	66030.000000	6603.000000	50057.259946	20.000000
C:\Users\cware\Desktop\Steller25Nov\TagTesting25Nov2013\M12.DSG	11-1-2013	15:20:52	66031.000000	6603.100000	50059.898183	20.000000
C:\Users\cware\Desktop\Steller25Nov\TagTesting25Nov2013\M12.DSG	11-1-2013	15:20:52	66032.000000	6603.200000	50068.485796	20.000000
C:\Users\cware\Desktop\Steller25Nov\TagTesting25Nov2013\M12.DSG	11-1-2013	15:20:52	66033.000000	6603.300000	50068.585466	20.000000
C:\Users\cware\Desktop\Steller25Nov\TagTesting25Nov2013\M12.DSG	11-1-2013	15:20:52	66034.000000	6603.400000	50069.606155	20.000000
C:\Users\cware\Desktop\Steller25Nov\TagTesting25Nov2013\M12.DSG	11-1-2013	15:20:52	66035.000000	6603.500000	50056.065402	20.000000
C:\Users\cware\Desktop\Steller25Nov\TagTesting25Nov2013\M12.DSG	11-1-2013	15:20:52	66036.000000	6603.600000	50048.175167	20.000000
C:\Users\cware\Desktop\Steller25Nov\TagTesting25Nov2013\M12.DSG	11-1-2013	15:20:52	66037.000000	6603.700000	50047.005259	20.000000
C:\Users\cware\Desktop\Steller25Nov\TagTesting25Nov2013\M12.DSG	11-1-2013	15:20:52	66038.000000	6603.800000	50049.046251	20.000000
C:\Users\cware\Desktop\Steller25Nov\TagTesting25Nov2013\M12.DSG	11-1-2013	15:20:52	66039.000000	6603.900000	50052.580950	20.000000
C:\Users\cware\Desktop\Steller25Nov\TagTesting25Nov2013\M12.DSG	11-1-2013	15:20:52	66040.000000	6604.000000	50055.368853	20.000000
C:\Users\cware\Desktop\Steller25Nov\TagTesting25Nov2013\M12.DSG	11-1-2013	15:20:52	66041.000000	6604.100000	50054.099548	20.000000
C:\Users\cware\Desktop\Steller25Nov\TagTesting25Nov2013\M12.DSG	11-1-2013	15:20:52	66042.000000	6604.200000	50053.776118	20.000000
C:\Users\cware\Desktop\Steller25Nov\TagTesting25Nov2013\M12.DSG	11-1-2013	15:20:52	66043.000000	6604.300000	50053.004356	20.000000
C:\Users\cware\Desktop\Steller25Nov\TagTesting25Nov2013\M12.DSG	11-1-2013	15:20:52	66044.000000	6604.400000	50046.756608	20.000000
C:\Users\cware\Desktop\Steller25Nov\TagTesting25Nov2013\M12.DSG	11-1-2013	15:20:52	66045.000000	6604.500000	50046.607613	20.000000
C:\Users\cware\Desktop\Steller25Nov\TagTesting25Nov2013\M12.DSG	11-1-2013	15:20:52	66046.000000	6604.600000	50052.307500	20.000000
C:\Users\cware\Desktop\Steller25Nov\TagTesting25Nov2013\M12.DSG	11-1-2013	15:20:52	66047.000000	6604.700000	50049.196221	20.000000
C:\Users\cware\Desktop\Steller25Nov\TagTesting25Nov2013\M12.DSG	11-1-2013	15:20:52	66048.000000	6604.800000	50046.060212	20.000000
C:\Users\cware\Desktop\Steller25Nov\TagTesting25Nov2013\M12.DSG	11-1-2013	15:20:52	66049.000000	6604.900000	50062.662103	20.000000
C:\Users\cware\Desktop\Steller25Nov\TagTesting25Nov2013\M12.DSG	11-1-2013	15:20:52	66050.000000	6605.000000	50071.000895	20.000000
C:\Users\cware\Desktop\Steller25Nov\TagTesting25Nov2013\M12.DSG	11-1-2013	15:20:52	66051.000000	6605.100000	50079.488817	20.000000
C:\Users\cware\Desktop\Steller25Nov\TagTesting25Nov2013\M12.DSG	11-1-2013	15:20:52	66052.000000	6605.200000	50083.994037	20.000000
C:\Users\cware\Desktop\Steller25Nov\TagTesting25Nov2013\M12.DSG	11-1-2013	15:20:52	66053.000000	6605.300000	50072.320478	20.000000
C:\Users\cware\Desktop\Steller25Nov\TagTesting25Nov2013\M12.DSG	11-1-2013	15:20:52	66054.000000	6605.400000	50063.234957	20.000000
C:\Users\cware\Desktop\Steller25Nov\TagTesting25Nov2013\M12.DSG	11-1-2013	15:20:52	66055.000000	6605.500000	50059.750299	20.000000
C:\Users\cware\Desktop\Steller25Nov\TagTesting25Nov2013\M12.DSG	11-1-2013	15:20:52	66056.000000	6605.600000	50075.282407	20.000000
C:\Users\cware\Desktop\Steller25Nov\TagTesting25Nov2013\M12.DSG	11-1-2013	15:20:52	66057.000000	6605.700000	50059.302603	20.000000
C:\Users\cware\Desktop\Steller25Nov\TagTesting25Nov2013\M12.DSG	11-1-2013	15:20:52	66058.000000	6605.800000	50059.476713	20.000000
C:\Users\cware\Desktop\Steller25Nov\TagTesting25Nov2013\M12.DSG	11-1-2013	15:20:52	66059.000000	6605.900000	50060.945423	20.000000
C:\Users\cware\Desktop\Steller25Nov\TagTesting25Nov2013\M12.DSG	11-1-2013	15:20:52	66060.000000	6606.000000	50063.285287	20.000000
C:\Users\cware\Desktop\Steller25Nov\TagTesting25Nov2013\M12.DSG	11-1-2013	15:20:52	66061.000000	6606.100000	50062.015635	20.000000
C:\Users\cware\Desktop\Steller25Nov\TagTesting25Nov2013\M12.DSG	11-1-2013	15:20:52	66062.000000	6606.200000	50054.648168	20.000000
C:\Users\cware\Desktop\Steller25Nov\TagTesting25Nov2013\M12.DSG	11-1-2013	15:20:52	66063.000000	6606.300000	50048.649250	20.000000
C:\Users\cware\Desktop\Steller25Nov\TagTesting25Nov2013\M12.DSG	11-1-2013	15:20:52	66064.000000	6606.400000	50059.800502	20.000000
C:\Users\cware\Desktop\Steller25Nov\TagTesting25Nov2013\M12.DSG	11-1-2013	15:20:52	66065.000000	6606.500000	50057.336397	20.000000
C:\Users\cware\Desktop\Steller25Nov\TagTesting25Nov2013\M12.DSG	11-1-2013	15:20:52	66066.000000	6606.600000	50062.588585	20.000000
C:\Users\cware\Desktop\Steller25Nov\TagTesting25Nov2013\M12.DSG	11-1-2013	15:20:52	66067.000000	6606.700000	50074.237595	20.000000
C:\Users\cware\Desktop\Steller25Nov\TagTesting25Nov2013\M12.DSG	11-1-2013	15:20:52	66068.000000	6606.800000	50075.382490	20.000000
C:\Users\cware\Desktop\Steller25Nov\TagTesting25Nov2013\M12.DSG	11-1-2013	15:20:52	66069.000000	6606.900000	50088.176741	20.000000
C:\Users\cware\Desktop\Steller25Nov\TagTesting25Nov2013\M12.DSG	11-1-2013	15:20:52	66070.000000	6607.000000	50081.281729	20.000000
C:\Users\cware\Desktop\Steller25Nov\TagTesting25Nov2013\M12.DSG	11-1-2013	15:20:52	66071.000000	6607.100000	50082.526354	20.000000
C:\Users\cware\Desktop\Steller25Nov\TagTesting25Nov2013\M12.DSG	11-1-2013	15:20:52	66072.000000	6607.200000	50073.590442	20.000000
C:\Users\cware\Desktop\Steller25Nov\TagTesting25Nov2013\M12.DSG	11-1-2013	15:20:52	66073.000000	6607.300000	50067.393015	20.000000
C:\Users\cware\Desktop\Steller25Nov\TagTesting25Nov2013\M12.DSG	11-1-2013	15:20:52	66074.000000	6607.400000	50069.334255	20.000000
C:\Users\cware\Desktop\Steller25Nov\TagTesting25Nov2013\M12.DSG	11-1-2013	15:20:52	66075.000000	6607.500000	50062.190834	20.000000
C:\Users\cware\Desktop\Steller25Nov\TagTesting25Nov2013\M12.DSG	11-1-2013	15:20:52	66076.000000	6607.600000	50061.294634	20.000000
C:\Users\cware\Desktop\Steller25Nov\TagTesting25Nov2013\M12.DSG	11-1-2013	15:20:52	66077.000000	6607.700000	50063.908291	20.000000
C:\Users\cware\Desktop\Steller25Nov\TagTesting25Nov2013\M12.DSG	11-1-2013	15:20:52	66078.000000	6607.800000	50050.243179	20.000000
C:\Users\cware\Desktop\Steller25Nov\TagTesting25Nov2013\M12.DSG	11-1-2013	15:20:52	66079.000000	6607.900000	50058.880255	20.000000
C:\Users\cware\Desktop\Steller25Nov\TagTesting25Nov2013\M12.DSG	11-1-2013	15:20:52	66080.000000	6608.000000	50054.823160	20.000000
C:\Users\cware\Desktop\Steller25Nov\TagTesting25Nov2013\M12.DSG	11-1-2013	15:20:52	66081.000000	6608.100000	50060.797056	20.000000
C:\Users\cware\Desktop\Steller25Nov\TagTesting25Nov2013\M12.DSG	11-1-2013	15:20:52	66082.000000	6608.200000	50059.701842	20.000000
C:\Users\cware\Desktop\Steller25Nov\TagTesting25Nov2013\M12.DSG	11-1-2013	15:20:52	66083.000000	6608.300000	50067.318505	20.000000
C:\Users\cware\Desktop\Steller25Nov\TagTesting25Nov2013\M12.DSG	11-1-2013	15:20:52	66084.000000	6608.400000	50069.832387	20.000000
C:\Users\cware\Desktop\Steller25Nov\TagTesting25Nov2013\M12.DSG	11-1-2013	15:20:52	66085.000000	6608.500000	50078.295708	20.000000
C:\Users\cware\Desktop\Steller25Nov\TagTesting25Nov2013\M12.DSG	11-1-2013	15:20:52	66086.000000	6608.600000	50086.186009	20.000000
C:\Users\cware\Desktop\Steller25Nov\TagTesting25Nov2013\M12.DSG	11-1-2013	15:20:52	66087.000000	6608.700000	50094.101759	20.000000
C:\Users\cware\Desktop\Steller25Nov\TagTesting25Nov2013\M12.DSG	11-1-2013	15:20:52	66088.000000	6608.800000	50102.191140	20.000000
C:\Users\cware\Desktop\Steller25Nov\TagTesting25Nov2013\M12.DSG	11-1-2013	15:20:52	66089.000000	6608.900000	50083.572519	20.000000
C:\Users\cware\Desktop\Steller25Nov\TagTesting25Nov2013\M12.DSG	11-1-2013	15:20:52	66090.000000	6609.000000	50072.122979	20.000000
C:\Users\cware\Desktop\Steller25Nov\TagTesting25Nov2013\M12.DSG	11-1-2013	15:20:52	66091.000000	6609.100000	50070.156519	20.000000
C:\Users\cware\Desktop\Steller25Nov\TagTesting25Nov2013\M12.DSG	11-1-2013	15:20:52	66092.000000	6609.200000	50067.891398	20.000000
C:\Users\cware\Desktop\Steller25Nov\TagTesting25Nov2013\M12.DSG	11-1-2013	15:20:52	66093.000000	6609.300000	50062.913266	20.000000
C:\Users\cware\Desktop\Steller25Nov\TagTesting25Nov2013\M12.DSG	11-1-2013	15:20:52	66094.000000	6609.400000	50057.686285	20.000000
C:\Users\cware\Desktop\Steller25Nov\TagTesting25Nov2013\M12.DSG	11-1-2013	15:20:52	66095.000000	6609.500000	50064.182896	20.000000
C:\Users\cware\Desktop\Steller25Nov\TagTesting25Nov2013\M12.DSG	11-1-2013	15:20:52	66096.000000	6609.600000	50051.612791	20.000000
C:\Users\cware\Desktop\Steller25Nov\TagTesting25Nov2013\M12.DSG	11-1-2013	15:20:52	66097.000000	6609.700000	50057.288327	20.000000
C:\Users\cware\Desktop\Steller25Nov\TagTesting25Nov2013\M12.DSG	11-1-2013	15:20:52	66098.000000	6609.800000	50049.646607	20.000000
C:\Users\cware\Desktop\Steller25Nov\TagTesting25Nov2013\M12.DSG	11-1-2013	15:20:52	66099.000000	6609.900000	50051.911803	20.000000
C:\Users\cware\Desktop\Steller25Nov\TagTesting25Nov2013\M12.DSG	11-1-2013	15:20:52	66100.000000	6610.000000	50048.277514	20.000000
C:\Users\cware\Desktop\Steller25Nov\TagTesting25Nov2013\M12.DSG	11-1-2013	15:20:52	66101.000000	6610.100000	50052.409707	20.000000
C:\Users\cware\Desktop\Steller25Nov\TagTesting25Nov2013\M12.DSG	11-1-2013	15:20:52	66102.000000	6610.200000	50058.831531	20.000000
C:\Users\cware\Desktop\Steller25Nov\TagTesting25Nov2013\M12.DSG	11-1-2013	15:20:52	66103.000000	6610.300000	50061.445543	20.000000
C:\Users\cware\Desktop\Steller25Nov\TagTesting25Nov2013\M12.DSG	11-1-2013	15:20:52	66104.000000	6610.400000	50063.984268	20.000000
C:\Users\cware\Desktop\Steller25Nov\TagTesting25Nov2013\M12.DSG	11-1-2013	15:20:52	66105.000000	6610.500000	50076.927581	20.000000
C:\Users\cware\Desktop\Steller25Nov\TagTesting25Nov2013\M12.DSG	11-1-2013	15:20:52	66106.000000	6610.600000	50081.109130	20.000000
C:\Users\cware\Desktop\Steller25Nov\TagTesting25Nov2013\M12.DSG	11-1-2013	15:20:52	66107.000000	6610.700000	50070.804340	20.000000
C:\Users\cware\Desktop\Steller25Nov\TagTesting25Nov2013\M12.DSG	11-1-2013	15:20:52	66108.000000	6610.800000	50061.719437	20.000000
C:\Users\cware\Desktop\Steller25Nov\TagTesting25Nov2013\M12.DSG	11-1-2013	15:20:52	66109.000000	6610.900000	50063.486624	20.000000
C:\Users\cware\Desktop\Steller25Nov\TagTesting25Nov2013\M12.DSG	11-1-2013	15:20:52	66110.000000	6611.000000	50051.539026	20.000000
C:\Users\cware\Desktop\Steller25Nov\TagTesting25Nov2013\M12.DSG	11-1-2013	15:20:52	66111.000000	6611.100000	50045.042525	20.000000
C:\Users\cware\Desktop\Steller25Nov\TagTesting25Nov2013\M12.DSG	11-1-2013	15:20:52	66112.000000	6611.200000	50047.133422	20.000000
C:\Users\cware\Desktop\Steller25Nov\TagTesting25Nov2013\M12.DSG	11-1-2013	15:20:52	66113.000000	6611.300000	50046.835042	20.000000
C:\Users\cware\Desktop\Steller25Nov\TagTesting25Nov2013\M12.DSG	11-1-2013	15:20:52	66114.000000	6611.400000	50048.054513	20.000000
C:\Users\cware\Desktop\Steller25Nov\TagTesting25Nov2013\M12.DSG	11-1-2013	15:20:52	66115.000000	6611.500000	50036.455301	20.000000
C:\Users\cware\Desktop\Steller25Nov\TagTesting25Nov2013\M12.DSG	11-1-2013	15:20:52	66116.000000	6611.600000	50037.351352	20.000000
C:\Users\cware\Desktop\Steller25Nov\TagTesting25Nov2013\M12.DSG	11-1-2013	15:20:52	66117.000000	6611.700000	50039.840418	20.000000
C:\Users\cware\Desktop\Steller25Nov\TagTesting25Nov2013\M12.DSG	11-1-2013	15:20:52	66118.000000	6611.800000	50034.289924	20.000000
C:\Users\cware\Desktop\Steller25Nov\TagTesting25Nov2013\M12.DSG	11-1-2013	15:20:52	66119.000000	6611.900000	50043.325449	20.000000
C:\Users\cware\Desktop\Steller25Nov\TagTesting25Nov2013\M12.DSG	11-1-2013	15:20:52	66120.000000	6612.000000	50046.810006	20.000000
C:\Users\cware\Desktop\Steller25Nov\TagTesting25Nov2013\M12.DSG	11-1-2013	15:20:52	66121.000000	6612.100000	50054.203045	20.000000
C:\Users\cware\Desktop\Steller25Nov\TagTesting25Nov2013\M12.DSG	11-1-2013	15:20:52	66122.000000	6612.200000	50054.203062	20.000000
C:\Users\cware\Desktop\Steller25Nov\TagTesting25Nov2013\M12.DSG	11-1-2013	15:20:52	66123.000000	6612.300000	50060.127088	20.000000
C:\Users\cware\Desktop\Steller25Nov\TagTesting25Nov2013\M12.DSG	11-1-2013	15:20:52	66124.000000	6612.400000	50043.226262	20.000000
C:\Users\cware\Desktop\Steller25Nov\TagTesting25Nov2013\M12.DSG	11-1-2013	15:20:52	66125.000000	6612.500000	50042.802975	20.000000
C:\Users\cware\Desktop\Steller25Nov\TagTesting25Nov2013\M12.DSG	11-1-2013	15:20:52	66126.000000	6612.600000	50042.728192	20.000000
C:\Users\cware\Desktop\Steller25Nov\TagTesting25Nov2013\M12.DSG	11-1-2013	15:20:52	66127.000000	6612.700000	50038.272867	20.000000
C:\Users\cware\Desktop\Steller25Nov\TagTesting25Nov2013\M12.DSG	11-1-2013	15:20:52	66128.000000	6612.800000	50032.946252	20.000000
C:\Users\cware\Desktop\Steller25Nov\TagTesting25Nov2013\M12.DSG	11-1-2013	15:20:52	66129.000000	6612.900000	50029.884711	20.000000
C:\Users\cware\Desktop\Steller25Nov\TagTesting25Nov2013\M12.DSG	11-1-2013	15:20:52	66130.000000	6613.000000	50033.742962	20.000000
C:\Users\cware\Desktop\Steller25Nov\TagTesting25Nov2013\M12.DSG	11-1-2013	15:20:52	66131.000000	6613.100000	50027.346042	20.000000
C:\Users\cware\Desktop\Steller25Nov\TagTesting25Nov2013\M12.DSG	11-1-2013	15:20:52	66132.000000	6613.200000	50026.300427	20.000000
C:\Users\cware\Desktop\Steller25Nov\TagTesting25Nov2013\M12.DSG	11-1-2013	15:20:52	66133.000000	6613.300000	50015.572567	20.000000
C:\Users\cware\Desktop\Steller25Nov\TagTesting25Nov2013\M12.DSG	11-1-2013	15:20:52	66134.000000	6613.400000	50017.240261	20.000000
C:\Users\cware\Desktop\Steller25Nov\TagTesting25Nov2013\M12.DSG	11-1-2013	15:20:52	66135.000000	6613.500000	50018.235976	20.000000
C:\Users\cware\Desktop\Steller25Nov\TagTesting25Nov2013\M12.DSG	11-1-2013	15:20:52	66136.000000	6613.600000	50000.862335	20.000000
C:\Users\cware\Desktop\Steller25Nov\TagTesting25Nov2013\M12.DSG	11-1-2013	15:20:52	66137.000000	6613.700000	50004.147882	20.000000
C:\Users\cware\Desktop\Steller25Nov\TagTesting25Nov2013\M12.DSG	11-1-2013	15:20:52	66138.000000	6613.800000	50005.741069	20.000000
C:\Users\cware\Desktop\Steller25Nov\TagTesting25Nov2013\M12.DSG	11-1-2013	15:20:52	66139.000000	6613.900000	50002.181133	20.000000
C:\Users\cware\Desktop\Steller25Nov\TagTesting25Nov2013\M12.DSG	11-1-2013	15:20:52	66140.000000	6614.000000	50002.928420	20.000000
C:\Users\cware\Desktop\Steller25Nov\TagTesting25Nov2013\M12.DSG	11-1-2013	15:20:52	66141.000000	6614.100000	50008.702898	20.000000
C:\Users\cware\Desktop\Steller25Nov\TagTesting25Nov2013\M12.DSG	11-1-2013	15:20:52	66142.000000	6614.200000	50017.638938	20.000000
C:\Users\cware\Desktop\Steller25Nov\TagTesting25Nov2013\M12.DSG	11-1-2013	15:20:52	66143.000000	6614.300000	50017.365190	20.000000
C:\Users\cware\Desktop\Steller25Nov\TagTesting25Nov2013\M12.DSG	11-1-2013	15:20:52	66144.000000	6614.400000	50021.969957	20.000000
C:\Users\cware\Desktop\Steller25Nov\TagTesting25Nov2013\M12.DSG	11-1-2013	15:20:52	66145.000000	6614.500000	50023.513331	20.000000
C:\Users\cware\Desktop\Steller25Nov\TagTesting25Nov2013\M12.DSG	11-1-2013	15:20:52	66146.000000	6614.600000	50013.158815	20.000000
C:\Users\cware\Desktop\Steller25Nov\TagTesting25Nov2013\M12.DSG	11-1-2013	15:20:52	66147.000000	6614.700000	49993.544640	20.000000
C:\Users\cware\Desktop\Steller25Nov\TagTesting25Nov2013\M12.DSG	11-1-2013	15:20:52	66148.000000	6614.800000	49997.128893	20.000000
C:\Users\cware\Desktop\Steller25Nov\TagTesting25Nov2013\M12.DSG	11-1-2013	15:20:52	66149.000000	6614.900000	49987.645440	20.000000
C:\Users\cware\Desktop\Steller25Nov\TagTesting25Nov2013\M12.DSG	11-1-2013	15:20:52	66150.000000	6615.000000	49982.194356	20.000000
C:\Users\cware\Desktop\Steller25Nov\TagTesting25Nov2013\M12.DSG	11-1-2013	15:20:52	66151.000000	6615.100000	49986.052568	20.000000
C:\Users\cware\Desktop\Steller25Nov\TagTesting25Nov2013\M12.DSG	11-1-2013	15:20:52	66152.000000	6615.200000	49981.149004	20.000000
C:\Users\cware\Desktop\Steller25Nov\TagTesting25Nov2013\M12.DSG	11-1-2013	15:20:52	66153.000000	6615.300000	49981.348360	20.000000
C:\Users\cware\Desktop\Steller25Nov\TagTesting25Nov2013\M12.DSG	11-1-2013	15:20:52	66154.000000	6615.400000	49975.971691	20.000000
C:\Users\cware\Desktop\Steller25Nov\TagTesting25Nov2013\M12.DSG	11-1-2013	15:20:52	66155.000000	6615.500000	49967.160404	20.000000
C:\Users\cware\Desktop\Steller25Nov\TagTesting25Nov2013\M12.DSG	11-1-2013	15:20:52	66156.000000	6615.600000	49966.513378	20.000000
C:\Users\cware\Desktop\Steller25Nov\TagTesting25Nov2013\M12.DSG	11-1-2013	15:20:52	66157.000000	6615.700000	49966.339307	20.000000
C:\Users\cware\Desktop\Steller25Nov\TagTesting25Nov2013\M12.DSG	11-1-2013	15:20:52	66158.000000	6615.800000	49962.630266	20.000000
C:\Users\cware\Desktop\Steller25Nov\TagTesting25Nov2013\M12.DSG	11-1-2013	15:20:52	66159.000000	6615.900000	49967.907331	20.000000
C:\Users\cware\Desktop\Steller25Nov\TagTesting25Nov2013\M12.DSG	11-1-2013	15:20:52	66160.000000	6616.000000	49965.816565	20.000000
C:\Users\cware\Desktop\Steller25Nov\TagTesting25Nov2013\M12.DSG	11-1-2013	15:20:52	66161.000000	6616.100000	49970.197484	20.000000
C:\Users\cware\Desktop\Steller25Nov\TagTesting25Nov2013\M12.DSG	11-1-2013	15:20:52	66162.000000	6616.200000	49974.727570	20.000000
C:\Users\cware\Desktop\Steller25Nov\TagTesting25Nov2013\M12.DSG	11-1-2013	15:20:52	66163.000000	6616.300000	49977.366346	20.000000
C:\Users\cware\Desktop\Steller25Nov\TagTesting25Nov2013\M12.DSG	11-1-2013	15:20:52	66164.000000	6616.400000	49990.583210	20.000000
C:\Users\cware\Desktop\Steller25Nov\TagTesting25Nov2013\M12.DSG	11-1-2013	15:20:52	66165.000000	6616.500000	49991.205731	20.000000
C:\Users\cware\Desktop\Steller25Nov\TagTesting25Nov2013\M12.DSG	11-1-2013	15:20:52	66166.000000	6616.600000	49984.908292	20.000000
C:\Users\cware\Desktop\Steller25Nov\TagTesting25Nov2013\M12.DSG	11-1-2013	15:20:52	66167.000000	6616.700000	49983.215821	20.000000
C:\Users\cware\Desktop\Steller25Nov\TagTesting25Nov2013\M12.DSG	11-1-2013	15:20:52	66168.000000	6616.800000	49973.358932	20.000000
C:\Users\cware\Desktop\Steller25Nov\TagTesting25Nov2013\M12.DSG	11-1-2013	15:20:52	66169.000000	6616.900000	49969.973798	20.000000
C:\Users\cware\Desktop\Steller25Nov\TagTesting25Nov2013\M12.DSG	11-1-2013	15:20:52	66170.000000	6617.000000	49966.986798	20.000000
C:\Users\cware\Desktop\Steller25Nov\TagTesting25Nov2013\M12.DSG	11-1-2013	15:20:52	66171.000000	6617.100000	49975.748544	20.000000
C:\Users\cware\Desktop\Steller25Nov\TagTesting25Nov2013\M12.DSG	11-1-2013	15:20:52	66172.000000	6617.200000	49968.455398	20.000000
C:\Users\cware\Desktop\Steller25Nov\TagTesting25Nov2013\M12.DSG	11-1-2013	15:20:52	66173.000000	6617.300000	49974.404359	20.000000
C:\Users\cware\Desktop\Steller25Nov\TagTesting25Nov2013\M12.DSG	11-1-2013	15:20:52	66174.000000	6617.400000	49968.604985	20.000000
C:\Users\cware\Desktop\Steller25Nov\TagTesting25Nov2013\M12.DSG	11-1-2013	15:20:52	66175.000000	6617.500000	49967.808403	20.000000
C:\Users\cware\Desktop\Steller25Nov\TagTesting25Nov2013\M12.DSG	11-1-2013	15:20:52	66176.000000	6617.600000	49965.617963	20.000000
C:\Users\cware\Desktop\Steller25Nov\TagTesting25Nov2013\M12.DSG	11-1-2013	15:20:52	66177.000000	6617.700000	49957.528879	20.000000
C:\Users\cware\Desktop\Steller25Nov\TagTesting25Nov2013\M12.DSG	11-1-2013	15:20:52	66178.000000	6617.800000	49954.516786	20.000000
C:\Users\cware\Desktop\Steller25Nov\TagTesting25Nov2013\M12.DSG	11-1-2013	15:20:52	66179.000000	6617.900000	49962.556373	20.000000
C:\Users\cware\Desktop\Steller25Nov\TagTesting25Nov2013\M12.DSG	11-1-2013	15:20:52	66180.000000	6618.000000	49965.642990	20.000000
C:\Users\cware\Desktop\Steller25Nov\TagTesting25Nov2013\M12.DSG	11-1-2013	15:20:52	66181.000000	6618.100000	49978.536473	20.000000
C:\Users\cware\Desktop\Steller25Nov\TagTesting25Nov2013\M12.DSG	11-1-2013	15:20:52	66182.000000	6618.200000	49975.325752	20.000000
C:\Users\cware\Desktop\Steller25Nov\TagTesting25Nov2013\M12.DSG	11-1-2013	15:20:52	66183.000000	6618.300000	49981.299555	20.000000
C:\Users\cware\Desktop\Steller25Nov\TagTesting25Nov2013\M12.DSG	11-1-2013	15:20:52	66184.000000	6618.400000	49990.136044	20.000000
C:\Users\cware\Desktop\Steller25Nov\TagTesting25Nov2013\M12.DSG	11-1-2013	15:20:52	66185.000000	6618.500000	49993.645590	20.000000
C:\Users\cware\Desktop\Steller25Nov\TagTesting25Nov2013\M12.DSG	11-1-2013	15:20:52	66186.000000	6618.600000	49986.551533	20.000000
C:\Users\cware\Desktop\Steller25Nov\TagTesting25Nov2013\M12.DSG	11-1-2013	15:20:52	66187.000000	6618.700000	49980.428685	20.000000
C:\Users\cware\Desktop\Steller25Nov\TagTesting25Nov2013\M12.DSG	11-1-2013	15:20:52	66188.000000	6618.800000	49981.449125	20.000000
C:\Users\cware\Desktop\Steller25Nov\TagTesting25Nov2013\M12.DSG	11-1-2013	15:20:52	66189.000000	6618.900000	49977.167892	20.000000
C:\Users\cware\Desktop\Steller25Nov\TagTesting25Nov2013\M12.DSG	11-1-2013	15:20:52	66190.000000	6619.000000	49971.816364	20.000000
C:\Users\cware\Desktop\Steller25Nov\TagTesting25Nov2013\M12.DSG	11-1-2013	15:20:52	66191.000000	6619.100000	49981.897181	20.000000
C:\Users\cware\Desktop\Steller25Nov\TagTesting25Nov2013\M12.DSG	11-1-2013	15:20:52	66192.000000	6619.200000	49975.350721	20.000000
C:\Users\cware\Desktop\Steller25Nov\TagTesting25Nov2013\M12.DSG	11-1-2013	15:20:52	66193.000000	6619.300000	49976.620352	20.000000
C:\Users\cware\Desktop\Steller25Nov\TagTesting25Nov2013\M12.DSG	11-1-2013	15:20:52	66194.000000	6619.400000	49972.065362	20.000000
C:\Users\cware\Desktop\Steller25Nov\TagTesting25Nov2013\M12.DSG	11-1-2013	15:20:52	66195.000000	6619.500000	49969.875019	20.000000
C:\Users\cware\Desktop\Steller25Nov\TagTesting25Nov2013\M12.DSG	11-1-2013	15:20:52	66196.000000	6619.600000	49974.380042	20.000000
C:\Users\cware\Desktop\Steller25Nov\TagTesting25Nov2013\M12.DSG	11-1-2013	15:20:52	66197.000000	6619.700000	49970.074357	20.000000
C:\Users\cware\Desktop\Steller25Nov\TagTesting25Nov2013\M12.DSG	11-1-2013	15:20:52	66198.000000	6619.800000	49975.500164	20.000000
C:\Users\cware\Desktop\Steller25Nov\TagTesting25Nov2013\M12.DSG	11-1-2013	15:20:52	66199.000000	6619.900000	49982.619073	20.000000
C:\Users\cware\Desktop\Steller25Nov\TagTesting25Nov2013\M12.DSG	11-1-2013	15:20:52	66200.000000	6620.000000	49993.894789	20.000000
C:\Users\cware\Desktop\Steller25Nov\TagTesting25Nov2013\M12.DSG	11-1-2013	15:20:52	66201.000000	6620.100000	49996.408694	20.000000
C:\Users\cware\Desktop\Steller25Nov\TagTesting25Nov2013\M12.DSG	11-1-2013	15:20:52	66202.000000	6620.200000	50001.063392	20.000000
C:\Users\cware\Desktop\Steller25Nov\TagTesting25Nov2013\M12.DSG	11-1-2013	15:20:52	66203.000000	6620.300000	50001.610994	20.000000
C:\Users\cware\Desktop\Steller25Nov\TagTesting25Nov2013\M12.DSG	11-1-2013	15:20:52	66204.000000	6620.400000	49998.226045	20.000000
C:\Users\cware\Desktop\Steller25Nov\TagTesting25Nov2013\M12.DSG	11-1-2013	15:20:52	66205.000000	6620.500000	49982.942989	20.000000
C:\Users\cware\Desktop\Steller25Nov\TagTesting25Nov2013\M12.DSG	11-1-2013	15:20:52	66206.000000	6620.600000	49995.189218	20.000000
C:\Users\cware\Desktop\Steller25Nov\TagTesting25Nov2013\M12.DSG	11-1-2013	15:20:52	66207.000000	6620.700000	49988.941548	20.000000
C:\Users\cware\Desktop\Steller25Nov\TagTesting25Nov2013\M12.DSG	11-1-2013	15:20:52	66208.000000	6620.800000	49991.131900	20.000000
C:\Users\cware\Desktop\Steller25Nov\TagTesting25Nov2013\M12.DSG	11-1-2013	15:20:52	66209.000000	6620.900000	49989.115899	20.000000
C:\Users\cware\Desktop\Steller25Nov\TagTesting25Nov2013\M12.DSG	11-1-2013	15:20:52	66210.000000	6621.000000	49988.618214	20.000000
C:\Users\cware\Desktop\Steller25Nov\TagTesting25Nov2013\M12.DSG	11-1-2013	15:20:52	66211.000000	6621.100000	49991.331269	20.000000
C:\Users\cware\Desktop\Steller25Nov\TagTesting25Nov2013\M12.DSG	11-1-2013	15:20:52	66212.000000	6621.200000	49985.008877	20.000000
C:\Users\cware\Desktop\Steller25Nov\TagTesting25Nov2013\M12.DSG	11-1-2013	15:20:52	66213.000000	6621.300000	49983.814047	20.000000
C:\Users\cware\Desktop\Steller25Nov\TagTesting25Nov2013\M12.DSG	11-1-2013	15:20:52	66214.000000	6621.400000	49982.893518	20.000000
C:\Users\cware\Desktop\Steller25Nov\TagTesting25Nov2013\M12.DSG	11-1-2013	15:20:52	66215.000000	6621.500000	49986.178689	20.000000
C:\Users\cware\Desktop\Steller25Nov\TagTesting25Nov2013\M12.DSG	11-1-2013	15:20:52	66216.000000	6621.600000	49983.415931	20.000000
C:\Users\cware\Desktop\Steller25Nov\TagTesting25Nov2013\M12.DSG	11-1-2013	15:20:52	66217.000000	6621.700000	49988.443850	20.000000
C:\Users\cware\Desktop\Steller25Nov\TagTesting25Nov2013\M12.DSG	11-1-2013	15:20:52	66218.000000	6621.800000	49992.426456	20.000000
C:\Users\cware\Desktop\Steller25Nov\TagTesting25Nov2013\M12.DSG	11-1-2013	15:20:52	66219.000000	6621.900000	49990.982703	20.000000
C:\Users\cware\Desktop\Steller25Nov\TagTesting25Nov2013\M12.DSG	11-1-2013	15:20:52	66220.000000	6622.000000	50007.261557	20.000000
C:\Users\cware\Desktop\Steller25Nov\TagTesting25Nov2013\M12.DSG	11-1-2013	15:20:52	66221.000000	6622.100000	49992.800067	20.000000
C:\Users\cware\Desktop\Steller25Nov\TagTesting25Nov2013\M12.DSG	11-1-2013	15:20:52	66222.000000	6622.200000	49996.558500	20.000000
C:\Users\cware\Desktop\Steller25Nov\TagTesting25Nov2013\M12.DSG	11-1-2013	15:20:52	66223.000000	6622.300000	49985.855461	20.000000
C:\Users\cware\Desktop\Steller25Nov\TagTesting25Nov2013\M12.DSG	11-1-2013	15:20:52	66224.000000	6622.400000	49976.197735	20.000000
C:\Users\cware\Desktop\Steller25Nov\TagTesting25Nov2013\M12.DSG	11-1-2013	15:20:52	66225.000000	6622.500000	49974.903476	20.000000
C:\Users\cware\Desktop\Steller25Nov\TagTesting25Nov2013\M12.DSG	11-1-2013	15:20:52	66226.000000	6622.600000	49967.710088	20.000000
C:\Users\cware\Desktop\Steller25Nov\TagTesting25Nov2013\M12.DSG	11-1-2013	15:20:52	66227.000000	6622.700000	49963.478357	20.000000
C:\Users\cware\Desktop\Steller25Nov\TagTesting25Nov2013\M12.DSG	11-1-2013	15:20:52	66228.000000	6622.800000	49963.976409	20.000000
C:\Users\cware\Desktop\Steller25Nov\TagTesting25Nov2013\M12.DSG	11-1-2013	15:20:52	66229.000000	6622.900000	49955.040553	20.000000
C:\Users\cware\Desktop\Steller25Nov\TagTesting25Nov2013\M12.DSG	11-1-2013	15:20:52	66230.000000	6623.000000	49950.684595	20.000000
C:\Users\cware\Desktop\Steller25Nov\TagTesting25Nov2013\M12.DSG	11-1-2013	15:20:52	66231.000000	6623.100000	49945.855699	20.000000
C:\Users\cware\Desktop\Steller25Nov\TagTesting25Nov2013\M12.DSG	11-1-2013	15:20:52	66232.000000	6623.200000	49943.565927	20.000000
C:\Users\cware\Desktop\Steller25Nov\TagTesting25Nov2013\M12.DSG	11-1-2013	15:20:52	66233.000000	6623.300000	49948.170533	20.000000
C:\Users\cware\Desktop\Steller25Nov\TagTesting25Nov2013\M12.DSG	11-1-2013	15:20:52	66234.000000	6623.400000	49943.316833	20.000000
C:\Users\cware\Desktop\Steller25Nov\TagTesting25Nov2013\M12.DSG	11-1-2013	15:20:52	66235.000000	6623.500000	49950.858863	20.000000
C:\Users\cware\Desktop\Steller25Nov\TagTesting25Nov2013\M12.DSG	11-1-2013	15:20:52	66236.000000	6623.600000	49951.655340	20.000000
C:\Users\cware\Desktop\Steller25Nov\TagTesting25Nov2013\M12.DSG	11-1-2013	15:20:52	66237.000000	6623.700000	49956.957165	20.000000
C:\Users\cware\Desktop\Steller25Nov\TagTesting25Nov2013\M12.DSG	11-1-2013	15:20:52	66238.000000	6623.800000	49968.307551	20.000000
C:\Users\cware\Desktop\Steller25Nov\TagTesting25Nov2013\M12.DSG	11-1-2013	15:20:52	66239.000000	6623.900000	49968.680982	20.000000
C:\Users\cware\Desktop\Steller25Nov\TagTesting25Nov2013\M12.DSG	11-1-2013	15:20:52	66240.000000	6624.000000	49975.998970	20.000000
C:\Users\cware\Desktop\Steller25Nov\TagTesting25Nov2013\M12.DSG	11-1-2013	15:20:52	66241.000000	6624.100000	49967.436681	20.000000
C:\Users\cware\Desktop\Steller25Nov\TagTesting25Nov2013\M12.DSG	11-1-2013	15:20:52	66242.000000	6624.200000	49957.156513	20.000000
C:\Users\cware\Desktop\Steller25Nov\TagTesting25Nov2013\M12.DSG	11-1-2013	15:20:52	66243.000000	6624.300000	49947.523520	20.000000
C:\Users\cware\Desktop\Steller25Nov\TagTesting25Nov2013\M12.DSG	11-1-2013	15:20:52	66244.000000	6624.400000	49942.321390	20.000000
C:\Users\cware\Desktop\Steller25Nov\TagTesting25Nov2013\M12.DSG	11-1-2013	15:20:52	66245.000000	6624.500000	49937.666945	20.000000
C:\Users\cware\Desktop\Steller25Nov\TagTesting25Nov2013\M12.DSG	11-1-2013	15:20:52	66246.000000	6624.600000	49930.274341	20.000000
C:\Users\cware\Desktop\Steller25Nov\TagTesting25Nov2013\M12.DSG	11-1-2013	15:20:52	66247.000000	6624.700000	49917.405595	20.000000
C:\Users\cware\Desktop\Steller25Nov\TagTesting25Nov2013\M12.DSG	11-1-2013	15:20:52	66248.000000	6624.800000	49927.411988	20.000000
C:\Users\cware\Desktop\Steller25Nov\TagTesting25Nov2013\M12.DSG	11-1-2013	15:20:52	66249.000000	6624.900000	49914.966398	20.000000
C:\Users\cware\Desktop\Steller25Nov\TagTesting25Nov2013\M12.DSG	11-1-2013	15:20:52	66250.000000	6625.000000	49914.219563	20.000000
C:\Users\cware\Desktop\Steller25Nov\TagTesting25Nov2013\M12.DSG	11-1-2013	15:20:52	66251.000000	6625.100000	49905.955777	20.000000
C:\Users\cware\Desktop\Steller25Nov\TagTesting25Nov2013\M12.DSG	11-1-2013	15:20:52	66252.000000	6625.200000	49895.601146	20.000000
C:\Users\cware\Desktop\Steller25Nov\TagTesting25Nov2013\M12.DSG	11-1-2013	15:20:52	66253.000000	6625.300000	49902.296754	20.000000
C:\Users\cware\Desktop\Steller25Nov\TagTesting25Nov2013\M12.DSG	11-1-2013	15:20:52	66254.000000	6625.400000	49896.696377	20.000000
C:\Users\cware\Desktop\Steller25Nov\TagTesting25Nov2013\M12.DSG	11-1-2013	15:20:52	66255.000000	6625.500000	49897.891088	20.000000
C:\Users\cware\Desktop\Steller25Nov\TagTesting25Nov2013\M12.DSG	11-1-2013	15:20:52	66256.000000	6625.600000	49896.895452	20.000000
C:\Users\cware\Desktop\Steller25Nov\TagTesting25Nov2013\M12.DSG	11-1-2013	15:20:52	66257.000000	6625.700000	49884.798288	20.000000
C:\Users\cware\Desktop\Steller25Nov\TagTesting25Nov2013\M12.DSG	11-1-2013	15:20:52	66258.000000	6625.800000	49870.361781	20.000000
C:\Users\cware\Desktop\Steller25Nov\TagTesting25Nov2013\M12.DSG	11-1-2013	15:20:52	66259.000000	6625.900000	49851.818107	20.000000
C:\Users\cware\Desktop\Steller25Nov\TagTesting25Nov2013\M12.DSG	11-1-2013	15:20:52	66260.000000	6626.000000	49831.880357	20.000000
C:\Users\cware\Desktop\Steller25Nov\TagTesting25Nov2013\M12.DSG	11-1-2013	15:20:52	66261.000000	6626.100000	49816.149389	20.000000
C:\Users\cware\Desktop\Steller25Nov\TagTesting25Nov2013\M12.DSG	11-1-2013	15:20:52	66262.000000	6626.200000	49784.637296	20.000000
C:\Users\cware\Desktop\Steller25Nov\TagTesting25Nov2013\M12.DSG	11-1-2013	15:20:52	66263.000000	6626.300000	49789.889549	20.000000
C:\Users\cware\Desktop\Steller25Nov\TagTesting25Nov2013\M12.DSG	11-1-2013	15:20:52	66264.000000	6626.400000	49771.345516	20.000000
C:\Users\cware\Desktop\Steller25Nov\TagTesting25Nov2013\M12.DSG	11-1-2013	15:20:52	66265.000000	6626.500000	49756.460760	20.000000
C:\Users\cware\Desktop\Steller25Nov\TagTesting25Nov2013\M12.DSG	11-1-2013	15:20:52	66266.000000	6626.600000	49744.786979	20.000000
C:\Users\cware\Desktop\Steller25Nov\TagTesting25Nov2013\M12.DSG	11-1-2013	15:20:52	66267.000000	6626.700000	49720.841824	20.000000
C:\Users\cware\Desktop\Steller25Nov\TagTesting25Nov2013\M12.DSG	11-1-2013	15:20:52	66268.000000	6626.800000	49710.039268	20.000000
C:\Users\cware\Desktop\Steller25Nov\TagTesting25Nov2013\M12.DSG	11-1-2013	15:20:52	66269.000000	6626.900000	49691.445454	20.000000
C:\Users\cware\Desktop\Steller25Nov\TagTesting25Nov2013\M12.DSG	11-1-2013	15:20:52	66270.000000	6627.000000	49673.075917	20.000000
C:\Users\cware\Desktop\Steller25Nov\TagTesting25Nov2013\M12.DSG	11-1-2013	15:20:52	66271.000000	6627.100000	49658.863239	20.000000
C:\Users\cware\Desktop\Steller25Nov\TagTesting25Nov2013\M12.DSG	11-1-2013	15:20:52	66272.000000	6627.200000	49644.152942	20.000000
C:\Users\cware\Desktop\Steller25Nov\TagTesting25Nov2013\M12.DSG	11-1-2013	15:20:52	66273.000000	6627.300000	49623.642629	20.000000
C:\Users\cware\Desktop\Steller25Nov\TagTesting25Nov2013\M12.DSG	11-1-2013	15:20:52	66274.000000	6627.400000	49604.028445	20.000000
C:\Users\cware\Desktop\Steller25Nov\TagTesting25Nov2013\M12.DSG	11-1-2013	15:20:52	66275.000000	6627.500000	49590.512424	20.000000
C:\Users\cware\Desktop\Steller25Nov\TagTesting25Nov2013\M12.DSG	11-1-2013	15:20:52	66276.000000	6627.600000	49569.330354	20.000000
C:\Users\cware\Desktop\Steller25Nov\TagTesting25Nov2013\M12.DSG	11-1-2013	15:20:52	66277.000000	6627.700000	49556.809540	20.000000
C:\Users\cware\Desktop\Steller25Nov\TagTesting25Nov2013\M12.DSG	11-1-2013	15:20:52	66278.000000	6627.800000	49536.473699	20.000000
C:\Users\cware\Desktop\Steller25Nov\TagTesting25Nov2013\M12.DSG	11-1-2013	15:20:52	66279.000000	6627.900000	49524.351207	20.000000
C:\Users\cware\Desktop\Steller25Nov\TagTesting25Nov2013\M12.DSG	11-1-2013	15:20:52	66280.000000	6628.000000	49503.143677	20.000000
C:\Users\cware\Desktop\Steller25Nov\TagTesting25Nov2013\M12.DSG	11-1-2013	15:20:52	66281.000000	6628.100000	49496.895755	20.000000
C:\Users\cware\Desktop\Steller25Nov\TagTesting25Nov2013\M12.DSG	11-1-2013	15:20:52	66282.000000	6628.200000	49476.807853	20.000000
C:\Users\cware\Desktop\Steller25Nov\TagTesting25Nov2013\M12.DSG	11-1-2013	15:20:52	66283.000000	6628.300000	49475.412112	20.000000
C:\Users\cware\Desktop\Steller25Nov\TagTesting25Nov2013\M12.DSG	11-1-2013	15:20:52	66284.000000	6628.400000	49487.605479	20.000000
C:\Users\cware\Desktop\Steller25Nov\TagTesting25Nov2013\M12.DSG	11-1-2013	15:20:52	66285.000000	6628.500000	49498.184939	20.000000
C:\Users\cware\Desktop\Steller25Nov\TagTesting25Nov2013\M12.DSG	11-1-2013	15:20:52	66286.000000	6628.600000	49496.119637	20.000000
C:\Users\cware\Desktop\Steller25Nov\TagTesting25Nov2013\M12.DSG	11-1-2013	15:20:52	66287.000000	6628.700000	49494.079277	20.000000
C:\Users\cware\Desktop\Steller25Nov\TagTesting25Nov2013\M12.DSG	11-1-2013	15:20:52	66288.000000	6628.800000	49493.157949	20.000000
C:\Users\cware\Desktop\Steller25Nov\TagTesting25Nov2013\M12.DSG	11-1-2013	15:20:52	66289.000000	6628.900000	49493.557004	20.000000
C:\Users\cware\Desktop\Steller25Nov\TagTesting25Nov2013\M12.DSG	11-1-2013	15:20:52	66290.000000	6629.000000	49494.278479	20.000000
C:\Users\cware\Desktop\Steller25Nov\TagTesting25Nov2013\M12.DSG	11-1-2013	15:20:52	66291.000000	6629.100000	49494.726287	20.000000
C:\Users\cware\Desktop\Steller25Nov\TagTesting25Nov2013\M12.DSG	11-1-2013	15:20:52	66292.000000	6629.200000	49494.700641	20.000000
C:\Users\cware\Desktop\Steller25Nov\TagTesting25Nov2013\M12.DSG	11-1-2013	15:20:52	66293.000000	6629.300000	49495.396808	20.000000
C:\Users\cware\Desktop\Steller25Nov\TagTesting25Nov2013\M12.DSG	11-1-2013	15:20:52	66294.000000	6629.400000	49495.994995	20.000000
C:\Users\cware\Desktop\Steller25Nov\TagTesting25Nov2013\M12.DSG	11-1-2013	15:20:52	66295.000000	6629.500000	49495.473152	20.000000
C:\Users\cware\Desktop\Steller25Nov\TagTesting25Nov2013\M12.DSG	11-1-2013	15:20:52	66296.000000	6629.600000	49496.642578	20.000000
C:\Users\cware\Desktop\Steller25Nov\TagTesting25Nov2013\M12.DSG	11-1-2013	15:20:52	66297.000000	6629.700000	49494.156298	20.000000
C:\Users\cware\Desktop\Steller25Nov\TagTesting25Nov2013\M12.DSG	11-1-2013	15:20:52	66298.000000	6629.800000	49495.725908	20.000000
C:\Users\cware\Desktop\Steller25Nov\TagTesting25Nov2013\M12.DSG	11-1-2013	15:20:52	66299.000000	6629.900000	49501.227677	20.000000
C:\Users\cware\Desktop\Steller25Nov\TagTesting25Nov2013\M12.DSG	11-1-2013	15:20:52	66300.000000	6630.000000	49530.127094	20.000000
C:\Users\cware\Desktop\Steller25Nov\TagTesting25Nov2013\M12.DSG	11-1-2013	15:20:52	66301.000000	6630.100000	49567.015025	20.000000
C:\Users\cware\Desktop\Steller25Nov\TagTesting25Nov2013\M12.DSG	11-1-2013	15:20:52	66302.000000	6630.200000	49589.267217	20.000000
C:\Users\cware\Desktop\Steller25Nov\TagTesting25Nov2013\M12.DSG	11-1-2013	15:20:52	66303.000000	6630.300000	49608.035171	20.000000
C:\Users\cware\Desktop\Steller25Nov\TagTesting25Nov2013\M12.DSG	11-1-2013	15:20:52	66304.000000	6630.400000	49636.784362	20.000000
C:\Users\cware\Desktop\Steller25Nov\TagTesting25Nov2013\M12.DSG	11-1-2013	15:20:52	66305.000000	6630.500000	49659.683650	20.000000
C:\Users\cware\Desktop\Steller25Nov\TagTesting25Nov2013\M12.DSG	11-1-2013	15:20:52	66306.000000	6630.600000	49667.051490	20.000000
C:\Users\cware\Desktop\Steller25Nov\TagTesting25Nov2013\M12.DSG	11-1-2013	15:20:52	66307.000000	6630.700000	49624.712007	20.000000
C:\Users\cware\Desktop\Steller25Nov\TagTesting25Nov2013\M12.DSG	11-1-2013	15:20:52	66308.000000	6630.800000	49604.426083	20.000000
C:\Users\cware\Desktop\Steller25Nov\TagTesting25Nov2013\M12.DSG	11-1-2013	15:20:52	66309.000000	6630.900000	49615.378360	20.000000
C:\Users\cware\Desktop\Steller25Nov\TagTesting25Nov2013\M12.DSG	11-1-2013	15:20:52	66310.000000	6631.000000	49620.331976	20.000000
C:\Users\cware\Desktop\Steller25Nov\TagTesting25Nov2013\M12.DSG	11-1-2013	15:20:52	66311.000000	6631.100000	49633.250269	20.000000
C:\Users\cware\Desktop\Steller25Nov\TagTesting25Nov2013\M12.DSG	11-1-2013	15:20:52	66312.000000	6631.200000	49622.621823	20.000000
C:\Users\cware\Desktop\Steller25Nov\TagTesting25Nov2013\M12.DSG	11-1-2013	15:20:52	66313.000000	6631.300000	49651.819043	20.000000
C:\Users\cware\Desktop\Steller25Nov\TagTesting25Nov2013\M12.DSG	11-1-2013	15:20:52	66314.000000	6631.400000	49644.775034	20.000000
C:\Users\cware\Desktop\Steller25Nov\TagTesting25Nov2013\M12.DSG	11-1-2013	15:20:52	66315.000000	6631.500000	49656.672752	20.000000
C:\Users\cware\Desktop\Steller25Nov\TagTesting25Nov2013\M12.DSG	11-1-2013	15:20:52	66316.000000	6631.600000	49666.753573	20.000000
C:\Users\cware\Desktop\Steller25Nov\TagTesting25Nov2013\M12.DSG	11-1-2013	15:20:52	66317.000000	6631.700000	49661.974686	20.000000
C:\Users\cware\Desktop\Steller25Nov\TagTesting25Nov2013\M12.DSG	11-1-2013	15:20:52	66318.000000	6631.800000	49661.451826	20.000000
C:\Users\cware\Desktop\Steller25Nov\TagTesting25Nov2013\M12.DSG	11-1-2013	15:20:52	66319.000000	6631.900000	49662.173783	20.000000
C:\Users\cware\Desktop\Steller25Nov\TagTesting25Nov2013\M12.DSG	11-1-2013	15:20:52	66320.000000	6632.000000	49672.354221	20.000000
C:\Users\cware\Desktop\Steller25Nov\TagTesting25Nov2013\M12.DSG	11-1-2013	15:20:52	66321.000000	6632.100000	49683.455936	20.000000
C:\Users\cware\Desktop\Steller25Nov\TagTesting25Nov2013\M12.DSG	11-1-2013	15:20:52	66322.000000	6632.200000	49690.599596	20.000000
C:\Users\cware\Desktop\Steller25Nov\TagTesting25Nov2013\M12.DSG	11-1-2013	15:20:52	66323.000000	6632.300000	49711.582733	20.000000
C:\Users\cware\Desktop\Steller25Nov\TagTesting25Nov2013\M12.DSG	11-1-2013	15:20:52	66324.000000	6632.400000	49727.313776	20.000000
C:\Users\cware\Desktop\Steller25Nov\TagTesting25Nov2013\M12.DSG	11-1-2013	15:20:52	66325.000000	6632.500000	49745.210210	20.000000
C:\Users\cware\Desktop\Steller25Nov\TagTesting25Nov2013\M12.DSG	11-1-2013	15:20:52	66326.000000	6632.600000	49756.859317	20.000000
C:\Users\cware\Desktop\Steller25Nov\TagTesting25Nov2013\M12.DSG	11-1-2013	15:20:52	66327.000000	6632.700000	49769.703028	20.000000
C:\Users\cware\Desktop\Steller25Nov\TagTesting25Nov2013\M12.DSG	11-1-2013	15:20:52	66328.000000	6632.800000	49762.384952	20.000000
C:\Users\cware\Desktop\Steller25Nov\TagTesting25Nov2013\M12.DSG	11-1-2013	15:20:52	66329.000000	6632.900000	49733.087998	20.000000
C:\Users\cware\Desktop\Steller25Nov\TagTesting25Nov2013\M12.DSG	11-1-2013	15:20:52	66330.000000	6633.000000	49719.148965	20.000000
C:\Users\cware\Desktop\Steller25Nov\TagTesting25Nov2013\M12.DSG	11-1-2013	15:20:52	66331.000000	6633.100000	49701.774985	20.000000
C:\Users\cware\Desktop\Steller25Nov\TagTesting25Nov2013\M12.DSG	11-1-2013	15:20:52	66332.000000	6633.200000	49716.883843	20.000000
C:\Users\cware\Desktop\Steller25Nov\TagTesting25Nov2013\M12.DSG	11-1-2013	15:20:52	66333.000000	6633.300000	49710.586256	20.000000
C:\Users\cware\Desktop\Steller25Nov\TagTesting25Nov2013\M12.DSG	11-1-2013	15:20:52	66334.000000	6633.400000	49707.350450	20.000000
C:\Users\cware\Desktop\Steller25Nov\TagTesting25Nov2013\M12.DSG	11-1-2013	15:20:52	66335.000000	6633.500000	49701.799453	20.000000
C:\Users\cware\Desktop\Steller25Nov\TagTesting25Nov2013\M12.DSG	11-1-2013	15:20:52	66336.000000	6633.600000	49699.609127	20.000000
C:\Users\cware\Desktop\Steller25Nov\TagTesting25Nov2013\M12.DSG	11-1-2013	15:20:52	66337.000000	6633.700000	49695.053723	20.000000
C:\Users\cware\Desktop\Steller25Nov\TagTesting25Nov2013\M12.DSG	11-1-2013	15:20:52	66338.000000	6633.800000	49679.820349	20.000000
C:\Users\cware\Desktop\Steller25Nov\TagTesting25Nov2013\M12.DSG	11-1-2013	15:20:52	66339.000000	6633.900000	49682.707428	20.000000
C:\Users\cware\Desktop\Steller25Nov\TagTesting25Nov2013\M12.DSG	11-1-2013	15:20:52	66340.000000	6634.000000	49672.900198	20.000000
C:\Users\cware\Desktop\Steller25Nov\TagTesting25Nov2013\M12.DSG	11-1-2013	15:20:52	66341.000000	6634.100000	49667.001102	20.000000
C:\Users\cware\Desktop\Steller25Nov\TagTesting25Nov2013\M12.DSG	11-1-2013	15:20:52	66342.000000	6634.200000	49660.031723	20.000000
C:\Users\cware\Desktop\Steller25Nov\TagTesting25Nov2013\M12.DSG	11-1-2013	15:20:52	66343.000000	6634.300000	49649.154033	20.000000
C:\Users\cware\Desktop\Steller25Nov\TagTesting25Nov2013\M12.DSG	11-1-2013	15:20:52	66344.000000	6634.400000	49643.155399	20.000000
C:\Users\cware\Desktop\Steller25Nov\TagTesting25Nov2013\M12.DSG	11-1-2013	15:20:52	66345.000000	6634.500000	49634.692180	20.000000
C:\Users\cware\Desktop\Steller25Nov\TagTesting25Nov2013\M12.DSG	11-1-2013	15:20:52	66346.000000	6634.600000	49620.628458	20.000000
C:\Users\cware\Desktop\Steller25Nov\TagTesting25Nov2013\M12.DSG	11-1-2013	15:20:52	66347.000000	6634.700000	49616.247457	20.000000
C:\Users\cware\Desktop\Steller25Nov\TagTesting25Nov2013\M12.DSG	11-1-2013	15:20:52	66348.000000	6634.800000	49602.631712	20.000000
C:\Users\cware\Desktop\Steller25Nov\TagTesting25Nov2013\M12.DSG	11-1-2013	15:20:52	66349.000000	6634.900000	49591.032365	20.000000
C:\Users\cware\Desktop\Steller25Nov\TagTesting25Nov2013\M12.DSG	11-1-2013	15:20:52	66350.000000	6635.000000	49583.465058	20.000000
C:\Users\cware\Desktop\Steller25Nov\TagTesting25Nov2013\M12.DSG	11-1-2013	15:20:52	66351.000000	6635.100000	49565.991103	20.000000
C:\Users\cware\Desktop\Steller25Nov\TagTesting25Nov2013\M12.DSG	11-1-2013	15:20:52	66352.000000	6635.200000	49548.268090	20.000000
C:\Users\cware\Desktop\Steller25Nov\TagTesting25Nov2013\M12.DSG	11-1-2013	15:20:52	66353.000000	6635.300000	49542.443245	20.000000
C:\Users\cware\Desktop\Steller25Nov\TagTesting25Nov2013\M12.DSG	11-1-2013	15:20:52	66354.000000	6635.400000	49529.549424	20.000000
C:\Users\cware\Desktop\Steller25Nov\TagTesting25Nov2013\M12.DSG	11-1-2013	15:20:52	66355.000000	6635.500000	49527.582334	20.000000
C:\Users\cware\Desktop\Steller25Nov\TagTesting25Nov2013\M12.DSG	11-1-2013	15:20:52	66356.000000	6635.600000	49518.646175	20.000000
C:\Users\cware\Desktop\Steller25Nov\TagTesting25Nov2013\M12.DSG	11-1-2013	15:20:52	66357.000000	6635.700000	49512.249007	20.000000
C:\Users\cware\Desktop\Steller25Nov\TagTesting25Nov2013\M12.DSG	11-1-2013	15:20:52	66358.000000	6635.800000	49502.715598	20.000000
C:\Users\cware\Desktop\Steller25Nov\TagTesting25Nov2013\M12.DSG	11-1-2013	15:20:52	66359.000000	6635.900000	49505.080127	20.000000
C:\Users\cware\Desktop\Steller25Nov\TagTesting25Nov2013\M12.DSG	11-1-2013	15:20:52	66360.000000	6636.000000	49497.736858	20.000000
C:\Users\cware\Desktop\Steller25Nov\TagTesting25Nov2013\M12.DSG	11-1-2013	15:20:52	66361.000000	6636.100000	49486.236638	20.000000
C:\Users\cware\Desktop\Steller25Nov\TagTesting25Nov2013\M12.DSG	11-1-2013	15:20:52	66362.000000	6636.200000	49497.113068	20.000000
C:\Users\cware\Desktop\Steller25Nov\TagTesting25Nov2013\M12.DSG	11-1-2013	15:20:52	66363.000000	6636.300000	49485.390096	20.000000
C:\Users\cware\Desktop\Steller25Nov\TagTesting25Nov2013\M12.DSG	11-1-2013	15:20:52	66364.000000	6636.400000	49487.479987	20.000000
C:\Users\cware\Desktop\Steller25Nov\TagTesting25Nov2013\M12.DSG	11-1-2013	15:20:52	66365.000000	6636.500000	49489.070099	20.000000
C:\Users\cware\Desktop\Steller25Nov\TagTesting25Nov2013\M12.DSG	11-1-2013	15:20:52	66366.000000	6636.600000	49495.991674	20.000000
C:\Users\cware\Desktop\Steller25Nov\TagTesting25Nov2013\M12.DSG	11-1-2013	15:20:52	66367.000000	6636.700000	49495.841543	20.000000
C:\Users\cware\Desktop\Steller25Nov\TagTesting25Nov2013\M12.DSG	11-1-2013	15:20:52	66368.000000	6636.800000	49494.024959	20.000000
C:\Users\cware\Desktop\Steller25Nov\TagTesting25Nov2013\M12.DSG	11-1-2013	15:20:52	66369.000000	6636.900000	49493.476680	20.000000
C:\Users\cware\Desktop\Steller25Nov\TagTesting25Nov2013\M12.DSG	11-1-2013	15:20:52	66370.000000	6637.000000	49492.356771	20.000000
C:\Users\cware\Desktop\Steller25Nov\TagTesting25Nov2013\M12.DSG	11-1-2013	15:20:52	66371.000000	6637.100000	49495.990772	20.000000
C:\Users\cware\Desktop\Steller25Nov\TagTesting25Nov2013\M12.DSG	11-1-2013	15:20:52	66372.000000	6637.200000	49492.654869	20.000000
C:\Users\cware\Desktop\Steller25Nov\TagTesting25Nov2013\M12.DSG	11-1-2013	15:20:52	66373.000000	6637.300000	49493.027700	20.000000
C:\Users\cware\Desktop\Steller25Nov\TagTesting25Nov2013\M12.DSG	11-1-2013	15:20:52	66374.000000	6637.400000	49495.417345	20.000000
C:\Users\cware\Desktop\Steller25Nov\TagTesting25Nov2013\M12.DSG	11-1-2013	15:20:52	66375.000000	6637.500000	49494.122270	20.000000
C:\Users\cware\Desktop\Steller25Nov\TagTesting25Nov2013\M12.DSG	11-1-2013	15:20:52	66376.000000	6637.600000	49496.213202	20.000000
C:\Users\cware\Desktop\Steller25Nov\TagTesting25Nov2013\M12.DSG	11-1-2013	15:20:52	66377.000000	6637.700000	49493.399650	20.000000
C:\Users\cware\Desktop\Steller25Nov\TagTesting25Nov2013\M12.DSG	11-1-2013	15:20:52	66378.000000	6637.800000	49493.328254	20.000000
C:\Users\cware\Desktop\Steller25Nov\TagTesting25Nov2013\M12.DSG	11-1-2013	15:20:52	66379.000000	6637.900000	49494.101082	20.000000
C:\Users\cware\Desktop\Steller25Nov\TagTesting25Nov2013\M12.DSG	11-1-2013	15:20:52	66380.000000	6638.000000	49495.546119	20.000000
C:\Users\cware\Desktop\Steller25Nov\TagTesting25Nov2013\M12.DSG	11-1-2013	15:20:52	66381.000000	6638.100000	49506.323644	20.000000
C:\Users\cware\Desktop\Steller25Nov\TagTesting25Nov2013\M12.DSG	11-1-2013	15:20:52	66382.000000	6638.200000	49522.901808	20.000000
C:\Users\cware\Desktop\Steller25Nov\TagTesting25Nov2013\M12.DSG	11-1-2013	15:20:52	66383.000000	6638.300000	49545.900367	20.000000
C:\Users\cware\Desktop\Steller25Nov\TagTesting25Nov2013\M12.DSG	11-1-2013	15:20:52	66384.000000	6638.400000	49572.359428	20.000000
C:\Users\cware\Desktop\Steller25Nov\TagTesting25Nov2013\M12.DSG	11-1-2013	15:20:52	66385.000000	6638.500000	49586.522217	20.000000
C:\Users\cware\Desktop\Steller25Nov\TagTesting25Nov2013\M12.DSG	11-1-2013	15:20:52	66386.000000	6638.600000	49606.559272	20.000000
C:\Users\cware\Desktop\Steller25Nov\TagTesting25Nov2013\M12.DSG	11-1-2013	15:20:52	66387.000000	6638.700000	49611.263255	20.000000
C:\Users\cware\Desktop\Steller25Nov\TagTesting25Nov2013\M12.DSG	11-1-2013	15:20:52	66388.000000	6638.800000	49599.514811	20.000000
C:\Users\cware\Desktop\Steller25Nov\TagTesting25Nov2013\M12.DSG	11-1-2013	15:20:52	66389.000000	6638.900000	49567.729014	20.000000
C:\Users\cware\Desktop\Steller25Nov\TagTesting25Nov2013\M12.DSG	11-1-2013	15:20:52	66390.000000	6639.000000	49591.251092	20.000000
C:\Users\cware\Desktop\Steller25Nov\TagTesting25Nov2013\M12.DSG	11-1-2013	15:20:52	66391.000000	6639.100000	49596.403670	20.000000
C:\Users\cware\Desktop\Steller25Nov\TagTesting25Nov2013\M12.DSG	11-1-2013	15:20:52	66392.000000	6639.200000	49603.796130	20.000000
C:\Users\cware\Desktop\Steller25Nov\TagTesting25Nov2013\M12.DSG	11-1-2013	15:20:52	66393.000000	6639.300000	49611.985459	20.000000
C:\Users\cware\Desktop\Steller25Nov\TagTesting25Nov2013\M12.DSG	11-1-2013	15:20:52	66394.000000	6639.400000	49619.403241	20.000000
C:\Users\cware\Desktop\Steller25Nov\TagTesting25Nov2013\M12.DSG	11-1-2013	15:20:52	66395.000000	6639.500000	49624.332062	20.000000
C:\Users\cware\Desktop\Steller25Nov\TagTesting25Nov2013\M12.DSG	11-1-2013	15:20:52	66396.000000	6639.600000	49631.675023	20.000000
C:\Users\cware\Desktop\Steller25Nov\TagTesting25Nov2013\M12.DSG	11-1-2013	15:20:52	66397.000000	6639.700000	49639.241646	20.000000
C:\Users\cware\Desktop\Steller25Nov\TagTesting25Nov2013\M12.DSG	11-1-2013	15:20:52	66398.000000	6639.800000	49650.293289	20.000000
C:\Users\cware\Desktop\Steller25Nov\TagTesting25Nov2013\M12.DSG	11-1-2013	15:20:52	66399.000000	6639.900000	49658.930596	20.000000
C:\Users\cware\Desktop\Steller25Nov\TagTesting25Nov2013\M12.DSG	11-1-2013	15:20:52	66400.000000	6640.000000	49668.165000	20.000000
C:\Users\cware\Desktop\Steller25Nov\TagTesting25Nov2013\M12.DSG	11-1-2013	15:20:52	66401.000000	6640.100000	49679.415649	20.000000
C:\Users\cware\Desktop\Steller25Nov\TagTesting25Nov2013\M12.DSG	11-1-2013	15:20:52	66402.000000	6640.200000	49694.225752	20.000000
C:\Users\cware\Desktop\Steller25Nov\TagTesting25Nov2013\M12.DSG	11-1-2013	15:20:52	66403.000000	6640.300000	49705.849788	20.000000
C:\Users\cware\Desktop\Steller25Nov\TagTesting25Nov2013\M12.DSG	11-1-2013	15:20:52	66404.000000	6640.400000	49719.290899	20.000000
C:\Users\cware\Desktop\Steller25Nov\TagTesting25Nov2013\M12.DSG	11-1-2013	15:20:52	66405.000000	6640.500000	49722.501739	20.000000
C:\Users\cware\Desktop\Steller25Nov\TagTesting25Nov2013\M12.DSG	11-1-2013	15:20:52	66406.000000	6640.600000	49716.950974	20.000000
C:\Users\cware\Desktop\Steller25Nov\TagTesting25Nov2013\M12.DSG	11-1-2013	15:20:52	66407.000000	6640.700000	49712.744188	20.000000
C:\Users\cware\Desktop\Steller25Nov\TagTesting25Nov2013\M12.DSG	11-1-2013	15:20:52	66408.000000	6640.800000	49716.104632	20.000000
C:\Users\cware\Desktop\Steller25Nov\TagTesting25Nov2013\M12.DSG	11-1-2013	15:20:52	66409.000000	6640.900000	49719.141073	20.000000
C:\Users\cware\Desktop\Steller25Nov\TagTesting25Nov2013\M12.DSG	11-1-2013	15:20:52	66410.000000	6641.000000	49725.264026	20.000000
C:\Users\cware\Desktop\Steller25Nov\TagTesting25Nov2013\M12.DSG	11-1-2013	15:20:52	66411.000000	6641.100000	49726.981222	20.000000
C:\Users\cware\Desktop\Steller25Nov\TagTesting25Nov2013\M12.DSG	11-1-2013	15:20:52	66412.000000	6641.200000	49725.612151	20.000000
C:\Users\cware\Desktop\Steller25Nov\TagTesting25Nov2013\M12.DSG	11-1-2013	15:20:52	66413.000000	6641.300000	49729.345668	20.000000
C:\Users\cware\Desktop\Steller25Nov\TagTesting25Nov2013\M12.DSG	11-1-2013	15:20:52	66414.000000	6641.400000	49718.816343	20.000000
C:\Users\cware\Desktop\Steller25Nov\TagTesting25Nov2013\M12.DSG	11-1-2013	15:20:52	66415.000000	6641.500000	49720.733217	20.000000
C:\Users\cware\Desktop\Steller25Nov\TagTesting25Nov2013\M12.DSG	11-1-2013	15:20:52	66416.000000	6641.600000	49713.738560	20.000000
C:\Users\cware\Desktop\Steller25Nov\TagTesting25Nov2013\M12.DSG	11-1-2013	15:20:52	66417.000000	6641.700000	49708.561003	20.000000
C:\Users\cware\Desktop\Steller25Nov\TagTesting25Nov2013\M12.DSG	11-1-2013	15:20:52	66418.000000	6641.800000	49705.101001	20.000000
C:\Users\cware\Desktop\Steller25Nov\TagTesting25Nov2013\M12.DSG	11-1-2013	15:20:52	66419.000000	6641.900000	49694.770918	20.000000
C:\Users\cware\Desktop\Steller25Nov\TagTesting25Nov2013\M12.DSG	11-1-2013	15:20:52	66420.000000	6642.000000	49686.308102	20.000000
C:\Users\cware\Desktop\Steller25Nov\TagTesting25Nov2013\M12.DSG	11-1-2013	15:20:52	66421.000000	6642.100000	49676.823773	20.000000
C:\Users\cware\Desktop\Steller25Nov\TagTesting25Nov2013\M12.DSG	11-1-2013	15:20:52	66422.000000	6642.200000	49664.054812	20.000000
C:\Users\cware\Desktop\Steller25Nov\TagTesting25Nov2013\M12.DSG	11-1-2013	15:20:52	66423.000000	6642.300000	49659.748241	20.000000
C:\Users\cware\Desktop\Steller25Nov\TagTesting25Nov2013\M12.DSG	11-1-2013	15:20:52	66424.000000	6642.400000	49650.538647	20.000000
C:\Users\cware\Desktop\Steller25Nov\TagTesting25Nov2013\M12.DSG	11-1-2013	15:20:52	66425.000000	6642.500000	49645.361151	20.000000
C:\Users\cware\Desktop\Steller25Nov\TagTesting25Nov2013\M12.DSG	11-1-2013	15:20:52	66426.000000	6642.600000	49646.779939	20.000000
C:\Users\cware\Desktop\Steller25Nov\TagTesting25Nov2013\M12.DSG	11-1-2013	15:20:52	66427.000000	6642.700000	49651.459218	20.000000
C:\Users\cware\Desktop\Steller25Nov\TagTesting25Nov2013\M12.DSG	11-1-2013	15:20:52	66428.000000	6642.800000	49644.589247	20.000000
C:\Users\cware\Desktop\Steller25Nov\TagTesting25Nov2013\M12.DSG	11-1-2013	15:20:52	66429.000000	6642.900000	49637.669199	20.000000
C:\Users\cware\Desktop\Steller25Nov\TagTesting25Nov2013\M12.DSG	11-1-2013	15:20:52	66430.000000	6643.000000	49633.611977	20.000000
C:\Users\cware\Desktop\Steller25Nov\TagTesting25Nov2013\M12.DSG	11-1-2013	15:20:52	66431.000000	6643.100000	49620.942450	20.000000
C:\Users\cware\Desktop\Steller25Nov\TagTesting25Nov2013\M12.DSG	11-1-2013	15:20:52	66432.000000	6643.200000	49603.244648	20.000000
C:\Users\cware\Desktop\Steller25Nov\TagTesting25Nov2013\M12.DSG	11-1-2013	15:20:52	66433.000000	6643.300000	49593.213567	20.000000
C:\Users\cware\Desktop\Steller25Nov\TagTesting25Nov2013\M12.DSG	11-1-2013	15:20:52	66434.000000	6643.400000	49588.085789	20.000000
C:\Users\cware\Desktop\Steller25Nov\TagTesting25Nov2013\M12.DSG	11-1-2013	15:20:52	66435.000000	6643.500000	49581.315087	20.000000
C:\Users\cware\Desktop\Steller25Nov\TagTesting25Nov2013\M12.DSG	11-1-2013	15:20:52	66436.000000	6643.600000	49573.723235	20.000000
C:\Users\cware\Desktop\Steller25Nov\TagTesting25Nov2013\M12.DSG	11-1-2013	15:20:52	66437.000000	6643.700000	49567.375841	20.000000
C:\Users\cware\Desktop\Steller25Nov\TagTesting25Nov2013\M12.DSG	11-1-2013	15:20:52	66438.000000	6643.800000	49552.814541	20.000000
C:\Users\cware\Desktop\Steller25Nov\TagTesting25Nov2013\M12.DSG	11-1-2013	15:20:52	66439.000000	6643.900000	49540.493014	20.000000
C:\Users\cware\Desktop\Steller25Nov\TagTesting25Nov2013\M12.DSG	11-1-2013	15:20:52	66440.000000	6644.000000	49540.219230	20.000000
C:\Users\cware\Desktop\Steller25Nov\TagTesting25Nov2013\M12.DSG	11-1-2013	15:20:52	66441.000000	6644.100000	49540.691825	20.000000
C:\Users\cware\Desktop\Steller25Nov\TagTesting25Nov2013\M12.DSG	11-1-2013	15:20:52	66442.000000	6644.200000	49536.385842	20.000000
C:\Users\cware\Desktop\Steller25Nov\TagTesting25Nov2013\M12.DSG	11-1-2013	15:20:52	66443.000000	6644.300000	49548.183705	20.000000
C:\Users\cware\Desktop\Steller25Nov\TagTesting25Nov2013\M12.DSG	11-1-2013	15:20:52	66444.000000	6644.400000	49541.810517	20.000000
C:\Users\cware\Desktop\Steller25Nov\TagTesting25Nov2013\M12.DSG	11-1-2013	15:20:52	66445.000000	6644.500000	49503.998743	20.000000
C:\Users\cware\Desktop\Steller25Nov\TagTesting25Nov2013\M12.DSG	11-1-2013	15:20:52	66446.000000	6644.600000	49470.368623	20.000000
C:\Users\cware\Desktop\Steller25Nov\TagTesting25Nov2013\M12.DSG	11-1-2013	15:20:52	66447.000000	6644.700000	49486.074013	20.000000
C:\Users\cware\Desktop\Steller25Nov\TagTesting25Nov2013\M12.DSG	11-1-2013	15:20:52	66448.000000	6644.800000	49486.491401	20.000000
C:\Users\cware\Desktop\Steller25Nov\TagTesting25Nov2013\M12.DSG	11-1-2013	15:20:52	66449.000000	6644.900000	49487.658401	20.000000
C:\Users\cware\Desktop\Steller25Nov\TagTesting25Nov2013\M12.DSG	11-1-2013	15:20:52	66450.000000	6645.000000	49488.425677	20.000000
C:\Users\cware\Desktop\Steller25Nov\TagTesting25Nov2013\M12.DSG	11-1-2013	15:20:52	66451.000000	6645.100000	49486.408474	20.000000
C:\Users\cware\Desktop\Steller25Nov\TagTesting25Nov2013\M12.DSG	11-1-2013	15:20:52	66452.000000	6645.200000	49490.142657	20.000000
C:\Users\cware\Desktop\Steller25Nov\TagTesting25Nov2013\M12.DSG	11-1-2013	15:20:52	66453.000000	6645.300000	49481.503355	20.000000
C:\Users\cware\Desktop\Steller25Nov\TagTesting25Nov2013\M12.DSG	11-1-2013	15:20:52	66454.000000	6645.400000	49478.843273	20.000000
C:\Users\cware\Desktop\Steller25Nov\TagTesting25Nov2013\M12.DSG	11-1-2013	15:20:52	66455.000000	6645.500000	49487.951394	20.000000
C:\Users\cware\Desktop\Steller25Nov\TagTesting25Nov2013\M12.DSG	11-1-2013	15:20:52	66456.000000	6645.600000	49484.173140	20.000000
C:\Users\cware\Desktop\Steller25Nov\TagTesting25Nov2013\M12.DSG	11-1-2013	15:20:52	66457.000000	6645.700000	49474.731815	20.000000
C:\Users\cware\Desktop\Steller25Nov\TagTesting25Nov2013\M12.DSG	11-1-2013	15:20:52	66458.000000	6645.800000	49463.632904	20.000000
C:\Users\cware\Desktop\Steller25Nov\TagTesting25Nov2013\M12.DSG	11-1-2013	15:20:52	66459.000000	6645.900000	49483.648407	20.000000
C:\Users\cware\Desktop\Steller25Nov\TagTesting25Nov2013\M12.DSG	11-1-2013	15:20:52	66460.000000	6646.000000	49473.334453	20.000000
C:\Users\cware\Desktop\Steller25Nov\TagTesting25Nov2013\M12.DSG	11-1-2013	15:20:52	66461.000000	6646.100000	49449.587240	20.000000
C:\Users\cware\Desktop\Steller25Nov\TagTesting25Nov2013\M12.DSG	11-1-2013	15:20:52	66462.000000	6646.200000	49443.912618	20.000000
C:\Users\cware\Desktop\Steller25Nov\TagTesting25Nov2013\M12.DSG	11-1-2013	15:20:52	66463.000000	6646.300000	49467.412627	20.000000
C:\Users\cware\Desktop\Steller25Nov\TagTesting25Nov2013\M12.DSG	11-1-2013	15:20:52	66464.000000	6646.400000	49479.114574	20.000000
C:\Users\cware\Desktop\Steller25Nov\TagTesting25Nov2013\M12.DSG	11-1-2013	15:20:52	66465.000000	6646.500000	49473.985550	20.000000
C:\Users\cware\Desktop\Steller25Nov\TagTesting25Nov2013\M12.DSG	11-1-2013	15:20:52	66466.000000	6646.600000	49475.180964	20.000000
C:\Users\cware\Desktop\Steller25Nov\TagTesting25Nov2013\M12.DSG	11-1-2013	15:20:52	66467.000000	6646.700000	49480.939189	20.000000
C:\Users\cware\Desktop\Steller25Nov\TagTesting25Nov2013\M12.DSG	11-1-2013	15:20:52	66468.000000	6646.800000	49486.096447	20.000000
C:\Users\cware\Desktop\Steller25Nov\TagTesting25Nov2013\M12.DSG	11-1-2013	15:20:52	66469.000000	6646.900000	49486.757351	20.000000
C:\Users\cware\Desktop\Steller25Nov\TagTesting25Nov2013\M12.DSG	11-1-2013	15:20:52	66470.000000	6647.000000	49478.002476	20.000000
C:\Users\cware\Desktop\Steller25Nov\TagTesting25Nov2013\M12.DSG	11-1-2013	15:20:52	66471.000000	6647.100000	49476.978665	20.000000
C:\Users\cware\Desktop\Steller25Nov\TagTesting25Nov2013\M12.DSG	11-1-2013	15:20:52	66472.000000	6647.200000	49481.933367	20.000000
C:\Users\cware\Desktop\Steller25Nov\TagTesting25Nov2013\M12.DSG	11-1-2013	15:20:52	66473.000000	6647.300000	49491.517026	20.000000
C:\Users\cware\Desktop\Steller25Nov\TagTesting25Nov2013\M12.DSG	11-1-2013	15:20:52	66474.000000	6647.400000	49479.165042	20.000000
C:\Users\cware\Desktop\Steller25Nov\TagTesting25Nov2013\M12.DSG	11-1-2013	15:20:52	66475.000000	6647.500000	49468.064838	20.000000
C:\Users\cware\Desktop\Steller25Nov\TagTesting25Nov2013\M12.DSG	11-1-2013	15:20:52	66476.000000	6647.600000	49483.073701	20.000000
C:\Users\cware\Desktop\Steller25Nov\TagTesting25Nov2013\M12.DSG	11-1-2013	15:20:52	66477.000000	6647.700000	49480.113204	20.000000
C:\Users\cware\Desktop\Steller25Nov\TagTesting25Nov2013\M12.DSG	11-1-2013	15:20:52	66478.000000	6647.800000	49476.725967	20.000000
C:\Users\cware\Desktop\Steller25Nov\TagTesting25Nov2013\M12.DSG	11-1-2013	15:20:52	66479.000000	6647.900000	49446.040169	20.000000
C:\Users\cware\Desktop\Steller25Nov\TagTesting25Nov2013\M12.DSG	11-1-2013	15:20:52	66480.000000	6648.000000	49445.060505	20.000000
C:\Users\cware\Desktop\Steller25Nov\TagTesting25Nov2013\M12.DSG	11-1-2013	15:20:52	66481.000000	6648.100000	49423.743945	20.000000
C:\Users\cware\Desktop\Steller25Nov\TagTesting25Nov2013\M12.DSG	11-1-2013	15:20:52	66482.000000	6648.200000	49447.058199	20.000000
C:\Users\cware\Desktop\Steller25Nov\TagTesting25Nov2013\M12.DSG	11-1-2013	15:20:52	66483.000000	6648.300000	49385.093270	20.000000
C:\Users\cware\Desktop\Steller25Nov\TagTesting25Nov2013\M12.DSG	11-1-2013	15:20:52	66484.000000	6648.400000	49565.361103	20.000000
C:\Users\cware\Desktop\Steller25Nov\TagTesting25Nov2013\M12.DSG	11-1-2013	15:20:52	66485.000000	6648.500000	49631.885091	20.000000
C:\Users\cware\Desktop\Steller25Nov\TagTesting25Nov2013\M12.DSG	11-1-2013	15:20:52	66486.000000	6648.600000	49891.644411	20.000000
C:\Users\cware\Desktop\Steller25Nov\TagTesting25Nov2013\M12.DSG	11-1-2013	15:20:52	66487.000000	6648.700000	49820.194702	20.000000
C:\Users\cware\Desktop\Steller25Nov\TagTesting25Nov2013\M12.DSG	11-1-2013	15:20:52	66488.000000	6648.800000	49839.291406	20.000000
C:\Users\cware\Desktop\Steller25Nov\TagTesting25Nov2013\M12.DSG	11-1-2013	15:20:52	66489.000000	6648.900000	49627.401453	20.000000
C:\Users\cware\Desktop\Steller25Nov\TagTesting25Nov2013\M12.DSG	11-1-2013	15:20:52	66490.000000	6649.000000	49531.070596	20.000000
C:\Users\cware\Desktop\Steller25Nov\TagTesting25Nov2013\M12.DSG	11-1-2013	15:20:52	66491.000000	6649.100000	49498.891942	20.000000
C:\Users\cware\Desktop\Steller25Nov\TagTesting25Nov2013\M12.DSG	11-1-2013	15:20:52	66492.000000	6649.200000	49499.231942	20.000000
C:\Users\cware\Desktop\Steller25Nov\TagTesting25Nov2013\M12.DSG	11-1-2013	15:20:52	66493.000000	6649.300000	49500.951687	20.000000
C:\Users\cware\Desktop\Steller25Nov\TagTesting25Nov2013\M12.DSG	11-1-2013	15:20:52	66494.000000	6649.400000	49497.712862	20.000000
C:\Users\cware\Desktop\Steller25Nov\TagTesting25Nov2013\M12.DSG	11-1-2013	15:20:52	66495.000000	6649.500000	49495.248936	20.000000
C:\Users\cware\Desktop\Steller25Nov\TagTesting25Nov2013\M12.DSG	11-1-2013	15:20:52	66496.000000	6649.600000	49491.915057	20.000000
C:\Users\cware\Desktop\Steller25Nov\TagTesting25Nov2013\M12.DSG	11-1-2013	15:20:52	66497.000000	6649.700000	49493.762898	20.000000
C:\Users\cware\Desktop\Steller25Nov\TagTesting25Nov2013\M12.DSG	11-1-2013	15:20:52	66498.000000	6649.800000	49492.936295	20.000000
C:\Users\cware\Desktop\Steller25Nov\TagTesting25Nov2013\M12.DSG	11-1-2013	15:20:52	66499.000000	6649.900000	49495.229527	20.000000
C:\Users\cware\Desktop\Steller25Nov\TagTesting25Nov2013\M12.DSG	11-1-2013	15:20:52	66500.000000	6650.000000	49495.398121	20.000000
C:\Users\cware\Desktop\Steller25Nov\TagTesting25Nov2013\M12.DSG	11-1-2013	15:20:52	66501.000000	6650.100000	49498.319453	20.000000
C:\Users\cware\Desktop\Steller25Nov\TagTesting25Nov2013\M12.DSG	11-1-2013	15:20:52	66502.000000	6650.200000	49496.045079	20.000000
C:\Users\cware\Desktop\Steller25Nov\TagTesting25Nov2013\M12.DSG	11-1-2013	15:20:52	66503.000000	6650.300000	49494.228444	20.000000
C:\Users\cware\Desktop\Steller25Nov\TagTesting25Nov2013\M12.DSG	11-1-2013	15:20:52	66504.000000	6650.400000	49489.803271	20.000000
C:\Users\cware\Desktop\Steller25Nov\TagTesting25Nov2013\M12.DSG	11-1-2013	15:20:52	66505.000000	6650.500000	49492.612799	20.000000
C:\Users\cware\Desktop\Steller25Nov\TagTesting25Nov2013\M12.DSG	11-1-2013	15:20:52	66506.000000	6650.600000	49494.230883	20.000000
C:\Users\cware\Desktop\Steller25Nov\TagTesting25Nov2013\M12.DSG	11-1-2013	15:20:52	66507.000000	6650.700000	49493.732751	20.000000
C:\Users\cware\Desktop\Steller25Nov\TagTesting25Nov2013\M12.DSG	11-1-2013	15:20:52	66508.000000	6650.800000	49495.451757	20.000000
C:\Users\cware\Desktop\Steller25Nov\TagTesting25Nov2013\M12.DSG	11-1-2013	15:20:52	66509.000000	6650.900000	49492.216175	20.000000
C:\Users\cware\Desktop\Steller25Nov\TagTesting25Nov2013\M12.DSG	11-1-2013	15:20:52	66510.000000	6651.000000	49493.359333	20.000000
C:\Users\cware\Desktop\Steller25Nov\TagTesting25Nov2013\M12.DSG	11-1-2013	15:20:52	66511.000000	6651.100000	49495.027334	20.000000
C:\Users\cware\Desktop\Steller25Nov\TagTesting25Nov2013\M12.DSG	11-1-2013	15:20:52	66512.000000	6651.200000	49494.181071	20.000000
C:\Users\cware\Desktop\Steller25Nov\TagTesting25Nov2013\M12.DSG	11-1-2013	15:20:52	66513.000000	6651.300000	49499.460242	20.000000
C:\Users\cware\Desktop\Steller25Nov\TagTesting25Nov2013\M12.DSG	11-1-2013	15:20:52	66514.000000	6651.400000	49504.055491	20.000000
C:\Users\cware\Desktop\Steller25Nov\TagTesting25Nov2013\M12.DSG	11-1-2013	15:20:52	66515.000000	6651.500000	49509.479744	20.000000
C:\Users\cware\Desktop\Steller25Nov\TagTesting25Nov2013\M12.DSG	11-1-2013	15:20:52	66516.000000	6651.600000	49504.286903	20.000000
C:\Users\cware\Desktop\Steller25Nov\TagTesting25Nov2013\M12.DSG	11-1-2013	15:20:52	66517.000000	6651.700000	49497.241999	20.000000
C:\Users\cware\Desktop\Steller25Nov\TagTesting25Nov2013\M12.DSG	11-1-2013	15:20:52	66518.000000	6651.800000	49503.383890	20.000000
C:\Users\cware\Desktop\Steller25Nov\TagTesting25Nov2013\M12.DSG	11-1-2013	15:20:52	66519.000000	6651.900000	49493.678763	20.000000
C:\Users\cware\Desktop\Steller25Nov\TagTesting25Nov2013\M12.DSG	11-1-2013	15:20:52	66520.000000	6652.000000	49490.597196	20.000000
C:\Users\cware\Desktop\Steller25Nov\TagTesting25Nov2013\M12.DSG	11-1-2013	15:20:52	66521.000000	6652.100000	49495.825083	20.000000
C:\Users\cware\Desktop\Steller25Nov\TagTesting25Nov2013\M12.DSG	11-1-2013	15:20:52	66522.000000	6652.200000	49495.698970	20.000000
[truncated: 3,377 more rows]
