# Supplementary material for: Averaged Propulsive Body Acceleration (APBA) Can Be Calculated from Biologging Tags That Incorporate Gyroscopes and Accelerometers to Estimate Swimming Speed, Hydrodynamic Drag and Energy Expenditure for Steller Sea Lions
Source: PLoS One. 2016 Jun 10;11(6):e0157326. doi: 10.1371/journal.pone.0157326 (PMC4902303; doi:10.1371/journal.pone.0157326)
Supplement: S5 Data — Same components as S2. (ZIP) [file pone.0157326.s005.zip › YashaNov_25/M8_INER_25_11_13.csv]

FileName	FileDate	FileTime	Sample	Time from Start (s)	AccelIntX	AccelIntY	AccelIntZ	MagX	MagY	MagZ	GyroX	GyroY	GyroZ
C:\Users\cware\Desktop\Steller25Nov\TagTesting25Nov2013\M8.DSG	11-1-2013	14:54:10	172060.000000	3441.200000	0.984375	-0.128906	-0.492188	0.043119	0.135780	0.312844	2.761841	-4.364014	-5.355835
C:\Users\cware\Desktop\Steller25Nov\TagTesting25Nov2013\M8.DSG	11-1-2013	14:54:10	172061.000000	3441.220000	1.000000	-0.144531	-0.480469	0.044037	0.138532	0.313761	3.372192	-5.477905	-5.157471
C:\Users\cware\Desktop\Steller25Nov\TagTesting25Nov2013\M8.DSG	11-1-2013	14:54:10	172062.000000	3441.240000	0.992188	-0.156250	-0.480469	0.043119	0.138532	0.312844	1.617432	-5.233765	-3.723145
C:\Users\cware\Desktop\Steller25Nov\TagTesting25Nov2013\M8.DSG	11-1-2013	14:54:10	172063.000000	3441.260000	0.996094	-0.156250	-0.472656	0.044037	0.140367	0.313761	-1.968384	-4.379272	-2.044678
C:\Users\cware\Desktop\Steller25Nov\TagTesting25Nov2013\M8.DSG	11-1-2013	14:54:10	172064.000000	3441.280000	0.992188	-0.109375	-0.484375	0.044037	0.138532	0.314679	-2.899170	-4.348755	-0.793457
C:\Users\cware\Desktop\Steller25Nov\TagTesting25Nov2013\M8.DSG	11-1-2013	14:54:10	172065.000000	3441.300000	0.992188	-0.117188	-0.453125	0.044954	0.138532	0.313761	-0.946045	-6.088257	-1.937866
C:\Users\cware\Desktop\Steller25Nov\TagTesting25Nov2013\M8.DSG	11-1-2013	14:54:10	172066.000000	3441.320000	1.000000	-0.121094	-0.484375	0.044954	0.140367	0.314679	-0.091553	-7.919312	-3.738403
C:\Users\cware\Desktop\Steller25Nov\TagTesting25Nov2013\M8.DSG	11-1-2013	14:54:10	172067.000000	3441.340000	0.996094	-0.109375	-0.496094	0.044954	0.141284	0.314679	0.122070	-5.508423	-4.989624
C:\Users\cware\Desktop\Steller25Nov\TagTesting25Nov2013\M8.DSG	11-1-2013	14:54:10	172068.000000	3441.360000	0.988281	-0.105469	-0.492188	0.045872	0.141284	0.314679	-1.846313	-2.456665	-4.165649
C:\Users\cware\Desktop\Steller25Nov\TagTesting25Nov2013\M8.DSG	11-1-2013	14:54:10	172069.000000	3441.380000	0.988281	-0.097656	-0.492188	0.044954	0.141284	0.314679	-3.738403	-1.190186	-3.997803
C:\Users\cware\Desktop\Steller25Nov\TagTesting25Nov2013\M8.DSG	11-1-2013	14:54:10	172070.000000	3441.400000	0.992188	-0.117188	-0.492188	0.045872	0.142202	0.314679	-4.119873	-0.961304	-4.592896
C:\Users\cware\Desktop\Steller25Nov\TagTesting25Nov2013\M8.DSG	11-1-2013	14:54:10	172071.000000	3441.420000	1.003906	-0.128906	-0.500000	0.044954	0.142202	0.315596	-1.007080	-2.929688	-5.386353
C:\Users\cware\Desktop\Steller25Nov\TagTesting25Nov2013\M8.DSG	11-1-2013	14:54:10	172072.000000	3441.440000	0.996094	-0.113281	-0.500000	0.045872	0.143119	0.315596	6.607056	-1.480103	-4.287720
C:\Users\cware\Desktop\Steller25Nov\TagTesting25Nov2013\M8.DSG	11-1-2013	14:54:10	172073.000000	3441.460000	0.992188	-0.093750	-0.488281	0.046789	0.144037	0.315596	9.475708	1.510620	-2.532959
C:\Users\cware\Desktop\Steller25Nov\TagTesting25Nov2013\M8.DSG	11-1-2013	14:54:10	172074.000000	3441.480000	1.000000	-0.074219	-0.464844	0.045872	0.144954	0.315596	11.566162	1.861572	-2.212524
C:\Users\cware\Desktop\Steller25Nov\TagTesting25Nov2013\M8.DSG	11-1-2013	14:54:10	172075.000000	3441.500000	0.992188	-0.058594	-0.449219	0.045872	0.146789	0.315596	9.094238	3.341675	-2.883911
C:\Users\cware\Desktop\Steller25Nov\TagTesting25Nov2013\M8.DSG	11-1-2013	14:54:10	172076.000000	3441.520000	0.980469	-0.023438	-0.433594	0.044954	0.148624	0.314679	4.592896	4.455566	-4.272461
C:\Users\cware\Desktop\Steller25Nov\TagTesting25Nov2013\M8.DSG	11-1-2013	14:54:10	172077.000000	3441.540000	0.960938	-0.054688	-0.437500	0.044954	0.148624	0.314679	-0.259399	7.461548	-2.548218
C:\Users\cware\Desktop\Steller25Nov\TagTesting25Nov2013\M8.DSG	11-1-2013	14:54:10	172078.000000	3441.560000	0.945313	-0.082031	-0.457031	0.044037	0.148624	0.313761	-1.739502	11.077881	0.320435
C:\Users\cware\Desktop\Steller25Nov\TagTesting25Nov2013\M8.DSG	11-1-2013	14:54:10	172079.000000	3441.580000	0.949219	-0.117188	-0.488281	0.044037	0.147706	0.312844	-0.198364	12.878418	2.059937
C:\Users\cware\Desktop\Steller25Nov\TagTesting25Nov2013\M8.DSG	11-1-2013	14:54:10	172080.000000	3441.600000	0.968750	-0.136719	-0.507813	0.043119	0.150459	0.311927	1.281738	10.192871	3.067017
C:\Users\cware\Desktop\Steller25Nov\TagTesting25Nov2013\M8.DSG	11-1-2013	14:54:10	172081.000000	3441.620000	0.996094	-0.160156	-0.496094	0.042202	0.146789	0.312844	0.808716	5.462646	4.348755
C:\Users\cware\Desktop\Steller25Nov\TagTesting25Nov2013\M8.DSG	11-1-2013	14:54:10	172082.000000	3441.640000	1.011719	-0.171875	-0.492188	0.042202	0.150459	0.310092	-1.480103	1.419067	4.806519
C:\Users\cware\Desktop\Steller25Nov\TagTesting25Nov2013\M8.DSG	11-1-2013	14:54:10	172083.000000	3441.660000	1.023438	-0.179688	-0.472656	0.041284	0.149541	0.311009	-4.623413	-2.975464	4.684448
C:\Users\cware\Desktop\Steller25Nov\TagTesting25Nov2013\M8.DSG	11-1-2013	14:54:10	172084.000000	3441.680000	1.031250	-0.183594	-0.460938	0.041284	0.148624	0.311009	-6.698608	-4.913330	5.523682
C:\Users\cware\Desktop\Steller25Nov\TagTesting25Nov2013\M8.DSG	11-1-2013	14:54:10	172085.000000	3441.700000	1.007813	-0.179688	-0.460938	0.042202	0.147706	0.311009	-7.431030	-2.777100	8.132935
C:\Users\cware\Desktop\Steller25Nov\TagTesting25Nov2013\M8.DSG	11-1-2013	14:54:10	172086.000000	3441.720000	0.996094	-0.132813	-0.468750	0.042202	0.146789	0.311009	-7.446289	-0.213623	11.077881
C:\Users\cware\Desktop\Steller25Nov\TagTesting25Nov2013\M8.DSG	11-1-2013	14:54:10	172087.000000	3441.740000	1.003906	-0.113281	-0.460938	0.042202	0.145872	0.311927	-6.195068	2.105713	14.251709
C:\Users\cware\Desktop\Steller25Nov\TagTesting25Nov2013\M8.DSG	11-1-2013	14:54:10	172088.000000	3441.760000	1.003906	-0.105469	-0.484375	0.041284	0.144037	0.310092	-3.845215	4.257202	15.808105
C:\Users\cware\Desktop\Steller25Nov\TagTesting25Nov2013\M8.DSG	11-1-2013	14:54:10	172089.000000	3441.780000	1.019531	-0.089844	-0.468750	0.041284	0.144037	0.310092	-0.305176	4.028320	16.616821
C:\Users\cware\Desktop\Steller25Nov\TagTesting25Nov2013\M8.DSG	11-1-2013	14:54:10	172090.000000	3441.800000	1.019531	-0.089844	-0.468750	0.041284	0.143119	0.310092	2.227783	3.509521	16.983032
C:\Users\cware\Desktop\Steller25Nov\TagTesting25Nov2013\M8.DSG	11-1-2013	14:54:10	172091.000000	3441.820000	1.027344	-0.062500	-0.421875	0.039450	0.142202	0.310092	3.601074	3.219604	17.684937
C:\Users\cware\Desktop\Steller25Nov\TagTesting25Nov2013\M8.DSG	11-1-2013	14:54:10	172092.000000	3441.840000	1.046875	-0.058594	-0.414063	0.039450	0.141284	0.311009	4.608154	1.602173	18.890381
C:\Users\cware\Desktop\Steller25Nov\TagTesting25Nov2013\M8.DSG	11-1-2013	14:54:10	172093.000000	3441.860000	1.046875	-0.058594	-0.425781	0.039450	0.141284	0.312844	6.408691	0.000000	20.324707
C:\Users\cware\Desktop\Steller25Nov\TagTesting25Nov2013\M8.DSG	11-1-2013	14:54:10	172094.000000	3441.880000	1.058594	-0.062500	-0.441406	0.039450	0.139450	0.309174	9.765625	-3.356934	19.271851
C:\Users\cware\Desktop\Steller25Nov\TagTesting25Nov2013\M8.DSG	11-1-2013	14:54:10	172095.000000	3441.900000	1.062500	-0.070313	-0.429688	0.040367	0.141284	0.311009	13.061523	-6.790161	17.120361
C:\Users\cware\Desktop\Steller25Nov\TagTesting25Nov2013\M8.DSG	11-1-2013	14:54:10	172096.000000	3441.920000	1.027344	-0.105469	-0.445313	0.040367	0.141284	0.311009	14.862061	-6.164551	15.304565
C:\Users\cware\Desktop\Steller25Nov\TagTesting25Nov2013\M8.DSG	11-1-2013	14:54:10	172097.000000	3441.940000	1.058594	-0.128906	-0.429688	0.040367	0.142202	0.311009	14.907837	-14.511108	14.892578
C:\Users\cware\Desktop\Steller25Nov\TagTesting25Nov2013\M8.DSG	11-1-2013	14:54:10	172098.000000	3441.960000	1.058594	-0.136719	-0.386719	0.041284	0.142202	0.313761	11.581421	-20.477295	19.165039
C:\Users\cware\Desktop\Steller25Nov\TagTesting25Nov2013\M8.DSG	11-1-2013	14:54:10	172099.000000	3441.980000	1.039063	-0.140625	-0.406250	0.043119	0.142202	0.315596	6.958008	-18.951416	24.108887
C:\Users\cware\Desktop\Steller25Nov\TagTesting25Nov2013\M8.DSG	11-1-2013	14:54:10	172100.000000	3442.000000	1.011719	-0.117188	-0.437500	0.044037	0.142202	0.315596	2.395630	-14.434814	26.504517
C:\Users\cware\Desktop\Steller25Nov\TagTesting25Nov2013\M8.DSG	11-1-2013	14:54:10	172101.000000	3442.020000	1.000000	-0.078125	-0.468750	0.045872	0.138532	0.316514	-2.014160	-10.589600	25.024414
C:\Users\cware\Desktop\Steller25Nov\TagTesting25Nov2013\M8.DSG	11-1-2013	14:54:10	172102.000000	3442.040000	0.988281	-0.039063	-0.488281	0.044954	0.133945	0.317431	-4.119873	-10.833740	22.567749
C:\Users\cware\Desktop\Steller25Nov\TagTesting25Nov2013\M8.DSG	11-1-2013	14:54:10	172103.000000	3442.060000	1.003906	0.015625	-0.503906	0.047706	0.134862	0.318349	-5.126953	-12.573242	19.622803
C:\Users\cware\Desktop\Steller25Nov\TagTesting25Nov2013\M8.DSG	11-1-2013	14:54:10	172104.000000	3442.080000	0.992188	0.042969	-0.515625	0.047706	0.133028	0.319266	-5.493164	-15.258789	16.983032
C:\Users\cware\Desktop\Steller25Nov\TagTesting25Nov2013\M8.DSG	11-1-2013	14:54:10	172105.000000	3442.100000	0.968750	0.062500	-0.519531	0.049541	0.131193	0.320183	-4.409790	-16.067505	14.739990
C:\Users\cware\Desktop\Steller25Nov\TagTesting25Nov2013\M8.DSG	11-1-2013	14:54:10	172106.000000	3442.120000	0.945313	0.058594	-0.527344	0.051376	0.131193	0.321101	-3.890991	-12.008667	13.610840
C:\Users\cware\Desktop\Steller25Nov\TagTesting25Nov2013\M8.DSG	11-1-2013	14:54:10	172107.000000	3442.140000	0.933594	0.062500	-0.523438	0.052294	0.129358	0.322018	-5.371094	-5.096436	13.931274
C:\Users\cware\Desktop\Steller25Nov\TagTesting25Nov2013\M8.DSG	11-1-2013	14:54:10	172108.000000	3442.160000	0.941406	0.074219	-0.527344	0.051376	0.127523	0.322018	-5.279541	-1.296997	14.587402
C:\Users\cware\Desktop\Steller25Nov\TagTesting25Nov2013\M8.DSG	11-1-2013	14:54:10	172109.000000	3442.180000	0.957031	0.089844	-0.511719	0.051376	0.127523	0.322018	-3.768921	0.717163	14.511108
C:\Users\cware\Desktop\Steller25Nov\TagTesting25Nov2013\M8.DSG	11-1-2013	14:54:10	172110.000000	3442.200000	0.964844	0.125000	-0.503906	0.052294	0.125688	0.322936	-1.907349	1.098633	13.214111
C:\Users\cware\Desktop\Steller25Nov\TagTesting25Nov2013\M8.DSG	11-1-2013	14:54:10	172111.000000	3442.220000	0.964844	0.128906	-0.511719	0.052294	0.125688	0.322018	1.296997	0.701904	10.513306
C:\Users\cware\Desktop\Steller25Nov\TagTesting25Nov2013\M8.DSG	11-1-2013	14:54:10	172112.000000	3442.240000	0.968750	0.109375	-0.519531	0.050459	0.125688	0.322018	1.892090	-0.091553	8.316040
C:\Users\cware\Desktop\Steller25Nov\TagTesting25Nov2013\M8.DSG	11-1-2013	14:54:10	172113.000000	3442.260000	0.976563	0.082031	-0.503906	0.051376	0.124771	0.322936	2.120972	-1.144409	7.064819
C:\Users\cware\Desktop\Steller25Nov\TagTesting25Nov2013\M8.DSG	11-1-2013	14:54:10	172114.000000	3442.280000	0.976563	0.078125	-0.496094	0.051376	0.123853	0.322936	1.266479	-2.105713	7.278442
C:\Users\cware\Desktop\Steller25Nov\TagTesting25Nov2013\M8.DSG	11-1-2013	14:54:10	172115.000000	3442.300000	0.980469	0.074219	-0.507813	0.051376	0.123853	0.322936	-0.839233	-2.868652	7.736206
C:\Users\cware\Desktop\Steller25Nov\TagTesting25Nov2013\M8.DSG	11-1-2013	14:54:10	172116.000000	3442.320000	0.984375	0.070313	-0.507813	0.052294	0.123853	0.323853	-1.098633	-3.112793	7.171631
C:\Users\cware\Desktop\Steller25Nov\TagTesting25Nov2013\M8.DSG	11-1-2013	14:54:10	172117.000000	3442.340000	0.988281	0.070313	-0.507813	0.053211	0.122936	0.323853	0.427246	-3.707886	6.698608
C:\Users\cware\Desktop\Steller25Nov\TagTesting25Nov2013\M8.DSG	11-1-2013	14:54:10	172118.000000	3442.360000	0.972656	0.089844	-0.519531	0.053211	0.122936	0.322936	1.373291	-2.731323	6.454468
C:\Users\cware\Desktop\Steller25Nov\TagTesting25Nov2013\M8.DSG	11-1-2013	14:54:10	172119.000000	3442.380000	0.972656	0.101563	-0.519531	0.052294	0.122936	0.325688	1.266479	-2.380371	5.554199
C:\Users\cware\Desktop\Steller25Nov\TagTesting25Nov2013\M8.DSG	11-1-2013	14:54:10	172120.000000	3442.400000	0.964844	0.109375	-0.507813	0.053211	0.123853	0.324771	0.579834	-2.136230	4.470825
C:\Users\cware\Desktop\Steller25Nov\TagTesting25Nov2013\M8.DSG	11-1-2013	14:54:10	172121.000000	3442.420000	0.972656	0.093750	-0.515625	0.053211	0.123853	0.325688	-0.122070	-3.524780	3.005981
C:\Users\cware\Desktop\Steller25Nov\TagTesting25Nov2013\M8.DSG	11-1-2013	14:54:10	172122.000000	3442.440000	0.988281	0.105469	-0.500000	0.053211	0.122936	0.324771	-0.717163	-4.318237	2.334595
C:\Users\cware\Desktop\Steller25Nov\TagTesting25Nov2013\M8.DSG	11-1-2013	14:54:10	172123.000000	3442.460000	0.984375	0.113281	-0.496094	0.053211	0.123853	0.325688	1.144409	-4.364014	2.517700
C:\Users\cware\Desktop\Steller25Nov\TagTesting25Nov2013\M8.DSG	11-1-2013	14:54:10	172124.000000	3442.480000	0.984375	0.121094	-0.515625	0.054128	0.123853	0.325688	5.310059	-3.128052	1.922607
C:\Users\cware\Desktop\Steller25Nov\TagTesting25Nov2013\M8.DSG	11-1-2013	14:54:10	172125.000000	3442.500000	0.968750	0.125000	-0.496094	0.054128	0.123853	0.326606	7.843018	0.686646	2.227783
C:\Users\cware\Desktop\Steller25Nov\TagTesting25Nov2013\M8.DSG	11-1-2013	14:54:10	172126.000000	3442.520000	0.972656	0.113281	-0.476563	0.053211	0.124771	0.326606	4.470825	3.036499	3.265381
C:\Users\cware\Desktop\Steller25Nov\TagTesting25Nov2013\M8.DSG	11-1-2013	14:54:10	172127.000000	3442.540000	0.976563	0.105469	-0.468750	0.053211	0.124771	0.326606	-0.396729	4.714966	4.943848
C:\Users\cware\Desktop\Steller25Nov\TagTesting25Nov2013\M8.DSG	11-1-2013	14:54:10	172128.000000	3442.560000	0.996094	0.101563	-0.488281	0.053211	0.124771	0.326606	-2.212524	3.097534	5.050659
C:\Users\cware\Desktop\Steller25Nov\TagTesting25Nov2013\M8.DSG	11-1-2013	14:54:10	172129.000000	3442.580000	1.000000	0.089844	-0.507813	0.053211	0.124771	0.326606	-1.571655	-1.617432	2.746582
C:\Users\cware\Desktop\Steller25Nov\TagTesting25Nov2013\M8.DSG	11-1-2013	14:54:10	172130.000000	3442.600000	0.984375	0.070313	-0.515625	0.053211	0.124771	0.326606	0.274658	-2.822876	1.052856
C:\Users\cware\Desktop\Steller25Nov\TagTesting25Nov2013\M8.DSG	11-1-2013	14:54:10	172131.000000	3442.620000	0.996094	0.062500	-0.519531	0.054128	0.124771	0.325688	2.441406	-5.218506	-1.388550
C:\Users\cware\Desktop\Steller25Nov\TagTesting25Nov2013\M8.DSG	11-1-2013	14:54:10	172132.000000	3442.640000	1.007813	0.046875	-0.531250	0.054128	0.124771	0.327523	4.409790	-6.179810	-2.593994
C:\Users\cware\Desktop\Steller25Nov\TagTesting25Nov2013\M8.DSG	11-1-2013	14:54:10	172133.000000	3442.660000	0.996094	0.027344	-0.519531	0.055046	0.126606	0.327523	3.143311	-3.082275	-1.296997
C:\Users\cware\Desktop\Steller25Nov\TagTesting25Nov2013\M8.DSG	11-1-2013	14:54:10	172134.000000	3442.680000	0.980469	0.046875	-0.507813	0.055963	0.125688	0.328440	1.190186	0.091553	1.617432
C:\Users\cware\Desktop\Steller25Nov\TagTesting25Nov2013\M8.DSG	11-1-2013	14:54:10	172135.000000	3442.700000	0.960938	0.058594	-0.507813	0.055046	0.127523	0.328440	-0.015259	2.990723	4.364014
C:\Users\cware\Desktop\Steller25Nov\TagTesting25Nov2013\M8.DSG	11-1-2013	14:54:10	172136.000000	3442.720000	0.957031	0.066406	-0.519531	0.055046	0.126606	0.327523	0.610352	3.616333	4.531860
C:\Users\cware\Desktop\Steller25Nov\TagTesting25Nov2013\M8.DSG	11-1-2013	14:54:10	172137.000000	3442.740000	0.968750	0.089844	-0.503906	0.053211	0.125688	0.327523	0.244141	-0.061035	2.639771
C:\Users\cware\Desktop\Steller25Nov\TagTesting25Nov2013\M8.DSG	11-1-2013	14:54:10	172138.000000	3442.760000	0.972656	0.097656	-0.519531	0.054128	0.126606	0.327523	-0.259399	-2.120972	1.358032
C:\Users\cware\Desktop\Steller25Nov\TagTesting25Nov2013\M8.DSG	11-1-2013	14:54:10	172139.000000	3442.780000	0.960938	0.093750	-0.523438	0.055046	0.127523	0.327523	-1.541138	-1.113892	0.518799
C:\Users\cware\Desktop\Steller25Nov\TagTesting25Nov2013\M8.DSG	11-1-2013	14:54:10	172140.000000	3442.800000	0.968750	0.101563	-0.515625	0.054128	0.125688	0.326606	-3.051758	-0.244141	0.137329
C:\Users\cware\Desktop\Steller25Nov\TagTesting25Nov2013\M8.DSG	11-1-2013	14:54:10	172141.000000	3442.820000	0.972656	0.125000	-0.507813	0.054128	0.125688	0.326606	-2.868652	1.190186	-1.495361
C:\Users\cware\Desktop\Steller25Nov\TagTesting25Nov2013\M8.DSG	11-1-2013	14:54:10	172142.000000	3442.840000	0.976563	0.132813	-0.511719	0.054128	0.125688	0.326606	-1.876831	2.120972	-2.349854
C:\Users\cware\Desktop\Steller25Nov\TagTesting25Nov2013\M8.DSG	11-1-2013	14:54:10	172143.000000	3442.860000	0.976563	0.128906	-0.511719	0.053211	0.125688	0.327523	-0.366211	2.914429	-2.075195
C:\Users\cware\Desktop\Steller25Nov\TagTesting25Nov2013\M8.DSG	11-1-2013	14:54:10	172144.000000	3442.880000	0.980469	0.128906	-0.503906	0.054128	0.125688	0.327523	-0.656128	3.173828	-0.885010
C:\Users\cware\Desktop\Steller25Nov\TagTesting25Nov2013\M8.DSG	11-1-2013	14:54:10	172145.000000	3442.900000	1.000000	0.121094	-0.507813	0.053211	0.124771	0.326606	-1.022339	2.059937	0.015259
C:\Users\cware\Desktop\Steller25Nov\TagTesting25Nov2013\M8.DSG	11-1-2013	14:54:10	172146.000000	3442.920000	0.992188	0.117188	-0.511719	0.054128	0.125688	0.327523	-0.213623	0.885010	0.061035
C:\Users\cware\Desktop\Steller25Nov\TagTesting25Nov2013\M8.DSG	11-1-2013	14:54:10	172147.000000	3442.940000	0.976563	0.125000	-0.511719	0.053211	0.126606	0.326606	0.595093	0.518799	-1.358032
C:\Users\cware\Desktop\Steller25Nov\TagTesting25Nov2013\M8.DSG	11-1-2013	14:54:10	172148.000000	3442.960000	0.972656	0.121094	-0.519531	0.053211	0.126606	0.326606	0.839233	1.174927	-3.143311
C:\Users\cware\Desktop\Steller25Nov\TagTesting25Nov2013\M8.DSG	11-1-2013	14:54:10	172149.000000	3442.980000	0.964844	0.093750	-0.531250	0.053211	0.125688	0.325688	2.166748	1.419067	-5.096436
C:\Users\cware\Desktop\Steller25Nov\TagTesting25Nov2013\M8.DSG	11-1-2013	14:54:10	172150.000000	3443.000000	0.968750	0.089844	-0.527344	0.053211	0.126606	0.327523	2.822876	2.761841	-4.333496
C:\Users\cware\Desktop\Steller25Nov\TagTesting25Nov2013\M8.DSG	11-1-2013	14:54:10	172151.000000	3443.020000	0.988281	0.101563	-0.496094	0.053211	0.128440	0.326606	1.510620	2.136230	-2.136230
C:\Users\cware\Desktop\Steller25Nov\TagTesting25Nov2013\M8.DSG	11-1-2013	14:54:10	172152.000000	3443.040000	0.988281	0.101563	-0.496094	0.052294	0.128440	0.325688	0.564575	2.029419	-0.366211
C:\Users\cware\Desktop\Steller25Nov\TagTesting25Nov2013\M8.DSG	11-1-2013	14:54:10	172153.000000	3443.060000	0.972656	0.093750	-0.488281	0.051376	0.127523	0.326606	-0.076294	3.372192	0.717163
C:\Users\cware\Desktop\Steller25Nov\TagTesting25Nov2013\M8.DSG	11-1-2013	14:54:10	172154.000000	3443.080000	0.972656	0.105469	-0.500000	0.053211	0.128440	0.325688	0.030518	3.860474	1.632690
C:\Users\cware\Desktop\Steller25Nov\TagTesting25Nov2013\M8.DSG	11-1-2013	14:54:10	172155.000000	3443.100000	0.972656	0.097656	-0.511719	0.052294	0.127523	0.324771	0.045776	2.868652	0.274658
C:\Users\cware\Desktop\Steller25Nov\TagTesting25Nov2013\M8.DSG	11-1-2013	14:54:10	172156.000000	3443.120000	0.972656	0.082031	-0.511719	0.051376	0.127523	0.326606	0.396729	2.014160	-2.334595
C:\Users\cware\Desktop\Steller25Nov\TagTesting25Nov2013\M8.DSG	11-1-2013	14:54:10	172157.000000	3443.140000	0.953125	0.066406	-0.507813	0.050459	0.128440	0.326606	-1.831055	3.234863	-3.936768
C:\Users\cware\Desktop\Steller25Nov\TagTesting25Nov2013\M8.DSG	11-1-2013	14:54:10	172158.000000	3443.160000	0.945313	0.082031	-0.511719	0.051376	0.128440	0.325688	-4.348755	7.293701	-3.295898
C:\Users\cware\Desktop\Steller25Nov\TagTesting25Nov2013\M8.DSG	11-1-2013	14:54:10	172159.000000	3443.180000	0.953125	0.101563	-0.523438	0.049541	0.127523	0.324771	-5.325317	10.223389	-2.685547
C:\Users\cware\Desktop\Steller25Nov\TagTesting25Nov2013\M8.DSG	11-1-2013	14:54:10	172160.000000	3443.200000	0.980469	0.132813	-0.527344	0.049541	0.127523	0.323853	-3.646851	11.184692	-3.356934
C:\Users\cware\Desktop\Steller25Nov\TagTesting25Nov2013\M8.DSG	11-1-2013	14:54:10	172161.000000	3443.220000	1.011719	0.121094	-0.527344	0.048624	0.128440	0.323853	-0.091553	8.529663	-5.798340
C:\Users\cware\Desktop\Steller25Nov\TagTesting25Nov2013\M8.DSG	11-1-2013	14:54:10	172162.000000	3443.240000	1.023438	0.113281	-0.480469	0.047706	0.128440	0.320183	1.113892	5.554199	-5.615234
C:\Users\cware\Desktop\Steller25Nov\TagTesting25Nov2013\M8.DSG	11-1-2013	14:54:10	172163.000000	3443.260000	1.007813	0.109375	-0.445313	0.047706	0.129358	0.322018	0.244141	4.104614	-4.821777
C:\Users\cware\Desktop\Steller25Nov\TagTesting25Nov2013\M8.DSG	11-1-2013	14:54:10	172164.000000	3443.280000	1.000000	0.125000	-0.453125	0.046789	0.128440	0.322936	-1.403809	4.119873	-5.004883
C:\Users\cware\Desktop\Steller25Nov\TagTesting25Nov2013\M8.DSG	11-1-2013	14:54:10	172165.000000	3443.300000	1.000000	0.140625	-0.460938	0.045872	0.130275	0.322018	-1.937866	3.387451	-6.591797
C:\Users\cware\Desktop\Steller25Nov\TagTesting25Nov2013\M8.DSG	11-1-2013	14:54:10	172166.000000	3443.320000	0.996094	0.144531	-0.472656	0.045872	0.129358	0.321101	-1.464844	4.852295	-7.339478
C:\Users\cware\Desktop\Steller25Nov\TagTesting25Nov2013\M8.DSG	11-1-2013	14:54:10	172167.000000	3443.340000	1.000000	0.128906	-0.460938	0.045872	0.129358	0.322936	-1.739502	5.706787	-9.048462
C:\Users\cware\Desktop\Steller25Nov\TagTesting25Nov2013\M8.DSG	11-1-2013	14:54:10	172168.000000	3443.360000	0.984375	0.117188	-0.468750	0.044954	0.131193	0.322018	-2.227783	7.064819	-11.093140
C:\Users\cware\Desktop\Steller25Nov\TagTesting25Nov2013\M8.DSG	11-1-2013	14:54:10	172169.000000	3443.380000	0.972656	0.113281	-0.464844	0.044954	0.132110	0.320183	-2.868652	6.439209	-12.924194
C:\Users\cware\Desktop\Steller25Nov\TagTesting25Nov2013\M8.DSG	11-1-2013	14:54:10	172170.000000	3443.400000	0.984375	0.113281	-0.464844	0.043119	0.131193	0.320183	-1.800537	3.112793	-13.839722
C:\Users\cware\Desktop\Steller25Nov\TagTesting25Nov2013\M8.DSG	11-1-2013	14:54:10	172171.000000	3443.420000	1.007813	0.125000	-0.460938	0.043119	0.133028	0.320183	-1.571655	1.739502	-13.198853
C:\Users\cware\Desktop\Steller25Nov\TagTesting25Nov2013\M8.DSG	11-1-2013	14:54:10	172172.000000	3443.440000	1.007813	0.117188	-0.460938	0.043119	0.131193	0.320183	-1.022339	2.319336	-12.268066
C:\Users\cware\Desktop\Steller25Nov\TagTesting25Nov2013\M8.DSG	11-1-2013	14:54:10	172173.000000	3443.460000	0.992188	0.105469	-0.445313	0.042202	0.133945	0.319266	-1.449585	3.845215	-12.191772
C:\Users\cware\Desktop\Steller25Nov\TagTesting25Nov2013\M8.DSG	11-1-2013	14:54:10	172174.000000	3443.480000	0.992188	0.097656	-0.460938	0.042202	0.133945	0.319266	-1.998901	3.082275	-13.015747
C:\Users\cware\Desktop\Steller25Nov\TagTesting25Nov2013\M8.DSG	11-1-2013	14:54:10	172175.000000	3443.500000	1.000000	0.078125	-0.460938	0.042202	0.135780	0.318349	-0.717163	1.586914	-13.351440
C:\Users\cware\Desktop\Steller25Nov\TagTesting25Nov2013\M8.DSG	11-1-2013	14:54:10	172176.000000	3443.520000	1.003906	0.074219	-0.445313	0.041284	0.135780	0.319266	1.022339	0.701904	-12.664795
C:\Users\cware\Desktop\Steller25Nov\TagTesting25Nov2013\M8.DSG	11-1-2013	14:54:10	172177.000000	3443.540000	1.007813	0.070313	-0.441406	0.042202	0.136697	0.320183	1.647949	-0.701904	-12.237549
C:\Users\cware\Desktop\Steller25Nov\TagTesting25Nov2013\M8.DSG	11-1-2013	14:54:10	172178.000000	3443.560000	1.011719	0.078125	-0.449219	0.042202	0.139450	0.320183	1.953125	-1.281738	-12.557983
C:\Users\cware\Desktop\Steller25Nov\TagTesting25Nov2013\M8.DSG	11-1-2013	14:54:10	172179.000000	3443.580000	1.003906	0.070313	-0.457031	0.042202	0.140367	0.319266	1.129150	1.510620	-12.207031
C:\Users\cware\Desktop\Steller25Nov\TagTesting25Nov2013\M8.DSG	11-1-2013	14:54:10	172180.000000	3443.600000	1.000000	0.070313	-0.476563	0.041284	0.140367	0.320183	0.656128	3.768921	-12.588501
C:\Users\cware\Desktop\Steller25Nov\TagTesting25Nov2013\M8.DSG	11-1-2013	14:54:10	172181.000000	3443.620000	1.015625	0.066406	-0.460938	0.041284	0.141284	0.319266	1.617432	2.990723	-12.786865
C:\Users\cware\Desktop\Steller25Nov\TagTesting25Nov2013\M8.DSG	11-1-2013	14:54:10	172182.000000	3443.640000	1.015625	0.066406	-0.460938	0.041284	0.144037	0.319266	5.187988	3.097534	-11.596680
C:\Users\cware\Desktop\Steller25Nov\TagTesting25Nov2013\M8.DSG	11-1-2013	14:54:10	172183.000000	3443.660000	0.992188	0.070313	-0.441406	0.040367	0.144954	0.318349	6.240845	1.739502	-10.681152
C:\Users\cware\Desktop\Steller25Nov\TagTesting25Nov2013\M8.DSG	11-1-2013	14:54:10	172184.000000	3443.680000	0.976563	0.070313	-0.464844	0.040367	0.146789	0.319266	4.669189	0.671387	-11.398315
C:\Users\cware\Desktop\Steller25Nov\TagTesting25Nov2013\M8.DSG	11-1-2013	14:54:10	172185.000000	3443.700000	0.972656	0.066406	-0.457031	0.040367	0.148624	0.319266	3.555298	2.426147	-12.130737
C:\Users\cware\Desktop\Steller25Nov\TagTesting25Nov2013\M8.DSG	11-1-2013	14:54:10	172186.000000	3443.720000	0.992188	0.042969	-0.457031	0.040367	0.148624	0.318349	2.426147	3.707886	-10.421753
C:\Users\cware\Desktop\Steller25Nov\TagTesting25Nov2013\M8.DSG	11-1-2013	14:54:10	172187.000000	3443.740000	1.015625	0.046875	-0.437500	0.039450	0.149541	0.318349	0.320435	1.876831	-7.522583
C:\Users\cware\Desktop\Steller25Nov\TagTesting25Nov2013\M8.DSG	11-1-2013	14:54:10	172188.000000	3443.760000	1.027344	0.035156	-0.437500	0.039450	0.151376	0.318349	-1.586914	-1.220703	-5.249023
C:\Users\cware\Desktop\Steller25Nov\TagTesting25Nov2013\M8.DSG	11-1-2013	14:54:10	172189.000000	3443.780000	1.003906	0.023438	-0.464844	0.039450	0.150459	0.317431	-0.900269	-2.151489	-4.211426
C:\Users\cware\Desktop\Steller25Nov\TagTesting25Nov2013\M8.DSG	11-1-2013	14:54:10	172190.000000	3443.800000	0.996094	0.003906	-0.464844	0.040367	0.151376	0.319266	1.312256	-1.770020	-4.638672
C:\Users\cware\Desktop\Steller25Nov\TagTesting25Nov2013\M8.DSG	11-1-2013	14:54:10	172191.000000	3443.820000	1.003906	0.007813	-0.464844	0.039450	0.153211	0.318349	3.280640	-3.448486	-3.997803
C:\Users\cware\Desktop\Steller25Nov\TagTesting25Nov2013\M8.DSG	11-1-2013	14:54:10	172192.000000	3443.840000	1.003906	0.003906	-0.460938	0.040367	0.154128	0.318349	2.746582	-3.463745	-1.510620
C:\Users\cware\Desktop\Steller25Nov\TagTesting25Nov2013\M8.DSG	11-1-2013	14:54:10	172193.000000	3443.860000	1.000000	0.007813	-0.437500	0.040367	0.154128	0.320183	0.686646	-3.402710	1.754761
C:\Users\cware\Desktop\Steller25Nov\TagTesting25Nov2013\M8.DSG	11-1-2013	14:54:10	172194.000000	3443.880000	1.000000	0.000000	-0.449219	0.040367	0.154128	0.319266	-0.503540	-4.089355	2.639771
C:\Users\cware\Desktop\Steller25Nov\TagTesting25Nov2013\M8.DSG	11-1-2013	14:54:10	172195.000000	3443.900000	1.019531	0.007813	-0.464844	0.041284	0.155046	0.319266	0.396729	-5.493164	2.944946
C:\Users\cware\Desktop\Steller25Nov\TagTesting25Nov2013\M8.DSG	11-1-2013	14:54:10	172196.000000	3443.920000	1.019531	0.011719	-0.457031	0.041284	0.155046	0.319266	1.831055	-5.340576	3.250122
C:\Users\cware\Desktop\Steller25Nov\TagTesting25Nov2013\M8.DSG	11-1-2013	14:54:10	172197.000000	3443.940000	1.003906	0.019531	-0.457031	0.041284	0.155046	0.320183	2.868652	-4.486084	3.295898
C:\Users\cware\Desktop\Steller25Nov\TagTesting25Nov2013\M8.DSG	11-1-2013	14:54:10	172198.000000	3443.960000	1.000000	0.031250	-0.449219	0.042202	0.155963	0.320183	2.731323	-4.119873	3.158569
C:\Users\cware\Desktop\Steller25Nov\TagTesting25Nov2013\M8.DSG	11-1-2013	14:54:10	172199.000000	3443.980000	1.011719	0.054688	-0.457031	0.041284	0.155963	0.320183	1.464844	-4.425049	2.929688
C:\Users\cware\Desktop\Steller25Nov\TagTesting25Nov2013\M8.DSG	11-1-2013	14:54:10	172200.000000	3444.000000	1.015625	0.050781	-0.468750	0.041284	0.156881	0.320183	0.518799	-5.249023	2.777100
C:\Users\cware\Desktop\Steller25Nov\TagTesting25Nov2013\M8.DSG	11-1-2013	14:54:10	172201.000000	3444.020000	1.027344	0.042969	-0.484375	0.042202	0.156881	0.321101	2.166748	-6.774902	3.189087
C:\Users\cware\Desktop\Steller25Nov\TagTesting25Nov2013\M8.DSG	11-1-2013	14:54:10	172202.000000	3444.040000	1.019531	0.039063	-0.472656	0.043119	0.156881	0.321101	4.623413	-5.111694	4.669189
C:\Users\cware\Desktop\Steller25Nov\TagTesting25Nov2013\M8.DSG	11-1-2013	14:54:10	172203.000000	3444.060000	1.003906	0.054688	-0.464844	0.043119	0.156881	0.322018	4.348755	-2.151489	4.867554
C:\Users\cware\Desktop\Steller25Nov\TagTesting25Nov2013\M8.DSG	11-1-2013	14:54:10	172204.000000	3444.080000	0.980469	0.058594	-0.464844	0.042202	0.159633	0.321101	1.296997	-1.800537	3.555298
C:\Users\cware\Desktop\Steller25Nov\TagTesting25Nov2013\M8.DSG	11-1-2013	14:54:10	172205.000000	3444.100000	0.988281	0.062500	-0.468750	0.043119	0.158716	0.322018	-1.953125	-1.708984	2.395630
C:\Users\cware\Desktop\Steller25Nov\TagTesting25Nov2013\M8.DSG	11-1-2013	14:54:10	172206.000000	3444.120000	1.003906	0.054688	-0.476563	0.043119	0.156881	0.322018	-2.212524	-1.556396	2.349854
C:\Users\cware\Desktop\Steller25Nov\TagTesting25Nov2013\M8.DSG	11-1-2013	14:54:10	172207.000000	3444.140000	1.003906	0.054688	-0.476563	0.043119	0.157798	0.321101	-0.228882	-0.350952	1.922607
C:\Users\cware\Desktop\Steller25Nov\TagTesting25Nov2013\M8.DSG	11-1-2013	14:54:10	172208.000000	3444.160000	1.000000	0.062500	-0.468750	0.043119	0.158716	0.322018	1.831055	-0.411987	1.327515
C:\Users\cware\Desktop\Steller25Nov\TagTesting25Nov2013\M8.DSG	11-1-2013	14:54:10	172209.000000	3444.180000	1.007813	0.078125	-0.464844	0.044037	0.159633	0.322018	4.150391	-2.105713	0.610352
C:\Users\cware\Desktop\Steller25Nov\TagTesting25Nov2013\M8.DSG	11-1-2013	14:54:10	172210.000000	3444.200000	1.003906	0.078125	-0.460938	0.042202	0.159633	0.322936	4.074097	-0.381470	-0.488281
C:\Users\cware\Desktop\Steller25Nov\TagTesting25Nov2013\M8.DSG	11-1-2013	14:54:10	172211.000000	3444.220000	0.992188	0.078125	-0.445313	0.042202	0.160550	0.322018	2.426147	-0.732422	-1.190186
C:\Users\cware\Desktop\Steller25Nov\TagTesting25Nov2013\M8.DSG	11-1-2013	14:54:10	172212.000000	3444.240000	0.992188	0.093750	-0.433594	0.042202	0.161468	0.320183	3.646851	-1.480103	-0.961304
C:\Users\cware\Desktop\Steller25Nov\TagTesting25Nov2013\M8.DSG	11-1-2013	14:54:10	172213.000000	3444.260000	0.984375	0.082031	-0.488281	0.042202	0.163303	0.321101	6.072998	0.854492	0.122070
C:\Users\cware\Desktop\Steller25Nov\TagTesting25Nov2013\M8.DSG	11-1-2013	14:54:10	172214.000000	3444.280000	0.984375	0.082031	-0.488281	0.041284	0.163303	0.322018	7.644653	3.021240	1.251221
C:\Users\cware\Desktop\Steller25Nov\TagTesting25Nov2013\M8.DSG	11-1-2013	14:54:10	172215.000000	3444.300000	1.011719	0.058594	-0.468750	0.042202	0.165138	0.321101	8.239746	3.829956	2.975464
C:\Users\cware\Desktop\Steller25Nov\TagTesting25Nov2013\M8.DSG	11-1-2013	14:54:10	172216.000000	3444.320000	1.031250	0.050781	-0.472656	0.041284	0.166055	0.321101	8.850098	2.334595	3.555298
C:\Users\cware\Desktop\Steller25Nov\TagTesting25Nov2013\M8.DSG	11-1-2013	14:54:10	172217.000000	3444.340000	1.050781	0.027344	-0.480469	0.041284	0.166972	0.320183	8.956909	-0.564575	3.005981
C:\Users\cware\Desktop\Steller25Nov\TagTesting25Nov2013\M8.DSG	11-1-2013	14:54:10	172218.000000	3444.360000	1.027344	0.011719	-0.468750	0.041284	0.167890	0.321101	9.582520	-2.609253	2.212524
C:\Users\cware\Desktop\Steller25Nov\TagTesting25Nov2013\M8.DSG	11-1-2013	14:54:10	172219.000000	3444.380000	1.015625	0.003906	-0.460938	0.040367	0.169725	0.321101	8.789063	-4.562378	1.586914
C:\Users\cware\Desktop\Steller25Nov\TagTesting25Nov2013\M8.DSG	11-1-2013	14:54:10	172220.000000	3444.400000	1.011719	0.015625	-0.472656	0.040367	0.170642	0.320183	7.980347	-5.981445	1.388550
C:\Users\cware\Desktop\Steller25Nov\TagTesting25Nov2013\M8.DSG	11-1-2013	14:54:10	172221.000000	3444.420000	1.000000	0.050781	-0.480469	0.041284	0.172477	0.321101	8.865356	-6.256104	1.220703
C:\Users\cware\Desktop\Steller25Nov\TagTesting25Nov2013\M8.DSG	11-1-2013	14:54:10	172222.000000	3444.440000	0.996094	0.062500	-0.476563	0.040367	0.174312	0.321101	11.535645	-5.645752	0.350952
C:\Users\cware\Desktop\Steller25Nov\TagTesting25Nov2013\M8.DSG	11-1-2013	14:54:10	172223.000000	3444.460000	0.992188	0.050781	-0.464844	0.042202	0.175229	0.321101	12.023926	-5.035400	-0.350952
C:\Users\cware\Desktop\Steller25Nov\TagTesting25Nov2013\M8.DSG	11-1-2013	14:54:10	172224.000000	3444.480000	0.988281	0.046875	-0.449219	0.043119	0.176147	0.321101	8.255005	-5.142212	0.625610
C:\Users\cware\Desktop\Steller25Nov\TagTesting25Nov2013\M8.DSG	11-1-2013	14:54:10	172225.000000	3444.500000	0.992188	0.027344	-0.464844	0.041284	0.177064	0.321101	4.104614	-4.638672	2.014160
C:\Users\cware\Desktop\Steller25Nov\TagTesting25Nov2013\M8.DSG	11-1-2013	14:54:10	172226.000000	3444.520000	1.003906	0.015625	-0.460938	0.044037	0.177064	0.322018	1.525879	-5.264282	2.441406
C:\Users\cware\Desktop\Steller25Nov\TagTesting25Nov2013\M8.DSG	11-1-2013	14:54:10	172227.000000	3444.540000	1.000000	0.007813	-0.468750	0.043119	0.177982	0.322936	2.014160	-6.835938	3.250122
C:\Users\cware\Desktop\Steller25Nov\TagTesting25Nov2013\M8.DSG	11-1-2013	14:54:10	172228.000000	3444.560000	0.996094	0.015625	-0.484375	0.043119	0.178899	0.322018	4.608154	-6.423950	3.295898
C:\Users\cware\Desktop\Steller25Nov\TagTesting25Nov2013\M8.DSG	11-1-2013	14:54:10	172229.000000	3444.580000	0.992188	0.019531	-0.476563	0.044037	0.178899	0.322018	6.607056	-7.980347	2.914429
C:\Users\cware\Desktop\Steller25Nov\TagTesting25Nov2013\M8.DSG	11-1-2013	14:54:10	172230.000000	3444.600000	1.000000	0.031250	-0.500000	0.044954	0.179817	0.322936	9.170532	-7.904053	2.929688
C:\Users\cware\Desktop\Steller25Nov\TagTesting25Nov2013\M8.DSG	11-1-2013	14:54:10	172231.000000	3444.620000	0.992188	0.039063	-0.515625	0.044954	0.180734	0.323853	8.483887	-4.638672	4.943848
C:\Users\cware\Desktop\Steller25Nov\TagTesting25Nov2013\M8.DSG	11-1-2013	14:54:10	172232.000000	3444.640000	0.996094	0.050781	-0.492188	0.044037	0.180734	0.324771	3.143311	-3.906250	6.317139
C:\Users\cware\Desktop\Steller25Nov\TagTesting25Nov2013\M8.DSG	11-1-2013	14:54:10	172233.000000	3444.660000	1.000000	0.054688	-0.484375	0.044037	0.181651	0.323853	-3.936768	-5.218506	7.263184
C:\Users\cware\Desktop\Steller25Nov\TagTesting25Nov2013\M8.DSG	11-1-2013	14:54:10	172234.000000	3444.680000	1.003906	0.042969	-0.492188	0.044954	0.180734	0.324771	-4.608154	-4.699707	6.408691
C:\Users\cware\Desktop\Steller25Nov\TagTesting25Nov2013\M8.DSG	11-1-2013	14:54:10	172235.000000	3444.700000	0.996094	0.031250	-0.515625	0.044954	0.180734	0.324771	-0.869751	-3.738403	5.279541
C:\Users\cware\Desktop\Steller25Nov\TagTesting25Nov2013\M8.DSG	11-1-2013	14:54:10	172236.000000	3444.720000	0.996094	0.046875	-0.511719	0.045872	0.179817	0.325688	2.273560	-5.752563	5.187988
C:\Users\cware\Desktop\Steller25Nov\TagTesting25Nov2013\M8.DSG	11-1-2013	14:54:10	172237.000000	3444.740000	0.992188	0.042969	-0.511719	0.045872	0.178899	0.325688	3.799438	-5.218506	5.508423
C:\Users\cware\Desktop\Steller25Nov\TagTesting25Nov2013\M8.DSG	11-1-2013	14:54:10	172238.000000	3444.760000	0.988281	0.039063	-0.511719	0.045872	0.180734	0.325688	2.838135	-5.371094	5.874634
C:\Users\cware\Desktop\Steller25Nov\TagTesting25Nov2013\M8.DSG	11-1-2013	14:54:10	172239.000000	3444.780000	0.972656	0.054688	-0.503906	0.046789	0.180734	0.325688	0.778198	-6.607056	4.898071
C:\Users\cware\Desktop\Steller25Nov\TagTesting25Nov2013\M8.DSG	11-1-2013	14:54:10	172240.000000	3444.800000	0.972656	0.054688	-0.519531	0.046789	0.179817	0.326606	0.320435	-5.462646	4.150391
C:\Users\cware\Desktop\Steller25Nov\TagTesting25Nov2013\M8.DSG	11-1-2013	14:54:10	172241.000000	3444.820000	0.949219	0.027344	-0.527344	0.045872	0.179817	0.327523	0.213623	-2.334595	4.272461
C:\Users\cware\Desktop\Steller25Nov\TagTesting25Nov2013\M8.DSG	11-1-2013	14:54:10	172242.000000	3444.840000	0.957031	0.023438	-0.515625	0.046789	0.179817	0.326606	-0.381470	-0.183105	5.493164
C:\Users\cware\Desktop\Steller25Nov\TagTesting25Nov2013\M8.DSG	11-1-2013	14:54:10	172243.000000	3444.860000	0.972656	0.070313	-0.519531	0.046789	0.179817	0.326606	0.076294	2.944946	7.049561
C:\Users\cware\Desktop\Steller25Nov\TagTesting25Nov2013\M8.DSG	11-1-2013	14:54:10	172244.000000	3444.880000	0.972656	0.070313	-0.519531	0.044954	0.179817	0.326606	-1.251221	2.487183	6.973267
C:\Users\cware\Desktop\Steller25Nov\TagTesting25Nov2013\M8.DSG	11-1-2013	14:54:10	172245.000000	3444.900000	0.964844	0.109375	-0.527344	0.045872	0.178899	0.325688	-4.211426	1.556396	5.310059
C:\Users\cware\Desktop\Steller25Nov\TagTesting25Nov2013\M8.DSG	11-1-2013	14:54:10	172246.000000	3444.920000	0.953125	0.125000	-0.542969	0.045872	0.177982	0.326606	-4.486084	1.373291	3.326416
C:\Users\cware\Desktop\Steller25Nov\TagTesting25Nov2013\M8.DSG	11-1-2013	14:54:10	172247.000000	3444.940000	0.949219	0.140625	-0.535156	0.044954	0.177064	0.325688	-0.900269	3.005981	2.243042
C:\Users\cware\Desktop\Steller25Nov\TagTesting25Nov2013\M8.DSG	11-1-2013	14:54:10	172248.000000	3444.960000	0.957031	0.148438	-0.527344	0.044954	0.178899	0.325688	2.365112	5.661011	2.029419
C:\Users\cware\Desktop\Steller25Nov\TagTesting25Nov2013\M8.DSG	11-1-2013	14:54:10	172249.000000	3444.980000	0.984375	0.152344	-0.503906	0.044037	0.177982	0.325688	4.791260	5.630493	1.327515
C:\Users\cware\Desktop\Steller25Nov\TagTesting25Nov2013\M8.DSG	11-1-2013	14:54:10	172250.000000	3445.000000	0.988281	0.140625	-0.496094	0.043119	0.179817	0.325688	4.669189	4.776001	0.381470
C:\Users\cware\Desktop\Steller25Nov\TagTesting25Nov2013\M8.DSG	11-1-2013	14:54:10	172251.000000	3445.020000	0.980469	0.144531	-0.480469	0.043119	0.179817	0.323853	1.983643	4.028320	0.289917
C:\Users\cware\Desktop\Steller25Nov\TagTesting25Nov2013\M8.DSG	11-1-2013	14:54:10	172252.000000	3445.040000	0.976563	0.140625	-0.492188	0.042202	0.179817	0.324771	0.946045	3.189087	-0.411987
C:\Users\cware\Desktop\Steller25Nov\TagTesting25Nov2013\M8.DSG	11-1-2013	14:54:10	172253.000000	3445.060000	0.972656	0.128906	-0.503906	0.042202	0.179817	0.323853	2.517700	4.135132	-1.007080
C:\Users\cware\Desktop\Steller25Nov\TagTesting25Nov2013\M8.DSG	11-1-2013	14:54:10	172254.000000	3445.080000	0.988281	0.113281	-0.500000	0.042202	0.179817	0.323853	3.890991	5.538940	-0.732422
C:\Users\cware\Desktop\Steller25Nov\TagTesting25Nov2013\M8.DSG	11-1-2013	14:54:10	172255.000000	3445.100000	1.000000	0.109375	-0.468750	0.041284	0.180734	0.322018	3.356934	4.989624	-0.213623
C:\Users\cware\Desktop\Steller25Nov\TagTesting25Nov2013\M8.DSG	11-1-2013	14:54:10	172256.000000	3445.120000	1.007813	0.109375	-0.457031	0.041284	0.180734	0.323853	2.655029	2.670288	-0.091553
C:\Users\cware\Desktop\Steller25Nov\TagTesting25Nov2013\M8.DSG	11-1-2013	14:54:10	172257.000000	3445.140000	1.003906	0.117188	-0.468750	0.039450	0.181651	0.322936	1.144409	0.671387	-0.823975
C:\Users\cware\Desktop\Steller25Nov\TagTesting25Nov2013\M8.DSG	11-1-2013	14:54:10	172258.000000	3445.160000	0.992188	0.121094	-0.488281	0.040367	0.181651	0.323853	2.090454	0.793457	-3.143311
C:\Users\cware\Desktop\Steller25Nov\TagTesting25Nov2013\M8.DSG	11-1-2013	14:54:10	172259.000000	3445.180000	0.976563	0.125000	-0.500000	0.038532	0.182569	0.323853	3.067017	2.593994	-4.867554
C:\Users\cware\Desktop\Steller25Nov\TagTesting25Nov2013\M8.DSG	11-1-2013	14:54:10	172260.000000	3445.200000	0.964844	0.089844	-0.492188	0.039450	0.184404	0.322018	2.563477	4.043579	-4.852295
C:\Users\cware\Desktop\Steller25Nov\TagTesting25Nov2013\M8.DSG	11-1-2013	14:54:10	172261.000000	3445.220000	0.972656	0.074219	-0.480469	0.037615	0.184404	0.322936	1.419067	4.135132	-3.433228
C:\Users\cware\Desktop\Steller25Nov\TagTesting25Nov2013\M8.DSG	11-1-2013	14:54:10	172262.000000	3445.240000	0.984375	0.085938	-0.476563	0.038532	0.184404	0.322018	-0.015259	3.051758	-2.349854
C:\Users\cware\Desktop\Steller25Nov\TagTesting25Nov2013\M8.DSG	11-1-2013	14:54:10	172263.000000	3445.260000	1.000000	0.085938	-0.492188	0.038532	0.185321	0.321101	-1.495361	0.320435	-2.838135
C:\Users\cware\Desktop\Steller25Nov\TagTesting25Nov2013\M8.DSG	11-1-2013	14:54:10	172264.000000	3445.280000	1.000000	0.070313	-0.480469	0.037615	0.185321	0.321101	-1.892090	-1.342773	-3.295898
C:\Users\cware\Desktop\Steller25Nov\TagTesting25Nov2013\M8.DSG	11-1-2013	14:54:10	172265.000000	3445.300000	1.000000	0.050781	-0.468750	0.036697	0.185321	0.321101	-2.777100	-1.983643	-1.541138
C:\Users\cware\Desktop\Steller25Nov\TagTesting25Nov2013\M8.DSG	11-1-2013	14:54:10	172266.000000	3445.320000	1.003906	0.042969	-0.468750	0.038532	0.184404	0.320183	-3.128052	-1.861572	-0.274658
C:\Users\cware\Desktop\Steller25Nov\TagTesting25Nov2013\M8.DSG	11-1-2013	14:54:10	172267.000000	3445.340000	1.007813	0.046875	-0.476563	0.038532	0.186239	0.321101	-3.021240	-0.595093	-0.564575
C:\Users\cware\Desktop\Steller25Nov\TagTesting25Nov2013\M8.DSG	11-1-2013	14:54:10	172268.000000	3445.360000	1.000000	0.062500	-0.484375	0.038532	0.183486	0.322018	-4.196167	0.930786	-1.327515
C:\Users\cware\Desktop\Steller25Nov\TagTesting25Nov2013\M8.DSG	11-1-2013	14:54:10	172269.000000	3445.380000	0.980469	0.093750	-0.488281	0.038532	0.184404	0.321101	-6.164551	2.304077	-2.655029
C:\Users\cware\Desktop\Steller25Nov\TagTesting25Nov2013\M8.DSG	11-1-2013	14:54:10	172270.000000	3445.400000	0.972656	0.117188	-0.488281	0.038532	0.183486	0.321101	-6.423950	2.914429	-2.868652
C:\Users\cware\Desktop\Steller25Nov\TagTesting25Nov2013\M8.DSG	11-1-2013	14:54:10	172271.000000	3445.420000	0.968750	0.152344	-0.480469	0.037615	0.184404	0.321101	-5.844116	3.326416	-2.944946
C:\Users\cware\Desktop\Steller25Nov\TagTesting25Nov2013\M8.DSG	11-1-2013	14:54:10	172272.000000	3445.440000	0.984375	0.175781	-0.492188	0.036697	0.183486	0.320183	-5.569458	3.540039	-3.707886
C:\Users\cware\Desktop\Steller25Nov\TagTesting25Nov2013\M8.DSG	11-1-2013	14:54:10	172273.000000	3445.460000	0.996094	0.183594	-0.488281	0.037615	0.184404	0.320183	-3.311157	2.593994	-3.723145
C:\Users\cware\Desktop\Steller25Nov\TagTesting25Nov2013\M8.DSG	11-1-2013	14:54:10	172274.000000	3445.480000	0.996094	0.156250	-0.472656	0.036697	0.184404	0.320183	0.427246	4.699707	-3.433228
C:\Users\cware\Desktop\Steller25Nov\TagTesting25Nov2013\M8.DSG	11-1-2013	14:54:10	172275.000000	3445.500000	0.988281	0.113281	-0.480469	0.035780	0.183486	0.320183	3.326416	7.995605	-3.662109
C:\Users\cware\Desktop\Steller25Nov\TagTesting25Nov2013\M8.DSG	11-1-2013	14:54:10	172276.000000	3445.520000	0.988281	0.113281	-0.480469	0.035780	0.184404	0.319266	3.875732	8.117676	-4.226685
C:\Users\cware\Desktop\Steller25Nov\TagTesting25Nov2013\M8.DSG	11-1-2013	14:54:10	172277.000000	3445.540000	0.992188	0.136719	-0.476563	0.034862	0.185321	0.318349	3.189087	5.874634	-5.325317
C:\Users\cware\Desktop\Steller25Nov\TagTesting25Nov2013\M8.DSG	11-1-2013	14:54:10	172278.000000	3445.560000	0.992188	0.140625	-0.488281	0.034862	0.186239	0.319266	2.273560	4.455566	-6.561279
C:\Users\cware\Desktop\Steller25Nov\TagTesting25Nov2013\M8.DSG	11-1-2013	14:54:10	172279.000000	3445.580000	0.996094	0.136719	-0.492188	0.034862	0.188073	0.316514	0.701904	4.196167	-7.034302
C:\Users\cware\Desktop\Steller25Nov\TagTesting25Nov2013\M8.DSG	11-1-2013	14:54:10	172280.000000	3445.600000	0.996094	0.109375	-0.484375	0.033945	0.188073	0.318349	0.839233	4.150391	-7.431030
C:\Users\cware\Desktop\Steller25Nov\TagTesting25Nov2013\M8.DSG	11-1-2013	14:54:10	172281.000000	3445.620000	0.992188	0.078125	-0.476563	0.033028	0.188991	0.317431	3.173828	6.759644	-6.805420
C:\Users\cware\Desktop\Steller25Nov\TagTesting25Nov2013\M8.DSG	11-1-2013	14:54:10	172282.000000	3445.640000	0.992188	0.054688	-0.460938	0.033945	0.189908	0.316514	5.752563	7.888794	-6.881714
C:\Users\cware\Desktop\Steller25Nov\TagTesting25Nov2013\M8.DSG	11-1-2013	14:54:10	172283.000000	3445.660000	1.003906	0.054688	-0.453125	0.033028	0.190826	0.315596	7.553101	7.019043	-7.110596
C:\Users\cware\Desktop\Steller25Nov\TagTesting25Nov2013\M8.DSG	11-1-2013	14:54:10	172284.000000	3445.680000	1.003906	0.062500	-0.460938	0.032110	0.192661	0.316514	6.881714	6.774902	-7.141113
C:\Users\cware\Desktop\Steller25Nov\TagTesting25Nov2013\M8.DSG	11-1-2013	14:54:10	172285.000000	3445.700000	1.000000	0.082031	-0.449219	0.031193	0.193578	0.314679	3.540039	6.561279	-7.202148
C:\Users\cware\Desktop\Steller25Nov\TagTesting25Nov2013\M8.DSG	11-1-2013	14:54:10	172286.000000	3445.720000	1.011719	0.089844	-0.453125	0.030275	0.194495	0.314679	1.693726	5.920410	-7.308960
C:\Users\cware\Desktop\Steller25Nov\TagTesting25Nov2013\M8.DSG	11-1-2013	14:54:10	172287.000000	3445.740000	1.015625	0.089844	-0.457031	0.030275	0.195413	0.313761	2.746582	5.661011	-7.141113
C:\Users\cware\Desktop\Steller25Nov\TagTesting25Nov2013\M8.DSG	11-1-2013	14:54:10	172288.000000	3445.760000	1.000000	0.097656	-0.445313	0.030275	0.196330	0.312844	3.601074	7.522583	-5.645752
C:\Users\cware\Desktop\Steller25Nov\TagTesting25Nov2013\M8.DSG	11-1-2013	14:54:10	172289.000000	3445.780000	1.000000	0.097656	-0.433594	0.029358	0.196330	0.311927	3.753662	7.202148	-4.287720
C:\Users\cware\Desktop\Steller25Nov\TagTesting25Nov2013\M8.DSG	11-1-2013	14:54:10	172290.000000	3445.800000	1.007813	0.085938	-0.425781	0.028440	0.197248	0.311927	1.647949	5.905151	-4.226685
C:\Users\cware\Desktop\Steller25Nov\TagTesting25Nov2013\M8.DSG	11-1-2013	14:54:10	172291.000000	3445.820000	1.023438	0.054688	-0.437500	0.027523	0.198165	0.310092	2.227783	3.219604	-5.050659
C:\Users\cware\Desktop\Steller25Nov\TagTesting25Nov2013\M8.DSG	11-1-2013	14:54:10	172292.000000	3445.840000	1.015625	0.027344	-0.445313	0.028440	0.199083	0.310092	4.501343	2.471924	-5.584717
C:\Users\cware\Desktop\Steller25Nov\TagTesting25Nov2013\M8.DSG	11-1-2013	14:54:10	172293.000000	3445.860000	1.015625	0.015625	-0.433594	0.028440	0.200000	0.310092	6.347656	0.152588	-5.813599
C:\Users\cware\Desktop\Steller25Nov\TagTesting25Nov2013\M8.DSG	11-1-2013	14:54:10	172294.000000	3445.880000	1.027344	0.039063	-0.421875	0.028440	0.200917	0.311009	6.759644	-1.434326	-4.959106
C:\Users\cware\Desktop\Steller25Nov\TagTesting25Nov2013\M8.DSG	11-1-2013	14:54:10	172295.000000	3445.900000	1.031250	0.042969	-0.429688	0.028440	0.201835	0.310092	6.225586	-1.144409	-3.768921
C:\Users\cware\Desktop\Steller25Nov\TagTesting25Nov2013\M8.DSG	11-1-2013	14:54:10	172296.000000	3445.920000	1.019531	0.042969	-0.433594	0.029358	0.202752	0.309174	5.218506	-0.701904	-2.685547
C:\Users\cware\Desktop\Steller25Nov\TagTesting25Nov2013\M8.DSG	11-1-2013	14:54:10	172297.000000	3445.940000	1.035156	0.031250	-0.433594	0.028440	0.203670	0.310092	5.126953	-2.853394	-1.220703
C:\Users\cware\Desktop\Steller25Nov\TagTesting25Nov2013\M8.DSG	11-1-2013	14:54:10	172298.000000	3445.960000	1.031250	0.019531	-0.429688	0.028440	0.202752	0.309174	6.622314	-3.631592	-0.610352
C:\Users\cware\Desktop\Steller25Nov\TagTesting25Nov2013\M8.DSG	11-1-2013	14:54:10	172299.000000	3445.980000	1.027344	0.027344	-0.425781	0.029358	0.204587	0.311009	6.759644	-5.844116	-0.122070
C:\Users\cware\Desktop\Steller25Nov\TagTesting25Nov2013\M8.DSG	11-1-2013	14:54:10	172300.000000	3446.000000	1.031250	0.039063	-0.421875	0.028440	0.205505	0.309174	6.011963	-8.621216	-0.488281
C:\Users\cware\Desktop\Steller25Nov\TagTesting25Nov2013\M8.DSG	11-1-2013	14:54:10	172301.000000	3446.020000	1.035156	0.039063	-0.437500	0.031193	0.205505	0.309174	5.889893	-9.597778	-0.976563
C:\Users\cware\Desktop\Steller25Nov\TagTesting25Nov2013\M8.DSG	11-1-2013	14:54:10	172302.000000	3446.040000	1.027344	0.042969	-0.437500	0.030275	0.205505	0.310092	4.653931	-9.078979	0.320435
C:\Users\cware\Desktop\Steller25Nov\TagTesting25Nov2013\M8.DSG	11-1-2013	14:54:10	172303.000000	3446.060000	1.011719	0.054688	-0.429688	0.030275	0.206422	0.311009	-0.030518	-8.987427	2.990723
C:\Users\cware\Desktop\Steller25Nov\TagTesting25Nov2013\M8.DSG	11-1-2013	14:54:10	172304.000000	3446.080000	1.011719	0.066406	-0.441406	0.031193	0.204587	0.311009	-3.692627	-8.987427	4.104614
C:\Users\cware\Desktop\Steller25Nov\TagTesting25Nov2013\M8.DSG	11-1-2013	14:54:10	172305.000000	3446.100000	1.000000	0.062500	-0.476563	0.032110	0.204587	0.312844	-2.639771	-9.490967	3.372192
C:\Users\cware\Desktop\Steller25Nov\TagTesting25Nov2013\M8.DSG	11-1-2013	14:54:10	172306.000000	3446.120000	1.000000	0.062500	-0.476563	0.032110	0.204587	0.312844	1.266479	-7.263184	3.143311
C:\Users\cware\Desktop\Steller25Nov\TagTesting25Nov2013\M8.DSG	11-1-2013	14:54:10	172307.000000	3446.140000	0.980469	0.062500	-0.464844	0.033028	0.204587	0.312844	2.822876	-4.837036	3.479004
C:\Users\cware\Desktop\Steller25Nov\TagTesting25Nov2013\M8.DSG	11-1-2013	14:54:10	172308.000000	3446.160000	0.996094	0.066406	-0.460938	0.033945	0.203670	0.312844	0.045776	-4.043579	3.997803
C:\Users\cware\Desktop\Steller25Nov\TagTesting25Nov2013\M8.DSG	11-1-2013	14:54:10	172309.000000	3446.180000	0.996094	0.078125	-0.457031	0.033028	0.204587	0.313761	-5.187988	-5.187988	5.264282
C:\Users\cware\Desktop\Steller25Nov\TagTesting25Nov2013\M8.DSG	11-1-2013	14:54:10	172310.000000	3446.200000	1.000000	0.078125	-0.484375	0.033945	0.202752	0.313761	-7.064819	-5.081177	5.981445
C:\Users\cware\Desktop\Steller25Nov\TagTesting25Nov2013\M8.DSG	11-1-2013	14:54:10	172311.000000	3446.220000	1.000000	0.078125	-0.488281	0.033945	0.201835	0.314679	-4.821777	-4.180908	6.637573
C:\Users\cware\Desktop\Steller25Nov\TagTesting25Nov2013\M8.DSG	11-1-2013	14:54:10	172312.000000	3446.240000	1.000000	0.074219	-0.496094	0.033945	0.200000	0.314679	-2.288818	-5.371094	7.202148
C:\Users\cware\Desktop\Steller25Nov\TagTesting25Nov2013\M8.DSG	11-1-2013	14:54:10	172313.000000	3446.260000	0.992188	0.070313	-0.484375	0.034862	0.200000	0.314679	-0.350952	-7.659912	7.415771
C:\Users\cware\Desktop\Steller25Nov\TagTesting25Nov2013\M8.DSG	11-1-2013	14:54:10	172314.000000	3446.280000	0.992188	0.070313	-0.492188	0.034862	0.198165	0.315596	0.778198	-9.078979	7.278442
C:\Users\cware\Desktop\Steller25Nov\TagTesting25Nov2013\M8.DSG	11-1-2013	14:54:10	172315.000000	3446.300000	0.992188	0.074219	-0.500000	0.034862	0.199083	0.314679	2.014160	-9.872437	7.476807
C:\Users\cware\Desktop\Steller25Nov\TagTesting25Nov2013\M8.DSG	11-1-2013	14:54:10	172316.000000	3446.320000	0.992188	0.093750	-0.488281	0.034862	0.198165	0.316514	1.678467	-10.070801	8.789063
C:\Users\cware\Desktop\Steller25Nov\TagTesting25Nov2013\M8.DSG	11-1-2013	14:54:10	172317.000000	3446.340000	0.984375	0.109375	-0.484375	0.036697	0.199083	0.316514	1.007080	-9.307861	11.001587
C:\Users\cware\Desktop\Steller25Nov\TagTesting25Nov2013\M8.DSG	11-1-2013	14:54:10	172318.000000	3446.360000	0.984375	0.128906	-0.472656	0.037615	0.196330	0.319266	0.991821	-10.086060	11.169434
C:\Users\cware\Desktop\Steller25Nov\TagTesting25Nov2013\M8.DSG	11-1-2013	14:54:10	172319.000000	3446.380000	0.984375	0.132813	-0.480469	0.036697	0.197248	0.318349	1.998901	-10.986328	10.604858
C:\Users\cware\Desktop\Steller25Nov\TagTesting25Nov2013\M8.DSG	11-1-2013	14:54:10	172320.000000	3446.400000	0.992188	0.132813	-0.496094	0.035780	0.196330	0.319266	2.929688	-13.259888	10.559082
C:\Users\cware\Desktop\Steller25Nov\TagTesting25Nov2013\M8.DSG	11-1-2013	14:54:10	172321.000000	3446.420000	0.984375	0.144531	-0.484375	0.038532	0.197248	0.321101	4.974365	-13.458252	11.581421
C:\Users\cware\Desktop\Steller25Nov\TagTesting25Nov2013\M8.DSG	11-1-2013	14:54:10	172322.000000	3446.440000	0.980469	0.152344	-0.488281	0.038532	0.197248	0.320183	6.042480	-14.083862	12.191772
C:\Users\cware\Desktop\Steller25Nov\TagTesting25Nov2013\M8.DSG	11-1-2013	14:54:10	172323.000000	3446.460000	0.964844	0.144531	-0.492188	0.039450	0.196330	0.321101	4.440308	-12.084961	13.137817
C:\Users\cware\Desktop\Steller25Nov\TagTesting25Nov2013\M8.DSG	11-1-2013	14:54:10	172324.000000	3446.480000	0.972656	0.156250	-0.503906	0.040367	0.195413	0.322018	2.639771	-10.482788	13.076782
C:\Users\cware\Desktop\Steller25Nov\TagTesting25Nov2013\M8.DSG	11-1-2013	14:54:10	172325.000000	3446.500000	0.968750	0.152344	-0.511719	0.042202	0.194495	0.322936	1.464844	-6.652832	13.473511
C:\Users\cware\Desktop\Steller25Nov\TagTesting25Nov2013\M8.DSG	11-1-2013	14:54:10	172326.000000	3446.520000	0.960938	0.164063	-0.511719	0.042202	0.194495	0.322936	0.320435	-3.707886	13.046265
C:\Users\cware\Desktop\Steller25Nov\TagTesting25Nov2013\M8.DSG	11-1-2013	14:54:10	172327.000000	3446.540000	0.972656	0.164063	-0.511719	0.041284	0.194495	0.322936	1.159668	-5.691528	11.138916
C:\Users\cware\Desktop\Steller25Nov\TagTesting25Nov2013\M8.DSG	11-1-2013	14:54:10	172328.000000	3446.560000	0.984375	0.167969	-0.511719	0.042202	0.193578	0.322936	2.059937	-7.888794	9.170532
C:\Users\cware\Desktop\Steller25Nov\TagTesting25Nov2013\M8.DSG	11-1-2013	14:54:10	172329.000000	3446.580000	0.984375	0.164063	-0.523438	0.042202	0.193578	0.323853	2.792358	-9.796143	7.553101
C:\Users\cware\Desktop\Steller25Nov\TagTesting25Nov2013\M8.DSG	11-1-2013	14:54:10	172330.000000	3446.600000	0.968750	0.160156	-0.531250	0.041284	0.194495	0.324771	2.792358	-9.552002	6.958008
C:\Users\cware\Desktop\Steller25Nov\TagTesting25Nov2013\M8.DSG	11-1-2013	14:54:10	172331.000000	3446.620000	0.945313	0.164063	-0.539063	0.042202	0.193578	0.324771	3.585815	-7.919312	6.546021
C:\Users\cware\Desktop\Steller25Nov\TagTesting25Nov2013\M8.DSG	11-1-2013	14:54:10	172332.000000	3446.640000	0.957031	0.167969	-0.527344	0.043119	0.192661	0.324771	3.631592	-6.362915	7.080078
C:\Users\cware\Desktop\Steller25Nov\TagTesting25Nov2013\M8.DSG	11-1-2013	14:54:10	172333.000000	3446.660000	0.960938	0.167969	-0.527344	0.044037	0.193578	0.325688	2.029419	-6.149292	7.675171
C:\Users\cware\Desktop\Steller25Nov\TagTesting25Nov2013\M8.DSG	11-1-2013	14:54:10	172334.000000	3446.680000	0.960938	0.171875	-0.519531	0.043119	0.193578	0.325688	0.564575	-6.515503	7.629395
C:\Users\cware\Desktop\Steller25Nov\TagTesting25Nov2013\M8.DSG	11-1-2013	14:54:10	172335.000000	3446.700000	0.953125	0.171875	-0.531250	0.044037	0.193578	0.325688	0.335693	-7.888794	6.729126
C:\Users\cware\Desktop\Steller25Nov\TagTesting25Nov2013\M8.DSG	11-1-2013	14:54:10	172336.000000	3446.720000	0.949219	0.171875	-0.542969	0.044037	0.192661	0.326606	1.892090	-8.193970	5.538940
C:\Users\cware\Desktop\Steller25Nov\TagTesting25Nov2013\M8.DSG	11-1-2013	14:54:10	172337.000000	3446.740000	0.925781	0.167969	-0.542969	0.044954	0.193578	0.325688	4.028320	-6.790161	4.409790
C:\Users\cware\Desktop\Steller25Nov\TagTesting25Nov2013\M8.DSG	11-1-2013	14:54:10	172338.000000	3446.760000	0.925781	0.167969	-0.542969	0.044954	0.193578	0.327523	3.433228	-5.966187	3.753662
C:\Users\cware\Desktop\Steller25Nov\TagTesting25Nov2013\M8.DSG	11-1-2013	14:54:10	172339.000000	3446.780000	0.937500	0.171875	-0.554688	0.046789	0.193578	0.327523	2.151489	-5.706787	2.899170
C:\Users\cware\Desktop\Steller25Nov\TagTesting25Nov2013\M8.DSG	11-1-2013	14:54:10	172340.000000	3446.800000	0.925781	0.179688	-0.558594	0.045872	0.193578	0.327523	0.976563	-2.624512	2.410889
C:\Users\cware\Desktop\Steller25Nov\TagTesting25Nov2013\M8.DSG	11-1-2013	14:54:10	172341.000000	3446.820000	0.933594	0.191406	-0.558594	0.045872	0.194495	0.326606	0.091553	-0.671387	1.953125
C:\Users\cware\Desktop\Steller25Nov\TagTesting25Nov2013\M8.DSG	11-1-2013	14:54:10	172342.000000	3446.840000	0.929688	0.199219	-0.554688	0.045872	0.194495	0.327523	-0.137329	0.091553	1.663208
C:\Users\cware\Desktop\Steller25Nov\TagTesting25Nov2013\M8.DSG	11-1-2013	14:54:10	172343.000000	3446.860000	0.925781	0.210938	-0.558594	0.045872	0.194495	0.328440	1.022339	1.693726	1.296997
C:\Users\cware\Desktop\Steller25Nov\TagTesting25Nov2013\M8.DSG	11-1-2013	14:54:10	172344.000000	3446.880000	0.941406	0.222656	-0.550781	0.045872	0.193578	0.326606	1.876831	1.663208	1.419067
C:\Users\cware\Desktop\Steller25Nov\TagTesting25Nov2013\M8.DSG	11-1-2013	14:54:10	172345.000000	3446.900000	0.949219	0.210938	-0.550781	0.044037	0.195413	0.327523	3.738403	2.273560	1.296997
C:\Users\cware\Desktop\Steller25Nov\TagTesting25Nov2013\M8.DSG	11-1-2013	14:54:10	172346.000000	3446.920000	0.957031	0.203125	-0.546875	0.043119	0.196330	0.325688	4.821777	1.968384	1.281738
C:\Users\cware\Desktop\Steller25Nov\TagTesting25Nov2013\M8.DSG	11-1-2013	14:54:10	172347.000000	3446.940000	0.953125	0.199219	-0.546875	0.044037	0.196330	0.326606	4.226685	1.754761	1.220703
C:\Users\cware\Desktop\Steller25Nov\TagTesting25Nov2013\M8.DSG	11-1-2013	14:54:10	172348.000000	3446.960000	0.941406	0.203125	-0.550781	0.044954	0.198165	0.326606	3.997803	1.388550	0.823975
C:\Users\cware\Desktop\Steller25Nov\TagTesting25Nov2013\M8.DSG	11-1-2013	14:54:10	172349.000000	3446.980000	0.941406	0.207031	-0.546875	0.043119	0.198165	0.325688	3.540039	0.625610	0.534058
C:\Users\cware\Desktop\Steller25Nov\TagTesting25Nov2013\M8.DSG	11-1-2013	14:54:10	172350.000000	3447.000000	0.941406	0.195313	-0.558594	0.043119	0.199083	0.324771	3.921509	1.510620	-0.335693
C:\Users\cware\Desktop\Steller25Nov\TagTesting25Nov2013\M8.DSG	11-1-2013	14:54:10	172351.000000	3447.020000	0.953125	0.203125	-0.562500	0.044037	0.199083	0.324771	5.340576	0.198364	-1.358032
C:\Users\cware\Desktop\Steller25Nov\TagTesting25Nov2013\M8.DSG	11-1-2013	14:54:10	172352.000000	3447.040000	0.941406	0.187500	-0.558594	0.043119	0.200917	0.325688	5.493164	2.334595	-1.785278
C:\Users\cware\Desktop\Steller25Nov\TagTesting25Nov2013\M8.DSG	11-1-2013	14:54:10	172353.000000	3447.060000	0.949219	0.187500	-0.542969	0.042202	0.201835	0.324771	4.486084	2.838135	-2.349854
C:\Users\cware\Desktop\Steller25Nov\TagTesting25Nov2013\M8.DSG	11-1-2013	14:54:10	172354.000000	3447.080000	0.949219	0.195313	-0.539063	0.042202	0.202752	0.323853	3.051758	2.426147	-2.532959
C:\Users\cware\Desktop\Steller25Nov\TagTesting25Nov2013\M8.DSG	11-1-2013	14:54:10	172355.000000	3447.100000	0.953125	0.187500	-0.535156	0.041284	0.201835	0.323853	2.868652	1.647949	-2.578735
C:\Users\cware\Desktop\Steller25Nov\TagTesting25Nov2013\M8.DSG	11-1-2013	14:54:10	172356.000000	3447.120000	0.964844	0.179688	-0.539063	0.041284	0.204587	0.323853	4.119873	1.754761	-2.716064
C:\Users\cware\Desktop\Steller25Nov\TagTesting25Nov2013\M8.DSG	11-1-2013	14:54:10	172357.000000	3447.140000	0.960938	0.164063	-0.546875	0.040367	0.205505	0.323853	6.530762	0.915527	-2.899170
C:\Users\cware\Desktop\Steller25Nov\TagTesting25Nov2013\M8.DSG	11-1-2013	14:54:10	172358.000000	3447.160000	0.949219	0.167969	-0.539063	0.040367	0.206422	0.322936	7.247925	2.120972	-3.540039
C:\Users\cware\Desktop\Steller25Nov\TagTesting25Nov2013\M8.DSG	11-1-2013	14:54:10	172359.000000	3447.180000	0.960938	0.167969	-0.527344	0.040367	0.207339	0.322018	5.386353	1.678467	-5.493164
C:\Users\cware\Desktop\Steller25Nov\TagTesting25Nov2013\M8.DSG	11-1-2013	14:54:10	172360.000000	3447.200000	0.941406	0.164063	-0.535156	0.039450	0.207339	0.323853	3.555298	4.699707	-5.493164
C:\Users\cware\Desktop\Steller25Nov\TagTesting25Nov2013\M8.DSG	11-1-2013	14:54:10	172361.000000	3447.220000	0.937500	0.156250	-0.542969	0.038532	0.209174	0.321101	1.922607	5.447388	-4.531860
C:\Users\cware\Desktop\Steller25Nov\TagTesting25Nov2013\M8.DSG	11-1-2013	14:54:10	172362.000000	3447.240000	0.933594	0.160156	-0.546875	0.038532	0.209174	0.321101	0.732422	7.812500	-3.051758
C:\Users\cware\Desktop\Steller25Nov\TagTesting25Nov2013\M8.DSG	11-1-2013	14:54:10	172363.000000	3447.260000	0.933594	0.156250	-0.558594	0.037615	0.211009	0.320183	1.358032	10.620117	-1.480103
C:\Users\cware\Desktop\Steller25Nov\TagTesting25Nov2013\M8.DSG	11-1-2013	14:54:10	172364.000000	3447.280000	0.929688	0.144531	-0.550781	0.036697	0.211927	0.319266	2.899170	11.199951	-1.541138
C:\Users\cware\Desktop\Steller25Nov\TagTesting25Nov2013\M8.DSG	11-1-2013	14:54:10	172365.000000	3447.300000	0.933594	0.148438	-0.550781	0.035780	0.212844	0.318349	5.126953	10.467529	-2.700806
C:\Users\cware\Desktop\Steller25Nov\TagTesting25Nov2013\M8.DSG	11-1-2013	14:54:10	172366.000000	3447.320000	0.941406	0.156250	-0.546875	0.034862	0.212844	0.317431	5.523682	11.169434	-2.914429
C:\Users\cware\Desktop\Steller25Nov\TagTesting25Nov2013\M8.DSG	11-1-2013	14:54:10	172367.000000	3447.340000	0.960938	0.203125	-0.550781	0.033945	0.212844	0.315596	4.013062	11.215210	-2.151489
C:\Users\cware\Desktop\Steller25Nov\TagTesting25Nov2013\M8.DSG	11-1-2013	14:54:10	172368.000000	3447.360000	0.960938	0.203125	-0.550781	0.032110	0.214679	0.315596	3.311157	11.505127	-1.632690
C:\Users\cware\Desktop\Steller25Nov\TagTesting25Nov2013\M8.DSG	11-1-2013	14:54:10	172369.000000	3447.380000	0.968750	0.179688	-0.535156	0.032110	0.214679	0.313761	4.867554	10.604858	-2.822876
C:\Users\cware\Desktop\Steller25Nov\TagTesting25Nov2013\M8.DSG	11-1-2013	14:54:10	172370.000000	3447.400000	0.968750	0.183594	-0.519531	0.031193	0.217431	0.312844	5.676270	10.177612	-3.448486
C:\Users\cware\Desktop\Steller25Nov\TagTesting25Nov2013\M8.DSG	11-1-2013	14:54:10	172371.000000	3447.420000	0.980469	0.175781	-0.503906	0.029358	0.216514	0.311009	5.020142	8.621216	-2.716064
C:\Users\cware\Desktop\Steller25Nov\TagTesting25Nov2013\M8.DSG	11-1-2013	14:54:10	172372.000000	3447.440000	0.976563	0.164063	-0.500000	0.028440	0.218349	0.311009	4.226685	7.431030	-2.044678
C:\Users\cware\Desktop\Steller25Nov\TagTesting25Nov2013\M8.DSG	11-1-2013	14:54:10	172373.000000	3447.460000	0.988281	0.160156	-0.511719	0.029358	0.218349	0.308257	3.051758	6.301880	-1.251221
C:\Users\cware\Desktop\Steller25Nov\TagTesting25Nov2013\M8.DSG	11-1-2013	14:54:10	172374.000000	3447.480000	0.988281	0.156250	-0.503906	0.027523	0.220183	0.309174	2.243042	5.203247	0.030518
C:\Users\cware\Desktop\Steller25Nov\TagTesting25Nov2013\M8.DSG	11-1-2013	14:54:10	172375.000000	3447.500000	0.984375	0.152344	-0.496094	0.027523	0.220183	0.308257	1.266479	3.952026	1.724243
C:\Users\cware\Desktop\Steller25Nov\TagTesting25Nov2013\M8.DSG	11-1-2013	14:54:10	172376.000000	3447.520000	0.996094	0.148438	-0.480469	0.026606	0.219266	0.308257	-1.174927	2.456665	3.417969
C:\Users\cware\Desktop\Steller25Nov\TagTesting25Nov2013\M8.DSG	11-1-2013	14:54:10	172377.000000	3447.540000	1.000000	0.128906	-0.492188	0.025688	0.219266	0.307339	-1.785278	-1.983643	4.760742
C:\Users\cware\Desktop\Steller25Nov\TagTesting25Nov2013\M8.DSG	11-1-2013	14:54:10	172378.000000	3447.560000	1.000000	0.109375	-0.500000	0.024771	0.220183	0.307339	1.144409	-3.707886	5.493164
C:\Users\cware\Desktop\Steller25Nov\TagTesting25Nov2013\M8.DSG	11-1-2013	14:54:10	172379.000000	3447.580000	0.984375	0.113281	-0.496094	0.025688	0.220183	0.307339	2.746582	-2.334595	6.668091
C:\Users\cware\Desktop\Steller25Nov\TagTesting25Nov2013\M8.DSG	11-1-2013	14:54:10	172380.000000	3447.600000	0.980469	0.132813	-0.488281	0.024771	0.220183	0.308257	1.922607	-2.075195	7.904053
C:\Users\cware\Desktop\Steller25Nov\TagTesting25Nov2013\M8.DSG	11-1-2013	14:54:10	172381.000000	3447.620000	0.996094	0.148438	-0.484375	0.023853	0.219266	0.308257	0.503540	-2.929688	8.865356
C:\Users\cware\Desktop\Steller25Nov\TagTesting25Nov2013\M8.DSG	11-1-2013	14:54:10	172382.000000	3447.640000	0.996094	0.148438	-0.503906	0.024771	0.219266	0.308257	0.976563	-1.358032	9.109497
C:\Users\cware\Desktop\Steller25Nov\TagTesting25Nov2013\M8.DSG	11-1-2013	14:54:10	172383.000000	3447.660000	0.992188	0.148438	-0.511719	0.024771	0.220183	0.307339	-0.045776	1.464844	10.070801
C:\Users\cware\Desktop\Steller25Nov\TagTesting25Nov2013\M8.DSG	11-1-2013	14:54:10	172384.000000	3447.680000	0.996094	0.144531	-0.515625	0.022936	0.219266	0.306422	-1.281738	1.663208	10.620117
C:\Users\cware\Desktop\Steller25Nov\TagTesting25Nov2013\M8.DSG	11-1-2013	14:54:10	172385.000000	3447.700000	0.992188	0.136719	-0.515625	0.022936	0.217431	0.307339	-2.029419	0.335693	10.772705
C:\Users\cware\Desktop\Steller25Nov\TagTesting25Nov2013\M8.DSG	11-1-2013	14:54:10	172386.000000	3447.720000	0.976563	0.140625	-0.507813	0.022936	0.217431	0.306422	-1.144409	0.198364	11.047363
C:\Users\cware\Desktop\Steller25Nov\TagTesting25Nov2013\M8.DSG	11-1-2013	14:54:10	172387.000000	3447.740000	0.968750	0.156250	-0.515625	0.022936	0.216514	0.306422	1.235962	-1.693726	10.925293
C:\Users\cware\Desktop\Steller25Nov\TagTesting25Nov2013\M8.DSG	11-1-2013	14:54:10	172388.000000	3447.760000	0.964844	0.175781	-0.531250	0.021101	0.215596	0.305505	3.417969	-2.273560	10.437012
C:\Users\cware\Desktop\Steller25Nov\TagTesting25Nov2013\M8.DSG	11-1-2013	14:54:10	172389.000000	3447.780000	0.957031	0.187500	-0.531250	0.021101	0.215596	0.307339	3.540039	-1.754761	9.689331
C:\Users\cware\Desktop\Steller25Nov\TagTesting25Nov2013\M8.DSG	11-1-2013	14:54:10	172390.000000	3447.800000	0.953125	0.191406	-0.511719	0.020183	0.214679	0.306422	2.563477	-2.075195	9.033203
C:\Users\cware\Desktop\Steller25Nov\TagTesting25Nov2013\M8.DSG	11-1-2013	14:54:10	172391.000000	3447.820000	0.957031	0.199219	-0.507813	0.021101	0.213761	0.306422	-0.152588	-1.770020	9.429932
C:\Users\cware\Desktop\Steller25Nov\TagTesting25Nov2013\M8.DSG	11-1-2013	14:54:10	172392.000000	3447.840000	0.960938	0.210938	-0.484375	0.020183	0.212844	0.305505	-2.639771	-3.707886	9.475708
C:\Users\cware\Desktop\Steller25Nov\TagTesting25Nov2013\M8.DSG	11-1-2013	14:54:10	172393.000000	3447.860000	0.968750	0.226563	-0.500000	0.020183	0.212844	0.306422	-3.082275	-5.966187	9.490967
C:\Users\cware\Desktop\Steller25Nov\TagTesting25Nov2013\M8.DSG	11-1-2013	14:54:10	172394.000000	3447.880000	0.968750	0.234375	-0.507813	0.020183	0.211009	0.307339	-3.845215	-5.157471	10.070801
C:\Users\cware\Desktop\Steller25Nov\TagTesting25Nov2013\M8.DSG	11-1-2013	14:54:10	172395.000000	3447.900000	0.953125	0.234375	-0.515625	0.021101	0.211009	0.306422	-4.714966	-3.585815	10.772705
C:\Users\cware\Desktop\Steller25Nov\TagTesting25Nov2013\M8.DSG	11-1-2013	14:54:10	172396.000000	3447.920000	0.953125	0.234375	-0.515625	0.021101	0.209174	0.307339	-3.555298	-4.119873	11.276245
C:\Users\cware\Desktop\Steller25Nov\TagTesting25Nov2013\M8.DSG	11-1-2013	14:54:10	172397.000000	3447.940000	0.953125	0.257813	-0.519531	0.022018	0.208257	0.309174	-2.700806	-2.868652	11.978149
C:\Users\cware\Desktop\Steller25Nov\TagTesting25Nov2013\M8.DSG	11-1-2013	14:54:10	172398.000000	3447.960000	0.929688	0.265625	-0.519531	0.021101	0.208257	0.308257	-3.250122	0.030518	11.962891
C:\Users\cware\Desktop\Steller25Nov\TagTesting25Nov2013\M8.DSG	11-1-2013	14:54:10	172399.000000	3447.980000	0.910156	0.281250	-0.503906	0.020183	0.205505	0.308257	-3.692627	1.831055	10.910034
C:\Users\cware\Desktop\Steller25Nov\TagTesting25Nov2013\M8.DSG	11-1-2013	14:54:10	172400.000000	3448.000000	0.910156	0.281250	-0.503906	0.020183	0.205505	0.308257	-5.279541	1.892090	9.643555
C:\Users\cware\Desktop\Steller25Nov\TagTesting25Nov2013\M8.DSG	11-1-2013	14:54:10	172401.000000	3448.020000	0.945313	0.261719	-0.546875	0.019266	0.203670	0.307339	-6.225586	0.869751	7.293701
C:\Users\cware\Desktop\Steller25Nov\TagTesting25Nov2013\M8.DSG	11-1-2013	14:54:10	172402.000000	3448.040000	0.953125	0.242188	-0.542969	0.018349	0.203670	0.307339	-6.210327	0.335693	7.141113
C:\Users\cware\Desktop\Steller25Nov\TagTesting25Nov2013\M8.DSG	11-1-2013	14:54:10	172403.000000	3448.060000	0.964844	0.253906	-0.519531	0.018349	0.202752	0.306422	-4.531860	-0.885010	7.278442
C:\Users\cware\Desktop\Steller25Nov\TagTesting25Nov2013\M8.DSG	11-1-2013	14:54:10	172404.000000	3448.080000	0.957031	0.281250	-0.511719	0.018349	0.202752	0.306422	-2.243042	-2.990723	4.821777
C:\Users\cware\Desktop\Steller25Nov\TagTesting25Nov2013\M8.DSG	11-1-2013	14:54:10	172405.000000	3448.100000	0.933594	0.308594	-0.519531	0.018349	0.200917	0.307339	0.137329	-3.356934	3.005981
C:\Users\cware\Desktop\Steller25Nov\TagTesting25Nov2013\M8.DSG	11-1-2013	14:54:10	172406.000000	3448.120000	0.929688	0.316406	-0.527344	0.020183	0.200917	0.307339	1.937866	-4.776001	2.182007
C:\Users\cware\Desktop\Steller25Nov\TagTesting25Nov2013\M8.DSG	11-1-2013	14:54:10	172407.000000	3448.140000	0.914063	0.308594	-0.511719	0.018349	0.200917	0.309174	3.585815	-4.226685	3.234863
C:\Users\cware\Desktop\Steller25Nov\TagTesting25Nov2013\M8.DSG	11-1-2013	14:54:10	172408.000000	3448.160000	0.921875	0.316406	-0.511719	0.019266	0.201835	0.307339	3.158569	-2.838135	3.906250
C:\Users\cware\Desktop\Steller25Nov\TagTesting25Nov2013\M8.DSG	11-1-2013	14:54:10	172409.000000	3448.180000	0.933594	0.320313	-0.511719	0.019266	0.200917	0.308257	2.685547	-1.556396	3.280640
C:\Users\cware\Desktop\Steller25Nov\TagTesting25Nov2013\M8.DSG	11-1-2013	14:54:10	172410.000000	3448.200000	0.945313	0.328125	-0.511719	0.018349	0.200917	0.308257	2.563477	-1.785278	1.815796
C:\Users\cware\Desktop\Steller25Nov\TagTesting25Nov2013\M8.DSG	11-1-2013	14:54:10	172411.000000	3448.220000	0.937500	0.312500	-0.523438	0.018349	0.201835	0.306422	3.128052	-1.495361	0.625610
C:\Users\cware\Desktop\Steller25Nov\TagTesting25Nov2013\M8.DSG	11-1-2013	14:54:10	172412.000000	3448.240000	0.925781	0.292969	-0.519531	0.017431	0.201835	0.308257	3.250122	-2.639771	0.122070
C:\Users\cware\Desktop\Steller25Nov\TagTesting25Nov2013\M8.DSG	11-1-2013	14:54:10	172413.000000	3448.260000	0.917969	0.281250	-0.515625	0.018349	0.202752	0.308257	2.609253	-1.541138	0.183105
C:\Users\cware\Desktop\Steller25Nov\TagTesting25Nov2013\M8.DSG	11-1-2013	14:54:10	172414.000000	3448.280000	0.917969	0.281250	-0.511719	0.018349	0.201835	0.308257	1.953125	-1.083374	0.274658
C:\Users\cware\Desktop\Steller25Nov\TagTesting25Nov2013\M8.DSG	11-1-2013	14:54:10	172415.000000	3448.300000	0.914063	0.277344	-0.503906	0.018349	0.202752	0.307339	0.854492	-0.839233	0.381470
C:\Users\cware\Desktop\Steller25Nov\TagTesting25Nov2013\M8.DSG	11-1-2013	14:54:10	172416.000000	3448.320000	0.921875	0.292969	-0.503906	0.018349	0.202752	0.308257	0.564575	-1.281738	0.091553
C:\Users\cware\Desktop\Steller25Nov\TagTesting25Nov2013\M8.DSG	11-1-2013	14:54:10	172417.000000	3448.340000	0.921875	0.292969	-0.503906	0.017431	0.202752	0.308257	-0.106812	-0.427246	-0.122070
C:\Users\cware\Desktop\Steller25Nov\TagTesting25Nov2013\M8.DSG	11-1-2013	14:54:10	172418.000000	3448.360000	0.921875	0.289063	-0.531250	0.017431	0.202752	0.308257	0.305176	0.793457	-1.007080
C:\Users\cware\Desktop\Steller25Nov\TagTesting25Nov2013\M8.DSG	11-1-2013	14:54:10	172419.000000	3448.380000	0.921875	0.292969	-0.550781	0.019266	0.202752	0.308257	0.076294	2.548218	-1.876831
C:\Users\cware\Desktop\Steller25Nov\TagTesting25Nov2013\M8.DSG	11-1-2013	14:54:10	172420.000000	3448.400000	0.921875	0.292969	-0.539063	0.018349	0.203670	0.307339	-1.007080	4.043579	-2.014160
C:\Users\cware\Desktop\Steller25Nov\TagTesting25Nov2013\M8.DSG	11-1-2013	14:54:10	172421.000000	3448.420000	0.933594	0.285156	-0.531250	0.018349	0.204587	0.307339	-1.495361	5.416870	-2.319336
C:\Users\cware\Desktop\Steller25Nov\TagTesting25Nov2013\M8.DSG	11-1-2013	14:54:10	172422.000000	3448.440000	0.949219	0.281250	-0.531250	0.016514	0.205505	0.307339	-0.076294	3.646851	-2.502441
C:\Users\cware\Desktop\Steller25Nov\TagTesting25Nov2013\M8.DSG	11-1-2013	14:54:10	172423.000000	3448.460000	0.945313	0.285156	-0.539063	0.015596	0.205505	0.305505	1.602173	2.212524	-3.173828
C:\Users\cware\Desktop\Steller25Nov\TagTesting25Nov2013\M8.DSG	11-1-2013	14:54:10	172424.000000	3448.480000	0.941406	0.300781	-0.531250	0.016514	0.206422	0.305505	2.624512	1.419067	-4.043579
C:\Users\cware\Desktop\Steller25Nov\TagTesting25Nov2013\M8.DSG	11-1-2013	14:54:10	172425.000000	3448.500000	0.925781	0.300781	-0.542969	0.016514	0.207339	0.305505	2.502441	0.686646	-4.592896
C:\Users\cware\Desktop\Steller25Nov\TagTesting25Nov2013\M8.DSG	11-1-2013	14:54:10	172426.000000	3448.520000	0.929688	0.300781	-0.519531	0.015596	0.206422	0.304587	2.670288	-0.656128	-4.806519
C:\Users\cware\Desktop\Steller25Nov\TagTesting25Nov2013\M8.DSG	11-1-2013	14:54:10	172427.000000	3448.540000	0.937500	0.296875	-0.496094	0.015596	0.207339	0.305505	-0.793457	0.579834	-4.562378
C:\Users\cware\Desktop\Steller25Nov\TagTesting25Nov2013\M8.DSG	11-1-2013	14:54:10	172428.000000	3448.560000	0.945313	0.273438	-0.503906	0.015596	0.207339	0.304587	-2.593994	2.853394	-4.974365
C:\Users\cware\Desktop\Steller25Nov\TagTesting25Nov2013\M8.DSG	11-1-2013	14:54:10	172429.000000	3448.580000	0.937500	0.277344	-0.527344	0.016514	0.209174	0.304587	-0.045776	2.624512	-6.500244
C:\Users\cware\Desktop\Steller25Nov\TagTesting25Nov2013\M8.DSG	11-1-2013	14:54:10	172430.000000	3448.600000	0.937500	0.277344	-0.527344	0.014679	0.209174	0.304587	3.082275	0.839233	-7.751465
C:\Users\cware\Desktop\Steller25Nov\TagTesting25Nov2013\M8.DSG	11-1-2013	14:54:10	172431.000000	3448.620000	0.914063	0.281250	-0.523438	0.015596	0.211009	0.303670	2.960205	0.305176	-8.621216
C:\Users\cware\Desktop\Steller25Nov\TagTesting25Nov2013\M8.DSG	11-1-2013	14:54:10	172432.000000	3448.640000	0.910156	0.285156	-0.511719	0.015596	0.211009	0.304587	0.122070	0.976563	-9.338379
C:\Users\cware\Desktop\Steller25Nov\TagTesting25Nov2013\M8.DSG	11-1-2013	14:54:10	172433.000000	3448.660000	0.929688	0.269531	-0.500000	0.015596	0.211927	0.303670	-5.950928	1.327515	-9.689331
C:\Users\cware\Desktop\Steller25Nov\TagTesting25Nov2013\M8.DSG	11-1-2013	14:54:10	172434.000000	3448.680000	0.949219	0.253906	-0.503906	0.015596	0.211927	0.302752	-10.742188	1.937866	-9.002686
C:\Users\cware\Desktop\Steller25Nov\TagTesting25Nov2013\M8.DSG	11-1-2013	14:54:10	172435.000000	3448.700000	0.937500	0.269531	-0.535156	0.015596	0.211927	0.304587	-8.743286	1.663208	-10.681152
C:\Users\cware\Desktop\Steller25Nov\TagTesting25Nov2013\M8.DSG	11-1-2013	14:54:10	172436.000000	3448.720000	0.937500	0.300781	-0.527344	0.015596	0.210092	0.304587	-0.991821	3.646851	-12.268066
C:\Users\cware\Desktop\Steller25Nov\TagTesting25Nov2013\M8.DSG	11-1-2013	14:54:10	172437.000000	3448.740000	0.941406	0.312500	-0.519531	0.015596	0.212844	0.302752	4.501343	5.325317	-12.802124
C:\Users\cware\Desktop\Steller25Nov\TagTesting25Nov2013\M8.DSG	11-1-2013	14:54:10	172438.000000	3448.760000	0.937500	0.316406	-0.527344	0.015596	0.214679	0.302752	3.723145	6.454468	-12.924194
C:\Users\cware\Desktop\Steller25Nov\TagTesting25Nov2013\M8.DSG	11-1-2013	14:54:10	172439.000000	3448.780000	0.949219	0.308594	-0.523438	0.014679	0.216514	0.301835	0.564575	6.774902	-13.122559
C:\Users\cware\Desktop\Steller25Nov\TagTesting25Nov2013\M8.DSG	11-1-2013	14:54:10	172440.000000	3448.800000	0.957031	0.273438	-0.507813	0.013761	0.216514	0.301835	-2.746582	5.035400	-12.817383
C:\Users\cware\Desktop\Steller25Nov\TagTesting25Nov2013\M8.DSG	11-1-2013	14:54:10	172441.000000	3448.820000	0.968750	0.250000	-0.500000	0.013761	0.218349	0.300000	-5.447388	0.930786	-13.610840
C:\Users\cware\Desktop\Steller25Nov\TagTesting25Nov2013\M8.DSG	11-1-2013	14:54:10	172442.000000	3448.840000	0.953125	0.250000	-0.515625	0.014679	0.219266	0.301835	-0.732422	0.778198	-15.258789
C:\Users\cware\Desktop\Steller25Nov\TagTesting25Nov2013\M8.DSG	11-1-2013	14:54:10	172443.000000	3448.860000	0.937500	0.273438	-0.503906	0.014679	0.221101	0.300000	6.591797	2.548218	-14.678955
C:\Users\cware\Desktop\Steller25Nov\TagTesting25Nov2013\M8.DSG	11-1-2013	14:54:10	172444.000000	3448.880000	0.945313	0.253906	-0.507813	0.014679	0.222936	0.300000	6.637573	1.892090	-14.495850
C:\Users\cware\Desktop\Steller25Nov\TagTesting25Nov2013\M8.DSG	11-1-2013	14:54:10	172445.000000	3448.900000	0.929688	0.234375	-0.523438	0.013761	0.225688	0.300917	5.844116	2.136230	-15.762329
C:\Users\cware\Desktop\Steller25Nov\TagTesting25Nov2013\M8.DSG	11-1-2013	14:54:10	172446.000000	3448.920000	0.925781	0.242188	-0.511719	0.014679	0.226606	0.300000	2.655029	2.548218	-15.777588
C:\Users\cware\Desktop\Steller25Nov\TagTesting25Nov2013\M8.DSG	11-1-2013	14:54:10	172447.000000	3448.940000	0.945313	0.230469	-0.523438	0.014679	0.228440	0.299083	-2.319336	1.449585	-16.235352
C:\Users\cware\Desktop\Steller25Nov\TagTesting25Nov2013\M8.DSG	11-1-2013	14:54:10	172448.000000	3448.960000	0.953125	0.214844	-0.546875	0.014679	0.229358	0.298165	-2.532959	0.564575	-18.508911
C:\Users\cware\Desktop\Steller25Nov\TagTesting25Nov2013\M8.DSG	11-1-2013	14:54:10	172449.000000	3448.980000	0.957031	0.195313	-0.535156	0.015596	0.230275	0.298165	2.517700	0.061035	-20.111084
C:\Users\cware\Desktop\Steller25Nov\TagTesting25Nov2013\M8.DSG	11-1-2013	14:54:10	172450.000000	3449.000000	0.960938	0.187500	-0.511719	0.015596	0.233028	0.295413	4.241943	-0.747681	-19.500732
C:\Users\cware\Desktop\Steller25Nov\TagTesting25Nov2013\M8.DSG	11-1-2013	14:54:10	172451.000000	3449.020000	0.960938	0.167969	-0.523438	0.015596	0.234862	0.298165	4.409790	-0.869751	-19.119263
C:\Users\cware\Desktop\Steller25Nov\TagTesting25Nov2013\M8.DSG	11-1-2013	14:54:10	172452.000000	3449.040000	0.960938	0.152344	-0.519531	0.016514	0.236697	0.299083	2.990723	-0.579834	-18.280029
C:\Users\cware\Desktop\Steller25Nov\TagTesting25Nov2013\M8.DSG	11-1-2013	14:54:10	172453.000000	3449.060000	0.960938	0.167969	-0.511719	0.017431	0.238532	0.297248	1.617432	-1.617432	-18.524170
C:\Users\cware\Desktop\Steller25Nov\TagTesting25Nov2013\M8.DSG	11-1-2013	14:54:10	172454.000000	3449.080000	0.945313	0.160156	-0.503906	0.016514	0.240367	0.298165	15.075684	-2.059937	-16.326904
C:\Users\cware\Desktop\Steller25Nov\TagTesting25Nov2013\M8.DSG	11-1-2013	14:54:10	172455.000000	3449.100000	0.988281	0.125000	-0.511719	0.017431	0.242202	0.299083	2.975464	-2.868652	-17.669678
C:\Users\cware\Desktop\Steller25Nov\TagTesting25Nov2013\M8.DSG	11-1-2013	14:54:10	172456.000000	3449.120000	0.921875	0.144531	-0.515625	0.017431	0.244037	0.298165	1.831055	2.609253	-15.899658
C:\Users\cware\Desktop\Steller25Nov\TagTesting25Nov2013\M8.DSG	11-1-2013	14:54:10	172457.000000	3449.140000	0.972656	0.152344	-0.503906	0.019266	0.244954	0.296330	-0.228882	4.043579	-14.511108
C:\Users\cware\Desktop\Steller25Nov\TagTesting25Nov2013\M8.DSG	11-1-2013	14:54:10	172458.000000	3449.160000	0.960938	0.148438	-0.507813	0.017431	0.246789	0.295413	-2.029419	5.676270	-13.565063
C:\Users\cware\Desktop\Steller25Nov\TagTesting25Nov2013\M8.DSG	11-1-2013	14:54:10	172459.000000	3449.180000	0.957031	0.144531	-0.503906	0.018349	0.247706	0.294495	-2.304077	6.652832	-13.366699
C:\Users\cware\Desktop\Steller25Nov\TagTesting25Nov2013\M8.DSG	11-1-2013	14:54:10	172460.000000	3449.200000	0.960938	0.132813	-0.511719	0.018349	0.248624	0.295413	-1.892090	6.103516	-13.427734
C:\Users\cware\Desktop\Steller25Nov\TagTesting25Nov2013\M8.DSG	11-1-2013	14:54:10	172461.000000	3449.220000	0.976563	0.148438	-0.519531	0.017431	0.249541	0.293578	-3.082275	6.362915	-14.450073
C:\Users\cware\Desktop\Steller25Nov\TagTesting25Nov2013\M8.DSG	11-1-2013	14:54:10	172462.000000	3449.240000	0.976563	0.148438	-0.519531	0.018349	0.249541	0.291743	-2.014160	7.415771	-15.151978
C:\Users\cware\Desktop\Steller25Nov\TagTesting25Nov2013\M8.DSG	11-1-2013	14:54:10	172463.000000	3449.260000	0.992188	0.132813	-0.503906	0.016514	0.251376	0.291743	-0.274658	7.156372	-16.387939
C:\Users\cware\Desktop\Steller25Nov\TagTesting25Nov2013\M8.DSG	11-1-2013	14:54:10	172464.000000	3449.280000	0.988281	0.121094	-0.496094	0.017431	0.253211	0.291743	-0.778198	6.195068	-18.005371
C:\Users\cware\Desktop\Steller25Nov\TagTesting25Nov2013\M8.DSG	11-1-2013	14:54:10	172465.000000	3449.300000	0.968750	0.117188	-0.507813	0.017431	0.254128	0.290826	-1.510620	7.217407	-18.905640
C:\Users\cware\Desktop\Steller25Nov\TagTesting25Nov2013\M8.DSG	11-1-2013	14:54:10	172466.000000	3449.320000	0.964844	0.105469	-0.492188	0.017431	0.255046	0.289908	0.793457	7.629395	-17.669678
C:\Users\cware\Desktop\Steller25Nov\TagTesting25Nov2013\M8.DSG	11-1-2013	14:54:10	172467.000000	3449.340000	0.972656	0.101563	-0.460938	0.016514	0.257798	0.288991	1.586914	7.324219	-15.518188
C:\Users\cware\Desktop\Steller25Nov\TagTesting25Nov2013\M8.DSG	11-1-2013	14:54:10	172468.000000	3449.360000	1.000000	0.101563	-0.472656	0.016514	0.259633	0.288073	0.656128	6.256104	-12.863159
C:\Users\cware\Desktop\Steller25Nov\TagTesting25Nov2013\M8.DSG	11-1-2013	14:54:10	172469.000000	3449.380000	0.992188	0.101563	-0.496094	0.016514	0.259633	0.288991	-1.296997	7.873535	-11.016846
C:\Users\cware\Desktop\Steller25Nov\TagTesting25Nov2013\M8.DSG	11-1-2013	14:54:10	172470.000000	3449.400000	0.980469	0.089844	-0.488281	0.016514	0.259633	0.288073	-2.883911	8.544922	-11.032104
C:\Users\cware\Desktop\Steller25Nov\TagTesting25Nov2013\M8.DSG	11-1-2013	14:54:10	172471.000000	3449.420000	0.968750	0.089844	-0.484375	0.015596	0.260550	0.286239	-5.523682	8.880615	-12.496948
C:\Users\cware\Desktop\Steller25Nov\TagTesting25Nov2013\M8.DSG	11-1-2013	14:54:10	172472.000000	3449.440000	0.957031	0.074219	-0.500000	0.015596	0.262385	0.285321	-6.698608	8.117676	-15.487671
C:\Users\cware\Desktop\Steller25Nov\TagTesting25Nov2013\M8.DSG	11-1-2013	14:54:10	172473.000000	3449.460000	0.949219	0.054688	-0.496094	0.015596	0.263303	0.284404	-4.623413	6.362915	-19.226074
C:\Users\cware\Desktop\Steller25Nov\TagTesting25Nov2013\M8.DSG	11-1-2013	14:54:10	172474.000000	3449.480000	0.957031	0.070313	-0.480469	0.016514	0.263303	0.283486	-3.433228	7.156372	-21.606445
C:\Users\cware\Desktop\Steller25Nov\TagTesting25Nov2013\M8.DSG	11-1-2013	14:54:10	172475.000000	3449.500000	0.980469	0.097656	-0.488281	0.015596	0.266055	0.282569	-5.081177	8.941650	-21.011353
C:\Users\cware\Desktop\Steller25Nov\TagTesting25Nov2013\M8.DSG	11-1-2013	14:54:10	172476.000000	3449.520000	0.992188	0.097656	-0.496094	0.015596	0.266972	0.282569	-7.339478	10.055542	-19.607544
C:\Users\cware\Desktop\Steller25Nov\TagTesting25Nov2013\M8.DSG	11-1-2013	14:54:10	172477.000000	3449.540000	0.992188	0.089844	-0.500000	0.015596	0.267890	0.281651	-7.125854	11.871338	-17.654419
C:\Users\cware\Desktop\Steller25Nov\TagTesting25Nov2013\M8.DSG	11-1-2013	14:54:10	172478.000000	3449.560000	0.992188	0.101563	-0.484375	0.016514	0.268807	0.280734	-5.523682	11.795044	-17.333984
C:\Users\cware\Desktop\Steller25Nov\TagTesting25Nov2013\M8.DSG	11-1-2013	14:54:10	172479.000000	3449.580000	1.003906	0.089844	-0.476563	0.016514	0.269725	0.279817	-5.935669	10.696411	-17.196655
C:\Users\cware\Desktop\Steller25Nov\TagTesting25Nov2013\M8.DSG	11-1-2013	14:54:10	172480.000000	3449.600000	1.019531	0.097656	-0.464844	0.015596	0.270642	0.278899	-5.645752	7.644653	-17.303467
C:\Users\cware\Desktop\Steller25Nov\TagTesting25Nov2013\M8.DSG	11-1-2013	14:54:10	172481.000000	3449.620000	1.042969	0.113281	-0.453125	0.016514	0.271560	0.277064	-4.913330	6.103516	-18.081665
C:\Users\cware\Desktop\Steller25Nov\TagTesting25Nov2013\M8.DSG	11-1-2013	14:54:10	172482.000000	3449.640000	1.046875	0.082031	-0.441406	0.015596	0.273394	0.277064	-6.393433	5.920410	-18.203735
C:\Users\cware\Desktop\Steller25Nov\TagTesting25Nov2013\M8.DSG	11-1-2013	14:54:10	172483.000000	3449.660000	1.035156	0.074219	-0.429688	0.014679	0.274312	0.276147	-7.034302	6.240845	-18.798828
C:\Users\cware\Desktop\Steller25Nov\TagTesting25Nov2013\M8.DSG	11-1-2013	14:54:10	172484.000000	3449.680000	1.023438	0.125000	-0.433594	0.015596	0.274312	0.276147	-4.882813	6.027222	-20.126343
C:\Users\cware\Desktop\Steller25Nov\TagTesting25Nov2013\M8.DSG	11-1-2013	14:54:10	172485.000000	3449.700000	1.003906	0.062500	-0.421875	0.015596	0.277064	0.274312	-5.889893	5.325317	-23.025513
C:\Users\cware\Desktop\Steller25Nov\TagTesting25Nov2013\M8.DSG	11-1-2013	14:54:10	172486.000000	3449.720000	1.000000	0.007813	-0.437500	0.016514	0.278899	0.274312	-5.783081	7.736206	-23.803711
C:\Users\cware\Desktop\Steller25Nov\TagTesting25Nov2013\M8.DSG	11-1-2013	14:54:10	172487.000000	3449.740000	1.007813	0.054688	-0.457031	0.015596	0.279817	0.276147	-4.745483	3.875732	-22.720337
C:\Users\cware\Desktop\Steller25Nov\TagTesting25Nov2013\M8.DSG	11-1-2013	14:54:10	172488.000000	3449.760000	1.031250	0.046875	-0.429688	0.016514	0.280734	0.274312	-7.141113	2.090454	-21.133423
C:\Users\cware\Desktop\Steller25Nov\TagTesting25Nov2013\M8.DSG	11-1-2013	14:54:10	172489.000000	3449.780000	1.050781	0.027344	-0.394531	0.017431	0.283486	0.273394	-9.841919	0.686646	-20.309448
C:\Users\cware\Desktop\Steller25Nov\TagTesting25Nov2013\M8.DSG	11-1-2013	14:54:10	172490.000000	3449.800000	1.035156	0.011719	-0.398438	0.019266	0.283486	0.275229	-9.185791	0.839233	-19.973755
C:\Users\cware\Desktop\Steller25Nov\TagTesting25Nov2013\M8.DSG	11-1-2013	14:54:10	172491.000000	3449.820000	1.019531	0.007813	-0.398438	0.018349	0.284404	0.273394	-6.088257	-1.922607	-22.140503
C:\Users\cware\Desktop\Steller25Nov\TagTesting25Nov2013\M8.DSG	11-1-2013	14:54:10	172492.000000	3449.840000	1.019531	0.007813	-0.398438	0.019266	0.286239	0.274312	-3.662109	-5.111694	-23.147583
C:\Users\cware\Desktop\Steller25Nov\TagTesting25Nov2013\M8.DSG	11-1-2013	14:54:10	172493.000000	3449.860000	1.023438	0.003906	-0.417969	0.021101	0.288991	0.275229	-3.112793	-4.898071	-21.362305
C:\Users\cware\Desktop\Steller25Nov\TagTesting25Nov2013\M8.DSG	11-1-2013	14:54:10	172494.000000	3449.880000	1.003906	-0.031250	-0.437500	0.021101	0.289908	0.274312	-3.067017	-2.822876	-20.050049
C:\Users\cware\Desktop\Steller25Nov\TagTesting25Nov2013\M8.DSG	11-1-2013	14:54:10	172495.000000	3449.900000	1.000000	-0.031250	-0.437500	0.022936	0.289908	0.275229	-2.456665	-2.288818	-17.944336
C:\Users\cware\Desktop\Steller25Nov\TagTesting25Nov2013\M8.DSG	11-1-2013	14:54:10	172496.000000	3449.920000	1.007813	-0.054688	-0.417969	0.023853	0.292661	0.274312	-2.349854	-2.700806	-16.189575
C:\Users\cware\Desktop\Steller25Nov\TagTesting25Nov2013\M8.DSG	11-1-2013	14:54:10	172497.000000	3449.940000	1.007813	-0.085938	-0.406250	0.023853	0.293578	0.275229	-2.471924	-2.593994	-14.160156
C:\Users\cware\Desktop\Steller25Nov\TagTesting25Nov2013\M8.DSG	11-1-2013	14:54:10	172498.000000	3449.960000	1.003906	-0.105469	-0.410156	0.024771	0.294495	0.274312	-1.159668	-1.281738	-12.954712
C:\Users\cware\Desktop\Steller25Nov\TagTesting25Nov2013\M8.DSG	11-1-2013	14:54:10	172499.000000	3449.980000	1.015625	-0.093750	-0.394531	0.025688	0.295413	0.274312	-2.349854	-1.907349	-10.833740
C:\Users\cware\Desktop\Steller25Nov\TagTesting25Nov2013\M8.DSG	11-1-2013	14:54:10	172500.000000	3450.000000	1.039063	-0.093750	-0.406250	0.025688	0.297248	0.274312	-4.531860	-4.669189	-9.124756
C:\Users\cware\Desktop\Steller25Nov\TagTesting25Nov2013\M8.DSG	11-1-2013	14:54:10	172501.000000	3450.020000	1.035156	-0.089844	-0.437500	0.025688	0.295413	0.272477	-4.989624	-6.240845	-9.307861
C:\Users\cware\Desktop\Steller25Nov\TagTesting25Nov2013\M8.DSG	11-1-2013	14:54:10	172502.000000	3450.040000	1.027344	-0.089844	-0.453125	0.028440	0.297248	0.275229	-4.776001	-6.988525	-10.101318
C:\Users\cware\Desktop\Steller25Nov\TagTesting25Nov2013\M8.DSG	11-1-2013	14:54:10	172503.000000	3450.060000	1.027344	-0.089844	-0.457031	0.028440	0.296330	0.275229	-3.097534	-7.186890	-10.620117
C:\Users\cware\Desktop\Steller25Nov\TagTesting25Nov2013\M8.DSG	11-1-2013	14:54:10	172504.000000	3450.080000	1.011719	-0.070313	-0.449219	0.029358	0.298165	0.275229	-1.861572	-5.950928	-9.460449
C:\Users\cware\Desktop\Steller25Nov\TagTesting25Nov2013\M8.DSG	11-1-2013	14:54:10	172505.000000	3450.100000	1.011719	-0.054688	-0.441406	0.030275	0.299083	0.275229	-2.899170	-4.547119	-7.873535
C:\Users\cware\Desktop\Steller25Nov\TagTesting25Nov2013\M8.DSG	11-1-2013	14:54:10	172506.000000	3450.120000	1.007813	-0.074219	-0.445313	0.031193	0.297248	0.276147	-4.058838	-4.135132	-6.759644
C:\Users\cware\Desktop\Steller25Nov\TagTesting25Nov2013\M8.DSG	11-1-2013	14:54:10	172507.000000	3450.140000	1.011719	-0.066406	-0.445313	0.030275	0.298165	0.276147	-5.996704	-5.187988	-4.882813
C:\Users\cware\Desktop\Steller25Nov\TagTesting25Nov2013\M8.DSG	11-1-2013	14:54:10	172508.000000	3450.160000	1.011719	-0.050781	-0.445313	0.030275	0.298165	0.276147	-7.705688	-6.896973	-3.784180
C:\Users\cware\Desktop\Steller25Nov\TagTesting25Nov2013\M8.DSG	11-1-2013	14:54:10	172509.000000	3450.180000	1.007813	-0.046875	-0.441406	0.031193	0.297248	0.276147	-6.759644	-7.537842	-3.402710
C:\Users\cware\Desktop\Steller25Nov\TagTesting25Nov2013\M8.DSG	11-1-2013	14:54:10	172510.000000	3450.200000	1.007813	-0.050781	-0.437500	0.031193	0.296330	0.276147	-5.340576	-8.712769	-3.356934
C:\Users\cware\Desktop\Steller25Nov\TagTesting25Nov2013\M8.DSG	11-1-2013	14:54:10	172511.000000	3450.220000	1.015625	-0.042969	-0.441406	0.031193	0.299083	0.277064	-6.347656	-10.604858	-3.738403
C:\Users\cware\Desktop\Steller25Nov\TagTesting25Nov2013\M8.DSG	11-1-2013	14:54:10	172512.000000	3450.240000	1.027344	-0.054688	-0.445313	0.031193	0.297248	0.278899	-7.720947	-10.955811	-4.028320
C:\Users\cware\Desktop\Steller25Nov\TagTesting25Nov2013\M8.DSG	11-1-2013	14:54:10	172513.000000	3450.260000	1.003906	-0.050781	-0.460938	0.033028	0.297248	0.278899	-8.285522	-9.353638	-3.860474
C:\Users\cware\Desktop\Steller25Nov\TagTesting25Nov2013\M8.DSG	11-1-2013	14:54:10	172514.000000	3450.280000	0.992188	-0.054688	-0.460938	0.033028	0.296330	0.280734	-7.949829	-7.125854	-3.555298
C:\Users\cware\Desktop\Steller25Nov\TagTesting25Nov2013\M8.DSG	11-1-2013	14:54:10	172515.000000	3450.300000	0.996094	-0.027344	-0.472656	0.033945	0.296330	0.279817	-6.729126	-5.096436	-3.860474
C:\Users\cware\Desktop\Steller25Nov\TagTesting25Nov2013\M8.DSG	11-1-2013	14:54:10	172516.000000	3450.320000	0.996094	-0.007813	-0.457031	0.033945	0.292661	0.281651	-4.806519	-4.974365	-5.462646
C:\Users\cware\Desktop\Steller25Nov\TagTesting25Nov2013\M8.DSG	11-1-2013	14:54:10	172517.000000	3450.340000	1.007813	-0.003906	-0.472656	0.034862	0.296330	0.281651	-2.426147	-6.011963	-7.492065
C:\Users\cware\Desktop\Steller25Nov\TagTesting25Nov2013\M8.DSG	11-1-2013	14:54:10	172518.000000	3450.360000	1.023438	-0.019531	-0.476563	0.034862	0.298165	0.280734	-1.449585	-6.546021	-8.087158
C:\Users\cware\Desktop\Steller25Nov\TagTesting25Nov2013\M8.DSG	11-1-2013	14:54:10	172519.000000	3450.380000	1.015625	-0.035156	-0.488281	0.034862	0.297248	0.281651	-1.266479	-6.027222	-7.446289
C:\Users\cware\Desktop\Steller25Nov\TagTesting25Nov2013\M8.DSG	11-1-2013	14:54:10	172520.000000	3450.400000	1.000000	-0.046875	-0.476563	0.036697	0.298165	0.282569	-2.349854	-5.249023	-6.423950
C:\Users\cware\Desktop\Steller25Nov\TagTesting25Nov2013\M8.DSG	11-1-2013	14:54:10	172521.000000	3450.420000	0.988281	-0.039063	-0.468750	0.036697	0.298165	0.281651	-2.212524	-3.753662	-7.186890
C:\Users\cware\Desktop\Steller25Nov\TagTesting25Nov2013\M8.DSG	11-1-2013	14:54:10	172522.000000	3450.440000	0.984375	-0.035156	-0.480469	0.037615	0.299083	0.281651	-1.647949	-3.189087	-8.728027
C:\Users\cware\Desktop\Steller25Nov\TagTesting25Nov2013\M8.DSG	11-1-2013	14:54:10	172523.000000	3450.460000	0.996094	-0.058594	-0.472656	0.036697	0.299083	0.281651	-0.579834	-3.646851	-9.460449
C:\Users\cware\Desktop\Steller25Nov\TagTesting25Nov2013\M8.DSG	11-1-2013	14:54:10	172524.000000	3450.480000	0.996094	-0.058594	-0.472656	0.037615	0.300000	0.282569	-0.411987	-2.914429	-9.460449
C:\Users\cware\Desktop\Steller25Nov\TagTesting25Nov2013\M8.DSG	11-1-2013	14:54:10	172525.000000	3450.500000	1.007813	-0.062500	-0.457031	0.038532	0.300000	0.281651	-2.273560	-2.944946	-8.697510
C:\Users\cware\Desktop\Steller25Nov\TagTesting25Nov2013\M8.DSG	11-1-2013	14:54:10	172526.000000	3450.520000	1.023438	-0.062500	-0.445313	0.037615	0.300917	0.281651	-3.860474	-5.538940	-7.995605
C:\Users\cware\Desktop\Steller25Nov\TagTesting25Nov2013\M8.DSG	11-1-2013	14:54:10	172527.000000	3450.540000	1.015625	-0.074219	-0.468750	0.038532	0.301835	0.281651	-3.616333	-7.781982	-8.255005
C:\Users\cware\Desktop\Steller25Nov\TagTesting25Nov2013\M8.DSG	11-1-2013	14:54:10	172528.000000	3450.560000	1.011719	-0.082031	-0.472656	0.039450	0.301835	0.283486	-3.189087	-9.460449	-8.773804
C:\Users\cware\Desktop\Steller25Nov\TagTesting25Nov2013\M8.DSG	11-1-2013	14:54:10	172529.000000	3450.580000	1.027344	-0.101563	-0.484375	0.041284	0.302752	0.283486	-3.356934	-11.978149	-9.475708
C:\Users\cware\Desktop\Steller25Nov\TagTesting25Nov2013\M8.DSG	11-1-2013	14:54:10	172530.000000	3450.600000	1.015625	-0.113281	-0.480469	0.041284	0.302752	0.282569	-3.814697	-11.062622	-8.377075
C:\Users\cware\Desktop\Steller25Nov\TagTesting25Nov2013\M8.DSG	11-1-2013	14:54:10	172531.000000	3450.620000	1.003906	-0.105469	-0.492188	0.043119	0.302752	0.284404	-5.783081	-10.330200	-7.446289
C:\Users\cware\Desktop\Steller25Nov\TagTesting25Nov2013\M8.DSG	11-1-2013	14:54:10	172532.000000	3450.640000	0.988281	-0.093750	-0.503906	0.042202	0.303670	0.285321	-7.446289	-9.414673	-7.415771
C:\Users\cware\Desktop\Steller25Nov\TagTesting25Nov2013\M8.DSG	11-1-2013	14:54:10	172533.000000	3450.660000	0.968750	-0.093750	-0.507813	0.043119	0.302752	0.286239	-7.659912	-8.056641	-7.705688
C:\Users\cware\Desktop\Steller25Nov\TagTesting25Nov2013\M8.DSG	11-1-2013	14:54:10	172534.000000	3450.680000	0.972656	-0.097656	-0.503906	0.044954	0.303670	0.286239	-6.866455	-6.393433	-8.605957
C:\Users\cware\Desktop\Steller25Nov\TagTesting25Nov2013\M8.DSG	11-1-2013	14:54:10	172535.000000	3450.700000	0.976563	-0.078125	-0.503906	0.044954	0.302752	0.288073	-6.057739	-6.378174	-9.475708
C:\Users\cware\Desktop\Steller25Nov\TagTesting25Nov2013\M8.DSG	11-1-2013	14:54:10	172536.000000	3450.720000	0.972656	-0.074219	-0.511719	0.045872	0.301835	0.287156	-6.210327	-4.043579	-9.231567
C:\Users\cware\Desktop\Steller25Nov\TagTesting25Nov2013\M8.DSG	11-1-2013	14:54:10	172537.000000	3450.740000	0.980469	-0.070313	-0.496094	0.044954	0.301835	0.287156	-7.522583	-2.410889	-8.087158
C:\Users\cware\Desktop\Steller25Nov\TagTesting25Nov2013\M8.DSG	11-1-2013	14:54:10	172538.000000	3450.760000	0.992188	-0.054688	-0.500000	0.045872	0.302752	0.288073	-7.247925	-3.250122	-7.980347
C:\Users\cware\Desktop\Steller25Nov\TagTesting25Nov2013\M8.DSG	11-1-2013	14:54:10	172539.000000	3450.780000	0.988281	-0.078125	-0.496094	0.046789	0.302752	0.288073	-5.706787	-4.669189	-8.407593
C:\Users\cware\Desktop\Steller25Nov\TagTesting25Nov2013\M8.DSG	11-1-2013	14:54:10	172540.000000	3450.800000	0.972656	-0.105469	-0.492188	0.047706	0.301835	0.288991	-4.470825	-4.058838	-8.392334
C:\Users\cware\Desktop\Steller25Nov\TagTesting25Nov2013\M8.DSG	11-1-2013	14:54:10	172541.000000	3450.820000	0.968750	-0.101563	-0.492188	0.046789	0.303670	0.288073	-4.302979	-4.013062	-8.193970
C:\Users\cware\Desktop\Steller25Nov\TagTesting25Nov2013\M8.DSG	11-1-2013	14:54:10	172542.000000	3450.840000	0.992188	-0.097656	-0.492188	0.046789	0.302752	0.288991	-5.767822	-2.563477	-6.820679
C:\Users\cware\Desktop\Steller25Nov\TagTesting25Nov2013\M8.DSG	11-1-2013	14:54:10	172543.000000	3450.860000	0.996094	-0.082031	-0.511719	0.047706	0.303670	0.288991	-8.148193	-0.991821	-4.745483
C:\Users\cware\Desktop\Steller25Nov\TagTesting25Nov2013\M8.DSG	11-1-2013	14:54:10	172544.000000	3450.880000	1.003906	-0.082031	-0.492188	0.047706	0.302752	0.289908	-8.972168	-1.937866	-4.974365
C:\Users\cware\Desktop\Steller25Nov\TagTesting25Nov2013\M8.DSG	11-1-2013	14:54:10	172545.000000	3450.900000	1.007813	-0.082031	-0.503906	0.047706	0.303670	0.288991	-8.453369	-3.646851	-7.141113
C:\Users\cware\Desktop\Steller25Nov\TagTesting25Nov2013\M8.DSG	11-1-2013	14:54:10	172546.000000	3450.920000	1.007813	-0.101563	-0.515625	0.047706	0.301835	0.290826	-7.019043	-3.906250	-9.246826
C:\Users\cware\Desktop\Steller25Nov\TagTesting25Nov2013\M8.DSG	11-1-2013	14:54:10	172547.000000	3450.940000	0.996094	-0.105469	-0.511719	0.049541	0.302752	0.289908	-6.469727	-3.585815	-10.711670
C:\Users\cware\Desktop\Steller25Nov\TagTesting25Nov2013\M8.DSG	11-1-2013	14:54:10	172548.000000	3450.960000	1.000000	-0.117188	-0.500000	0.048624	0.302752	0.290826	-6.195068	-4.501343	-10.971069
C:\Users\cware\Desktop\Steller25Nov\TagTesting25Nov2013\M8.DSG	11-1-2013	14:54:10	172549.000000	3450.980000	1.023438	-0.105469	-0.503906	0.049541	0.302752	0.291743	-6.347656	-7.034302	-10.498047
C:\Users\cware\Desktop\Steller25Nov\TagTesting25Nov2013\M8.DSG	11-1-2013	14:54:10	172550.000000	3451.000000	1.027344	-0.105469	-0.500000	0.049541	0.301835	0.291743	-8.148193	-8.575439	-9.918213
C:\Users\cware\Desktop\Steller25Nov\TagTesting25Nov2013\M8.DSG	11-1-2013	14:54:10	172551.000000	3451.020000	1.015625	-0.132813	-0.496094	0.051376	0.301835	0.293578	-12.939453	-8.911133	-10.375977
C:\Users\cware\Desktop\Steller25Nov\TagTesting25Nov2013\M8.DSG	11-1-2013	14:54:10	172552.000000	3451.040000	1.000000	-0.152344	-0.500000	0.049541	0.301835	0.293578	-14.694214	-8.987427	-11.840820
C:\Users\cware\Desktop\Steller25Nov\TagTesting25Nov2013\M8.DSG	11-1-2013	14:54:10	172553.000000	3451.060000	0.984375	-0.113281	-0.523438	0.052294	0.300000	0.296330	-15.670776	-8.285522	-12.115479
C:\Users\cware\Desktop\Steller25Nov\TagTesting25Nov2013\M8.DSG	11-1-2013	14:54:10	172554.000000	3451.080000	0.984375	-0.113281	-0.523438	0.053211	0.300917	0.296330	-16.281128	-7.095337	-11.016846
C:\Users\cware\Desktop\Steller25Nov\TagTesting25Nov2013\M8.DSG	11-1-2013	14:54:10	172555.000000	3451.100000	0.972656	-0.097656	-0.539063	0.054128	0.300000	0.298165	-17.974854	-5.599976	-9.307861
C:\Users\cware\Desktop\Steller25Nov\TagTesting25Nov2013\M8.DSG	11-1-2013	14:54:10	172556.000000	3451.120000	0.949219	-0.082031	-0.542969	0.054128	0.299083	0.298165	-19.515991	-4.348755	-7.858276
C:\Users\cware\Desktop\Steller25Nov\TagTesting25Nov2013\M8.DSG	11-1-2013	14:54:10	172557.000000	3451.140000	0.933594	-0.082031	-0.531250	0.054128	0.298165	0.300000	-19.470215	-2.609253	-6.423950
C:\Users\cware\Desktop\Steller25Nov\TagTesting25Nov2013\M8.DSG	11-1-2013	14:54:10	172558.000000	3451.160000	0.945313	-0.066406	-0.531250	0.055046	0.297248	0.301835	-18.341064	-1.754761	-5.096436
C:\Users\cware\Desktop\Steller25Nov\TagTesting25Nov2013\M8.DSG	11-1-2013	14:54:10	172559.000000	3451.180000	0.957031	-0.085938	-0.523438	0.054128	0.294495	0.302752	-17.349243	-1.159668	-3.021240
C:\Users\cware\Desktop\Steller25Nov\TagTesting25Nov2013\M8.DSG	11-1-2013	14:54:10	172560.000000	3451.200000	0.968750	-0.089844	-0.511719	0.053211	0.293578	0.301835	-16.738892	-0.457764	-1.174927
C:\Users\cware\Desktop\Steller25Nov\TagTesting25Nov2013\M8.DSG	11-1-2013	14:54:10	172561.000000	3451.220000	0.968750	-0.082031	-0.507813	0.052294	0.292661	0.304587	-14.816284	-0.427246	0.991821
C:\Users\cware\Desktop\Steller25Nov\TagTesting25Nov2013\M8.DSG	11-1-2013	14:54:10	172562.000000	3451.240000	0.976563	-0.062500	-0.511719	0.053211	0.290826	0.304587	-13.732910	-0.274658	2.731323
C:\Users\cware\Desktop\Steller25Nov\TagTesting25Nov2013\M8.DSG	11-1-2013	14:54:10	172563.000000	3451.260000	0.980469	-0.042969	-0.511719	0.052294	0.288991	0.305505	-11.230469	-1.007080	2.349854
C:\Users\cware\Desktop\Steller25Nov\TagTesting25Nov2013\M8.DSG	11-1-2013	14:54:10	172564.000000	3451.280000	0.980469	-0.050781	-0.503906	0.053211	0.288991	0.304587	-9.155273	-2.441406	0.259399
C:\Users\cware\Desktop\Steller25Nov\TagTesting25Nov2013\M8.DSG	11-1-2013	14:54:10	172565.000000	3451.300000	0.976563	-0.070313	-0.500000	0.052294	0.286239	0.304587	-6.759644	-2.944946	-1.281738
C:\Users\cware\Desktop\Steller25Nov\TagTesting25Nov2013\M8.DSG	11-1-2013	14:54:10	172566.000000	3451.320000	0.980469	-0.085938	-0.511719	0.052294	0.288073	0.305505	-5.310059	-2.044678	-0.839233
C:\Users\cware\Desktop\Steller25Nov\TagTesting25Nov2013\M8.DSG	11-1-2013	14:54:10	172567.000000	3451.340000	0.976563	-0.082031	-0.503906	0.052294	0.287156	0.305505	-6.378174	-0.427246	0.167847
C:\Users\cware\Desktop\Steller25Nov\TagTesting25Nov2013\M8.DSG	11-1-2013	14:54:10	172568.000000	3451.360000	0.960938	-0.062500	-0.511719	0.051376	0.287156	0.306422	-8.026123	0.579834	1.037598
C:\Users\cware\Desktop\Steller25Nov\TagTesting25Nov2013\M8.DSG	11-1-2013	14:54:10	172569.000000	3451.380000	0.964844	-0.074219	-0.511719	0.051376	0.286239	0.306422	-8.666992	1.480103	1.358032
C:\Users\cware\Desktop\Steller25Nov\TagTesting25Nov2013\M8.DSG	11-1-2013	14:54:10	172570.000000	3451.400000	0.976563	-0.070313	-0.515625	0.051376	0.285321	0.305505	-8.636475	1.770020	1.235962
C:\Users\cware\Desktop\Steller25Nov\TagTesting25Nov2013\M8.DSG	11-1-2013	14:54:10	172571.000000	3451.420000	0.988281	-0.058594	-0.523438	0.049541	0.285321	0.306422	-8.239746	0.808716	0.717163
C:\Users\cware\Desktop\Steller25Nov\TagTesting25Nov2013\M8.DSG	11-1-2013	14:54:10	172572.000000	3451.440000	0.992188	-0.054688	-0.519531	0.049541	0.285321	0.305505	-7.003784	1.678467	0.595093
C:\Users\cware\Desktop\Steller25Nov\TagTesting25Nov2013\M8.DSG	11-1-2013	14:54:10	172573.000000	3451.460000	1.000000	-0.046875	-0.511719	0.049541	0.285321	0.305505	-6.286621	0.289917	0.686646
C:\Users\cware\Desktop\Steller25Nov\TagTesting25Nov2013\M8.DSG	11-1-2013	14:54:10	172574.000000	3451.480000	0.980469	-0.046875	-0.511719	0.048624	0.284404	0.306422	-5.142212	0.732422	0.045776
C:\Users\cware\Desktop\Steller25Nov\TagTesting25Nov2013\M8.DSG	11-1-2013	14:54:10	172575.000000	3451.500000	0.968750	-0.046875	-0.503906	0.047706	0.283486	0.306422	-4.241943	0.900269	-0.625610
C:\Users\cware\Desktop\Steller25Nov\TagTesting25Nov2013\M8.DSG	11-1-2013	14:54:10	172576.000000	3451.520000	0.972656	-0.050781	-0.503906	0.048624	0.283486	0.305505	-3.463745	1.693726	-1.037598
C:\Users\cware\Desktop\Steller25Nov\TagTesting25Nov2013\M8.DSG	11-1-2013	14:54:10	172577.000000	3451.540000	0.976563	-0.050781	-0.519531	0.047706	0.284404	0.305505	-3.280640	1.815796	-2.029419
C:\Users\cware\Desktop\Steller25Nov\TagTesting25Nov2013\M8.DSG	11-1-2013	14:54:10	172578.000000	3451.560000	0.980469	-0.050781	-0.507813	0.047706	0.283486	0.306422	-2.914429	2.395630	-2.380371
C:\Users\cware\Desktop\Steller25Nov\TagTesting25Nov2013\M8.DSG	11-1-2013	14:54:10	172579.000000	3451.580000	0.992188	-0.066406	-0.500000	0.047706	0.284404	0.304587	-3.707886	2.563477	-1.541138
C:\Users\cware\Desktop\Steller25Nov\TagTesting25Nov2013\M8.DSG	11-1-2013	14:54:10	172580.000000	3451.600000	0.996094	-0.085938	-0.496094	0.046789	0.283486	0.304587	-4.699707	2.655029	0.015259
C:\Users\cware\Desktop\Steller25Nov\TagTesting25Nov2013\M8.DSG	11-1-2013	14:54:10	172581.000000	3451.620000	0.988281	-0.082031	-0.488281	0.046789	0.283486	0.303670	-3.692627	2.227783	1.098633
C:\Users\cware\Desktop\Steller25Nov\TagTesting25Nov2013\M8.DSG	11-1-2013	14:54:10	172582.000000	3451.640000	0.976563	-0.058594	-0.500000	0.046789	0.284404	0.303670	-1.937866	2.349854	0.686646
C:\Users\cware\Desktop\Steller25Nov\TagTesting25Nov2013\M8.DSG	11-1-2013	14:54:10	172583.000000	3451.660000	1.000000	-0.042969	-0.492188	0.045872	0.283486	0.303670	-1.220703	0.839233	-1.068115
C:\Users\cware\Desktop\Steller25Nov\TagTesting25Nov2013\M8.DSG	11-1-2013	14:54:10	172584.000000	3451.680000	1.000000	-0.042969	-0.492188	0.045872	0.284404	0.303670	-2.151489	-0.518799	-2.227783
C:\Users\cware\Desktop\Steller25Nov\TagTesting25Nov2013\M8.DSG	11-1-2013	14:54:10	172585.000000	3451.700000	1.007813	-0.039063	-0.492188	0.044954	0.285321	0.303670	-2.670288	-0.686646	-2.349854
C:\Users\cware\Desktop\Steller25Nov\TagTesting25Nov2013\M8.DSG	11-1-2013	14:54:10	172586.000000	3451.720000	0.996094	-0.046875	-0.511719	0.045872	0.284404	0.302752	-2.365112	0.885010	-1.724243
C:\Users\cware\Desktop\Steller25Nov\TagTesting25Nov2013\M8.DSG	11-1-2013	14:54:10	172587.000000	3451.740000	1.003906	-0.058594	-0.511719	0.044037	0.284404	0.301835	-2.090454	2.197266	-2.304077
C:\Users\cware\Desktop\Steller25Nov\TagTesting25Nov2013\M8.DSG	11-1-2013	14:54:10	172588.000000	3451.760000	1.000000	-0.062500	-0.527344	0.045872	0.284404	0.301835	-1.266479	0.991821	-3.234863
C:\Users\cware\Desktop\Steller25Nov\TagTesting25Nov2013\M8.DSG	11-1-2013	14:54:10	172589.000000	3451.780000	0.968750	-0.066406	-0.531250	0.044954	0.286239	0.300917	4.928589	2.700806	-3.219604
C:\Users\cware\Desktop\Steller25Nov\TagTesting25Nov2013\M8.DSG	11-1-2013	14:54:10	172590.000000	3451.800000	0.972656	-0.042969	-0.496094	0.044037	0.286239	0.300000	6.820679	2.441406	-3.524780
C:\Users\cware\Desktop\Steller25Nov\TagTesting25Nov2013\M8.DSG	11-1-2013	14:54:10	172591.000000	3451.820000	0.980469	-0.011719	-0.496094	0.044037	0.288073	0.298165	4.196167	4.180908	-2.868652
C:\Users\cware\Desktop\Steller25Nov\TagTesting25Nov2013\M8.DSG	11-1-2013	14:54:10	172592.000000	3451.840000	0.984375	-0.015625	-0.500000	0.044954	0.288991	0.297248	0.488281	4.928589	-2.838135
C:\Users\cware\Desktop\Steller25Nov\TagTesting25Nov2013\M8.DSG	11-1-2013	14:54:10	172593.000000	3451.860000	0.980469	-0.039063	-0.515625	0.043119	0.288991	0.298165	-1.144409	5.233765	-2.838135
C:\Users\cware\Desktop\Steller25Nov\TagTesting25Nov2013\M8.DSG	11-1-2013	14:54:10	172594.000000	3451.880000	0.964844	-0.062500	-0.503906	0.043119	0.289908	0.296330	-1.052856	4.577637	-3.143311
C:\Users\cware\Desktop\Steller25Nov\TagTesting25Nov2013\M8.DSG	11-1-2013	14:54:10	172595.000000	3451.900000	0.957031	-0.062500	-0.503906	0.042202	0.289908	0.295413	-0.259399	4.592896	-3.112793
C:\Users\cware\Desktop\Steller25Nov\TagTesting25Nov2013\M8.DSG	11-1-2013	14:54:10	172596.000000	3451.920000	0.976563	-0.070313	-0.503906	0.042202	0.289908	0.294495	-0.213623	3.616333	-2.807617
C:\Users\cware\Desktop\Steller25Nov\TagTesting25Nov2013\M8.DSG	11-1-2013	14:54:10	172597.000000	3451.940000	0.984375	-0.054688	-0.503906	0.041284	0.291743	0.294495	-1.571655	4.180908	-1.296997
C:\Users\cware\Desktop\Steller25Nov\TagTesting25Nov2013\M8.DSG	11-1-2013	14:54:10	172598.000000	3451.960000	1.000000	-0.074219	-0.488281	0.041284	0.290826	0.293578	-3.341675	2.914429	-0.244141
C:\Users\cware\Desktop\Steller25Nov\TagTesting25Nov2013\M8.DSG	11-1-2013	14:54:10	172599.000000	3451.980000	1.003906	-0.097656	-0.496094	0.041284	0.290826	0.292661	-4.638672	3.982544	0.503540
C:\Users\cware\Desktop\Steller25Nov\TagTesting25Nov2013\M8.DSG	11-1-2013	14:54:10	172600.000000	3452.000000	1.007813	-0.117188	-0.500000	0.040367	0.292661	0.293578	-4.470825	4.394531	1.571655
C:\Users\cware\Desktop\Steller25Nov\TagTesting25Nov2013\M8.DSG	11-1-2013	14:54:10	172601.000000	3452.020000	1.007813	-0.113281	-0.484375	0.039450	0.290826	0.291743	-2.548218	4.653931	1.602173
C:\Users\cware\Desktop\Steller25Nov\TagTesting25Nov2013\M8.DSG	11-1-2013	14:54:10	172602.000000	3452.040000	1.011719	-0.093750	-0.484375	0.039450	0.290826	0.291743	-0.915527	3.601074	1.220703
C:\Users\cware\Desktop\Steller25Nov\TagTesting25Nov2013\M8.DSG	11-1-2013	14:54:10	172603.000000	3452.060000	1.027344	-0.078125	-0.484375	0.037615	0.290826	0.292661	0.274658	1.495361	0.946045
C:\Users\cware\Desktop\Steller25Nov\TagTesting25Nov2013\M8.DSG	11-1-2013	14:54:10	172604.000000	3452.080000	1.023438	-0.066406	-0.476563	0.038532	0.291743	0.289908	-0.137329	-0.152588	0.610352
C:\Users\cware\Desktop\Steller25Nov\TagTesting25Nov2013\M8.DSG	11-1-2013	14:54:10	172605.000000	3452.100000	1.019531	-0.066406	-0.480469	0.038532	0.291743	0.290826	-0.061035	0.625610	0.045776
C:\Users\cware\Desktop\Steller25Nov\TagTesting25Nov2013\M8.DSG	11-1-2013	14:54:10	172606.000000	3452.120000	1.015625	-0.062500	-0.480469	0.038532	0.291743	0.289908	-1.144409	0.381470	-0.259399
C:\Users\cware\Desktop\Steller25Nov\TagTesting25Nov2013\M8.DSG	11-1-2013	14:54:10	172607.000000	3452.140000	1.015625	-0.054688	-0.480469	0.036697	0.292661	0.288991	-1.693726	-0.091553	-0.442505
C:\Users\cware\Desktop\Steller25Nov\TagTesting25Nov2013\M8.DSG	11-1-2013	14:54:10	172608.000000	3452.160000	0.996094	-0.062500	-0.476563	0.038532	0.292661	0.288991	-0.747681	0.518799	-0.564575
C:\Users\cware\Desktop\Steller25Nov\TagTesting25Nov2013\M8.DSG	11-1-2013	14:54:10	172609.000000	3452.180000	0.976563	-0.066406	-0.476563	0.035780	0.291743	0.288991	0.625610	1.541138	-2.105713
C:\Users\cware\Desktop\Steller25Nov\TagTesting25Nov2013\M8.DSG	11-1-2013	14:54:10	172610.000000	3452.200000	0.984375	-0.050781	-0.468750	0.036697	0.292661	0.288073	0.259399	1.022339	-3.524780
C:\Users\cware\Desktop\Steller25Nov\TagTesting25Nov2013\M8.DSG	11-1-2013	14:54:10	172611.000000	3452.220000	0.988281	-0.046875	-0.464844	0.036697	0.292661	0.287156	-0.778198	1.571655	-3.463745
C:\Users\cware\Desktop\Steller25Nov\TagTesting25Nov2013\M8.DSG	11-1-2013	14:54:10	172612.000000	3452.240000	1.000000	-0.054688	-0.457031	0.037615	0.294495	0.286239	-0.274658	1.998901	-3.295898
C:\Users\cware\Desktop\Steller25Nov\TagTesting25Nov2013\M8.DSG	11-1-2013	14:54:10	172613.000000	3452.260000	1.000000	-0.039063	-0.449219	0.035780	0.293578	0.287156	1.434326	3.524780	-4.837036
C:\Users\cware\Desktop\Steller25Nov\TagTesting25Nov2013\M8.DSG	11-1-2013	14:54:10	172614.000000	3452.280000	0.992188	-0.015625	-0.476563	0.035780	0.294495	0.286239	1.525879	3.158569	-6.683350
C:\Users\cware\Desktop\Steller25Nov\TagTesting25Nov2013\M8.DSG	11-1-2013	14:54:10	172615.000000	3452.300000	1.007813	-0.054688	-0.453125	0.034862	0.294495	0.286239	-0.610352	1.251221	-7.858276
C:\Users\cware\Desktop\Steller25Nov\TagTesting25Nov2013\M8.DSG	11-1-2013	14:54:10	172616.000000	3452.320000	1.007813	-0.054688	-0.453125	0.035780	0.296330	0.284404	-1.770020	-1.373291	-7.873535
C:\Users\cware\Desktop\Steller25Nov\TagTesting25Nov2013\M8.DSG	11-1-2013	14:54:10	172617.000000	3452.340000	1.031250	-0.074219	-0.476563	0.036697	0.296330	0.284404	-2.365112	-3.662109	-7.080078
C:\Users\cware\Desktop\Steller25Nov\TagTesting25Nov2013\M8.DSG	11-1-2013	14:54:10	172618.000000	3452.360000	1.019531	-0.066406	-0.472656	0.037615	0.298165	0.285321	-3.021240	-6.103516	-7.217407
C:\Users\cware\Desktop\Steller25Nov\TagTesting25Nov2013\M8.DSG	11-1-2013	14:54:10	172619.000000	3452.380000	1.000000	-0.066406	-0.468750	0.039450	0.297248	0.284404	-3.204346	-6.378174	-8.041382
C:\Users\cware\Desktop\Steller25Nov\TagTesting25Nov2013\M8.DSG	11-1-2013	14:54:10	172620.000000	3452.400000	0.988281	-0.054688	-0.480469	0.038532	0.298165	0.284404	-1.892090	-5.493164	-7.629395
C:\Users\cware\Desktop\Steller25Nov\TagTesting25Nov2013\M8.DSG	11-1-2013	14:54:10	172621.000000	3452.420000	0.988281	-0.039063	-0.488281	0.039450	0.298165	0.285321	-1.480103	-5.416870	-6.805420
C:\Users\cware\Desktop\Steller25Nov\TagTesting25Nov2013\M8.DSG	11-1-2013	14:54:10	172622.000000	3452.440000	0.992188	-0.042969	-0.480469	0.038532	0.300000	0.284404	-1.037598	-4.287720	-6.851196
C:\Users\cware\Desktop\Steller25Nov\TagTesting25Nov2013\M8.DSG	11-1-2013	14:54:10	172623.000000	3452.460000	0.996094	-0.058594	-0.476563	0.041284	0.299083	0.285321	-0.961304	-3.860474	-6.896973
C:\Users\cware\Desktop\Steller25Nov\TagTesting25Nov2013\M8.DSG	11-1-2013	14:54:10	172624.000000	3452.480000	0.996094	-0.050781	-0.492188	0.040367	0.300000	0.285321	-1.800537	-2.243042	-6.713867
C:\Users\cware\Desktop\Steller25Nov\TagTesting25Nov2013\M8.DSG	11-1-2013	14:54:10	172625.000000	3452.500000	0.988281	-0.046875	-0.503906	0.040367	0.300000	0.284404	-1.388550	-0.518799	-6.988525
C:\Users\cware\Desktop\Steller25Nov\TagTesting25Nov2013\M8.DSG	11-1-2013	14:54:10	172626.000000	3452.520000	0.996094	-0.054688	-0.476563	0.041284	0.300917	0.284404	-0.503540	-0.915527	-8.575439
C:\Users\cware\Desktop\Steller25Nov\TagTesting25Nov2013\M8.DSG	11-1-2013	14:54:10	172627.000000	3452.540000	1.000000	-0.058594	-0.484375	0.040367	0.302752	0.284404	0.427246	-2.777100	-10.757446
C:\Users\cware\Desktop\Steller25Nov\TagTesting25Nov2013\M8.DSG	11-1-2013	14:54:10	172628.000000	3452.560000	0.988281	-0.066406	-0.484375	0.041284	0.302752	0.283486	1.190186	-0.610352	-12.786865
C:\Users\cware\Desktop\Steller25Nov\TagTesting25Nov2013\M8.DSG	11-1-2013	14:54:10	172629.000000	3452.580000	0.972656	-0.074219	-0.500000	0.043119	0.303670	0.282569	1.480103	1.205444	-13.336182
C:\Users\cware\Desktop\Steller25Nov\TagTesting25Nov2013\M8.DSG	11-1-2013	14:54:10	172630.000000	3452.600000	0.972656	-0.082031	-0.449219	0.043119	0.305505	0.282569	-1.876831	0.244141	-13.229370
C:\Users\cware\Desktop\Steller25Nov\TagTesting25Nov2013\M8.DSG	11-1-2013	14:54:10	172631.000000	3452.620000	0.988281	-0.101563	-0.437500	0.043119	0.305505	0.281651	-5.142212	2.380371	-12.496948
C:\Users\cware\Desktop\Steller25Nov\TagTesting25Nov2013\M8.DSG	11-1-2013	14:54:10	172632.000000	3452.640000	0.984375	-0.097656	-0.468750	0.044037	0.307339	0.281651	-3.997803	5.340576	-11.337280
C:\Users\cware\Desktop\Steller25Nov\TagTesting25Nov2013\M8.DSG	11-1-2013	14:54:10	172633.000000	3452.660000	0.976563	-0.105469	-0.484375	0.044037	0.308257	0.280734	-2.532959	6.744385	-10.711670
C:\Users\cware\Desktop\Steller25Nov\TagTesting25Nov2013\M8.DSG	11-1-2013	14:54:10	172634.000000	3452.680000	0.988281	-0.105469	-0.500000	0.044037	0.307339	0.280734	-1.144409	4.821777	-10.086060
C:\Users\cware\Desktop\Steller25Nov\TagTesting25Nov2013\M8.DSG	11-1-2013	14:54:10	172635.000000	3452.700000	0.996094	-0.132813	-0.484375	0.044037	0.310092	0.278899	0.946045	2.410889	-9.704590
C:\Users\cware\Desktop\Steller25Nov\TagTesting25Nov2013\M8.DSG	11-1-2013	14:54:10	172636.000000	3452.720000	0.996094	-0.136719	-0.484375	0.044954	0.309174	0.278899	1.586914	0.045776	-9.811401
C:\Users\cware\Desktop\Steller25Nov\TagTesting25Nov2013\M8.DSG	11-1-2013	14:54:10	172637.000000	3452.740000	0.996094	-0.113281	-0.480469	0.044954	0.311009	0.277982	0.717163	0.015259	-9.887695
C:\Users\cware\Desktop\Steller25Nov\TagTesting25Nov2013\M8.DSG	11-1-2013	14:54:10	172638.000000	3452.760000	1.011719	-0.113281	-0.484375	0.044037	0.311927	0.277064	0.518799	0.869751	-9.323120
C:\Users\cware\Desktop\Steller25Nov\TagTesting25Nov2013\M8.DSG	11-1-2013	14:54:10	172639.000000	3452.780000	1.011719	-0.109375	-0.480469	0.044954	0.313761	0.276147	1.251221	1.754761	-9.979248
C:\Users\cware\Desktop\Steller25Nov\TagTesting25Nov2013\M8.DSG	11-1-2013	14:54:10	172640.000000	3452.800000	1.015625	-0.101563	-0.453125	0.044954	0.314679	0.276147	-0.427246	0.503540	-9.414673
C:\Users\cware\Desktop\Steller25Nov\TagTesting25Nov2013\M8.DSG	11-1-2013	14:54:10	172641.000000	3452.820000	1.027344	-0.093750	-0.453125	0.045872	0.313761	0.276147	-3.311157	-0.259399	-8.392334
C:\Users\cware\Desktop\Steller25Nov\TagTesting25Nov2013\M8.DSG	11-1-2013	14:54:10	172642.000000	3452.840000	1.015625	-0.097656	-0.460938	0.045872	0.315596	0.275229	-3.326416	0.671387	-7.263184
C:\Users\cware\Desktop\Steller25Nov\TagTesting25Nov2013\M8.DSG	11-1-2013	14:54:10	172643.000000	3452.860000	1.011719	-0.113281	-0.468750	0.045872	0.314679	0.273394	-1.113892	-0.030518	-7.858276
C:\Users\cware\Desktop\Steller25Nov\TagTesting25Nov2013\M8.DSG	11-1-2013	14:54:10	172644.000000	3452.880000	1.000000	-0.132813	-0.453125	0.046789	0.315596	0.275229	-0.579834	-0.946045	-9.063721
C:\Users\cware\Desktop\Steller25Nov\TagTesting25Nov2013\M8.DSG	11-1-2013	14:54:10	172645.000000	3452.900000	1.003906	-0.136719	-0.464844	0.046789	0.316514	0.273394	-0.259399	-0.564575	-9.811401
C:\Users\cware\Desktop\Steller25Nov\TagTesting25Nov2013\M8.DSG	11-1-2013	14:54:10	172646.000000	3452.920000	1.003906	-0.136719	-0.464844	0.047706	0.318349	0.274312	-0.137329	0.091553	-9.002686
C:\Users\cware\Desktop\Steller25Nov\TagTesting25Nov2013\M8.DSG	11-1-2013	14:54:10	172647.000000	3452.940000	1.003906	-0.152344	-0.460938	0.045872	0.319266	0.273394	-0.549316	0.625610	-7.888794
C:\Users\cware\Desktop\Steller25Nov\TagTesting25Nov2013\M8.DSG	11-1-2013	14:54:10	172648.000000	3452.960000	1.003906	-0.144531	-0.480469	0.046789	0.319266	0.272477	-0.396729	0.152588	-7.553101
C:\Users\cware\Desktop\Steller25Nov\TagTesting25Nov2013\M8.DSG	11-1-2013	14:54:10	172649.000000	3452.980000	0.984375	-0.136719	-0.472656	0.046789	0.319266	0.272477	0.442505	0.106812	-7.675171
C:\Users\cware\Desktop\Steller25Nov\TagTesting25Nov2013\M8.DSG	11-1-2013	14:54:10	172650.000000	3453.000000	0.992188	-0.128906	-0.449219	0.047706	0.321101	0.271560	-0.488281	0.152588	-7.568359
C:\Users\cware\Desktop\Steller25Nov\TagTesting25Nov2013\M8.DSG	11-1-2013	14:54:10	172651.000000	3453.020000	0.996094	-0.140625	-0.453125	0.048624	0.322018	0.270642	-2.487183	0.381470	-6.484985
C:\Users\cware\Desktop\Steller25Nov\TagTesting25Nov2013\M8.DSG	11-1-2013	14:54:10	172652.000000	3453.040000	1.000000	-0.140625	-0.441406	0.047706	0.322018	0.270642	-3.570557	0.061035	-5.462646
C:\Users\cware\Desktop\Steller25Nov\TagTesting25Nov2013\M8.DSG	11-1-2013	14:54:10	172653.000000	3453.060000	1.000000	-0.144531	-0.445313	0.047706	0.322018	0.270642	-3.738403	0.045776	-4.425049
C:\Users\cware\Desktop\Steller25Nov\TagTesting25Nov2013\M8.DSG	11-1-2013	14:54:10	172654.000000	3453.080000	1.007813	-0.152344	-0.453125	0.047706	0.322936	0.270642	-4.653931	-0.244141	-3.387451
C:\Users\cware\Desktop\Steller25Nov\TagTesting25Nov2013\M8.DSG	11-1-2013	14:54:10	172655.000000	3453.100000	1.011719	-0.164063	-0.445313	0.047706	0.322936	0.270642	-4.104614	-0.961304	-3.616333
C:\Users\cware\Desktop\Steller25Nov\TagTesting25Nov2013\M8.DSG	11-1-2013	14:54:10	172656.000000	3453.120000	1.011719	-0.175781	-0.445313	0.047706	0.322936	0.271560	-2.624512	-2.365112	-3.524780
C:\Users\cware\Desktop\Steller25Nov\TagTesting25Nov2013\M8.DSG	11-1-2013	14:54:10	172657.000000	3453.140000	1.003906	-0.152344	-0.453125	0.048624	0.323853	0.269725	-3.250122	-2.746582	-2.838135
C:\Users\cware\Desktop\Steller25Nov\TagTesting25Nov2013\M8.DSG	11-1-2013	14:54:10	172658.000000	3453.160000	1.003906	-0.160156	-0.445313	0.047706	0.322018	0.269725	-5.401611	-2.471924	-2.426147
C:\Users\cware\Desktop\Steller25Nov\TagTesting25Nov2013\M8.DSG	11-1-2013	14:54:10	172659.000000	3453.180000	1.000000	-0.156250	-0.453125	0.048624	0.322936	0.269725	-7.461548	-1.251221	-1.495361
C:\Users\cware\Desktop\Steller25Nov\TagTesting25Nov2013\M8.DSG	11-1-2013	14:54:10	172660.000000	3453.200000	1.000000	-0.152344	-0.457031	0.047706	0.323853	0.269725	-6.027222	-0.106812	-0.625610
C:\Users\cware\Desktop\Steller25Nov\TagTesting25Nov2013\M8.DSG	11-1-2013	14:54:10	172661.000000	3453.220000	1.000000	-0.132813	-0.445313	0.048624	0.322936	0.269725	-3.707886	-0.747681	-1.358032
C:\Users\cware\Desktop\Steller25Nov\TagTesting25Nov2013\M8.DSG	11-1-2013	14:54:10	172662.000000	3453.240000	1.011719	-0.128906	-0.457031	0.046789	0.322936	0.269725	-2.548218	-2.182007	-2.700806
C:\Users\cware\Desktop\Steller25Nov\TagTesting25Nov2013\M8.DSG	11-1-2013	14:54:10	172663.000000	3453.260000	1.003906	-0.140625	-0.464844	0.047706	0.323853	0.270642	-2.899170	-2.929688	-3.433228
C:\Users\cware\Desktop\Steller25Nov\TagTesting25Nov2013\M8.DSG	11-1-2013	14:54:10	172664.000000	3453.280000	0.996094	-0.144531	-0.464844	0.047706	0.322936	0.269725	-3.906250	-2.395630	-3.036499
C:\Users\cware\Desktop\Steller25Nov\TagTesting25Nov2013\M8.DSG	11-1-2013	14:54:10	172665.000000	3453.300000	0.996094	-0.136719	-0.460938	0.046789	0.322936	0.270642	-5.737305	-1.495361	-2.426147
C:\Users\cware\Desktop\Steller25Nov\TagTesting25Nov2013\M8.DSG	11-1-2013	14:54:10	172666.000000	3453.320000	1.000000	-0.136719	-0.472656	0.046789	0.322936	0.269725	-4.425049	-0.015259	-2.990723
C:\Users\cware\Desktop\Steller25Nov\TagTesting25Nov2013\M8.DSG	11-1-2013	14:54:10	172667.000000	3453.340000	1.000000	-0.125000	-0.472656	0.047706	0.322018	0.270642	-2.517700	-0.228882	-4.425049
C:\Users\cware\Desktop\Steller25Nov\TagTesting25Nov2013\M8.DSG	11-1-2013	14:54:10	172668.000000	3453.360000	0.992188	-0.121094	-0.460938	0.047706	0.323853	0.269725	-2.761841	-0.549316	-5.508423
C:\Users\cware\Desktop\Steller25Nov\TagTesting25Nov2013\M8.DSG	11-1-2013	14:54:10	172669.000000	3453.380000	0.992188	-0.125000	-0.453125	0.046789	0.324771	0.268807	-3.463745	0.061035	-6.057739
C:\Users\cware\Desktop\Steller25Nov\TagTesting25Nov2013\M8.DSG	11-1-2013	14:54:10	172670.000000	3453.400000	0.992188	-0.128906	-0.437500	0.046789	0.323853	0.269725	-4.821777	0.854492	-5.249023
C:\Users\cware\Desktop\Steller25Nov\TagTesting25Nov2013\M8.DSG	11-1-2013	14:54:10	172671.000000	3453.420000	0.992188	-0.121094	-0.445313	0.047706	0.323853	0.269725	-5.050659	1.007080	-4.776001
C:\Users\cware\Desktop\Steller25Nov\TagTesting25Nov2013\M8.DSG	11-1-2013	14:54:10	172672.000000	3453.440000	1.007813	-0.128906	-0.445313	0.046789	0.323853	0.268807	-4.150391	0.625610	-4.776001
C:\Users\cware\Desktop\Steller25Nov\TagTesting25Nov2013\M8.DSG	11-1-2013	14:54:10	172673.000000	3453.460000	1.015625	-0.140625	-0.441406	0.046789	0.324771	0.268807	-4.150391	-1.098633	-4.364014
C:\Users\cware\Desktop\Steller25Nov\TagTesting25Nov2013\M8.DSG	11-1-2013	14:54:10	172674.000000	3453.480000	1.015625	-0.136719	-0.449219	0.046789	0.324771	0.267890	-4.913330	-1.358032	-4.516602
C:\Users\cware\Desktop\Steller25Nov\TagTesting25Nov2013\M8.DSG	11-1-2013	14:54:10	172675.000000	3453.500000	1.003906	-0.140625	-0.453125	0.047706	0.324771	0.267890	-5.432129	-2.578735	-5.340576
C:\Users\cware\Desktop\Steller25Nov\TagTesting25Nov2013\M8.DSG	11-1-2013	14:54:10	172676.000000	3453.520000	1.000000	-0.136719	-0.457031	0.046789	0.325688	0.268807	-5.630493	-3.173828	-5.599976
C:\Users\cware\Desktop\Steller25Nov\TagTesting25Nov2013\M8.DSG	11-1-2013	14:54:10	172677.000000	3453.540000	1.003906	-0.148438	-0.476563	0.048624	0.325688	0.268807	-5.584717	-2.944946	-5.264282
C:\Users\cware\Desktop\Steller25Nov\TagTesting25Nov2013\M8.DSG	11-1-2013	14:54:10	172678.000000	3453.560000	1.003906	-0.148438	-0.476563	0.047706	0.325688	0.268807	-4.989624	-2.761841	-4.287720
C:\Users\cware\Desktop\Steller25Nov\TagTesting25Nov2013\M8.DSG	11-1-2013	14:54:10	172679.000000	3453.580000	0.992188	-0.144531	-0.457031	0.046789	0.326606	0.269725	-4.333496	-1.052856	-3.829956
C:\Users\cware\Desktop\Steller25Nov\TagTesting25Nov2013\M8.DSG	11-1-2013	14:54:10	172680.000000	3453.600000	1.000000	-0.132813	-0.460938	0.047706	0.325688	0.267890	-4.043579	-0.122070	-4.058838
C:\Users\cware\Desktop\Steller25Nov\TagTesting25Nov2013\M8.DSG	11-1-2013	14:54:10	172681.000000	3453.620000	1.000000	-0.121094	-0.449219	0.048624	0.326606	0.268807	-4.470825	-0.320435	-4.364014
C:\Users\cware\Desktop\Steller25Nov\TagTesting25Nov2013\M8.DSG	11-1-2013	14:54:10	172682.000000	3453.640000	1.000000	-0.125000	-0.453125	0.048624	0.327523	0.267890	-5.355835	-0.671387	-4.928589
C:\Users\cware\Desktop\Steller25Nov\TagTesting25Nov2013\M8.DSG	11-1-2013	14:54:10	172683.000000	3453.660000	1.000000	-0.132813	-0.445313	0.046789	0.326606	0.269725	-5.157471	-0.595093	-4.776001
C:\Users\cware\Desktop\Steller25Nov\TagTesting25Nov2013\M8.DSG	11-1-2013	14:54:10	172684.000000	3453.680000	0.992188	-0.152344	-0.457031	0.047706	0.326606	0.267890	-3.875732	0.335693	-4.074097
C:\Users\cware\Desktop\Steller25Nov\TagTesting25Nov2013\M8.DSG	11-1-2013	14:54:10	172685.000000	3453.700000	0.992188	-0.152344	-0.457031	0.047706	0.327523	0.266972	-2.532959	0.656128	-2.960205
C:\Users\cware\Desktop\Steller25Nov\TagTesting25Nov2013\M8.DSG	11-1-2013	14:54:10	172686.000000	3453.720000	0.992188	-0.140625	-0.449219	0.047706	0.328440	0.266972	-4.074097	0.946045	-2.380371
C:\Users\cware\Desktop\Steller25Nov\TagTesting25Nov2013\M8.DSG	11-1-2013	14:54:10	172687.000000	3453.740000	1.003906	-0.128906	-0.457031	0.047706	0.328440	0.267890	-5.477905	1.800537	-2.456665
C:\Users\cware\Desktop\Steller25Nov\TagTesting25Nov2013\M8.DSG	11-1-2013	14:54:10	172688.000000	3453.760000	1.011719	-0.144531	-0.433594	0.046789	0.328440	0.266972	-5.661011	1.770020	-2.593994
C:\Users\cware\Desktop\Steller25Nov\TagTesting25Nov2013\M8.DSG	11-1-2013	14:54:10	172689.000000	3453.780000	1.015625	-0.144531	-0.437500	0.046789	0.327523	0.266972	-5.523682	-0.137329	-3.570557
C:\Users\cware\Desktop\Steller25Nov\TagTesting25Nov2013\M8.DSG	11-1-2013	14:54:10	172690.000000	3453.800000	1.015625	-0.160156	-0.453125	0.046789	0.328440	0.265138	-3.250122	-1.144409	-4.302979
C:\Users\cware\Desktop\Steller25Nov\TagTesting25Nov2013\M8.DSG	11-1-2013	14:54:10	172691.000000	3453.820000	1.011719	-0.164063	-0.460938	0.047706	0.328440	0.266055	-2.212524	-1.541138	-4.028320
C:\Users\cware\Desktop\Steller25Nov\TagTesting25Nov2013\M8.DSG	11-1-2013	14:54:10	172692.000000	3453.840000	1.007813	-0.160156	-0.445313	0.047706	0.329358	0.266055	-2.990723	-1.296997	-4.058838
C:\Users\cware\Desktop\Steller25Nov\TagTesting25Nov2013\M8.DSG	11-1-2013	14:54:10	172693.000000	3453.860000	1.007813	-0.160156	-0.453125	0.047706	0.330275	0.265138	-4.791260	-0.030518	-4.364014
C:\Users\cware\Desktop\Steller25Nov\TagTesting25Nov2013\M8.DSG	11-1-2013	14:54:10	172694.000000	3453.880000	1.003906	-0.156250	-0.437500	0.045872	0.330275	0.266055	-5.722046	-0.213623	-4.501343
C:\Users\cware\Desktop\Steller25Nov\TagTesting25Nov2013\M8.DSG	11-1-2013	14:54:10	172695.000000	3453.900000	0.996094	-0.156250	-0.433594	0.045872	0.330275	0.266055	-5.477905	-0.930786	-4.287720
C:\Users\cware\Desktop\Steller25Nov\TagTesting25Nov2013\M8.DSG	11-1-2013	14:54:10	172696.000000	3453.920000	0.992188	-0.148438	-0.429688	0.046789	0.330275	0.266055	-5.889893	-1.464844	-3.707886
C:\Users\cware\Desktop\Steller25Nov\TagTesting25Nov2013\M8.DSG	11-1-2013	14:54:10	172697.000000	3453.940000	1.000000	-0.144531	-0.429688	0.045872	0.329358	0.274312	-7.034302	-1.708984	-3.128052
C:\Users\cware\Desktop\Steller25Nov\TagTesting25Nov2013\M8.DSG	11-1-2013	14:54:10	172698.000000	3453.960000	1.000000	-0.140625	-0.433594	0.046789	0.330275	0.266972	-8.087158	-0.808716	-2.685547
C:\Users\cware\Desktop\Steller25Nov\TagTesting25Nov2013\M8.DSG	11-1-2013	14:54:10	172699.000000	3453.980000	1.000000	-0.156250	-0.449219	0.046789	0.329358	0.266972	-6.164551	0.167847	-2.700806
C:\Users\cware\Desktop\Steller25Nov\TagTesting25Nov2013\M8.DSG	11-1-2013	14:54:10	172700.000000	3454.000000	1.000000	-0.148438	-0.453125	0.045872	0.329358	0.266972	-4.852295	-0.747681	-3.173828
C:\Users\cware\Desktop\Steller25Nov\TagTesting25Nov2013\M8.DSG	11-1-2013	14:54:10	172701.000000	3454.020000	1.007813	-0.144531	-0.441406	0.044954	0.330275	0.265138	-4.699707	-2.563477	-4.074097
C:\Users\cware\Desktop\Steller25Nov\TagTesting25Nov2013\M8.DSG	11-1-2013	14:54:10	172702.000000	3454.040000	1.011719	-0.140625	-0.445313	0.046789	0.329358	0.266055	-3.677368	-2.883911	-4.364014
C:\Users\cware\Desktop\Steller25Nov\TagTesting25Nov2013\M8.DSG	11-1-2013	14:54:10	172703.000000	3454.060000	1.011719	-0.148438	-0.449219	0.047706	0.329358	0.266055	-3.494263	-2.136230	-3.799438
C:\Users\cware\Desktop\Steller25Nov\TagTesting25Nov2013\M8.DSG	11-1-2013	14:54:10	172704.000000	3454.080000	1.007813	-0.148438	-0.449219	0.046789	0.329358	0.266055	-3.631592	-1.663208	-2.731323
C:\Users\cware\Desktop\Steller25Nov\TagTesting25Nov2013\M8.DSG	11-1-2013	14:54:10	172705.000000	3454.100000	0.996094	-0.148438	-0.453125	0.045872	0.329358	0.265138	-5.584717	-1.892090	-2.166748
C:\Users\cware\Desktop\Steller25Nov\TagTesting25Nov2013\M8.DSG	11-1-2013	14:54:10	172706.000000	3454.120000	0.996094	-0.152344	-0.460938	0.045872	0.330275	0.266055	-6.469727	-1.632690	-2.151489
C:\Users\cware\Desktop\Steller25Nov\TagTesting25Nov2013\M8.DSG	11-1-2013	14:54:10	172707.000000	3454.140000	0.988281	-0.156250	-0.457031	0.045872	0.329358	0.265138	-5.889893	-0.442505	-2.517700
C:\Users\cware\Desktop\Steller25Nov\TagTesting25Nov2013\M8.DSG	11-1-2013	14:54:10	172708.000000	3454.160000	0.988281	-0.156250	-0.457031	0.046789	0.329358	0.266055	-5.523682	-0.839233	-2.593994
C:\Users\cware\Desktop\Steller25Nov\TagTesting25Nov2013\M8.DSG	11-1-2013	14:54:10	172709.000000	3454.180000	0.996094	-0.144531	-0.433594	0.045872	0.329358	0.266055	-5.065918	-0.793457	-2.624512
C:\Users\cware\Desktop\Steller25Nov\TagTesting25Nov2013\M8.DSG	11-1-2013	14:54:10	172710.000000	3454.200000	1.000000	-0.128906	-0.433594	0.046789	0.328440	0.265138	-4.562378	-0.289917	-2.319336
C:\Users\cware\Desktop\Steller25Nov\TagTesting25Nov2013\M8.DSG	11-1-2013	14:54:10	172711.000000	3454.220000	1.000000	-0.136719	-0.421875	0.046789	0.329358	0.266055	-6.149292	-0.991821	-1.907349
C:\Users\cware\Desktop\Steller25Nov\TagTesting25Nov2013\M8.DSG	11-1-2013	14:54:10	172712.000000	3454.240000	1.003906	-0.132813	-0.437500	0.045872	0.329358	0.266972	-7.965088	-2.563477	-2.120972
C:\Users\cware\Desktop\Steller25Nov\TagTesting25Nov2013\M8.DSG	11-1-2013	14:54:10	172713.000000	3454.260000	1.000000	-0.140625	-0.457031	0.045872	0.327523	0.266055	-7.995605	-3.402710	-2.853394
C:\Users\cware\Desktop\Steller25Nov\TagTesting25Nov2013\M8.DSG	11-1-2013	14:54:10	172714.000000	3454.280000	1.003906	-0.144531	-0.457031	0.045872	0.327523	0.266972	-6.057739	-2.227783	-3.112793
C:\Users\cware\Desktop\Steller25Nov\TagTesting25Nov2013\M8.DSG	11-1-2013	14:54:10	172715.000000	3454.300000	1.003906	-0.136719	-0.445313	0.046789	0.328440	0.266972	-4.974365	-1.785278	-3.189087
C:\Users\cware\Desktop\Steller25Nov\TagTesting25Nov2013\M8.DSG	11-1-2013	14:54:10	172716.000000	3454.320000	1.007813	-0.121094	-0.449219	0.045872	0.328440	0.266972	-5.645752	-2.166748	-2.899170
C:\Users\cware\Desktop\Steller25Nov\TagTesting25Nov2013\M8.DSG	11-1-2013	14:54:10	172717.000000	3454.340000	1.003906	-0.125000	-0.457031	0.045872	0.327523	0.266972	-4.898071	-1.800537	-2.624512
C:\Users\cware\Desktop\Steller25Nov\TagTesting25Nov2013\M8.DSG	11-1-2013	14:54:10	172718.000000	3454.360000	1.003906	-0.125000	-0.457031	0.044954	0.329358	0.266055	-4.882813	-2.182007	-2.716064
C:\Users\cware\Desktop\Steller25Nov\TagTesting25Nov2013\M8.DSG	11-1-2013	14:54:10	172719.000000	3454.380000	1.000000	-0.121094	-0.460938	0.045872	0.328440	0.266972	-5.035400	-2.700806	-2.960205
C:\Users\cware\Desktop\Steller25Nov\TagTesting25Nov2013\M8.DSG	11-1-2013	14:54:10	172720.000000	3454.400000	1.000000	-0.121094	-0.468750	0.045872	0.328440	0.266055	-4.577637	-2.182007	-2.593994
C:\Users\cware\Desktop\Steller25Nov\TagTesting25Nov2013\M8.DSG	11-1-2013	14:54:10	172721.000000	3454.420000	0.996094	-0.121094	-0.460938	0.045872	0.328440	0.266972	-3.341675	-1.556396	-2.471924
C:\Users\cware\Desktop\Steller25Nov\TagTesting25Nov2013\M8.DSG	11-1-2013	14:54:10	172722.000000	3454.440000	1.000000	-0.121094	-0.445313	0.044954	0.328440	0.266055	-3.921509	-1.770020	-2.960205
C:\Users\cware\Desktop\Steller25Nov\TagTesting25Nov2013\M8.DSG	11-1-2013	14:54:10	172723.000000	3454.460000	0.996094	-0.117188	-0.453125	0.044954	0.328440	0.266972	-5.737305	-1.083374	-3.280640
C:\Users\cware\Desktop\Steller25Nov\TagTesting25Nov2013\M8.DSG	11-1-2013	14:54:10	172724.000000	3454.480000	0.988281	-0.128906	-0.441406	0.046789	0.328440	0.266055	-7.492065	-0.076294	-2.868652
C:\Users\cware\Desktop\Steller25Nov\TagTesting25Nov2013\M8.DSG	11-1-2013	14:54:10	172725.000000	3454.500000	1.015625	-0.132813	-0.449219	0.044954	0.327523	0.266972	-8.132935	0.183105	-1.678467
C:\Users\cware\Desktop\Steller25Nov\TagTesting25Nov2013\M8.DSG	11-1-2013	14:54:10	172726.000000	3454.520000	1.007813	-0.132813	-0.449219	0.044954	0.328440	0.266972	-7.064819	-0.686646	-1.373291
C:\Users\cware\Desktop\Steller25Nov\TagTesting25Nov2013\M8.DSG	11-1-2013	14:54:10	172727.000000	3454.540000	1.003906	-0.132813	-0.460938	0.044954	0.326606	0.266055	-5.599976	-1.708984	-2.532959
C:\Users\cware\Desktop\Steller25Nov\TagTesting25Nov2013\M8.DSG	11-1-2013	14:54:10	172728.000000	3454.560000	1.011719	-0.132813	-0.453125	0.044954	0.326606	0.267890	-4.913330	-2.990723	-3.372192
C:\Users\cware\Desktop\Steller25Nov\TagTesting25Nov2013\M8.DSG	11-1-2013	14:54:10	172729.000000	3454.580000	1.007813	-0.125000	-0.457031	0.044037	0.326606	0.266972	-5.050659	-3.372192	-3.341675
C:\Users\cware\Desktop\Steller25Nov\TagTesting25Nov2013\M8.DSG	11-1-2013	14:54:10	172730.000000	3454.600000	1.003906	-0.132813	-0.464844	0.044037	0.328440	0.266972	-5.599976	-2.670288	-2.593994
C:\Users\cware\Desktop\Steller25Nov\TagTesting25Nov2013\M8.DSG	11-1-2013	14:54:10	172731.000000	3454.620000	1.007813	-0.125000	-0.460938	0.044954	0.327523	0.266972	-6.271362	-2.944946	-2.532959
C:\Users\cware\Desktop\Steller25Nov\TagTesting25Nov2013\M8.DSG	11-1-2013	14:54:10	172732.000000	3454.640000	1.007813	-0.125000	-0.460938	0.044954	0.327523	0.267890	-5.752563	-3.387451	-2.807617
C:\Users\cware\Desktop\Steller25Nov\TagTesting25Nov2013\M8.DSG	11-1-2013	14:54:10	172733.000000	3454.660000	0.996094	-0.113281	-0.464844	0.044954	0.327523	0.266972	-4.425049	-2.822876	-3.280640
C:\Users\cware\Desktop\Steller25Nov\TagTesting25Nov2013\M8.DSG	11-1-2013	14:54:10	172734.000000	3454.680000	0.992188	-0.113281	-0.460938	0.044954	0.326606	0.267890	-2.838135	-2.014160	-3.417969
C:\Users\cware\Desktop\Steller25Nov\TagTesting25Nov2013\M8.DSG	11-1-2013	14:54:10	172735.000000	3454.700000	0.996094	-0.105469	-0.460938	0.044954	0.328440	0.267890	-2.807617	-2.014160	-3.616333
C:\Users\cware\Desktop\Steller25Nov\TagTesting25Nov2013\M8.DSG	11-1-2013	14:54:10	172736.000000	3454.720000	1.000000	-0.101563	-0.445313	0.045872	0.328440	0.266972	-3.738403	-1.205444	-3.372192
C:\Users\cware\Desktop\Steller25Nov\TagTesting25Nov2013\M8.DSG	11-1-2013	14:54:10	172737.000000	3454.740000	1.003906	-0.101563	-0.445313	0.044954	0.328440	0.266972	-4.058838	0.411987	-2.868652
C:\Users\cware\Desktop\Steller25Nov\TagTesting25Nov2013\M8.DSG	11-1-2013	14:54:10	172738.000000	3454.760000	1.011719	-0.105469	-0.453125	0.044954	0.328440	0.266972	-4.058838	-0.305176	-3.280640
C:\Users\cware\Desktop\Steller25Nov\TagTesting25Nov2013\M8.DSG	11-1-2013	14:54:10	172739.000000	3454.780000	0.988281	-0.117188	-0.457031	0.045872	0.328440	0.266972	-3.387451	-0.717163	-3.952026
C:\Users\cware\Desktop\Steller25Nov\TagTesting25Nov2013\M8.DSG	11-1-2013	14:54:10	172740.000000	3454.800000	0.988281	-0.128906	-0.460938	0.044954	0.329358	0.266055	-2.716064	-0.366211	-3.723145
C:\Users\cware\Desktop\Steller25Nov\TagTesting25Nov2013\M8.DSG	11-1-2013	14:54:10	172741.000000	3454.820000	0.992188	-0.132813	-0.449219	0.045872	0.330275	0.265138	-2.685547	0.900269	-2.761841
C:\Users\cware\Desktop\Steller25Nov\TagTesting25Nov2013\M8.DSG	11-1-2013	14:54:10	172742.000000	3454.840000	1.003906	-0.125000	-0.445313	0.044954	0.329358	0.266055	-3.219604	1.281738	-3.219604
C:\Users\cware\Desktop\Steller25Nov\TagTesting25Nov2013\M8.DSG	11-1-2013	14:54:10	172743.000000	3454.860000	1.011719	-0.113281	-0.457031	0.044037	0.329358	0.265138	-2.929688	0.640869	-4.150391
C:\Users\cware\Desktop\Steller25Nov\TagTesting25Nov2013\M8.DSG	11-1-2013	14:54:10	172744.000000	3454.880000	1.015625	-0.121094	-0.449219	0.044037	0.330275	0.264220	-2.182007	0.137329	-5.065918
C:\Users\cware\Desktop\Steller25Nov\TagTesting25Nov2013\M8.DSG	11-1-2013	14:54:10	172745.000000	3454.900000	1.015625	-0.121094	-0.453125	0.044037	0.331193	0.263303	-1.724243	-0.473022	-6.042480
C:\Users\cware\Desktop\Steller25Nov\TagTesting25Nov2013\M8.DSG	11-1-2013	14:54:10	172746.000000	3454.920000	1.011719	-0.132813	-0.460938	0.044954	0.331193	0.265138	-1.647949	-0.732422	-5.935669
C:\Users\cware\Desktop\Steller25Nov\TagTesting25Nov2013\M8.DSG	11-1-2013	14:54:10	172747.000000	3454.940000	1.007813	-0.128906	-0.449219	0.044954	0.332110	0.263303	-2.700806	-0.762939	-4.837036
C:\Users\cware\Desktop\Steller25Nov\TagTesting25Nov2013\M8.DSG	11-1-2013	14:54:10	172748.000000	3454.960000	1.011719	-0.140625	-0.437500	0.044954	0.332110	0.262385	-3.814697	-1.663208	-4.409790
C:\Users\cware\Desktop\Steller25Nov\TagTesting25Nov2013\M8.DSG	11-1-2013	14:54:10	172749.000000	3454.980000	1.000000	-0.132813	-0.441406	0.044037	0.332110	0.263303	-4.272461	-1.007080	-4.913330
C:\Users\cware\Desktop\Steller25Nov\TagTesting25Nov2013\M8.DSG	11-1-2013	14:54:10	172750.000000	3455.000000	0.992188	-0.136719	-0.441406	0.044954	0.333028	0.263303	-5.004883	-0.366211	-5.310059
C:\Users\cware\Desktop\Steller25Nov\TagTesting25Nov2013\M8.DSG	11-1-2013	14:54:10	172751.000000	3455.020000	1.000000	-0.140625	-0.441406	0.044954	0.333945	0.262385	-5.691528	0.564575	-4.653931
C:\Users\cware\Desktop\Steller25Nov\TagTesting25Nov2013\M8.DSG	11-1-2013	14:54:10	172752.000000	3455.040000	1.000000	-0.144531	-0.437500	0.044037	0.333028	0.262385	-6.164551	0.534058	-4.074097
C:\Users\cware\Desktop\Steller25Nov\TagTesting25Nov2013\M8.DSG	11-1-2013	14:54:10	172753.000000	3455.060000	1.003906	-0.140625	-0.441406	0.044954	0.333945	0.264220	-5.462646	-0.411987	-3.143311
C:\Users\cware\Desktop\Steller25Nov\TagTesting25Nov2013\M8.DSG	11-1-2013	14:54:10	172754.000000	3455.080000	1.011719	-0.136719	-0.457031	0.044037	0.333028	0.262385	-4.440308	0.366211	-2.868652
C:\Users\cware\Desktop\Steller25Nov\TagTesting25Nov2013\M8.DSG	11-1-2013	14:54:10	172755.000000	3455.100000	1.007813	-0.136719	-0.445313	0.044954	0.333945	0.263303	-4.638672	0.289917	-2.593994
C:\Users\cware\Desktop\Steller25Nov\TagTesting25Nov2013\M8.DSG	11-1-2013	14:54:10	172756.000000	3455.120000	1.007813	-0.136719	-0.437500	0.044037	0.334862	0.262385	-4.837036	-0.457764	-2.502441
C:\Users\cware\Desktop\Steller25Nov\TagTesting25Nov2013\M8.DSG	11-1-2013	14:54:10	172757.000000	3455.140000	1.015625	-0.132813	-0.441406	0.043119	0.333945	0.261468	-4.272461	-1.327515	-3.173828
C:\Users\cware\Desktop\Steller25Nov\TagTesting25Nov2013\M8.DSG	11-1-2013	14:54:10	172758.000000	3455.160000	1.007813	-0.128906	-0.437500	0.044037	0.333028	0.262385	-3.875732	-1.907349	-3.479004
C:\Users\cware\Desktop\Steller25Nov\TagTesting25Nov2013\M8.DSG	11-1-2013	14:54:10	172759.000000	3455.180000	1.003906	-0.132813	-0.453125	0.044037	0.333945	0.261468	-2.838135	-1.464844	-4.013062
C:\Users\cware\Desktop\Steller25Nov\TagTesting25Nov2013\M8.DSG	11-1-2013	14:54:10	172760.000000	3455.200000	1.007813	-0.148438	-0.460938	0.044037	0.333945	0.262385	-2.532959	-0.457764	-3.723145
C:\Users\cware\Desktop\Steller25Nov\TagTesting25Nov2013\M8.DSG	11-1-2013	14:54:10	172761.000000	3455.220000	1.003906	-0.144531	-0.460938	0.043119	0.334862	0.262385	-3.417969	-0.579834	-2.410889
C:\Users\cware\Desktop\Steller25Nov\TagTesting25Nov2013\M8.DSG	11-1-2013	14:54:10	172762.000000	3455.240000	1.007813	-0.132813	-0.445313	0.043119	0.335780	0.261468	-4.364014	-1.831055	-2.151489
C:\Users\cware\Desktop\Steller25Nov\TagTesting25Nov2013\M8.DSG	11-1-2013	14:54:10	172763.000000	3455.260000	1.003906	-0.128906	-0.429688	0.044037	0.335780	0.260550	-5.233765	-2.044678	-2.883911
C:\Users\cware\Desktop\Steller25Nov\TagTesting25Nov2013\M8.DSG	11-1-2013	14:54:10	172764.000000	3455.280000	1.000000	-0.128906	-0.441406	0.043119	0.335780	0.260550	-5.004883	-1.785278	-3.616333
C:\Users\cware\Desktop\Steller25Nov\TagTesting25Nov2013\M8.DSG	11-1-2013	14:54:10	172765.000000	3455.300000	1.000000	-0.121094	-0.445313	0.043119	0.334862	0.261468	-5.096436	-1.876831	-3.753662
C:\Users\cware\Desktop\Steller25Nov\TagTesting25Nov2013\M8.DSG	11-1-2013	14:54:10	172766.000000	3455.320000	1.003906	-0.136719	-0.433594	0.044037	0.334862	0.262385	-5.859375	-2.029419	-3.051758
C:\Users\cware\Desktop\Steller25Nov\TagTesting25Nov2013\M8.DSG	11-1-2013	14:54:10	172767.000000	3455.340000	1.000000	-0.148438	-0.429688	0.042202	0.336697	0.260550	-6.225586	-0.579834	-1.831055
C:\Users\cware\Desktop\Steller25Nov\TagTesting25Nov2013\M8.DSG	11-1-2013	14:54:10	172768.000000	3455.360000	0.996094	-0.140625	-0.449219	0.042202	0.336697	0.261468	-6.500244	-0.427246	-1.403809
C:\Users\cware\Desktop\Steller25Nov\TagTesting25Nov2013\M8.DSG	11-1-2013	14:54:10	172769.000000	3455.380000	1.007813	-0.132813	-0.441406	0.043119	0.335780	0.262385	-5.722046	-0.350952	-1.998901
C:\Users\cware\Desktop\Steller25Nov\TagTesting25Nov2013\M8.DSG	11-1-2013	14:54:10	172770.000000	3455.400000	1.007813	-0.132813	-0.441406	0.043119	0.335780	0.260550	-3.616333	-0.503540	-2.670288
C:\Users\cware\Desktop\Steller25Nov\TagTesting25Nov2013\M8.DSG	11-1-2013	14:54:10	172771.000000	3455.420000	1.003906	-0.117188	-0.437500	0.042202	0.336697	0.260550	-3.479004	-2.090454	-3.372192
C:\Users\cware\Desktop\Steller25Nov\TagTesting25Nov2013\M8.DSG	11-1-2013	14:54:10	172772.000000	3455.440000	1.000000	-0.125000	-0.445313	0.043119	0.334862	0.261468	-3.585815	-1.266479	-3.662109
C:\Users\cware\Desktop\Steller25Nov\TagTesting25Nov2013\M8.DSG	11-1-2013	14:54:10	172773.000000	3455.460000	1.000000	-0.125000	-0.441406	0.042202	0.335780	0.261468	-3.372192	-0.167847	-3.494263
C:\Users\cware\Desktop\Steller25Nov\TagTesting25Nov2013\M8.DSG	11-1-2013	14:54:10	172774.000000	3455.480000	1.003906	-0.125000	-0.445313	0.042202	0.334862	0.261468	-3.326416	0.167847	-2.761841
C:\Users\cware\Desktop\Steller25Nov\TagTesting25Nov2013\M8.DSG	11-1-2013	14:54:10	172775.000000	3455.500000	1.003906	-0.132813	-0.433594	0.042202	0.335780	0.260550	-3.921509	-0.244141	-1.968384
C:\Users\cware\Desktop\Steller25Nov\TagTesting25Nov2013\M8.DSG	11-1-2013	14:54:10	172776.000000	3455.520000	1.003906	-0.128906	-0.433594	0.043119	0.334862	0.260550	-4.425049	-1.144409	-2.334595
C:\Users\cware\Desktop\Steller25Nov\TagTesting25Nov2013\M8.DSG	11-1-2013	14:54:10	172777.000000	3455.540000	0.996094	-0.128906	-0.433594	0.041284	0.335780	0.259633	-4.684448	-0.595093	-3.387451
C:\Users\cware\Desktop\Steller25Nov\TagTesting25Nov2013\M8.DSG	11-1-2013	14:54:10	172778.000000	3455.560000	0.996094	-0.125000	-0.429688	0.041284	0.335780	0.259633	-5.523682	0.534058	-3.372192
C:\Users\cware\Desktop\Steller25Nov\TagTesting25Nov2013\M8.DSG	11-1-2013	14:54:10	172779.000000	3455.580000	1.000000	-0.136719	-0.433594	0.041284	0.334862	0.260550	-6.332397	1.937866	-2.822876
C:\Users\cware\Desktop\Steller25Nov\TagTesting25Nov2013\M8.DSG	11-1-2013	14:54:10	172780.000000	3455.600000	1.007813	-0.136719	-0.437500	0.041284	0.336697	0.258716	-6.393433	1.266479	-2.670288
C:\Users\cware\Desktop\Steller25Nov\TagTesting25Nov2013\M8.DSG	11-1-2013	14:54:10	172781.000000	3455.620000	1.011719	-0.140625	-0.437500	0.042202	0.334862	0.258716	-5.966187	-0.076294	-3.005981
C:\Users\cware\Desktop\Steller25Nov\TagTesting25Nov2013\M8.DSG	11-1-2013	14:54:10	172782.000000	3455.640000	1.003906	-0.152344	-0.441406	0.042202	0.334862	0.258716	-5.599976	-1.220703	-3.326416
C:\Users\cware\Desktop\Steller25Nov\TagTesting25Nov2013\M8.DSG	11-1-2013	14:54:10	172783.000000	3455.660000	1.007813	-0.148438	-0.445313	0.042202	0.334862	0.258716	-6.240845	-2.899170	-2.777100
C:\Users\cware\Desktop\Steller25Nov\TagTesting25Nov2013\M8.DSG	11-1-2013	14:54:10	172784.000000	3455.680000	1.007813	-0.148438	-0.441406	0.041284	0.334862	0.258716	-7.431030	-2.685547	-1.724243
C:\Users\cware\Desktop\Steller25Nov\TagTesting25Nov2013\M8.DSG	11-1-2013	14:54:10	172785.000000	3455.700000	1.011719	-0.144531	-0.445313	0.041284	0.333945	0.258716	-8.560181	-1.419067	-0.778198
C:\Users\cware\Desktop\Steller25Nov\TagTesting25Nov2013\M8.DSG	11-1-2013	14:54:10	172786.000000	3455.720000	1.003906	-0.136719	-0.445313	0.042202	0.333945	0.261468	-8.499146	-0.701904	-0.274658
C:\Users\cware\Desktop\Steller25Nov\TagTesting25Nov2013\M8.DSG	11-1-2013	14:54:10	172787.000000	3455.740000	1.007813	-0.128906	-0.445313	0.041284	0.333028	0.260550	-7.141113	-2.578735	-0.656128
C:\Users\cware\Desktop\Steller25Nov\TagTesting25Nov2013\M8.DSG	11-1-2013	14:54:10	172788.000000	3455.760000	1.003906	-0.121094	-0.441406	0.042202	0.333028	0.256881	-6.484985	-3.051758	-0.808716
C:\Users\cware\Desktop\Steller25Nov\TagTesting25Nov2013\M8.DSG	11-1-2013	14:54:10	172789.000000	3455.780000	1.000000	-0.113281	-0.437500	0.041284	0.332110	0.261468	-6.393433	-3.219604	-0.320435
C:\Users\cware\Desktop\Steller25Nov\TagTesting25Nov2013\M8.DSG	11-1-2013	14:54:10	172790.000000	3455.800000	1.003906	-0.105469	-0.429688	0.041284	0.332110	0.260550	-6.347656	-2.883911	0.518799
C:\Users\cware\Desktop\Steller25Nov\TagTesting25Nov2013\M8.DSG	11-1-2013	14:54:10	172791.000000	3455.820000	1.003906	-0.097656	-0.437500	0.040367	0.332110	0.261468	-6.179810	-1.052856	1.678467
C:\Users\cware\Desktop\Steller25Nov\TagTesting25Nov2013\M8.DSG	11-1-2013	14:54:10	172792.000000	3455.840000	1.003906	-0.097656	-0.433594	0.040367	0.332110	0.260550	-6.149292	0.930786	2.365112
C:\Users\cware\Desktop\Steller25Nov\TagTesting25Nov2013\M8.DSG	11-1-2013	14:54:10	172793.000000	3455.860000	1.000000	-0.093750	-0.437500	0.039450	0.329358	0.259633	-6.515503	0.869751	2.624512
C:\Users\cware\Desktop\Steller25Nov\TagTesting25Nov2013\M8.DSG	11-1-2013	14:54:10	172794.000000	3455.880000	0.996094	-0.097656	-0.449219	0.039450	0.329358	0.260550	-8.438110	1.174927	2.807617
C:\Users\cware\Desktop\Steller25Nov\TagTesting25Nov2013\M8.DSG	11-1-2013	14:54:10	172795.000000	3455.900000	1.003906	-0.105469	-0.445313	0.039450	0.329358	0.260550	-7.858276	0.991821	3.036499
C:\Users\cware\Desktop\Steller25Nov\TagTesting25Nov2013\M8.DSG	11-1-2013	14:54:10	172796.000000	3455.920000	1.003906	-0.113281	-0.437500	0.037615	0.326606	0.261468	-5.218506	1.663208	2.883911
C:\Users\cware\Desktop\Steller25Nov\TagTesting25Nov2013\M8.DSG	11-1-2013	14:54:10	172797.000000	3455.940000	1.015625	-0.097656	-0.441406	0.038532	0.327523	0.259633	-2.258301	1.464844	2.166748
C:\Users\cware\Desktop\Steller25Nov\TagTesting25Nov2013\M8.DSG	11-1-2013	14:54:10	172798.000000	3455.960000	1.015625	-0.089844	-0.441406	0.036697	0.328440	0.258716	-1.617432	1.007080	2.304077
C:\Users\cware\Desktop\Steller25Nov\TagTesting25Nov2013\M8.DSG	11-1-2013	14:54:10	172799.000000	3455.980000	1.023438	-0.089844	-0.429688	0.036697	0.327523	0.258716	-2.883911	0.579834	2.578735
C:\Users\cware\Desktop\Steller25Nov\TagTesting25Nov2013\M8.DSG	11-1-2013	14:54:10	172800.000000	3456.000000	1.023438	-0.089844	-0.429688	0.035780	0.327523	0.258716	-4.852295	-1.022339	2.944946
C:\Users\cware\Desktop\Steller25Nov\TagTesting25Nov2013\M8.DSG	11-1-2013	14:54:10	172801.000000	3456.020000	1.015625	-0.085938	-0.425781	0.035780	0.325688	0.259633	-5.187988	-2.212524	3.631592
C:\Users\cware\Desktop\Steller25Nov\TagTesting25Nov2013\M8.DSG	11-1-2013	14:54:10	172802.000000	3456.040000	1.019531	-0.097656	-0.421875	0.035780	0.325688	0.258716	-4.913330	-2.655029	4.302979
C:\Users\cware\Desktop\Steller25Nov\TagTesting25Nov2013\M8.DSG	11-1-2013	14:54:10	172803.000000	3456.060000	1.011719	-0.089844	-0.429688	0.035780	0.326606	0.258716	-5.111694	-3.158569	4.592896
C:\Users\cware\Desktop\Steller25Nov\TagTesting25Nov2013\M8.DSG	11-1-2013	14:54:10	172804.000000	3456.080000	1.011719	-0.097656	-0.429688	0.033945	0.325688	0.260550	-5.905151	-3.280640	4.776001
C:\Users\cware\Desktop\Steller25Nov\TagTesting25Nov2013\M8.DSG	11-1-2013	14:54:10	172805.000000	3456.100000	1.007813	-0.093750	-0.425781	0.033945	0.323853	0.258716	-7.568359	-3.921509	4.928589
C:\Users\cware\Desktop\Steller25Nov\TagTesting25Nov2013\M8.DSG	11-1-2013	14:54:10	172806.000000	3456.120000	1.011719	-0.097656	-0.425781	0.033945	0.323853	0.259633	-7.949829	-4.074097	5.020142
C:\Users\cware\Desktop\Steller25Nov\TagTesting25Nov2013\M8.DSG	11-1-2013	14:54:10	172807.000000	3456.140000	1.007813	-0.093750	-0.433594	0.033028	0.322018	0.260550	-7.705688	-4.394531	4.776001
C:\Users\cware\Desktop\Steller25Nov\TagTesting25Nov2013\M8.DSG	11-1-2013	14:54:10	172808.000000	3456.160000	1.007813	-0.093750	-0.433594	0.032110	0.322018	0.259633	-7.568359	-5.264282	4.730225
C:\Users\cware\Desktop\Steller25Nov\TagTesting25Nov2013\M8.DSG	11-1-2013	14:54:10	172809.000000	3456.180000	1.015625	-0.078125	-0.433594	0.032110	0.321101	0.261468	-9.262085	-5.172729	5.096436
C:\Users\cware\Desktop\Steller25Nov\TagTesting25Nov2013\M8.DSG	11-1-2013	14:54:10	172810.000000	3456.200000	1.015625	-0.074219	-0.441406	0.033028	0.320183	0.261468	-10.910034	-5.416870	6.134033
C:\Users\cware\Desktop\Steller25Nov\TagTesting25Nov2013\M8.DSG	11-1-2013	14:54:10	172811.000000	3456.220000	1.019531	-0.070313	-0.460938	0.032110	0.319266	0.262385	-10.971069	-4.821777	7.354736
C:\Users\cware\Desktop\Steller25Nov\TagTesting25Nov2013\M8.DSG	11-1-2013	14:54:10	172812.000000	3456.240000	1.011719	-0.066406	-0.460938	0.032110	0.318349	0.262385	-9.109497	-4.211426	8.544922
C:\Users\cware\Desktop\Steller25Nov\TagTesting25Nov2013\M8.DSG	11-1-2013	14:54:10	172813.000000	3456.260000	1.003906	-0.058594	-0.472656	0.030275	0.317431	0.263303	-4.180908	-3.112793	9.475708
C:\Users\cware\Desktop\Steller25Nov\TagTesting25Nov2013\M8.DSG	11-1-2013	14:54:10	172814.000000	3456.280000	1.003906	-0.031250	-0.453125	0.031193	0.315596	0.264220	-1.083374	-4.043579	9.307861
C:\Users\cware\Desktop\Steller25Nov\TagTesting25Nov2013\M8.DSG	11-1-2013	14:54:10	172815.000000	3456.300000	1.007813	-0.023438	-0.453125	0.030275	0.313761	0.263303	-0.213623	-4.684448	8.392334
C:\Users\cware\Desktop\Steller25Nov\TagTesting25Nov2013\M8.DSG	11-1-2013	14:54:10	172816.000000	3456.320000	1.003906	-0.039063	-0.449219	0.029358	0.315596	0.264220	-0.732422	-4.318237	8.300781
C:\Users\cware\Desktop\Steller25Nov\TagTesting25Nov2013\M8.DSG	11-1-2013	14:54:10	172817.000000	3456.340000	1.011719	-0.039063	-0.445313	0.028440	0.314679	0.262385	-1.907349	-6.423950	7.965088
C:\Users\cware\Desktop\Steller25Nov\TagTesting25Nov2013\M8.DSG	11-1-2013	14:54:10	172818.000000	3456.360000	1.019531	-0.031250	-0.441406	0.028440	0.313761	0.263303	-1.190186	-7.781982	8.300781
C:\Users\cware\Desktop\Steller25Nov\TagTesting25Nov2013\M8.DSG	11-1-2013	14:54:10	172819.000000	3456.380000	1.015625	-0.035156	-0.433594	0.027523	0.312844	0.262385	-1.464844	-7.720947	9.506226
C:\Users\cware\Desktop\Steller25Nov\TagTesting25Nov2013\M8.DSG	11-1-2013	14:54:10	172820.000000	3456.400000	1.007813	-0.027344	-0.414063	0.028440	0.311009	0.264220	-2.441406	-7.446289	10.238647
C:\Users\cware\Desktop\Steller25Nov\TagTesting25Nov2013\M8.DSG	11-1-2013	14:54:10	172821.000000	3456.420000	1.007813	-0.015625	-0.421875	0.026606	0.310092	0.265138	-3.250122	-9.292603	10.406494
C:\Users\cware\Desktop\Steller25Nov\TagTesting25Nov2013\M8.DSG	11-1-2013	14:54:10	172822.000000	3456.440000	1.003906	-0.011719	-0.425781	0.024771	0.310092	0.265138	-5.111694	-9.017944	11.199951
C:\Users\cware\Desktop\Steller25Nov\TagTesting25Nov2013\M8.DSG	11-1-2013	14:54:10	172823.000000	3456.460000	1.011719	-0.011719	-0.437500	0.025688	0.307339	0.265138	-6.729126	-9.765625	11.123657
C:\Users\cware\Desktop\Steller25Nov\TagTesting25Nov2013\M8.DSG	11-1-2013	14:54:10	172824.000000	3456.480000	1.011719	-0.015625	-0.437500	0.025688	0.307339	0.265138	-5.950928	-10.467529	11.093140
C:\Users\cware\Desktop\Steller25Nov\TagTesting25Nov2013\M8.DSG	11-1-2013	14:54:10	172825.000000	3456.500000	1.003906	-0.015625	-0.441406	0.024771	0.305505	0.266972	-4.501343	-10.284424	11.077881
C:\Users\cware\Desktop\Steller25Nov\TagTesting25Nov2013\M8.DSG	11-1-2013	14:54:10	172826.000000	3456.520000	1.007813	-0.007813	-0.460938	0.024771	0.305505	0.266972	-2.731323	-9.963989	10.681152
C:\Users\cware\Desktop\Steller25Nov\TagTesting25Nov2013\M8.DSG	11-1-2013	14:54:10	172827.000000	3456.540000	1.007813	-0.007813	-0.468750	0.024771	0.303670	0.268807	-1.907349	-7.736206	10.940552
C:\Users\cware\Desktop\Steller25Nov\TagTesting25Nov2013\M8.DSG	11-1-2013	14:54:10	172828.000000	3456.560000	1.007813	0.003906	-0.468750	0.023853	0.302752	0.267890	-2.227783	-6.942749	11.917114
C:\Users\cware\Desktop\Steller25Nov\TagTesting25Nov2013\M8.DSG	11-1-2013	14:54:10	172829.000000	3456.580000	1.023438	0.003906	-0.468750	0.023853	0.302752	0.267890	-1.541138	-6.271362	14.083862
C:\Users\cware\Desktop\Steller25Nov\TagTesting25Nov2013\M8.DSG	11-1-2013	14:54:10	172830.000000	3456.600000	1.023438	-0.007813	-0.464844	0.023853	0.300917	0.269725	-0.946045	-5.416870	16.952515
C:\Users\cware\Desktop\Steller25Nov\TagTesting25Nov2013\M8.DSG	11-1-2013	14:54:10	172831.000000	3456.620000	1.027344	0.027344	-0.445313	0.021101	0.300000	0.267890	-0.320435	-6.835938	17.974854
C:\Users\cware\Desktop\Steller25Nov\TagTesting25Nov2013\M8.DSG	11-1-2013	14:54:10	172832.000000	3456.640000	1.027344	0.027344	-0.445313	0.020183	0.297248	0.267890	-0.198364	-6.683350	18.264771
C:\Users\cware\Desktop\Steller25Nov\TagTesting25Nov2013\M8.DSG	11-1-2013	14:54:10	172833.000000	3456.660000	1.019531	0.019531	-0.468750	0.020183	0.297248	0.268807	-0.411987	-5.294800	18.234253
C:\Users\cware\Desktop\Steller25Nov\TagTesting25Nov2013\M8.DSG	11-1-2013	14:54:10	172834.000000	3456.680000	1.019531	0.027344	-0.457031	0.019266	0.294495	0.267890	-1.113892	-4.989624	18.249512
C:\Users\cware\Desktop\Steller25Nov\TagTesting25Nov2013\M8.DSG	11-1-2013	14:54:10	172835.000000	3456.700000	1.023438	0.027344	-0.476563	0.018349	0.293578	0.268807	-2.563477	-7.766724	17.242432
C:\Users\cware\Desktop\Steller25Nov\TagTesting25Nov2013\M8.DSG	11-1-2013	14:54:10	172836.000000	3456.720000	1.019531	0.007813	-0.476563	0.017431	0.291743	0.269725	-3.463745	-10.284424	17.150879
C:\Users\cware\Desktop\Steller25Nov\TagTesting25Nov2013\M8.DSG	11-1-2013	14:54:10	172837.000000	3456.740000	1.015625	0.000000	-0.472656	0.015596	0.289908	0.270642	-5.905151	-10.360718	19.714355
C:\Users\cware\Desktop\Steller25Nov\TagTesting25Nov2013\M8.DSG	11-1-2013	14:54:10	172838.000000	3456.760000	1.007813	0.000000	-0.460938	0.015596	0.288073	0.271560	-7.049561	-8.407593	22.567749
C:\Users\cware\Desktop\Steller25Nov\TagTesting25Nov2013\M8.DSG	11-1-2013	14:54:10	172839.000000	3456.780000	1.007813	0.007813	-0.464844	0.013761	0.285321	0.271560	-6.347656	-8.132935	25.436401
C:\Users\cware\Desktop\Steller25Nov\TagTesting25Nov2013\M8.DSG	11-1-2013	14:54:10	172840.000000	3456.800000	1.003906	0.039063	-0.476563	0.013761	0.280734	0.273394	-5.966187	-8.789063	26.901245
C:\Users\cware\Desktop\Steller25Nov\TagTesting25Nov2013\M8.DSG	11-1-2013	14:54:10	172841.000000	3456.820000	1.007813	0.058594	-0.476563	0.011927	0.279817	0.274312	-6.393433	-12.313843	27.664185
C:\Users\cware\Desktop\Steller25Nov\TagTesting25Nov2013\M8.DSG	11-1-2013	14:54:10	172842.000000	3456.840000	1.003906	0.093750	-0.453125	0.011009	0.275229	0.273394	-9.643555	-12.786865	28.091431
C:\Users\cware\Desktop\Steller25Nov\TagTesting25Nov2013\M8.DSG	11-1-2013	14:54:10	172843.000000	3456.860000	1.007813	0.109375	-0.476563	0.010092	0.272477	0.277064	-12.390137	-14.465332	27.267456
C:\Users\cware\Desktop\Steller25Nov\TagTesting25Nov2013\M8.DSG	11-1-2013	14:54:10	172844.000000	3456.880000	0.992188	0.132813	-0.496094	0.011009	0.269725	0.277982	-11.657715	-13.381958	26.382446
C:\Users\cware\Desktop\Steller25Nov\TagTesting25Nov2013\M8.DSG	11-1-2013	14:54:10	172845.000000	3456.900000	0.996094	0.148438	-0.511719	0.008257	0.266055	0.278899	-7.476807	-11.734009	25.131226
C:\Users\cware\Desktop\Steller25Nov\TagTesting25Nov2013\M8.DSG	11-1-2013	14:54:10	172846.000000	3456.920000	0.976563	0.175781	-0.500000	0.010092	0.264220	0.279817	-5.172729	-8.712769	25.650024
C:\Users\cware\Desktop\Steller25Nov\TagTesting25Nov2013\M8.DSG	11-1-2013	14:54:10	172847.000000	3456.940000	0.953125	0.207031	-0.480469	0.008257	0.259633	0.281651	-5.172729	-6.347656	27.770996
C:\Users\cware\Desktop\Steller25Nov\TagTesting25Nov2013\M8.DSG	11-1-2013	14:54:10	172848.000000	3456.960000	0.953125	0.242188	-0.460938	0.007339	0.257798	0.280734	-4.638672	-4.760742	28.808594
C:\Users\cware\Desktop\Steller25Nov\TagTesting25Nov2013\M8.DSG	11-1-2013	14:54:10	172849.000000	3456.980000	0.988281	0.250000	-0.476563	0.006422	0.254128	0.281651	-3.952026	-7.720947	28.182983
C:\Users\cware\Desktop\Steller25Nov\TagTesting25Nov2013\M8.DSG	11-1-2013	14:54:10	172850.000000	3457.000000	0.996094	0.242188	-0.496094	0.005505	0.253211	0.281651	-2.624512	-11.505127	28.320313
C:\Users\cware\Desktop\Steller25Nov\TagTesting25Nov2013\M8.DSG	11-1-2013	14:54:10	172851.000000	3457.020000	0.996094	0.222656	-0.503906	0.005505	0.249541	0.283486	-0.488281	-15.167236	28.579712
C:\Users\cware\Desktop\Steller25Nov\TagTesting25Nov2013\M8.DSG	11-1-2013	14:54:10	172852.000000	3457.040000	0.968750	0.226563	-0.488281	0.005505	0.246789	0.285321	-1.663208	-13.397217	28.533936
C:\Users\cware\Desktop\Steller25Nov\TagTesting25Nov2013\M8.DSG	11-1-2013	14:54:10	172853.000000	3457.060000	0.949219	0.242188	-0.472656	0.005505	0.243119	0.287156	-3.280640	-14.358521	26.626587
C:\Users\cware\Desktop\Steller25Nov\TagTesting25Nov2013\M8.DSG	11-1-2013	14:54:10	172854.000000	3457.080000	0.964844	0.261719	-0.472656	0.003670	0.241284	0.288073	-5.966187	-14.816284	25.787354
C:\Users\cware\Desktop\Steller25Nov\TagTesting25Nov2013\M8.DSG	11-1-2013	14:54:10	172855.000000	3457.100000	0.945313	0.253906	-0.484375	0.004587	0.236697	0.289908	-10.299683	-12.863159	26.519775
C:\Users\cware\Desktop\Steller25Nov\TagTesting25Nov2013\M8.DSG	11-1-2013	14:54:10	172856.000000	3457.120000	0.921875	0.238281	-0.500000	0.004587	0.233945	0.289908	-10.284424	-10.986328	27.557373
C:\Users\cware\Desktop\Steller25Nov\TagTesting25Nov2013\M8.DSG	11-1-2013	14:54:10	172857.000000	3457.140000	0.894531	0.230469	-0.519531	0.003670	0.230275	0.288991	-8.407593	-9.582520	28.427124
C:\Users\cware\Desktop\Steller25Nov\TagTesting25Nov2013\M8.DSG	11-1-2013	14:54:10	172858.000000	3457.160000	0.882813	0.246094	-0.527344	0.004587	0.227523	0.293578	-8.773804	-11.047363	28.305054
C:\Users\cware\Desktop\Steller25Nov\TagTesting25Nov2013\M8.DSG	11-1-2013	14:54:10	172859.000000	3457.180000	0.894531	0.250000	-0.535156	0.003670	0.222018	0.292661	-11.428833	-12.023926	27.038574
C:\Users\cware\Desktop\Steller25Nov\TagTesting25Nov2013\M8.DSG	11-1-2013	14:54:10	172860.000000	3457.200000	0.886719	0.234375	-0.566406	0.004587	0.219266	0.294495	-11.260986	-10.696411	25.527954
C:\Users\cware\Desktop\Steller25Nov\TagTesting25Nov2013\M8.DSG	11-1-2013	14:54:10	172861.000000	3457.220000	0.839844	0.289063	-0.597656	0.005505	0.216514	0.295413	-11.077881	-7.598877	22.399902
C:\Users\cware\Desktop\Steller25Nov\TagTesting25Nov2013\M8.DSG	11-1-2013	14:54:10	172862.000000	3457.240000	0.839844	0.289063	-0.597656	0.003670	0.213761	0.296330	-13.153076	-1.434326	21.347046
C:\Users\cware\Desktop\Steller25Nov\TagTesting25Nov2013\M8.DSG	11-1-2013	14:54:10	172863.000000	3457.260000	0.851563	0.328125	-0.582031	0.003670	0.209174	0.295413	-15.426636	2.838135	20.889282
C:\Users\cware\Desktop\Steller25Nov\TagTesting25Nov2013\M8.DSG	11-1-2013	14:54:10	172864.000000	3457.280000	0.878906	0.355469	-0.566406	0.004587	0.206422	0.296330	-16.418457	3.494263	19.668579
C:\Users\cware\Desktop\Steller25Nov\TagTesting25Nov2013\M8.DSG	11-1-2013	14:54:10	172865.000000	3457.300000	0.886719	0.414063	-0.558594	0.004587	0.202752	0.298165	-16.738892	1.800537	16.113281
C:\Users\cware\Desktop\Steller25Nov\TagTesting25Nov2013\M8.DSG	11-1-2013	14:54:10	172866.000000	3457.320000	0.867188	0.453125	-0.554688	0.002752	0.200917	0.297248	-15.747070	2.990723	12.771606
C:\Users\cware\Desktop\Steller25Nov\TagTesting25Nov2013\M8.DSG	11-1-2013	14:54:10	172867.000000	3457.340000	0.863281	0.480469	-0.546875	0.002752	0.199083	0.296330	-12.054443	3.295898	9.552002
C:\Users\cware\Desktop\Steller25Nov\TagTesting25Nov2013\M8.DSG	11-1-2013	14:54:10	172868.000000	3457.360000	0.847656	0.492188	-0.531250	0.001835	0.196330	0.296330	-9.353638	4.653931	7.080078
C:\Users\cware\Desktop\Steller25Nov\TagTesting25Nov2013\M8.DSG	11-1-2013	14:54:10	172869.000000	3457.380000	0.835938	0.488281	-0.527344	0.000917	0.195413	0.297248	-7.965088	7.049561	3.463745
C:\Users\cware\Desktop\Steller25Nov\TagTesting25Nov2013\M8.DSG	11-1-2013	14:54:10	172870.000000	3457.400000	0.835938	0.476563	-0.511719	0.000000	0.192661	0.297248	-7.461548	7.843018	-0.564575
C:\Users\cware\Desktop\Steller25Nov\TagTesting25Nov2013\M8.DSG	11-1-2013	14:54:10	172871.000000	3457.420000	0.859375	0.468750	-0.511719	0.000000	0.192661	0.296330	-6.469727	6.622314	-4.974365
C:\Users\cware\Desktop\Steller25Nov\TagTesting25Nov2013\M8.DSG	11-1-2013	14:54:10	172872.000000	3457.440000	0.871094	0.460938	-0.500000	-0.000917	0.191743	0.295413	-4.867554	3.692627	-7.843018
C:\Users\cware\Desktop\Steller25Nov\TagTesting25Nov2013\M8.DSG	11-1-2013	14:54:10	172873.000000	3457.460000	0.878906	0.445313	-0.496094	-0.000917	0.192661	0.295413	-3.555298	1.739502	-10.040283
C:\Users\cware\Desktop\Steller25Nov\TagTesting25Nov2013\M8.DSG	11-1-2013	14:54:10	172874.000000	3457.480000	0.882813	0.437500	-0.496094	-0.000917	0.193578	0.295413	-1.968384	0.167847	-11.505127
C:\Users\cware\Desktop\Steller25Nov\TagTesting25Nov2013\M8.DSG	11-1-2013	14:54:10	172875.000000	3457.500000	0.878906	0.421875	-0.500000	-0.000917	0.194495	0.294495	-0.534058	0.015259	-12.237549
C:\Users\cware\Desktop\Steller25Nov\TagTesting25Nov2013\M8.DSG	11-1-2013	14:54:10	172876.000000	3457.520000	0.875000	0.406250	-0.496094	-0.001835	0.194495	0.294495	-0.686646	0.534058	-11.764526
C:\Users\cware\Desktop\Steller25Nov\TagTesting25Nov2013\M8.DSG	11-1-2013	14:54:10	172877.000000	3457.540000	0.875000	0.394531	-0.492188	-0.001835	0.196330	0.294495	-1.312256	1.724243	-11.108398
C:\Users\cware\Desktop\Steller25Nov\TagTesting25Nov2013\M8.DSG	11-1-2013	14:54:10	172878.000000	3457.560000	0.890625	0.394531	-0.496094	-0.001835	0.197248	0.293578	-0.732422	0.762939	-10.391235
C:\Users\cware\Desktop\Steller25Nov\TagTesting25Nov2013\M8.DSG	11-1-2013	14:54:10	172879.000000	3457.580000	0.882813	0.390625	-0.507813	-0.002752	0.198165	0.293578	-0.762939	1.953125	-9.002686
C:\Users\cware\Desktop\Steller25Nov\TagTesting25Nov2013\M8.DSG	11-1-2013	14:54:10	172880.000000	3457.600000	0.878906	0.378906	-0.503906	-0.000917	0.197248	0.304587	-2.227783	2.838135	-8.499146
C:\Users\cware\Desktop\Steller25Nov\TagTesting25Nov2013\M8.DSG	11-1-2013	14:54:10	172881.000000	3457.620000	0.882813	0.367188	-0.492188	-0.002752	0.199083	0.293578	-4.165649	3.143311	-7.369995
C:\Users\cware\Desktop\Steller25Nov\TagTesting25Nov2013\M8.DSG	11-1-2013	14:54:10	172882.000000	3457.640000	0.910156	0.367188	-0.496094	-0.002752	0.199083	0.294495	-4.211426	2.258301	-6.546021
C:\Users\cware\Desktop\Steller25Nov\TagTesting25Nov2013\M8.DSG	11-1-2013	14:54:10	172883.000000	3457.660000	0.902344	0.347656	-0.511719	-0.002752	0.199083	0.291743	-5.157471	3.524780	-5.035400
C:\Users\cware\Desktop\Steller25Nov\TagTesting25Nov2013\M8.DSG	11-1-2013	14:54:10	172884.000000	3457.680000	0.898438	0.351563	-0.507813	-0.002752	0.199083	0.292661	-6.668091	4.440308	-3.875732
C:\Users\cware\Desktop\Steller25Nov\TagTesting25Nov2013\M8.DSG	11-1-2013	14:54:10	172885.000000	3457.700000	0.906250	0.363281	-0.503906	-0.003670	0.200000	0.291743	-7.461548	3.509521	-4.013062
C:\Users\cware\Desktop\Steller25Nov\TagTesting25Nov2013\M8.DSG	11-1-2013	14:54:10	172886.000000	3457.720000	0.921875	0.371094	-0.515625	-0.003670	0.199083	0.291743	-7.400513	0.732422	-4.470825
C:\Users\cware\Desktop\Steller25Nov\TagTesting25Nov2013\M8.DSG	11-1-2013	14:54:10	172887.000000	3457.740000	0.921875	0.351563	-0.523438	-0.003670	0.200917	0.290826	-6.500244	-0.366211	-3.814697
C:\Users\cware\Desktop\Steller25Nov\TagTesting25Nov2013\M8.DSG	11-1-2013	14:54:10	172888.000000	3457.760000	0.910156	0.351563	-0.523438	-0.003670	0.199083	0.290826	-5.096436	-0.885010	-2.883911
C:\Users\cware\Desktop\Steller25Nov\TagTesting25Nov2013\M8.DSG	11-1-2013	14:54:10	172889.000000	3457.780000	0.906250	0.347656	-0.511719	-0.004587	0.200000	0.290826	-5.111694	-0.213623	-1.739502
C:\Users\cware\Desktop\Steller25Nov\TagTesting25Nov2013\M8.DSG	11-1-2013	14:54:10	172890.000000	3457.800000	0.910156	0.355469	-0.507813	-0.005505	0.200000	0.291743	-5.920410	0.488281	-1.251221
C:\Users\cware\Desktop\Steller25Nov\TagTesting25Nov2013\M8.DSG	11-1-2013	14:54:10	172891.000000	3457.820000	0.917969	0.347656	-0.511719	-0.005505	0.199083	0.290826	-6.195068	-0.701904	-1.174927
C:\Users\cware\Desktop\Steller25Nov\TagTesting25Nov2013\M8.DSG	11-1-2013	14:54:10	172892.000000	3457.840000	0.933594	0.347656	-0.515625	-0.004587	0.199083	0.290826	-6.332397	-2.410889	-0.991821
C:\Users\cware\Desktop\Steller25Nov\TagTesting25Nov2013\M8.DSG	11-1-2013	14:54:10	172893.000000	3457.860000	0.921875	0.328125	-0.507813	-0.004587	0.199083	0.290826	-7.232666	-3.219604	-0.259399
C:\Users\cware\Desktop\Steller25Nov\TagTesting25Nov2013\M8.DSG	11-1-2013	14:54:10	172894.000000	3457.880000	0.921875	0.328125	-0.507813	-0.005505	0.198165	0.290826	-7.476807	-3.051758	-0.411987
C:\Users\cware\Desktop\Steller25Nov\TagTesting25Nov2013\M8.DSG	11-1-2013	14:54:10	172895.000000	3457.900000	0.914063	0.351563	-0.503906	-0.004587	0.197248	0.289908	-8.209229	-3.112793	-0.274658
C:\Users\cware\Desktop\Steller25Nov\TagTesting25Nov2013\M8.DSG	11-1-2013	14:54:10	172896.000000	3457.920000	0.917969	0.375000	-0.507813	-0.005505	0.198165	0.291743	-7.583618	-2.990723	-0.213623
C:\Users\cware\Desktop\Steller25Nov\TagTesting25Nov2013\M8.DSG	11-1-2013	14:54:10	172897.000000	3457.940000	0.917969	0.378906	-0.515625	-0.003670	0.197248	0.292661	-6.820679	-3.768921	-0.595093
C:\Users\cware\Desktop\Steller25Nov\TagTesting25Nov2013\M8.DSG	11-1-2013	14:54:10	172898.000000	3457.960000	0.906250	0.371094	-0.515625	-0.004587	0.196330	0.291743	-6.378174	-3.173828	-0.991821
C:\Users\cware\Desktop\Steller25Nov\TagTesting25Nov2013\M8.DSG	11-1-2013	14:54:10	172899.000000	3457.980000	0.894531	0.375000	-0.500000	-0.004587	0.196330	0.292661	-7.644653	-1.129150	-0.823975
C:\Users\cware\Desktop\Steller25Nov\TagTesting25Nov2013\M8.DSG	11-1-2013	14:54:10	172900.000000	3458.000000	0.898438	0.378906	-0.492188	-0.005505	0.195413	0.291743	-8.193970	-1.083374	-1.403809
C:\Users\cware\Desktop\Steller25Nov\TagTesting25Nov2013\M8.DSG	11-1-2013	14:54:10	172901.000000	3458.020000	0.906250	0.371094	-0.488281	-0.004587	0.195413	0.292661	-7.537842	-2.563477	-2.136230
C:\Users\cware\Desktop\Steller25Nov\TagTesting25Nov2013\M8.DSG	11-1-2013	14:54:10	172902.000000	3458.040000	0.910156	0.367188	-0.492188	-0.004587	0.195413	0.292661	-7.568359	-4.867554	-2.334595
C:\Users\cware\Desktop\Steller25Nov\TagTesting25Nov2013\M8.DSG	11-1-2013	14:54:10	172903.000000	3458.060000	0.898438	0.359375	-0.527344	-0.004587	0.195413	0.294495	-6.927490	-5.767822	-2.792358
C:\Users\cware\Desktop\Steller25Nov\TagTesting25Nov2013\M8.DSG	11-1-2013	14:54:10	172904.000000	3458.080000	0.875000	0.371094	-0.527344	-0.004587	0.194495	0.293578	-5.615234	-3.005981	-2.212524
C:\Users\cware\Desktop\Steller25Nov\TagTesting25Nov2013\M8.DSG	11-1-2013	14:54:10	172905.000000	3458.100000	0.843750	0.386719	-0.519531	-0.003670	0.195413	0.293578	-7.843018	2.670288	-0.961304
C:\Users\cware\Desktop\Steller25Nov\TagTesting25Nov2013\M8.DSG	11-1-2013	14:54:10	172906.000000	3458.120000	0.843750	0.390625	-0.511719	-0.004587	0.193578	0.292661	-11.764526	5.752563	-1.174927
C:\Users\cware\Desktop\Steller25Nov\TagTesting25Nov2013\M8.DSG	11-1-2013	14:54:10	172907.000000	3458.140000	0.859375	0.378906	-0.507813	-0.004587	0.193578	0.291743	-12.924194	7.781982	-3.067017
C:\Users\cware\Desktop\Steller25Nov\TagTesting25Nov2013\M8.DSG	11-1-2013	14:54:10	172908.000000	3458.160000	0.890625	0.382813	-0.496094	-0.004587	0.193578	0.290826	-13.793945	7.751465	-3.494263
C:\Users\cware\Desktop\Steller25Nov\TagTesting25Nov2013\M8.DSG	11-1-2013	14:54:10	172909.000000	3458.180000	0.933594	0.382813	-0.496094	-0.005505	0.192661	0.290826	-13.854980	5.279541	-4.333496
C:\Users\cware\Desktop\Steller25Nov\TagTesting25Nov2013\M8.DSG	11-1-2013	14:54:10	172910.000000	3458.200000	0.949219	0.382813	-0.511719	-0.006422	0.192661	0.290826	-11.444092	1.892090	-4.684448
C:\Users\cware\Desktop\Steller25Nov\TagTesting25Nov2013\M8.DSG	11-1-2013	14:54:10	172911.000000	3458.220000	0.929688	0.375000	-0.503906	-0.005505	0.191743	0.289908	-10.131836	1.098633	-4.745483
C:\Users\cware\Desktop\Steller25Nov\TagTesting25Nov2013\M8.DSG	11-1-2013	14:54:10	172912.000000	3458.240000	0.914063	0.390625	-0.484375	-0.005505	0.191743	0.289908	-11.917114	0.900269	-5.004883
C:\Users\cware\Desktop\Steller25Nov\TagTesting25Nov2013\M8.DSG	11-1-2013	14:54:10	172913.000000	3458.260000	0.898438	0.394531	-0.480469	-0.005505	0.191743	0.290826	-14.190674	1.556396	-6.515503
C:\Users\cware\Desktop\Steller25Nov\TagTesting25Nov2013\M8.DSG	11-1-2013	14:54:10	172914.000000	3458.280000	0.910156	0.398438	-0.492188	-0.005505	0.191743	0.288073	-12.954712	-0.503540	-8.728027
C:\Users\cware\Desktop\Steller25Nov\TagTesting25Nov2013\M8.DSG	11-1-2013	14:54:10	172915.000000	3458.300000	0.886719	0.402344	-0.480469	-0.005505	0.190826	0.288991	-8.804321	0.991821	-9.246826
C:\Users\cware\Desktop\Steller25Nov\TagTesting25Nov2013\M8.DSG	11-1-2013	14:54:10	172916.000000	3458.320000	0.878906	0.410156	-0.468750	-0.005505	0.190826	0.288073	-7.049561	2.624512	-8.666992
C:\Users\cware\Desktop\Steller25Nov\TagTesting25Nov2013\M8.DSG	11-1-2013	14:54:10	172917.000000	3458.340000	0.875000	0.417969	-0.468750	-0.006422	0.192661	0.288073	-5.874634	2.410889	-8.514404
C:\Users\cware\Desktop\Steller25Nov\TagTesting25Nov2013\M8.DSG	11-1-2013	14:54:10	172918.000000	3458.360000	0.894531	0.429688	-0.480469	-0.006422	0.192661	0.287156	-5.157471	0.701904	-9.552002
C:\Users\cware\Desktop\Steller25Nov\TagTesting25Nov2013\M8.DSG	11-1-2013	14:54:10	172919.000000	3458.380000	0.925781	0.414063	-0.496094	-0.005505	0.192661	0.287156	-5.935669	-0.152588	-11.337280
C:\Users\cware\Desktop\Steller25Nov\TagTesting25Nov2013\M8.DSG	11-1-2013	14:54:10	172920.000000	3458.400000	0.929688	0.390625	-0.515625	-0.005505	0.194495	0.288073	-5.386353	-0.366211	-13.244629
C:\Users\cware\Desktop\Steller25Nov\TagTesting25Nov2013\M8.DSG	11-1-2013	14:54:10	172921.000000	3458.420000	0.941406	0.378906	-0.531250	-0.004587	0.194495	0.286239	-2.944946	-2.838135	-15.640259
C:\Users\cware\Desktop\Steller25Nov\TagTesting25Nov2013\M8.DSG	11-1-2013	14:54:10	172922.000000	3458.440000	0.949219	0.363281	-0.523438	-0.004587	0.196330	0.287156	-2.227783	-3.311157	-15.838623
C:\Users\cware\Desktop\Steller25Nov\TagTesting25Nov2013\M8.DSG	11-1-2013	14:54:10	172923.000000	3458.460000	0.921875	0.386719	-0.484375	-0.004587	0.198165	0.287156	-3.219604	-4.669189	-16.082764
C:\Users\cware\Desktop\Steller25Nov\TagTesting25Nov2013\M8.DSG	11-1-2013	14:54:10	172924.000000	3458.480000	0.921875	0.386719	-0.484375	-0.003670	0.198165	0.288073	-4.623413	-4.882813	-16.510010
C:\Users\cware\Desktop\Steller25Nov\TagTesting25Nov2013\M8.DSG	11-1-2013	14:54:10	172925.000000	3458.500000	0.917969	0.390625	-0.492188	-0.003670	0.201835	0.288073	-5.279541	-7.827759	-18.890381
C:\Users\cware\Desktop\Steller25Nov\TagTesting25Nov2013\M8.DSG	11-1-2013	14:54:10	172926.000000	3458.520000	0.929688	0.375000	-0.500000	-0.002752	0.200000	0.287156	-6.393433	-10.147095	-20.217896
C:\Users\cware\Desktop\Steller25Nov\TagTesting25Nov2013\M8.DSG	11-1-2013	14:54:10	172927.000000	3458.540000	0.941406	0.343750	-0.503906	-0.000917	0.201835	0.288991	-5.432129	-12.649536	-22.796631
C:\Users\cware\Desktop\Steller25Nov\TagTesting25Nov2013\M8.DSG	11-1-2013	14:54:10	172928.000000	3458.560000	0.925781	0.343750	-0.500000	-0.000917	0.203670	0.289908	-2.868652	-12.405396	-24.841309
C:\Users\cware\Desktop\Steller25Nov\TagTesting25Nov2013\M8.DSG	11-1-2013	14:54:10	172929.000000	3458.580000	0.914063	0.339844	-0.480469	0.001835	0.207339	0.290826	-1.419067	-9.826660	-25.039673
C:\Users\cware\Desktop\Steller25Nov\TagTesting25Nov2013\M8.DSG	11-1-2013	14:54:10	172930.000000	3458.600000	0.914063	0.343750	-0.476563	0.000917	0.208257	0.292661	-4.669189	-8.285522	-22.796631
C:\Users\cware\Desktop\Steller25Nov\TagTesting25Nov2013\M8.DSG	11-1-2013	14:54:10	172931.000000	3458.620000	0.914063	0.328125	-0.480469	0.002752	0.210092	0.291743	-6.576538	-7.446289	-21.453857
C:\Users\cware\Desktop\Steller25Nov\TagTesting25Nov2013\M8.DSG	11-1-2013	14:54:10	172932.000000	3458.640000	0.917969	0.312500	-0.503906	0.004587	0.211009	0.291743	-7.446289	-8.758545	-21.347046
C:\Users\cware\Desktop\Steller25Nov\TagTesting25Nov2013\M8.DSG	11-1-2013	14:54:10	172933.000000	3458.660000	0.910156	0.292969	-0.500000	0.005505	0.212844	0.292661	-9.902954	-6.835938	-20.446777
C:\Users\cware\Desktop\Steller25Nov\TagTesting25Nov2013\M8.DSG	11-1-2013	14:54:10	172934.000000	3458.680000	0.929688	0.281250	-0.519531	0.006422	0.212844	0.294495	-9.353638	-8.071899	-20.675659
C:\Users\cware\Desktop\Steller25Nov\TagTesting25Nov2013\M8.DSG	11-1-2013	14:54:10	172935.000000	3458.700000	0.933594	0.273438	-0.515625	0.007339	0.214679	0.294495	-6.347656	-6.866455	-19.027710
C:\Users\cware\Desktop\Steller25Nov\TagTesting25Nov2013\M8.DSG	11-1-2013	14:54:10	172936.000000	3458.720000	0.929688	0.277344	-0.515625	0.007339	0.215596	0.294495	-4.577637	-5.554199	-16.937256
C:\Users\cware\Desktop\Steller25Nov\TagTesting25Nov2013\M8.DSG	11-1-2013	14:54:10	172937.000000	3458.740000	0.921875	0.281250	-0.519531	0.008257	0.217431	0.294495	-5.569458	-4.562378	-15.838623
C:\Users\cware\Desktop\Steller25Nov\TagTesting25Nov2013\M8.DSG	11-1-2013	14:54:10	172938.000000	3458.760000	0.925781	0.261719	-0.523438	0.009174	0.218349	0.294495	-7.125854	-3.463745	-15.823364
C:\Users\cware\Desktop\Steller25Nov\TagTesting25Nov2013\M8.DSG	11-1-2013	14:54:10	172939.000000	3458.780000	0.960938	0.246094	-0.546875	0.009174	0.218349	0.297248	-9.445190	-5.661011	-15.930176
C:\Users\cware\Desktop\Steller25Nov\TagTesting25Nov2013\M8.DSG	11-1-2013	14:54:10	172940.000000	3458.800000	0.964844	0.210938	-0.570313	0.010092	0.219266	0.296330	-8.392334	-6.637573	-15.411377
C:\Users\cware\Desktop\Steller25Nov\TagTesting25Nov2013\M8.DSG	11-1-2013	14:54:10	172941.000000	3458.820000	0.957031	0.187500	-0.582031	0.011009	0.219266	0.296330	-2.258301	-7.019043	-16.326904
C:\Users\cware\Desktop\Steller25Nov\TagTesting25Nov2013\M8.DSG	11-1-2013	14:54:10	172942.000000	3458.840000	0.921875	0.210938	-0.546875	0.011927	0.222018	0.296330	2.868652	-5.477905	-15.304565
C:\Users\cware\Desktop\Steller25Nov\TagTesting25Nov2013\M8.DSG	11-1-2013	14:54:10	172943.000000	3458.860000	0.910156	0.226563	-0.523438	0.011927	0.222936	0.297248	2.426147	-3.082275	-12.008667
C:\Users\cware\Desktop\Steller25Nov\TagTesting25Nov2013\M8.DSG	11-1-2013	14:54:10	172944.000000	3458.880000	0.925781	0.246094	-0.503906	0.012844	0.224771	0.296330	-0.747681	-2.014160	-9.307861
C:\Users\cware\Desktop\Steller25Nov\TagTesting25Nov2013\M8.DSG	11-1-2013	14:54:10	172945.000000	3458.900000	0.949219	0.246094	-0.515625	0.013761	0.224771	0.296330	-3.417969	-2.120972	-7.217407
C:\Users\cware\Desktop\Steller25Nov\TagTesting25Nov2013\M8.DSG	11-1-2013	14:54:10	172946.000000	3458.920000	0.953125	0.250000	-0.511719	0.012844	0.225688	0.295413	-6.179810	-2.502441	-5.401611
C:\Users\cware\Desktop\Steller25Nov\TagTesting25Nov2013\M8.DSG	11-1-2013	14:54:10	172947.000000	3458.940000	0.953125	0.246094	-0.515625	0.012844	0.225688	0.296330	-8.529663	-4.135132	-4.058838
C:\Users\cware\Desktop\Steller25Nov\TagTesting25Nov2013\M8.DSG	11-1-2013	14:54:10	172948.000000	3458.960000	0.945313	0.242188	-0.527344	0.014679	0.225688	0.296330	-11.383057	-6.484985	-4.058838
C:\Users\cware\Desktop\Steller25Nov\TagTesting25Nov2013\M8.DSG	11-1-2013	14:54:10	172949.000000	3458.980000	0.953125	0.242188	-0.554688	0.013761	0.224771	0.298165	-10.452271	-9.902954	-4.150391
C:\Users\cware\Desktop\Steller25Nov\TagTesting25Nov2013\M8.DSG	11-1-2013	14:54:10	172950.000000	3459.000000	0.957031	0.234375	-0.570313	0.015596	0.224771	0.298165	-6.027222	-12.008667	-2.990723
C:\Users\cware\Desktop\Steller25Nov\TagTesting25Nov2013\M8.DSG	11-1-2013	14:54:10	172951.000000	3459.020000	0.957031	0.207031	-0.566406	0.016514	0.225688	0.300000	-2.365112	-11.306763	-1.724243
C:\Users\cware\Desktop\Steller25Nov\TagTesting25Nov2013\M8.DSG	11-1-2013	14:54:10	172952.000000	3459.040000	0.937500	0.203125	-0.562500	0.017431	0.225688	0.300000	-1.678467	-10.848999	-1.510620
C:\Users\cware\Desktop\Steller25Nov\TagTesting25Nov2013\M8.DSG	11-1-2013	14:54:10	172953.000000	3459.060000	0.925781	0.214844	-0.562500	0.017431	0.225688	0.300917	-2.761841	-7.110596	1.159668
C:\Users\cware\Desktop\Steller25Nov\TagTesting25Nov2013\M8.DSG	11-1-2013	14:54:10	172954.000000	3459.080000	0.902344	0.226563	-0.531250	0.018349	0.225688	0.300000	-6.210327	-4.577637	3.250122
C:\Users\cware\Desktop\Steller25Nov\TagTesting25Nov2013\M8.DSG	11-1-2013	14:54:10	172955.000000	3459.100000	0.949219	0.289063	-0.535156	0.018349	0.224771	0.300917	-10.528564	-6.393433	4.501343
C:\Users\cware\Desktop\Steller25Nov\TagTesting25Nov2013\M8.DSG	11-1-2013	14:54:10	172956.000000	3459.120000	0.949219	0.289063	-0.535156	0.018349	0.222018	0.302752	-11.642456	-8.773804	5.203247
C:\Users\cware\Desktop\Steller25Nov\TagTesting25Nov2013\M8.DSG	11-1-2013	14:54:10	172957.000000	3459.140000	0.929688	0.292969	-0.546875	0.018349	0.222936	0.302752	-10.513306	-10.452271	6.210327
C:\Users\cware\Desktop\Steller25Nov\TagTesting25Nov2013\M8.DSG	11-1-2013	14:54:10	172958.000000	3459.160000	0.910156	0.308594	-0.550781	0.018349	0.220183	0.301835	-7.507324	-10.437012	7.141113
C:\Users\cware\Desktop\Steller25Nov\TagTesting25Nov2013\M8.DSG	11-1-2013	14:54:10	172959.000000	3459.180000	0.917969	0.328125	-0.574219	0.018349	0.220183	0.303670	-3.768921	-10.513306	8.102417
C:\Users\cware\Desktop\Steller25Nov\TagTesting25Nov2013\M8.DSG	11-1-2013	14:54:10	172960.000000	3459.200000	0.914063	0.300781	-0.566406	0.019266	0.220183	0.304587	-1.876831	-9.475708	8.743286
C:\Users\cware\Desktop\Steller25Nov\TagTesting25Nov2013\M8.DSG	11-1-2013	14:54:10	172961.000000	3459.220000	0.902344	0.285156	-0.570313	0.020183	0.220183	0.304587	-0.747681	-7.339478	9.002686
C:\Users\cware\Desktop\Steller25Nov\TagTesting25Nov2013\M8.DSG	11-1-2013	14:54:10	172962.000000	3459.240000	0.910156	0.269531	-0.570313	0.021101	0.220183	0.304587	-0.320435	-7.125854	8.834839
C:\Users\cware\Desktop\Steller25Nov\TagTesting25Nov2013\M8.DSG	11-1-2013	14:54:10	172963.000000	3459.260000	0.914063	0.281250	-0.570313	0.020183	0.218349	0.313761	-2.548218	-6.820679	7.522583
C:\Users\cware\Desktop\Steller25Nov\TagTesting25Nov2013\M8.DSG	11-1-2013	14:54:10	172964.000000	3459.280000	0.914063	0.273438	-0.562500	0.021101	0.218349	0.304587	-6.469727	-7.843018	6.210327
C:\Users\cware\Desktop\Steller25Nov\TagTesting25Nov2013\M8.DSG	11-1-2013	14:54:10	172965.000000	3459.300000	0.914063	0.273438	-0.562500	0.021101	0.217431	0.306422	-7.507324	-9.490967	4.409790
C:\Users\cware\Desktop\Steller25Nov\TagTesting25Nov2013\M8.DSG	11-1-2013	14:54:10	172966.000000	3459.320000	0.910156	0.273438	-0.574219	0.021101	0.216514	0.307339	-6.683350	-11.184692	2.655029
C:\Users\cware\Desktop\Steller25Nov\TagTesting25Nov2013\M8.DSG	11-1-2013	14:54:10	172967.000000	3459.340000	0.902344	0.261719	-0.574219	0.022018	0.216514	0.308257	-6.134033	-10.040283	1.495361
C:\Users\cware\Desktop\Steller25Nov\TagTesting25Nov2013\M8.DSG	11-1-2013	14:54:10	172968.000000	3459.360000	0.894531	0.261719	-0.589844	0.022018	0.216514	0.309174	-7.904053	-8.926392	1.190186
C:\Users\cware\Desktop\Steller25Nov\TagTesting25Nov2013\M8.DSG	11-1-2013	14:54:10	172969.000000	3459.380000	0.898438	0.261719	-0.582031	0.022936	0.215596	0.309174	-7.797241	-7.507324	1.602173
C:\Users\cware\Desktop\Steller25Nov\TagTesting25Nov2013\M8.DSG	11-1-2013	14:54:10	172970.000000	3459.400000	0.890625	0.265625	-0.589844	0.023853	0.214679	0.310092	-7.812500	-4.898071	3.005981
C:\Users\cware\Desktop\Steller25Nov\TagTesting25Nov2013\M8.DSG	11-1-2013	14:54:10	172971.000000	3459.420000	0.878906	0.273438	-0.585938	0.023853	0.213761	0.311009	-8.911133	-2.883911	4.043579
C:\Users\cware\Desktop\Steller25Nov\TagTesting25Nov2013\M8.DSG	11-1-2013	14:54:10	172972.000000	3459.440000	0.878906	0.308594	-0.582031	0.023853	0.213761	0.311009	-11.215210	-4.608154	3.097534
C:\Users\cware\Desktop\Steller25Nov\TagTesting25Nov2013\M8.DSG	11-1-2013	14:54:10	172973.000000	3459.460000	0.878906	0.332031	-0.597656	0.023853	0.212844	0.311009	-10.467529	-4.760742	0.167847
C:\Users\cware\Desktop\Steller25Nov\TagTesting25Nov2013\M8.DSG	11-1-2013	14:54:10	172974.000000	3459.480000	0.878906	0.355469	-0.601563	0.024771	0.211927	0.311009	-8.407593	-3.692627	-0.976563
C:\Users\cware\Desktop\Steller25Nov\TagTesting25Nov2013\M8.DSG	11-1-2013	14:54:10	172975.000000	3459.500000	0.894531	0.339844	-0.601563	0.022936	0.211009	0.312844	-5.676270	-2.105713	-1.205444
C:\Users\cware\Desktop\Steller25Nov\TagTesting25Nov2013\M8.DSG	11-1-2013	14:54:10	172976.000000	3459.520000	0.890625	0.335938	-0.601563	0.023853	0.211009	0.311927	-4.074097	-2.761841	-1.525879
C:\Users\cware\Desktop\Steller25Nov\TagTesting25Nov2013\M8.DSG	11-1-2013	14:54:10	172977.000000	3459.540000	0.894531	0.351563	-0.597656	0.024771	0.211009	0.311927	-3.982544	-3.494263	-1.739502
C:\Users\cware\Desktop\Steller25Nov\TagTesting25Nov2013\M8.DSG	11-1-2013	14:54:10	172978.000000	3459.560000	0.882813	0.347656	-0.593750	0.025688	0.211009	0.311009	-4.974365	-3.494263	-1.861572
C:\Users\cware\Desktop\Steller25Nov\TagTesting25Nov2013\M8.DSG	11-1-2013	14:54:10	172979.000000	3459.580000	0.867188	0.332031	-0.617188	0.024771	0.211009	0.311927	-6.088257	-3.005981	-2.578735
C:\Users\cware\Desktop\Steller25Nov\TagTesting25Nov2013\M8.DSG	11-1-2013	14:54:10	172980.000000	3459.600000	0.859375	0.332031	-0.632813	0.024771	0.211009	0.311927	-3.479004	-1.480103	-3.799438
C:\Users\cware\Desktop\Steller25Nov\TagTesting25Nov2013\M8.DSG	11-1-2013	14:54:10	172981.000000	3459.620000	0.863281	0.324219	-0.636719	0.024771	0.211927	0.311009	1.220703	-0.030518	-4.821777
C:\Users\cware\Desktop\Steller25Nov\TagTesting25Nov2013\M8.DSG	11-1-2013	14:54:10	172982.000000	3459.640000	0.859375	0.320313	-0.605469	0.024771	0.212844	0.311009	2.105713	0.946045	-4.821777
C:\Users\cware\Desktop\Steller25Nov\TagTesting25Nov2013\M8.DSG	11-1-2013	14:54:10	172983.000000	3459.660000	0.875000	0.324219	-0.578125	0.025688	0.212844	0.311009	-0.823975	0.457764	-3.326416
C:\Users\cware\Desktop\Steller25Nov\TagTesting25Nov2013\M8.DSG	11-1-2013	14:54:10	172984.000000	3459.680000	0.867188	0.308594	-0.554688	0.024771	0.212844	0.310092	-5.477905	0.885010	-1.388550
C:\Users\cware\Desktop\Steller25Nov\TagTesting25Nov2013\M8.DSG	11-1-2013	14:54:10	172985.000000	3459.700000	0.929688	0.292969	-0.597656	0.024771	0.214679	0.311009	-6.561279	-1.907349	-0.747681
C:\Users\cware\Desktop\Steller25Nov\TagTesting25Nov2013\M8.DSG	11-1-2013	14:54:10	172986.000000	3459.720000	0.929688	0.292969	-0.597656	0.024771	0.212844	0.309174	-5.523682	-2.624512	-0.289917
C:\Users\cware\Desktop\Steller25Nov\TagTesting25Nov2013\M8.DSG	11-1-2013	14:54:10	172987.000000	3459.740000	0.906250	0.281250	-0.578125	0.022936	0.211927	0.311009	-1.647949	-3.143311	0.320435
C:\Users\cware\Desktop\Steller25Nov\TagTesting25Nov2013\M8.DSG	11-1-2013	14:54:10	172988.000000	3459.760000	0.894531	0.292969	-0.566406	0.024771	0.211927	0.311927	-1.831055	-4.882813	0.396729
C:\Users\cware\Desktop\Steller25Nov\TagTesting25Nov2013\M8.DSG	11-1-2013	14:54:10	172989.000000	3459.780000	0.894531	0.300781	-0.578125	0.024771	0.211927	0.311927	-3.585815	-6.637573	-1.815796
C:\Users\cware\Desktop\Steller25Nov\TagTesting25Nov2013\M8.DSG	11-1-2013	14:54:10	172990.000000	3459.800000	0.875000	0.289063	-0.593750	0.024771	0.211927	0.311927	-5.813599	-6.179810	-3.082275
C:\Users\cware\Desktop\Steller25Nov\TagTesting25Nov2013\M8.DSG	11-1-2013	14:54:10	172991.000000	3459.820000	0.867188	0.304688	-0.601563	0.025688	0.211927	0.311927	-9.567261	-2.151489	-3.234863
C:\Users\cware\Desktop\Steller25Nov\TagTesting25Nov2013\M8.DSG	11-1-2013	14:54:10	172992.000000	3459.840000	0.875000	0.308594	-0.593750	0.025688	0.211009	0.312844	-11.276245	-0.778198	-2.685547
C:\Users\cware\Desktop\Steller25Nov\TagTesting25Nov2013\M8.DSG	11-1-2013	14:54:10	172993.000000	3459.860000	0.871094	0.320313	-0.585938	0.025688	0.211009	0.311009	-11.550903	1.464844	-0.656128
C:\Users\cware\Desktop\Steller25Nov\TagTesting25Nov2013\M8.DSG	11-1-2013	14:54:10	172994.000000	3459.880000	0.882813	0.324219	-0.582031	0.026606	0.209174	0.311009	-9.750366	1.815796	0.366211
C:\Users\cware\Desktop\Steller25Nov\TagTesting25Nov2013\M8.DSG	11-1-2013	14:54:10	172995.000000	3459.900000	0.902344	0.359375	-0.589844	0.025688	0.208257	0.311927	-6.103516	-0.961304	-0.625610
C:\Users\cware\Desktop\Steller25Nov\TagTesting25Nov2013\M8.DSG	11-1-2013	14:54:10	172996.000000	3459.920000	0.894531	0.371094	-0.589844	0.024771	0.208257	0.312844	-4.653931	-1.220703	-1.144409
C:\Users\cware\Desktop\Steller25Nov\TagTesting25Nov2013\M8.DSG	11-1-2013	14:54:10	172997.000000	3459.940000	0.894531	0.347656	-0.605469	0.024771	0.208257	0.311009	-4.318237	-2.670288	-1.266479
C:\Users\cware\Desktop\Steller25Nov\TagTesting25Nov2013\M8.DSG	11-1-2013	14:54:10	172998.000000	3459.960000	0.890625	0.324219	-0.621094	0.023853	0.209174	0.311927	-4.028320	-3.189087	-1.495361
C:\Users\cware\Desktop\Steller25Nov\TagTesting25Nov2013\M8.DSG	11-1-2013	14:54:10	172999.000000	3459.980000	0.878906	0.328125	-0.628906	0.023853	0.207339	0.311927	-3.417969	-2.670288	-1.647949
C:\Users\cware\Desktop\Steller25Nov\TagTesting25Nov2013\M8.DSG	11-1-2013	14:54:10	173000.000000	3460.000000	0.855469	0.335938	-0.617188	0.026606	0.208257	0.311927	-3.662109	-0.625610	-2.044678
C:\Users\cware\Desktop\Steller25Nov\TagTesting25Nov2013\M8.DSG	11-1-2013	14:54:10	173001.000000	3460.020000	0.871094	0.324219	-0.601563	0.025688	0.208257	0.311927	-2.532959	0.106812	-3.097534
C:\Users\cware\Desktop\Steller25Nov\TagTesting25Nov2013\M8.DSG	11-1-2013	14:54:10	173002.000000	3460.040000	0.871094	0.332031	-0.574219	0.025688	0.208257	0.311009	-3.051758	-0.747681	-4.226685
C:\Users\cware\Desktop\Steller25Nov\TagTesting25Nov2013\M8.DSG	11-1-2013	14:54:10	173003.000000	3460.060000	0.878906	0.324219	-0.574219	0.024771	0.208257	0.312844	-2.655029	-2.014160	-4.302979
C:\Users\cware\Desktop\Steller25Nov\TagTesting25Nov2013\M8.DSG	11-1-2013	14:54:10	173004.000000	3460.080000	0.863281	0.324219	-0.570313	0.025688	0.208257	0.311927	-3.677368	-2.197266	-2.822876
C:\Users\cware\Desktop\Steller25Nov\TagTesting25Nov2013\M8.DSG	11-1-2013	14:54:10	173005.000000	3460.100000	0.871094	0.324219	-0.574219	0.025688	0.207339	0.312844	-5.859375	-0.579834	-1.296997
C:\Users\cware\Desktop\Steller25Nov\TagTesting25Nov2013\M8.DSG	11-1-2013	14:54:10	173006.000000	3460.120000	0.882813	0.320313	-0.570313	0.024771	0.208257	0.312844	-7.614136	-1.785278	-0.534058
C:\Users\cware\Desktop\Steller25Nov\TagTesting25Nov2013\M8.DSG	11-1-2013	14:54:10	173007.000000	3460.140000	0.878906	0.332031	-0.578125	0.024771	0.207339	0.312844	-8.911133	-1.922607	-0.320435
C:\Users\cware\Desktop\Steller25Nov\TagTesting25Nov2013\M8.DSG	11-1-2013	14:54:10	173008.000000	3460.160000	0.906250	0.343750	-0.597656	0.025688	0.207339	0.312844	-7.720947	-3.372192	-1.190186
C:\Users\cware\Desktop\Steller25Nov\TagTesting25Nov2013\M8.DSG	11-1-2013	14:54:10	173009.000000	3460.180000	0.890625	0.332031	-0.601563	0.025688	0.205505	0.312844	-7.202148	-2.395630	-1.602173
C:\Users\cware\Desktop\Steller25Nov\TagTesting25Nov2013\M8.DSG	11-1-2013	14:54:10	173010.000000	3460.200000	0.886719	0.324219	-0.597656	0.027523	0.205505	0.312844	-7.171631	-1.144409	-1.983643
C:\Users\cware\Desktop\Steller25Nov\TagTesting25Nov2013\M8.DSG	11-1-2013	14:54:10	173011.000000	3460.220000	0.875000	0.328125	-0.593750	0.026606	0.205505	0.312844	-7.629395	-1.068115	-2.105713
C:\Users\cware\Desktop\Steller25Nov\TagTesting25Nov2013\M8.DSG	11-1-2013	14:54:10	173012.000000	3460.240000	0.882813	0.335938	-0.589844	0.025688	0.205505	0.313761	-8.041382	-0.946045	-2.044678
C:\Users\cware\Desktop\Steller25Nov\TagTesting25Nov2013\M8.DSG	11-1-2013	14:54:10	173013.000000	3460.260000	0.878906	0.339844	-0.589844	0.025688	0.204587	0.314679	-7.904053	-2.044678	-1.586914
C:\Users\cware\Desktop\Steller25Nov\TagTesting25Nov2013\M8.DSG	11-1-2013	14:54:10	173014.000000	3460.280000	0.875000	0.351563	-0.578125	0.026606	0.203670	0.313761	-8.087158	-2.090454	-1.373291
C:\Users\cware\Desktop\Steller25Nov\TagTesting25Nov2013\M8.DSG	11-1-2013	14:54:10	173015.000000	3460.300000	0.878906	0.339844	-0.601563	0.026606	0.203670	0.312844	-6.851196	-3.555298	-2.441406
C:\Users\cware\Desktop\Steller25Nov\TagTesting25Nov2013\M8.DSG	11-1-2013	14:54:10	173016.000000	3460.320000	0.878906	0.339844	-0.601563	0.025688	0.202752	0.314679	-5.905151	-2.807617	-3.036499
C:\Users\cware\Desktop\Steller25Nov\TagTesting25Nov2013\M8.DSG	11-1-2013	14:54:10	173017.000000	3460.340000	0.859375	0.343750	-0.601563	0.027523	0.202752	0.314679	-4.623413	-1.846313	-3.433228
C:\Users\cware\Desktop\Steller25Nov\TagTesting25Nov2013\M8.DSG	11-1-2013	14:54:10	173018.000000	3460.360000	0.859375	0.347656	-0.593750	0.026606	0.203670	0.313761	-5.554199	-1.159668	-3.341675
C:\Users\cware\Desktop\Steller25Nov\TagTesting25Nov2013\M8.DSG	11-1-2013	14:54:10	173019.000000	3460.380000	0.851563	0.339844	-0.597656	0.028440	0.202752	0.313761	-7.308960	0.488281	-3.433228
C:\Users\cware\Desktop\Steller25Nov\TagTesting25Nov2013\M8.DSG	11-1-2013	14:54:10	173020.000000	3460.400000	0.878906	0.335938	-0.597656	0.026606	0.201835	0.313761	-8.224487	-0.762939	-3.341675
C:\Users\cware\Desktop\Steller25Nov\TagTesting25Nov2013\M8.DSG	11-1-2013	14:54:10	173021.000000	3460.420000	0.863281	0.335938	-0.601563	0.026606	0.201835	0.313761	-7.736206	0.610352	-3.936768
C:\Users\cware\Desktop\Steller25Nov\TagTesting25Nov2013\M8.DSG	11-1-2013	14:54:10	173022.000000	3460.440000	0.851563	0.312500	-0.621094	0.027523	0.201835	0.313761	-7.690430	-1.174927	-4.684448
C:\Users\cware\Desktop\Steller25Nov\TagTesting25Nov2013\M8.DSG	11-1-2013	14:54:10	173023.000000	3460.460000	0.812500	0.328125	-0.609375	0.026606	0.200917	0.314679	-8.636475	2.258301	-5.218506
C:\Users\cware\Desktop\Steller25Nov\TagTesting25Nov2013\M8.DSG	11-1-2013	14:54:10	173024.000000	3460.480000	0.808594	0.328125	-0.601563	0.026606	0.200917	0.313761	-9.185791	4.699707	-5.569458
C:\Users\cware\Desktop\Steller25Nov\TagTesting25Nov2013\M8.DSG	11-1-2013	14:54:10	173025.000000	3460.500000	0.812500	0.363281	-0.593750	0.027523	0.200917	0.312844	-8.255005	7.934570	-5.920410
C:\Users\cware\Desktop\Steller25Nov\TagTesting25Nov2013\M8.DSG	11-1-2013	14:54:10	173026.000000	3460.520000	0.816406	0.367188	-0.585938	0.024771	0.200917	0.311927	-6.057739	11.535645	-5.477905
C:\Users\cware\Desktop\Steller25Nov\TagTesting25Nov2013\M8.DSG	11-1-2013	14:54:10	173027.000000	3460.540000	0.851563	0.386719	-0.585938	0.024771	0.201835	0.311009	-5.203247	11.398315	-4.119873
C:\Users\cware\Desktop\Steller25Nov\TagTesting25Nov2013\M8.DSG	11-1-2013	14:54:10	173028.000000	3460.560000	0.863281	0.382813	-0.582031	0.023853	0.200917	0.310092	-4.104614	13.656616	-3.051758
C:\Users\cware\Desktop\Steller25Nov\TagTesting25Nov2013\M8.DSG	11-1-2013	14:54:10	173029.000000	3460.580000	0.882813	0.390625	-0.585938	0.022018	0.201835	0.309174	-3.402710	13.000488	-2.929688
C:\Users\cware\Desktop\Steller25Nov\TagTesting25Nov2013\M8.DSG	11-1-2013	14:54:10	173030.000000	3460.600000	0.882813	0.390625	-0.589844	0.022018	0.201835	0.307339	-4.043579	12.359619	-3.677368
C:\Users\cware\Desktop\Steller25Nov\TagTesting25Nov2013\M8.DSG	11-1-2013	14:54:10	173031.000000	3460.620000	0.890625	0.394531	-0.609375	0.020183	0.201835	0.308257	-3.906250	8.789063	-7.217407
C:\Users\cware\Desktop\Steller25Nov\TagTesting25Nov2013\M8.DSG	11-1-2013	14:54:10	173032.000000	3460.640000	0.859375	0.386719	-0.613281	0.019266	0.203670	0.304587	-2.624512	11.535645	-10.162354
C:\Users\cware\Desktop\Steller25Nov\TagTesting25Nov2013\M8.DSG	11-1-2013	14:54:10	173033.000000	3460.660000	0.871094	0.386719	-0.617188	0.018349	0.204587	0.303670	1.251221	10.726929	-14.190674
C:\Users\cware\Desktop\Steller25Nov\TagTesting25Nov2013\M8.DSG	11-1-2013	14:54:10	173034.000000	3460.680000	0.867188	0.363281	-0.621094	0.018349	0.204587	0.303670	3.036499	12.573242	-15.090942
C:\Users\cware\Desktop\Steller25Nov\TagTesting25Nov2013\M8.DSG	11-1-2013	14:54:10	173035.000000	3460.700000	0.867188	0.335938	-0.621094	0.015596	0.206422	0.300917	5.630493	15.411377	-15.319824
C:\Users\cware\Desktop\Steller25Nov\TagTesting25Nov2013\M8.DSG	11-1-2013	14:54:10	173036.000000	3460.720000	0.882813	0.347656	-0.617188	0.015596	0.208257	0.300917	5.081177	14.297485	-16.372681
C:\Users\cware\Desktop\Steller25Nov\TagTesting25Nov2013\M8.DSG	11-1-2013	14:54:10	173037.000000	3460.740000	0.894531	0.339844	-0.609375	0.012844	0.211009	0.300000	2.685547	13.702393	-18.722534
C:\Users\cware\Desktop\Steller25Nov\TagTesting25Nov2013\M8.DSG	11-1-2013	14:54:10	173038.000000	3460.760000	0.902344	0.339844	-0.593750	0.011927	0.211927	0.299083	0.595093	10.910034	-21.606445
C:\Users\cware\Desktop\Steller25Nov\TagTesting25Nov2013\M8.DSG	11-1-2013	14:54:10	173039.000000	3460.780000	0.875000	0.332031	-0.554688	0.011927	0.214679	0.297248	-3.616333	11.138916	-23.559570
C:\Users\cware\Desktop\Steller25Nov\TagTesting25Nov2013\M8.DSG	11-1-2013	14:54:10	173040.000000	3460.800000	0.894531	0.304688	-0.535156	0.009174	0.215596	0.296330	-4.974365	13.717651	-24.505615
C:\Users\cware\Desktop\Steller25Nov\TagTesting25Nov2013\M8.DSG	11-1-2013	14:54:10	173041.000000	3460.820000	0.871094	0.281250	-0.523438	0.007339	0.217431	0.294495	-8.666992	22.003174	-23.056030
C:\Users\cware\Desktop\Steller25Nov\TagTesting25Nov2013\M8.DSG	11-1-2013	14:54:10	173042.000000	3460.840000	0.855469	0.257813	-0.519531	0.008257	0.218349	0.292661	-10.604858	29.113770	-22.262573
C:\Users\cware\Desktop\Steller25Nov\TagTesting25Nov2013\M8.DSG	11-1-2013	14:54:10	173043.000000	3460.860000	0.898438	0.300781	-0.503906	0.003670	0.221101	0.290826	-10.284424	22.277832	-22.781372
C:\Users\cware\Desktop\Steller25Nov\TagTesting25Nov2013\M8.DSG	11-1-2013	14:54:10	173044.000000	3460.880000	0.953125	0.269531	-0.480469	0.004587	0.220183	0.288991	-8.071899	18.661499	-24.505615
C:\Users\cware\Desktop\Steller25Nov\TagTesting25Nov2013\M8.DSG	11-1-2013	14:54:10	173045.000000	3460.900000	0.972656	0.285156	-0.484375	0.002752	0.223853	0.287156	-8.056641	15.914917	-26.168823
C:\Users\cware\Desktop\Steller25Nov\TagTesting25Nov2013\M8.DSG	11-1-2013	14:54:10	173046.000000	3460.920000	0.960938	0.281250	-0.492188	0.001835	0.223853	0.286239	-8.743286	17.211914	-26.458740
C:\Users\cware\Desktop\Steller25Nov\TagTesting25Nov2013\M8.DSG	11-1-2013	14:54:10	173047.000000	3460.940000	0.953125	0.246094	-0.503906	0.000917	0.225688	0.283486	-9.094238	17.410278	-27.160645
C:\Users\cware\Desktop\Steller25Nov\TagTesting25Nov2013\M8.DSG	11-1-2013	14:54:10	173048.000000	3460.960000	0.953125	0.246094	-0.503906	0.000000	0.229358	0.282569	-11.016846	18.188477	-25.497437
C:\Users\cware\Desktop\Steller25Nov\TagTesting25Nov2013\M8.DSG	11-1-2013	14:54:10	173049.000000	3460.980000	0.964844	0.218750	-0.441406	-0.001835	0.229358	0.280734	-14.038086	16.006470	-24.551392
C:\Users\cware\Desktop\Steller25Nov\TagTesting25Nov2013\M8.DSG	11-1-2013	14:54:10	173050.000000	3461.000000	0.988281	0.218750	-0.425781	-0.002752	0.231193	0.279817	-16.204834	14.602661	-23.361206
C:\Users\cware\Desktop\Steller25Nov\TagTesting25Nov2013\M8.DSG	11-1-2013	14:54:10	173051.000000	3461.020000	1.011719	0.222656	-0.406250	-0.002752	0.232110	0.279817	-17.944336	12.603760	-23.391724
C:\Users\cware\Desktop\Steller25Nov\TagTesting25Nov2013\M8.DSG	11-1-2013	14:54:10	173052.000000	3461.040000	1.035156	0.207031	-0.406250	-0.003670	0.231193	0.278899	-19.195557	6.561279	-24.597168
C:\Users\cware\Desktop\Steller25Nov\TagTesting25Nov2013\M8.DSG	11-1-2013	14:54:10	173053.000000	3461.060000	1.019531	0.183594	-0.417969	-0.002752	0.233028	0.277982	-19.943237	3.128052	-26.580811
C:\Users\cware\Desktop\Steller25Nov\TagTesting25Nov2013\M8.DSG	11-1-2013	14:54:10	173054.000000	3461.080000	1.003906	0.175781	-0.414063	-0.002752	0.233945	0.278899	-19.744873	1.373291	-27.511597
C:\Users\cware\Desktop\Steller25Nov\TagTesting25Nov2013\M8.DSG	11-1-2013	14:54:10	173055.000000	3461.100000	0.984375	0.195313	-0.414063	-0.001835	0.233945	0.277982	-21.194458	4.318237	-25.970459
C:\Users\cware\Desktop\Steller25Nov\TagTesting25Nov2013\M8.DSG	11-1-2013	14:54:10	173056.000000	3461.120000	0.988281	0.222656	-0.398438	-0.001835	0.235780	0.277982	-23.300171	4.684448	-26.245117
C:\Users\cware\Desktop\Steller25Nov\TagTesting25Nov2013\M8.DSG	11-1-2013	14:54:10	173057.000000	3461.140000	0.988281	0.226563	-0.414063	-0.001835	0.235780	0.278899	-24.826050	5.371094	-27.832031
C:\Users\cware\Desktop\Steller25Nov\TagTesting25Nov2013\M8.DSG	11-1-2013	14:54:10	173058.000000	3461.160000	0.976563	0.191406	-0.441406	0.000000	0.236697	0.277064	-20.980835	9.857178	-24.948120
C:\Users\cware\Desktop\Steller25Nov\TagTesting25Nov2013\M8.DSG	11-1-2013	14:54:10	173059.000000	3461.180000	0.976563	0.164063	-0.410156	-0.000917	0.238532	0.277064	7.217407	12.832642	-20.416260
C:\Users\cware\Desktop\Steller25Nov\TagTesting25Nov2013\M8.DSG	11-1-2013	14:54:10	173060.000000	3461.200000	1.058594	0.167969	-0.445313	-0.000917	0.240367	0.276147	-11.230469	-3.112793	-21.774292
C:\Users\cware\Desktop\Steller25Nov\TagTesting25Nov2013\M8.DSG	11-1-2013	14:54:10	173061.000000	3461.220000	1.019531	0.144531	-0.472656	0.000917	0.240367	0.277064	-15.563965	1.220703	-20.874023
C:\Users\cware\Desktop\Steller25Nov\TagTesting25Nov2013\M8.DSG	11-1-2013	14:54:10	173062.000000	3461.240000	1.015625	0.156250	-0.421875	0.000000	0.242202	0.277064	-11.642456	3.189087	-18.356323
C:\Users\cware\Desktop\Steller25Nov\TagTesting25Nov2013\M8.DSG	11-1-2013	14:54:10	173063.000000	3461.260000	1.019531	0.171875	-0.406250	0.000000	0.242202	0.277064	-8.941650	4.226685	-16.525269
C:\Users\cware\Desktop\Steller25Nov\TagTesting25Nov2013\M8.DSG	11-1-2013	14:54:10	173064.000000	3461.280000	1.007813	0.171875	-0.414063	0.000000	0.244037	0.277064	-8.850098	3.860474	-14.343262
C:\Users\cware\Desktop\Steller25Nov\TagTesting25Nov2013\M8.DSG	11-1-2013	14:54:10	173065.000000	3461.300000	1.007813	0.160156	-0.445313	0.000917	0.244954	0.276147	-5.966187	4.745483	-13.153076
C:\Users\cware\Desktop\Steller25Nov\TagTesting25Nov2013\M8.DSG	11-1-2013	14:54:10	173066.000000	3461.320000	1.000000	0.140625	-0.433594	0.000917	0.244037	0.277064	-5.477905	4.745483	-12.268066
C:\Users\cware\Desktop\Steller25Nov\TagTesting25Nov2013\M8.DSG	11-1-2013	14:54:10	173067.000000	3461.340000	0.992188	0.125000	-0.410156	0.000000	0.245872	0.275229	-4.913330	3.692627	-11.978149
C:\Users\cware\Desktop\Steller25Nov\TagTesting25Nov2013\M8.DSG	11-1-2013	14:54:10	173068.000000	3461.360000	1.007813	0.117188	-0.406250	0.000917	0.246789	0.274312	-3.921509	2.761841	-11.901855
C:\Users\cware\Desktop\Steller25Nov\TagTesting25Nov2013\M8.DSG	11-1-2013	14:54:10	173069.000000	3461.380000	1.000000	0.101563	-0.414063	0.000917	0.247706	0.273394	-3.723145	3.356934	-10.360718
C:\Users\cware\Desktop\Steller25Nov\TagTesting25Nov2013\M8.DSG	11-1-2013	14:54:10	173070.000000	3461.400000	1.007813	0.113281	-0.421875	0.000000	0.247706	0.273394	-3.646851	2.746582	-8.483887
C:\Users\cware\Desktop\Steller25Nov\TagTesting25Nov2013\M8.DSG	11-1-2013	14:54:10	173071.000000	3461.420000	1.003906	0.109375	-0.421875	0.000000	0.247706	0.272477	-4.257202	2.014160	-6.881714
C:\Users\cware\Desktop\Steller25Nov\TagTesting25Nov2013\M8.DSG	11-1-2013	14:54:10	173072.000000	3461.440000	1.007813	0.117188	-0.429688	0.000000	0.248624	0.273394	-2.182007	1.296997	-6.729126
C:\Users\cware\Desktop\Steller25Nov\TagTesting25Nov2013\M8.DSG	11-1-2013	14:54:10	173073.000000	3461.460000	0.996094	0.117188	-0.406250	0.000000	0.248624	0.273394	-0.289917	-0.167847	-7.003784
C:\Users\cware\Desktop\Steller25Nov\TagTesting25Nov2013\M8.DSG	11-1-2013	14:54:10	173074.000000	3461.480000	0.992188	0.121094	-0.414063	0.000000	0.249541	0.273394	0.320435	1.571655	-6.362915
C:\Users\cware\Desktop\Steller25Nov\TagTesting25Nov2013\M8.DSG	11-1-2013	14:54:10	173075.000000	3461.500000	0.996094	0.136719	-0.410156	0.000000	0.250459	0.270642	0.244141	2.487183	-6.713867
C:\Users\cware\Desktop\Steller25Nov\TagTesting25Nov2013\M8.DSG	11-1-2013	14:54:10	173076.000000	3461.520000	1.011719	0.152344	-0.406250	-0.000917	0.251376	0.271560	-0.656128	-0.167847	-7.202148
C:\Users\cware\Desktop\Steller25Nov\TagTesting25Nov2013\M8.DSG	11-1-2013	14:54:10	173077.000000	3461.540000	1.000000	0.125000	-0.394531	0.000000	0.251376	0.269725	-1.358032	-2.792358	-6.515503
C:\Users\cware\Desktop\Steller25Nov\TagTesting25Nov2013\M8.DSG	11-1-2013	14:54:10	173078.000000	3461.560000	1.000000	0.125000	-0.394531	0.000917	0.251376	0.270642	-2.731323	-2.868652	-4.180908
C:\Users\cware\Desktop\Steller25Nov\TagTesting25Nov2013\M8.DSG	11-1-2013	14:54:10	173079.000000	3461.580000	0.996094	0.136719	-0.402344	0.000000	0.253211	0.270642	-2.624512	-1.876831	-2.532959
C:\Users\cware\Desktop\Steller25Nov\TagTesting25Nov2013\M8.DSG	11-1-2013	14:54:10	173080.000000	3461.600000	1.003906	0.156250	-0.417969	0.000000	0.252294	0.270642	-4.028320	-0.488281	-2.258301
C:\Users\cware\Desktop\Steller25Nov\TagTesting25Nov2013\M8.DSG	11-1-2013	14:54:10	173081.000000	3461.620000	1.007813	0.152344	-0.406250	0.000917	0.252294	0.270642	-3.860474	0.793457	-2.426147
C:\Users\cware\Desktop\Steller25Nov\TagTesting25Nov2013\M8.DSG	11-1-2013	14:54:10	173082.000000	3461.640000	1.023438	0.148438	-0.394531	0.000917	0.251376	0.269725	-5.096436	-0.854492	-3.540039
C:\Users\cware\Desktop\Steller25Nov\TagTesting25Nov2013\M8.DSG	11-1-2013	14:54:10	173083.000000	3461.660000	1.027344	0.132813	-0.410156	0.000000	0.252294	0.270642	-4.531860	-2.105713	-5.218506
C:\Users\cware\Desktop\Steller25Nov\TagTesting25Nov2013\M8.DSG	11-1-2013	14:54:10	173084.000000	3461.680000	1.023438	0.113281	-0.437500	0.000000	0.253211	0.269725	-3.097534	-2.120972	-7.095337
C:\Users\cware\Desktop\Steller25Nov\TagTesting25Nov2013\M8.DSG	11-1-2013	14:54:10	173085.000000	3461.700000	1.000000	0.101563	-0.437500	0.000917	0.252294	0.269725	-1.983643	3.005981	-7.614136
C:\Users\cware\Desktop\Steller25Nov\TagTesting25Nov2013\M8.DSG	11-1-2013	14:54:10	173086.000000	3461.720000	1.007813	0.082031	-0.421875	0.000000	0.254128	0.269725	-0.671387	4.058838	-6.668091
C:\Users\cware\Desktop\Steller25Nov\TagTesting25Nov2013\M8.DSG	11-1-2013	14:54:10	173087.000000	3461.740000	1.027344	0.082031	-0.402344	0.000917	0.254128	0.268807	0.228882	-1.205444	-6.805420
C:\Users\cware\Desktop\Steller25Nov\TagTesting25Nov2013\M8.DSG	11-1-2013	14:54:10	173088.000000	3461.760000	1.015625	0.078125	-0.402344	0.000917	0.255963	0.268807	1.327515	-3.601074	-7.415771
C:\Users\cware\Desktop\Steller25Nov\TagTesting25Nov2013\M8.DSG	11-1-2013	14:54:10	173089.000000	3461.780000	1.003906	0.093750	-0.394531	0.000000	0.255963	0.267890	0.244141	-2.899170	-7.049561
C:\Users\cware\Desktop\Steller25Nov\TagTesting25Nov2013\M8.DSG	11-1-2013	14:54:10	173090.000000	3461.800000	1.003906	0.109375	-0.386719	0.001835	0.255046	0.267890	-2.502441	-1.846313	-6.042480
C:\Users\cware\Desktop\Steller25Nov\TagTesting25Nov2013\M8.DSG	11-1-2013	14:54:10	173091.000000	3461.820000	1.019531	0.128906	-0.398438	0.000917	0.255963	0.268807	-5.477905	-2.410889	-6.011963
C:\Users\cware\Desktop\Steller25Nov\TagTesting25Nov2013\M8.DSG	11-1-2013	14:54:10	173092.000000	3461.840000	1.007813	0.132813	-0.414063	0.001835	0.256881	0.267890	-6.698608	-1.129150	-6.759644
C:\Users\cware\Desktop\Steller25Nov\TagTesting25Nov2013\M8.DSG	11-1-2013	14:54:10	173093.000000	3461.860000	1.003906	0.140625	-0.429688	0.001835	0.255963	0.267890	-6.393433	-1.449585	-8.483887
C:\Users\cware\Desktop\Steller25Nov\TagTesting25Nov2013\M8.DSG	11-1-2013	14:54:10	173094.000000	3461.880000	1.000000	0.140625	-0.429688	0.001835	0.255963	0.267890	-6.927490	-1.693726	-10.513306
C:\Users\cware\Desktop\Steller25Nov\TagTesting25Nov2013\M8.DSG	11-1-2013	14:54:10	173095.000000	3461.900000	0.996094	0.136719	-0.421875	0.001835	0.255963	0.267890	-7.415771	-0.442505	-11.795044
C:\Users\cware\Desktop\Steller25Nov\TagTesting25Nov2013\M8.DSG	11-1-2013	14:54:10	173096.000000	3461.920000	0.996094	0.148438	-0.429688	0.003670	0.256881	0.267890	-8.911133	0.152588	-12.191772
C:\Users\cware\Desktop\Steller25Nov\TagTesting25Nov2013\M8.DSG	11-1-2013	14:54:10	173097.000000	3461.940000	1.003906	0.148438	-0.417969	0.003670	0.255963	0.268807	-8.239746	-0.289917	-13.961792
C:\Users\cware\Desktop\Steller25Nov\TagTesting25Nov2013\M8.DSG	11-1-2013	14:54:10	173098.000000	3461.960000	1.000000	0.144531	-0.429688	0.004587	0.258716	0.268807	-7.522583	-1.144409	-16.113281
C:\Users\cware\Desktop\Steller25Nov\TagTesting25Nov2013\M8.DSG	11-1-2013	14:54:10	173099.000000	3461.980000	0.988281	0.136719	-0.425781	0.004587	0.257798	0.266972	-6.454468	-1.022339	-19.454956
C:\Users\cware\Desktop\Steller25Nov\TagTesting25Nov2013\M8.DSG	11-1-2013	14:54:10	173100.000000	3462.000000	0.992188	0.132813	-0.425781	0.005505	0.260550	0.267890	-3.860474	-1.953125	-21.499634
C:\Users\cware\Desktop\Steller25Nov\TagTesting25Nov2013\M8.DSG	11-1-2013	14:54:10	173101.000000	3462.020000	0.992188	0.136719	-0.417969	0.005505	0.261468	0.265138	-2.761841	1.937866	-20.538330
C:\Users\cware\Desktop\Steller25Nov\TagTesting25Nov2013\M8.DSG	11-1-2013	14:54:10	173102.000000	3462.040000	1.000000	0.148438	-0.433594	0.007339	0.264220	0.267890	-1.525879	4.577637	-19.592285
C:\Users\cware\Desktop\Steller25Nov\TagTesting25Nov2013\M8.DSG	11-1-2013	14:54:10	173103.000000	3462.060000	1.007813	0.152344	-0.406250	0.006422	0.264220	0.266055	-2.609253	4.470825	-18.920898
C:\Users\cware\Desktop\Steller25Nov\TagTesting25Nov2013\M8.DSG	11-1-2013	14:54:10	173104.000000	3462.080000	1.007813	0.136719	-0.402344	0.006422	0.265138	0.266055	-2.136230	7.232666	-19.760132
C:\Users\cware\Desktop\Steller25Nov\TagTesting25Nov2013\M8.DSG	11-1-2013	14:54:10	173105.000000	3462.100000	0.996094	0.125000	-0.421875	0.007339	0.266972	0.265138	-1.159668	5.615234	-22.109985
C:\Users\cware\Desktop\Steller25Nov\TagTesting25Nov2013\M8.DSG	11-1-2013	14:54:10	173106.000000	3462.120000	1.000000	0.097656	-0.429688	0.007339	0.268807	0.263303	0.076294	5.569458	-23.208618
C:\Users\cware\Desktop\Steller25Nov\TagTesting25Nov2013\M8.DSG	11-1-2013	14:54:10	173107.000000	3462.140000	1.007813	0.105469	-0.402344	0.008257	0.271560	0.264220	1.083374	3.204346	-25.100708
C:\Users\cware\Desktop\Steller25Nov\TagTesting25Nov2013\M8.DSG	11-1-2013	14:54:10	173108.000000	3462.160000	1.027344	0.117188	-0.394531	0.009174	0.273394	0.261468	-1.098633	2.456665	-23.941040
C:\Users\cware\Desktop\Steller25Nov\TagTesting25Nov2013\M8.DSG	11-1-2013	14:54:10	173109.000000	3462.180000	1.019531	0.082031	-0.386719	0.009174	0.276147	0.261468	-2.243042	2.548218	-22.140503
C:\Users\cware\Desktop\Steller25Nov\TagTesting25Nov2013\M8.DSG	11-1-2013	14:54:10	173110.000000	3462.200000	1.019531	0.082031	-0.386719	0.009174	0.277064	0.261468	-3.402710	2.792358	-21.820068
C:\Users\cware\Desktop\Steller25Nov\TagTesting25Nov2013\M8.DSG	11-1-2013	14:54:10	173111.000000	3462.220000	1.015625	0.023438	-0.406250	0.010092	0.278899	0.260550	-3.890991	1.632690	-23.361206
C:\Users\cware\Desktop\Steller25Nov\TagTesting25Nov2013\M8.DSG	11-1-2013	14:54:10	173112.000000	3462.240000	1.007813	0.007813	-0.398438	0.012844	0.281651	0.260550	-4.745483	-0.411987	-24.002075
C:\Users\cware\Desktop\Steller25Nov\TagTesting25Nov2013\M8.DSG	11-1-2013	14:54:10	173113.000000	3462.260000	1.007813	-0.003906	-0.382813	0.012844	0.282569	0.259633	-6.027222	-1.831055	-23.345947
C:\Users\cware\Desktop\Steller25Nov\TagTesting25Nov2013\M8.DSG	11-1-2013	14:54:10	173114.000000	3462.280000	1.019531	-0.027344	-0.390625	0.013761	0.283486	0.259633	-6.896973	-3.799438	-22.735596
C:\Users\cware\Desktop\Steller25Nov\TagTesting25Nov2013\M8.DSG	11-1-2013	14:54:10	173115.000000	3462.300000	1.027344	-0.015625	-0.398438	0.014679	0.287156	0.259633	-9.704590	-4.699707	-21.759033
C:\Users\cware\Desktop\Steller25Nov\TagTesting25Nov2013\M8.DSG	11-1-2013	14:54:10	173116.000000	3462.320000	1.039063	-0.042969	-0.406250	0.016514	0.286239	0.259633	-10.406494	-4.623413	-20.553589
C:\Users\cware\Desktop\Steller25Nov\TagTesting25Nov2013\M8.DSG	11-1-2013	14:54:10	173117.000000	3462.340000	1.023438	-0.027344	-0.402344	0.017431	0.287156	0.260550	-8.911133	-3.051758	-18.142700
C:\Users\cware\Desktop\Steller25Nov\TagTesting25Nov2013\M8.DSG	11-1-2013	14:54:10	173118.000000	3462.360000	1.011719	-0.007813	-0.394531	0.018349	0.288991	0.260550	-5.538940	-1.388550	-17.715454
C:\Users\cware\Desktop\Steller25Nov\TagTesting25Nov2013\M8.DSG	11-1-2013	14:54:10	173119.000000	3462.380000	1.023438	0.003906	-0.390625	0.019266	0.290826	0.260550	-2.075195	-2.929688	-17.654419
C:\Users\cware\Desktop\Steller25Nov\TagTesting25Nov2013\M8.DSG	11-1-2013	14:54:10	173120.000000	3462.400000	1.023438	-0.003906	-0.386719	0.019266	0.291743	0.259633	-2.990723	-3.067017	-17.028809
C:\Users\cware\Desktop\Steller25Nov\TagTesting25Nov2013\M8.DSG	11-1-2013	14:54:10	173121.000000	3462.420000	1.027344	-0.039063	-0.398438	0.021101	0.294495	0.258716	-2.655029	-1.754761	-16.128540
C:\Users\cware\Desktop\Steller25Nov\TagTesting25Nov2013\M8.DSG	11-1-2013	14:54:10	173122.000000	3462.440000	1.031250	-0.031250	-0.386719	0.021101	0.293578	0.259633	1.159668	-3.189087	-16.128540
C:\Users\cware\Desktop\Steller25Nov\TagTesting25Nov2013\M8.DSG	11-1-2013	14:54:10	173123.000000	3462.460000	1.031250	-0.058594	-0.394531	0.022018	0.296330	0.258716	0.686646	-3.509521	-15.396118
C:\Users\cware\Desktop\Steller25Nov\TagTesting25Nov2013\M8.DSG	11-1-2013	14:54:10	173124.000000	3462.480000	1.035156	-0.058594	-0.378906	0.022936	0.297248	0.258716	-2.700806	-1.724243	-13.504028
C:\Users\cware\Desktop\Steller25Nov\TagTesting25Nov2013\M8.DSG	11-1-2013	14:54:10	173125.000000	3462.500000	1.023438	-0.066406	-0.378906	0.023853	0.299083	0.260550	-5.432129	-0.503540	-11.245728
C:\Users\cware\Desktop\Steller25Nov\TagTesting25Nov2013\M8.DSG	11-1-2013	14:54:10	173126.000000	3462.520000	1.023438	-0.062500	-0.386719	0.023853	0.300000	0.257798	-4.058838	-0.732422	-10.498047
C:\Users\cware\Desktop\Steller25Nov\TagTesting25Nov2013\M8.DSG	11-1-2013	14:54:10	173127.000000	3462.540000	1.019531	-0.082031	-0.394531	0.024771	0.300000	0.257798	-1.541138	-1.846313	-10.665894
C:\Users\cware\Desktop\Steller25Nov\TagTesting25Nov2013\M8.DSG	11-1-2013	14:54:10	173128.000000	3462.560000	1.015625	-0.082031	-0.398438	0.024771	0.300917	0.257798	-0.488281	-1.602173	-11.016846
C:\Users\cware\Desktop\Steller25Nov\TagTesting25Nov2013\M8.DSG	11-1-2013	14:54:10	173129.000000	3462.580000	1.015625	-0.082031	-0.402344	0.025688	0.301835	0.257798	-0.564575	-2.380371	-11.367798
C:\Users\cware\Desktop\Steller25Nov\TagTesting25Nov2013\M8.DSG	11-1-2013	14:54:10	173130.000000	3462.600000	1.027344	-0.089844	-0.398438	0.026606	0.301835	0.256881	-0.137329	-3.570557	-10.742188
C:\Users\cware\Desktop\Steller25Nov\TagTesting25Nov2013\M8.DSG	11-1-2013	14:54:10	173131.000000	3462.620000	1.031250	-0.074219	-0.382813	0.026606	0.303670	0.255963	-1.144409	-5.172729	-9.185791
C:\Users\cware\Desktop\Steller25Nov\TagTesting25Nov2013\M8.DSG	11-1-2013	14:54:10	173132.000000	3462.640000	1.031250	-0.082031	-0.390625	0.026606	0.305505	0.255963	-1.556396	-5.203247	-8.712769
C:\Users\cware\Desktop\Steller25Nov\TagTesting25Nov2013\M8.DSG	11-1-2013	14:54:10	173133.000000	3462.660000	1.027344	-0.066406	-0.402344	0.027523	0.306422	0.257798	2.273560	-5.081177	-8.575439
C:\Users\cware\Desktop\Steller25Nov\TagTesting25Nov2013\M8.DSG	11-1-2013	14:54:10	173134.000000	3462.680000	1.007813	-0.070313	-0.394531	0.029358	0.306422	0.255963	2.441406	-6.317139	-7.812500
C:\Users\cware\Desktop\Steller25Nov\TagTesting25Nov2013\M8.DSG	11-1-2013	14:54:10	173135.000000	3462.700000	1.019531	-0.050781	-0.402344	0.029358	0.307339	0.256881	-1.068115	-7.217407	-8.956909
C:\Users\cware\Desktop\Steller25Nov\TagTesting25Nov2013\M8.DSG	11-1-2013	14:54:10	173136.000000	3462.720000	1.000000	-0.062500	-0.414063	0.029358	0.308257	0.256881	-3.555298	-5.279541	-9.643555
C:\Users\cware\Desktop\Steller25Nov\TagTesting25Nov2013\M8.DSG	11-1-2013	14:54:10	173137.000000	3462.740000	0.992188	-0.062500	-0.406250	0.029358	0.308257	0.255046	-5.844116	-3.082275	-10.528564
C:\Users\cware\Desktop\Steller25Nov\TagTesting25Nov2013\M8.DSG	11-1-2013	14:54:10	173138.000000	3462.760000	0.996094	-0.066406	-0.406250	0.030275	0.308257	0.256881	-7.125854	-2.014160	-9.521484
C:\Users\cware\Desktop\Steller25Nov\TagTesting25Nov2013\M8.DSG	11-1-2013	14:54:10	173139.000000	3462.780000	1.007813	-0.074219	-0.417969	0.030275	0.308257	0.256881	-6.835938	-0.335693	-8.148193
C:\Users\cware\Desktop\Steller25Nov\TagTesting25Nov2013\M8.DSG	11-1-2013	14:54:10	173140.000000	3462.800000	1.007813	-0.074219	-0.417969	0.030275	0.309174	0.256881	-6.881714	0.518799	-6.988525
C:\Users\cware\Desktop\Steller25Nov\TagTesting25Nov2013\M8.DSG	11-1-2013	14:54:10	173141.000000	3462.820000	1.023438	-0.082031	-0.425781	0.031193	0.309174	0.256881	-6.713867	1.342773	-7.019043
C:\Users\cware\Desktop\Steller25Nov\TagTesting25Nov2013\M8.DSG	11-1-2013	14:54:10	173142.000000	3462.840000	1.027344	-0.089844	-0.441406	0.031193	0.311009	0.256881	-5.523682	1.434326	-7.980347
C:\Users\cware\Desktop\Steller25Nov\TagTesting25Nov2013\M8.DSG	11-1-2013	14:54:10	173143.000000	3462.860000	1.035156	-0.093750	-0.437500	0.032110	0.310092	0.255963	-4.211426	-0.549316	-8.682251
C:\Users\cware\Desktop\Steller25Nov\TagTesting25Nov2013\M8.DSG	11-1-2013	14:54:10	173144.000000	3462.880000	1.031250	-0.109375	-0.421875	0.031193	0.311927	0.255046	-2.182007	-1.083374	-8.895874
C:\Users\cware\Desktop\Steller25Nov\TagTesting25Nov2013\M8.DSG	11-1-2013	14:54:10	173145.000000	3462.900000	1.019531	-0.109375	-0.410156	0.032110	0.311927	0.255963	-1.205444	-1.632690	-8.636475
C:\Users\cware\Desktop\Steller25Nov\TagTesting25Nov2013\M8.DSG	11-1-2013	14:54:10	173146.000000	3462.920000	1.003906	-0.089844	-0.402344	0.031193	0.311927	0.255963	-1.983643	-0.671387	-8.926392
C:\Users\cware\Desktop\Steller25Nov\TagTesting25Nov2013\M8.DSG	11-1-2013	14:54:10	173147.000000	3462.940000	1.007813	-0.101563	-0.402344	0.032110	0.312844	0.255046	-4.028320	-1.708984	-9.384155
C:\Users\cware\Desktop\Steller25Nov\TagTesting25Nov2013\M8.DSG	11-1-2013	14:54:10	173148.000000	3462.960000	1.011719	-0.093750	-0.414063	0.032110	0.312844	0.255963	-4.379272	-1.998901	-10.238647
C:\Users\cware\Desktop\Steller25Nov\TagTesting25Nov2013\M8.DSG	11-1-2013	14:54:10	173149.000000	3462.980000	1.003906	-0.085938	-0.402344	0.033945	0.312844	0.255046	-3.280640	-1.708984	-10.452271
C:\Users\cware\Desktop\Steller25Nov\TagTesting25Nov2013\M8.DSG	11-1-2013	14:54:10	173150.000000	3463.000000	1.019531	-0.082031	-0.398438	0.033945	0.314679	0.255046	-3.952026	-2.243042	-10.330200
C:\Users\cware\Desktop\Steller25Nov\TagTesting25Nov2013\M8.DSG	11-1-2013	14:54:10	173151.000000	3463.020000	1.003906	-0.093750	-0.398438	0.033945	0.315596	0.254128	-5.767822	-3.616333	-10.543823
C:\Users\cware\Desktop\Steller25Nov\TagTesting25Nov2013\M8.DSG	11-1-2013	14:54:10	173152.000000	3463.040000	1.000000	-0.097656	-0.421875	0.034862	0.315596	0.254128	-6.057739	-3.158569	-10.696411
C:\Users\cware\Desktop\Steller25Nov\TagTesting25Nov2013\M8.DSG	11-1-2013	14:54:10	173153.000000	3463.060000	0.996094	-0.105469	-0.421875	0.034862	0.315596	0.254128	-5.096436	-0.335693	-10.299683
C:\Users\cware\Desktop\Steller25Nov\TagTesting25Nov2013\M8.DSG	11-1-2013	14:54:10	173154.000000	3463.080000	1.011719	-0.101563	-0.417969	0.035780	0.315596	0.254128	-3.341675	-0.686646	-10.147095
C:\Users\cware\Desktop\Steller25Nov\TagTesting25Nov2013\M8.DSG	11-1-2013	14:54:10	173155.000000	3463.100000	1.023438	-0.097656	-0.410156	0.036697	0.317431	0.254128	-3.280640	-0.732422	-9.399414
C:\Users\cware\Desktop\Steller25Nov\TagTesting25Nov2013\M8.DSG	11-1-2013	14:54:10	173156.000000	3463.120000	1.027344	-0.105469	-0.402344	0.035780	0.317431	0.254128	-3.372192	-0.091553	-8.911133
C:\Users\cware\Desktop\Steller25Nov\TagTesting25Nov2013\M8.DSG	11-1-2013	14:54:10	173157.000000	3463.140000	1.023438	-0.105469	-0.410156	0.036697	0.319266	0.254128	-2.868652	0.915527	-8.331299
C:\Users\cware\Desktop\Steller25Nov\TagTesting25Nov2013\M8.DSG	11-1-2013	14:54:10	173158.000000	3463.160000	1.019531	-0.117188	-0.406250	0.037615	0.319266	0.253211	-2.090454	1.037598	-7.965088
C:\Users\cware\Desktop\Steller25Nov\TagTesting25Nov2013\M8.DSG	11-1-2013	14:54:10	173159.000000	3463.180000	1.011719	-0.105469	-0.410156	0.036697	0.320183	0.253211	-0.045776	0.183105	-8.178711
C:\Users\cware\Desktop\Steller25Nov\TagTesting25Nov2013\M8.DSG	11-1-2013	14:54:10	173160.000000	3463.200000	1.011719	-0.117188	-0.402344	0.036697	0.319266	0.252294	0.045776	0.122070	-8.621216
C:\Users\cware\Desktop\Steller25Nov\TagTesting25Nov2013\M8.DSG	11-1-2013	14:54:10	173161.000000	3463.220000	1.011719	-0.121094	-0.402344	0.037615	0.322018	0.251376	-1.571655	-0.076294	-8.438110
C:\Users\cware\Desktop\Steller25Nov\TagTesting25Nov2013\M8.DSG	11-1-2013	14:54:10	173162.000000	3463.240000	1.015625	-0.132813	-0.402344	0.036697	0.321101	0.251376	-2.685547	0.808716	-7.446289
C:\Users\cware\Desktop\Steller25Nov\TagTesting25Nov2013\M8.DSG	11-1-2013	14:54:10	173163.000000	3463.260000	1.015625	-0.140625	-0.414063	0.037615	0.322018	0.252294	-2.807617	2.410889	-5.554199
C:\Users\cware\Desktop\Steller25Nov\TagTesting25Nov2013\M8.DSG	11-1-2013	14:54:10	173164.000000	3463.280000	1.015625	-0.136719	-0.402344	0.037615	0.322018	0.250459	-3.982544	1.678467	-5.584717
C:\Users\cware\Desktop\Steller25Nov\TagTesting25Nov2013\M8.DSG	11-1-2013	14:54:10	173165.000000	3463.300000	1.031250	-0.132813	-0.398438	0.038532	0.322936	0.249541	-4.623413	0.106812	-7.263184
C:\Users\cware\Desktop\Steller25Nov\TagTesting25Nov2013\M8.DSG	11-1-2013	14:54:10	173166.000000	3463.320000	1.031250	-0.117188	-0.390625	0.037615	0.324771	0.250459	-5.065918	-1.907349	-7.522583
C:\Users\cware\Desktop\Steller25Nov\TagTesting25Nov2013\M8.DSG	11-1-2013	14:54:10	173167.000000	3463.340000	1.027344	-0.128906	-0.394531	0.038532	0.323853	0.250459	-4.486084	-2.563477	-7.461548
C:\Users\cware\Desktop\Steller25Nov\TagTesting25Nov2013\M8.DSG	11-1-2013	14:54:10	173168.000000	3463.360000	1.019531	-0.125000	-0.394531	0.038532	0.324771	0.251376	-3.738403	-2.822876	-6.683350
C:\Users\cware\Desktop\Steller25Nov\TagTesting25Nov2013\M8.DSG	11-1-2013	14:54:10	173169.000000	3463.380000	1.007813	-0.148438	-0.394531	0.038532	0.323853	0.250459	-4.455566	-3.890991	-5.508423
C:\Users\cware\Desktop\Steller25Nov\TagTesting25Nov2013\M8.DSG	11-1-2013	14:54:10	173170.000000	3463.400000	1.011719	-0.148438	-0.414063	0.039450	0.323853	0.249541	-5.264282	-3.265381	-4.486084
C:\Users\cware\Desktop\Steller25Nov\TagTesting25Nov2013\M8.DSG	11-1-2013	14:54:10	173171.000000	3463.420000	1.015625	-0.144531	-0.421875	0.038532	0.324771	0.250459	-5.676270	-3.616333	-2.899170
C:\Users\cware\Desktop\Steller25Nov\TagTesting25Nov2013\M8.DSG	11-1-2013	14:54:10	173172.000000	3463.440000	1.015625	-0.144531	-0.421875	0.039450	0.324771	0.251376	-4.013062	-4.974365	-3.540039
C:\Users\cware\Desktop\Steller25Nov\TagTesting25Nov2013\M8.DSG	11-1-2013	14:54:10	173173.000000	3463.460000	1.019531	-0.136719	-0.410156	0.039450	0.323853	0.251376	-3.280640	-4.791260	-3.570557
C:\Users\cware\Desktop\Steller25Nov\TagTesting25Nov2013\M8.DSG	11-1-2013	14:54:10	173174.000000	3463.480000	1.011719	-0.128906	-0.390625	0.040367	0.323853	0.250459	-4.730225	-3.173828	-2.761841
C:\Users\cware\Desktop\Steller25Nov\TagTesting25Nov2013\M8.DSG	11-1-2013	14:54:10	173175.000000	3463.500000	1.011719	-0.140625	-0.406250	0.039450	0.324771	0.250459	-5.172729	-3.234863	-1.388550
C:\Users\cware\Desktop\Steller25Nov\TagTesting25Nov2013\M8.DSG	11-1-2013	14:54:10	173176.000000	3463.520000	1.011719	-0.140625	-0.414063	0.039450	0.323853	0.250459	-5.126953	-3.326416	-0.900269
C:\Users\cware\Desktop\Steller25Nov\TagTesting25Nov2013\M8.DSG	11-1-2013	14:54:10	173177.000000	3463.540000	0.996094	-0.136719	-0.414063	0.039450	0.323853	0.250459	-4.287720	-0.213623	-0.122070
C:\Users\cware\Desktop\Steller25Nov\TagTesting25Nov2013\M8.DSG	11-1-2013	14:54:10	173178.000000	3463.560000	1.000000	-0.132813	-0.406250	0.038532	0.323853	0.250459	-4.669189	2.578735	-0.091553
C:\Users\cware\Desktop\Steller25Nov\TagTesting25Nov2013\M8.DSG	11-1-2013	14:54:10	173179.000000	3463.580000	1.019531	-0.121094	-0.394531	0.038532	0.323853	0.250459	-4.425049	3.143311	-0.076294
C:\Users\cware\Desktop\Steller25Nov\TagTesting25Nov2013\M8.DSG	11-1-2013	14:54:10	173180.000000	3463.600000	1.039063	-0.113281	-0.406250	0.037615	0.322936	0.251376	-3.524780	0.213623	-1.174927
C:\Users\cware\Desktop\Steller25Nov\TagTesting25Nov2013\M8.DSG	11-1-2013	14:54:10	173181.000000	3463.620000	1.027344	-0.125000	-0.402344	0.036697	0.323853	0.249541	-2.777100	-1.571655	-2.029419
C:\Users\cware\Desktop\Steller25Nov\TagTesting25Nov2013\M8.DSG	11-1-2013	14:54:10	173182.000000	3463.640000	1.015625	-0.125000	-0.417969	0.037615	0.323853	0.249541	-2.609253	-1.556396	-1.602173
C:\Users\cware\Desktop\Steller25Nov\TagTesting25Nov2013\M8.DSG	11-1-2013	14:54:10	173183.000000	3463.660000	1.011719	-0.109375	-0.410156	0.036697	0.322936	0.248624	-3.417969	-1.174927	-1.144409
C:\Users\cware\Desktop\Steller25Nov\TagTesting25Nov2013\M8.DSG	11-1-2013	14:54:10	173184.000000	3463.680000	1.015625	-0.113281	-0.394531	0.037615	0.323853	0.247706	-3.692627	-1.373291	-1.754761
C:\Users\cware\Desktop\Steller25Nov\TagTesting25Nov2013\M8.DSG	11-1-2013	14:54:10	173185.000000	3463.700000	1.019531	-0.109375	-0.394531	0.037615	0.323853	0.249541	-4.211426	-1.846313	-2.792358
C:\Users\cware\Desktop\Steller25Nov\TagTesting25Nov2013\M8.DSG	11-1-2013	14:54:10	173186.000000	3463.720000	1.007813	-0.128906	-0.398438	0.037615	0.324771	0.249541	-3.509521	-1.678467	-3.967285
C:\Users\cware\Desktop\Steller25Nov\TagTesting25Nov2013\M8.DSG	11-1-2013	14:54:10	173187.000000	3463.740000	0.992188	-0.128906	-0.390625	0.036697	0.324771	0.249541	-3.585815	-2.319336	-4.257202
C:\Users\cware\Desktop\Steller25Nov\TagTesting25Nov2013\M8.DSG	11-1-2013	14:54:10	173188.000000	3463.760000	1.000000	-0.132813	-0.386719	0.037615	0.324771	0.248624	-5.218506	-2.059937	-2.716064
C:\Users\cware\Desktop\Steller25Nov\TagTesting25Nov2013\M8.DSG	11-1-2013	14:54:10	173189.000000	3463.780000	1.011719	-0.132813	-0.390625	0.037615	0.324771	0.248624	-6.942749	-1.998901	-1.998901
C:\Users\cware\Desktop\Steller25Nov\TagTesting25Nov2013\M8.DSG	11-1-2013	14:54:10	173190.000000	3463.800000	1.023438	-0.121094	-0.390625	0.037615	0.324771	0.247706	-8.163452	-3.051758	-2.716064
C:\Users\cware\Desktop\Steller25Nov\TagTesting25Nov2013\M8.DSG	11-1-2013	14:54:10	173191.000000	3463.820000	1.031250	-0.132813	-0.410156	0.036697	0.323853	0.249541	-7.125854	-4.074097	-4.714966
C:\Users\cware\Desktop\Steller25Nov\TagTesting25Nov2013\M8.DSG	11-1-2013	14:54:10	173192.000000	3463.840000	1.023438	-0.136719	-0.417969	0.037615	0.324771	0.249541	-6.225586	-4.394531	-5.035400
C:\Users\cware\Desktop\Steller25Nov\TagTesting25Nov2013\M8.DSG	11-1-2013	14:54:10	173193.000000	3463.860000	1.011719	-0.140625	-0.414063	0.036697	0.323853	0.250459	-6.912231	-2.639771	-3.921509
C:\Users\cware\Desktop\Steller25Nov\TagTesting25Nov2013\M8.DSG	11-1-2013	14:54:10	173194.000000	3463.880000	1.011719	-0.125000	-0.417969	0.037615	0.323853	0.250459	-8.087158	-2.212524	-2.517700
C:\Users\cware\Desktop\Steller25Nov\TagTesting25Nov2013\M8.DSG	11-1-2013	14:54:10	173195.000000	3463.900000	1.015625	-0.117188	-0.414063	0.037615	0.323853	0.250459	-9.048462	-3.005981	-3.265381
C:\Users\cware\Desktop\Steller25Nov\TagTesting25Nov2013\M8.DSG	11-1-2013	14:54:10	173196.000000	3463.920000	1.015625	-0.101563	-0.406250	0.037615	0.323853	0.250459	-8.117676	-3.692627	-4.882813
C:\Users\cware\Desktop\Steller25Nov\TagTesting25Nov2013\M8.DSG	11-1-2013	14:54:10	173197.000000	3463.940000	1.011719	-0.109375	-0.414063	0.037615	0.323853	0.250459	-5.493164	-4.272461	-6.729126
C:\Users\cware\Desktop\Steller25Nov\TagTesting25Nov2013\M8.DSG	11-1-2013	14:54:10	173198.000000	3463.960000	1.003906	-0.117188	-0.425781	0.038532	0.322936	0.251376	-3.097534	-4.089355	-6.942749
C:\Users\cware\Desktop\Steller25Nov\TagTesting25Nov2013\M8.DSG	11-1-2013	14:54:10	173199.000000	3463.980000	1.000000	-0.117188	-0.414063	0.039450	0.322936	0.251376	-3.143311	-3.372192	-5.615234
C:\Users\cware\Desktop\Steller25Nov\TagTesting25Nov2013\M8.DSG	11-1-2013	14:54:10	173200.000000	3464.000000	1.000000	-0.121094	-0.425781	0.039450	0.323853	0.250459	-3.768921	-1.861572	-4.333496
C:\Users\cware\Desktop\Steller25Nov\TagTesting25Nov2013\M8.DSG	11-1-2013	14:54:10	173201.000000	3464.020000	1.000000	-0.117188	-0.402344	0.038532	0.324771	0.251376	-4.409790	-0.869751	-3.021240
C:\Users\cware\Desktop\Steller25Nov\TagTesting25Nov2013\M8.DSG	11-1-2013	14:54:10	173202.000000	3464.040000	1.000000	-0.117188	-0.402344	0.039450	0.323853	0.250459	-6.225586	-0.015259	-1.937866
C:\Users\cware\Desktop\Steller25Nov\TagTesting25Nov2013\M8.DSG	11-1-2013	14:54:10	173203.000000	3464.060000	1.007813	-0.105469	-0.402344	0.038532	0.324771	0.250459	-7.110596	0.350952	-1.815796
C:\Users\cware\Desktop\Steller25Nov\TagTesting25Nov2013\M8.DSG	11-1-2013	14:54:10	173204.000000	3464.080000	1.023438	-0.105469	-0.417969	0.039450	0.323853	0.250459	-6.454468	-0.839233	-3.051758
C:\Users\cware\Desktop\Steller25Nov\TagTesting25Nov2013\M8.DSG	11-1-2013	14:54:10	173205.000000	3464.100000	1.007813	-0.125000	-0.421875	0.037615	0.323853	0.250459	-2.929688	-0.350952	-3.631592
C:\Users\cware\Desktop\Steller25Nov\TagTesting25Nov2013\M8.DSG	11-1-2013	14:54:10	173206.000000	3464.120000	1.019531	-0.128906	-0.425781	0.037615	0.323853	0.250459	-0.366211	-1.449585	-3.555298
C:\Users\cware\Desktop\Steller25Nov\TagTesting25Nov2013\M8.DSG	11-1-2013	14:54:10	173207.000000	3464.140000	1.011719	-0.132813	-0.414063	0.038532	0.323853	0.251376	-0.457764	-2.853394	-3.326416
C:\Users\cware\Desktop\Steller25Nov\TagTesting25Nov2013\M8.DSG	11-1-2013	14:54:10	173208.000000	3464.160000	1.011719	-0.128906	-0.410156	0.038532	0.325688	0.248624	-1.510620	-3.021240	-2.899170
C:\Users\cware\Desktop\Steller25Nov\TagTesting25Nov2013\M8.DSG	11-1-2013	14:54:10	173209.000000	3464.180000	1.019531	-0.109375	-0.414063	0.038532	0.326606	0.249541	-2.563477	-2.471924	-2.716064
C:\Users\cware\Desktop\Steller25Nov\TagTesting25Nov2013\M8.DSG	11-1-2013	14:54:10	173210.000000	3464.200000	1.015625	-0.121094	-0.410156	0.038532	0.325688	0.249541	-1.144409	-0.701904	-3.250122
C:\Users\cware\Desktop\Steller25Nov\TagTesting25Nov2013\M8.DSG	11-1-2013	14:54:10	173211.000000	3464.220000	1.011719	-0.121094	-0.410156	0.038532	0.326606	0.249541	0.106812	-0.244141	-4.226685
C:\Users\cware\Desktop\Steller25Nov\TagTesting25Nov2013\M8.DSG	11-1-2013	14:54:10	173212.000000	3464.240000	1.000000	-0.152344	-0.402344	0.038532	0.326606	0.248624	-0.167847	0.564575	-4.592896
C:\Users\cware\Desktop\Steller25Nov\TagTesting25Nov2013\M8.DSG	11-1-2013	14:54:10	173213.000000	3464.260000	1.003906	-0.132813	-0.406250	0.037615	0.326606	0.247706	-2.487183	0.564575	-4.547119
C:\Users\cware\Desktop\Steller25Nov\TagTesting25Nov2013\M8.DSG	11-1-2013	14:54:10	173214.000000	3464.280000	1.003906	-0.125000	-0.394531	0.037615	0.326606	0.248624	-5.401611	0.640869	-4.974365
C:\Users\cware\Desktop\Steller25Nov\TagTesting25Nov2013\M8.DSG	11-1-2013	14:54:10	173215.000000	3464.300000	1.019531	-0.113281	-0.410156	0.038532	0.326606	0.245872	-6.774902	0.930786	-4.425049
C:\Users\cware\Desktop\Steller25Nov\TagTesting25Nov2013\M8.DSG	11-1-2013	14:54:10	173216.000000	3464.320000	1.015625	-0.109375	-0.410156	0.038532	0.327523	0.247706	-6.362915	2.426147	-3.784180
C:\Users\cware\Desktop\Steller25Nov\TagTesting25Nov2013\M8.DSG	11-1-2013	14:54:10	173217.000000	3464.340000	1.003906	-0.128906	-0.421875	0.038532	0.326606	0.246789	-4.486084	4.699707	-3.219604
C:\Users\cware\Desktop\Steller25Nov\TagTesting25Nov2013\M8.DSG	11-1-2013	14:54:10	173218.000000	3464.360000	1.007813	-0.132813	-0.421875	0.037615	0.326606	0.246789	-2.914429	3.997803	-3.448486
C:\Users\cware\Desktop\Steller25Nov\TagTesting25Nov2013\M8.DSG	11-1-2013	14:54:10	173219.000000	3464.380000	1.003906	-0.144531	-0.425781	0.037615	0.327523	0.245872	-3.234863	4.653931	-2.822876
C:\Users\cware\Desktop\Steller25Nov\TagTesting25Nov2013\M8.DSG	11-1-2013	14:54:10	173220.000000	3464.400000	1.015625	-0.140625	-0.417969	0.037615	0.326606	0.244954	-3.387451	3.906250	-0.671387
C:\Users\cware\Desktop\Steller25Nov\TagTesting25Nov2013\M8.DSG	11-1-2013	14:54:10	173221.000000	3464.420000	1.019531	-0.148438	-0.398438	0.036697	0.327523	0.245872	-3.341675	3.921509	1.892090
C:\Users\cware\Desktop\Steller25Nov\TagTesting25Nov2013\M8.DSG	11-1-2013	14:54:10	173222.000000	3464.440000	1.031250	-0.132813	-0.398438	0.035780	0.327523	0.244954	-2.029419	3.158569	3.387451
C:\Users\cware\Desktop\Steller25Nov\TagTesting25Nov2013\M8.DSG	11-1-2013	14:54:10	173223.000000	3464.460000	1.031250	-0.140625	-0.402344	0.033945	0.326606	0.244037	-0.808716	2.624512	4.547119
C:\Users\cware\Desktop\Steller25Nov\TagTesting25Nov2013\M8.DSG	11-1-2013	14:54:10	173224.000000	3464.480000	1.042969	-0.136719	-0.402344	0.033945	0.327523	0.244037	0.518799	1.281738	5.294800
C:\Users\cware\Desktop\Steller25Nov\TagTesting25Nov2013\M8.DSG	11-1-2013	14:54:10	173225.000000	3464.500000	1.035156	-0.125000	-0.390625	0.033028	0.327523	0.242202	1.159668	-0.244141	6.484985
C:\Users\cware\Desktop\Steller25Nov\TagTesting25Nov2013\M8.DSG	11-1-2013	14:54:10	173226.000000	3464.520000	1.019531	-0.121094	-0.382813	0.032110	0.325688	0.242202	0.762939	-0.656128	7.217407
C:\Users\cware\Desktop\Steller25Nov\TagTesting25Nov2013\M8.DSG	11-1-2013	14:54:10	173227.000000	3464.540000	1.023438	-0.093750	-0.367188	0.031193	0.326606	0.242202	-0.808716	-3.112793	7.705688
C:\Users\cware\Desktop\Steller25Nov\TagTesting25Nov2013\M8.DSG	11-1-2013	14:54:10	173228.000000	3464.560000	1.031250	-0.109375	-0.367188	0.030275	0.325688	0.241284	-4.013062	-4.425049	9.246826
C:\Users\cware\Desktop\Steller25Nov\TagTesting25Nov2013\M8.DSG	11-1-2013	14:54:10	173229.000000	3464.580000	1.027344	-0.121094	-0.386719	0.030275	0.324771	0.243119	-5.599976	-4.699707	11.383057
C:\Users\cware\Desktop\Steller25Nov\TagTesting25Nov2013\M8.DSG	11-1-2013	14:54:10	173230.000000	3464.600000	1.011719	-0.132813	-0.394531	0.030275	0.324771	0.243119	-7.202148	-3.265381	13.198853
C:\Users\cware\Desktop\Steller25Nov\TagTesting25Nov2013\M8.DSG	11-1-2013	14:54:10	173231.000000	3464.620000	1.015625	-0.113281	-0.390625	0.027523	0.322936	0.243119	-7.232666	-2.685547	14.343262
C:\Users\cware\Desktop\Steller25Nov\TagTesting25Nov2013\M8.DSG	11-1-2013	14:54:10	173232.000000	3464.640000	1.015625	-0.113281	-0.390625	0.027523	0.320183	0.243119	-6.362915	-3.616333	14.495850
C:\Users\cware\Desktop\Steller25Nov\TagTesting25Nov2013\M8.DSG	11-1-2013	14:54:10	173233.000000	3464.660000	1.015625	-0.089844	-0.394531	0.025688	0.319266	0.244037	-4.852295	-3.814697	14.968872
C:\Users\cware\Desktop\Steller25Nov\TagTesting25Nov2013\M8.DSG	11-1-2013	14:54:10	173234.000000	3464.680000	1.027344	-0.097656	-0.386719	0.023853	0.319266	0.244037	-3.082275	-5.859375	15.823364
C:\Users\cware\Desktop\Steller25Nov\TagTesting25Nov2013\M8.DSG	11-1-2013	14:54:10	173235.000000	3464.700000	1.039063	-0.070313	-0.386719	0.022936	0.318349	0.244954	-3.509521	-7.553101	18.783569
C:\Users\cware\Desktop\Steller25Nov\TagTesting25Nov2013\M8.DSG	11-1-2013	14:54:10	173236.000000	3464.720000	1.042969	-0.054688	-0.402344	0.022018	0.316514	0.244037	-4.211426	-9.109497	20.828247
C:\Users\cware\Desktop\Steller25Nov\TagTesting25Nov2013\M8.DSG	11-1-2013	14:54:10	173237.000000	3464.740000	1.050781	-0.054688	-0.414063	0.020183	0.313761	0.245872	-3.082275	-10.452271	20.843506
C:\Users\cware\Desktop\Steller25Nov\TagTesting25Nov2013\M8.DSG	11-1-2013	14:54:10	173238.000000	3464.760000	1.027344	-0.062500	-0.402344	0.021101	0.313761	0.245872	-0.946045	-10.574341	19.943237
C:\Users\cware\Desktop\Steller25Nov\TagTesting25Nov2013\M8.DSG	11-1-2013	14:54:10	173239.000000	3464.780000	1.027344	-0.054688	-0.410156	0.019266	0.311927	0.245872	-0.350952	-12.542725	19.134521
C:\Users\cware\Desktop\Steller25Nov\TagTesting25Nov2013\M8.DSG	11-1-2013	14:54:10	173240.000000	3464.800000	1.027344	-0.050781	-0.406250	0.018349	0.311009	0.247706	-1.174927	-13.702393	19.027710
C:\Users\cware\Desktop\Steller25Nov\TagTesting25Nov2013\M8.DSG	11-1-2013	14:54:10	173241.000000	3464.820000	1.023438	-0.042969	-0.421875	0.017431	0.310092	0.248624	-1.754761	-15.136719	18.814087
C:\Users\cware\Desktop\Steller25Nov\TagTesting25Nov2013\M8.DSG	11-1-2013	14:54:10	173242.000000	3464.840000	1.011719	-0.015625	-0.425781	0.015596	0.307339	0.249541	-3.417969	-14.495850	18.630981
C:\Users\cware\Desktop\Steller25Nov\TagTesting25Nov2013\M8.DSG	11-1-2013	14:54:10	173243.000000	3464.860000	0.996094	-0.007813	-0.429688	0.016514	0.306422	0.251376	-4.745483	-12.344360	18.142700
C:\Users\cware\Desktop\Steller25Nov\TagTesting25Nov2013\M8.DSG	11-1-2013	14:54:10	173244.000000	3464.880000	0.992188	0.000000	-0.429688	0.013761	0.303670	0.253211	-6.164551	-12.725830	17.272949
C:\Users\cware\Desktop\Steller25Nov\TagTesting25Nov2013\M8.DSG	11-1-2013	14:54:10	173245.000000	3464.900000	0.988281	0.003906	-0.445313	0.013761	0.301835	0.253211	-5.447388	-12.496948	16.265869
C:\Users\cware\Desktop\Steller25Nov\TagTesting25Nov2013\M8.DSG	11-1-2013	14:54:10	173246.000000	3464.920000	1.000000	0.023438	-0.425781	0.013761	0.300917	0.254128	-5.508423	-12.435913	15.884399
C:\Users\cware\Desktop\Steller25Nov\TagTesting25Nov2013\M8.DSG	11-1-2013	14:54:10	173247.000000	3464.940000	1.000000	0.046875	-0.425781	0.012844	0.299083	0.255963	-7.888794	-12.313843	16.265869
C:\Users\cware\Desktop\Steller25Nov\TagTesting25Nov2013\M8.DSG	11-1-2013	14:54:10	173248.000000	3464.960000	1.003906	0.062500	-0.425781	0.011927	0.296330	0.255963	-9.872437	-12.161255	16.555786
C:\Users\cware\Desktop\Steller25Nov\TagTesting25Nov2013\M8.DSG	11-1-2013	14:54:10	173249.000000	3464.980000	1.000000	0.078125	-0.445313	0.011927	0.294495	0.257798	-10.757446	-11.093140	16.036987
C:\Users\cware\Desktop\Steller25Nov\TagTesting25Nov2013\M8.DSG	11-1-2013	14:54:10	173250.000000	3465.000000	1.003906	0.082031	-0.468750	0.011009	0.291743	0.259633	-8.575439	-10.696411	13.992310
C:\Users\cware\Desktop\Steller25Nov\TagTesting25Nov2013\M8.DSG	11-1-2013	14:54:10	173251.000000	3465.020000	0.996094	0.089844	-0.464844	0.011009	0.291743	0.259633	-7.949829	-9.567261	12.802124
C:\Users\cware\Desktop\Steller25Nov\TagTesting25Nov2013\M8.DSG	11-1-2013	14:54:10	173252.000000	3465.040000	0.984375	0.093750	-0.460938	0.011009	0.290826	0.261468	-8.468628	-7.156372	12.634277
C:\Users\cware\Desktop\Steller25Nov\TagTesting25Nov2013\M8.DSG	11-1-2013	14:54:10	173253.000000	3465.060000	0.984375	0.089844	-0.468750	0.010092	0.288073	0.262385	-10.848999	-6.072998	13.092041
C:\Users\cware\Desktop\Steller25Nov\TagTesting25Nov2013\M8.DSG	11-1-2013	14:54:10	173254.000000	3465.080000	0.992188	0.085938	-0.480469	0.009174	0.287156	0.263303	-11.810303	-5.905151	13.290405
C:\Users\cware\Desktop\Steller25Nov\TagTesting25Nov2013\M8.DSG	11-1-2013	14:54:10	173255.000000	3465.100000	0.996094	0.093750	-0.484375	0.008257	0.284404	0.263303	-10.955811	-5.035400	13.549805
C:\Users\cware\Desktop\Steller25Nov\TagTesting25Nov2013\M8.DSG	11-1-2013	14:54:10	173256.000000	3465.120000	0.980469	0.089844	-0.480469	0.009174	0.282569	0.264220	-11.535645	-4.531860	13.549805
C:\Users\cware\Desktop\Steller25Nov\TagTesting25Nov2013\M8.DSG	11-1-2013	14:54:10	173257.000000	3465.140000	0.992188	0.085938	-0.488281	0.007339	0.282569	0.264220	-10.803223	-4.531860	12.649536
C:\Users\cware\Desktop\Steller25Nov\TagTesting25Nov2013\M8.DSG	11-1-2013	14:54:10	173258.000000	3465.160000	1.000000	0.093750	-0.484375	0.006422	0.279817	0.265138	-10.086060	-5.783081	11.398315
C:\Users\cware\Desktop\Steller25Nov\TagTesting25Nov2013\M8.DSG	11-1-2013	14:54:10	173259.000000	3465.180000	1.003906	0.085938	-0.480469	0.005505	0.277982	0.266055	-9.277344	-5.813599	11.123657
C:\Users\cware\Desktop\Steller25Nov\TagTesting25Nov2013\M8.DSG	11-1-2013	14:54:10	173260.000000	3465.200000	1.003906	0.105469	-0.476563	0.004587	0.277064	0.267890	-8.529663	-5.020142	11.032104
C:\Users\cware\Desktop\Steller25Nov\TagTesting25Nov2013\M8.DSG	11-1-2013	14:54:10	173261.000000	3465.220000	0.996094	0.113281	-0.468750	0.004587	0.275229	0.267890	-8.468628	-4.104614	11.123657
C:\Users\cware\Desktop\Steller25Nov\TagTesting25Nov2013\M8.DSG	11-1-2013	14:54:10	173262.000000	3465.240000	0.996094	0.136719	-0.480469	0.004587	0.273394	0.268807	-6.790161	-3.967285	9.674072
C:\Users\cware\Desktop\Steller25Nov\TagTesting25Nov2013\M8.DSG	11-1-2013	14:54:10	173263.000000	3465.260000	0.988281	0.136719	-0.484375	0.004587	0.273394	0.268807	-6.683350	-3.494263	7.843018
C:\Users\cware\Desktop\Steller25Nov\TagTesting25Nov2013\M8.DSG	11-1-2013	14:54:10	173264.000000	3465.280000	0.988281	0.136719	-0.484375	0.003670	0.271560	0.268807	-6.164551	-2.197266	6.744385
C:\Users\cware\Desktop\Steller25Nov\TagTesting25Nov2013\M8.DSG	11-1-2013	14:54:10	173265.000000	3465.300000	0.988281	0.148438	-0.468750	0.002752	0.270642	0.267890	-4.928589	-3.479004	4.318237
C:\Users\cware\Desktop\Steller25Nov\TagTesting25Nov2013\M8.DSG	11-1-2013	14:54:10	173266.000000	3465.320000	0.988281	0.156250	-0.476563	0.002752	0.270642	0.269725	-5.035400	-2.624512	2.975464
C:\Users\cware\Desktop\Steller25Nov\TagTesting25Nov2013\M8.DSG	11-1-2013	14:54:10	173267.000000	3465.340000	0.976563	0.144531	-0.476563	0.001835	0.268807	0.270642	-5.386353	-1.907349	1.663208
C:\Users\cware\Desktop\Steller25Nov\TagTesting25Nov2013\M8.DSG	11-1-2013	14:54:10	173268.000000	3465.360000	0.972656	0.140625	-0.476563	0.001835	0.269725	0.269725	-5.676270	-0.457764	0.671387
C:\Users\cware\Desktop\Steller25Nov\TagTesting25Nov2013\M8.DSG	11-1-2013	14:54:10	173269.000000	3465.380000	0.976563	0.140625	-0.472656	0.001835	0.267890	0.268807	-4.257202	0.564575	-0.061035
C:\Users\cware\Desktop\Steller25Nov\TagTesting25Nov2013\M8.DSG	11-1-2013	14:54:10	173270.000000	3465.400000	0.988281	0.144531	-0.480469	0.001835	0.269725	0.270642	-4.211426	-0.930786	-0.320435
C:\Users\cware\Desktop\Steller25Nov\TagTesting25Nov2013\M8.DSG	11-1-2013	14:54:10	173271.000000	3465.420000	0.992188	0.140625	-0.484375	0.001835	0.266972	0.269725	-4.852295	-0.778198	-0.366211
C:\Users\cware\Desktop\Steller25Nov\TagTesting25Nov2013\M8.DSG	11-1-2013	14:54:10	173272.000000	3465.440000	0.992188	0.140625	-0.476563	0.000917	0.267890	0.269725	-5.401611	-1.937866	-0.869751
C:\Users\cware\Desktop\Steller25Nov\TagTesting25Nov2013\M8.DSG	11-1-2013	14:54:10	173273.000000	3465.460000	0.988281	0.156250	-0.468750	0.000917	0.266972	0.269725	-5.722046	-3.173828	-2.029419
C:\Users\cware\Desktop\Steller25Nov\TagTesting25Nov2013\M8.DSG	11-1-2013	14:54:10	173274.000000	3465.480000	0.984375	0.171875	-0.484375	0.000917	0.266972	0.269725	-4.821777	-3.601074	-2.868652
C:\Users\cware\Desktop\Steller25Nov\TagTesting25Nov2013\M8.DSG	11-1-2013	14:54:10	173275.000000	3465.500000	0.980469	0.183594	-0.488281	0.000917	0.266055	0.270642	-7.019043	-1.693726	-3.005981
C:\Users\cware\Desktop\Steller25Nov\TagTesting25Nov2013\M8.DSG	11-1-2013	14:54:10	173276.000000	3465.520000	0.972656	0.171875	-0.492188	0.000917	0.267890	0.270642	-8.377075	0.106812	-4.058838
C:\Users\cware\Desktop\Steller25Nov\TagTesting25Nov2013\M8.DSG	11-1-2013	14:54:10	173277.000000	3465.540000	0.980469	0.167969	-0.492188	0.000917	0.266055	0.271560	-9.872437	0.534058	-5.096436
C:\Users\cware\Desktop\Steller25Nov\TagTesting25Nov2013\M8.DSG	11-1-2013	14:54:10	173278.000000	3465.560000	0.988281	0.164063	-0.480469	0.000917	0.266055	0.270642	-9.613037	-1.098633	-5.889893
C:\Users\cware\Desktop\Steller25Nov\TagTesting25Nov2013\M8.DSG	11-1-2013	14:54:10	173279.000000	3465.580000	0.976563	0.152344	-0.484375	0.000917	0.265138	0.270642	-7.293701	-2.670288	-6.912231
C:\Users\cware\Desktop\Steller25Nov\TagTesting25Nov2013\M8.DSG	11-1-2013	14:54:10	173280.000000	3465.600000	0.976563	0.148438	-0.480469	0.000917	0.266055	0.271560	-5.538940	-2.761841	-7.202148
C:\Users\cware\Desktop\Steller25Nov\TagTesting25Nov2013\M8.DSG	11-1-2013	14:54:10	173281.000000	3465.620000	0.980469	0.152344	-0.464844	0.001835	0.265138	0.271560	-3.997803	-5.340576	-6.683350
C:\Users\cware\Desktop\Steller25Nov\TagTesting25Nov2013\M8.DSG	11-1-2013	14:54:10	173282.000000	3465.640000	0.984375	0.167969	-0.476563	0.001835	0.266055	0.271560	-2.929688	-6.256104	-5.569458
C:\Users\cware\Desktop\Steller25Nov\TagTesting25Nov2013\M8.DSG	11-1-2013	14:54:10	173283.000000	3465.660000	0.972656	0.144531	-0.488281	0.001835	0.266972	0.270642	-2.685547	-1.953125	-3.753662
C:\Users\cware\Desktop\Steller25Nov\TagTesting25Nov2013\M8.DSG	11-1-2013	14:54:10	173284.000000	3465.680000	0.976563	0.164063	-0.476563	0.001835	0.266972	0.270642	-4.119873	1.342773	-3.189087
C:\Users\cware\Desktop\Steller25Nov\TagTesting25Nov2013\M8.DSG	11-1-2013	14:54:10	173285.000000	3465.700000	0.992188	0.171875	-0.468750	0.000917	0.267890	0.271560	-5.355835	2.960205	-2.944946
C:\Users\cware\Desktop\Steller25Nov\TagTesting25Nov2013\M8.DSG	11-1-2013	14:54:10	173286.000000	3465.720000	0.996094	0.179688	-0.468750	0.001835	0.266055	0.271560	-6.408691	4.135132	-2.670288
C:\Users\cware\Desktop\Steller25Nov\TagTesting25Nov2013\M8.DSG	11-1-2013	14:54:10	173287.000000	3465.740000	0.992188	0.156250	-0.472656	0.000917	0.266055	0.271560	-8.499146	4.806519	-1.739502
C:\Users\cware\Desktop\Steller25Nov\TagTesting25Nov2013\M8.DSG	11-1-2013	14:54:10	173288.000000	3465.760000	0.992188	0.140625	-0.460938	0.000917	0.264220	0.269725	-9.201050	3.326416	-2.044678
C:\Users\cware\Desktop\Steller25Nov\TagTesting25Nov2013\M8.DSG	11-1-2013	14:54:10	173289.000000	3465.780000	1.000000	0.140625	-0.464844	0.000917	0.266055	0.270642	-8.361816	0.366211	-1.983643
C:\Users\cware\Desktop\Steller25Nov\TagTesting25Nov2013\M8.DSG	11-1-2013	14:54:10	173290.000000	3465.800000	0.996094	0.132813	-0.468750	0.000000	0.265138	0.269725	-6.301880	-0.320435	-1.342773
C:\Users\cware\Desktop\Steller25Nov\TagTesting25Nov2013\M8.DSG	11-1-2013	14:54:10	173291.000000	3465.820000	0.992188	0.152344	-0.468750	0.000917	0.264220	0.269725	-3.555298	-1.373291	-1.419067
C:\Users\cware\Desktop\Steller25Nov\TagTesting25Nov2013\M8.DSG	11-1-2013	14:54:10	173292.000000	3465.840000	0.984375	0.167969	-0.460938	0.000000	0.265138	0.269725	-1.785278	-1.510620	-1.785278
C:\Users\cware\Desktop\Steller25Nov\TagTesting25Nov2013\M8.DSG	11-1-2013	14:54:10	173293.000000	3465.860000	0.984375	0.167969	-0.453125	0.000000	0.265138	0.269725	-1.602173	-2.090454	-2.868652
C:\Users\cware\Desktop\Steller25Nov\TagTesting25Nov2013\M8.DSG	11-1-2013	14:54:10	173294.000000	3465.880000	0.984375	0.167969	-0.453125	0.000000	0.264220	0.269725	-4.135132	-2.044678	-3.555298
C:\Users\cware\Desktop\Steller25Nov\TagTesting25Nov2013\M8.DSG	11-1-2013	14:54:10	173295.000000	3465.900000	0.988281	0.132813	-0.460938	0.000917	0.264220	0.269725	-6.149292	-1.846313	-4.165649
C:\Users\cware\Desktop\Steller25Nov\TagTesting25Nov2013\M8.DSG	11-1-2013	14:54:10	173296.000000	3465.920000	1.000000	0.128906	-0.472656	0.000000	0.264220	0.269725	-7.614136	-2.655029	-5.065918
C:\Users\cware\Desktop\Steller25Nov\TagTesting25Nov2013\M8.DSG	11-1-2013	14:54:10	173297.000000	3465.940000	0.992188	0.144531	-0.480469	0.000917	0.263303	0.269725	-6.881714	-2.380371	-5.462646
C:\Users\cware\Desktop\Steller25Nov\TagTesting25Nov2013\M8.DSG	11-1-2013	14:54:10	173298.000000	3465.960000	0.992188	0.148438	-0.476563	0.000917	0.264220	0.270642	-6.210327	-2.868652	-5.218506
C:\Users\cware\Desktop\Steller25Nov\TagTesting25Nov2013\M8.DSG	11-1-2013	14:54:10	173299.000000	3465.980000	0.996094	0.167969	-0.464844	0.001835	0.264220	0.270642	-6.774902	-4.547119	-5.477905
C:\Users\cware\Desktop\Steller25Nov\TagTesting25Nov2013\M8.DSG	11-1-2013	14:54:10	173300.000000	3466.000000	0.992188	0.175781	-0.476563	0.000917	0.264220	0.270642	-6.988525	-7.019043	-6.423950
C:\Users\cware\Desktop\Steller25Nov\TagTesting25Nov2013\M8.DSG	11-1-2013	14:54:10	173301.000000	3466.020000	0.984375	0.175781	-0.480469	0.002752	0.264220	0.271560	-7.339478	-7.446289	-7.644653
C:\Users\cware\Desktop\Steller25Nov\TagTesting25Nov2013\M8.DSG	11-1-2013	14:54:10	173302.000000	3466.040000	0.964844	0.171875	-0.472656	0.003670	0.265138	0.272477	-7.431030	-5.645752	-7.675171
C:\Users\cware\Desktop\Steller25Nov\TagTesting25Nov2013\M8.DSG	11-1-2013	14:54:10	173303.000000	3466.060000	0.972656	0.187500	-0.476563	0.003670	0.264220	0.271560	-8.300781	-4.653931	-6.423950
C:\Users\cware\Desktop\Steller25Nov\TagTesting25Nov2013\M8.DSG	11-1-2013	14:54:10	173304.000000	3466.080000	0.976563	0.187500	-0.472656	0.003670	0.263303	0.271560	-8.255005	-3.860474	-5.325317
C:\Users\cware\Desktop\Steller25Nov\TagTesting25Nov2013\M8.DSG	11-1-2013	14:54:10	173305.000000	3466.100000	0.980469	0.164063	-0.480469	0.005505	0.263303	0.272477	-8.346558	-4.058838	-5.828857
C:\Users\cware\Desktop\Steller25Nov\TagTesting25Nov2013\M8.DSG	11-1-2013	14:54:10	173306.000000	3466.120000	0.988281	0.167969	-0.480469	0.005505	0.262385	0.273394	-7.034302	-3.952026	-6.668091
C:\Users\cware\Desktop\Steller25Nov\TagTesting25Nov2013\M8.DSG	11-1-2013	14:54:10	173307.000000	3466.140000	0.996094	0.164063	-0.476563	0.006422	0.262385	0.273394	-4.714966	-3.265381	-6.668091
C:\Users\cware\Desktop\Steller25Nov\TagTesting25Nov2013\M8.DSG	11-1-2013	14:54:10	173308.000000	3466.160000	0.988281	0.160156	-0.480469	0.006422	0.264220	0.272477	-4.074097	-3.646851	-6.591797
C:\Users\cware\Desktop\Steller25Nov\TagTesting25Nov2013\M8.DSG	11-1-2013	14:54:10	173309.000000	3466.180000	0.988281	0.148438	-0.476563	0.006422	0.264220	0.274312	-3.814697	-3.417969	-5.859375
C:\Users\cware\Desktop\Steller25Nov\TagTesting25Nov2013\M8.DSG	11-1-2013	14:54:10	173310.000000	3466.200000	0.992188	0.144531	-0.480469	0.005505	0.265138	0.274312	-4.058838	-3.417969	-5.737305
C:\Users\cware\Desktop\Steller25Nov\TagTesting25Nov2013\M8.DSG	11-1-2013	14:54:10	173311.000000	3466.220000	0.980469	0.144531	-0.476563	0.005505	0.264220	0.273394	-5.462646	-3.005981	-6.378174
C:\Users\cware\Desktop\Steller25Nov\TagTesting25Nov2013\M8.DSG	11-1-2013	14:54:10	173312.000000	3466.240000	0.992188	0.140625	-0.484375	0.006422	0.264220	0.273394	-6.057739	-4.547119	-7.492065
C:\Users\cware\Desktop\Steller25Nov\TagTesting25Nov2013\M8.DSG	11-1-2013	14:54:10	173313.000000	3466.260000	0.996094	0.148438	-0.496094	0.008257	0.265138	0.273394	-4.272461	-5.508423	-7.812500
C:\Users\cware\Desktop\Steller25Nov\TagTesting25Nov2013\M8.DSG	11-1-2013	14:54:10	173314.000000	3466.280000	0.988281	0.140625	-0.484375	0.008257	0.266055	0.275229	-2.609253	-4.333496	-6.301880
C:\Users\cware\Desktop\Steller25Nov\TagTesting25Nov2013\M8.DSG	11-1-2013	14:54:10	173315.000000	3466.300000	1.003906	0.140625	-0.468750	0.007339	0.266055	0.274312	-1.434326	-4.226685	-3.890991
C:\Users\cware\Desktop\Steller25Nov\TagTesting25Nov2013\M8.DSG	11-1-2013	14:54:10	173316.000000	3466.320000	1.003906	0.132813	-0.468750	0.008257	0.265138	0.274312	-3.128052	-3.601074	-2.731323
C:\Users\cware\Desktop\Steller25Nov\TagTesting25Nov2013\M8.DSG	11-1-2013	14:54:10	173317.000000	3466.340000	1.011719	0.140625	-0.484375	0.008257	0.266055	0.275229	-5.874634	-5.569458	-2.593994
C:\Users\cware\Desktop\Steller25Nov\TagTesting25Nov2013\M8.DSG	11-1-2013	14:54:10	173318.000000	3466.360000	1.003906	0.121094	-0.492188	0.008257	0.266055	0.275229	-5.661011	-5.447388	-2.517700
C:\Users\cware\Desktop\Steller25Nov\TagTesting25Nov2013\M8.DSG	11-1-2013	14:54:10	173319.000000	3466.380000	0.996094	0.097656	-0.492188	0.008257	0.265138	0.274312	-3.341675	-4.348755	-0.717163
C:\Users\cware\Desktop\Steller25Nov\TagTesting25Nov2013\M8.DSG	11-1-2013	14:54:10	173320.000000	3466.400000	0.992188	0.089844	-0.464844	0.008257	0.265138	0.275229	-2.349854	-4.837036	1.953125
C:\Users\cware\Desktop\Steller25Nov\TagTesting25Nov2013\M8.DSG	11-1-2013	14:54:10	173321.000000	3466.420000	0.984375	0.101563	-0.468750	0.009174	0.265138	0.274312	-1.663208	-7.385254	2.731323
C:\Users\cware\Desktop\Steller25Nov\TagTesting25Nov2013\M8.DSG	11-1-2013	14:54:10	173322.000000	3466.440000	0.996094	0.109375	-0.468750	0.008257	0.264220	0.275229	-3.021240	-7.995605	2.578735
C:\Users\cware\Desktop\Steller25Nov\TagTesting25Nov2013\M8.DSG	11-1-2013	14:54:10	173323.000000	3466.460000	1.000000	0.132813	-0.488281	0.009174	0.265138	0.276147	-3.585815	-8.819580	2.288818
C:\Users\cware\Desktop\Steller25Nov\TagTesting25Nov2013\M8.DSG	11-1-2013	14:54:10	173324.000000	3466.480000	0.992188	0.128906	-0.492188	0.009174	0.263303	0.276147	-4.058838	-7.888794	2.624512
C:\Users\cware\Desktop\Steller25Nov\TagTesting25Nov2013\M8.DSG	11-1-2013	14:54:10	173325.000000	3466.500000	0.988281	0.128906	-0.476563	0.010092	0.263303	0.277064	-3.936768	-5.142212	4.257202
C:\Users\cware\Desktop\Steller25Nov\TagTesting25Nov2013\M8.DSG	11-1-2013	14:54:10	173326.000000	3466.520000	0.992188	0.144531	-0.476563	0.009174	0.262385	0.275229	-3.555298	-3.936768	5.737305
C:\Users\cware\Desktop\Steller25Nov\TagTesting25Nov2013\M8.DSG	11-1-2013	14:54:10	173327.000000	3466.540000	0.988281	0.160156	-0.480469	0.009174	0.260550	0.277064	-4.272461	-3.311157	7.354736
C:\Users\cware\Desktop\Steller25Nov\TagTesting25Nov2013\M8.DSG	11-1-2013	14:54:10	173328.000000	3466.560000	0.996094	0.171875	-0.496094	0.009174	0.260550	0.277982	-2.761841	-2.609253	6.347656
C:\Users\cware\Desktop\Steller25Nov\TagTesting25Nov2013\M8.DSG	11-1-2013	14:54:10	173329.000000	3466.580000	1.003906	0.167969	-0.488281	0.010092	0.260550	0.277064	0.045776	-10.208130	0.366211
C:\Users\cware\Desktop\Steller25Nov\TagTesting25Nov2013\M8.DSG	11-1-2013	14:54:10	173330.000000	3466.600000	0.972656	0.117188	-0.515625	0.008257	0.259633	0.277982	0.213623	-9.628296	-1.861572
C:\Users\cware\Desktop\Steller25Nov\TagTesting25Nov2013\M8.DSG	11-1-2013	14:54:10	173331.000000	3466.620000	0.937500	0.093750	-0.527344	0.010092	0.261468	0.277064	-1.663208	-1.327515	-1.632690
C:\Users\cware\Desktop\Steller25Nov\TagTesting25Nov2013\M8.DSG	11-1-2013	14:54:10	173332.000000	3466.640000	0.925781	0.109375	-0.503906	0.010092	0.260550	0.277982	-3.814697	4.867554	0.213623
C:\Users\cware\Desktop\Steller25Nov\TagTesting25Nov2013\M8.DSG	11-1-2013	14:54:10	173333.000000	3466.660000	0.933594	0.128906	-0.460938	0.010092	0.259633	0.277064	-5.340576	7.080078	1.068115
C:\Users\cware\Desktop\Steller25Nov\TagTesting25Nov2013\M8.DSG	11-1-2013	14:54:10	173334.000000	3466.680000	0.921875	0.144531	-0.460938	0.008257	0.260550	0.277064	-8.453369	9.124756	0.030518
C:\Users\cware\Desktop\Steller25Nov\TagTesting25Nov2013\M8.DSG	11-1-2013	14:54:10	173335.000000	3466.700000	0.910156	0.164063	-0.503906	0.006422	0.258716	0.275229	-14.495850	10.269165	-3.082275
C:\Users\cware\Desktop\Steller25Nov\TagTesting25Nov2013\M8.DSG	11-1-2013	14:54:10	173336.000000	3466.720000	0.910156	0.167969	-0.531250	0.006422	0.255963	0.274312	-16.586304	11.398315	-7.202148
C:\Users\cware\Desktop\Steller25Nov\TagTesting25Nov2013\M8.DSG	11-1-2013	14:54:10	173337.000000	3466.740000	0.894531	0.207031	-0.546875	0.006422	0.255963	0.273394	-17.990112	17.105103	-12.145996
C:\Users\cware\Desktop\Steller25Nov\TagTesting25Nov2013\M8.DSG	11-1-2013	14:54:10	173338.000000	3466.760000	0.917969	0.238281	-0.554688	0.006422	0.255963	0.273394	-18.325806	17.562866	-15.930176
C:\Users\cware\Desktop\Steller25Nov\TagTesting25Nov2013\M8.DSG	11-1-2013	14:54:10	173339.000000	3466.780000	0.957031	0.238281	-0.480469	0.004587	0.255046	0.271560	-19.012451	13.946533	-20.782471
C:\Users\cware\Desktop\Steller25Nov\TagTesting25Nov2013\M8.DSG	11-1-2013	14:54:10	173340.000000	3466.800000	0.988281	0.230469	-0.457031	0.004587	0.255046	0.271560	-17.715454	10.391235	-27.648926
C:\Users\cware\Desktop\Steller25Nov\TagTesting25Nov2013\M8.DSG	11-1-2013	14:54:10	173341.000000	3466.820000	1.000000	0.250000	-0.441406	0.005505	0.257798	0.271560	-15.350342	14.709473	-29.357910
C:\Users\cware\Desktop\Steller25Nov\TagTesting25Nov2013\M8.DSG	11-1-2013	14:54:10	173342.000000	3466.840000	0.976563	0.273438	-0.449219	0.004587	0.257798	0.270642	-19.088745	24.368286	-24.063110
C:\Users\cware\Desktop\Steller25Nov\TagTesting25Nov2013\M8.DSG	11-1-2013	14:54:10	173343.000000	3466.860000	0.964844	0.246094	-0.464844	0.003670	0.258716	0.268807	-23.803711	30.197144	-21.789551
C:\Users\cware\Desktop\Steller25Nov\TagTesting25Nov2013\M8.DSG	11-1-2013	14:54:10	173344.000000	3466.880000	0.984375	0.199219	-0.464844	0.002752	0.258716	0.266972	-24.673462	25.466919	-25.192261
C:\Users\cware\Desktop\Steller25Nov\TagTesting25Nov2013\M8.DSG	11-1-2013	14:54:10	173345.000000	3466.900000	0.984375	0.164063	-0.476563	0.001835	0.258716	0.264220	-19.332886	18.814087	-32.424927
C:\Users\cware\Desktop\Steller25Nov\TagTesting25Nov2013\M8.DSG	11-1-2013	14:54:10	173346.000000	3466.920000	0.992188	0.214844	-0.472656	0.001835	0.260550	0.264220	-15.731812	17.227173	-36.361694
C:\Users\cware\Desktop\Steller25Nov\TagTesting25Nov2013\M8.DSG	11-1-2013	14:54:10	173347.000000	3466.940000	1.031250	0.242188	-0.472656	0.002752	0.263303	0.262385	-12.649536	18.585205	-39.245605
C:\Users\cware\Desktop\Steller25Nov\TagTesting25Nov2013\M8.DSG	11-1-2013	14:54:10	173348.000000	3466.960000	1.042969	0.207031	-0.421875	0.002752	0.265138	0.260550	-11.581421	17.303467	-40.374756
C:\Users\cware\Desktop\Steller25Nov\TagTesting25Nov2013\M8.DSG	11-1-2013	14:54:10	173349.000000	3466.980000	1.027344	0.152344	-0.355469	0.002752	0.268807	0.259633	-11.718750	14.755249	-40.176392
C:\Users\cware\Desktop\Steller25Nov\TagTesting25Nov2013\M8.DSG	11-1-2013	14:54:10	173350.000000	3467.000000	1.003906	0.121094	-0.332031	0.002752	0.270642	0.257798	-13.442993	14.877319	-40.466309
C:\Users\cware\Desktop\Steller25Nov\TagTesting25Nov2013\M8.DSG	11-1-2013	14:54:10	173351.000000	3467.020000	1.003906	0.117188	-0.343750	0.004587	0.273394	0.257798	-19.668579	14.404297	-41.854858
C:\Users\cware\Desktop\Steller25Nov\TagTesting25Nov2013\M8.DSG	11-1-2013	14:54:10	173352.000000	3467.040000	1.000000	0.121094	-0.335938	0.004587	0.275229	0.256881	-26.275635	11.947632	-40.222168
C:\Users\cware\Desktop\Steller25Nov\TagTesting25Nov2013\M8.DSG	11-1-2013	14:54:10	173353.000000	3467.060000	0.996094	0.101563	-0.335938	0.004587	0.276147	0.256881	-31.082153	9.658813	-35.751343
C:\Users\cware\Desktop\Steller25Nov\TagTesting25Nov2013\M8.DSG	11-1-2013	14:54:10	173354.000000	3467.080000	1.015625	0.054688	-0.324219	0.007339	0.277982	0.255963	-32.440186	4.699707	-34.393311
C:\Users\cware\Desktop\Steller25Nov\TagTesting25Nov2013\M8.DSG	11-1-2013	14:54:10	173355.000000	3467.100000	1.074219	-0.023438	-0.343750	0.008257	0.278899	0.256881	-31.250000	-2.822876	-33.203125
C:\Users\cware\Desktop\Steller25Nov\TagTesting25Nov2013\M8.DSG	11-1-2013	14:54:10	173356.000000	3467.120000	1.074219	-0.023438	-0.343750	0.010092	0.281651	0.258716	-27.328491	-6.195068	-30.029297
C:\Users\cware\Desktop\Steller25Nov\TagTesting25Nov2013\M8.DSG	11-1-2013	14:54:10	173357.000000	3467.140000	1.062500	-0.082031	-0.378906	0.011009	0.280734	0.258716	-20.904541	-5.813599	-24.215698
C:\Users\cware\Desktop\Steller25Nov\TagTesting25Nov2013\M8.DSG	11-1-2013	14:54:10	173358.000000	3467.160000	1.066406	-0.093750	-0.371094	0.012844	0.282569	0.260550	-17.654419	-4.241943	-17.791748
C:\Users\cware\Desktop\Steller25Nov\TagTesting25Nov2013\M8.DSG	11-1-2013	14:54:10	173359.000000	3467.180000	1.074219	-0.117188	-0.390625	0.014679	0.283486	0.260550	-15.029907	-7.019043	-12.802124
C:\Users\cware\Desktop\Steller25Nov\TagTesting25Nov2013\M8.DSG	11-1-2013	14:54:10	173360.000000	3467.200000	1.054688	-0.144531	-0.375000	0.015596	0.283486	0.263303	-12.512207	-6.622314	-9.048462
C:\Users\cware\Desktop\Steller25Nov\TagTesting25Nov2013\M8.DSG	11-1-2013	14:54:10	173361.000000	3467.220000	1.046875	-0.140625	-0.359375	0.015596	0.283486	0.262385	-11.367798	-6.301880	-5.233765
C:\Users\cware\Desktop\Steller25Nov\TagTesting25Nov2013\M8.DSG	11-1-2013	14:54:10	173362.000000	3467.240000	1.046875	-0.125000	-0.359375	0.015596	0.282569	0.264220	-10.070801	-5.920410	-3.356934
C:\Users\cware\Desktop\Steller25Nov\TagTesting25Nov2013\M8.DSG	11-1-2013	14:54:10	173363.000000	3467.260000	1.078125	-0.113281	-0.394531	0.016514	0.283486	0.263303	-3.906250	-2.822876	-2.532959
C:\Users\cware\Desktop\Steller25Nov\TagTesting25Nov2013\M8.DSG	11-1-2013	14:54:10	173364.000000	3467.280000	1.089844	-0.093750	-0.371094	0.015596	0.283486	0.263303	1.068115	-6.805420	-0.152588
C:\Users\cware\Desktop\Steller25Nov\TagTesting25Nov2013\M8.DSG	11-1-2013	14:54:10	173365.000000	3467.300000	1.093750	-0.058594	-0.371094	0.015596	0.282569	0.264220	7.446289	-9.582520	-0.778198
C:\Users\cware\Desktop\Steller25Nov\TagTesting25Nov2013\M8.DSG	11-1-2013	14:54:10	173366.000000	3467.320000	1.082031	-0.039063	-0.359375	0.015596	0.284404	0.263303	9.094238	-10.299683	-1.968384
C:\Users\cware\Desktop\Steller25Nov\TagTesting25Nov2013\M8.DSG	11-1-2013	14:54:10	173367.000000	3467.340000	1.023438	-0.031250	-0.343750	0.016514	0.284404	0.263303	4.974365	-8.026123	0.701904
C:\Users\cware\Desktop\Steller25Nov\TagTesting25Nov2013\M8.DSG	11-1-2013	14:54:10	173368.000000	3467.360000	0.992188	-0.011719	-0.347656	0.016514	0.284404	0.262385	0.366211	-4.165649	3.784180
C:\Users\cware\Desktop\Steller25Nov\TagTesting25Nov2013\M8.DSG	11-1-2013	14:54:10	173369.000000	3467.380000	0.980469	-0.003906	-0.375000	0.015596	0.285321	0.263303	-1.739502	-4.058838	6.881714
C:\Users\cware\Desktop\Steller25Nov\TagTesting25Nov2013\M8.DSG	11-1-2013	14:54:10	173370.000000	3467.400000	0.984375	-0.023438	-0.386719	0.015596	0.284404	0.262385	0.076294	-3.952026	6.958008
C:\Users\cware\Desktop\Steller25Nov\TagTesting25Nov2013\M8.DSG	11-1-2013	14:54:10	173371.000000	3467.420000	0.980469	-0.046875	-0.371094	0.014679	0.283486	0.263303	2.563477	-0.595093	7.736206
C:\Users\cware\Desktop\Steller25Nov\TagTesting25Nov2013\M8.DSG	11-1-2013	14:54:10	173372.000000	3467.440000	1.011719	-0.054688	-0.390625	0.013761	0.282569	0.264220	3.021240	1.113892	9.185791
C:\Users\cware\Desktop\Steller25Nov\TagTesting25Nov2013\M8.DSG	11-1-2013	14:54:10	173373.000000	3467.460000	1.000000	-0.058594	-0.378906	0.012844	0.281651	0.262385	4.669189	-2.807617	9.689331
C:\Users\cware\Desktop\Steller25Nov\TagTesting25Nov2013\M8.DSG	11-1-2013	14:54:10	173374.000000	3467.480000	1.046875	-0.035156	-0.414063	0.012844	0.281651	0.261468	6.057739	-6.683350	9.490967
C:\Users\cware\Desktop\Steller25Nov\TagTesting25Nov2013\M8.DSG	11-1-2013	14:54:10	173375.000000	3467.500000	1.078125	-0.011719	-0.394531	0.012844	0.280734	0.262385	2.777100	-9.323120	10.406494
C:\Users\cware\Desktop\Steller25Nov\TagTesting25Nov2013\M8.DSG	11-1-2013	14:54:10	173376.000000	3467.520000	1.074219	-0.035156	-0.359375	0.011927	0.280734	0.261468	1.434326	-8.178711	10.879517
C:\Users\cware\Desktop\Steller25Nov\TagTesting25Nov2013\M8.DSG	11-1-2013	14:54:10	173377.000000	3467.540000	1.050781	-0.003906	-0.347656	0.010092	0.278899	0.262385	3.128052	-6.820679	9.445190
C:\Users\cware\Desktop\Steller25Nov\TagTesting25Nov2013\M8.DSG	11-1-2013	14:54:10	173378.000000	3467.560000	1.023438	0.058594	-0.355469	0.011009	0.278899	0.263303	-0.137329	-7.583618	6.591797
C:\Users\cware\Desktop\Steller25Nov\TagTesting25Nov2013\M8.DSG	11-1-2013	14:54:10	173379.000000	3467.580000	1.003906	0.093750	-0.347656	0.009174	0.277064	0.264220	-5.889893	-9.857178	5.905151
C:\Users\cware\Desktop\Steller25Nov\TagTesting25Nov2013\M8.DSG	11-1-2013	14:54:10	173380.000000	3467.600000	0.980469	0.097656	-0.375000	0.011009	0.277064	0.263303	-9.536743	-7.110596	6.042480
C:\Users\cware\Desktop\Steller25Nov\TagTesting25Nov2013\M8.DSG	11-1-2013	14:54:10	173381.000000	3467.620000	0.988281	0.109375	-0.398438	0.009174	0.274312	0.264220	-10.101318	-4.562378	6.851196
C:\Users\cware\Desktop\Steller25Nov\TagTesting25Nov2013\M8.DSG	11-1-2013	14:54:10	173382.000000	3467.640000	1.003906	0.117188	-0.398438	0.010092	0.273394	0.265138	-6.713867	-3.540039	8.575439
C:\Users\cware\Desktop\Steller25Nov\TagTesting25Nov2013\M8.DSG	11-1-2013	14:54:10	173383.000000	3467.660000	1.000000	0.117188	-0.394531	0.008257	0.272477	0.266055	-2.578735	-0.274658	11.398315
C:\Users\cware\Desktop\Steller25Nov\TagTesting25Nov2013\M8.DSG	11-1-2013	14:54:10	173384.000000	3467.680000	1.007813	0.121094	-0.394531	0.008257	0.271560	0.264220	1.861572	1.190186	12.527466
C:\Users\cware\Desktop\Steller25Nov\TagTesting25Nov2013\M8.DSG	11-1-2013	14:54:10	173385.000000	3467.700000	1.058594	0.097656	-0.382813	0.006422	0.270642	0.262385	5.386353	-4.257202	13.275146
C:\Users\cware\Desktop\Steller25Nov\TagTesting25Nov2013\M8.DSG	11-1-2013	14:54:10	173386.000000	3467.720000	1.058594	0.097656	-0.382813	0.006422	0.270642	0.263303	7.064819	-8.972168	14.312744
C:\Users\cware\Desktop\Steller25Nov\TagTesting25Nov2013\M8.DSG	11-1-2013	14:54:10	173387.000000	3467.740000	1.078125	0.035156	-0.386719	0.007339	0.268807	0.266055	8.483887	-13.580322	16.128540
C:\Users\cware\Desktop\Steller25Nov\TagTesting25Nov2013\M8.DSG	11-1-2013	14:54:10	173388.000000	3467.760000	1.066406	0.035156	-0.375000	0.006422	0.266972	0.265138	7.507324	-14.892578	18.203735
C:\Users\cware\Desktop\Steller25Nov\TagTesting25Nov2013\M8.DSG	11-1-2013	14:54:10	173389.000000	3467.780000	1.050781	0.050781	-0.371094	0.005505	0.266972	0.265138	3.463745	-13.427734	20.050049
C:\Users\cware\Desktop\Steller25Nov\TagTesting25Nov2013\M8.DSG	11-1-2013	14:54:10	173390.000000	3467.800000	1.054688	0.066406	-0.371094	0.005505	0.266055	0.266055	-0.457764	-13.168335	20.431519
C:\Users\cware\Desktop\Steller25Nov\TagTesting25Nov2013\M8.DSG	11-1-2013	14:54:10	173391.000000	3467.820000	1.046875	0.074219	-0.394531	0.006422	0.265138	0.266055	-3.433228	-16.448975	19.485474
C:\Users\cware\Desktop\Steller25Nov\TagTesting25Nov2013\M8.DSG	11-1-2013	14:54:10	173392.000000	3467.840000	1.015625	0.093750	-0.421875	0.005505	0.263303	0.268807	-5.523682	-18.447876	19.821167
C:\Users\cware\Desktop\Steller25Nov\TagTesting25Nov2013\M8.DSG	11-1-2013	14:54:10	173393.000000	3467.860000	0.996094	0.109375	-0.429688	0.004587	0.260550	0.268807	-6.408691	-18.936157	21.347046
C:\Users\cware\Desktop\Steller25Nov\TagTesting25Nov2013\M8.DSG	11-1-2013	14:54:10	173394.000000	3467.880000	0.992188	0.121094	-0.445313	0.004587	0.257798	0.270642	-5.798340	-18.875122	21.682739
C:\Users\cware\Desktop\Steller25Nov\TagTesting25Nov2013\M8.DSG	11-1-2013	14:54:10	173395.000000	3467.900000	0.992188	0.132813	-0.453125	0.005505	0.256881	0.273394	-2.975464	-18.188477	21.194458
C:\Users\cware\Desktop\Steller25Nov\TagTesting25Nov2013\M8.DSG	11-1-2013	14:54:10	173396.000000	3467.920000	1.007813	0.121094	-0.476563	0.004587	0.253211	0.273394	-1.892090	-18.753052	21.331787
C:\Users\cware\Desktop\Steller25Nov\TagTesting25Nov2013\M8.DSG	11-1-2013	14:54:10	173397.000000	3467.940000	1.000000	0.125000	-0.480469	0.005505	0.253211	0.275229	-3.005981	-17.395020	22.171021
C:\Users\cware\Desktop\Steller25Nov\TagTesting25Nov2013\M8.DSG	11-1-2013	14:54:10	173398.000000	3467.960000	0.988281	0.132813	-0.476563	0.006422	0.250459	0.275229	-5.081177	-15.487671	23.757935
C:\Users\cware\Desktop\Steller25Nov\TagTesting25Nov2013\M8.DSG	11-1-2013	14:54:10	173399.000000	3467.980000	0.996094	0.140625	-0.488281	0.004587	0.246789	0.277064	-7.171631	-15.274048	24.673462
C:\Users\cware\Desktop\Steller25Nov\TagTesting25Nov2013\M8.DSG	11-1-2013	14:54:10	173400.000000	3468.000000	1.000000	0.144531	-0.519531	0.005505	0.244037	0.279817	-6.256104	-15.350342	24.642944
C:\Users\cware\Desktop\Steller25Nov\TagTesting25Nov2013\M8.DSG	11-1-2013	14:54:10	173401.000000	3468.020000	1.003906	0.144531	-0.523438	0.004587	0.242202	0.279817	-4.669189	-12.725830	26.016235
C:\Users\cware\Desktop\Steller25Nov\TagTesting25Nov2013\M8.DSG	11-1-2013	14:54:10	173402.000000	3468.040000	1.000000	0.160156	-0.523438	0.004587	0.239450	0.283486	-3.936768	-10.070801	27.542114
C:\Users\cware\Desktop\Steller25Nov\TagTesting25Nov2013\M8.DSG	11-1-2013	14:54:10	173403.000000	3468.060000	0.996094	0.152344	-0.523438	0.003670	0.236697	0.281651	-3.982544	-7.934570	28.961182
C:\Users\cware\Desktop\Steller25Nov\TagTesting25Nov2013\M8.DSG	11-1-2013	14:54:10	173404.000000	3468.080000	0.984375	0.164063	-0.515625	0.001835	0.235780	0.282569	-4.592896	-6.561279	29.739380
C:\Users\cware\Desktop\Steller25Nov\TagTesting25Nov2013\M8.DSG	11-1-2013	14:54:10	173405.000000	3468.100000	0.976563	0.187500	-0.519531	0.002752	0.231193	0.281651	-3.890991	-6.072998	31.250000
C:\Users\cware\Desktop\Steller25Nov\TagTesting25Nov2013\M8.DSG	11-1-2013	14:54:10	173406.000000	3468.120000	0.964844	0.222656	-0.515625	0.000917	0.228440	0.283486	-2.273560	-5.844116	32.440186
C:\Users\cware\Desktop\Steller25Nov\TagTesting25Nov2013\M8.DSG	11-1-2013	14:54:10	173407.000000	3468.140000	0.953125	0.250000	-0.500000	0.000000	0.224771	0.284404	-1.861572	-3.082275	33.599854
C:\Users\cware\Desktop\Steller25Nov\TagTesting25Nov2013\M8.DSG	11-1-2013	14:54:10	173408.000000	3468.160000	0.949219	0.277344	-0.500000	-0.000917	0.222936	0.284404	-2.899170	-2.944946	31.951904
C:\Users\cware\Desktop\Steller25Nov\TagTesting25Nov2013\M8.DSG	11-1-2013	14:54:10	173409.000000	3468.180000	0.953125	0.296875	-0.500000	-0.001835	0.218349	0.285321	-2.655029	-5.096436	27.755737
C:\Users\cware\Desktop\Steller25Nov\TagTesting25Nov2013\M8.DSG	11-1-2013	14:54:10	173410.000000	3468.200000	0.937500	0.296875	-0.484375	-0.002752	0.215596	0.286239	-3.356934	-6.744385	25.024414
C:\Users\cware\Desktop\Steller25Nov\TagTesting25Nov2013\M8.DSG	11-1-2013	14:54:10	173411.000000	3468.220000	0.921875	0.292969	-0.484375	-0.002752	0.212844	0.286239	-4.455566	-6.118774	23.361206
C:\Users\cware\Desktop\Steller25Nov\TagTesting25Nov2013\M8.DSG	11-1-2013	14:54:10	173412.000000	3468.240000	0.902344	0.300781	-0.476563	-0.003670	0.210092	0.287156	-4.562378	-3.280640	22.216797
C:\Users\cware\Desktop\Steller25Nov\TagTesting25Nov2013\M8.DSG	11-1-2013	14:54:10	173413.000000	3468.260000	0.910156	0.320313	-0.484375	-0.004587	0.206422	0.288073	-4.928589	-5.416870	20.401001
C:\Users\cware\Desktop\Steller25Nov\TagTesting25Nov2013\M8.DSG	11-1-2013	14:54:10	173414.000000	3468.280000	0.933594	0.328125	-0.484375	-0.003670	0.204587	0.288073	-5.081177	-8.010864	18.661499
C:\Users\cware\Desktop\Steller25Nov\TagTesting25Nov2013\M8.DSG	11-1-2013	14:54:10	173415.000000	3468.300000	0.929688	0.324219	-0.476563	-0.003670	0.201835	0.288991	-6.698608	-7.583618	17.456055
C:\Users\cware\Desktop\Steller25Nov\TagTesting25Nov2013\M8.DSG	11-1-2013	14:54:10	173416.000000	3468.320000	0.902344	0.343750	-0.476563	-0.003670	0.200000	0.289908	-9.033203	-3.433228	17.059326
C:\Users\cware\Desktop\Steller25Nov\TagTesting25Nov2013\M8.DSG	11-1-2013	14:54:10	173417.000000	3468.340000	0.894531	0.375000	-0.460938	-0.004587	0.197248	0.289908	-10.864258	0.381470	14.816284
C:\Users\cware\Desktop\Steller25Nov\TagTesting25Nov2013\M8.DSG	11-1-2013	14:54:10	173418.000000	3468.360000	0.894531	0.375000	-0.460938	-0.004587	0.194495	0.288991	-11.932373	2.182007	11.947632
C:\Users\cware\Desktop\Steller25Nov\TagTesting25Nov2013\M8.DSG	11-1-2013	14:54:10	173419.000000	3468.380000	0.929688	0.382813	-0.476563	-0.005505	0.191743	0.289908	-10.986328	-0.564575	8.178711
C:\Users\cware\Desktop\Steller25Nov\TagTesting25Nov2013\M8.DSG	11-1-2013	14:54:10	173420.000000	3468.400000	0.941406	0.386719	-0.460938	-0.005505	0.190826	0.290826	-11.779785	-3.570557	7.064819
C:\Users\cware\Desktop\Steller25Nov\TagTesting25Nov2013\M8.DSG	11-1-2013	14:54:10	173421.000000	3468.420000	0.933594	0.375000	-0.441406	-0.005505	0.188073	0.290826	-12.451172	-5.233765	6.637573
C:\Users\cware\Desktop\Steller25Nov\TagTesting25Nov2013\M8.DSG	11-1-2013	14:54:10	173422.000000	3468.440000	0.898438	0.382813	-0.429688	-0.003670	0.187156	0.292661	-13.076782	-3.387451	8.453369
C:\Users\cware\Desktop\Steller25Nov\TagTesting25Nov2013\M8.DSG	11-1-2013	14:54:10	173423.000000	3468.460000	0.921875	0.390625	-0.464844	-0.003670	0.183486	0.291743	-10.559082	-3.921509	8.895874
C:\Users\cware\Desktop\Steller25Nov\TagTesting25Nov2013\M8.DSG	11-1-2013	14:54:10	173424.000000	3468.480000	0.933594	0.378906	-0.464844	-0.004587	0.181651	0.291743	-8.300781	-3.067017	8.987427
C:\Users\cware\Desktop\Steller25Nov\TagTesting25Nov2013\M8.DSG	11-1-2013	14:54:10	173425.000000	3468.500000	0.941406	0.390625	-0.464844	-0.004587	0.177982	0.292661	-9.841919	-4.074097	8.453369
C:\Users\cware\Desktop\Steller25Nov\TagTesting25Nov2013\M8.DSG	11-1-2013	14:54:10	173426.000000	3468.520000	0.949219	0.378906	-0.453125	-0.004587	0.178899	0.292661	-10.528564	-5.981445	7.003784
C:\Users\cware\Desktop\Steller25Nov\TagTesting25Nov2013\M8.DSG	11-1-2013	14:54:10	173427.000000	3468.540000	0.929688	0.375000	-0.449219	-0.004587	0.177064	0.293578	-10.879517	-6.591797	5.844116
C:\Users\cware\Desktop\Steller25Nov\TagTesting25Nov2013\M8.DSG	11-1-2013	14:54:10	173428.000000	3468.560000	0.894531	0.367188	-0.460938	-0.003670	0.175229	0.293578	-11.230469	-4.653931	5.645752
C:\Users\cware\Desktop\Steller25Nov\TagTesting25Nov2013\M8.DSG	11-1-2013	14:54:10	173429.000000	3468.580000	0.886719	0.367188	-0.457031	-0.001835	0.173394	0.294495	-13.412476	-1.068115	5.661011
C:\Users\cware\Desktop\Steller25Nov\TagTesting25Nov2013\M8.DSG	11-1-2013	14:54:10	173430.000000	3468.600000	0.894531	0.359375	-0.476563	-0.001835	0.171560	0.294495	-15.060425	-1.052856	5.035400
C:\Users\cware\Desktop\Steller25Nov\TagTesting25Nov2013\M8.DSG	11-1-2013	14:54:10	173431.000000	3468.620000	0.914063	0.351563	-0.496094	-0.001835	0.168807	0.295413	-14.801025	-3.128052	3.005981
C:\Users\cware\Desktop\Steller25Nov\TagTesting25Nov2013\M8.DSG	11-1-2013	14:54:10	173432.000000	3468.640000	0.921875	0.355469	-0.503906	-0.001835	0.166972	0.295413	-15.563965	-3.662109	1.037598
C:\Users\cware\Desktop\Steller25Nov\TagTesting25Nov2013\M8.DSG	11-1-2013	14:54:10	173433.000000	3468.660000	0.914063	0.359375	-0.488281	-0.000917	0.166055	0.296330	-16.448975	-1.205444	-1.480103
C:\Users\cware\Desktop\Steller25Nov\TagTesting25Nov2013\M8.DSG	11-1-2013	14:54:10	173434.000000	3468.680000	0.941406	0.351563	-0.515625	0.000917	0.163303	0.296330	-15.594482	-3.540039	-6.011963
C:\Users\cware\Desktop\Steller25Nov\TagTesting25Nov2013\M8.DSG	11-1-2013	14:54:10	173435.000000	3468.700000	0.964844	0.296875	-0.542969	0.000000	0.162385	0.297248	-17.471313	-3.845215	-13.290405
C:\Users\cware\Desktop\Steller25Nov\TagTesting25Nov2013\M8.DSG	11-1-2013	14:54:10	173436.000000	3468.720000	0.984375	0.207031	-0.570313	0.000000	0.161468	0.297248	-23.620605	0.747681	-21.041870
C:\Users\cware\Desktop\Steller25Nov\TagTesting25Nov2013\M8.DSG	11-1-2013	14:54:10	173437.000000	3468.740000	0.988281	0.156250	-0.546875	0.000917	0.159633	0.299083	-35.766602	0.488281	-30.563354
C:\Users\cware\Desktop\Steller25Nov\TagTesting25Nov2013\M8.DSG	11-1-2013	14:54:10	173438.000000	3468.760000	1.015625	0.109375	-0.574219	0.001835	0.156881	0.297248	-44.769287	0.106812	-35.537720
C:\Users\cware\Desktop\Steller25Nov\TagTesting25Nov2013\M8.DSG	11-1-2013	14:54:10	173439.000000	3468.780000	1.035156	0.035156	-0.632813	0.001835	0.155963	0.297248	-54.550171	-0.076294	-34.072876
C:\Users\cware\Desktop\Steller25Nov\TagTesting25Nov2013\M8.DSG	11-1-2013	14:54:10	173440.000000	3468.800000	1.093750	0.050781	-0.675781	0.000917	0.153211	0.298165	-62.088013	-4.119873	-26.245117
C:\Users\cware\Desktop\Steller25Nov\TagTesting25Nov2013\M8.DSG	11-1-2013	14:54:10	173441.000000	3468.820000	1.023438	0.101563	-0.730469	0.004587	0.146789	0.299083	-74.523926	1.632690	-14.877319
C:\Users\cware\Desktop\Steller25Nov\TagTesting25Nov2013\M8.DSG	11-1-2013	14:54:10	173442.000000	3468.840000	0.949219	0.156250	-0.730469	0.003670	0.141284	0.298165	-84.899902	8.453369	-4.074097
C:\Users\cware\Desktop\Steller25Nov\TagTesting25Nov2013\M8.DSG	11-1-2013	14:54:10	173443.000000	3468.860000	0.847656	0.261719	-0.679688	0.003670	0.131193	0.296330	-96.923828	12.435913	6.286621
C:\Users\cware\Desktop\Steller25Nov\TagTesting25Nov2013\M8.DSG	11-1-2013	14:54:10	173444.000000	3468.880000	0.699219	0.402344	-0.593750	0.002752	0.122936	0.295413	-99.563599	16.998291	6.301880
C:\Users\cware\Desktop\Steller25Nov\TagTesting25Nov2013\M8.DSG	11-1-2013	14:54:10	173445.000000	3468.900000	0.585938	0.511719	-0.449219	0.000917	0.111009	0.292661	-87.982178	4.791260	-7.812500
C:\Users\cware\Desktop\Steller25Nov\TagTesting25Nov2013\M8.DSG	11-1-2013	14:54:10	173446.000000	3468.920000	0.539063	0.707031	-0.269531	0.000917	0.105505	0.291743	-76.919556	2.716064	-23.941040
C:\Users\cware\Desktop\Steller25Nov\TagTesting25Nov2013\M8.DSG	11-1-2013	14:54:10	173447.000000	3468.940000	0.261719	0.925781	-0.199219	0.000000	0.100000	0.288073	-52.337646	39.031982	-22.567749
C:\Users\cware\Desktop\Steller25Nov\TagTesting25Nov2013\M8.DSG	11-1-2013	14:54:10	173448.000000	3468.960000	0.261719	0.925781	-0.199219	-0.001835	0.099083	0.285321	-22.750854	57.891846	8.468628
C:\Users\cware\Desktop\Steller25Nov\TagTesting25Nov2013\M8.DSG	11-1-2013	14:54:10	173449.000000	3468.980000	0.917969	0.851563	0.015625	-0.006422	0.096330	0.278899	-5.584717	42.098999	39.794922
C:\Users\cware\Desktop\Steller25Nov\TagTesting25Nov2013\M8.DSG	11-1-2013	14:54:10	173450.000000	3469.000000	0.890625	0.867188	0.019531	-0.009174	0.091743	0.275229	4.959106	29.541016	43.609619
C:\Users\cware\Desktop\Steller25Nov\TagTesting25Nov2013\M8.DSG	11-1-2013	14:54:10	173451.000000	3469.020000	0.710938	0.894531	-0.039063	-0.010092	0.089908	0.273394	17.425537	27.648926	27.938843
C:\Users\cware\Desktop\Steller25Nov\TagTesting25Nov2013\M8.DSG	11-1-2013	14:54:10	173452.000000	3469.040000	0.585938	0.910156	-0.105469	-0.011009	0.090826	0.272477	26.306152	38.848877	14.938354
C:\Users\cware\Desktop\Steller25Nov\TagTesting25Nov2013\M8.DSG	11-1-2013	14:54:10	173453.000000	3469.060000	0.652344	0.929688	-0.105469	-0.016514	0.092661	0.266972	43.167114	44.494629	-1.022339
C:\Users\cware\Desktop\Steller25Nov\TagTesting25Nov2013\M8.DSG	11-1-2013	14:54:10	173454.000000	3469.080000	0.718750	0.937500	-0.074219	-0.016514	0.096330	0.264220	54.916382	44.250488	-21.453857
C:\Users\cware\Desktop\Steller25Nov\TagTesting25Nov2013\M8.DSG	11-1-2013	14:54:10	173455.000000	3469.100000	0.746094	0.832031	-0.007813	-0.021101	0.105505	0.259633	58.074951	43.411255	-46.554565
C:\Users\cware\Desktop\Steller25Nov\TagTesting25Nov2013\M8.DSG	11-1-2013	14:54:10	173456.000000	3469.120000	0.785156	0.804688	0.089844	-0.023853	0.111927	0.256881	60.623169	38.238525	-62.103271
C:\Users\cware\Desktop\Steller25Nov\TagTesting25Nov2013\M8.DSG	11-1-2013	14:54:10	173457.000000	3469.140000	0.851563	0.828125	0.167969	-0.030275	0.126606	0.253211	65.200806	35.430908	-76.583862
C:\Users\cware\Desktop\Steller25Nov\TagTesting25Nov2013\M8.DSG	11-1-2013	14:54:10	173458.000000	3469.160000	1.023438	0.871094	0.195313	-0.031193	0.135780	0.251376	71.151733	22.872925	-87.600708
C:\Users\cware\Desktop\Steller25Nov\TagTesting25Nov2013\M8.DSG	11-1-2013	14:54:10	173459.000000	3469.180000	1.136719	0.808594	0.164063	-0.032110	0.155046	0.247706	74.096680	12.252808	-89.874268
C:\Users\cware\Desktop\Steller25Nov\TagTesting25Nov2013\M8.DSG	11-1-2013	14:54:10	173460.000000	3469.200000	1.253906	0.750000	0.097656	-0.033028	0.166972	0.245872	79.620361	5.859375	-83.862305
C:\Users\cware\Desktop\Steller25Nov\TagTesting25Nov2013\M8.DSG	11-1-2013	14:54:10	173461.000000	3469.220000	1.359375	0.656250	-0.023438	-0.033028	0.188073	0.243119	80.245972	3.555298	-69.595337
C:\Users\cware\Desktop\Steller25Nov\TagTesting25Nov2013\M8.DSG	11-1-2013	14:54:10	173462.000000	3469.240000	1.417969	0.488281	-0.078125	-0.033028	0.197248	0.242202	69.992065	-6.912231	-56.533813
C:\Users\cware\Desktop\Steller25Nov\TagTesting25Nov2013\M8.DSG	11-1-2013	14:54:10	173463.000000	3469.260000	1.390625	0.246094	-0.117188	-0.031193	0.213761	0.241284	56.625366	-25.634766	-47.210693
C:\Users\cware\Desktop\Steller25Nov\TagTesting25Nov2013\M8.DSG	11-1-2013	14:54:10	173464.000000	3469.280000	1.257813	-0.011719	-0.242188	-0.027523	0.221101	0.241284	50.247192	-34.515381	-58.609009
C:\Users\cware\Desktop\Steller25Nov\TagTesting25Nov2013\M8.DSG	11-1-2013	14:54:10	173465.000000	3469.300000	1.042969	-0.082031	-0.343750	-0.026606	0.230275	0.241284	37.017822	-42.358398	-81.283569
C:\Users\cware\Desktop\Steller25Nov\TagTesting25Nov2013\M8.DSG	11-1-2013	14:54:10	173466.000000	3469.320000	0.769531	-0.035156	-0.351563	-0.019266	0.247706	0.242202	14.663696	-45.761108	-84.960938
C:\Users\cware\Desktop\Steller25Nov\TagTesting25Nov2013\M8.DSG	11-1-2013	14:54:10	173467.000000	3469.340000	0.539063	0.015625	-0.359375	-0.015596	0.255963	0.242202	-13.397217	-26.657104	-78.186035
C:\Users\cware\Desktop\Steller25Nov\TagTesting25Nov2013\M8.DSG	11-1-2013	14:54:10	173468.000000	3469.360000	0.476563	0.003906	-0.351563	-0.009174	0.266972	0.243119	-38.696289	-3.936768	-66.513062
C:\Users\cware\Desktop\Steller25Nov\TagTesting25Nov2013\M8.DSG	11-1-2013	14:54:10	173469.000000	3469.380000	0.621094	0.039063	-0.390625	-0.007339	0.269725	0.241284	-65.551758	12.954712	-47.500610
C:\Users\cware\Desktop\Steller25Nov\TagTesting25Nov2013\M8.DSG	11-1-2013	14:54:10	173470.000000	3469.400000	0.835938	0.097656	-0.519531	-0.003670	0.272477	0.239450	-80.444336	11.154175	-28.182983
C:\Users\cware\Desktop\Steller25Nov\TagTesting25Nov2013\M8.DSG	11-1-2013	14:54:10	173471.000000	3469.420000	1.054688	0.023438	-0.703125	-0.001835	0.271560	0.240367	-69.381714	-4.852295	-7.598877
C:\Users\cware\Desktop\Steller25Nov\TagTesting25Nov2013\M8.DSG	11-1-2013	14:54:10	173472.000000	3469.440000	1.136719	0.027344	-0.773438	0.000000	0.269725	0.242202	-47.164917	-8.758545	7.781982
C:\Users\cware\Desktop\Steller25Nov\TagTesting25Nov2013\M8.DSG	11-1-2013	14:54:10	173473.000000	3469.460000	1.269531	-0.441406	-0.636719	0.000917	0.269725	0.243119	-23.330688	-32.302856	16.098022
C:\Users\cware\Desktop\Steller25Nov\TagTesting25Nov2013\M8.DSG	11-1-2013	14:54:10	173474.000000	3469.480000	1.328125	-0.613281	-0.574219	0.002752	0.269725	0.244037	7.308960	-34.317017	16.067505
C:\Users\cware\Desktop\Steller25Nov\TagTesting25Nov2013\M8.DSG	11-1-2013	14:54:10	173475.000000	3469.500000	1.261719	-0.800781	-0.558594	0.004587	0.269725	0.245872	-4.226685	-26.977539	7.202148
C:\Users\cware\Desktop\Steller25Nov\TagTesting25Nov2013\M8.DSG	11-1-2013	14:54:10	173476.000000	3469.520000	1.207031	-0.910156	-0.570313	0.004587	0.268807	0.246789	-4.333496	-6.225586	-2.090454
C:\Users\cware\Desktop\Steller25Nov\TagTesting25Nov2013\M8.DSG	11-1-2013	14:54:10	173477.000000	3469.540000	1.195313	-0.910156	-0.558594	0.004587	0.270642	0.246789	-4.989624	-10.986328	-17.196655
C:\Users\cware\Desktop\Steller25Nov\TagTesting25Nov2013\M8.DSG	11-1-2013	14:54:10	173478.000000	3469.560000	1.234375	-0.718750	-0.539063	0.005505	0.269725	0.248624	-0.671387	-12.390137	-23.849487
C:\Users\cware\Desktop\Steller25Nov\TagTesting25Nov2013\M8.DSG	11-1-2013	14:54:10	173479.000000	3469.580000	1.136719	-0.371094	-0.449219	0.007339	0.270642	0.251376	0.427246	-15.106201	-23.727417
C:\Users\cware\Desktop\Steller25Nov\TagTesting25Nov2013\M8.DSG	11-1-2013	14:54:10	173480.000000	3469.600000	1.136719	-0.371094	-0.449219	0.007339	0.271560	0.253211	-1.129150	-19.332886	-19.683838
C:\Users\cware\Desktop\Steller25Nov\TagTesting25Nov2013\M8.DSG	11-1-2013	14:54:10	173481.000000	3469.620000	1.019531	-0.191406	-0.437500	0.008257	0.270642	0.255963	-11.123657	-20.446777	-11.886597
C:\Users\cware\Desktop\Steller25Nov\TagTesting25Nov2013\M8.DSG	11-1-2013	14:54:10	173482.000000	3469.640000	0.960938	-0.160156	-0.429688	0.009174	0.269725	0.258716	-22.720337	-21.286011	-4.714966
C:\Users\cware\Desktop\Steller25Nov\TagTesting25Nov2013\M8.DSG	11-1-2013	14:54:10	173483.000000	3469.660000	0.945313	-0.152344	-0.414063	0.011009	0.265138	0.265138	-38.208008	-24.597168	-0.061035
C:\Users\cware\Desktop\Steller25Nov\TagTesting25Nov2013\M8.DSG	11-1-2013	14:54:10	173484.000000	3469.680000	0.976563	-0.218750	-0.449219	0.010092	0.261468	0.268807	-48.706055	-28.228760	-3.448486
C:\Users\cware\Desktop\Steller25Nov\TagTesting25Nov2013\M8.DSG	11-1-2013	14:54:10	173485.000000	3469.700000	0.933594	-0.234375	-0.539063	0.012844	0.253211	0.275229	-55.679321	-30.471802	-9.475708
C:\Users\cware\Desktop\Steller25Nov\TagTesting25Nov2013\M8.DSG	11-1-2013	14:54:10	173486.000000	3469.720000	0.867188	-0.136719	-0.585938	0.013761	0.250459	0.279817	-57.128906	-19.638062	-6.805420
C:\Users\cware\Desktop\Steller25Nov\TagTesting25Nov2013\M8.DSG	11-1-2013	14:54:10	173487.000000	3469.740000	0.765625	-0.074219	-0.558594	0.014679	0.239450	0.285321	-61.004639	15.243530	9.872437
C:\Users\cware\Desktop\Steller25Nov\TagTesting25Nov2013\M8.DSG	11-1-2013	14:54:10	173488.000000	3469.760000	0.933594	-0.109375	-0.417969	0.012844	0.233945	0.285321	-69.808960	17.761230	25.299072
C:\Users\cware\Desktop\Steller25Nov\TagTesting25Nov2013\M8.DSG	11-1-2013	14:54:10	173489.000000	3469.780000	1.031250	-0.054688	-0.367188	0.010092	0.218349	0.287156	-72.036743	21.286011	33.615112
C:\Users\cware\Desktop\Steller25Nov\TagTesting25Nov2013\M8.DSG	11-1-2013	14:54:10	173490.000000	3469.800000	1.152344	0.058594	-0.433594	0.009174	0.210092	0.288073	-69.122314	14.999390	34.957886
C:\Users\cware\Desktop\Steller25Nov\TagTesting25Nov2013\M8.DSG	11-1-2013	14:54:10	173491.000000	3469.820000	1.125000	-0.066406	-0.398438	0.006422	0.193578	0.288991	-84.716797	13.702393	42.358398
C:\Users\cware\Desktop\Steller25Nov\TagTesting25Nov2013\M8.DSG	11-1-2013	14:54:10	173492.000000	3469.840000	1.089844	-0.109375	-0.300781	0.004587	0.183486	0.288991	-103.897095	7.614136	39.291382
C:\Users\cware\Desktop\Steller25Nov\TagTesting25Nov2013\M8.DSG	11-1-2013	14:54:10	173493.000000	3469.860000	1.207031	-0.117188	-0.339844	0.006422	0.164220	0.291743	-127.227783	-14.938354	22.445679
C:\Users\cware\Desktop\Steller25Nov\TagTesting25Nov2013\M8.DSG	11-1-2013	14:54:10	173494.000000	3469.880000	1.074219	0.007813	-0.320313	0.007339	0.153211	0.293578	-142.761230	-14.480591	13.183594
C:\Users\cware\Desktop\Steller25Nov\TagTesting25Nov2013\M8.DSG	11-1-2013	14:54:10	173495.000000	3469.900000	1.082031	0.218750	-0.398438	0.010092	0.132110	0.293578	-144.897461	-17.776489	1.617432
C:\Users\cware\Desktop\Steller25Nov\TagTesting25Nov2013\M8.DSG	11-1-2013	14:54:10	173496.000000	3469.920000	1.105469	0.367188	-0.445313	0.011009	0.122936	0.295413	-142.471313	-16.220093	1.739502
C:\Users\cware\Desktop\Steller25Nov\TagTesting25Nov2013\M8.DSG	11-1-2013	14:54:10	173497.000000	3469.940000	1.023438	0.437500	-0.375000	0.013761	0.105505	0.294495	-139.038086	-13.351440	9.429932
C:\Users\cware\Desktop\Steller25Nov\TagTesting25Nov2013\M8.DSG	11-1-2013	14:54:10	173498.000000	3469.960000	0.875000	0.523438	-0.316406	0.014679	0.095413	0.293578	-128.952026	-14.083862	11.428833
C:\Users\cware\Desktop\Steller25Nov\TagTesting25Nov2013\M8.DSG	11-1-2013	14:54:10	173499.000000	3469.980000	0.769531	0.593750	-0.203125	0.017431	0.078899	0.293578	-111.999512	-13.610840	10.650635
C:\Users\cware\Desktop\Steller25Nov\TagTesting25Nov2013\M8.DSG	11-1-2013	14:54:10	173500.000000	3470.000000	0.714844	0.585938	-0.082031	0.019266	0.072477	0.292661	-99.746704	-17.944336	1.831055
C:\Users\cware\Desktop\Steller25Nov\TagTesting25Nov2013\M8.DSG	11-1-2013	14:54:10	173501.000000	3470.020000	0.644531	0.546875	-0.003906	0.019266	0.066055	0.290826	-103.302002	-18.646240	-20.233154
C:\Users\cware\Desktop\Steller25Nov\TagTesting25Nov2013\M8.DSG	11-1-2013	14:54:10	173502.000000	3470.040000	0.425781	0.570313	-0.019531	0.021101	0.055963	0.288073	-116.088867	2.899170	-35.873413
C:\Users\cware\Desktop\Steller25Nov\TagTesting25Nov2013\M8.DSG	11-1-2013	14:54:10	173503.000000	3470.060000	0.296875	0.777344	-0.050781	0.019266	0.050459	0.284404	-120.529175	38.116455	-30.883789
C:\Users\cware\Desktop\Steller25Nov\TagTesting25Nov2013\M8.DSG	11-1-2013	14:54:10	173504.000000	3470.080000	0.492188	0.773438	-0.070313	0.015596	0.040367	0.277064	-109.420776	46.112061	-8.972168
C:\Users\cware\Desktop\Steller25Nov\TagTesting25Nov2013\M8.DSG	11-1-2013	14:54:10	173505.000000	3470.100000	0.906250	0.726563	0.054688	0.013761	0.033028	0.273394	-84.701538	19.729614	4.959106
C:\Users\cware\Desktop\Steller25Nov\TagTesting25Nov2013\M8.DSG	11-1-2013	14:54:10	173506.000000	3470.120000	1.234375	0.695313	0.171875	0.012844	0.025688	0.265138	-69.595337	-1.663208	1.296997
C:\Users\cware\Desktop\Steller25Nov\TagTesting25Nov2013\M8.DSG	11-1-2013	14:54:10	173507.000000	3470.140000	1.187500	0.687500	0.230469	0.014679	0.020183	0.267890	-57.968140	-23.803711	-17.105103
C:\Users\cware\Desktop\Steller25Nov\TagTesting25Nov2013\M8.DSG	11-1-2013	14:54:10	173508.000000	3470.160000	1.070313	0.710938	0.238281	0.016514	0.017431	0.266972	-48.370361	-32.516479	-33.523560
C:\Users\cware\Desktop\Steller25Nov\TagTesting25Nov2013\M8.DSG	11-1-2013	14:54:10	173509.000000	3470.180000	0.976563	0.781250	0.199219	0.016514	0.016514	0.267890	-36.575317	-36.834717	-49.102783
C:\Users\cware\Desktop\Steller25Nov\TagTesting25Nov2013\M8.DSG	11-1-2013	14:54:10	173510.000000	3470.200000	0.976563	0.781250	0.199219	0.018349	0.020183	0.268807	-23.880005	-47.622681	-58.471680
C:\Users\cware\Desktop\Steller25Nov\TagTesting25Nov2013\M8.DSG	11-1-2013	14:54:10	173511.000000	3470.220000	1.136719	0.820313	0.382813	0.018349	0.023853	0.271560	-11.123657	-57.861328	-63.064575
C:\Users\cware\Desktop\Steller25Nov\TagTesting25Nov2013\M8.DSG	11-1-2013	14:54:10	173512.000000	3470.240000	1.183594	0.863281	0.507813	0.020183	0.030275	0.275229	-1.190186	-64.010620	-60.272217
C:\Users\cware\Desktop\Steller25Nov\TagTesting25Nov2013\M8.DSG	11-1-2013	14:54:10	173513.000000	3470.260000	1.226563	0.957031	0.511719	0.022936	0.035780	0.277982	12.069702	-68.115234	-52.947998
C:\Users\cware\Desktop\Steller25Nov\TagTesting25Nov2013\M8.DSG	11-1-2013	14:54:10	173514.000000	3470.280000	1.289063	1.046875	0.359375	0.023853	0.045872	0.278899	34.790039	-74.127197	-48.492432
C:\Users\cware\Desktop\Steller25Nov\TagTesting25Nov2013\M8.DSG	11-1-2013	14:54:10	173515.000000	3470.300000	1.265625	0.980469	0.148438	0.027523	0.052294	0.285321	68.435669	-67.153931	-44.952393
C:\Users\cware\Desktop\Steller25Nov\TagTesting25Nov2013\M8.DSG	11-1-2013	14:54:10	173516.000000	3470.320000	1.175781	0.832031	-0.050781	0.030275	0.061468	0.288991	84.335327	-35.842896	-35.964966
C:\Users\cware\Desktop\Steller25Nov\TagTesting25Nov2013\M8.DSG	11-1-2013	14:54:10	173517.000000	3470.340000	1.187500	0.585938	-0.242188	0.030275	0.076147	0.296330	76.141357	-25.802612	-31.997681
C:\Users\cware\Desktop\Steller25Nov\TagTesting25Nov2013\M8.DSG	11-1-2013	14:54:10	173518.000000	3470.360000	1.128906	0.390625	-0.457031	0.031193	0.082569	0.296330	54.061890	-66.223145	-35.400391
C:\Users\cware\Desktop\Steller25Nov\TagTesting25Nov2013\M8.DSG	11-1-2013	14:54:10	173519.000000	3470.380000	0.839844	0.250000	-0.640625	0.036697	0.095413	0.308257	22.109985	-93.368530	-52.078247
C:\Users\cware\Desktop\Steller25Nov\TagTesting25Nov2013\M8.DSG	11-1-2013	14:54:10	173520.000000	3470.400000	0.605469	0.089844	-0.832031	0.039450	0.099083	0.313761	-9.216309	-95.275879	-76.919556
C:\Users\cware\Desktop\Steller25Nov\TagTesting25Nov2013\M8.DSG	11-1-2013	14:54:10	173521.000000	3470.420000	0.320313	-0.156250	-0.976563	0.045872	0.107339	0.322936	-52.764893	-59.524536	-102.096558
C:\Users\cware\Desktop\Steller25Nov\TagTesting25Nov2013\M8.DSG	11-1-2013	14:54:10	173522.000000	3470.440000	0.195313	-0.480469	-0.855469	0.045872	0.108257	0.326606	-82.229614	-32.241821	-94.650269
C:\Users\cware\Desktop\Steller25Nov\TagTesting25Nov2013\M8.DSG	11-1-2013	14:54:10	173523.000000	3470.460000	0.378906	-0.632813	-0.691406	0.046789	0.107339	0.329358	-87.188721	-17.669678	-63.354492
C:\Users\cware\Desktop\Steller25Nov\TagTesting25Nov2013\M8.DSG	11-1-2013	14:54:10	173524.000000	3470.480000	0.718750	-0.421875	-0.699219	0.047706	0.104587	0.330275	-86.959839	-18.417358	-48.049927
C:\Users\cware\Desktop\Steller25Nov\TagTesting25Nov2013\M8.DSG	11-1-2013	14:54:10	173525.000000	3470.500000	0.886719	-0.296875	-0.769531	0.047706	0.100917	0.331193	-85.464478	-18.096924	-39.718628
C:\Users\cware\Desktop\Steller25Nov\TagTesting25Nov2013\M8.DSG	11-1-2013	14:54:10	173526.000000	3470.520000	0.976563	-0.300781	-0.878906	0.048624	0.099083	0.333028	-70.999146	-21.972656	-35.964966
C:\Users\cware\Desktop\Steller25Nov\TagTesting25Nov2013\M8.DSG	11-1-2013	14:54:10	173527.000000	3470.540000	0.933594	-0.382813	-1.039063	0.050459	0.095413	0.336697	-46.798706	-22.644043	-45.455933
C:\Users\cware\Desktop\Steller25Nov\TagTesting25Nov2013\M8.DSG	11-1-2013	14:54:10	173528.000000	3470.560000	0.847656	-0.558594	-0.957031	0.052294	0.094495	0.337615	-34.545898	-33.447266	-54.321289
C:\Users\cware\Desktop\Steller25Nov\TagTesting25Nov2013\M8.DSG	11-1-2013	14:54:10	173529.000000	3470.580000	0.863281	-0.691406	-0.789063	0.055963	0.097248	0.339450	-33.325195	-40.740967	-51.132202
C:\Users\cware\Desktop\Steller25Nov\TagTesting25Nov2013\M8.DSG	11-1-2013	14:54:10	173530.000000	3470.600000	0.863281	-0.738281	-0.726563	0.057798	0.095413	0.340367	-38.574219	-29.937744	-42.465210
C:\Users\cware\Desktop\Steller25Nov\TagTesting25Nov2013\M8.DSG	11-1-2013	14:54:10	173531.000000	3470.620000	0.890625	-0.707031	-0.695313	0.060550	0.094495	0.341284	-45.623779	-13.778687	-24.108887
C:\Users\cware\Desktop\Steller25Nov\TagTesting25Nov2013\M8.DSG	11-1-2013	14:54:10	173532.000000	3470.640000	0.953125	-0.679688	-0.691406	0.060550	0.090826	0.340367	-51.055908	-4.974365	-13.015747
C:\Users\cware\Desktop\Steller25Nov\TagTesting25Nov2013\M8.DSG	11-1-2013	14:54:10	173533.000000	3470.660000	1.007813	-0.691406	-0.703125	0.060550	0.085321	0.336697	-53.161621	1.098633	-3.128052
C:\Users\cware\Desktop\Steller25Nov\TagTesting25Nov2013\M8.DSG	11-1-2013	14:54:10	173534.000000	3470.680000	1.042969	-0.667969	-0.679688	0.060550	0.080734	0.335780	-56.976318	-2.487183	3.158569
C:\Users\cware\Desktop\Steller25Nov\TagTesting25Nov2013\M8.DSG	11-1-2013	14:54:10	173535.000000	3470.700000	1.082031	-0.578125	-0.703125	0.063303	0.073394	0.332110	-51.803589	-9.933472	5.737305
C:\Users\cware\Desktop\Steller25Nov\TagTesting25Nov2013\M8.DSG	11-1-2013	14:54:10	173536.000000	3470.720000	1.050781	-0.515625	-0.738281	0.064220	0.066972	0.329358	-44.738770	-17.578125	7.736206
C:\Users\cware\Desktop\Steller25Nov\TagTesting25Nov2013\M8.DSG	11-1-2013	14:54:10	173537.000000	3470.740000	1.023438	-0.425781	-0.746094	0.066055	0.059633	0.327523	-42.266846	-30.181885	9.994507
C:\Users\cware\Desktop\Steller25Nov\TagTesting25Nov2013\M8.DSG	11-1-2013	14:54:10	173538.000000	3470.760000	0.964844	-0.332031	-0.769531	0.070642	0.056881	0.324771	-43.792725	-39.245605	10.650635
C:\Users\cware\Desktop\Steller25Nov\TagTesting25Nov2013\M8.DSG	11-1-2013	14:54:10	173539.000000	3470.780000	1.035156	-0.191406	-0.941406	0.073394	0.051376	0.324771	-50.292969	-55.877686	9.902954
C:\Users\cware\Desktop\Steller25Nov\TagTesting25Nov2013\M8.DSG	11-1-2013	14:54:10	173540.000000	3470.800000	1.035156	-0.191406	-0.941406	0.081651	0.042202	0.323853	-71.014404	-46.844482	20.126343
C:\Users\cware\Desktop\Steller25Nov\TagTesting25Nov2013\M8.DSG	11-1-2013	14:54:10	173541.000000	3470.820000	0.875000	-0.031250	-0.785156	0.085321	0.033028	0.321101	-99.914551	-24.780273	38.619995
C:\Users\cware\Desktop\Steller25Nov\TagTesting25Nov2013\M8.DSG	11-1-2013	14:54:10	173542.000000	3470.840000	0.777344	0.082031	-0.593750	0.092661	0.013761	0.315596	-123.199463	-2.624512	46.432495
C:\Users\cware\Desktop\Steller25Nov\TagTesting25Nov2013\M8.DSG	11-1-2013	14:54:10	173543.000000	3470.860000	0.695313	0.199219	-0.519531	0.094495	0.002752	0.311009	-132.293701	15.563965	44.326782
C:\Users\cware\Desktop\Steller25Nov\TagTesting25Nov2013\M8.DSG	11-1-2013	14:54:10	173544.000000	3470.880000	0.726563	0.222656	-0.531250	0.099083	-0.017431	0.300000	-126.724243	18.905640	40.130615
C:\Users\cware\Desktop\Steller25Nov\TagTesting25Nov2013\M8.DSG	11-1-2013	14:54:10	173545.000000	3470.900000	0.785156	0.218750	-0.378906	0.100000	-0.027523	0.292661	-115.524292	14.434814	36.529541
C:\Users\cware\Desktop\Steller25Nov\TagTesting25Nov2013\M8.DSG	11-1-2013	14:54:10	173546.000000	3470.920000	0.875000	0.242188	-0.214844	0.105505	-0.041284	0.281651	-111.526489	4.394531	31.372070
C:\Users\cware\Desktop\Steller25Nov\TagTesting25Nov2013\M8.DSG	11-1-2013	14:54:10	173547.000000	3470.940000	0.667969	0.320313	-0.058594	0.108257	-0.048624	0.276147	-103.469849	-4.714966	2.990723
C:\Users\cware\Desktop\Steller25Nov\TagTesting25Nov2013\M8.DSG	11-1-2013	14:54:10	173548.000000	3470.960000	0.285156	0.664063	-0.117188	0.110092	-0.057798	0.262385	-126.983643	39.428711	-12.161255
C:\Users\cware\Desktop\Steller25Nov\TagTesting25Nov2013\M8.DSG	11-1-2013	14:54:10	173549.000000	3470.980000	0.789063	0.839844	-0.031250	0.109174	-0.062385	0.255963	-105.834961	34.179688	-5.279541
C:\Users\cware\Desktop\Steller25Nov\TagTesting25Nov2013\M8.DSG	11-1-2013	14:54:10	173550.000000	3471.000000	0.960938	0.812500	-0.019531	0.110092	-0.068807	0.243119	-89.508057	29.449463	6.484985
C:\Users\cware\Desktop\Steller25Nov\TagTesting25Nov2013\M8.DSG	11-1-2013	14:54:10	173551.000000	3471.020000	1.171875	0.781250	0.042969	0.110092	-0.071560	0.237615	-70.617676	7.904053	8.117676
C:\Users\cware\Desktop\Steller25Nov\TagTesting25Nov2013\M8.DSG	11-1-2013	14:54:10	173552.000000	3471.040000	1.246094	0.800781	0.058594	0.111009	-0.073394	0.233945	-54.672241	-13.854980	-4.119873
C:\Users\cware\Desktop\Steller25Nov\TagTesting25Nov2013\M8.DSG	11-1-2013	14:54:10	173553.000000	3471.060000	1.089844	0.875000	-0.035156	0.111927	-0.075229	0.228440	-32.241821	-24.246216	-18.432617
C:\Users\cware\Desktop\Steller25Nov\TagTesting25Nov2013\M8.DSG	11-1-2013	14:54:10	173554.000000	3471.080000	0.941406	0.960938	-0.171875	0.111927	-0.075229	0.227523	-8.941650	-21.179199	-30.639648
C:\Users\cware\Desktop\Steller25Nov\TagTesting25Nov2013\M8.DSG	11-1-2013	14:54:10	173555.000000	3471.100000	0.886719	0.992188	-0.195313	0.112844	-0.072477	0.227523	15.991211	-20.797729	-39.215088
C:\Users\cware\Desktop\Steller25Nov\TagTesting25Nov2013\M8.DSG	11-1-2013	14:54:10	173556.000000	3471.120000	0.859375	0.933594	-0.148438	0.110092	-0.071560	0.229358	26.046753	-23.361206	-40.985107
C:\Users\cware\Desktop\Steller25Nov\TagTesting25Nov2013\M8.DSG	11-1-2013	14:54:10	173557.000000	3471.140000	0.843750	0.914063	-0.101563	0.107339	-0.066055	0.233945	35.537720	-19.012451	-41.259766
C:\Users\cware\Desktop\Steller25Nov\TagTesting25Nov2013\M8.DSG	11-1-2013	14:54:10	173558.000000	3471.160000	0.847656	0.953125	-0.089844	0.107339	-0.066972	0.237615	47.958374	-11.184692	-39.047241
C:\Users\cware\Desktop\Steller25Nov\TagTesting25Nov2013\M8.DSG	11-1-2013	14:54:10	173559.000000	3471.180000	0.910156	0.992188	-0.078125	0.101835	-0.056881	0.244037	67.672729	-7.324219	-38.635254
C:\Users\cware\Desktop\Steller25Nov\TagTesting25Nov2013\M8.DSG	11-1-2013	14:54:10	173560.000000	3471.200000	1.042969	0.898438	-0.097656	0.099083	-0.053211	0.248624	81.970215	-10.848999	-38.391113
C:\Users\cware\Desktop\Steller25Nov\TagTesting25Nov2013\M8.DSG	11-1-2013	14:54:10	173561.000000	3471.220000	1.175781	0.761719	-0.144531	0.092661	-0.041284	0.258716	96.099854	-24.322510	-38.436890
C:\Users\cware\Desktop\Steller25Nov\TagTesting25Nov2013\M8.DSG	11-1-2013	14:54:10	173562.000000	3471.240000	1.226563	0.687500	-0.238281	0.091743	-0.034862	0.264220	104.095459	-25.497437	-41.595459
C:\Users\cware\Desktop\Steller25Nov\TagTesting25Nov2013\M8.DSG	11-1-2013	14:54:10	173563.000000	3471.260000	1.156250	0.566406	-0.335938	0.086239	-0.019266	0.277064	105.224609	-1.754761	-48.812866
C:\Users\cware\Desktop\Steller25Nov\TagTesting25Nov2013\M8.DSG	11-1-2013	14:54:10	173564.000000	3471.280000	1.085938	0.468750	-0.406250	0.081651	-0.012844	0.281651	101.608276	16.830444	-53.283691
C:\Users\cware\Desktop\Steller25Nov\TagTesting25Nov2013\M8.DSG	11-1-2013	14:54:10	173565.000000	3471.300000	1.125000	0.472656	-0.367188	0.073394	0.006422	0.290826	70.770264	-1.922607	-62.942505
C:\Users\cware\Desktop\Steller25Nov\TagTesting25Nov2013\M8.DSG	11-1-2013	14:54:10	173566.000000	3471.320000	1.148438	0.464844	-0.324219	0.070642	0.011927	0.297248	32.699585	-34.912109	-68.252563
C:\Users\cware\Desktop\Steller25Nov\TagTesting25Nov2013\M8.DSG	11-1-2013	14:54:10	173567.000000	3471.340000	0.917969	0.339844	-0.339844	0.066972	0.022018	0.305505	-2.471924	-59.020996	-52.917480
C:\Users\cware\Desktop\Steller25Nov\TagTesting25Nov2013\M8.DSG	11-1-2013	14:54:10	173568.000000	3471.360000	0.550781	0.101563	-0.589844	0.066972	0.024771	0.310092	-22.171021	-34.194946	-32.775879
C:\Users\cware\Desktop\Steller25Nov\TagTesting25Nov2013\M8.DSG	11-1-2013	14:54:10	173569.000000	3471.380000	0.386719	-0.058594	-0.820313	0.066055	0.026606	0.315596	-28.717041	-16.464233	-26.641846
C:\Users\cware\Desktop\Steller25Nov\TagTesting25Nov2013\M8.DSG	11-1-2013	14:54:10	173570.000000	3471.400000	0.324219	-0.195313	-0.937500	0.064220	0.028440	0.317431	-15.426636	28.884888	-19.439697
C:\Users\cware\Desktop\Steller25Nov\TagTesting25Nov2013\M8.DSG	11-1-2013	14:54:10	173571.000000	3471.420000	0.824219	-0.613281	-0.738281	0.057798	0.031193	0.318349	-8.270264	47.775269	-20.965576
C:\Users\cware\Desktop\Steller25Nov\TagTesting25Nov2013\M8.DSG	11-1-2013	14:54:10	173572.000000	3471.440000	0.824219	-0.613281	-0.738281	0.055963	0.032110	0.318349	-6.057739	33.615112	-37.994385
C:\Users\cware\Desktop\Steller25Nov\TagTesting25Nov2013\M8.DSG	11-1-2013	14:54:10	173573.000000	3471.460000	1.382813	-0.757813	-0.679688	0.053211	0.035780	0.320183	-7.385254	-25.650024	-47.119141
C:\Users\cware\Desktop\Steller25Nov\TagTesting25Nov2013\M8.DSG	11-1-2013	14:54:10	173574.000000	3471.480000	1.175781	-0.714844	-0.804688	0.055046	0.038532	0.322936	-0.701904	-32.333374	-39.154053
C:\Users\cware\Desktop\Steller25Nov\TagTesting25Nov2013\M8.DSG	11-1-2013	14:54:10	173575.000000	3471.500000	1.070313	-0.593750	-0.855469	0.055963	0.042202	0.325688	0.259399	-38.238525	-33.508301
C:\Users\cware\Desktop\Steller25Nov\TagTesting25Nov2013\M8.DSG	11-1-2013	14:54:10	173576.000000	3471.520000	1.011719	-0.546875	-0.792969	0.060550	0.044037	0.332110	-1.144409	-45.791626	-30.029297
C:\Users\cware\Desktop\Steller25Nov\TagTesting25Nov2013\M8.DSG	11-1-2013	14:54:10	173577.000000	3471.540000	0.921875	-0.468750	-0.753906	0.062385	0.046789	0.334862	-0.091553	-42.404175	-14.465332
C:\Users\cware\Desktop\Steller25Nov\TagTesting25Nov2013\M8.DSG	11-1-2013	14:54:10	173578.000000	3471.560000	0.906250	-0.324219	-0.765625	0.067890	0.050459	0.341284	1.556396	-41.076660	0.473022
C:\Users\cware\Desktop\Steller25Nov\TagTesting25Nov2013\M8.DSG	11-1-2013	14:54:10	173579.000000	3471.580000	0.792969	-0.304688	-0.828125	0.069725	0.049541	0.343119	9.826660	-12.207031	16.967773
C:\Users\cware\Desktop\Steller25Nov\TagTesting25Nov2013\M8.DSG	11-1-2013	14:54:10	173580.000000	3471.600000	0.808594	-0.273438	-0.640625	0.072477	0.050459	0.346789	7.751465	1.296997	24.581909
C:\Users\cware\Desktop\Steller25Nov\TagTesting25Nov2013\M8.DSG	11-1-2013	14:54:10	173581.000000	3471.620000	0.894531	-0.238281	-0.601563	0.072477	0.051376	0.345872	4.608154	3.890991	31.997681
C:\Users\cware\Desktop\Steller25Nov\TagTesting25Nov2013\M8.DSG	11-1-2013	14:54:10	173582.000000	3471.640000	0.839844	-0.214844	-0.531250	0.074312	0.048624	0.348624	-9.140015	5.096436	37.902832
C:\Users\cware\Desktop\Steller25Nov\TagTesting25Nov2013\M8.DSG	11-1-2013	14:54:10	173583.000000	3471.660000	0.718750	-0.171875	-0.597656	0.075229	0.047706	0.349541	-16.052246	10.787964	47.546387
C:\Users\cware\Desktop\Steller25Nov\TagTesting25Nov2013\M8.DSG	11-1-2013	14:54:10	173584.000000	3471.680000	0.628906	-0.109375	-0.652344	0.076147	0.043119	0.348624	-15.380859	21.041870	56.365967
C:\Users\cware\Desktop\Steller25Nov\TagTesting25Nov2013\M8.DSG	11-1-2013	14:54:10	173585.000000	3471.700000	0.585938	-0.070313	-0.683594	0.076147	0.041284	0.345872	-11.871338	32.669067	62.866211
C:\Users\cware\Desktop\Steller25Nov\TagTesting25Nov2013\M8.DSG	11-1-2013	14:54:10	173586.000000	3471.720000	0.613281	-0.082031	-0.726563	0.076147	0.036697	0.344037	-9.521484	37.170410	66.040039
C:\Users\cware\Desktop\Steller25Nov\TagTesting25Nov2013\M8.DSG	11-1-2013	14:54:10	173587.000000	3471.740000	0.714844	-0.187500	-0.765625	0.075229	0.033028	0.343119	-4.882813	37.796021	71.014404
C:\Users\cware\Desktop\Steller25Nov\TagTesting25Nov2013\M8.DSG	11-1-2013	14:54:10	173588.000000	3471.760000	0.917969	-0.246094	-0.773438	0.075229	0.028440	0.341284	-1.403809	26.580811	70.404053
C:\Users\cware\Desktop\Steller25Nov\TagTesting25Nov2013\M8.DSG	11-1-2013	14:54:10	173589.000000	3471.780000	1.066406	-0.257813	-0.820313	0.076147	0.027523	0.340367	7.553101	19.729614	63.110352
C:\Users\cware\Desktop\Steller25Nov\TagTesting25Nov2013\M8.DSG	11-1-2013	14:54:10	173590.000000	3471.800000	1.179688	-0.304688	-0.894531	0.077064	0.025688	0.337615	21.438599	12.359619	48.828125
C:\Users\cware\Desktop\Steller25Nov\TagTesting25Nov2013\M8.DSG	11-1-2013	14:54:10	173591.000000	3471.820000	1.175781	-0.398438	-0.925781	0.077064	0.026606	0.336697	52.139282	23.818970	36.834717
C:\Users\cware\Desktop\Steller25Nov\TagTesting25Nov2013\M8.DSG	11-1-2013	14:54:10	173592.000000	3471.840000	1.195313	-0.476563	-0.937500	0.076147	0.029358	0.336697	77.285767	30.548096	29.434204
C:\Users\cware\Desktop\Steller25Nov\TagTesting25Nov2013\M8.DSG	11-1-2013	14:54:10	173593.000000	3471.860000	1.175781	-0.488281	-0.925781	0.073394	0.038532	0.336697	98.724365	24.871826	25.833130
C:\Users\cware\Desktop\Steller25Nov\TagTesting25Nov2013\M8.DSG	11-1-2013	14:54:10	173594.000000	3471.880000	1.121094	-0.464844	-0.925781	0.072477	0.044954	0.336697	115.066528	27.343750	27.435303
C:\Users\cware\Desktop\Steller25Nov\TagTesting25Nov2013\M8.DSG	11-1-2013	14:54:10	173595.000000	3471.900000	1.019531	-0.398438	-0.886719	0.068807	0.055963	0.335780	109.222412	30.441284	37.384033
C:\Users\cware\Desktop\Steller25Nov\TagTesting25Nov2013\M8.DSG	11-1-2013	14:54:10	173596.000000	3471.920000	0.847656	-0.277344	-0.796875	0.067890	0.060550	0.333945	80.383301	52.947998	45.349121
C:\Users\cware\Desktop\Steller25Nov\TagTesting25Nov2013\M8.DSG	11-1-2013	14:54:10	173597.000000	3471.940000	0.769531	-0.113281	-0.738281	0.063303	0.065138	0.329358	55.053711	66.864014	49.148560
C:\Users\cware\Desktop\Steller25Nov\TagTesting25Nov2013\M8.DSG	11-1-2013	14:54:10	173598.000000	3471.960000	0.800781	0.031250	-0.820313	0.059633	0.064220	0.326606	45.791626	72.326660	49.621582
C:\Users\cware\Desktop\Steller25Nov\TagTesting25Nov2013\M8.DSG	11-1-2013	14:54:10	173599.000000	3471.980000	0.804688	0.199219	-0.957031	0.054128	0.061468	0.319266	27.175903	78.247070	51.025391
C:\Users\cware\Desktop\Steller25Nov\TagTesting25Nov2013\M8.DSG	11-1-2013	14:54:10	173600.000000	3472.000000	0.757813	0.378906	-0.957031	0.051376	0.060550	0.315596	7.675171	87.829590	53.970337
C:\Users\cware\Desktop\Steller25Nov\TagTesting25Nov2013\M8.DSG	11-1-2013	14:54:10	173601.000000	3472.020000	0.585938	0.621094	-0.593750	0.044037	0.051376	0.307339	-7.736206	93.582153	56.793213
C:\Users\cware\Desktop\Steller25Nov\TagTesting25Nov2013\M8.DSG	11-1-2013	14:54:10	173602.000000	3472.040000	0.585938	0.621094	-0.593750	0.042202	0.047706	0.301835	-0.076294	95.321655	59.127808
C:\Users\cware\Desktop\Steller25Nov\TagTesting25Nov2013\M8.DSG	11-1-2013	14:54:10	173603.000000	3472.060000	0.691406	0.847656	-0.242188	0.034862	0.041284	0.295413	30.319214	77.758789	54.901123
C:\Users\cware\Desktop\Steller25Nov\TagTesting25Nov2013\M8.DSG	11-1-2013	14:54:10	173604.000000	3472.080000	0.628906	0.746094	-0.257813	0.034862	0.042202	0.291743	44.265747	41.595459	40.222168
C:\Users\cware\Desktop\Steller25Nov\TagTesting25Nov2013\M8.DSG	11-1-2013	14:54:10	173605.000000	3472.100000	0.457031	0.750000	-0.273438	0.033945	0.042202	0.288073	32.104492	37.246704	25.421143
C:\Users\cware\Desktop\Steller25Nov\TagTesting25Nov2013\M8.DSG	11-1-2013	14:54:10	173606.000000	3472.120000	0.566406	0.773438	-0.226563	0.032110	0.042202	0.287156	26.473999	57.556152	31.860352
C:\Users\cware\Desktop\Steller25Nov\TagTesting25Nov2013\M8.DSG	11-1-2013	14:54:10	173607.000000	3472.140000	0.976563	0.664063	0.031250	0.027523	0.042202	0.282569	39.230347	65.475464	41.900635
C:\Users\cware\Desktop\Steller25Nov\TagTesting25Nov2013\M8.DSG	11-1-2013	14:54:10	173608.000000	3472.160000	1.117188	0.753906	0.300781	0.026606	0.041284	0.280734	20.187378	64.712524	38.635254
C:\Users\cware\Desktop\Steller25Nov\TagTesting25Nov2013\M8.DSG	11-1-2013	14:54:10	173609.000000	3472.180000	1.199219	0.769531	0.218750	0.023853	0.042202	0.276147	22.552490	47.378540	21.560669
C:\Users\cware\Desktop\Steller25Nov\TagTesting25Nov2013\M8.DSG	11-1-2013	14:54:10	173610.000000	3472.200000	1.160156	0.769531	0.128906	0.022018	0.042202	0.274312	27.435303	35.125732	9.613037
C:\Users\cware\Desktop\Steller25Nov\TagTesting25Nov2013\M8.DSG	11-1-2013	14:54:10	173611.000000	3472.220000	1.171875	0.808594	0.035156	0.020183	0.044954	0.272477	32.409668	14.831543	-9.033203
C:\Users\cware\Desktop\Steller25Nov\TagTesting25Nov2013\M8.DSG	11-1-2013	14:54:10	173612.000000	3472.240000	1.199219	0.773438	-0.082031	0.017431	0.049541	0.273394	35.232544	1.098633	-22.262573
C:\Users\cware\Desktop\Steller25Nov\TagTesting25Nov2013\M8.DSG	11-1-2013	14:54:10	173613.000000	3472.260000	1.167969	0.765625	-0.031250	0.016514	0.052294	0.274312	40.100098	-12.588501	-35.858154
C:\Users\cware\Desktop\Steller25Nov\TagTesting25Nov2013\M8.DSG	11-1-2013	14:54:10	173614.000000	3472.280000	1.085938	0.796875	0.027344	0.015596	0.060550	0.277064	47.943115	-18.493652	-42.495728
C:\Users\cware\Desktop\Steller25Nov\TagTesting25Nov2013\M8.DSG	11-1-2013	14:54:10	173615.000000	3472.300000	1.003906	0.800781	0.074219	0.015596	0.065138	0.278899	60.760498	-13.351440	-36.666870
C:\Users\cware\Desktop\Steller25Nov\TagTesting25Nov2013\M8.DSG	11-1-2013	14:54:10	173616.000000	3472.320000	0.996094	0.789063	0.101563	0.014679	0.075229	0.283486	71.777344	-8.148193	-28.045654
C:\Users\cware\Desktop\Steller25Nov\TagTesting25Nov2013\M8.DSG	11-1-2013	14:54:10	173617.000000	3472.340000	1.019531	0.785156	0.093750	0.013761	0.082569	0.284404	83.801270	-3.433228	-20.126343
C:\Users\cware\Desktop\Steller25Nov\TagTesting25Nov2013\M8.DSG	11-1-2013	14:54:10	173618.000000	3472.360000	1.058594	0.757813	0.019531	0.011009	0.095413	0.287156	89.813232	2.746582	-13.671875
C:\Users\cware\Desktop\Steller25Nov\TagTesting25Nov2013\M8.DSG	11-1-2013	14:54:10	173619.000000	3472.380000	1.109375	0.613281	-0.101563	0.011009	0.101835	0.289908	81.726074	1.205444	-12.771606
C:\Users\cware\Desktop\Steller25Nov\TagTesting25Nov2013\M8.DSG	11-1-2013	14:54:10	173620.000000	3472.400000	1.160156	0.433594	-0.195313	0.009174	0.115596	0.291743	61.065674	-25.650024	-23.605347
C:\Users\cware\Desktop\Steller25Nov\TagTesting25Nov2013\M8.DSG	11-1-2013	14:54:10	173621.000000	3472.420000	1.050781	0.371094	-0.343750	0.010092	0.121101	0.294495	41.885376	-53.924561	-50.491333
C:\Users\cware\Desktop\Steller25Nov\TagTesting25Nov2013\M8.DSG	11-1-2013	14:54:10	173622.000000	3472.440000	0.839844	0.289063	-0.468750	0.011927	0.133945	0.303670	22.491455	-61.950684	-68.466187
C:\Users\cware\Desktop\Steller25Nov\TagTesting25Nov2013\M8.DSG	11-1-2013	14:54:10	173623.000000	3472.460000	0.660156	0.160156	-0.492188	0.013761	0.141284	0.306422	-2.731323	-41.870117	-82.519531
C:\Users\cware\Desktop\Steller25Nov\TagTesting25Nov2013\M8.DSG	11-1-2013	14:54:10	173624.000000	3472.480000	0.574219	0.000000	-0.414063	0.016514	0.152294	0.314679	-17.211914	-42.160034	-85.494995
C:\Users\cware\Desktop\Steller25Nov\TagTesting25Nov2013\M8.DSG	11-1-2013	14:54:10	173625.000000	3472.500000	0.449219	-0.046875	-0.394531	0.018349	0.156881	0.317431	-14.358521	7.492065	-73.715210
C:\Users\cware\Desktop\Steller25Nov\TagTesting25Nov2013\M8.DSG	11-1-2013	14:54:10	173626.000000	3472.520000	0.457031	-0.066406	-0.515625	0.018349	0.167890	0.318349	-4.669189	28.808594	-73.226929
C:\Users\cware\Desktop\Steller25Nov\TagTesting25Nov2013\M8.DSG	11-1-2013	14:54:10	173627.000000	3472.540000	0.671875	-0.101563	-0.414063	0.017431	0.175229	0.317431	-9.536743	24.398804	-67.382813
C:\Users\cware\Desktop\Steller25Nov\TagTesting25Nov2013\M8.DSG	11-1-2013	14:54:10	173628.000000	3472.560000	0.914063	-0.246094	-0.320313	0.017431	0.178899	0.318349	-6.439209	19.866943	-55.801392
C:\Users\cware\Desktop\Steller25Nov\TagTesting25Nov2013\M8.DSG	11-1-2013	14:54:10	173629.000000	3472.580000	1.097656	-0.421875	-0.468750	0.020183	0.191743	0.318349	-1.113892	13.534546	-45.989990
C:\Users\cware\Desktop\Steller25Nov\TagTesting25Nov2013\M8.DSG	11-1-2013	14:54:10	173630.000000	3472.600000	1.207031	-0.507813	-0.515625	0.021101	0.195413	0.318349	1.754761	3.433228	-38.238525
C:\Users\cware\Desktop\Steller25Nov\TagTesting25Nov2013\M8.DSG	11-1-2013	14:54:10	173631.000000	3472.620000	1.257813	-0.484375	-0.527344	0.024771	0.205505	0.320183	8.178711	-14.236450	-34.957886
C:\Users\cware\Desktop\Steller25Nov\TagTesting25Nov2013\M8.DSG	11-1-2013	14:54:10	173632.000000	3472.640000	1.246094	-0.429688	-0.507813	0.028440	0.210092	0.321101	12.847900	-18.630981	-27.511597
C:\Users\cware\Desktop\Steller25Nov\TagTesting25Nov2013\M8.DSG	11-1-2013	14:54:10	173633.000000	3472.660000	1.140625	-0.496094	-0.390625	0.033028	0.218349	0.324771	15.975952	-9.674072	-12.176514
C:\Users\cware\Desktop\Steller25Nov\TagTesting25Nov2013\M8.DSG	11-1-2013	14:54:10	173634.000000	3472.680000	1.140625	-0.496094	-0.390625	0.033945	0.222936	0.324771	3.036499	-1.205444	6.042480
C:\Users\cware\Desktop\Steller25Nov\TagTesting25Nov2013\M8.DSG	11-1-2013	14:54:10	173635.000000	3472.700000	1.050781	-0.296875	-0.378906	0.035780	0.226606	0.326606	-9.841919	-3.402710	7.385254
C:\Users\cware\Desktop\Steller25Nov\TagTesting25Nov2013\M8.DSG	11-1-2013	14:54:10	173636.000000	3472.720000	0.964844	-0.210938	-0.437500	0.035780	0.227523	0.325688	-6.652832	8.895874	12.176514
C:\Users\cware\Desktop\Steller25Nov\TagTesting25Nov2013\M8.DSG	11-1-2013	14:54:10	173637.000000	3472.740000	0.964844	-0.253906	-0.464844	0.033945	0.230275	0.324771	3.082275	18.112183	12.222290
C:\Users\cware\Desktop\Steller25Nov\TagTesting25Nov2013\M8.DSG	11-1-2013	14:54:10	173638.000000	3472.760000	0.968750	-0.343750	-0.515625	0.034862	0.231193	0.323853	10.635376	17.959595	9.963989
C:\Users\cware\Desktop\Steller25Nov\TagTesting25Nov2013\M8.DSG	11-1-2013	14:54:10	173639.000000	3472.780000	0.960938	-0.363281	-0.511719	0.031193	0.233028	0.321101	22.613525	11.871338	13.458252
C:\Users\cware\Desktop\Steller25Nov\TagTesting25Nov2013\M8.DSG	11-1-2013	14:54:10	173640.000000	3472.800000	0.933594	-0.308594	-0.500000	0.030275	0.234862	0.319266	22.628784	8.834839	21.408081
C:\Users\cware\Desktop\Steller25Nov\TagTesting25Nov2013\M8.DSG	11-1-2013	14:54:10	173641.000000	3472.820000	0.949219	-0.257813	-0.480469	0.029358	0.235780	0.316514	16.143799	-3.707886	30.960083
C:\Users\cware\Desktop\Steller25Nov\TagTesting25Nov2013\M8.DSG	11-1-2013	14:54:10	173642.000000	3472.840000	0.960938	-0.269531	-0.484375	0.028440	0.234862	0.315596	9.948730	-7.156372	37.658691
C:\Users\cware\Desktop\Steller25Nov\TagTesting25Nov2013\M8.DSG	11-1-2013	14:54:10	173643.000000	3472.860000	0.984375	-0.285156	-0.523438	0.028440	0.232110	0.314679	8.789063	-4.272461	41.641235
C:\Users\cware\Desktop\Steller25Nov\TagTesting25Nov2013\M8.DSG	11-1-2013	14:54:10	173644.000000	3472.880000	1.015625	-0.371094	-0.542969	0.026606	0.230275	0.315596	11.962891	0.152588	38.223267
C:\Users\cware\Desktop\Steller25Nov\TagTesting25Nov2013\M8.DSG	11-1-2013	14:54:10	173645.000000	3472.900000	1.101563	-0.453125	-0.515625	0.024771	0.224771	0.312844	17.822266	-7.171631	34.851074
C:\Users\cware\Desktop\Steller25Nov\TagTesting25Nov2013\M8.DSG	11-1-2013	14:54:10	173646.000000	3472.920000	1.078125	-0.496094	-0.542969	0.023853	0.222018	0.312844	21.789551	4.547119	38.558960
C:\Users\cware\Desktop\Steller25Nov\TagTesting25Nov2013\M8.DSG	11-1-2013	14:54:10	173647.000000	3472.940000	1.175781	-0.421875	-0.527344	0.020183	0.216514	0.308257	30.838013	8.956909	43.167114
C:\Users\cware\Desktop\Steller25Nov\TagTesting25Nov2013\M8.DSG	11-1-2013	14:54:10	173648.000000	3472.960000	1.203125	-0.371094	-0.554688	0.017431	0.213761	0.304587	39.062500	13.793945	44.494629
C:\Users\cware\Desktop\Steller25Nov\TagTesting25Nov2013\M8.DSG	11-1-2013	14:54:10	173649.000000	3472.980000	1.195313	-0.402344	-0.550781	0.015596	0.207339	0.301835	47.546387	16.937256	45.196533
C:\Users\cware\Desktop\Steller25Nov\TagTesting25Nov2013\M8.DSG	11-1-2013	14:54:10	173650.000000	3473.000000	1.144531	-0.445313	-0.546875	0.011009	0.206422	0.298165	54.458618	23.223877	46.478271
C:\Users\cware\Desktop\Steller25Nov\TagTesting25Nov2013\M8.DSG	11-1-2013	14:54:10	173651.000000	3473.020000	1.089844	-0.476563	-0.511719	0.009174	0.203670	0.295413	55.084229	26.123047	48.034668
C:\Users\cware\Desktop\Steller25Nov\TagTesting25Nov2013\M8.DSG	11-1-2013	14:54:10	173652.000000	3473.040000	1.089844	-0.445313	-0.488281	0.003670	0.197248	0.288991	54.977417	14.938354	43.823242
C:\Users\cware\Desktop\Steller25Nov\TagTesting25Nov2013\M8.DSG	11-1-2013	14:54:10	173653.000000	3473.060000	1.125000	-0.335938	-0.566406	0.003670	0.194495	0.286239	47.348022	3.280640	39.001465
C:\Users\cware\Desktop\Steller25Nov\TagTesting25Nov2013\M8.DSG	11-1-2013	14:54:10	173654.000000	3473.080000	1.039063	-0.242188	-0.613281	0.002752	0.188991	0.284404	24.765015	11.917114	46.936035
C:\Users\cware\Desktop\Steller25Nov\TagTesting25Nov2013\M8.DSG	11-1-2013	14:54:10	173655.000000	3473.100000	0.914063	-0.050781	-0.625000	0.000917	0.182569	0.283486	-15.029907	18.112183	62.683105
C:\Users\cware\Desktop\Steller25Nov\TagTesting25Nov2013\M8.DSG	11-1-2013	14:54:10	173656.000000	3473.120000	0.835938	0.117188	-0.683594	-0.001835	0.166055	0.281651	-43.457031	30.746460	65.917969
C:\Users\cware\Desktop\Steller25Nov\TagTesting25Nov2013\M8.DSG	11-1-2013	14:54:10	173657.000000	3473.140000	0.804688	0.234375	-0.644531	-0.004587	0.157798	0.279817	-68.359375	44.250488	66.436768
C:\Users\cware\Desktop\Steller25Nov\TagTesting25Nov2013\M8.DSG	11-1-2013	14:54:10	173658.000000	3473.160000	0.769531	0.390625	-0.535156	-0.007339	0.136697	0.275229	-82.031250	58.486938	66.329956
C:\Users\cware\Desktop\Steller25Nov\TagTesting25Nov2013\M8.DSG	11-1-2013	14:54:10	173659.000000	3473.180000	0.757813	0.488281	-0.375000	-0.009174	0.126606	0.272477	-80.383301	55.328369	63.095093
C:\Users\cware\Desktop\Steller25Nov\TagTesting25Nov2013\M8.DSG	11-1-2013	14:54:10	173660.000000	3473.200000	0.839844	0.585938	-0.296875	-0.011009	0.107339	0.266055	-68.435669	39.123535	56.747437
C:\Users\cware\Desktop\Steller25Nov\TagTesting25Nov2013\M8.DSG	11-1-2013	14:54:10	173661.000000	3473.220000	0.863281	0.625000	-0.269531	-0.011009	0.100917	0.264220	-51.773071	28.854370	58.639526
C:\Users\cware\Desktop\Steller25Nov\TagTesting25Nov2013\M8.DSG	11-1-2013	14:54:10	173662.000000	3473.240000	0.832031	0.644531	-0.222656	-0.010092	0.088991	0.260550	-27.221680	15.884399	53.329468
C:\Users\cware\Desktop\Steller25Nov\TagTesting25Nov2013\M8.DSG	11-1-2013	14:54:10	173663.000000	3473.260000	0.734375	0.667969	-0.152344	-0.009174	0.084404	0.259633	-3.585815	-1.617432	36.041260
C:\Users\cware\Desktop\Steller25Nov\TagTesting25Nov2013\M8.DSG	11-1-2013	14:54:10	173664.000000	3473.280000	0.734375	0.667969	-0.152344	-0.008257	0.078899	0.258716	-10.391235	6.774902	19.134521
C:\Users\cware\Desktop\Steller25Nov\TagTesting25Nov2013\M8.DSG	11-1-2013	14:54:10	173665.000000	3473.300000	0.269531	0.562500	-0.046875	-0.007339	0.077064	0.256881	-39.428711	37.780762	14.190674
C:\Users\cware\Desktop\Steller25Nov\TagTesting25Nov2013\M8.DSG	11-1-2013	14:54:10	173666.000000	3473.320000	0.558594	0.699219	0.011719	-0.008257	0.073394	0.254128	-48.126221	55.694580	27.526855
C:\Users\cware\Desktop\Steller25Nov\TagTesting25Nov2013\M8.DSG	11-1-2013	14:54:10	173667.000000	3473.340000	0.808594	0.824219	0.179688	-0.011009	0.066972	0.245872	-41.580200	46.829224	35.552979
C:\Users\cware\Desktop\Steller25Nov\TagTesting25Nov2013\M8.DSG	11-1-2013	14:54:10	173668.000000	3473.360000	0.871094	0.824219	0.226563	-0.011927	0.062385	0.244037	-26.809692	36.453247	34.713745
C:\Users\cware\Desktop\Steller25Nov\TagTesting25Nov2013\M8.DSG	11-1-2013	14:54:10	173669.000000	3473.380000	0.917969	0.816406	0.214844	-0.011927	0.056881	0.241284	-17.761230	26.733398	22.003174
C:\Users\cware\Desktop\Steller25Nov\TagTesting25Nov2013\M8.DSG	11-1-2013	14:54:10	173670.000000	3473.400000	0.921875	0.820313	0.203125	-0.011927	0.055046	0.237615	-10.452271	16.754150	8.239746
C:\Users\cware\Desktop\Steller25Nov\TagTesting25Nov2013\M8.DSG	11-1-2013	14:54:10	173671.000000	3473.420000	0.898438	0.894531	0.171875	-0.011009	0.054128	0.235780	-4.211426	3.936768	-15.197754
C:\Users\cware\Desktop\Steller25Nov\TagTesting25Nov2013\M8.DSG	11-1-2013	14:54:10	173672.000000	3473.440000	0.816406	0.925781	0.187500	-0.012844	0.055046	0.237615	-0.946045	1.571655	-30.960083
C:\Users\cware\Desktop\Steller25Nov\TagTesting25Nov2013\M8.DSG	11-1-2013	14:54:10	173673.000000	3473.460000	0.878906	1.042969	0.222656	-0.012844	0.057798	0.236697	7.492065	1.373291	-46.020508
C:\Users\cware\Desktop\Steller25Nov\TagTesting25Nov2013\M8.DSG	11-1-2013	14:54:10	173674.000000	3473.480000	0.976563	1.105469	0.250000	-0.014679	0.061468	0.235780	19.073486	3.601074	-52.917480
C:\Users\cware\Desktop\Steller25Nov\TagTesting25Nov2013\M8.DSG	11-1-2013	14:54:10	173675.000000	3473.500000	1.062500	1.085938	0.257813	-0.015596	0.070642	0.234862	36.743164	1.007080	-58.380127
C:\Users\cware\Desktop\Steller25Nov\TagTesting25Nov2013\M8.DSG	11-1-2013	14:54:10	173676.000000	3473.520000	1.152344	1.070313	0.210938	-0.015596	0.075229	0.236697	54.687500	-9.933472	-63.583374
C:\Users\cware\Desktop\Steller25Nov\TagTesting25Nov2013\M8.DSG	11-1-2013	14:54:10	173677.000000	3473.540000	1.132813	1.007813	0.136719	-0.017431	0.088073	0.237615	73.913574	-19.393921	-65.704346
C:\Users\cware\Desktop\Steller25Nov\TagTesting25Nov2013\M8.DSG	11-1-2013	14:54:10	173678.000000	3473.560000	1.035156	0.953125	0.109375	-0.018349	0.095413	0.239450	87.738037	-21.072388	-68.725586
C:\Users\cware\Desktop\Steller25Nov\TagTesting25Nov2013\M8.DSG	11-1-2013	14:54:10	173679.000000	3473.580000	0.933594	0.855469	0.046875	-0.019266	0.112844	0.241284	99.609375	-13.412476	-72.433472
C:\Users\cware\Desktop\Steller25Nov\TagTesting25Nov2013\M8.DSG	11-1-2013	14:54:10	173680.000000	3473.600000	0.839844	0.699219	-0.003906	-0.019266	0.122018	0.242202	100.936890	2.746582	-71.334839
C:\Users\cware\Desktop\Steller25Nov\TagTesting25Nov2013\M8.DSG	11-1-2013	14:54:10	173681.000000	3473.620000	0.828125	0.527344	-0.062500	-0.021101	0.139450	0.241284	90.042114	26.962280	-64.331055
C:\Users\cware\Desktop\Steller25Nov\TagTesting25Nov2013\M8.DSG	11-1-2013	14:54:10	173682.000000	3473.640000	0.898438	0.394531	-0.125000	-0.022936	0.148624	0.239450	71.090698	33.905029	-58.227539
C:\Users\cware\Desktop\Steller25Nov\TagTesting25Nov2013\M8.DSG	11-1-2013	14:54:10	173683.000000	3473.660000	0.992188	0.320313	-0.242188	-0.024771	0.163303	0.234862	44.982910	15.991211	-57.510376
C:\Users\cware\Desktop\Steller25Nov\TagTesting25Nov2013\M8.DSG	11-1-2013	14:54:10	173684.000000	3473.680000	1.050781	0.257813	-0.296875	-0.026606	0.169725	0.234862	36.178589	4.409790	-57.342529
C:\Users\cware\Desktop\Steller25Nov\TagTesting25Nov2013\M8.DSG	11-1-2013	14:54:10	173685.000000	3473.700000	1.035156	0.250000	-0.519531	-0.025688	0.184404	0.235780	41.473389	-32.470703	-81.726074
C:\Users\cware\Desktop\Steller25Nov\TagTesting25Nov2013\M8.DSG	11-1-2013	14:54:10	173686.000000	3473.720000	0.878906	0.207031	-0.453125	-0.024771	0.193578	0.238532	18.417358	-27.557373	-98.007202
C:\Users\cware\Desktop\Steller25Nov\TagTesting25Nov2013\M8.DSG	11-1-2013	14:54:10	173687.000000	3473.740000	0.488281	0.039063	-0.417969	-0.022936	0.210092	0.240367	15.121460	-4.379272	-93.826294
C:\Users\cware\Desktop\Steller25Nov\TagTesting25Nov2013\M8.DSG	11-1-2013	14:54:10	173688.000000	3473.760000	0.316406	-0.058594	-0.406250	-0.021101	0.219266	0.237615	18.096924	22.659302	-91.064453
C:\Users\cware\Desktop\Steller25Nov\TagTesting25Nov2013\M8.DSG	11-1-2013	14:54:10	173689.000000	3473.780000	0.667969	-0.097656	-0.210938	-0.019266	0.226606	0.235780	30.227661	3.341675	-91.583252
C:\Users\cware\Desktop\Steller25Nov\TagTesting25Nov2013\M8.DSG	11-1-2013	14:54:10	173690.000000	3473.800000	0.949219	-0.042969	-0.156250	-0.016514	0.244037	0.233028	7.354736	-16.738892	-87.707520
C:\Users\cware\Desktop\Steller25Nov\TagTesting25Nov2013\M8.DSG	11-1-2013	14:54:10	173691.000000	3473.820000	1.105469	-0.476563	-0.199219	-0.012844	0.249541	0.233028	4.531860	-4.074097	-63.888550
C:\Users\cware\Desktop\Steller25Nov\TagTesting25Nov2013\M8.DSG	11-1-2013	14:54:10	173692.000000	3473.840000	1.082031	-0.640625	-0.187500	-0.007339	0.261468	0.231193	5.828857	-7.369995	-39.031982
C:\Users\cware\Desktop\Steller25Nov\TagTesting25Nov2013\M8.DSG	11-1-2013	14:54:10	173693.000000	3473.860000	1.273438	-0.765625	-0.355469	-0.004587	0.266055	0.229358	-1.739502	-16.906738	-20.294189
C:\Users\cware\Desktop\Steller25Nov\TagTesting25Nov2013\M8.DSG	11-1-2013	14:54:10	173694.000000	3473.880000	1.273438	-0.765625	-0.355469	-0.000917	0.269725	0.229358	-6.332397	-25.238037	-2.883911
C:\Users\cware\Desktop\Steller25Nov\TagTesting25Nov2013\M8.DSG	11-1-2013	14:54:10	173695.000000	3473.900000	1.234375	-0.695313	-0.328125	0.000000	0.270642	0.232110	-9.124756	-30.700684	12.268066
C:\Users\cware\Desktop\Steller25Nov\TagTesting25Nov2013\M8.DSG	11-1-2013	14:54:10	173696.000000	3473.920000	1.113281	-0.667969	-0.289063	-0.000917	0.269725	0.233945	-9.765625	-23.696899	19.317627
C:\Users\cware\Desktop\Steller25Nov\TagTesting25Nov2013\M8.DSG	11-1-2013	14:54:10	173697.000000	3473.940000	1.082031	-0.648438	-0.250000	0.000917	0.269725	0.235780	-14.053345	-17.120361	18.539429
C:\Users\cware\Desktop\Steller25Nov\TagTesting25Nov2013\M8.DSG	11-1-2013	14:54:10	173698.000000	3473.960000	1.113281	-0.605469	-0.222656	-0.000917	0.265138	0.239450	-21.209717	-13.763428	15.533447
C:\Users\cware\Desktop\Steller25Nov\TagTesting25Nov2013\M8.DSG	11-1-2013	14:54:10	173699.000000	3473.980000	1.136719	-0.539063	-0.269531	-0.001835	0.266055	0.239450	-23.849487	-24.124146	15.502930
C:\Users\cware\Desktop\Steller25Nov\TagTesting25Nov2013\M8.DSG	11-1-2013	14:54:10	173700.000000	3474.000000	1.113281	-0.476563	-0.304688	-0.001835	0.259633	0.244037	-24.475098	-29.266357	20.919800
C:\Users\cware\Desktop\Steller25Nov\TagTesting25Nov2013\M8.DSG	11-1-2013	14:54:10	173701.000000	3474.020000	1.046875	-0.394531	-0.363281	-0.001835	0.256881	0.246789	-18.493652	-33.203125	27.664185
C:\Users\cware\Desktop\Steller25Nov\TagTesting25Nov2013\M8.DSG	11-1-2013	14:54:10	173702.000000	3474.040000	0.949219	-0.394531	-0.445313	-0.002752	0.253211	0.249541	-9.094238	-29.022217	30.731201
C:\Users\cware\Desktop\Steller25Nov\TagTesting25Nov2013\M8.DSG	11-1-2013	14:54:10	173703.000000	3474.060000	0.878906	-0.417969	-0.445313	-0.004587	0.246789	0.252294	-3.494263	-14.511108	33.081055
C:\Users\cware\Desktop\Steller25Nov\TagTesting25Nov2013\M8.DSG	11-1-2013	14:54:10	173704.000000	3474.080000	0.914063	-0.433594	-0.410156	-0.004587	0.244037	0.254128	-5.096436	-6.713867	33.691406
C:\Users\cware\Desktop\Steller25Nov\TagTesting25Nov2013\M8.DSG	11-1-2013	14:54:10	173705.000000	3474.100000	0.964844	-0.406250	-0.386719	-0.005505	0.235780	0.255046	-9.170532	0.244141	33.721924
C:\Users\cware\Desktop\Steller25Nov\TagTesting25Nov2013\M8.DSG	11-1-2013	14:54:10	173706.000000	3474.120000	1.042969	-0.339844	-0.414063	-0.007339	0.232110	0.255963	-7.781982	-5.798340	34.469604
C:\Users\cware\Desktop\Steller25Nov\TagTesting25Nov2013\M8.DSG	11-1-2013	14:54:10	173707.000000	3474.140000	1.082031	-0.253906	-0.429688	-0.009174	0.222936	0.256881	-2.593994	-8.285522	41.030884
C:\Users\cware\Desktop\Steller25Nov\TagTesting25Nov2013\M8.DSG	11-1-2013	14:54:10	173708.000000	3474.160000	1.097656	-0.179688	-0.429688	-0.010092	0.219266	0.256881	-8.605957	-11.322021	51.422119
C:\Users\cware\Desktop\Steller25Nov\TagTesting25Nov2013\M8.DSG	11-1-2013	14:54:10	173709.000000	3474.180000	1.054688	-0.121094	-0.433594	-0.011927	0.207339	0.259633	-21.850586	-4.592896	66.238403
C:\Users\cware\Desktop\Steller25Nov\TagTesting25Nov2013\M8.DSG	11-1-2013	14:54:10	173710.000000	3474.200000	1.019531	-0.039063	-0.417969	-0.011927	0.200000	0.259633	-36.666870	-6.729126	79.177856
C:\Users\cware\Desktop\Steller25Nov\TagTesting25Nov2013\M8.DSG	11-1-2013	14:54:10	173711.000000	3474.220000	0.914063	0.054688	-0.375000	-0.014679	0.181651	0.262385	-55.343628	12.588501	94.375610
C:\Users\cware\Desktop\Steller25Nov\TagTesting25Nov2013\M8.DSG	11-1-2013	14:54:10	173712.000000	3474.240000	0.808594	0.148438	-0.390625	-0.016514	0.172477	0.261468	-72.036743	26.977539	98.144531
C:\Users\cware\Desktop\Steller25Nov\TagTesting25Nov2013\M8.DSG	11-1-2013	14:54:10	173713.000000	3474.260000	0.746094	0.191406	-0.378906	-0.019266	0.149541	0.257798	-77.514648	30.517578	91.705322
C:\Users\cware\Desktop\Steller25Nov\TagTesting25Nov2013\M8.DSG	11-1-2013	14:54:10	173714.000000	3474.280000	0.746094	0.203125	-0.296875	-0.020183	0.140367	0.256881	-75.637817	22.262573	78.872681
C:\Users\cware\Desktop\Steller25Nov\TagTesting25Nov2013\M8.DSG	11-1-2013	14:54:10	173715.000000	3474.300000	0.769531	0.222656	-0.152344	-0.019266	0.122018	0.254128	-73.135376	0.106812	56.091309
C:\Users\cware\Desktop\Steller25Nov\TagTesting25Nov2013\M8.DSG	11-1-2013	14:54:10	173716.000000	3474.320000	0.757813	0.246094	-0.050781	-0.017431	0.116514	0.254128	-82.061768	-5.798340	31.631470
C:\Users\cware\Desktop\Steller25Nov\TagTesting25Nov2013\M8.DSG	11-1-2013	14:54:10	173717.000000	3474.340000	0.578125	0.292969	0.039063	-0.016514	0.104587	0.251376	-96.588135	24.917603	16.723633
C:\Users\cware\Desktop\Steller25Nov\TagTesting25Nov2013\M8.DSG	11-1-2013	14:54:10	173718.000000	3474.360000	0.503906	0.457031	0.246094	-0.016514	0.100000	0.248624	-107.376099	44.067383	24.398804
C:\Users\cware\Desktop\Steller25Nov\TagTesting25Nov2013\M8.DSG	11-1-2013	14:54:10	173719.000000	3474.380000	0.710938	0.773438	0.316406	-0.017431	0.087156	0.242202	-98.587036	47.821045	37.994385
C:\Users\cware\Desktop\Steller25Nov\TagTesting25Nov2013\M8.DSG	11-1-2013	14:54:10	173720.000000	3474.400000	1.066406	0.984375	0.398438	-0.018349	0.081651	0.237615	-80.093384	25.375366	37.414551
C:\Users\cware\Desktop\Steller25Nov\TagTesting25Nov2013\M8.DSG	11-1-2013	14:54:10	173721.000000	3474.420000	1.410156	1.078125	0.320313	-0.017431	0.073394	0.234862	-45.837402	-6.118774	18.371582
C:\Users\cware\Desktop\Steller25Nov\TagTesting25Nov2013\M8.DSG	11-1-2013	14:54:10	173722.000000	3474.440000	1.417969	1.128906	0.164063	-0.015596	0.070642	0.235780	-17.517090	-7.507324	1.174927
C:\Users\cware\Desktop\Steller25Nov\TagTesting25Nov2013\M8.DSG	11-1-2013	14:54:10	173723.000000	3474.460000	1.105469	1.226563	0.082031	-0.015596	0.072477	0.236697	6.057739	3.265381	-13.946533
C:\Users\cware\Desktop\Steller25Nov\TagTesting25Nov2013\M8.DSG	11-1-2013	14:54:10	173724.000000	3474.480000	0.902344	1.167969	0.089844	-0.015596	0.074312	0.235780	12.573242	14.251709	-14.724731
C:\Users\cware\Desktop\Steller25Nov\TagTesting25Nov2013\M8.DSG	11-1-2013	14:54:10	173725.000000	3474.500000	0.980469	0.777344	-0.003906	-0.016514	0.074312	0.235780	16.754150	9.597778	-14.938354
C:\Users\cware\Desktop\Steller25Nov\TagTesting25Nov2013\M8.DSG	11-1-2013	14:54:10	173726.000000	3474.520000	0.980469	0.777344	-0.003906	-0.018349	0.077064	0.235780	19.180298	-3.570557	-18.035889
C:\Users\cware\Desktop\Steller25Nov\TagTesting25Nov2013\M8.DSG	11-1-2013	14:54:10	173727.000000	3474.540000	0.925781	0.761719	0.015625	-0.018349	0.078899	0.235780	26.351929	-15.579224	-25.573730
C:\Users\cware\Desktop\Steller25Nov\TagTesting25Nov2013\M8.DSG	11-1-2013	14:54:10	173728.000000	3474.560000	0.855469	0.742188	-0.007813	-0.018349	0.084404	0.237615	37.933350	-21.041870	-32.485962
C:\Users\cware\Desktop\Steller25Nov\TagTesting25Nov2013\M8.DSG	11-1-2013	14:54:10	173729.000000	3474.580000	0.757813	0.675781	-0.039063	-0.016514	0.087156	0.239450	54.077148	-24.063110	-42.144775
C:\Users\cware\Desktop\Steller25Nov\TagTesting25Nov2013\M8.DSG	11-1-2013	14:54:10	173730.000000	3474.600000	0.660156	0.582031	-0.046875	-0.016514	0.095413	0.243119	62.377930	-23.895264	-49.835205
C:\Users\cware\Desktop\Steller25Nov\TagTesting25Nov2013\M8.DSG	11-1-2013	14:54:10	173731.000000	3474.620000	0.628906	0.449219	-0.054688	-0.016514	0.100917	0.244037	60.485840	-24.490356	-60.287476
C:\Users\cware\Desktop\Steller25Nov\TagTesting25Nov2013\M8.DSG	11-1-2013	14:54:10	173732.000000	3474.640000	0.644531	0.398438	-0.070313	-0.015596	0.113761	0.247706	52.917480	-23.147583	-66.421509
C:\Users\cware\Desktop\Steller25Nov\TagTesting25Nov2013\M8.DSG	11-1-2013	14:54:10	173733.000000	3474.660000	0.660156	0.449219	-0.085938	-0.014679	0.119266	0.247706	43.945313	-17.868042	-65.887451
C:\Users\cware\Desktop\Steller25Nov\TagTesting25Nov2013\M8.DSG	11-1-2013	14:54:10	173734.000000	3474.680000	0.750000	0.472656	-0.078125	-0.013761	0.131193	0.249541	38.787842	-13.000488	-60.241699
C:\Users\cware\Desktop\Steller25Nov\TagTesting25Nov2013\M8.DSG	11-1-2013	14:54:10	173735.000000	3474.700000	0.839844	0.511719	-0.078125	-0.014679	0.135780	0.249541	40.145874	-3.417969	-55.435181
C:\Users\cware\Desktop\Steller25Nov\TagTesting25Nov2013\M8.DSG	11-1-2013	14:54:10	173736.000000	3474.720000	0.941406	0.597656	-0.078125	-0.014679	0.147706	0.247706	42.861938	6.912231	-55.740356
C:\Users\cware\Desktop\Steller25Nov\TagTesting25Nov2013\M8.DSG	11-1-2013	14:54:10	173737.000000	3474.740000	1.019531	0.617188	-0.078125	-0.013761	0.154128	0.247706	48.049927	18.417358	-55.633545
C:\Users\cware\Desktop\Steller25Nov\TagTesting25Nov2013\M8.DSG	11-1-2013	14:54:10	173738.000000	3474.760000	1.093750	0.609375	-0.097656	-0.014679	0.166055	0.244037	52.993774	27.725220	-54.199219
C:\Users\cware\Desktop\Steller25Nov\TagTesting25Nov2013\M8.DSG	11-1-2013	14:54:10	173739.000000	3474.780000	1.191406	0.597656	-0.152344	-0.016514	0.172477	0.242202	59.936523	37.780762	-51.681519
C:\Users\cware\Desktop\Steller25Nov\TagTesting25Nov2013\M8.DSG	11-1-2013	14:54:10	173740.000000	3474.800000	1.367188	0.507813	-0.179688	-0.018349	0.177982	0.238532	63.995361	31.295776	-49.682617
C:\Users\cware\Desktop\Steller25Nov\TagTesting25Nov2013\M8.DSG	11-1-2013	14:54:10	173741.000000	3474.820000	1.324219	0.468750	-0.171875	-0.019266	0.194495	0.232110	43.319702	35.705566	-52.749634
C:\Users\cware\Desktop\Steller25Nov\TagTesting25Nov2013\M8.DSG	11-1-2013	14:54:10	173742.000000	3474.840000	1.253906	0.406250	-0.144531	-0.018349	0.200000	0.229358	25.039673	23.818970	-60.623169
C:\Users\cware\Desktop\Steller25Nov\TagTesting25Nov2013\M8.DSG	11-1-2013	14:54:10	173743.000000	3474.860000	1.214844	0.320313	-0.175781	-0.019266	0.212844	0.227523	5.569458	7.507324	-62.088013
C:\Users\cware\Desktop\Steller25Nov\TagTesting25Nov2013\M8.DSG	11-1-2013	14:54:10	173744.000000	3474.880000	1.078125	0.242188	-0.289063	-0.018349	0.219266	0.226606	-0.305176	-19.195557	-60.531616
C:\Users\cware\Desktop\Steller25Nov\TagTesting25Nov2013\M8.DSG	11-1-2013	14:54:10	173745.000000	3474.900000	0.882813	0.101563	-0.375000	-0.014679	0.230275	0.227523	-2.517700	-4.699707	-32.318115
C:\Users\cware\Desktop\Steller25Nov\TagTesting25Nov2013\M8.DSG	11-1-2013	14:54:10	173746.000000	3474.920000	0.847656	-0.058594	-0.570313	-0.014679	0.233945	0.226606	-9.033203	-7.537842	-20.614624
C:\Users\cware\Desktop\Steller25Nov\TagTesting25Nov2013\M8.DSG	11-1-2013	14:54:10	173747.000000	3474.940000	0.816406	-0.425781	-0.585938	-0.013761	0.240367	0.228440	-20.095825	1.770020	-16.311646
C:\Users\cware\Desktop\Steller25Nov\TagTesting25Nov2013\M8.DSG	11-1-2013	14:54:10	173748.000000	3474.960000	1.035156	-0.714844	-0.453125	-0.013761	0.242202	0.227523	-20.767212	-13.473511	-19.546509
C:\Users\cware\Desktop\Steller25Nov\TagTesting25Nov2013\M8.DSG	11-1-2013	14:54:10	173749.000000	3474.980000	1.105469	-0.464844	-0.320313	-0.011009	0.246789	0.231193	-17.852783	-40.771484	-20.278931
C:\Users\cware\Desktop\Steller25Nov\TagTesting25Nov2013\M8.DSG	11-1-2013	14:54:10	173750.000000	3475.000000	1.234375	-0.441406	-0.265625	-0.009174	0.250459	0.233028	-12.481689	-61.248779	-29.647827
C:\Users\cware\Desktop\Steller25Nov\TagTesting25Nov2013\M8.DSG	11-1-2013	14:54:10	173751.000000	3475.020000	1.250000	-0.277344	-0.152344	-0.003670	0.256881	0.240367	5.355835	-77.896118	-31.372070
C:\Users\cware\Desktop\Steller25Nov\TagTesting25Nov2013\M8.DSG	11-1-2013	14:54:10	173752.000000	3475.040000	1.167969	-0.273438	-0.121094	0.000000	0.260550	0.244037	31.784058	-69.534302	-22.811890
C:\Users\cware\Desktop\Steller25Nov\TagTesting25Nov2013\M8.DSG	11-1-2013	14:54:10	173753.000000	3475.060000	1.093750	-0.265625	-0.203125	0.004587	0.269725	0.245872	44.815063	-65.643311	-9.094238
C:\Users\cware\Desktop\Steller25Nov\TagTesting25Nov2013\M8.DSG	11-1-2013	14:54:10	173754.000000	3475.080000	1.054688	-0.453125	-0.132813	0.008257	0.273394	0.248624	40.298462	-61.050415	2.792358
C:\Users\cware\Desktop\Steller25Nov\TagTesting25Nov2013\M8.DSG	11-1-2013	14:54:10	173755.000000	3475.100000	0.832031	-0.500000	-0.351563	0.011009	0.277982	0.248624	31.616211	-33.920288	23.376465
C:\Users\cware\Desktop\Steller25Nov\TagTesting25Nov2013\M8.DSG	11-1-2013	14:54:10	173756.000000	3475.120000	0.832031	-0.500000	-0.351563	0.010092	0.277982	0.249541	19.699097	-9.140015	37.582397
C:\Users\cware\Desktop\Steller25Nov\TagTesting25Nov2013\M8.DSG	11-1-2013	14:54:10	173757.000000	3475.140000	0.804688	-0.457031	-0.406250	0.007339	0.276147	0.247706	5.599976	8.483887	41.030884
C:\Users\cware\Desktop\Steller25Nov\TagTesting25Nov2013\M8.DSG	11-1-2013	14:54:10	173758.000000	3475.160000	0.890625	-0.402344	-0.402344	0.005505	0.274312	0.244037	2.365112	11.428833	39.077759
C:\Users\cware\Desktop\Steller25Nov\TagTesting25Nov2013\M8.DSG	11-1-2013	14:54:10	173759.000000	3475.180000	0.980469	-0.375000	-0.410156	0.000000	0.270642	0.244954	1.861572	8.483887	35.140991
C:\Users\cware\Desktop\Steller25Nov\TagTesting25Nov2013\M8.DSG	11-1-2013	14:54:10	173760.000000	3475.200000	1.050781	-0.312500	-0.441406	0.000000	0.269725	0.244954	8.041382	-0.656128	30.960083
C:\Users\cware\Desktop\Steller25Nov\TagTesting25Nov2013\M8.DSG	11-1-2013	14:54:10	173761.000000	3475.220000	1.078125	-0.257813	-0.476563	0.000000	0.266055	0.246789	16.235352	-14.129639	24.902344
C:\Users\cware\Desktop\Steller25Nov\TagTesting25Nov2013\M8.DSG	11-1-2013	14:54:10	173762.000000	3475.240000	1.078125	-0.320313	-0.492188	-0.001835	0.265138	0.246789	20.370483	-21.316528	21.728516
C:\Users\cware\Desktop\Steller25Nov\TagTesting25Nov2013\M8.DSG	11-1-2013	14:54:10	173763.000000	3475.260000	1.027344	-0.328125	-0.480469	-0.002752	0.263303	0.247706	21.713257	-18.554688	25.344849
C:\Users\cware\Desktop\Steller25Nov\TagTesting25Nov2013\M8.DSG	11-1-2013	14:54:10	173764.000000	3475.280000	0.988281	-0.253906	-0.460938	-0.002752	0.261468	0.248624	21.499634	-13.549805	29.846191
C:\Users\cware\Desktop\Steller25Nov\TagTesting25Nov2013\M8.DSG	11-1-2013	14:54:10	173765.000000	3475.300000	0.976563	-0.218750	-0.429688	-0.004587	0.258716	0.249541	21.530151	-5.615234	34.332275
C:\Users\cware\Desktop\Steller25Nov\TagTesting25Nov2013\M8.DSG	11-1-2013	14:54:10	173766.000000	3475.320000	0.980469	-0.285156	-0.441406	-0.006422	0.255046	0.250459	18.966675	-0.488281	37.200928
C:\Users\cware\Desktop\Steller25Nov\TagTesting25Nov2013\M8.DSG	11-1-2013	14:54:10	173767.000000	3475.340000	0.992188	-0.324219	-0.445313	-0.007339	0.251376	0.250459	15.121460	4.150391	38.619995
C:\Users\cware\Desktop\Steller25Nov\TagTesting25Nov2013\M8.DSG	11-1-2013	14:54:10	173768.000000	3475.360000	1.003906	-0.273438	-0.457031	-0.010092	0.244037	0.249541	7.369995	10.604858	39.749146
C:\Users\cware\Desktop\Steller25Nov\TagTesting25Nov2013\M8.DSG	11-1-2013	14:54:10	173769.000000	3475.380000	1.054688	-0.210938	-0.472656	-0.011927	0.240367	0.248624	-3.906250	4.928589	40.008545
C:\Users\cware\Desktop\Steller25Nov\TagTesting25Nov2013\M8.DSG	11-1-2013	14:54:10	173770.000000	3475.400000	1.054688	-0.140625	-0.472656	-0.011927	0.230275	0.250459	-16.067505	2.532959	40.863037
C:\Users\cware\Desktop\Steller25Nov\TagTesting25Nov2013\M8.DSG	11-1-2013	14:54:10	173771.000000	3475.420000	1.050781	-0.078125	-0.464844	-0.014679	0.223853	0.253211	-43.090820	-14.190674	44.921875
C:\Users\cware\Desktop\Steller25Nov\TagTesting25Nov2013\M8.DSG	11-1-2013	14:54:10	173772.000000	3475.440000	1.011719	0.015625	-0.425781	-0.015596	0.209174	0.255046	-75.637817	-0.442505	53.207397
C:\Users\cware\Desktop\Steller25Nov\TagTesting25Nov2013\M8.DSG	11-1-2013	14:54:10	173773.000000	3475.460000	0.894531	0.164063	-0.304688	-0.014679	0.200000	0.257798	-107.437134	13.992310	68.679810
C:\Users\cware\Desktop\Steller25Nov\TagTesting25Nov2013\M8.DSG	11-1-2013	14:54:10	173774.000000	3475.480000	0.886719	0.265625	-0.277344	-0.017431	0.176147	0.258716	-121.856689	29.907227	68.923950
C:\Users\cware\Desktop\Steller25Nov\TagTesting25Nov2013\M8.DSG	11-1-2013	14:54:10	173775.000000	3475.500000	0.828125	0.328125	-0.234375	-0.019266	0.166055	0.257798	-121.231079	47.668457	60.089111
C:\Users\cware\Desktop\Steller25Nov\TagTesting25Nov2013\M8.DSG	11-1-2013	14:54:10	173776.000000	3475.520000	0.800781	0.335938	-0.164063	-0.020183	0.154128	0.255963	-114.669800	51.803589	50.415039
C:\Users\cware\Desktop\Steller25Nov\TagTesting25Nov2013\M8.DSG	11-1-2013	14:54:10	173777.000000	3475.540000	0.863281	0.371094	-0.093750	-0.023853	0.136697	0.249541	-104.232788	38.345337	36.468506
C:\Users\cware\Desktop\Steller25Nov\TagTesting25Nov2013\M8.DSG	11-1-2013	14:54:10	173778.000000	3475.560000	0.906250	0.382813	-0.003906	-0.023853	0.130275	0.244954	-106.338501	28.808594	31.982422
C:\Users\cware\Desktop\Steller25Nov\TagTesting25Nov2013\M8.DSG	11-1-2013	14:54:10	173779.000000	3475.580000	0.851563	0.421875	0.074219	-0.022936	0.116514	0.244037	-112.503052	25.344849	26.901245
C:\Users\cware\Desktop\Steller25Nov\TagTesting25Nov2013\M8.DSG	11-1-2013	14:54:10	173780.000000	3475.600000	0.863281	0.546875	0.050781	-0.023853	0.110092	0.241284	-112.670898	25.588989	27.267456
C:\Users\cware\Desktop\Steller25Nov\TagTesting25Nov2013\M8.DSG	11-1-2013	14:54:10	173781.000000	3475.620000	0.871094	0.761719	0.136719	-0.023853	0.098165	0.235780	-99.884033	29.098511	23.742676
C:\Users\cware\Desktop\Steller25Nov\TagTesting25Nov2013\M8.DSG	11-1-2013	14:54:10	173782.000000	3475.640000	0.925781	1.000000	0.218750	-0.024771	0.090826	0.233945	-84.121704	28.091431	15.167236
C:\Users\cware\Desktop\Steller25Nov\TagTesting25Nov2013\M8.DSG	11-1-2013	14:54:10	173783.000000	3475.660000	0.945313	1.097656	0.238281	-0.024771	0.084404	0.230275	-70.556641	17.517090	2.868652
C:\Users\cware\Desktop\Steller25Nov\TagTesting25Nov2013\M8.DSG	11-1-2013	14:54:10	173784.000000	3475.680000	0.906250	1.019531	0.167969	-0.024771	0.080734	0.227523	-56.045532	15.319824	1.312256
C:\Users\cware\Desktop\Steller25Nov\TagTesting25Nov2013\M8.DSG	11-1-2013	14:54:10	173785.000000	3475.700000	0.921875	0.960938	0.203125	-0.025688	0.076147	0.225688	-37.796021	8.361816	-0.091553
C:\Users\cware\Desktop\Steller25Nov\TagTesting25Nov2013\M8.DSG	11-1-2013	14:54:10	173786.000000	3475.720000	0.980469	0.949219	0.269531	-0.024771	0.075229	0.224771	-24.230957	-7.629395	-6.027222
C:\Users\cware\Desktop\Steller25Nov\TagTesting25Nov2013\M8.DSG	11-1-2013	14:54:10	173787.000000	3475.740000	0.976563	0.945313	0.238281	-0.023853	0.075229	0.225688	-9.033203	-31.661987	-17.944336
C:\Users\cware\Desktop\Steller25Nov\TagTesting25Nov2013\M8.DSG	11-1-2013	14:54:10	173788.000000	3475.760000	0.863281	0.949219	0.222656	-0.022936	0.076147	0.228440	-0.457764	-46.264648	-27.786255
C:\Users\cware\Desktop\Steller25Nov\TagTesting25Nov2013\M8.DSG	11-1-2013	14:54:10	173789.000000	3475.780000	0.816406	0.964844	0.214844	-0.018349	0.078899	0.233945	5.538940	-52.642822	-44.586182
C:\Users\cware\Desktop\Steller25Nov\TagTesting25Nov2013\M8.DSG	11-1-2013	14:54:10	173790.000000	3475.800000	0.675781	0.953125	0.171875	-0.016514	0.081651	0.236697	7.263184	-51.437378	-61.889648
C:\Users\cware\Desktop\Steller25Nov\TagTesting25Nov2013\M8.DSG	11-1-2013	14:54:10	173791.000000	3475.820000	0.613281	0.941406	0.136719	-0.014679	0.088991	0.241284	19.729614	-32.958984	-70.159912
C:\Users\cware\Desktop\Steller25Nov\TagTesting25Nov2013\M8.DSG	11-1-2013	14:54:10	173792.000000	3475.840000	0.738281	0.980469	0.164063	-0.014679	0.095413	0.242202	37.078857	-10.238647	-69.549561
C:\Users\cware\Desktop\Steller25Nov\TagTesting25Nov2013\M8.DSG	11-1-2013	14:54:10	173793.000000	3475.860000	0.945313	0.988281	0.101563	-0.014679	0.107339	0.241284	57.098389	16.281128	-63.522339
C:\Users\cware\Desktop\Steller25Nov\TagTesting25Nov2013\M8.DSG	11-1-2013	14:54:10	173794.000000	3475.880000	1.121094	0.968750	-0.046875	-0.016514	0.115596	0.241284	68.801880	40.206909	-52.047729
C:\Users\cware\Desktop\Steller25Nov\TagTesting25Nov2013\M8.DSG	11-1-2013	14:54:10	173795.000000	3475.900000	1.296875	0.867188	-0.207031	-0.020183	0.128440	0.235780	71.060181	43.685913	-47.653198
C:\Users\cware\Desktop\Steller25Nov\TagTesting25Nov2013\M8.DSG	11-1-2013	14:54:10	173796.000000	3475.920000	1.324219	0.628906	-0.273438	-0.022018	0.134862	0.233945	57.815552	17.959595	-52.124023
C:\Users\cware\Desktop\Steller25Nov\TagTesting25Nov2013\M8.DSG	11-1-2013	14:54:10	173797.000000	3475.940000	1.066406	0.496094	-0.421875	-0.022936	0.147706	0.233945	53.237915	9.078979	-65.444946
C:\Users\cware\Desktop\Steller25Nov\TagTesting25Nov2013\M8.DSG	11-1-2013	14:54:10	173798.000000	3475.960000	0.878906	0.378906	-0.484375	-0.023853	0.154128	0.233945	52.703857	-3.295898	-83.786011
C:\Users\cware\Desktop\Steller25Nov\TagTesting25Nov2013\M8.DSG	11-1-2013	14:54:10	173799.000000	3475.980000	0.789063	0.062500	-0.480469	-0.023853	0.171560	0.234862	44.769287	-13.168335	-104.644775
C:\Users\cware\Desktop\Steller25Nov\TagTesting25Nov2013\M8.DSG	11-1-2013	14:54:10	173800.000000	3476.000000	0.648438	0.011719	-0.480469	-0.023853	0.180734	0.237615	33.615112	-17.959595	-102.935791
C:\Users\cware\Desktop\Steller25Nov\TagTesting25Nov2013\M8.DSG	11-1-2013	14:54:10	173801.000000	3476.020000	0.382813	-0.277344	-0.492188	-0.022936	0.188991	0.236697	20.339966	-14.038086	-65.765381
C:\Users\cware\Desktop\Steller25Nov\TagTesting25Nov2013\M8.DSG	11-1-2013	14:54:10	173802.000000	3476.040000	0.277344	-0.335938	-0.519531	-0.022018	0.200917	0.236697	14.984131	8.636475	-38.635254
C:\Users\cware\Desktop\Steller25Nov\TagTesting25Nov2013\M8.DSG	11-1-2013	14:54:10	173803.000000	3476.060000	0.597656	-0.386719	-0.511719	-0.021101	0.204587	0.236697	12.619019	15.686035	-38.513184
C:\Users\cware\Desktop\Steller25Nov\TagTesting25Nov2013\M8.DSG	11-1-2013	14:54:10	173804.000000	3476.080000	0.769531	-0.230469	-0.554688	-0.022936	0.212844	0.231193	16.555786	35.644531	-43.533325
C:\Users\cware\Desktop\Steller25Nov\TagTesting25Nov2013\M8.DSG	11-1-2013	14:54:10	173805.000000	3476.100000	0.906250	-0.242188	-0.273438	-0.023853	0.215596	0.227523	27.801514	43.151855	-52.886963
C:\Users\cware\Desktop\Steller25Nov\TagTesting25Nov2013\M8.DSG	11-1-2013	14:54:10	173806.000000	3476.120000	1.171875	-0.238281	0.007813	-0.025688	0.226606	0.221101	30.929565	19.454956	-52.154541
C:\Users\cware\Desktop\Steller25Nov\TagTesting25Nov2013\M8.DSG	11-1-2013	14:54:10	173807.000000	3476.140000	1.203125	-0.343750	0.187500	-0.024771	0.231193	0.219266	25.085449	6.744385	-28.732300
C:\Users\cware\Desktop\Steller25Nov\TagTesting25Nov2013\M8.DSG	11-1-2013	14:54:10	173808.000000	3476.160000	1.082031	-0.441406	0.148438	-0.022936	0.237615	0.214679	17.028809	9.490967	-1.281738
C:\Users\cware\Desktop\Steller25Nov\TagTesting25Nov2013\M8.DSG	11-1-2013	14:54:10	173809.000000	3476.180000	1.070313	-0.527344	-0.003906	-0.023853	0.236697	0.214679	12.313843	3.280640	21.789551
C:\Users\cware\Desktop\Steller25Nov\TagTesting25Nov2013\M8.DSG	11-1-2013	14:54:10	173810.000000	3476.200000	1.191406	-0.574219	-0.121094	-0.023853	0.235780	0.212844	14.190674	-13.626099	29.022217
C:\Users\cware\Desktop\Steller25Nov\TagTesting25Nov2013\M8.DSG	11-1-2013	14:54:10	173811.000000	3476.220000	1.285156	-0.585938	-0.226563	-0.022936	0.233945	0.211927	23.742676	-19.760132	27.511597
C:\Users\cware\Desktop\Steller25Nov\TagTesting25Nov2013\M8.DSG	11-1-2013	14:54:10	173812.000000	3476.240000	1.371094	-0.511719	-0.218750	-0.023853	0.231193	0.212844	32.333374	-23.406982	27.542114
C:\Users\cware\Desktop\Steller25Nov\TagTesting25Nov2013\M8.DSG	11-1-2013	14:54:10	173813.000000	3476.260000	1.464844	-0.460938	-0.128906	-0.022936	0.230275	0.212844	26.779175	-37.155151	30.792236
C:\Users\cware\Desktop\Steller25Nov\TagTesting25Nov2013\M8.DSG	11-1-2013	14:54:10	173814.000000	3476.280000	1.457031	-0.425781	-0.066406	-0.023853	0.228440	0.215596	15.487671	-49.636841	35.766602
C:\Users\cware\Desktop\Steller25Nov\TagTesting25Nov2013\M8.DSG	11-1-2013	14:54:10	173815.000000	3476.300000	1.320313	-0.363281	-0.156250	-0.022018	0.222936	0.221101	0.183105	-49.484253	44.830322
C:\Users\cware\Desktop\Steller25Nov\TagTesting25Nov2013\M8.DSG	11-1-2013	14:54:10	173816.000000	3476.320000	1.148438	-0.320313	-0.273438	-0.022018	0.219266	0.222936	-13.366699	-43.777466	52.429199
C:\Users\cware\Desktop\Steller25Nov\TagTesting25Nov2013\M8.DSG	11-1-2013	14:54:10	173817.000000	3476.340000	0.878906	-0.160156	-0.394531	-0.022018	0.209174	0.230275	-40.115356	-45.608521	70.022583
C:\Users\cware\Desktop\Steller25Nov\TagTesting25Nov2013\M8.DSG	11-1-2013	14:54:10	173818.000000	3476.360000	0.878906	-0.160156	-0.394531	-0.021101	0.200000	0.233945	-53.329468	-28.594971	70.343018
C:\Users\cware\Desktop\Steller25Nov\TagTesting25Nov2013\M8.DSG	11-1-2013	14:54:10	173819.000000	3476.380000	0.996094	0.062500	-0.394531	-0.022018	0.184404	0.240367	-65.963745	-19.454956	73.730469
C:\Users\cware\Desktop\Steller25Nov\TagTesting25Nov2013\M8.DSG	11-1-2013	14:54:10	173820.000000	3476.400000	0.996094	0.164063	-0.296875	-0.021101	0.175229	0.243119	-73.562622	0.961304	75.897217
C:\Users\cware\Desktop\Steller25Nov\TagTesting25Nov2013\M8.DSG	11-1-2013	14:54:10	173821.000000	3476.420000	1.007813	0.285156	-0.148438	-0.022018	0.155963	0.244037	-76.553345	11.749268	67.459106
C:\Users\cware\Desktop\Steller25Nov\TagTesting25Nov2013\M8.DSG	11-1-2013	14:54:10	173822.000000	3476.440000	1.042969	0.347656	-0.183594	-0.023853	0.148624	0.244037	-66.513062	4.943848	53.894043
C:\Users\cware\Desktop\Steller25Nov\TagTesting25Nov2013\M8.DSG	11-1-2013	14:54:10	173823.000000	3476.460000	1.074219	0.351563	-0.250000	-0.022936	0.133945	0.242202	-62.347412	-2.105713	54.870605
C:\Users\cware\Desktop\Steller25Nov\TagTesting25Nov2013\M8.DSG	11-1-2013	14:54:10	173824.000000	3476.480000	1.058594	0.375000	-0.281250	-0.022936	0.127523	0.243119	-63.598633	-5.294800	56.655884
C:\Users\cware\Desktop\Steller25Nov\TagTesting25Nov2013\M8.DSG	11-1-2013	14:54:10	173825.000000	3476.500000	0.957031	0.437500	-0.257813	-0.020183	0.112844	0.244954	-60.638428	-10.482788	48.263550
C:\Users\cware\Desktop\Steller25Nov\TagTesting25Nov2013\M8.DSG	11-1-2013	14:54:10	173826.000000	3476.520000	0.824219	0.488281	-0.218750	-0.020183	0.106422	0.244954	-48.995972	-13.946533	39.962769
C:\Users\cware\Desktop\Steller25Nov\TagTesting25Nov2013\M8.DSG	11-1-2013	14:54:10	173827.000000	3476.540000	0.699219	0.570313	-0.085938	-0.018349	0.097248	0.246789	-33.065796	-15.853882	28.472900
C:\Users\cware\Desktop\Steller25Nov\TagTesting25Nov2013\M8.DSG	11-1-2013	14:54:10	173828.000000	3476.560000	0.437500	0.648438	-0.031250	-0.018349	0.094495	0.246789	-35.568237	-3.768921	17.852783
C:\Users\cware\Desktop\Steller25Nov\TagTesting25Nov2013\M8.DSG	11-1-2013	14:54:10	173829.000000	3476.580000	0.300781	0.753906	-0.015625	-0.017431	0.088991	0.244037	-53.115845	18.386841	11.032104
C:\Users\cware\Desktop\Steller25Nov\TagTesting25Nov2013\M8.DSG	11-1-2013	14:54:10	173830.000000	3476.600000	0.429688	0.839844	0.003906	-0.018349	0.086239	0.242202	-58.166504	38.085938	19.912720
C:\Users\cware\Desktop\Steller25Nov\TagTesting25Nov2013\M8.DSG	11-1-2013	14:54:10	173831.000000	3476.620000	0.761719	0.882813	0.128906	-0.019266	0.077982	0.236697	-42.449951	29.449463	31.539917
C:\Users\cware\Desktop\Steller25Nov\TagTesting25Nov2013\M8.DSG	11-1-2013	14:54:10	173832.000000	3476.640000	0.972656	0.921875	0.191406	-0.020183	0.075229	0.234862	-21.575928	11.566162	29.373169
C:\Users\cware\Desktop\Steller25Nov\TagTesting25Nov2013\M8.DSG	11-1-2013	14:54:10	173833.000000	3476.660000	1.011719	0.910156	0.175781	-0.019266	0.072477	0.233945	-5.828857	-9.307861	12.329102
C:\Users\cware\Desktop\Steller25Nov\TagTesting25Nov2013\M8.DSG	11-1-2013	14:54:10	173834.000000	3476.680000	0.910156	0.835938	0.062500	-0.019266	0.073394	0.234862	-4.577637	-17.776489	-9.948730
C:\Users\cware\Desktop\Steller25Nov\TagTesting25Nov2013\M8.DSG	11-1-2013	14:54:10	173835.000000	3476.700000	0.792969	0.777344	-0.027344	-0.017431	0.075229	0.236697	-7.904053	-24.917603	-36.987305
C:\Users\cware\Desktop\Steller25Nov\TagTesting25Nov2013\M8.DSG	11-1-2013	14:54:10	173836.000000	3476.720000	0.718750	0.761719	-0.031250	-0.016514	0.077064	0.237615	-11.413574	-23.345947	-51.177979
C:\Users\cware\Desktop\Steller25Nov\TagTesting25Nov2013\M8.DSG	11-1-2013	14:54:10	173837.000000	3476.740000	0.687500	0.820313	0.031250	-0.016514	0.079817	0.238532	-11.627197	-13.702393	-57.647705
C:\Users\cware\Desktop\Steller25Nov\TagTesting25Nov2013\M8.DSG	11-1-2013	14:54:10	173838.000000	3476.760000	0.769531	0.906250	0.082031	-0.017431	0.085321	0.239450	-3.982544	-9.017944	-59.036255
C:\Users\cware\Desktop\Steller25Nov\TagTesting25Nov2013\M8.DSG	11-1-2013	14:54:10	173839.000000	3476.780000	0.863281	0.945313	0.121094	-0.017431	0.088073	0.239450	15.365601	-6.088257	-59.127808
C:\Users\cware\Desktop\Steller25Nov\TagTesting25Nov2013\M8.DSG	11-1-2013	14:54:10	173840.000000	3476.800000	0.953125	0.972656	0.156250	-0.019266	0.098165	0.238532	36.987305	-5.126953	-54.763794
C:\Users\cware\Desktop\Steller25Nov\TagTesting25Nov2013\M8.DSG	11-1-2013	14:54:10	173841.000000	3476.820000	1.042969	0.972656	0.128906	-0.019266	0.103670	0.240367	61.798096	-0.534058	-45.028687
C:\Users\cware\Desktop\Steller25Nov\TagTesting25Nov2013\M8.DSG	11-1-2013	14:54:10	173842.000000	3476.840000	1.078125	0.921875	0.101563	-0.020183	0.115596	0.240367	78.643799	6.927490	-38.024902
C:\Users\cware\Desktop\Steller25Nov\TagTesting25Nov2013\M8.DSG	11-1-2013	14:54:10	173843.000000	3476.860000	1.089844	0.859375	0.035156	-0.020183	0.121101	0.239450	88.302612	14.404297	-33.538818
C:\Users\cware\Desktop\Steller25Nov\TagTesting25Nov2013\M8.DSG	11-1-2013	14:54:10	173844.000000	3476.880000	1.070313	0.738281	-0.054688	-0.023853	0.134862	0.237615	87.936401	19.348145	-33.782959
C:\Users\cware\Desktop\Steller25Nov\TagTesting25Nov2013\M8.DSG	11-1-2013	14:54:10	173845.000000	3476.900000	1.000000	0.617188	-0.105469	-0.024771	0.143119	0.235780	79.177856	14.266968	-42.388916
C:\Users\cware\Desktop\Steller25Nov\TagTesting25Nov2013\M8.DSG	11-1-2013	14:54:10	173846.000000	3476.920000	0.968750	0.503906	-0.152344	-0.027523	0.157798	0.233028	74.798584	17.074585	-48.324585
C:\Users\cware\Desktop\Steller25Nov\TagTesting25Nov2013\M8.DSG	11-1-2013	14:54:10	173847.000000	3476.940000	0.816406	0.285156	-0.214844	-0.026606	0.166055	0.230275	68.618774	15.228271	-59.936523
C:\Users\cware\Desktop\Steller25Nov\TagTesting25Nov2013\M8.DSG	11-1-2013	14:54:10	173848.000000	3476.960000	0.816406	0.285156	-0.214844	-0.028440	0.181651	0.227523	56.457520	9.384155	-69.686890
C:\Users\cware\Desktop\Steller25Nov\TagTesting25Nov2013\M8.DSG	11-1-2013	14:54:10	173849.000000	3476.980000	0.945313	0.070313	-0.316406	-0.028440	0.190826	0.227523	45.196533	-6.072998	-90.194702
C:\Users\cware\Desktop\Steller25Nov\TagTesting25Nov2013\M8.DSG	11-1-2013	14:54:10	173850.000000	3477.000000	0.953125	-0.164063	-0.394531	-0.026606	0.208257	0.226606	35.232544	-30.532837	-115.753174
C:\Users\cware\Desktop\Steller25Nov\TagTesting25Nov2013\M8.DSG	11-1-2013	14:54:10	173851.000000	3477.020000	0.906250	-0.417969	-0.433594	-0.021101	0.220183	0.227523	22.232056	-39.733887	-118.515015
C:\Users\cware\Desktop\Steller25Nov\TagTesting25Nov2013\M8.DSG	11-1-2013	14:54:10	173852.000000	3477.040000	0.820313	-0.300781	-0.562500	-0.017431	0.229358	0.228440	25.588989	-20.599365	-94.421387
C:\Users\cware\Desktop\Steller25Nov\TagTesting25Nov2013\M8.DSG	11-1-2013	14:54:10	173853.000000	3477.060000	0.851563	-0.191406	-0.371094	-0.012844	0.243119	0.228440	25.909424	-15.853882	-77.835083
C:\Users\cware\Desktop\Steller25Nov\TagTesting25Nov2013\M8.DSG	11-1-2013	14:54:10	173854.000000	3477.080000	1.203125	-0.265625	-0.179688	-0.010092	0.250459	0.225688	10.086060	-10.467529	-57.479858
C:\Users\cware\Desktop\Steller25Nov\TagTesting25Nov2013\M8.DSG	11-1-2013	14:54:10	173855.000000	3477.100000	1.265625	-0.468750	-0.121094	-0.003670	0.258716	0.226606	-37.185669	-24.475098	-47.149658
C:\Users\cware\Desktop\Steller25Nov\TagTesting25Nov2013\M8.DSG	11-1-2013	14:54:10	173856.000000	3477.120000	1.156250	-0.769531	-0.199219	-0.001835	0.261468	0.228440	-39.535522	-23.483276	-18.371582
C:\Users\cware\Desktop\Steller25Nov\TagTesting25Nov2013\M8.DSG	11-1-2013	14:54:10	173857.000000	3477.140000	1.054688	-0.898438	-0.367188	0.002752	0.263303	0.232110	-33.843994	-19.638062	4.104614
C:\Users\cware\Desktop\Steller25Nov\TagTesting25Nov2013\M8.DSG	11-1-2013	14:54:10	173858.000000	3477.160000	1.011719	-0.679688	-0.390625	0.001835	0.261468	0.233028	-27.420044	-5.035400	15.274048
C:\Users\cware\Desktop\Steller25Nov\TagTesting25Nov2013\M8.DSG	11-1-2013	14:54:10	173859.000000	3477.180000	1.117188	-0.457031	-0.339844	0.000917	0.260550	0.233945	-20.980835	-0.823975	27.725220
C:\Users\cware\Desktop\Steller25Nov\TagTesting25Nov2013\M8.DSG	11-1-2013	14:54:10	173860.000000	3477.200000	1.234375	-0.312500	-0.312500	0.000917	0.257798	0.233945	-12.130737	-11.840820	33.203125
C:\Users\cware\Desktop\Steller25Nov\TagTesting25Nov2013\M8.DSG	11-1-2013	14:54:10	173861.000000	3477.220000	1.261719	-0.386719	-0.382813	0.000000	0.252294	0.236697	-3.479004	-19.989014	32.928467
C:\Users\cware\Desktop\Steller25Nov\TagTesting25Nov2013\M8.DSG	11-1-2013	14:54:10	173862.000000	3477.240000	1.187500	-0.441406	-0.359375	-0.001835	0.250459	0.237615	-2.380371	-23.010254	35.064697
C:\Users\cware\Desktop\Steller25Nov\TagTesting25Nov2013\M8.DSG	11-1-2013	14:54:10	173863.000000	3477.260000	1.074219	-0.378906	-0.304688	-0.002752	0.245872	0.240367	-3.326416	-25.299072	42.663574
C:\Users\cware\Desktop\Steller25Nov\TagTesting25Nov2013\M8.DSG	11-1-2013	14:54:10	173864.000000	3477.280000	0.992188	-0.312500	-0.312500	-0.003670	0.242202	0.243119	-2.502441	-21.697998	47.882080
C:\Users\cware\Desktop\Steller25Nov\TagTesting25Nov2013\M8.DSG	11-1-2013	14:54:10	173865.000000	3477.300000	0.992188	-0.250000	-0.335938	-0.005505	0.235780	0.245872	3.524780	-27.786255	46.340942
C:\Users\cware\Desktop\Steller25Nov\TagTesting25Nov2013\M8.DSG	11-1-2013	14:54:10	173866.000000	3477.320000	1.000000	-0.253906	-0.406250	-0.005505	0.232110	0.247706	14.556885	-32.440186	40.969849
C:\Users\cware\Desktop\Steller25Nov\TagTesting25Nov2013\M8.DSG	11-1-2013	14:54:10	173867.000000	3477.340000	0.992188	-0.214844	-0.464844	-0.004587	0.229358	0.251376	25.634766	-31.890869	36.163330
C:\Users\cware\Desktop\Steller25Nov\TagTesting25Nov2013\M8.DSG	11-1-2013	14:54:10	173868.000000	3477.360000	0.980469	-0.191406	-0.546875	-0.005505	0.225688	0.252294	23.971558	-21.484375	39.489746
C:\Users\cware\Desktop\Steller25Nov\TagTesting25Nov2013\M8.DSG	11-1-2013	14:54:10	173869.000000	3477.380000	0.937500	-0.066406	-0.523438	-0.005505	0.220183	0.254128	-2.944946	0.625610	50.857544
C:\Users\cware\Desktop\Steller25Nov\TagTesting25Nov2013\M8.DSG	11-1-2013	14:54:10	173870.000000	3477.400000	0.933594	0.042969	-0.472656	-0.008257	0.214679	0.254128	-23.376465	2.258301	55.191040
C:\Users\cware\Desktop\Steller25Nov\TagTesting25Nov2013\M8.DSG	11-1-2013	14:54:10	173871.000000	3477.420000	0.972656	0.054688	-0.468750	-0.011009	0.201835	0.256881	-44.311523	12.329102	65.505981
C:\Users\cware\Desktop\Steller25Nov\TagTesting25Nov2013\M8.DSG	11-1-2013	14:54:10	173872.000000	3477.440000	0.949219	0.097656	-0.449219	-0.012844	0.193578	0.256881	-56.945801	18.463135	69.503784
C:\Users\cware\Desktop\Steller25Nov\TagTesting25Nov2013\M8.DSG	11-1-2013	14:54:10	173873.000000	3477.460000	0.929688	0.199219	-0.445313	-0.013761	0.177064	0.257798	-68.939209	27.572632	69.015503
C:\Users\cware\Desktop\Steller25Nov\TagTesting25Nov2013\M8.DSG	11-1-2013	14:54:10	173874.000000	3477.480000	0.949219	0.316406	-0.457031	-0.018349	0.167890	0.257798	-73.715210	31.982422	69.046021
C:\Users\cware\Desktop\Steller25Nov\TagTesting25Nov2013\M8.DSG	11-1-2013	14:54:10	173875.000000	3477.500000	0.906250	0.378906	-0.417969	-0.019266	0.157798	0.256881	-73.974609	35.079956	73.226929
C:\Users\cware\Desktop\Steller25Nov\TagTesting25Nov2013\M8.DSG	11-1-2013	14:54:10	173876.000000	3477.520000	0.855469	0.406250	-0.371094	-0.022018	0.140367	0.252294	-71.228027	36.712646	75.790405
C:\Users\cware\Desktop\Steller25Nov\TagTesting25Nov2013\M8.DSG	11-1-2013	14:54:10	173877.000000	3477.540000	0.800781	0.433594	-0.250000	-0.024771	0.132110	0.251376	-58.288574	24.978638	72.326660
C:\Users\cware\Desktop\Steller25Nov\TagTesting25Nov2013\M8.DSG	11-1-2013	14:54:10	173878.000000	3477.560000	0.738281	0.531250	-0.136719	-0.023853	0.118349	0.248624	-36.148071	19.989014	57.601929
C:\Users\cware\Desktop\Steller25Nov\TagTesting25Nov2013\M8.DSG	11-1-2013	14:54:10	173879.000000	3477.580000	0.398438	0.902344	-0.062500	-0.025688	0.113761	0.245872	-14.022827	16.067505	32.562256
C:\Users\cware\Desktop\Steller25Nov\TagTesting25Nov2013\M8.DSG	11-1-2013	14:54:10	173880.000000	3477.600000	0.398438	0.902344	-0.062500	-0.025688	0.109174	0.243119	-40.847778	40.191650	21.423340
C:\Users\cware\Desktop\Steller25Nov\TagTesting25Nov2013\M8.DSG	11-1-2013	14:54:10	173881.000000	3477.620000	0.867188	0.675781	0.019531	-0.026606	0.104587	0.238532	-62.255859	32.928467	35.873413
C:\Users\cware\Desktop\Steller25Nov\TagTesting25Nov2013\M8.DSG	11-1-2013	14:54:10	173882.000000	3477.640000	0.914063	0.851563	0.226563	-0.028440	0.095413	0.234862	-54.244995	24.658203	35.446167
C:\Users\cware\Desktop\Steller25Nov\TagTesting25Nov2013\M8.DSG	11-1-2013	14:54:10	173883.000000	3477.660000	0.871094	1.003906	0.320313	-0.028440	0.091743	0.233945	-38.864136	4.867554	21.759033
C:\Users\cware\Desktop\Steller25Nov\TagTesting25Nov2013\M8.DSG	11-1-2013	14:54:10	173884.000000	3477.680000	0.871094	1.007813	0.050781	-0.027523	0.088073	0.232110	-29.571533	-8.331299	-0.793457
C:\Users\cware\Desktop\Steller25Nov\TagTesting25Nov2013\M8.DSG	11-1-2013	14:54:10	173885.000000	3477.700000	0.769531	1.015625	0.019531	-0.027523	0.088073	0.232110	-23.742676	-18.081665	-23.117065
C:\Users\cware\Desktop\Steller25Nov\TagTesting25Nov2013\M8.DSG	11-1-2013	14:54:10	173886.000000	3477.720000	0.644531	1.113281	0.128906	-0.027523	0.090826	0.233028	-7.537842	-20.523071	-47.439575
C:\Users\cware\Desktop\Steller25Nov\TagTesting25Nov2013\M8.DSG	11-1-2013	14:54:10	173887.000000	3477.740000	0.582031	1.167969	0.218750	-0.026606	0.094495	0.233945	11.917114	-12.512207	-65.948486
C:\Users\cware\Desktop\Steller25Nov\TagTesting25Nov2013\M8.DSG	11-1-2013	14:54:10	173888.000000	3477.760000	0.691406	1.121094	0.218750	-0.026606	0.100917	0.235780	23.406982	-2.746582	-68.038940
C:\Users\cware\Desktop\Steller25Nov\TagTesting25Nov2013\M8.DSG	11-1-2013	14:54:10	173889.000000	3477.780000	0.894531	1.054688	0.195313	-0.028440	0.112844	0.233945	35.522461	9.719849	-62.988281
C:\Users\cware\Desktop\Steller25Nov\TagTesting25Nov2013\M8.DSG	11-1-2013	14:54:10	173890.000000	3477.800000	1.050781	1.050781	0.128906	-0.028440	0.118349	0.233028	53.131104	23.864746	-52.276611
C:\Users\cware\Desktop\Steller25Nov\TagTesting25Nov2013\M8.DSG	11-1-2013	14:54:10	173891.000000	3477.820000	1.222656	1.003906	0.039063	-0.031193	0.131193	0.228440	74.813843	34.637451	-32.897949
C:\Users\cware\Desktop\Steller25Nov\TagTesting25Nov2013\M8.DSG	11-1-2013	14:54:10	173892.000000	3477.840000	1.394531	0.882813	-0.003906	-0.033028	0.139450	0.225688	82.641602	21.545410	-23.559570
C:\Users\cware\Desktop\Steller25Nov\TagTesting25Nov2013\M8.DSG	11-1-2013	14:54:10	173893.000000	3477.860000	1.324219	0.695313	-0.136719	-0.034862	0.152294	0.222936	78.491211	-12.084961	-31.692505
C:\Users\cware\Desktop\Steller25Nov\TagTesting25Nov2013\M8.DSG	11-1-2013	14:54:10	173894.000000	3477.880000	1.105469	0.414063	-0.230469	-0.034862	0.157798	0.224771	62.744141	-29.922485	-51.895142
C:\Users\cware\Desktop\Steller25Nov\TagTesting25Nov2013\M8.DSG	11-1-2013	14:54:10	173895.000000	3477.900000	0.890625	0.207031	-0.308594	-0.030275	0.174312	0.226606	43.838501	-35.552979	-84.747314
C:\Users\cware\Desktop\Steller25Nov\TagTesting25Nov2013\M8.DSG	11-1-2013	14:54:10	173896.000000	3477.920000	0.824219	0.074219	-0.406250	-0.031193	0.183486	0.228440	26.214600	-35.552979	-113.571167
C:\Users\cware\Desktop\Steller25Nov\TagTesting25Nov2013\M8.DSG	11-1-2013	14:54:10	173897.000000	3477.940000	0.757813	-0.019531	-0.453125	-0.027523	0.202752	0.229358	9.658813	-35.415649	-142.517090
C:\Users\cware\Desktop\Steller25Nov\TagTesting25Nov2013\M8.DSG	11-1-2013	14:54:10	173898.000000	3477.960000	0.746094	-0.218750	-0.394531	-0.022936	0.212844	0.233028	10.528564	-45.150757	-138.305664
C:\Users\cware\Desktop\Steller25Nov\TagTesting25Nov2013\M8.DSG	11-1-2013	14:54:10	173899.000000	3477.980000	0.734375	-0.242188	-0.433594	-0.013761	0.231193	0.236697	7.888794	-53.039551	-125.457764
C:\Users\cware\Desktop\Steller25Nov\TagTesting25Nov2013\M8.DSG	11-1-2013	14:54:10	173900.000000	3478.000000	0.781250	-0.195313	-0.539063	-0.010092	0.239450	0.236697	10.025024	-36.788940	-98.312378
C:\Users\cware\Desktop\Steller25Nov\TagTesting25Nov2013\M8.DSG	11-1-2013	14:54:10	173901.000000	3478.020000	1.019531	-0.234375	-0.472656	-0.002752	0.251376	0.238532	-4.745483	-26.321411	-62.393188
C:\Users\cware\Desktop\Steller25Nov\TagTesting25Nov2013\M8.DSG	11-1-2013	14:54:10	173902.000000	3478.040000	1.226563	-0.328125	-0.394531	0.000917	0.254128	0.238532	-22.644043	-22.033691	-38.391113
C:\Users\cware\Desktop\Steller25Nov\TagTesting25Nov2013\M8.DSG	11-1-2013	14:54:10	173903.000000	3478.060000	1.316406	-0.457031	-0.363281	0.004587	0.256881	0.243119	-29.937744	-35.751343	-21.362305
C:\Users\cware\Desktop\Steller25Nov\TagTesting25Nov2013\M8.DSG	11-1-2013	14:54:10	173904.000000	3478.080000	1.281250	-0.531250	-0.445313	0.006422	0.257798	0.244954	-18.402100	-46.737671	-13.305664
C:\Users\cware\Desktop\Steller25Nov\TagTesting25Nov2013\M8.DSG	11-1-2013	14:54:10	173905.000000	3478.100000	1.179688	-0.562500	-0.484375	0.011009	0.257798	0.249541	-3.143311	-47.302246	-2.487183
C:\Users\cware\Desktop\Steller25Nov\TagTesting25Nov2013\M8.DSG	11-1-2013	14:54:10	173906.000000	3478.120000	1.062500	-0.507813	-0.457031	0.012844	0.258716	0.253211	0.350952	-39.535522	6.011963
C:\Users\cware\Desktop\Steller25Nov\TagTesting25Nov2013\M8.DSG	11-1-2013	14:54:10	173907.000000	3478.140000	0.972656	-0.425781	-0.394531	0.012844	0.255963	0.255963	-5.477905	-21.316528	16.860962
C:\Users\cware\Desktop\Steller25Nov\TagTesting25Nov2013\M8.DSG	11-1-2013	14:54:10	173908.000000	3478.160000	0.910156	-0.324219	-0.367188	0.012844	0.255046	0.256881	-10.162354	-10.864258	24.581909
C:\Users\cware\Desktop\Steller25Nov\TagTesting25Nov2013\M8.DSG	11-1-2013	14:54:10	173909.000000	3478.180000	0.988281	-0.113281	-0.332031	0.011009	0.249541	0.259633	-10.818481	-6.958008	31.417847
C:\Users\cware\Desktop\Steller25Nov\TagTesting25Nov2013\M8.DSG	11-1-2013	14:54:10	173910.000000	3478.200000	0.988281	-0.113281	-0.332031	0.010092	0.247706	0.260550	-9.872437	-13.626099	38.101196
C:\Users\cware\Desktop\Steller25Nov\TagTesting25Nov2013\M8.DSG	11-1-2013	14:54:10	173911.000000	3478.220000	0.921875	-0.062500	-0.332031	0.009174	0.244954	0.261468	-7.705688	-16.860962	45.394897
C:\Users\cware\Desktop\Steller25Nov\TagTesting25Nov2013\M8.DSG	11-1-2013	14:54:10	173912.000000	3478.240000	0.851563	-0.109375	-0.429688	0.008257	0.237615	0.264220	-3.387451	-15.884399	49.377441
C:\Users\cware\Desktop\Steller25Nov\TagTesting25Nov2013\M8.DSG	11-1-2013	14:54:10	173913.000000	3478.260000	0.902344	-0.101563	-0.519531	0.008257	0.233945	0.265138	14.556885	-8.544922	46.279907
C:\Users\cware\Desktop\Steller25Nov\TagTesting25Nov2013\M8.DSG	11-1-2013	14:54:10	173914.000000	3478.280000	1.089844	-0.062500	-0.550781	0.007339	0.229358	0.266055	37.719727	-16.296387	37.597656
C:\Users\cware\Desktop\Steller25Nov\TagTesting25Nov2013\M8.DSG	11-1-2013	14:54:10	173915.000000	3478.300000	1.207031	0.027344	-0.500000	0.006422	0.229358	0.266055	60.791016	-37.658691	35.415649
C:\Users\cware\Desktop\Steller25Nov\TagTesting25Nov2013\M8.DSG	11-1-2013	14:54:10	173916.000000	3478.320000	1.234375	0.175781	-0.406250	0.010092	0.229358	0.267890	63.201904	-57.739258	41.442871
C:\Users\cware\Desktop\Steller25Nov\TagTesting25Nov2013\M8.DSG	11-1-2013	14:54:10	173917.000000	3478.340000	1.144531	0.371094	-0.320313	0.011009	0.230275	0.268807	45.013428	-63.476563	50.750732
C:\Users\cware\Desktop\Steller25Nov\TagTesting25Nov2013\M8.DSG	11-1-2013	14:54:10	173918.000000	3478.360000	1.019531	0.531250	-0.238281	0.014679	0.225688	0.273394	23.681641	-51.757813	46.478271
C:\Users\cware\Desktop\Steller25Nov\TagTesting25Nov2013\M8.DSG	11-1-2013	14:54:10	173919.000000	3478.380000	0.910156	0.589844	-0.277344	0.017431	0.224771	0.275229	8.300781	-34.240723	38.803101
C:\Users\cware\Desktop\Steller25Nov\TagTesting25Nov2013\M8.DSG	11-1-2013	14:54:10	173920.000000	3478.400000	0.917969	0.562500	-0.324219	0.019266	0.220183	0.278899	14.266968	-43.945313	35.095215
C:\Users\cware\Desktop\Steller25Nov\TagTesting25Nov2013\M8.DSG	11-1-2013	14:54:10	173921.000000	3478.420000	0.886719	0.578125	-0.398438	0.020183	0.219266	0.280734	10.299683	-28.488159	43.258667
C:\Users\cware\Desktop\Steller25Nov\TagTesting25Nov2013\M8.DSG	11-1-2013	14:54:10	173922.000000	3478.440000	0.957031	0.523438	-0.402344	0.022936	0.216514	0.282569	12.222290	-27.328491	36.422729
C:\Users\cware\Desktop\Steller25Nov\TagTesting25Nov2013\M8.DSG	11-1-2013	14:54:10	173923.000000	3478.460000	0.898438	0.417969	-0.457031	0.022936	0.214679	0.284404	1.052856	-24.551392	33.386230
C:\Users\cware\Desktop\Steller25Nov\TagTesting25Nov2013\M8.DSG	11-1-2013	14:54:10	173924.000000	3478.480000	0.863281	0.355469	-0.515625	0.025688	0.211009	0.285321	-16.372681	-25.390625	28.228760
C:\Users\cware\Desktop\Steller25Nov\TagTesting25Nov2013\M8.DSG	11-1-2013	14:54:10	173925.000000	3478.500000	0.878906	0.277344	-0.566406	0.028440	0.209174	0.286239	-33.233643	-23.834229	23.330688
C:\Users\cware\Desktop\Steller25Nov\TagTesting25Nov2013\M8.DSG	11-1-2013	14:54:10	173926.000000	3478.520000	0.882813	0.242188	-0.613281	0.030275	0.206422	0.288073	-42.938232	-21.774292	19.683838
C:\Users\cware\Desktop\Steller25Nov\TagTesting25Nov2013\M8.DSG	11-1-2013	14:54:10	173927.000000	3478.540000	0.878906	0.207031	-0.671875	0.033028	0.200000	0.290826	-46.310425	-22.155762	16.754150
C:\Users\cware\Desktop\Steller25Nov\TagTesting25Nov2013\M8.DSG	11-1-2013	14:54:10	173928.000000	3478.560000	0.843750	0.218750	-0.710938	0.034862	0.197248	0.291743	-46.569824	-18.524170	17.379761
C:\Users\cware\Desktop\Steller25Nov\TagTesting25Nov2013\M8.DSG	11-1-2013	14:54:10	173929.000000	3478.580000	0.851563	0.218750	-0.742188	0.037615	0.189908	0.293578	-48.934937	-19.638062	14.556885
C:\Users\cware\Desktop\Steller25Nov\TagTesting25Nov2013\M8.DSG	11-1-2013	14:54:10	173930.000000	3478.600000	0.789063	0.257813	-0.742188	0.039450	0.187156	0.294495	-52.947998	-24.871826	9.643555
C:\Users\cware\Desktop\Steller25Nov\TagTesting25Nov2013\M8.DSG	11-1-2013	14:54:10	173931.000000	3478.620000	0.750000	0.359375	-0.769531	0.042202	0.180734	0.297248	-48.294067	-26.306152	7.431030
C:\Users\cware\Desktop\Steller25Nov\TagTesting25Nov2013\M8.DSG	11-1-2013	14:54:10	173932.000000	3478.640000	0.761719	0.441406	-0.753906	0.043119	0.177064	0.299083	-39.535522	-23.178101	8.255005
C:\Users\cware\Desktop\Steller25Nov\TagTesting25Nov2013\M8.DSG	11-1-2013	14:54:10	173933.000000	3478.660000	0.753906	0.492188	-0.683594	0.046789	0.171560	0.301835	-31.417847	-15.106201	7.934570
C:\Users\cware\Desktop\Steller25Nov\TagTesting25Nov2013\M8.DSG	11-1-2013	14:54:10	173934.000000	3478.680000	0.738281	0.500000	-0.621094	0.046789	0.169725	0.302752	-26.565552	-6.164551	8.239746
C:\Users\cware\Desktop\Steller25Nov\TagTesting25Nov2013\M8.DSG	11-1-2013	14:54:10	173935.000000	3478.700000	0.734375	0.519531	-0.601563	0.047706	0.166972	0.301835	-21.759033	-2.182007	7.400513
C:\Users\cware\Desktop\Steller25Nov\TagTesting25Nov2013\M8.DSG	11-1-2013	14:54:10	173936.000000	3478.720000	0.773438	0.500000	-0.628906	0.047706	0.165138	0.303670	-18.615723	-0.610352	6.225586
C:\Users\cware\Desktop\Steller25Nov\TagTesting25Nov2013\M8.DSG	11-1-2013	14:54:10	173937.000000	3478.740000	0.800781	0.480469	-0.625000	0.047706	0.162385	0.302752	-12.634277	-1.617432	2.548218
C:\Users\cware\Desktop\Steller25Nov\TagTesting25Nov2013\M8.DSG	11-1-2013	14:54:10	173938.000000	3478.760000	0.863281	0.480469	-0.605469	0.046789	0.160550	0.301835	-9.460449	-4.928589	-0.839233
C:\Users\cware\Desktop\Steller25Nov\TagTesting25Nov2013\M8.DSG	11-1-2013	14:54:10	173939.000000	3478.780000	0.871094	0.496094	-0.585938	0.048624	0.160550	0.303670	-5.493164	-6.530762	-6.744385
C:\Users\cware\Desktop\Steller25Nov\TagTesting25Nov2013\M8.DSG	11-1-2013	14:54:10	173940.000000	3478.800000	0.835938	0.523438	-0.574219	0.049541	0.159633	0.303670	0.335693	-7.568359	-8.346558
C:\Users\cware\Desktop\Steller25Nov\TagTesting25Nov2013\M8.DSG	11-1-2013	14:54:10	173941.000000	3478.820000	0.742188	0.476563	-0.574219	0.049541	0.162385	0.304587	6.225586	-3.952026	-5.996704
C:\Users\cware\Desktop\Steller25Nov\TagTesting25Nov2013\M8.DSG	11-1-2013	14:54:10	173942.000000	3478.840000	0.742188	0.476563	-0.574219	0.049541	0.162385	0.304587	6.591797	1.083374	-1.434326
C:\Users\cware\Desktop\Steller25Nov\TagTesting25Nov2013\M8.DSG	11-1-2013	14:54:10	173943.000000	3478.860000	0.738281	0.343750	-0.652344	0.048624	0.162385	0.303670	1.296997	12.588501	1.922607
C:\Users\cware\Desktop\Steller25Nov\TagTesting25Nov2013\M8.DSG	11-1-2013	14:54:10	173944.000000	3478.880000	0.765625	0.363281	-0.636719	0.047706	0.161468	0.303670	-4.394531	20.965576	1.983643
C:\Users\cware\Desktop\Steller25Nov\TagTesting25Nov2013\M8.DSG	11-1-2013	14:54:10	173945.000000	3478.900000	0.773438	0.402344	-0.636719	0.044954	0.161468	0.301835	-6.469727	24.337769	-0.457764
C:\Users\cware\Desktop\Steller25Nov\TagTesting25Nov2013\M8.DSG	11-1-2013	14:54:10	173946.000000	3478.920000	0.824219	0.390625	-0.679688	0.043119	0.160550	0.301835	-5.371094	21.331787	-5.386353
C:\Users\cware\Desktop\Steller25Nov\TagTesting25Nov2013\M8.DSG	11-1-2013	14:54:10	173947.000000	3478.940000	0.820313	0.394531	-0.687500	0.042202	0.161468	0.299083	-4.837036	21.926880	-11.917114
C:\Users\cware\Desktop\Steller25Nov\TagTesting25Nov2013\M8.DSG	11-1-2013	14:54:10	173948.000000	3478.960000	0.789063	0.406250	-0.683594	0.038532	0.160550	0.298165	-7.736206	28.274536	-19.790649
C:\Users\cware\Desktop\Steller25Nov\TagTesting25Nov2013\M8.DSG	11-1-2013	14:54:10	173949.000000	3478.980000	0.730469	0.375000	-0.628906	0.037615	0.161468	0.298165	-15.853882	39.596558	-25.573730
C:\Users\cware\Desktop\Steller25Nov\TagTesting25Nov2013\M8.DSG	11-1-2013	14:54:10	173950.000000	3479.000000	0.765625	0.320313	-0.570313	0.031193	0.161468	0.292661	-20.294189	42.129517	-28.884888
C:\Users\cware\Desktop\Steller25Nov\TagTesting25Nov2013\M8.DSG	11-1-2013	14:54:10	173951.000000	3479.020000	0.812500	0.242188	-0.570313	0.028440	0.161468	0.291743	-26.199341	41.778564	-31.951904
C:\Users\cware\Desktop\Steller25Nov\TagTesting25Nov2013\M8.DSG	11-1-2013	14:54:10	173952.000000	3479.040000	0.816406	0.222656	-0.535156	0.025688	0.160550	0.288073	-33.767700	47.119141	-32.592773
C:\Users\cware\Desktop\Steller25Nov\TagTesting25Nov2013\M8.DSG	11-1-2013	14:54:10	173953.000000	3479.060000	0.804688	0.210938	-0.558594	0.022018	0.160550	0.284404	-45.364380	58.120728	-34.729004
C:\Users\cware\Desktop\Steller25Nov\TagTesting25Nov2013\M8.DSG	11-1-2013	14:54:10	173954.000000	3479.080000	0.832031	0.273438	-0.511719	0.016514	0.157798	0.279817	-56.808472	62.850952	-37.170410
C:\Users\cware\Desktop\Steller25Nov\TagTesting25Nov2013\M8.DSG	11-1-2013	14:54:10	173955.000000	3479.100000	0.867188	0.425781	-0.417969	0.011009	0.155963	0.276147	-57.662964	66.467285	-41.778564
C:\Users\cware\Desktop\Steller25Nov\TagTesting25Nov2013\M8.DSG	11-1-2013	14:54:10	173956.000000	3479.120000	0.925781	0.582031	-0.320313	0.006422	0.154128	0.268807	-52.581787	69.503784	-46.279907
C:\Users\cware\Desktop\Steller25Nov\TagTesting25Nov2013\M8.DSG	11-1-2013	14:54:10	173957.000000	3479.140000	0.972656	0.664063	-0.238281	0.002752	0.155046	0.266055	-41.122437	60.317993	-56.182861
C:\Users\cware\Desktop\Steller25Nov\TagTesting25Nov2013\M8.DSG	11-1-2013	14:54:10	173958.000000	3479.160000	1.050781	0.765625	-0.207031	-0.001835	0.157798	0.258716	-28.564453	48.355103	-62.973022
C:\Users\cware\Desktop\Steller25Nov\TagTesting25Nov2013\M8.DSG	11-1-2013	14:54:10	173959.000000	3479.180000	1.109375	0.785156	-0.164063	-0.004587	0.159633	0.256881	-15.975952	30.456543	-67.642212
C:\Users\cware\Desktop\Steller25Nov\TagTesting25Nov2013\M8.DSG	11-1-2013	14:54:10	173960.000000	3479.200000	1.148438	0.777344	-0.171875	-0.005505	0.166055	0.253211	-8.422852	19.317627	-66.360474
C:\Users\cware\Desktop\Steller25Nov\TagTesting25Nov2013\M8.DSG	11-1-2013	14:54:10	173961.000000	3479.220000	1.160156	0.691406	-0.210938	-0.006422	0.170642	0.253211	-1.693726	14.907837	-59.310913
C:\Users\cware\Desktop\Steller25Nov\TagTesting25Nov2013\M8.DSG	11-1-2013	14:54:10	173962.000000	3479.240000	1.140625	0.589844	-0.199219	-0.006422	0.177982	0.251376	0.839233	16.494751	-52.490234
C:\Users\cware\Desktop\Steller25Nov\TagTesting25Nov2013\M8.DSG	11-1-2013	14:54:10	173963.000000	3479.260000	1.156250	0.605469	-0.261719	-0.008257	0.182569	0.250459	5.142212	16.632080	-54.855347
C:\Users\cware\Desktop\Steller25Nov\TagTesting25Nov2013\M8.DSG	11-1-2013	14:54:10	173964.000000	3479.280000	1.156250	0.585938	-0.285156	-0.010092	0.185321	0.248624	-1.708984	17.807007	-55.923462
C:\Users\cware\Desktop\Steller25Nov\TagTesting25Nov2013\M8.DSG	11-1-2013	14:54:10	173965.000000	3479.300000	1.105469	0.339844	-0.238281	-0.010092	0.192661	0.246789	-34.729004	19.805908	-52.444458
C:\Users\cware\Desktop\Steller25Nov\TagTesting25Nov2013\M8.DSG	11-1-2013	14:54:10	173966.000000	3479.320000	1.015625	-0.148438	-0.226563	-0.011009	0.194495	0.244954	-62.149048	8.636475	-32.775879
C:\Users\cware\Desktop\Steller25Nov\TagTesting25Nov2013\M8.DSG	11-1-2013	14:54:10	173967.000000	3479.340000	0.816406	-0.421875	-0.183594	-0.010092	0.194495	0.245872	-67.855835	14.907837	-18.234253
C:\Users\cware\Desktop\Steller25Nov\TagTesting25Nov2013\M8.DSG	11-1-2013	14:54:10	173968.000000	3479.360000	1.105469	-0.320313	-0.230469	-0.011927	0.191743	0.245872	-37.689209	-29.174805	-23.025513
C:\Users\cware\Desktop\Steller25Nov\TagTesting25Nov2013\M8.DSG	11-1-2013	14:54:10	173969.000000	3479.380000	1.101563	-0.167969	-0.460938	-0.008257	0.193578	0.249541	5.676270	-27.984619	-21.804810
C:\Users\cware\Desktop\Steller25Nov\TagTesting25Nov2013\M8.DSG	11-1-2013	14:54:10	173970.000000	3479.400000	1.011719	-0.214844	-0.519531	-0.007339	0.196330	0.250459	25.070190	-32.913208	-13.519287
C:\Users\cware\Desktop\Steller25Nov\TagTesting25Nov2013\M8.DSG	11-1-2013	14:54:10	173971.000000	3479.420000	1.113281	-0.234375	-0.437500	-0.006422	0.198165	0.254128	22.293091	-47.409058	11.978149
C:\Users\cware\Desktop\Steller25Nov\TagTesting25Nov2013\M8.DSG	11-1-2013	14:54:10	173972.000000	3479.440000	1.113281	-0.234375	-0.437500	-0.004587	0.198165	0.256881	5.157471	-38.040161	43.228149
C:\Users\cware\Desktop\Steller25Nov\TagTesting25Nov2013\M8.DSG	11-1-2013	14:54:10	173973.000000	3479.460000	0.890625	-0.191406	-0.281250	-0.004587	0.192661	0.260550	-8.621216	-5.325317	71.762085
C:\Users\cware\Desktop\Steller25Nov\TagTesting25Nov2013\M8.DSG	11-1-2013	14:54:10	173974.000000	3479.480000	0.878906	-0.222656	-0.328125	-0.006422	0.186239	0.261468	7.751465	22.308350	67.626953
C:\Users\cware\Desktop\Steller25Nov\TagTesting25Nov2013\M8.DSG	11-1-2013	14:54:10	173975.000000	3479.500000	1.003906	-0.335938	-0.605469	-0.010092	0.176147	0.258716	-6.195068	36.148071	67.581177
C:\Users\cware\Desktop\Steller25Nov\TagTesting25Nov2013\M8.DSG	11-1-2013	14:54:10	173976.000000	3479.520000	0.988281	-0.406250	-0.593750	-0.012844	0.171560	0.255963	-12.207031	38.177490	55.831909
C:\Users\cware\Desktop\Steller25Nov\TagTesting25Nov2013\M8.DSG	11-1-2013	14:54:10	173977.000000	3479.540000	1.246094	-0.449219	-0.523438	-0.017431	0.162385	0.254128	-24.200439	3.295898	32.775879
C:\Users\cware\Desktop\Steller25Nov\TagTesting25Nov2013\M8.DSG	11-1-2013	14:54:10	173978.000000	3479.560000	1.375000	-0.414063	-0.390625	-0.015596	0.155963	0.255963	-49.270630	-33.721924	26.687622
C:\Users\cware\Desktop\Steller25Nov\TagTesting25Nov2013\M8.DSG	11-1-2013	14:54:10	173979.000000	3479.580000	1.281250	-0.261719	-0.253906	-0.011927	0.143119	0.261468	-86.944580	-48.049927	30.761719
C:\Users\cware\Desktop\Steller25Nov\TagTesting25Nov2013\M8.DSG	11-1-2013	14:54:10	173980.000000	3479.600000	1.089844	0.000000	-0.152344	-0.011009	0.134862	0.264220	-116.577148	-51.681519	29.052734
C:\Users\cware\Desktop\Steller25Nov\TagTesting25Nov2013\M8.DSG	11-1-2013	14:54:10	173981.000000	3479.620000	0.875000	0.339844	-0.113281	-0.004587	0.116514	0.270642	-130.172729	-45.745850	6.591797
C:\Users\cware\Desktop\Steller25Nov\TagTesting25Nov2013\M8.DSG	11-1-2013	14:54:10	173982.000000	3479.640000	0.625000	0.585938	-0.101563	-0.001835	0.110092	0.271560	-129.577637	-27.954102	-21.682739
C:\Users\cware\Desktop\Steller25Nov\TagTesting25Nov2013\M8.DSG	11-1-2013	14:54:10	173983.000000	3479.660000	0.531250	0.828125	-0.074219	-0.001835	0.098165	0.270642	-117.355347	1.449585	-35.629272
C:\Users\cware\Desktop\Steller25Nov\TagTesting25Nov2013\M8.DSG	11-1-2013	14:54:10	173984.000000	3479.680000	0.695313	0.917969	-0.046875	-0.001835	0.094495	0.267890	-94.650269	21.408081	-24.902344
C:\Users\cware\Desktop\Steller25Nov\TagTesting25Nov2013\M8.DSG	11-1-2013	14:54:10	173985.000000	3479.700000	0.945313	0.910156	0.117188	-0.001835	0.088073	0.264220	-71.289063	11.199951	-14.358521
C:\Users\cware\Desktop\Steller25Nov\TagTesting25Nov2013\M8.DSG	11-1-2013	14:54:10	173986.000000	3479.720000	1.070313	0.917969	0.179688	-0.002752	0.086239	0.263303	-53.375244	-7.217407	-22.964478
C:\Users\cware\Desktop\Steller25Nov\TagTesting25Nov2013\M8.DSG	11-1-2013	14:54:10	173987.000000	3479.740000	1.003906	0.882813	0.152344	-0.001835	0.083486	0.263303	-37.185669	-15.197754	-31.188965
C:\Users\cware\Desktop\Steller25Nov\TagTesting25Nov2013\M8.DSG	11-1-2013	14:54:10	173988.000000	3479.760000	0.902344	0.851563	0.035156	-0.000917	0.084404	0.264220	-24.032593	-11.108398	-34.378052
C:\Users\cware\Desktop\Steller25Nov\TagTesting25Nov2013\M8.DSG	11-1-2013	14:54:10	173989.000000	3479.780000	0.855469	0.851563	-0.070313	-0.000917	0.086239	0.265138	-9.429932	-10.162354	-42.617798
C:\Users\cware\Desktop\Steller25Nov\TagTesting25Nov2013\M8.DSG	11-1-2013	14:54:10	173990.000000	3479.800000	0.882813	0.800781	-0.132813	-0.000917	0.088991	0.265138	-0.930786	-20.034790	-53.756714
C:\Users\cware\Desktop\Steller25Nov\TagTesting25Nov2013\M8.DSG	11-1-2013	14:54:10	173991.000000	3479.820000	0.886719	0.707031	-0.167969	-0.000917	0.090826	0.267890	3.356934	-33.157349	-67.153931
C:\Users\cware\Desktop\Steller25Nov\TagTesting25Nov2013\M8.DSG	11-1-2013	14:54:10	173992.000000	3479.840000	0.910156	0.652344	-0.152344	0.000000	0.099083	0.266055	9.460449	-39.855957	-75.775146
C:\Users\cware\Desktop\Steller25Nov\TagTesting25Nov2013\M8.DSG	11-1-2013	14:54:10	173993.000000	3479.860000	0.945313	0.730469	-0.070313	0.001835	0.104587	0.271560	26.428223	-37.155151	-84.640503
C:\Users\cware\Desktop\Steller25Nov\TagTesting25Nov2013\M8.DSG	11-1-2013	14:54:10	173994.000000	3479.880000	0.953125	0.859375	0.070313	0.002752	0.115596	0.275229	43.319702	-25.527954	-84.350586
C:\Users\cware\Desktop\Steller25Nov\TagTesting25Nov2013\M8.DSG	11-1-2013	14:54:10	173995.000000	3479.900000	0.976563	0.902344	0.207031	0.003670	0.122018	0.276147	53.436279	-10.696411	-80.337524
C:\Users\cware\Desktop\Steller25Nov\TagTesting25Nov2013\M8.DSG	11-1-2013	14:54:10	173996.000000	3479.920000	1.050781	0.894531	0.199219	0.003670	0.137615	0.277064	57.006836	-3.341675	-76.812744
C:\Users\cware\Desktop\Steller25Nov\TagTesting25Nov2013\M8.DSG	11-1-2013	14:54:10	173997.000000	3479.940000	1.207031	0.835938	0.027344	0.003670	0.144954	0.275229	51.315308	18.127441	-75.942993
C:\Users\cware\Desktop\Steller25Nov\TagTesting25Nov2013\M8.DSG	11-1-2013	14:54:10	173998.000000	3479.960000	1.265625	0.707031	-0.089844	0.000917	0.160550	0.271560	30.105591	29.769897	-77.148438
C:\Users\cware\Desktop\Steller25Nov\TagTesting25Nov2013\M8.DSG	11-1-2013	14:54:10	173999.000000	3479.980000	1.320313	0.621094	-0.246094	0.000000	0.166972	0.270642	-17.410278	-0.854492	-81.405640
C:\Users\cware\Desktop\Steller25Nov\TagTesting25Nov2013\M8.DSG	11-1-2013	14:54:10	174000.000000	3480.000000	1.292969	0.511719	-0.398438	-0.000917	0.177064	0.271560	-60.714722	-14.862061	-78.735352
C:\Users\cware\Desktop\Steller25Nov\TagTesting25Nov2013\M8.DSG	11-1-2013	14:54:10	174001.000000	3480.020000	0.921875	0.214844	-0.496094	0.002752	0.177064	0.275229	-111.419678	-35.476685	-60.180664
C:\Users\cware\Desktop\Steller25Nov\TagTesting25Nov2013\M8.DSG	11-1-2013	14:54:10	174002.000000	3480.040000	0.921875	0.214844	-0.496094	0.003670	0.176147	0.279817	-136.352539	-58.090210	-53.421021
C:\Users\cware\Desktop\Steller25Nov\TagTesting25Nov2013\M8.DSG	11-1-2013	14:54:10	174003.000000	3480.060000	0.625000	-0.175781	-0.519531	0.007339	0.173394	0.289908	-144.439697	-44.708252	-39.886475
C:\Users\cware\Desktop\Steller25Nov\TagTesting25Nov2013\M8.DSG	11-1-2013	14:54:10	174004.000000	3480.080000	0.675781	-0.203125	-0.554688	0.011927	0.167890	0.295413	-127.304077	-31.311035	-31.738281
C:\Users\cware\Desktop\Steller25Nov\TagTesting25Nov2013\M8.DSG	11-1-2013	14:54:10	174005.000000	3480.100000	0.832031	-0.250000	-0.539063	0.013761	0.163303	0.300000	-94.100952	-34.515381	-35.919189
C:\Users\cware\Desktop\Steller25Nov\TagTesting25Nov2013\M8.DSG	11-1-2013	14:54:10	174006.000000	3480.120000	0.871094	-0.351563	-0.562500	0.015596	0.163303	0.304587	-64.071655	-28.060913	-40.115356
C:\Users\cware\Desktop\Steller25Nov\TagTesting25Nov2013\M8.DSG	11-1-2013	14:54:10	174007.000000	3480.140000	0.972656	-0.468750	-0.484375	0.021101	0.166972	0.308257	-32.073975	-34.698486	-44.677734
C:\Users\cware\Desktop\Steller25Nov\TagTesting25Nov2013\M8.DSG	11-1-2013	14:54:10	174008.000000	3480.160000	1.035156	-0.609375	-0.468750	0.022936	0.169725	0.311009	-18.859863	-30.303955	-35.629272
C:\Users\cware\Desktop\Steller25Nov\TagTesting25Nov2013\M8.DSG	11-1-2013	14:54:10	174009.000000	3480.180000	1.074219	-0.644531	-0.457031	0.029358	0.175229	0.314679	-15.319824	-33.508301	-20.584106
C:\Users\cware\Desktop\Steller25Nov\TagTesting25Nov2013\M8.DSG	11-1-2013	14:54:10	174010.000000	3480.200000	1.109375	-0.613281	-0.582031	0.031193	0.177064	0.316514	-5.172729	-39.672852	-6.561279
C:\Users\cware\Desktop\Steller25Nov\TagTesting25Nov2013\M8.DSG	11-1-2013	14:54:10	174011.000000	3480.220000	0.945313	-0.585938	-0.621094	0.036697	0.181651	0.318349	3.112793	-11.947632	10.101318
C:\Users\cware\Desktop\Steller25Nov\TagTesting25Nov2013\M8.DSG	11-1-2013	14:54:10	174012.000000	3480.240000	0.839844	-0.515625	-0.578125	0.038532	0.183486	0.319266	-1.770020	7.125854	16.662598
C:\Users\cware\Desktop\Steller25Nov\TagTesting25Nov2013\M8.DSG	11-1-2013	14:54:10	174013.000000	3480.260000	0.800781	-0.492188	-0.593750	0.035780	0.184404	0.317431	2.029419	26.641846	25.375366
C:\Users\cware\Desktop\Steller25Nov\TagTesting25Nov2013\M8.DSG	11-1-2013	14:54:10	174014.000000	3480.280000	0.832031	-0.472656	-0.648438	0.033945	0.184404	0.317431	7.034302	38.696289	27.542114
C:\Users\cware\Desktop\Steller25Nov\TagTesting25Nov2013\M8.DSG	11-1-2013	14:54:10	174015.000000	3480.300000	0.906250	-0.476563	-0.617188	0.029358	0.182569	0.311009	10.360718	47.943115	31.219482
C:\Users\cware\Desktop\Steller25Nov\TagTesting25Nov2013\M8.DSG	11-1-2013	14:54:10	174016.000000	3480.320000	0.960938	-0.449219	-0.566406	0.026606	0.182569	0.310092	5.828857	49.530029	34.790039
C:\Users\cware\Desktop\Steller25Nov\TagTesting25Nov2013\M8.DSG	11-1-2013	14:54:10	174017.000000	3480.340000	0.996094	-0.421875	-0.546875	0.022018	0.177064	0.301835	-1.220703	47.348022	38.192749
C:\Users\cware\Desktop\Steller25Nov\TagTesting25Nov2013\M8.DSG	11-1-2013	14:54:10	174018.000000	3480.360000	1.054688	-0.425781	-0.546875	0.020183	0.175229	0.300917	-1.281738	31.127930	34.423828
C:\Users\cware\Desktop\Steller25Nov\TagTesting25Nov2013\M8.DSG	11-1-2013	14:54:10	174019.000000	3480.380000	1.066406	-0.445313	-0.527344	0.014679	0.169725	0.298165	4.638672	15.579224	28.610229
C:\Users\cware\Desktop\Steller25Nov\TagTesting25Nov2013\M8.DSG	11-1-2013	14:54:10	174020.000000	3480.400000	1.078125	-0.441406	-0.503906	0.014679	0.167890	0.296330	7.492065	0.350952	26.885986
C:\Users\cware\Desktop\Steller25Nov\TagTesting25Nov2013\M8.DSG	11-1-2013	14:54:10	174021.000000	3480.420000	1.058594	-0.421875	-0.472656	0.015596	0.161468	0.294495	11.276245	-6.423950	31.768799
C:\Users\cware\Desktop\Steller25Nov\TagTesting25Nov2013\M8.DSG	11-1-2013	14:54:10	174022.000000	3480.440000	1.031250	-0.375000	-0.437500	0.015596	0.159633	0.295413	14.053345	-7.553101	33.355713
C:\Users\cware\Desktop\Steller25Nov\TagTesting25Nov2013\M8.DSG	11-1-2013	14:54:10	174023.000000	3480.460000	1.066406	-0.339844	-0.460938	0.014679	0.154128	0.294495	22.140503	-12.222290	26.123047
C:\Users\cware\Desktop\Steller25Nov\TagTesting25Nov2013\M8.DSG	11-1-2013	14:54:10	174024.000000	3480.480000	1.074219	-0.390625	-0.503906	0.015596	0.152294	0.294495	24.993896	-8.377075	22.445679
C:\Users\cware\Desktop\Steller25Nov\TagTesting25Nov2013\M8.DSG	11-1-2013	14:54:10	174025.000000	3480.500000	1.015625	-0.457031	-0.542969	0.016514	0.150459	0.293578	27.832031	13.198853	22.796631
C:\Users\cware\Desktop\Steller25Nov\TagTesting25Nov2013\M8.DSG	11-1-2013	14:54:10	174026.000000	3480.520000	1.050781	-0.476563	-0.542969	0.014679	0.147706	0.289908	13.748169	26.809692	26.016235
C:\Users\cware\Desktop\Steller25Nov\TagTesting25Nov2013\M8.DSG	11-1-2013	14:54:10	174027.000000	3480.540000	1.078125	-0.464844	-0.390625	0.012844	0.143119	0.287156	-19.897461	7.873535	45.944214
C:\Users\cware\Desktop\Steller25Nov\TagTesting25Nov2013\M8.DSG	11-1-2013	14:54:10	174028.000000	3480.560000	1.042969	-0.285156	-0.378906	0.013761	0.130275	0.286239	-34.683228	7.171631	59.982300
C:\Users\cware\Desktop\Steller25Nov\TagTesting25Nov2013\M8.DSG	11-1-2013	14:54:10	174029.000000	3480.580000	1.050781	-0.125000	-0.546875	0.013761	0.122936	0.283486	-50.674438	19.744873	64.468384
C:\Users\cware\Desktop\Steller25Nov\TagTesting25Nov2013\M8.DSG	11-1-2013	14:54:10	174030.000000	3480.600000	1.000000	0.070313	-0.523438	0.012844	0.105505	0.287156	-75.729370	44.326782	67.886353
C:\Users\cware\Desktop\Steller25Nov\TagTesting25Nov2013\M8.DSG	11-1-2013	14:54:10	174031.000000	3480.620000	0.863281	0.320313	-0.468750	0.011009	0.093578	0.277064	-100.845337	65.032959	66.970825
C:\Users\cware\Desktop\Steller25Nov\TagTesting25Nov2013\M8.DSG	11-1-2013	14:54:10	174032.000000	3480.640000	0.808594	0.445313	-0.355469	0.008257	0.074312	0.267890	-100.601196	72.540283	65.109253
C:\Users\cware\Desktop\Steller25Nov\TagTesting25Nov2013\M8.DSG	11-1-2013	14:54:10	174033.000000	3480.660000	0.644531	0.531250	-0.253906	0.006422	0.065138	0.262385	-86.029053	73.730469	66.116333
C:\Users\cware\Desktop\Steller25Nov\TagTesting25Nov2013\M8.DSG	11-1-2013	14:54:10	174034.000000	3480.680000	0.707031	0.660156	-0.152344	0.005505	0.046789	0.251376	-62.820435	69.519043	64.712524
C:\Users\cware\Desktop\Steller25Nov\TagTesting25Nov2013\M8.DSG	11-1-2013	14:54:10	174035.000000	3480.700000	0.750000	0.800781	-0.093750	0.004587	0.041284	0.246789	-30.822754	45.593262	53.024292
C:\Users\cware\Desktop\Steller25Nov\TagTesting25Nov2013\M8.DSG	11-1-2013	14:54:10	174036.000000	3480.720000	0.660156	0.722656	-0.125000	0.003670	0.031193	0.241284	-27.359009	36.041260	44.006348
C:\Users\cware\Desktop\Steller25Nov\TagTesting25Nov2013\M8.DSG	11-1-2013	14:54:10	174037.000000	3480.740000	0.531250	0.585938	-0.078125	0.004587	0.027523	0.237615	-42.449951	46.417236	33.035278
C:\Users\cware\Desktop\Steller25Nov\TagTesting25Nov2013\M8.DSG	11-1-2013	14:54:10	174038.000000	3480.760000	0.574219	0.660156	0.019531	0.003670	0.022936	0.233028	-55.404663	62.866211	30.456543
C:\Users\cware\Desktop\Steller25Nov\TagTesting25Nov2013\M8.DSG	11-1-2013	14:54:10	174039.000000	3480.780000	0.789063	0.773438	0.203125	0.001835	0.013761	0.223853	-45.669556	65.582275	34.744263
C:\Users\cware\Desktop\Steller25Nov\TagTesting25Nov2013\M8.DSG	11-1-2013	14:54:10	174040.000000	3480.800000	0.957031	0.792969	0.312500	0.000000	0.008257	0.219266	-29.083252	54.916382	37.185669
C:\Users\cware\Desktop\Steller25Nov\TagTesting25Nov2013\M8.DSG	11-1-2013	14:54:10	174041.000000	3480.820000	1.054688	0.769531	0.332031	-0.000917	0.002752	0.212844	-8.865356	30.548096	30.792236
C:\Users\cware\Desktop\Steller25Nov\TagTesting25Nov2013\M8.DSG	11-1-2013	14:54:10	174042.000000	3480.840000	1.054688	0.765625	0.300781	0.000000	0.000917	0.211927	-0.366211	10.131836	15.350342
C:\Users\cware\Desktop\Steller25Nov\TagTesting25Nov2013\M8.DSG	11-1-2013	14:54:10	174043.000000	3480.860000	0.937500	0.769531	0.222656	0.000917	-0.002752	0.212844	1.464844	-2.975464	-4.226685
C:\Users\cware\Desktop\Steller25Nov\TagTesting25Nov2013\M8.DSG	11-1-2013	14:54:10	174044.000000	3480.880000	0.855469	0.789063	0.210938	0.000917	-0.002752	0.211927	1.388550	-2.929688	-17.364502
C:\Users\cware\Desktop\Steller25Nov\TagTesting25Nov2013\M8.DSG	11-1-2013	14:54:10	174045.000000	3480.900000	0.863281	0.808594	0.222656	0.000917	-0.000917	0.212844	4.455566	1.907349	-27.252197
C:\Users\cware\Desktop\Steller25Nov\TagTesting25Nov2013\M8.DSG	11-1-2013	14:54:10	174046.000000	3480.920000	0.921875	0.796875	0.273438	0.000000	0.000000	0.212844	8.758545	3.524780	-29.953003
C:\Users\cware\Desktop\Steller25Nov\TagTesting25Nov2013\M8.DSG	11-1-2013	14:54:10	174047.000000	3480.940000	0.988281	0.816406	0.316406	-0.002752	0.004587	0.212844	18.417358	-2.059937	-31.890869
C:\Users\cware\Desktop\Steller25Nov\TagTesting25Nov2013\M8.DSG	11-1-2013	14:54:10	174048.000000	3480.960000	1.023438	0.828125	0.281250	-0.003670	0.009174	0.212844	28.320313	-8.209229	-32.516479
C:\Users\cware\Desktop\Steller25Nov\TagTesting25Nov2013\M8.DSG	11-1-2013	14:54:10	174049.000000	3480.980000	1.023438	0.835938	0.242188	-0.004587	0.015596	0.213761	41.397095	-16.693115	-33.782959
C:\Users\cware\Desktop\Steller25Nov\TagTesting25Nov2013\M8.DSG	11-1-2013	14:54:10	174050.000000	3481.000000	1.007813	0.835938	0.195313	-0.004587	0.019266	0.216514	52.612305	-23.880005	-35.217285
C:\Users\cware\Desktop\Steller25Nov\TagTesting25Nov2013\M8.DSG	11-1-2013	14:54:10	174051.000000	3481.020000	0.972656	0.804688	0.171875	-0.006422	0.028440	0.222018	66.162109	-32.318115	-38.116455
C:\Users\cware\Desktop\Steller25Nov\TagTesting25Nov2013\M8.DSG	11-1-2013	14:54:10	174052.000000	3481.040000	0.937500	0.742188	0.148438	-0.006422	0.033945	0.225688	75.271606	-34.484863	-40.283203
C:\Users\cware\Desktop\Steller25Nov\TagTesting25Nov2013\M8.DSG	11-1-2013	14:54:10	174053.000000	3481.060000	0.906250	0.664063	0.164063	-0.006422	0.046789	0.232110	82.931519	-29.968262	-42.846680
C:\Users\cware\Desktop\Steller25Nov\TagTesting25Nov2013\M8.DSG	11-1-2013	14:54:10	174054.000000	3481.080000	0.898438	0.601563	0.156250	-0.007339	0.052294	0.235780	87.921143	-22.384644	-44.052124
C:\Users\cware\Desktop\Steller25Nov\TagTesting25Nov2013\M8.DSG	11-1-2013	14:54:10	174055.000000	3481.100000	0.933594	0.558594	0.093750	-0.007339	0.066972	0.236697	92.239380	-6.942749	-44.204712
C:\Users\cware\Desktop\Steller25Nov\TagTesting25Nov2013\M8.DSG	11-1-2013	14:54:10	174056.000000	3481.120000	0.953125	0.511719	0.019531	-0.009174	0.075229	0.241284	93.505859	8.651733	-43.411255
C:\Users\cware\Desktop\Steller25Nov\TagTesting25Nov2013\M8.DSG	11-1-2013	14:54:10	174057.000000	3481.140000	0.972656	0.492188	-0.062500	-0.012844	0.088991	0.240367	90.301514	20.019531	-46.203613
C:\Users\cware\Desktop\Steller25Nov\TagTesting25Nov2013\M8.DSG	11-1-2013	14:54:10	174058.000000	3481.160000	1.000000	0.500000	-0.113281	-0.015596	0.098165	0.242202	85.266113	21.057129	-52.215576
[truncated: 19,505 more rows]
