# Supplementary material for: Averaged Propulsive Body Acceleration (APBA) Can Be Calculated from Biologging Tags That Incorporate Gyroscopes and Accelerometers to Estimate Swimming Speed, Hydrodynamic Drag and Energy Expenditure for Steller Sea Lions
Source: PLoS One. 2016 Jun 10;11(6):e0157326. doi: 10.1371/journal.pone.0157326 (PMC4902303; doi:10.1371/journal.pone.0157326)
Supplement: S5 Data — Same components as S2. (ZIP) [file pone.0157326.s005.zip › YashaNov_25/M8_PTMP_25_11_13.csv]

FileName	FileDate	FileTime	Sample	Time from Start (s)	Pressure	Temperature
C:\Users\cware\Desktop\Steller25Nov\TagTesting25Nov2013\M8.DSG	11-1-2013	14:54:10	43020.000000	4302.000000	49516.443324	20.000000
C:\Users\cware\Desktop\Steller25Nov\TagTesting25Nov2013\M8.DSG	11-1-2013	14:54:10	43021.000000	4302.100000	49515.268188	20.000000
C:\Users\cware\Desktop\Steller25Nov\TagTesting25Nov2013\M8.DSG	11-1-2013	14:54:10	43022.000000	4302.200000	49524.646913	20.000000
C:\Users\cware\Desktop\Steller25Nov\TagTesting25Nov2013\M8.DSG	11-1-2013	14:54:10	43023.000000	4302.300000	49525.118619	20.000000
C:\Users\cware\Desktop\Steller25Nov\TagTesting25Nov2013\M8.DSG	11-1-2013	14:54:10	43024.000000	4302.400000	49526.935044	20.000000
C:\Users\cware\Desktop\Steller25Nov\TagTesting25Nov2013\M8.DSG	11-1-2013	14:54:10	43025.000000	4302.500000	49528.079721	20.000000
C:\Users\cware\Desktop\Steller25Nov\TagTesting25Nov2013\M8.DSG	11-1-2013	14:54:10	43026.000000	4302.600000	49527.357823	20.000000
C:\Users\cware\Desktop\Steller25Nov\TagTesting25Nov2013\M8.DSG	11-1-2013	14:54:10	43027.000000	4302.700000	49526.063686	20.000000
C:\Users\cware\Desktop\Steller25Nov\TagTesting25Nov2013\M8.DSG	11-1-2013	14:54:10	43028.000000	4302.800000	49526.611095	20.000000
C:\Users\cware\Desktop\Steller25Nov\TagTesting25Nov2013\M8.DSG	11-1-2013	14:54:10	43029.000000	4302.900000	49528.278051	20.000000
C:\Users\cware\Desktop\Steller25Nov\TagTesting25Nov2013\M8.DSG	11-1-2013	14:54:10	43030.000000	4303.000000	49529.124952	20.000000
C:\Users\cware\Desktop\Steller25Nov\TagTesting25Nov2013\M8.DSG	11-1-2013	14:54:10	43031.000000	4303.100000	49521.268867	20.000000
C:\Users\cware\Desktop\Steller25Nov\TagTesting25Nov2013\M8.DSG	11-1-2013	14:54:10	43032.000000	4303.200000	49518.956326	20.000000
C:\Users\cware\Desktop\Steller25Nov\TagTesting25Nov2013\M8.DSG	11-1-2013	14:54:10	43033.000000	4303.300000	49523.550132	20.000000
C:\Users\cware\Desktop\Steller25Nov\TagTesting25Nov2013\M8.DSG	11-1-2013	14:54:10	43034.000000	4303.400000	49526.138320	20.000000
C:\Users\cware\Desktop\Steller25Nov\TagTesting25Nov2013\M8.DSG	11-1-2013	14:54:10	43035.000000	4303.500000	49526.138064	20.000000
C:\Users\cware\Desktop\Steller25Nov\TagTesting25Nov2013\M8.DSG	11-1-2013	14:54:10	43036.000000	4303.600000	49526.536187	20.000000
C:\Users\cware\Desktop\Steller25Nov\TagTesting25Nov2013\M8.DSG	11-1-2013	14:54:10	43037.000000	4303.700000	49527.059095	20.000000
C:\Users\cware\Desktop\Steller25Nov\TagTesting25Nov2013\M8.DSG	11-1-2013	14:54:10	43038.000000	4303.800000	49527.282876	20.000000
C:\Users\cware\Desktop\Steller25Nov\TagTesting25Nov2013\M8.DSG	11-1-2013	14:54:10	43039.000000	4303.900000	49527.108730	20.000000
C:\Users\cware\Desktop\Steller25Nov\TagTesting25Nov2013\M8.DSG	11-1-2013	14:54:10	43040.000000	4304.000000	49527.907291	20.000000
C:\Users\cware\Desktop\Steller25Nov\TagTesting25Nov2013\M8.DSG	11-1-2013	14:54:10	43041.000000	4304.100000	49517.412435	20.000000
C:\Users\cware\Desktop\Steller25Nov\TagTesting25Nov2013\M8.DSG	11-1-2013	14:54:10	43042.000000	4304.200000	49523.101506	20.000000
C:\Users\cware\Desktop\Steller25Nov\TagTesting25Nov2013\M8.DSG	11-1-2013	14:54:10	43043.000000	4304.300000	49528.178322	20.000000
C:\Users\cware\Desktop\Steller25Nov\TagTesting25Nov2013\M8.DSG	11-1-2013	14:54:10	43044.000000	4304.400000	49531.363870	20.000000
C:\Users\cware\Desktop\Steller25Nov\TagTesting25Nov2013\M8.DSG	11-1-2013	14:54:10	43045.000000	4304.500000	49530.243818	20.000000
C:\Users\cware\Desktop\Steller25Nov\TagTesting25Nov2013\M8.DSG	11-1-2013	14:54:10	43046.000000	4304.600000	49531.620456	20.000000
C:\Users\cware\Desktop\Steller25Nov\TagTesting25Nov2013\M8.DSG	11-1-2013	14:54:10	43047.000000	4304.700000	49517.204613	20.000000
C:\Users\cware\Desktop\Steller25Nov\TagTesting25Nov2013\M8.DSG	11-1-2013	14:54:10	43048.000000	4304.800000	49530.765992	20.000000
C:\Users\cware\Desktop\Steller25Nov\TagTesting25Nov2013\M8.DSG	11-1-2013	14:54:10	43049.000000	4304.900000	49532.582439	20.000000
C:\Users\cware\Desktop\Steller25Nov\TagTesting25Nov2013\M8.DSG	11-1-2013	14:54:10	43050.000000	4305.000000	49536.017023	20.000000
C:\Users\cware\Desktop\Steller25Nov\TagTesting25Nov2013\M8.DSG	11-1-2013	14:54:10	43051.000000	4305.100000	49538.082146	20.000000
C:\Users\cware\Desktop\Steller25Nov\TagTesting25Nov2013\M8.DSG	11-1-2013	14:54:10	43052.000000	4305.200000	49542.088566	20.000000
C:\Users\cware\Desktop\Steller25Nov\TagTesting25Nov2013\M8.DSG	11-1-2013	14:54:10	43053.000000	4305.300000	49546.742727	20.000000
C:\Users\cware\Desktop\Steller25Nov\TagTesting25Nov2013\M8.DSG	11-1-2013	14:54:10	43054.000000	4305.400000	49550.059265	20.000000
C:\Users\cware\Desktop\Steller25Nov\TagTesting25Nov2013\M8.DSG	11-1-2013	14:54:10	43055.000000	4305.500000	49526.469640	20.000000
C:\Users\cware\Desktop\Steller25Nov\TagTesting25Nov2013\M8.DSG	11-1-2013	14:54:10	43056.000000	4305.600000	49545.646215	20.000000
C:\Users\cware\Desktop\Steller25Nov\TagTesting25Nov2013\M8.DSG	11-1-2013	14:54:10	43057.000000	4305.700000	49562.769759	20.000000
C:\Users\cware\Desktop\Steller25Nov\TagTesting25Nov2013\M8.DSG	11-1-2013	14:54:10	43058.000000	4305.800000	49567.249608	20.000000
C:\Users\cware\Desktop\Steller25Nov\TagTesting25Nov2013\M8.DSG	11-1-2013	14:54:10	43059.000000	4305.900000	49567.099209	20.000000
C:\Users\cware\Desktop\Steller25Nov\TagTesting25Nov2013\M8.DSG	11-1-2013	14:54:10	43060.000000	4306.000000	49566.575627	20.000000
C:\Users\cware\Desktop\Steller25Nov\TagTesting25Nov2013\M8.DSG	11-1-2013	14:54:10	43061.000000	4306.100000	49568.366868	20.000000
C:\Users\cware\Desktop\Steller25Nov\TagTesting25Nov2013\M8.DSG	11-1-2013	14:54:10	43062.000000	4306.200000	49568.341643	20.000000
C:\Users\cware\Desktop\Steller25Nov\TagTesting25Nov2013\M8.DSG	11-1-2013	14:54:10	43063.000000	4306.300000	49568.990398	20.000000
C:\Users\cware\Desktop\Steller25Nov\TagTesting25Nov2013\M8.DSG	11-1-2013	14:54:10	43064.000000	4306.400000	49539.815510	20.000000
C:\Users\cware\Desktop\Steller25Nov\TagTesting25Nov2013\M8.DSG	11-1-2013	14:54:10	43065.000000	4306.500000	49547.383843	20.000000
C:\Users\cware\Desktop\Steller25Nov\TagTesting25Nov2013\M8.DSG	11-1-2013	14:54:10	43066.000000	4306.600000	49572.672115	20.000000
C:\Users\cware\Desktop\Steller25Nov\TagTesting25Nov2013\M8.DSG	11-1-2013	14:54:10	43067.000000	4306.700000	49531.309175	20.000000
C:\Users\cware\Desktop\Steller25Nov\TagTesting25Nov2013\M8.DSG	11-1-2013	14:54:10	43068.000000	4306.800000	49573.591655	20.000000
C:\Users\cware\Desktop\Steller25Nov\TagTesting25Nov2013\M8.DSG	11-1-2013	14:54:10	43069.000000	4306.900000	49574.417304	20.000000
C:\Users\cware\Desktop\Steller25Nov\TagTesting25Nov2013\M8.DSG	11-1-2013	14:54:10	43070.000000	4307.000000	49531.043035	20.000000
C:\Users\cware\Desktop\Steller25Nov\TagTesting25Nov2013\M8.DSG	11-1-2013	14:54:10	43071.000000	4307.100000	49564.580551	20.000000
C:\Users\cware\Desktop\Steller25Nov\TagTesting25Nov2013\M8.DSG	11-1-2013	14:54:10	43072.000000	4307.200000	49514.454801	20.000000
C:\Users\cware\Desktop\Steller25Nov\TagTesting25Nov2013\M8.DSG	11-1-2013	14:54:10	43073.000000	4307.300000	49516.438365	20.000000
C:\Users\cware\Desktop\Steller25Nov\TagTesting25Nov2013\M8.DSG	11-1-2013	14:54:10	43074.000000	4307.400000	49531.849936	20.000000
C:\Users\cware\Desktop\Steller25Nov\TagTesting25Nov2013\M8.DSG	11-1-2013	14:54:10	43075.000000	4307.500000	49514.206138	20.000000
C:\Users\cware\Desktop\Steller25Nov\TagTesting25Nov2013\M8.DSG	11-1-2013	14:54:10	43076.000000	4307.600000	49514.156438	20.000000
C:\Users\cware\Desktop\Steller25Nov\TagTesting25Nov2013\M8.DSG	11-1-2013	14:54:10	43077.000000	4307.700000	49513.882493	20.000000
C:\Users\cware\Desktop\Steller25Nov\TagTesting25Nov2013\M8.DSG	11-1-2013	14:54:10	43078.000000	4307.800000	49513.957109	20.000000
C:\Users\cware\Desktop\Steller25Nov\TagTesting25Nov2013\M8.DSG	11-1-2013	14:54:10	43079.000000	4307.900000	49514.827807	20.000000
C:\Users\cware\Desktop\Steller25Nov\TagTesting25Nov2013\M8.DSG	11-1-2013	14:54:10	43080.000000	4308.000000	49514.454458	20.000000
C:\Users\cware\Desktop\Steller25Nov\TagTesting25Nov2013\M8.DSG	11-1-2013	14:54:10	43081.000000	4308.100000	49515.126631	20.000000
C:\Users\cware\Desktop\Steller25Nov\TagTesting25Nov2013\M8.DSG	11-1-2013	14:54:10	43082.000000	4308.200000	49513.533709	20.000000
C:\Users\cware\Desktop\Steller25Nov\TagTesting25Nov2013\M8.DSG	11-1-2013	14:54:10	43083.000000	4308.300000	49512.862070	20.000000
C:\Users\cware\Desktop\Steller25Nov\TagTesting25Nov2013\M8.DSG	11-1-2013	14:54:10	43084.000000	4308.400000	49512.737654	20.000000
C:\Users\cware\Desktop\Steller25Nov\TagTesting25Nov2013\M8.DSG	11-1-2013	14:54:10	43085.000000	4308.500000	49512.364474	20.000000
C:\Users\cware\Desktop\Steller25Nov\TagTesting25Nov2013\M8.DSG	11-1-2013	14:54:10	43086.000000	4308.600000	49513.733363	20.000000
C:\Users\cware\Desktop\Steller25Nov\TagTesting25Nov2013\M8.DSG	11-1-2013	14:54:10	43087.000000	4308.700000	49513.509525	20.000000
C:\Users\cware\Desktop\Steller25Nov\TagTesting25Nov2013\M8.DSG	11-1-2013	14:54:10	43088.000000	4308.800000	49513.036607	20.000000
C:\Users\cware\Desktop\Steller25Nov\TagTesting25Nov2013\M8.DSG	11-1-2013	14:54:10	43089.000000	4308.900000	49512.563668	20.000000
C:\Users\cware\Desktop\Steller25Nov\TagTesting25Nov2013\M8.DSG	11-1-2013	14:54:10	43090.000000	4309.000000	49513.111381	20.000000
C:\Users\cware\Desktop\Steller25Nov\TagTesting25Nov2013\M8.DSG	11-1-2013	14:54:10	43091.000000	4309.100000	49513.036707	20.000000
C:\Users\cware\Desktop\Steller25Nov\TagTesting25Nov2013\M8.DSG	11-1-2013	14:54:10	43092.000000	4309.200000	49513.758619	20.000000
C:\Users\cware\Desktop\Steller25Nov\TagTesting25Nov2013\M8.DSG	11-1-2013	14:54:10	43093.000000	4309.300000	49514.082069	20.000000
C:\Users\cware\Desktop\Steller25Nov\TagTesting25Nov2013\M8.DSG	11-1-2013	14:54:10	43094.000000	4309.400000	49513.808362	20.000000
C:\Users\cware\Desktop\Steller25Nov\TagTesting25Nov2013\M8.DSG	11-1-2013	14:54:10	43095.000000	4309.500000	49512.240157	20.000000
C:\Users\cware\Desktop\Steller25Nov\TagTesting25Nov2013\M8.DSG	11-1-2013	14:54:10	43096.000000	4309.600000	49512.937217	20.000000
C:\Users\cware\Desktop\Steller25Nov\TagTesting25Nov2013\M8.DSG	11-1-2013	14:54:10	43097.000000	4309.700000	49512.066028	20.000000
C:\Users\cware\Desktop\Steller25Nov\TagTesting25Nov2013\M8.DSG	11-1-2013	14:54:10	43098.000000	4309.800000	49512.339874	20.000000
C:\Users\cware\Desktop\Steller25Nov\TagTesting25Nov2013\M8.DSG	11-1-2013	14:54:10	43099.000000	4309.900000	49512.912243	20.000000
C:\Users\cware\Desktop\Steller25Nov\TagTesting25Nov2013\M8.DSG	11-1-2013	14:54:10	43100.000000	4310.000000	49512.563511	20.000000
C:\Users\cware\Desktop\Steller25Nov\TagTesting25Nov2013\M8.DSG	11-1-2013	14:54:10	43101.000000	4310.100000	49511.891504	20.000000
C:\Users\cware\Desktop\Steller25Nov\TagTesting25Nov2013\M8.DSG	11-1-2013	14:54:10	43102.000000	4310.200000	49513.409805	20.000000
C:\Users\cware\Desktop\Steller25Nov\TagTesting25Nov2013\M8.DSG	11-1-2013	14:54:10	43103.000000	4310.300000	49514.902954	20.000000
C:\Users\cware\Desktop\Steller25Nov\TagTesting25Nov2013\M8.DSG	11-1-2013	14:54:10	43104.000000	4310.400000	49512.911739	20.000000
C:\Users\cware\Desktop\Steller25Nov\TagTesting25Nov2013\M8.DSG	11-1-2013	14:54:10	43105.000000	4310.500000	49511.567550	20.000000
C:\Users\cware\Desktop\Steller25Nov\TagTesting25Nov2013\M8.DSG	11-1-2013	14:54:10	43106.000000	4310.600000	49511.517421	20.000000
C:\Users\cware\Desktop\Steller25Nov\TagTesting25Nov2013\M8.DSG	11-1-2013	14:54:10	43107.000000	4310.700000	49513.185333	20.000000
C:\Users\cware\Desktop\Steller25Nov\TagTesting25Nov2013\M8.DSG	11-1-2013	14:54:10	43108.000000	4310.800000	49512.413644	20.000000
C:\Users\cware\Desktop\Steller25Nov\TagTesting25Nov2013\M8.DSG	11-1-2013	14:54:10	43109.000000	4310.900000	49512.463482	20.000000
C:\Users\cware\Desktop\Steller25Nov\TagTesting25Nov2013\M8.DSG	11-1-2013	14:54:10	43110.000000	4311.000000	49513.633443	20.000000
C:\Users\cware\Desktop\Steller25Nov\TagTesting25Nov2013\M8.DSG	11-1-2013	14:54:10	43111.000000	4311.100000	49512.911388	20.000000
C:\Users\cware\Desktop\Steller25Nov\TagTesting25Nov2013\M8.DSG	11-1-2013	14:54:10	43112.000000	4311.200000	49512.961318	20.000000
C:\Users\cware\Desktop\Steller25Nov\TagTesting25Nov2013\M8.DSG	11-1-2013	14:54:10	43113.000000	4311.300000	49511.816366	20.000000
C:\Users\cware\Desktop\Steller25Nov\TagTesting25Nov2013\M8.DSG	11-1-2013	14:54:10	43114.000000	4311.400000	49513.334723	20.000000
C:\Users\cware\Desktop\Steller25Nov\TagTesting25Nov2013\M8.DSG	11-1-2013	14:54:10	43115.000000	4311.500000	49513.981809	20.000000
C:\Users\cware\Desktop\Steller25Nov\TagTesting25Nov2013\M8.DSG	11-1-2013	14:54:10	43116.000000	4311.600000	49511.741723	20.000000
C:\Users\cware\Desktop\Steller25Nov\TagTesting25Nov2013\M8.DSG	11-1-2013	14:54:10	43117.000000	4311.700000	49513.459035	20.000000
C:\Users\cware\Desktop\Steller25Nov\TagTesting25Nov2013\M8.DSG	11-1-2013	14:54:10	43118.000000	4311.800000	49511.741506	20.000000
C:\Users\cware\Desktop\Steller25Nov\TagTesting25Nov2013\M8.DSG	11-1-2013	14:54:10	43119.000000	4311.900000	49513.558478	20.000000
C:\Users\cware\Desktop\Steller25Nov\TagTesting25Nov2013\M8.DSG	11-1-2013	14:54:10	43120.000000	4312.000000	49511.990469	20.000000
C:\Users\cware\Desktop\Steller25Nov\TagTesting25Nov2013\M8.DSG	11-1-2013	14:54:10	43121.000000	4312.100000	49512.637729	20.000000
C:\Users\cware\Desktop\Steller25Nov\TagTesting25Nov2013\M8.DSG	11-1-2013	14:54:10	43122.000000	4312.200000	49512.413518	20.000000
C:\Users\cware\Desktop\Steller25Nov\TagTesting25Nov2013\M8.DSG	11-1-2013	14:54:10	43123.000000	4312.300000	49511.915657	20.000000
C:\Users\cware\Desktop\Steller25Nov\TagTesting25Nov2013\M8.DSG	11-1-2013	14:54:10	43124.000000	4312.400000	49512.338740	20.000000
C:\Users\cware\Desktop\Steller25Nov\TagTesting25Nov2013\M8.DSG	11-1-2013	14:54:10	43125.000000	4312.500000	49510.247887	20.000000
C:\Users\cware\Desktop\Steller25Nov\TagTesting25Nov2013\M8.DSG	11-1-2013	14:54:10	43126.000000	4312.600000	49512.064864	20.000000
C:\Users\cware\Desktop\Steller25Nov\TagTesting25Nov2013\M8.DSG	11-1-2013	14:54:10	43127.000000	4312.700000	49512.438348	20.000000
C:\Users\cware\Desktop\Steller25Nov\TagTesting25Nov2013\M8.DSG	11-1-2013	14:54:10	43128.000000	4312.800000	49511.243462	20.000000
C:\Users\cware\Desktop\Steller25Nov\TagTesting25Nov2013\M8.DSG	11-1-2013	14:54:10	43129.000000	4312.900000	49513.110326	20.000000
C:\Users\cware\Desktop\Steller25Nov\TagTesting25Nov2013\M8.DSG	11-1-2013	14:54:10	43130.000000	4313.000000	49512.712124	20.000000
C:\Users\cware\Desktop\Steller25Nov\TagTesting25Nov2013\M8.DSG	11-1-2013	14:54:10	43131.000000	4313.100000	49511.268301	20.000000
C:\Users\cware\Desktop\Steller25Nov\TagTesting25Nov2013\M8.DSG	11-1-2013	14:54:10	43132.000000	4313.200000	49511.467747	20.000000
C:\Users\cware\Desktop\Steller25Nov\TagTesting25Nov2013\M8.DSG	11-1-2013	14:54:10	43133.000000	4313.300000	49511.517099	20.000000
C:\Users\cware\Desktop\Steller25Nov\TagTesting25Nov2013\M8.DSG	11-1-2013	14:54:10	43134.000000	4313.400000	49511.069151	20.000000
C:\Users\cware\Desktop\Steller25Nov\TagTesting25Nov2013\M8.DSG	11-1-2013	14:54:10	43135.000000	4313.500000	49511.517221	20.000000
C:\Users\cware\Desktop\Steller25Nov\TagTesting25Nov2013\M8.DSG	11-1-2013	14:54:10	43136.000000	4313.600000	49513.110221	20.000000
C:\Users\cware\Desktop\Steller25Nov\TagTesting25Nov2013\M8.DSG	11-1-2013	14:54:10	43137.000000	4313.700000	49511.815693	20.000000
C:\Users\cware\Desktop\Steller25Nov\TagTesting25Nov2013\M8.DSG	11-1-2013	14:54:10	43138.000000	4313.800000	49511.566161	20.000000
C:\Users\cware\Desktop\Steller25Nov\TagTesting25Nov2013\M8.DSG	11-1-2013	14:54:10	43139.000000	4313.900000	49521.860743	20.000000
C:\Users\cware\Desktop\Steller25Nov\TagTesting25Nov2013\M8.DSG	11-1-2013	14:54:10	43140.000000	4314.000000	49519.743275	20.000000
C:\Users\cware\Desktop\Steller25Nov\TagTesting25Nov2013\M8.DSG	11-1-2013	14:54:10	43141.000000	4314.100000	49529.964239	20.000000
C:\Users\cware\Desktop\Steller25Nov\TagTesting25Nov2013\M8.DSG	11-1-2013	14:54:10	43142.000000	4314.200000	49543.441909	20.000000
C:\Users\cware\Desktop\Steller25Nov\TagTesting25Nov2013\M8.DSG	11-1-2013	14:54:10	43143.000000	4314.300000	49535.783668	20.000000
C:\Users\cware\Desktop\Steller25Nov\TagTesting25Nov2013\M8.DSG	11-1-2013	14:54:10	43144.000000	4314.400000	49534.318916	20.000000
C:\Users\cware\Desktop\Steller25Nov\TagTesting25Nov2013\M8.DSG	11-1-2013	14:54:10	43145.000000	4314.500000	49538.749583	20.000000
C:\Users\cware\Desktop\Steller25Nov\TagTesting25Nov2013\M8.DSG	11-1-2013	14:54:10	43146.000000	4314.600000	49540.641793	20.000000
C:\Users\cware\Desktop\Steller25Nov\TagTesting25Nov2013\M8.DSG	11-1-2013	14:54:10	43147.000000	4314.700000	49538.527075	20.000000
C:\Users\cware\Desktop\Steller25Nov\TagTesting25Nov2013\M8.DSG	11-1-2013	14:54:10	43148.000000	4314.800000	49536.266938	20.000000
C:\Users\cware\Desktop\Steller25Nov\TagTesting25Nov2013\M8.DSG	11-1-2013	14:54:10	43149.000000	4314.900000	49526.165530	20.000000
C:\Users\cware\Desktop\Steller25Nov\TagTesting25Nov2013\M8.DSG	11-1-2013	14:54:10	43150.000000	4315.000000	49520.863813	20.000000
C:\Users\cware\Desktop\Steller25Nov\TagTesting25Nov2013\M8.DSG	11-1-2013	14:54:10	43151.000000	4315.100000	49525.340954	20.000000
C:\Users\cware\Desktop\Steller25Nov\TagTesting25Nov2013\M8.DSG	11-1-2013	14:54:10	43152.000000	4315.200000	49526.036015	20.000000
C:\Users\cware\Desktop\Steller25Nov\TagTesting25Nov2013\M8.DSG	11-1-2013	14:54:10	43153.000000	4315.300000	49528.025887	20.000000
C:\Users\cware\Desktop\Steller25Nov\TagTesting25Nov2013\M8.DSG	11-1-2013	14:54:10	43154.000000	4315.400000	49528.472020	20.000000
C:\Users\cware\Desktop\Steller25Nov\TagTesting25Nov2013\M8.DSG	11-1-2013	14:54:10	43155.000000	4315.500000	49532.082944	20.000000
C:\Users\cware\Desktop\Steller25Nov\TagTesting25Nov2013\M8.DSG	11-1-2013	14:54:10	43156.000000	4315.600000	49529.023577	20.000000
C:\Users\cware\Desktop\Steller25Nov\TagTesting25Nov2013\M8.DSG	11-1-2013	14:54:10	43157.000000	4315.700000	49531.462609	20.000000
C:\Users\cware\Desktop\Steller25Nov\TagTesting25Nov2013\M8.DSG	11-1-2013	14:54:10	43158.000000	4315.800000	49529.347569	20.000000
C:\Users\cware\Desktop\Steller25Nov\TagTesting25Nov2013\M8.DSG	11-1-2013	14:54:10	43159.000000	4315.900000	49527.083509	20.000000
C:\Users\cware\Desktop\Steller25Nov\TagTesting25Nov2013\M8.DSG	11-1-2013	14:54:10	43160.000000	4316.000000	49526.734920	20.000000
C:\Users\cware\Desktop\Steller25Nov\TagTesting25Nov2013\M8.DSG	11-1-2013	14:54:10	43161.000000	4316.100000	49524.919121	20.000000
C:\Users\cware\Desktop\Steller25Nov\TagTesting25Nov2013\M8.DSG	11-1-2013	14:54:10	43162.000000	4316.200000	49524.694367	20.000000
C:\Users\cware\Desktop\Steller25Nov\TagTesting25Nov2013\M8.DSG	11-1-2013	14:54:10	43163.000000	4316.300000	49520.533506	20.000000
C:\Users\cware\Desktop\Steller25Nov\TagTesting25Nov2013\M8.DSG	11-1-2013	14:54:10	43164.000000	4316.400000	49520.779382	20.000000
C:\Users\cware\Desktop\Steller25Nov\TagTesting25Nov2013\M8.DSG	11-1-2013	14:54:10	43165.000000	4316.500000	49518.908589	20.000000
C:\Users\cware\Desktop\Steller25Nov\TagTesting25Nov2013\M8.DSG	11-1-2013	14:54:10	43166.000000	4316.600000	49519.105286	20.000000
C:\Users\cware\Desktop\Steller25Nov\TagTesting25Nov2013\M8.DSG	11-1-2013	14:54:10	43167.000000	4316.700000	49516.962559	20.000000
C:\Users\cware\Desktop\Steller25Nov\TagTesting25Nov2013\M8.DSG	11-1-2013	14:54:10	43168.000000	4316.800000	49516.636161	20.000000
C:\Users\cware\Desktop\Steller25Nov\TagTesting25Nov2013\M8.DSG	11-1-2013	14:54:10	43169.000000	4316.900000	49516.285784	20.000000
C:\Users\cware\Desktop\Steller25Nov\TagTesting25Nov2013\M8.DSG	11-1-2013	14:54:10	43170.000000	4317.000000	49518.824345	20.000000
C:\Users\cware\Desktop\Steller25Nov\TagTesting25Nov2013\M8.DSG	11-1-2013	14:54:10	43171.000000	4317.100000	49518.351592	20.000000
C:\Users\cware\Desktop\Steller25Nov\TagTesting25Nov2013\M8.DSG	11-1-2013	14:54:10	43172.000000	4317.200000	49519.769993	20.000000
C:\Users\cware\Desktop\Steller25Nov\TagTesting25Nov2013\M8.DSG	11-1-2013	14:54:10	43173.000000	4317.300000	49519.395515	20.000000
C:\Users\cware\Desktop\Steller25Nov\TagTesting25Nov2013\M8.DSG	11-1-2013	14:54:10	43174.000000	4317.400000	49520.963676	20.000000
C:\Users\cware\Desktop\Steller25Nov\TagTesting25Nov2013\M8.DSG	11-1-2013	14:54:10	43175.000000	4317.500000	49522.556788	20.000000
C:\Users\cware\Desktop\Steller25Nov\TagTesting25Nov2013\M8.DSG	11-1-2013	14:54:10	43176.000000	4317.600000	49522.631166	20.000000
C:\Users\cware\Desktop\Steller25Nov\TagTesting25Nov2013\M8.DSG	11-1-2013	14:54:10	43177.000000	4317.700000	49522.855403	20.000000
C:\Users\cware\Desktop\Steller25Nov\TagTesting25Nov2013\M8.DSG	11-1-2013	14:54:10	43178.000000	4317.800000	49524.946145	20.000000
C:\Users\cware\Desktop\Steller25Nov\TagTesting25Nov2013\M8.DSG	11-1-2013	14:54:10	43179.000000	4317.900000	49523.029553	20.000000
C:\Users\cware\Desktop\Steller25Nov\TagTesting25Nov2013\M8.DSG	11-1-2013	14:54:10	43180.000000	4318.000000	49523.552253	20.000000
C:\Users\cware\Desktop\Steller25Nov\TagTesting25Nov2013\M8.DSG	11-1-2013	14:54:10	43181.000000	4318.100000	49523.054570	20.000000
C:\Users\cware\Desktop\Steller25Nov\TagTesting25Nov2013\M8.DSG	11-1-2013	14:54:10	43182.000000	4318.200000	49523.278473	20.000000
C:\Users\cware\Desktop\Steller25Nov\TagTesting25Nov2013\M8.DSG	11-1-2013	14:54:10	43183.000000	4318.300000	49524.697721	20.000000
C:\Users\cware\Desktop\Steller25Nov\TagTesting25Nov2013\M8.DSG	11-1-2013	14:54:10	43184.000000	4318.400000	49524.598183	20.000000
C:\Users\cware\Desktop\Steller25Nov\TagTesting25Nov2013\M8.DSG	11-1-2013	14:54:10	43185.000000	4318.500000	49524.672904	20.000000
C:\Users\cware\Desktop\Steller25Nov\TagTesting25Nov2013\M8.DSG	11-1-2013	14:54:10	43186.000000	4318.600000	49524.971992	20.000000
C:\Users\cware\Desktop\Steller25Nov\TagTesting25Nov2013\M8.DSG	11-1-2013	14:54:10	43187.000000	4318.700000	49524.947162	20.000000
C:\Users\cware\Desktop\Steller25Nov\TagTesting25Nov2013\M8.DSG	11-1-2013	14:54:10	43188.000000	4318.800000	49527.784837	20.000000
C:\Users\cware\Desktop\Steller25Nov\TagTesting25Nov2013\M8.DSG	11-1-2013	14:54:10	43189.000000	4318.900000	49526.366683	20.000000
C:\Users\cware\Desktop\Steller25Nov\TagTesting25Nov2013\M8.DSG	11-1-2013	14:54:10	43190.000000	4319.000000	49527.438742	20.000000
C:\Users\cware\Desktop\Steller25Nov\TagTesting25Nov2013\M8.DSG	11-1-2013	14:54:10	43191.000000	4319.100000	49529.133542	20.000000
C:\Users\cware\Desktop\Steller25Nov\TagTesting25Nov2013\M8.DSG	11-1-2013	14:54:10	43192.000000	4319.200000	49526.893292	20.000000
C:\Users\cware\Desktop\Steller25Nov\TagTesting25Nov2013\M8.DSG	11-1-2013	14:54:10	43193.000000	4319.300000	49527.068789	20.000000
C:\Users\cware\Desktop\Steller25Nov\TagTesting25Nov2013\M8.DSG	11-1-2013	14:54:10	43194.000000	4319.400000	49527.119905	20.000000
C:\Users\cware\Desktop\Steller25Nov\TagTesting25Nov2013\M8.DSG	11-1-2013	14:54:10	43195.000000	4319.500000	49526.199304	20.000000
C:\Users\cware\Desktop\Steller25Nov\TagTesting25Nov2013\M8.DSG	11-1-2013	14:54:10	43196.000000	4319.600000	49525.950041	20.000000
C:\Users\cware\Desktop\Steller25Nov\TagTesting25Nov2013\M8.DSG	11-1-2013	14:54:10	43197.000000	4319.700000	49525.453057	20.000000
C:\Users\cware\Desktop\Steller25Nov\TagTesting25Nov2013\M8.DSG	11-1-2013	14:54:10	43198.000000	4319.800000	49524.782896	20.000000
C:\Users\cware\Desktop\Steller25Nov\TagTesting25Nov2013\M8.DSG	11-1-2013	14:54:10	43199.000000	4319.900000	49526.406884	20.000000
C:\Users\cware\Desktop\Steller25Nov\TagTesting25Nov2013\M8.DSG	11-1-2013	14:54:10	43200.000000	4320.000000	49521.808211	20.000000
C:\Users\cware\Desktop\Steller25Nov\TagTesting25Nov2013\M8.DSG	11-1-2013	14:54:10	43201.000000	4320.100000	49518.623601	20.000000
C:\Users\cware\Desktop\Steller25Nov\TagTesting25Nov2013\M8.DSG	11-1-2013	14:54:10	43202.000000	4320.200000	49518.349916	20.000000
C:\Users\cware\Desktop\Steller25Nov\TagTesting25Nov2013\M8.DSG	11-1-2013	14:54:10	43203.000000	4320.300000	49516.232623	20.000000
C:\Users\cware\Desktop\Steller25Nov\TagTesting25Nov2013\M8.DSG	11-1-2013	14:54:10	43204.000000	4320.400000	49515.432247	20.000000
C:\Users\cware\Desktop\Steller25Nov\TagTesting25Nov2013\M8.DSG	11-1-2013	14:54:10	43205.000000	4320.500000	49518.937015	20.000000
C:\Users\cware\Desktop\Steller25Nov\TagTesting25Nov2013\M8.DSG	11-1-2013	14:54:10	43206.000000	4320.600000	49523.811978	20.000000
C:\Users\cware\Desktop\Steller25Nov\TagTesting25Nov2013\M8.DSG	11-1-2013	14:54:10	43207.000000	4320.700000	49524.853847	20.000000
C:\Users\cware\Desktop\Steller25Nov\TagTesting25Nov2013\M8.DSG	11-1-2013	14:54:10	43208.000000	4320.800000	49527.985260	20.000000
C:\Users\cware\Desktop\Steller25Nov\TagTesting25Nov2013\M8.DSG	11-1-2013	14:54:10	43209.000000	4320.900000	49522.284111	20.000000
C:\Users\cware\Desktop\Steller25Nov\TagTesting25Nov2013\M8.DSG	11-1-2013	14:54:10	43210.000000	4321.000000	49519.995846	20.000000
C:\Users\cware\Desktop\Steller25Nov\TagTesting25Nov2013\M8.DSG	11-1-2013	14:54:10	43211.000000	4321.100000	49515.892729	20.000000
C:\Users\cware\Desktop\Steller25Nov\TagTesting25Nov2013\M8.DSG	11-1-2013	14:54:10	43212.000000	4321.200000	49516.170361	20.000000
C:\Users\cware\Desktop\Steller25Nov\TagTesting25Nov2013\M8.DSG	11-1-2013	14:54:10	43213.000000	4321.300000	49516.273833	20.000000
C:\Users\cware\Desktop\Steller25Nov\TagTesting25Nov2013\M8.DSG	11-1-2013	14:54:10	43214.000000	4321.400000	49516.376207	20.000000
C:\Users\cware\Desktop\Steller25Nov\TagTesting25Nov2013\M8.DSG	11-1-2013	14:54:10	43215.000000	4321.500000	49512.025289	20.000000
C:\Users\cware\Desktop\Steller25Nov\TagTesting25Nov2013\M8.DSG	11-1-2013	14:54:10	43216.000000	4321.600000	49532.511928	20.000000
C:\Users\cware\Desktop\Steller25Nov\TagTesting25Nov2013\M8.DSG	11-1-2013	14:54:10	43217.000000	4321.700000	49523.485858	20.000000
C:\Users\cware\Desktop\Steller25Nov\TagTesting25Nov2013\M8.DSG	11-1-2013	14:54:10	43218.000000	4321.800000	49517.576104	20.000000
C:\Users\cware\Desktop\Steller25Nov\TagTesting25Nov2013\M8.DSG	11-1-2013	14:54:10	43219.000000	4321.900000	49517.533664	20.000000
C:\Users\cware\Desktop\Steller25Nov\TagTesting25Nov2013\M8.DSG	11-1-2013	14:54:10	43220.000000	4322.000000	49516.380953	20.000000
C:\Users\cware\Desktop\Steller25Nov\TagTesting25Nov2013\M8.DSG	11-1-2013	14:54:10	43221.000000	4322.100000	49521.705876	20.000000
C:\Users\cware\Desktop\Steller25Nov\TagTesting25Nov2013\M8.DSG	11-1-2013	14:54:10	43222.000000	4322.200000	49523.523165	20.000000
C:\Users\cware\Desktop\Steller25Nov\TagTesting25Nov2013\M8.DSG	11-1-2013	14:54:10	43223.000000	4322.300000	49523.249589	20.000000
C:\Users\cware\Desktop\Steller25Nov\TagTesting25Nov2013\M8.DSG	11-1-2013	14:54:10	43224.000000	4322.400000	49523.747537	20.000000
C:\Users\cware\Desktop\Steller25Nov\TagTesting25Nov2013\M8.DSG	11-1-2013	14:54:10	43225.000000	4322.500000	49521.706580	20.000000
C:\Users\cware\Desktop\Steller25Nov\TagTesting25Nov2013\M8.DSG	11-1-2013	14:54:10	43226.000000	4322.600000	49521.930726	20.000000
C:\Users\cware\Desktop\Steller25Nov\TagTesting25Nov2013\M8.DSG	11-1-2013	14:54:10	43227.000000	4322.700000	49520.239564	20.000000
C:\Users\cware\Desktop\Steller25Nov\TagTesting25Nov2013\M8.DSG	11-1-2013	14:54:10	43228.000000	4322.800000	49518.424724	20.000000
C:\Users\cware\Desktop\Steller25Nov\TagTesting25Nov2013\M8.DSG	11-1-2013	14:54:10	43229.000000	4322.900000	49519.497061	20.000000
C:\Users\cware\Desktop\Steller25Nov\TagTesting25Nov2013\M8.DSG	11-1-2013	14:54:10	43230.000000	4323.000000	49521.167005	20.000000
C:\Users\cware\Desktop\Steller25Nov\TagTesting25Nov2013\M8.DSG	11-1-2013	14:54:10	43231.000000	4323.100000	49519.876220	20.000000
C:\Users\cware\Desktop\Steller25Nov\TagTesting25Nov2013\M8.DSG	11-1-2013	14:54:10	43232.000000	4323.200000	49518.433869	20.000000
C:\Users\cware\Desktop\Steller25Nov\TagTesting25Nov2013\M8.DSG	11-1-2013	14:54:10	43233.000000	4323.300000	49511.806952	20.000000
C:\Users\cware\Desktop\Steller25Nov\TagTesting25Nov2013\M8.DSG	11-1-2013	14:54:10	43234.000000	4323.400000	49517.777569	20.000000
C:\Users\cware\Desktop\Steller25Nov\TagTesting25Nov2013\M8.DSG	11-1-2013	14:54:10	43235.000000	4323.500000	49521.069104	20.000000
C:\Users\cware\Desktop\Steller25Nov\TagTesting25Nov2013\M8.DSG	11-1-2013	14:54:10	43236.000000	4323.600000	49515.302983	20.000000
C:\Users\cware\Desktop\Steller25Nov\TagTesting25Nov2013\M8.DSG	11-1-2013	14:54:10	43237.000000	4323.700000	49512.889141	20.000000
C:\Users\cware\Desktop\Steller25Nov\TagTesting25Nov2013\M8.DSG	11-1-2013	14:54:10	43238.000000	4323.800000	49512.963949	20.000000
C:\Users\cware\Desktop\Steller25Nov\TagTesting25Nov2013\M8.DSG	11-1-2013	14:54:10	43239.000000	4323.900000	49511.943453	20.000000
C:\Users\cware\Desktop\Steller25Nov\TagTesting25Nov2013\M8.DSG	11-1-2013	14:54:10	43240.000000	4324.000000	49512.167377	20.000000
C:\Users\cware\Desktop\Steller25Nov\TagTesting25Nov2013\M8.DSG	11-1-2013	14:54:10	43241.000000	4324.100000	49512.491070	20.000000
C:\Users\cware\Desktop\Steller25Nov\TagTesting25Nov2013\M8.DSG	11-1-2013	14:54:10	43242.000000	4324.200000	49512.092838	20.000000
C:\Users\cware\Desktop\Steller25Nov\TagTesting25Nov2013\M8.DSG	11-1-2013	14:54:10	43243.000000	4324.300000	49512.565722	20.000000
C:\Users\cware\Desktop\Steller25Nov\TagTesting25Nov2013\M8.DSG	11-1-2013	14:54:10	43244.000000	4324.400000	49510.400256	20.000000
C:\Users\cware\Desktop\Steller25Nov\TagTesting25Nov2013\M8.DSG	11-1-2013	14:54:10	43245.000000	4324.500000	49511.371009	20.000000
C:\Users\cware\Desktop\Steller25Nov\TagTesting25Nov2013\M8.DSG	11-1-2013	14:54:10	43246.000000	4324.600000	49513.860050	20.000000
C:\Users\cware\Desktop\Steller25Nov\TagTesting25Nov2013\M8.DSG	11-1-2013	14:54:10	43247.000000	4324.700000	49513.262642	20.000000
C:\Users\cware\Desktop\Steller25Nov\TagTesting25Nov2013\M8.DSG	11-1-2013	14:54:10	43248.000000	4324.800000	49513.536444	20.000000
C:\Users\cware\Desktop\Steller25Nov\TagTesting25Nov2013\M8.DSG	11-1-2013	14:54:10	43249.000000	4324.900000	49511.221654	20.000000
C:\Users\cware\Desktop\Steller25Nov\TagTesting25Nov2013\M8.DSG	11-1-2013	14:54:10	43250.000000	4325.000000	49511.918583	20.000000
C:\Users\cware\Desktop\Steller25Nov\TagTesting25Nov2013\M8.DSG	11-1-2013	14:54:10	43251.000000	4325.100000	49512.914223	20.000000
C:\Users\cware\Desktop\Steller25Nov\TagTesting25Nov2013\M8.DSG	11-1-2013	14:54:10	43252.000000	4325.200000	49511.968339	20.000000
C:\Users\cware\Desktop\Steller25Nov\TagTesting25Nov2013\M8.DSG	11-1-2013	14:54:10	43253.000000	4325.300000	49512.117517	20.000000
C:\Users\cware\Desktop\Steller25Nov\TagTesting25Nov2013\M8.DSG	11-1-2013	14:54:10	43254.000000	4325.400000	49513.337168	20.000000
C:\Users\cware\Desktop\Steller25Nov\TagTesting25Nov2013\M8.DSG	11-1-2013	14:54:10	43255.000000	4325.500000	49512.889271	20.000000
C:\Users\cware\Desktop\Steller25Nov\TagTesting25Nov2013\M8.DSG	11-1-2013	14:54:10	43256.000000	4325.600000	49512.291880	20.000000
C:\Users\cware\Desktop\Steller25Nov\TagTesting25Nov2013\M8.DSG	11-1-2013	14:54:10	43257.000000	4325.700000	49512.889232	20.000000
C:\Users\cware\Desktop\Steller25Nov\TagTesting25Nov2013\M8.DSG	11-1-2013	14:54:10	43258.000000	4325.800000	49512.491070	20.000000
C:\Users\cware\Desktop\Steller25Nov\TagTesting25Nov2013\M8.DSG	11-1-2013	14:54:10	43259.000000	4325.900000	49513.088404	20.000000
C:\Users\cware\Desktop\Steller25Nov\TagTesting25Nov2013\M8.DSG	11-1-2013	14:54:10	43260.000000	4326.000000	49511.445574	20.000000
C:\Users\cware\Desktop\Steller25Nov\TagTesting25Nov2013\M8.DSG	11-1-2013	14:54:10	43261.000000	4326.100000	49511.868553	20.000000
C:\Users\cware\Desktop\Steller25Nov\TagTesting25Nov2013\M8.DSG	11-1-2013	14:54:10	43262.000000	4326.200000	49513.610861	20.000000
C:\Users\cware\Desktop\Steller25Nov\TagTesting25Nov2013\M8.DSG	11-1-2013	14:54:10	43263.000000	4326.300000	49510.549299	20.000000
C:\Users\cware\Desktop\Steller25Nov\TagTesting25Nov2013\M8.DSG	11-1-2013	14:54:10	43264.000000	4326.400000	49512.266989	20.000000
C:\Users\cware\Desktop\Steller25Nov\TagTesting25Nov2013\M8.DSG	11-1-2013	14:54:10	43265.000000	4326.500000	49512.640108	20.000000
C:\Users\cware\Desktop\Steller25Nov\TagTesting25Nov2013\M8.DSG	11-1-2013	14:54:10	43266.000000	4326.600000	49511.793919	20.000000
C:\Users\cware\Desktop\Steller25Nov\TagTesting25Nov2013\M8.DSG	11-1-2013	14:54:10	43267.000000	4326.700000	49513.088187	20.000000
C:\Users\cware\Desktop\Steller25Nov\TagTesting25Nov2013\M8.DSG	11-1-2013	14:54:10	43268.000000	4326.800000	49511.345940	20.000000
C:\Users\cware\Desktop\Steller25Nov\TagTesting25Nov2013\M8.DSG	11-1-2013	14:54:10	43269.000000	4326.900000	49511.594664	20.000000
C:\Users\cware\Desktop\Steller25Nov\TagTesting25Nov2013\M8.DSG	11-1-2013	14:54:10	43270.000000	4327.000000	49512.689964	20.000000
C:\Users\cware\Desktop\Steller25Nov\TagTesting25Nov2013\M8.DSG	11-1-2013	14:54:10	43271.000000	4327.100000	49512.839363	20.000000
C:\Users\cware\Desktop\Steller25Nov\TagTesting25Nov2013\M8.DSG	11-1-2013	14:54:10	43272.000000	4327.200000	49511.395553	20.000000
C:\Users\cware\Desktop\Steller25Nov\TagTesting25Nov2013\M8.DSG	11-1-2013	14:54:10	43273.000000	4327.300000	49511.271106	20.000000
C:\Users\cware\Desktop\Steller25Nov\TagTesting25Nov2013\M8.DSG	11-1-2013	14:54:10	43274.000000	4327.400000	49512.540531	20.000000
C:\Users\cware\Desktop\Steller25Nov\TagTesting25Nov2013\M8.DSG	11-1-2013	14:54:10	43275.000000	4327.500000	49511.619495	20.000000
C:\Users\cware\Desktop\Steller25Nov\TagTesting25Nov2013\M8.DSG	11-1-2013	14:54:10	43276.000000	4327.600000	49511.470083	20.000000
C:\Users\cware\Desktop\Steller25Nov\TagTesting25Nov2013\M8.DSG	11-1-2013	14:54:10	43277.000000	4327.700000	49512.714573	20.000000
C:\Users\cware\Desktop\Steller25Nov\TagTesting25Nov2013\M8.DSG	11-1-2013	14:54:10	43278.000000	4327.800000	49512.714712	20.000000
C:\Users\cware\Desktop\Steller25Nov\TagTesting25Nov2013\M8.DSG	11-1-2013	14:54:10	43279.000000	4327.900000	49511.818498	20.000000
C:\Users\cware\Desktop\Steller25Nov\TagTesting25Nov2013\M8.DSG	11-1-2013	14:54:10	43280.000000	4328.000000	49511.171316	20.000000
C:\Users\cware\Desktop\Steller25Nov\TagTesting25Nov2013\M8.DSG	11-1-2013	14:54:10	43281.000000	4328.100000	49511.445166	20.000000
C:\Users\cware\Desktop\Steller25Nov\TagTesting25Nov2013\M8.DSG	11-1-2013	14:54:10	43282.000000	4328.200000	49512.266407	20.000000
C:\Users\cware\Desktop\Steller25Nov\TagTesting25Nov2013\M8.DSG	11-1-2013	14:54:10	43283.000000	4328.300000	49511.942918	20.000000
C:\Users\cware\Desktop\Steller25Nov\TagTesting25Nov2013\M8.DSG	11-1-2013	14:54:10	43284.000000	4328.400000	49510.548782	20.000000
C:\Users\cware\Desktop\Steller25Nov\TagTesting25Nov2013\M8.DSG	11-1-2013	14:54:10	43285.000000	4328.500000	49510.673307	20.000000
C:\Users\cware\Desktop\Steller25Nov\TagTesting25Nov2013\M8.DSG	11-1-2013	14:54:10	43286.000000	4328.600000	49510.051034	20.000000
C:\Users\cware\Desktop\Steller25Nov\TagTesting25Nov2013\M8.DSG	11-1-2013	14:54:10	43287.000000	4328.700000	49511.867963	20.000000
C:\Users\cware\Desktop\Steller25Nov\TagTesting25Nov2013\M8.DSG	11-1-2013	14:54:10	43288.000000	4328.800000	49511.743368	20.000000
C:\Users\cware\Desktop\Steller25Nov\TagTesting25Nov2013\M8.DSG	11-1-2013	14:54:10	43289.000000	4328.900000	49513.062606	20.000000
C:\Users\cware\Desktop\Steller25Nov\TagTesting25Nov2013\M8.DSG	11-1-2013	14:54:10	43290.000000	4329.000000	49511.096191	20.000000
C:\Users\cware\Desktop\Steller25Nov\TagTesting25Nov2013\M8.DSG	11-1-2013	14:54:10	43291.000000	4329.100000	49511.618883	20.000000
C:\Users\cware\Desktop\Steller25Nov\TagTesting25Nov2013\M8.DSG	11-1-2013	14:54:10	43292.000000	4329.200000	49511.992154	20.000000
C:\Users\cware\Desktop\Steller25Nov\TagTesting25Nov2013\M8.DSG	11-1-2013	14:54:10	43293.000000	4329.300000	49510.523504	20.000000
C:\Users\cware\Desktop\Steller25Nov\TagTesting25Nov2013\M8.DSG	11-1-2013	14:54:10	43294.000000	4329.400000	49511.568796	20.000000
C:\Users\cware\Desktop\Steller25Nov\TagTesting25Nov2013\M8.DSG	11-1-2013	14:54:10	43295.000000	4329.500000	49510.399027	20.000000
C:\Users\cware\Desktop\Steller25Nov\TagTesting25Nov2013\M8.DSG	11-1-2013	14:54:10	43296.000000	4329.600000	49512.390225	20.000000
C:\Users\cware\Desktop\Steller25Nov\TagTesting25Nov2013\M8.DSG	11-1-2013	14:54:10	43297.000000	4329.700000	49511.568592	20.000000
C:\Users\cware\Desktop\Steller25Nov\TagTesting25Nov2013\M8.DSG	11-1-2013	14:54:10	43298.000000	4329.800000	49512.116422	20.000000
C:\Users\cware\Desktop\Steller25Nov\TagTesting25Nov2013\M8.DSG	11-1-2013	14:54:10	43299.000000	4329.900000	49511.095713	20.000000
C:\Users\cware\Desktop\Steller25Nov\TagTesting25Nov2013\M8.DSG	11-1-2013	14:54:10	43300.000000	4330.000000	49511.593553	20.000000
C:\Users\cware\Desktop\Steller25Nov\TagTesting25Nov2013\M8.DSG	11-1-2013	14:54:10	43301.000000	4330.100000	49511.244960	20.000000
C:\Users\cware\Desktop\Steller25Nov\TagTesting25Nov2013\M8.DSG	11-1-2013	14:54:10	43302.000000	4330.200000	49510.821889	20.000000
C:\Users\cware\Desktop\Steller25Nov\TagTesting25Nov2013\M8.DSG	11-1-2013	14:54:10	43303.000000	4330.300000	49509.875993	20.000000
C:\Users\cware\Desktop\Steller25Nov\TagTesting25Nov2013\M8.DSG	11-1-2013	14:54:10	43304.000000	4330.400000	49511.394346	20.000000
C:\Users\cware\Desktop\Steller25Nov\TagTesting25Nov2013\M8.DSG	11-1-2013	14:54:10	43305.000000	4330.500000	49511.294590	20.000000
C:\Users\cware\Desktop\Steller25Nov\TagTesting25Nov2013\M8.DSG	11-1-2013	14:54:10	43306.000000	4330.600000	49511.145396	20.000000
C:\Users\cware\Desktop\Steller25Nov\TagTesting25Nov2013\M8.DSG	11-1-2013	14:54:10	43307.000000	4330.700000	49509.626778	20.000000
C:\Users\cware\Desktop\Steller25Nov\TagTesting25Nov2013\M8.DSG	11-1-2013	14:54:10	43308.000000	4330.800000	49511.767448	20.000000
C:\Users\cware\Desktop\Steller25Nov\TagTesting25Nov2013\M8.DSG	11-1-2013	14:54:10	43309.000000	4330.900000	49511.045675	20.000000
C:\Users\cware\Desktop\Steller25Nov\TagTesting25Nov2013\M8.DSG	11-1-2013	14:54:10	43310.000000	4331.000000	49512.041406	20.000000
C:\Users\cware\Desktop\Steller25Nov\TagTesting25Nov2013\M8.DSG	11-1-2013	14:54:10	43311.000000	4331.100000	49511.643704	20.000000
C:\Users\cware\Desktop\Steller25Nov\TagTesting25Nov2013\M8.DSG	11-1-2013	14:54:10	43312.000000	4331.200000	49509.926344	20.000000
C:\Users\cware\Desktop\Steller25Nov\TagTesting25Nov2013\M8.DSG	11-1-2013	14:54:10	43313.000000	4331.300000	49511.693313	20.000000
C:\Users\cware\Desktop\Steller25Nov\TagTesting25Nov2013\M8.DSG	11-1-2013	14:54:10	43314.000000	4331.400000	49513.758714	20.000000
C:\Users\cware\Desktop\Steller25Nov\TagTesting25Nov2013\M8.DSG	11-1-2013	14:54:10	43315.000000	4331.500000	49511.070401	20.000000
C:\Users\cware\Desktop\Steller25Nov\TagTesting25Nov2013\M8.DSG	11-1-2013	14:54:10	43316.000000	4331.600000	49511.145018	20.000000
C:\Users\cware\Desktop\Steller25Nov\TagTesting25Nov2013\M8.DSG	11-1-2013	14:54:10	43317.000000	4331.700000	49511.169757	20.000000
C:\Users\cware\Desktop\Steller25Nov\TagTesting25Nov2013\M8.DSG	11-1-2013	14:54:10	43318.000000	4331.800000	49510.298464	20.000000
C:\Users\cware\Desktop\Steller25Nov\TagTesting25Nov2013\M8.DSG	11-1-2013	14:54:10	43319.000000	4331.900000	49511.990994	20.000000
C:\Users\cware\Desktop\Steller25Nov\TagTesting25Nov2013\M8.DSG	11-1-2013	14:54:10	43320.000000	4332.000000	49511.294009	20.000000
C:\Users\cware\Desktop\Steller25Nov\TagTesting25Nov2013\M8.DSG	11-1-2013	14:54:10	43321.000000	4332.100000	49510.870868	20.000000
C:\Users\cware\Desktop\Steller25Nov\TagTesting25Nov2013\M8.DSG	11-1-2013	14:54:10	43322.000000	4332.200000	49511.642250	20.000000
C:\Users\cware\Desktop\Steller25Nov\TagTesting25Nov2013\M8.DSG	11-1-2013	14:54:10	43323.000000	4332.300000	49512.712580	20.000000
C:\Users\cware\Desktop\Steller25Nov\TagTesting25Nov2013\M8.DSG	11-1-2013	14:54:10	43324.000000	4332.400000	49511.965834	20.000000
C:\Users\cware\Desktop\Steller25Nov\TagTesting25Nov2013\M8.DSG	11-1-2013	14:54:10	43325.000000	4332.500000	49512.115142	20.000000
C:\Users\cware\Desktop\Steller25Nov\TagTesting25Nov2013\M8.DSG	11-1-2013	14:54:10	43326.000000	4332.600000	49512.488456	20.000000
C:\Users\cware\Desktop\Steller25Nov\TagTesting25Nov2013\M8.DSG	11-1-2013	14:54:10	43327.000000	4332.700000	49512.438709	20.000000
C:\Users\cware\Desktop\Steller25Nov\TagTesting25Nov2013\M8.DSG	11-1-2013	14:54:10	43328.000000	4332.800000	49512.164824	20.000000
C:\Users\cware\Desktop\Steller25Nov\TagTesting25Nov2013\M8.DSG	11-1-2013	14:54:10	43329.000000	4332.900000	49510.746231	20.000000
C:\Users\cware\Desktop\Steller25Nov\TagTesting25Nov2013\M8.DSG	11-1-2013	14:54:10	43330.000000	4333.000000	49510.945038	20.000000
C:\Users\cware\Desktop\Steller25Nov\TagTesting25Nov2013\M8.DSG	11-1-2013	14:54:10	43331.000000	4333.100000	49511.841166	20.000000
C:\Users\cware\Desktop\Steller25Nov\TagTesting25Nov2013\M8.DSG	11-1-2013	14:54:10	43332.000000	4333.200000	49511.816270	20.000000
C:\Users\cware\Desktop\Steller25Nov\TagTesting25Nov2013\M8.DSG	11-1-2013	14:54:10	43333.000000	4333.300000	49511.940604	20.000000
C:\Users\cware\Desktop\Steller25Nov\TagTesting25Nov2013\M8.DSG	11-1-2013	14:54:10	43334.000000	4333.400000	49511.193967	20.000000
C:\Users\cware\Desktop\Steller25Nov\TagTesting25Nov2013\M8.DSG	11-1-2013	14:54:10	43335.000000	4333.500000	49512.164598	20.000000
C:\Users\cware\Desktop\Steller25Nov\TagTesting25Nov2013\M8.DSG	11-1-2013	14:54:10	43336.000000	4333.600000	49512.040186	20.000000
C:\Users\cware\Desktop\Steller25Nov\TagTesting25Nov2013\M8.DSG	11-1-2013	14:54:10	43337.000000	4333.700000	49511.442830	20.000000
C:\Users\cware\Desktop\Steller25Nov\TagTesting25Nov2013\M8.DSG	11-1-2013	14:54:10	43338.000000	4333.800000	49511.542147	20.000000
C:\Users\cware\Desktop\Steller25Nov\TagTesting25Nov2013\M8.DSG	11-1-2013	14:54:10	43339.000000	4333.900000	49511.815784	20.000000
C:\Users\cware\Desktop\Steller25Nov\TagTesting25Nov2013\M8.DSG	11-1-2013	14:54:10	43340.000000	4334.000000	49510.695862	20.000000
C:\Users\cware\Desktop\Steller25Nov\TagTesting25Nov2013\M8.DSG	11-1-2013	14:54:10	43341.000000	4334.100000	49510.472020	20.000000
C:\Users\cware\Desktop\Steller25Nov\TagTesting25Nov2013\M8.DSG	11-1-2013	14:54:10	43342.000000	4334.200000	49511.791080	20.000000
C:\Users\cware\Desktop\Steller25Nov\TagTesting25Nov2013\M8.DSG	11-1-2013	14:54:10	43343.000000	4334.300000	49510.098358	20.000000
C:\Users\cware\Desktop\Steller25Nov\TagTesting25Nov2013\M8.DSG	11-1-2013	14:54:10	43344.000000	4334.400000	49511.168546	20.000000
C:\Users\cware\Desktop\Steller25Nov\TagTesting25Nov2013\M8.DSG	11-1-2013	14:54:10	43345.000000	4334.500000	49511.516921	20.000000
C:\Users\cware\Desktop\Steller25Nov\TagTesting25Nov2013\M8.DSG	11-1-2013	14:54:10	43346.000000	4334.600000	49512.860972	20.000000
C:\Users\cware\Desktop\Steller25Nov\TagTesting25Nov2013\M8.DSG	11-1-2013	14:54:10	43347.000000	4334.700000	49511.715994	20.000000
C:\Users\cware\Desktop\Steller25Nov\TagTesting25Nov2013\M8.DSG	11-1-2013	14:54:10	43348.000000	4334.800000	49511.068929	20.000000
C:\Users\cware\Desktop\Steller25Nov\TagTesting25Nov2013\M8.DSG	11-1-2013	14:54:10	43349.000000	4334.900000	49510.620789	20.000000
C:\Users\cware\Desktop\Steller25Nov\TagTesting25Nov2013\M8.DSG	11-1-2013	14:54:10	43350.000000	4335.000000	49511.989800	20.000000
C:\Users\cware\Desktop\Steller25Nov\TagTesting25Nov2013\M8.DSG	11-1-2013	14:54:10	43351.000000	4335.100000	49511.641242	20.000000
C:\Users\cware\Desktop\Steller25Nov\TagTesting25Nov2013\M8.DSG	11-1-2013	14:54:10	43352.000000	4335.200000	49508.604627	20.000000
C:\Users\cware\Desktop\Steller25Nov\TagTesting25Nov2013\M8.DSG	11-1-2013	14:54:10	43353.000000	4335.300000	49511.591365	20.000000
C:\Users\cware\Desktop\Steller25Nov\TagTesting25Nov2013\M8.DSG	11-1-2013	14:54:10	43354.000000	4335.400000	49511.168051	20.000000
C:\Users\cware\Desktop\Steller25Nov\TagTesting25Nov2013\M8.DSG	11-1-2013	14:54:10	43355.000000	4335.500000	49510.296945	20.000000
C:\Users\cware\Desktop\Steller25Nov\TagTesting25Nov2013\M8.DSG	11-1-2013	14:54:10	43356.000000	4335.600000	49510.296888	20.000000
C:\Users\cware\Desktop\Steller25Nov\TagTesting25Nov2013\M8.DSG	11-1-2013	14:54:10	43357.000000	4335.700000	49512.686408	20.000000
C:\Users\cware\Desktop\Steller25Nov\TagTesting25Nov2013\M8.DSG	11-1-2013	14:54:10	43358.000000	4335.800000	49511.790385	20.000000
C:\Users\cware\Desktop\Steller25Nov\TagTesting25Nov2013\M8.DSG	11-1-2013	14:54:10	43359.000000	4335.900000	49509.375878	20.000000
C:\Users\cware\Desktop\Steller25Nov\TagTesting25Nov2013\M8.DSG	11-1-2013	14:54:10	43360.000000	4336.000000	49512.412641	20.000000
C:\Users\cware\Desktop\Steller25Nov\TagTesting25Nov2013\M8.DSG	11-1-2013	14:54:10	43361.000000	4336.100000	49511.889723	20.000000
C:\Users\cware\Desktop\Steller25Nov\TagTesting25Nov2013\M8.DSG	11-1-2013	14:54:10	43362.000000	4336.200000	49511.566130	20.000000
C:\Users\cware\Desktop\Steller25Nov\TagTesting25Nov2013\M8.DSG	11-1-2013	14:54:10	43363.000000	4336.300000	49511.292029	20.000000
C:\Users\cware\Desktop\Steller25Nov\TagTesting25Nov2013\M8.DSG	11-1-2013	14:54:10	43364.000000	4336.400000	49512.237934	20.000000
C:\Users\cware\Desktop\Steller25Nov\TagTesting25Nov2013\M8.DSG	11-1-2013	14:54:10	43365.000000	4336.500000	49511.141866	20.000000
C:\Users\cware\Desktop\Steller25Nov\TagTesting25Nov2013\M8.DSG	11-1-2013	14:54:10	43366.000000	4336.600000	49520.948040	20.000000
C:\Users\cware\Desktop\Steller25Nov\TagTesting25Nov2013\M8.DSG	11-1-2013	14:54:10	43367.000000	4336.700000	49515.747081	20.000000
C:\Users\cware\Desktop\Steller25Nov\TagTesting25Nov2013\M8.DSG	11-1-2013	14:54:10	43368.000000	4336.800000	49515.298997	20.000000
C:\Users\cware\Desktop\Steller25Nov\TagTesting25Nov2013\M8.DSG	11-1-2013	14:54:10	43369.000000	4336.900000	49512.486676	20.000000
C:\Users\cware\Desktop\Steller25Nov\TagTesting25Nov2013\M8.DSG	11-1-2013	14:54:10	43370.000000	4337.000000	49511.964128	20.000000
C:\Users\cware\Desktop\Steller25Nov\TagTesting25Nov2013\M8.DSG	11-1-2013	14:54:10	43371.000000	4337.100000	49509.972774	20.000000
C:\Users\cware\Desktop\Steller25Nov\TagTesting25Nov2013\M8.DSG	11-1-2013	14:54:10	43372.000000	4337.200000	49511.316920	20.000000
C:\Users\cware\Desktop\Steller25Nov\TagTesting25Nov2013\M8.DSG	11-1-2013	14:54:10	43373.000000	4337.300000	49510.744420	20.000000
C:\Users\cware\Desktop\Steller25Nov\TagTesting25Nov2013\M8.DSG	11-1-2013	14:54:10	43374.000000	4337.400000	49510.943462	20.000000
C:\Users\cware\Desktop\Steller25Nov\TagTesting25Nov2013\M8.DSG	11-1-2013	14:54:10	43375.000000	4337.500000	49510.072121	20.000000
C:\Users\cware\Desktop\Steller25Nov\TagTesting25Nov2013\M8.DSG	11-1-2013	14:54:10	43376.000000	4337.600000	49510.470292	20.000000
C:\Users\cware\Desktop\Steller25Nov\TagTesting25Nov2013\M8.DSG	11-1-2013	14:54:10	43377.000000	4337.700000	49510.743795	20.000000
C:\Users\cware\Desktop\Steller25Nov\TagTesting25Nov2013\M8.DSG	11-1-2013	14:54:10	43378.000000	4337.800000	49511.215050	20.000000
C:\Users\cware\Desktop\Steller25Nov\TagTesting25Nov2013\M8.DSG	11-1-2013	14:54:10	43379.000000	4337.900000	49531.662684	20.000000
C:\Users\cware\Desktop\Steller25Nov\TagTesting25Nov2013\M8.DSG	11-1-2013	14:54:10	43380.000000	4338.000000	49540.102791	20.000000
C:\Users\cware\Desktop\Steller25Nov\TagTesting25Nov2013\M8.DSG	11-1-2013	14:54:10	43381.000000	4338.100000	49536.523225	20.000000
C:\Users\cware\Desktop\Steller25Nov\TagTesting25Nov2013\M8.DSG	11-1-2013	14:54:10	43382.000000	4338.200000	49520.244654	20.000000
C:\Users\cware\Desktop\Steller25Nov\TagTesting25Nov2013\M8.DSG	11-1-2013	14:54:10	43383.000000	4338.300000	49518.221987	20.000000
C:\Users\cware\Desktop\Steller25Nov\TagTesting25Nov2013\M8.DSG	11-1-2013	14:54:10	43384.000000	4338.400000	49518.203075	20.000000
C:\Users\cware\Desktop\Steller25Nov\TagTesting25Nov2013\M8.DSG	11-1-2013	14:54:10	43385.000000	4338.500000	49520.690961	20.000000
C:\Users\cware\Desktop\Steller25Nov\TagTesting25Nov2013\M8.DSG	11-1-2013	14:54:10	43386.000000	4338.600000	49513.805166	20.000000
C:\Users\cware\Desktop\Steller25Nov\TagTesting25Nov2013\M8.DSG	11-1-2013	14:54:10	43387.000000	4338.700000	49514.228411	20.000000
C:\Users\cware\Desktop\Steller25Nov\TagTesting25Nov2013\M8.DSG	11-1-2013	14:54:10	43388.000000	4338.800000	49512.012863	20.000000
C:\Users\cware\Desktop\Steller25Nov\TagTesting25Nov2013\M8.DSG	11-1-2013	14:54:10	43389.000000	4338.900000	49511.639523	20.000000
C:\Users\cware\Desktop\Steller25Nov\TagTesting25Nov2013\M8.DSG	11-1-2013	14:54:10	43390.000000	4339.000000	49512.926058	20.000000
C:\Users\cware\Desktop\Steller25Nov\TagTesting25Nov2013\M8.DSG	11-1-2013	14:54:10	43391.000000	4339.100000	49513.400500	20.000000
C:\Users\cware\Desktop\Steller25Nov\TagTesting25Nov2013\M8.DSG	11-1-2013	14:54:10	43392.000000	4339.200000	49512.358478	20.000000
C:\Users\cware\Desktop\Steller25Nov\TagTesting25Nov2013\M8.DSG	11-1-2013	14:54:10	43393.000000	4339.300000	49512.783367	20.000000
C:\Users\cware\Desktop\Steller25Nov\TagTesting25Nov2013\M8.DSG	11-1-2013	14:54:10	43394.000000	4339.400000	49512.758641	20.000000
C:\Users\cware\Desktop\Steller25Nov\TagTesting25Nov2013\M8.DSG	11-1-2013	14:54:10	43395.000000	4339.500000	49512.730637	20.000000
C:\Users\cware\Desktop\Steller25Nov\TagTesting25Nov2013\M8.DSG	11-1-2013	14:54:10	43396.000000	4339.600000	49514.148475	20.000000
C:\Users\cware\Desktop\Steller25Nov\TagTesting25Nov2013\M8.DSG	11-1-2013	14:54:10	43397.000000	4339.700000	49513.730150	20.000000
C:\Users\cware\Desktop\Steller25Nov\TagTesting25Nov2013\M8.DSG	11-1-2013	14:54:10	43398.000000	4339.800000	49511.564502	20.000000
C:\Users\cware\Desktop\Steller25Nov\TagTesting25Nov2013\M8.DSG	11-1-2013	14:54:10	43399.000000	4339.900000	49512.684472	20.000000
C:\Users\cware\Desktop\Steller25Nov\TagTesting25Nov2013\M8.DSG	11-1-2013	14:54:10	43400.000000	4340.000000	49513.306819	20.000000
C:\Users\cware\Desktop\Steller25Nov\TagTesting25Nov2013\M8.DSG	11-1-2013	14:54:10	43401.000000	4340.100000	49512.460361	20.000000
C:\Users\cware\Desktop\Steller25Nov\TagTesting25Nov2013\M8.DSG	11-1-2013	14:54:10	43402.000000	4340.200000	49512.833801	20.000000
C:\Users\cware\Desktop\Steller25Nov\TagTesting25Nov2013\M8.DSG	11-1-2013	14:54:10	43403.000000	4340.300000	49512.136655	20.000000
C:\Users\cware\Desktop\Steller25Nov\TagTesting25Nov2013\M8.DSG	11-1-2013	14:54:10	43404.000000	4340.400000	49513.157060	20.000000
C:\Users\cware\Desktop\Steller25Nov\TagTesting25Nov2013\M8.DSG	11-1-2013	14:54:10	43405.000000	4340.500000	49511.981689	20.000000
C:\Users\cware\Desktop\Steller25Nov\TagTesting25Nov2013\M8.DSG	11-1-2013	14:54:10	43406.000000	4340.600000	49514.194453	20.000000
C:\Users\cware\Desktop\Steller25Nov\TagTesting25Nov2013\M8.DSG	11-1-2013	14:54:10	43407.000000	4340.700000	49521.781535	20.000000
C:\Users\cware\Desktop\Steller25Nov\TagTesting25Nov2013\M8.DSG	11-1-2013	14:54:10	43408.000000	4340.800000	49523.795864	20.000000
C:\Users\cware\Desktop\Steller25Nov\TagTesting25Nov2013\M8.DSG	11-1-2013	14:54:10	43409.000000	4340.900000	49524.921514	20.000000
C:\Users\cware\Desktop\Steller25Nov\TagTesting25Nov2013\M8.DSG	11-1-2013	14:54:10	43410.000000	4341.000000	49514.450724	20.000000
C:\Users\cware\Desktop\Steller25Nov\TagTesting25Nov2013\M8.DSG	11-1-2013	14:54:10	43411.000000	4341.100000	49512.036235	20.000000
C:\Users\cware\Desktop\Steller25Nov\TagTesting25Nov2013\M8.DSG	11-1-2013	14:54:10	43412.000000	4341.200000	49511.588191	20.000000
C:\Users\cware\Desktop\Steller25Nov\TagTesting25Nov2013\M8.DSG	11-1-2013	14:54:10	43413.000000	4341.300000	49511.563313	20.000000
C:\Users\cware\Desktop\Steller25Nov\TagTesting25Nov2013\M8.DSG	11-1-2013	14:54:10	43414.000000	4341.400000	49511.613082	20.000000
C:\Users\cware\Desktop\Steller25Nov\TagTesting25Nov2013\M8.DSG	11-1-2013	14:54:10	43415.000000	4341.500000	49512.110952	20.000000
C:\Users\cware\Desktop\Steller25Nov\TagTesting25Nov2013\M8.DSG	11-1-2013	14:54:10	43416.000000	4341.600000	49511.139981	20.000000
C:\Users\cware\Desktop\Steller25Nov\TagTesting25Nov2013\M8.DSG	11-1-2013	14:54:10	43417.000000	4341.700000	49511.164560	20.000000
C:\Users\cware\Desktop\Steller25Nov\TagTesting25Nov2013\M8.DSG	11-1-2013	14:54:10	43418.000000	4341.800000	49510.641825	20.000000
C:\Users\cware\Desktop\Steller25Nov\TagTesting25Nov2013\M8.DSG	11-1-2013	14:54:10	43419.000000	4341.900000	49512.582849	20.000000
C:\Users\cware\Desktop\Steller25Nov\TagTesting25Nov2013\M8.DSG	11-1-2013	14:54:10	43420.000000	4342.000000	49525.248056	20.000000
C:\Users\cware\Desktop\Steller25Nov\TagTesting25Nov2013\M8.DSG	11-1-2013	14:54:10	43421.000000	4342.100000	49562.611606	20.000000
C:\Users\cware\Desktop\Steller25Nov\TagTesting25Nov2013\M8.DSG	11-1-2013	14:54:10	43422.000000	4342.200000	49563.243420	20.000000
C:\Users\cware\Desktop\Steller25Nov\TagTesting25Nov2013\M8.DSG	11-1-2013	14:54:10	43423.000000	4342.300000	49551.335508	20.000000
C:\Users\cware\Desktop\Steller25Nov\TagTesting25Nov2013\M8.DSG	11-1-2013	14:54:10	43424.000000	4342.400000	49565.660664	20.000000
C:\Users\cware\Desktop\Steller25Nov\TagTesting25Nov2013\M8.DSG	11-1-2013	14:54:10	43425.000000	4342.500000	49555.593340	20.000000
C:\Users\cware\Desktop\Steller25Nov\TagTesting25Nov2013\M8.DSG	11-1-2013	14:54:10	43426.000000	4342.600000	49511.462749	20.000000
C:\Users\cware\Desktop\Steller25Nov\TagTesting25Nov2013\M8.DSG	11-1-2013	14:54:10	43427.000000	4342.700000	49510.417401	20.000000
C:\Users\cware\Desktop\Steller25Nov\TagTesting25Nov2013\M8.DSG	11-1-2013	14:54:10	43428.000000	4342.800000	49509.919688	20.000000
C:\Users\cware\Desktop\Steller25Nov\TagTesting25Nov2013\M8.DSG	11-1-2013	14:54:10	43429.000000	4342.900000	49509.396714	20.000000
C:\Users\cware\Desktop\Steller25Nov\TagTesting25Nov2013\M8.DSG	11-1-2013	14:54:10	43430.000000	4343.000000	49510.193073	20.000000
C:\Users\cware\Desktop\Steller25Nov\TagTesting25Nov2013\M8.DSG	11-1-2013	14:54:10	43431.000000	4343.100000	49509.247055	20.000000
C:\Users\cware\Desktop\Steller25Nov\TagTesting25Nov2013\M8.DSG	11-1-2013	14:54:10	43432.000000	4343.200000	49512.482551	20.000000
C:\Users\cware\Desktop\Steller25Nov\TagTesting25Nov2013\M8.DSG	11-1-2013	14:54:10	43433.000000	4343.300000	49511.471984	20.000000
C:\Users\cware\Desktop\Steller25Nov\TagTesting25Nov2013\M8.DSG	11-1-2013	14:54:10	43434.000000	4343.400000	49522.592697	20.000000
C:\Users\cware\Desktop\Steller25Nov\TagTesting25Nov2013\M8.DSG	11-1-2013	14:54:10	43435.000000	4343.500000	49524.823996	20.000000
C:\Users\cware\Desktop\Steller25Nov\TagTesting25Nov2013\M8.DSG	11-1-2013	14:54:10	43436.000000	4343.600000	49575.654320	20.000000
C:\Users\cware\Desktop\Steller25Nov\TagTesting25Nov2013\M8.DSG	11-1-2013	14:54:10	43437.000000	4343.700000	49539.705535	20.000000
C:\Users\cware\Desktop\Steller25Nov\TagTesting25Nov2013\M8.DSG	11-1-2013	14:54:10	43438.000000	4343.800000	49552.087851	20.000000
C:\Users\cware\Desktop\Steller25Nov\TagTesting25Nov2013\M8.DSG	11-1-2013	14:54:10	43439.000000	4343.900000	49538.314177	20.000000
C:\Users\cware\Desktop\Steller25Nov\TagTesting25Nov2013\M8.DSG	11-1-2013	14:54:10	43440.000000	4344.000000	49520.397305	20.000000
C:\Users\cware\Desktop\Steller25Nov\TagTesting25Nov2013\M8.DSG	11-1-2013	14:54:10	43441.000000	4344.100000	49510.242347	20.000000
C:\Users\cware\Desktop\Steller25Nov\TagTesting25Nov2013\M8.DSG	11-1-2013	14:54:10	43442.000000	4344.200000	49510.814756	20.000000
C:\Users\cware\Desktop\Steller25Nov\TagTesting25Nov2013\M8.DSG	11-1-2013	14:54:10	43443.000000	4344.300000	49510.963859	20.000000
C:\Users\cware\Desktop\Steller25Nov\TagTesting25Nov2013\M8.DSG	11-1-2013	14:54:10	43444.000000	4344.400000	49511.038337	20.000000
C:\Users\cware\Desktop\Steller25Nov\TagTesting25Nov2013\M8.DSG	11-1-2013	14:54:10	43445.000000	4344.500000	49509.345495	20.000000
C:\Users\cware\Desktop\Steller25Nov\TagTesting25Nov2013\M8.DSG	11-1-2013	14:54:10	43446.000000	4344.600000	49509.320456	20.000000
C:\Users\cware\Desktop\Steller25Nov\TagTesting25Nov2013\M8.DSG	11-1-2013	14:54:10	43447.000000	4344.700000	49509.071571	20.000000
C:\Users\cware\Desktop\Steller25Nov\TagTesting25Nov2013\M8.DSG	11-1-2013	14:54:10	43448.000000	4344.800000	49508.672697	20.000000
C:\Users\cware\Desktop\Steller25Nov\TagTesting25Nov2013\M8.DSG	11-1-2013	14:54:10	43449.000000	4344.900000	49531.913524	20.000000
C:\Users\cware\Desktop\Steller25Nov\TagTesting25Nov2013\M8.DSG	11-1-2013	14:54:10	43450.000000	4345.000000	49554.066479	20.000000
C:\Users\cware\Desktop\Steller25Nov\TagTesting25Nov2013\M8.DSG	11-1-2013	14:54:10	43451.000000	4345.100000	49555.777890	20.000000
C:\Users\cware\Desktop\Steller25Nov\TagTesting25Nov2013\M8.DSG	11-1-2013	14:54:10	43452.000000	4345.200000	49548.467645	20.000000
C:\Users\cware\Desktop\Steller25Nov\TagTesting25Nov2013\M8.DSG	11-1-2013	14:54:10	43453.000000	4345.300000	49537.540862	20.000000
C:\Users\cware\Desktop\Steller25Nov\TagTesting25Nov2013\M8.DSG	11-1-2013	14:54:10	43454.000000	4345.400000	49538.275818	20.000000
C:\Users\cware\Desktop\Steller25Nov\TagTesting25Nov2013\M8.DSG	11-1-2013	14:54:10	43455.000000	4345.500000	49510.564256	20.000000
C:\Users\cware\Desktop\Steller25Nov\TagTesting25Nov2013\M8.DSG	11-1-2013	14:54:10	43456.000000	4345.600000	49511.087486	20.000000
C:\Users\cware\Desktop\Steller25Nov\TagTesting25Nov2013\M8.DSG	11-1-2013	14:54:10	43457.000000	4345.700000	49509.494468	20.000000
C:\Users\cware\Desktop\Steller25Nov\TagTesting25Nov2013\M8.DSG	11-1-2013	14:54:10	43458.000000	4345.800000	49510.241305	20.000000
C:\Users\cware\Desktop\Steller25Nov\TagTesting25Nov2013\M8.DSG	11-1-2013	14:54:10	43459.000000	4345.900000	49509.294922	20.000000
C:\Users\cware\Desktop\Steller25Nov\TagTesting25Nov2013\M8.DSG	11-1-2013	14:54:10	43460.000000	4346.000000	49509.369305	20.000000
C:\Users\cware\Desktop\Steller25Nov\TagTesting25Nov2013\M8.DSG	11-1-2013	14:54:10	43461.000000	4346.100000	49511.360076	20.000000
C:\Users\cware\Desktop\Steller25Nov\TagTesting25Nov2013\M8.DSG	11-1-2013	14:54:10	43462.000000	4346.200000	49559.075876	20.000000
C:\Users\cware\Desktop\Steller25Nov\TagTesting25Nov2013\M8.DSG	11-1-2013	14:54:10	43463.000000	4346.300000	49547.819334	20.000000
C:\Users\cware\Desktop\Steller25Nov\TagTesting25Nov2013\M8.DSG	11-1-2013	14:54:10	43464.000000	4346.400000	49566.353985	20.000000
C:\Users\cware\Desktop\Steller25Nov\TagTesting25Nov2013\M8.DSG	11-1-2013	14:54:10	43465.000000	4346.500000	49515.715911	20.000000
C:\Users\cware\Desktop\Steller25Nov\TagTesting25Nov2013\M8.DSG	11-1-2013	14:54:10	43466.000000	4346.600000	49510.489300	20.000000
C:\Users\cware\Desktop\Steller25Nov\TagTesting25Nov2013\M8.DSG	11-1-2013	14:54:10	43467.000000	4346.700000	49510.140894	20.000000
C:\Users\cware\Desktop\Steller25Nov\TagTesting25Nov2013\M8.DSG	11-1-2013	14:54:10	43468.000000	4346.800000	49511.559739	20.000000
C:\Users\cware\Desktop\Steller25Nov\TagTesting25Nov2013\M8.DSG	11-1-2013	14:54:10	43469.000000	4346.900000	49507.999903	20.000000
C:\Users\cware\Desktop\Steller25Nov\TagTesting25Nov2013\M8.DSG	11-1-2013	14:54:10	43470.000000	4347.000000	49510.936901	20.000000
C:\Users\cware\Desktop\Steller25Nov\TagTesting25Nov2013\M8.DSG	11-1-2013	14:54:10	43471.000000	4347.100000	49509.916206	20.000000
C:\Users\cware\Desktop\Steller25Nov\TagTesting25Nov2013\M8.DSG	11-1-2013	14:54:10	43472.000000	4347.200000	49509.841363	20.000000
C:\Users\cware\Desktop\Steller25Nov\TagTesting25Nov2013\M8.DSG	11-1-2013	14:54:10	43473.000000	4347.300000	49508.970261	20.000000
C:\Users\cware\Desktop\Steller25Nov\TagTesting25Nov2013\M8.DSG	11-1-2013	14:54:10	43474.000000	4347.400000	49508.845693	20.000000
C:\Users\cware\Desktop\Steller25Nov\TagTesting25Nov2013\M8.DSG	11-1-2013	14:54:10	43475.000000	4347.500000	49510.413772	20.000000
C:\Users\cware\Desktop\Steller25Nov\TagTesting25Nov2013\M8.DSG	11-1-2013	14:54:10	43476.000000	4347.600000	49510.338864	20.000000
C:\Users\cware\Desktop\Steller25Nov\TagTesting25Nov2013\M8.DSG	11-1-2013	14:54:10	43477.000000	4347.700000	49511.259683	20.000000
C:\Users\cware\Desktop\Steller25Nov\TagTesting25Nov2013\M8.DSG	11-1-2013	14:54:10	43478.000000	4347.800000	49510.388794	20.000000
C:\Users\cware\Desktop\Steller25Nov\TagTesting25Nov2013\M8.DSG	11-1-2013	14:54:10	43479.000000	4347.900000	49509.890728	20.000000
C:\Users\cware\Desktop\Steller25Nov\TagTesting25Nov2013\M8.DSG	11-1-2013	14:54:10	43480.000000	4348.000000	49506.629942	20.000000
C:\Users\cware\Desktop\Steller25Nov\TagTesting25Nov2013\M8.DSG	11-1-2013	14:54:10	43481.000000	4348.100000	49508.919654	20.000000
C:\Users\cware\Desktop\Steller25Nov\TagTesting25Nov2013\M8.DSG	11-1-2013	14:54:10	43482.000000	4348.200000	49508.670648	20.000000
C:\Users\cware\Desktop\Steller25Nov\TagTesting25Nov2013\M8.DSG	11-1-2013	14:54:10	43483.000000	4348.300000	49509.466794	20.000000
C:\Users\cware\Desktop\Steller25Nov\TagTesting25Nov2013\M8.DSG	11-1-2013	14:54:10	43484.000000	4348.400000	49510.537285	20.000000
C:\Users\cware\Desktop\Steller25Nov\TagTesting25Nov2013\M8.DSG	11-1-2013	14:54:10	43485.000000	4348.500000	49510.163658	20.000000
C:\Users\cware\Desktop\Steller25Nov\TagTesting25Nov2013\M8.DSG	11-1-2013	14:54:10	43486.000000	4348.600000	49510.163311	20.000000
C:\Users\cware\Desktop\Steller25Nov\TagTesting25Nov2013\M8.DSG	11-1-2013	14:54:10	43487.000000	4348.700000	49511.208576	20.000000
C:\Users\cware\Desktop\Steller25Nov\TagTesting25Nov2013\M8.DSG	11-1-2013	14:54:10	43488.000000	4348.800000	49510.685650	20.000000
C:\Users\cware\Desktop\Steller25Nov\TagTesting25Nov2013\M8.DSG	11-1-2013	14:54:10	43489.000000	4348.900000	49509.864513	20.000000
C:\Users\cware\Desktop\Steller25Nov\TagTesting25Nov2013\M8.DSG	11-1-2013	14:54:10	43490.000000	4349.000000	49511.631403	20.000000
C:\Users\cware\Desktop\Steller25Nov\TagTesting25Nov2013\M8.DSG	11-1-2013	14:54:10	43491.000000	4349.100000	49513.871624	20.000000
C:\Users\cware\Desktop\Steller25Nov\TagTesting25Nov2013\M8.DSG	11-1-2013	14:54:10	43492.000000	4349.200000	49510.461461	20.000000
C:\Users\cware\Desktop\Steller25Nov\TagTesting25Nov2013\M8.DSG	11-1-2013	14:54:10	43493.000000	4349.300000	49509.366309	20.000000
C:\Users\cware\Desktop\Steller25Nov\TagTesting25Nov2013\M8.DSG	11-1-2013	14:54:10	43494.000000	4349.400000	49510.088116	20.000000
C:\Users\cware\Desktop\Steller25Nov\TagTesting25Nov2013\M8.DSG	11-1-2013	14:54:10	43495.000000	4349.500000	49511.208320	20.000000
C:\Users\cware\Desktop\Steller25Nov\TagTesting25Nov2013\M8.DSG	11-1-2013	14:54:10	43496.000000	4349.600000	49510.138029	20.000000
C:\Users\cware\Desktop\Steller25Nov\TagTesting25Nov2013\M8.DSG	11-1-2013	14:54:10	43497.000000	4349.700000	49510.486235	20.000000
C:\Users\cware\Desktop\Steller25Nov\TagTesting25Nov2013\M8.DSG	11-1-2013	14:54:10	43498.000000	4349.800000	49511.133169	20.000000
C:\Users\cware\Desktop\Steller25Nov\TagTesting25Nov2013\M8.DSG	11-1-2013	14:54:10	43499.000000	4349.900000	49510.984022	20.000000
C:\Users\cware\Desktop\Steller25Nov\TagTesting25Nov2013\M8.DSG	11-1-2013	14:54:10	43500.000000	4350.000000	49510.386228	20.000000
C:\Users\cware\Desktop\Steller25Nov\TagTesting25Nov2013\M8.DSG	11-1-2013	14:54:10	43501.000000	4350.100000	49510.236868	20.000000
C:\Users\cware\Desktop\Steller25Nov\TagTesting25Nov2013\M8.DSG	11-1-2013	14:54:10	43502.000000	4350.200000	49510.485692	20.000000
C:\Users\cware\Desktop\Steller25Nov\TagTesting25Nov2013\M8.DSG	11-1-2013	14:54:10	43503.000000	4350.300000	49511.779825	20.000000
C:\Users\cware\Desktop\Steller25Nov\TagTesting25Nov2013\M8.DSG	11-1-2013	14:54:10	43504.000000	4350.400000	49511.331664	20.000000
C:\Users\cware\Desktop\Steller25Nov\TagTesting25Nov2013\M8.DSG	11-1-2013	14:54:10	43505.000000	4350.500000	49509.788403	20.000000
C:\Users\cware\Desktop\Steller25Nov\TagTesting25Nov2013\M8.DSG	11-1-2013	14:54:10	43506.000000	4350.600000	49510.908311	20.000000
C:\Users\cware\Desktop\Steller25Nov\TagTesting25Nov2013\M8.DSG	11-1-2013	14:54:10	43507.000000	4350.700000	49512.650705	20.000000
C:\Users\cware\Desktop\Steller25Nov\TagTesting25Nov2013\M8.DSG	11-1-2013	14:54:10	43508.000000	4350.800000	49511.231743	20.000000
C:\Users\cware\Desktop\Steller25Nov\TagTesting25Nov2013\M8.DSG	11-1-2013	14:54:10	43509.000000	4350.900000	49511.580284	20.000000
C:\Users\cware\Desktop\Steller25Nov\TagTesting25Nov2013\M8.DSG	11-1-2013	14:54:10	43510.000000	4351.000000	49512.078067	20.000000
C:\Users\cware\Desktop\Steller25Nov\TagTesting25Nov2013\M8.DSG	11-1-2013	14:54:10	43511.000000	4351.100000	49510.335308	20.000000
C:\Users\cware\Desktop\Steller25Nov\TagTesting25Nov2013\M8.DSG	11-1-2013	14:54:10	43512.000000	4351.200000	49511.629506	20.000000
C:\Users\cware\Desktop\Steller25Nov\TagTesting25Nov2013\M8.DSG	11-1-2013	14:54:10	43513.000000	4351.300000	49511.306208	20.000000
C:\Users\cware\Desktop\Steller25Nov\TagTesting25Nov2013\M8.DSG	11-1-2013	14:54:10	43514.000000	4351.400000	49510.857925	20.000000
C:\Users\cware\Desktop\Steller25Nov\TagTesting25Nov2013\M8.DSG	11-1-2013	14:54:10	43515.000000	4351.500000	49510.384947	20.000000
C:\Users\cware\Desktop\Steller25Nov\TagTesting25Nov2013\M8.DSG	11-1-2013	14:54:10	43516.000000	4351.600000	49511.505068	20.000000
C:\Users\cware\Desktop\Steller25Nov\TagTesting25Nov2013\M8.DSG	11-1-2013	14:54:10	43517.000000	4351.700000	49511.629393	20.000000
C:\Users\cware\Desktop\Steller25Nov\TagTesting25Nov2013\M8.DSG	11-1-2013	14:54:10	43518.000000	4351.800000	49511.305605	20.000000
C:\Users\cware\Desktop\Steller25Nov\TagTesting25Nov2013\M8.DSG	11-1-2013	14:54:10	43519.000000	4351.900000	49510.085850	20.000000
C:\Users\cware\Desktop\Steller25Nov\TagTesting25Nov2013\M8.DSG	11-1-2013	14:54:10	43520.000000	4352.000000	49512.151737	20.000000
C:\Users\cware\Desktop\Steller25Nov\TagTesting25Nov2013\M8.DSG	11-1-2013	14:54:10	43521.000000	4352.100000	49509.214388	20.000000
C:\Users\cware\Desktop\Steller25Nov\TagTesting25Nov2013\M8.DSG	11-1-2013	14:54:10	43522.000000	4352.200000	49509.463186	20.000000
C:\Users\cware\Desktop\Steller25Nov\TagTesting25Nov2013\M8.DSG	11-1-2013	14:54:10	43523.000000	4352.300000	49510.135220	20.000000
C:\Users\cware\Desktop\Steller25Nov\TagTesting25Nov2013\M8.DSG	11-1-2013	14:54:10	43524.000000	4352.400000	49508.890552	20.000000
C:\Users\cware\Desktop\Steller25Nov\TagTesting25Nov2013\M8.DSG	11-1-2013	14:54:10	43525.000000	4352.500000	49509.711862	20.000000
C:\Users\cware\Desktop\Steller25Nov\TagTesting25Nov2013\M8.DSG	11-1-2013	14:54:10	43526.000000	4352.600000	49510.781910	20.000000
C:\Users\cware\Desktop\Steller25Nov\TagTesting25Nov2013\M8.DSG	11-1-2013	14:54:10	43527.000000	4352.700000	49509.736567	20.000000
C:\Users\cware\Desktop\Steller25Nov\TagTesting25Nov2013\M8.DSG	11-1-2013	14:54:10	43528.000000	4352.800000	49509.188793	20.000000
C:\Users\cware\Desktop\Steller25Nov\TagTesting25Nov2013\M8.DSG	11-1-2013	14:54:10	43529.000000	4352.900000	49511.105156	20.000000
C:\Users\cware\Desktop\Steller25Nov\TagTesting25Nov2013\M8.DSG	11-1-2013	14:54:10	43530.000000	4353.000000	49511.304241	20.000000
C:\Users\cware\Desktop\Steller25Nov\TagTesting25Nov2013\M8.DSG	11-1-2013	14:54:10	43531.000000	4353.100000	49510.855906	20.000000
C:\Users\cware\Desktop\Steller25Nov\TagTesting25Nov2013\M8.DSG	11-1-2013	14:54:10	43532.000000	4353.200000	49511.527936	20.000000
C:\Users\cware\Desktop\Steller25Nov\TagTesting25Nov2013\M8.DSG	11-1-2013	14:54:10	43533.000000	4353.300000	49510.109165	20.000000
C:\Users\cware\Desktop\Steller25Nov\TagTesting25Nov2013\M8.DSG	11-1-2013	14:54:10	43534.000000	4353.400000	49512.100540	20.000000
C:\Users\cware\Desktop\Steller25Nov\TagTesting25Nov2013\M8.DSG	11-1-2013	14:54:10	43535.000000	4353.500000	49510.134086	20.000000
C:\Users\cware\Desktop\Steller25Nov\TagTesting25Nov2013\M8.DSG	11-1-2013	14:54:10	43536.000000	4353.600000	49509.063674	20.000000
C:\Users\cware\Desktop\Steller25Nov\TagTesting25Nov2013\M8.DSG	11-1-2013	14:54:10	43537.000000	4353.700000	49508.789563	20.000000
C:\Users\cware\Desktop\Steller25Nov\TagTesting25Nov2013\M8.DSG	11-1-2013	14:54:10	43538.000000	4353.800000	49508.515774	20.000000
C:\Users\cware\Desktop\Steller25Nov\TagTesting25Nov2013\M8.DSG	11-1-2013	14:54:10	43539.000000	4353.900000	49508.814064	20.000000
C:\Users\cware\Desktop\Steller25Nov\TagTesting25Nov2013\M8.DSG	11-1-2013	14:54:10	43540.000000	4354.000000	49510.257808	20.000000
C:\Users\cware\Desktop\Steller25Nov\TagTesting25Nov2013\M8.DSG	11-1-2013	14:54:10	43541.000000	4354.100000	49509.884277	20.000000
C:\Users\cware\Desktop\Steller25Nov\TagTesting25Nov2013\M8.DSG	11-1-2013	14:54:10	43542.000000	4354.200000	49509.535714	20.000000
C:\Users\cware\Desktop\Steller25Nov\TagTesting25Nov2013\M8.DSG	11-1-2013	14:54:10	43543.000000	4354.300000	49510.954307	20.000000
C:\Users\cware\Desktop\Steller25Nov\TagTesting25Nov2013\M8.DSG	11-1-2013	14:54:10	43544.000000	4354.400000	49509.659727	20.000000
C:\Users\cware\Desktop\Steller25Nov\TagTesting25Nov2013\M8.DSG	11-1-2013	14:54:10	43545.000000	4354.500000	49511.526251	20.000000
C:\Users\cware\Desktop\Steller25Nov\TagTesting25Nov2013\M8.DSG	11-1-2013	14:54:10	43546.000000	4354.600000	49511.824692	20.000000
C:\Users\cware\Desktop\Steller25Nov\TagTesting25Nov2013\M8.DSG	11-1-2013	14:54:10	43547.000000	4354.700000	49510.978295	20.000000
C:\Users\cware\Desktop\Steller25Nov\TagTesting25Nov2013\M8.DSG	11-1-2013	14:54:10	43548.000000	4354.800000	49510.903743	20.000000
C:\Users\cware\Desktop\Steller25Nov\TagTesting25Nov2013\M8.DSG	11-1-2013	14:54:10	43549.000000	4354.900000	49510.580324	20.000000
C:\Users\cware\Desktop\Steller25Nov\TagTesting25Nov2013\M8.DSG	11-1-2013	14:54:10	43550.000000	4355.000000	49510.182292	20.000000
C:\Users\cware\Desktop\Steller25Nov\TagTesting25Nov2013\M8.DSG	11-1-2013	14:54:10	43551.000000	4355.100000	49510.032829	20.000000
C:\Users\cware\Desktop\Steller25Nov\TagTesting25Nov2013\M8.DSG	11-1-2013	14:54:10	43552.000000	4355.200000	49509.659432	20.000000
C:\Users\cware\Desktop\Steller25Nov\TagTesting25Nov2013\M8.DSG	11-1-2013	14:54:10	43553.000000	4355.300000	49509.260879	20.000000
C:\Users\cware\Desktop\Steller25Nov\TagTesting25Nov2013\M8.DSG	11-1-2013	14:54:10	43554.000000	4355.400000	49510.007560	20.000000
C:\Users\cware\Desktop\Steller25Nov\TagTesting25Nov2013\M8.DSG	11-1-2013	14:54:10	43555.000000	4355.500000	49509.210810	20.000000
C:\Users\cware\Desktop\Steller25Nov\TagTesting25Nov2013\M8.DSG	11-1-2013	14:54:10	43556.000000	4355.600000	49510.056990	20.000000
C:\Users\cware\Desktop\Steller25Nov\TagTesting25Nov2013\M8.DSG	11-1-2013	14:54:10	43557.000000	4355.700000	49510.056843	20.000000
C:\Users\cware\Desktop\Steller25Nov\TagTesting25Nov2013\M8.DSG	11-1-2013	14:54:10	43558.000000	4355.800000	49511.176816	20.000000
C:\Users\cware\Desktop\Steller25Nov\TagTesting25Nov2013\M8.DSG	11-1-2013	14:54:10	43559.000000	4355.900000	49510.678886	20.000000
C:\Users\cware\Desktop\Steller25Nov\TagTesting25Nov2013\M8.DSG	11-1-2013	14:54:10	43560.000000	4356.000000	49509.882240	20.000000
C:\Users\cware\Desktop\Steller25Nov\TagTesting25Nov2013\M8.DSG	11-1-2013	14:54:10	43561.000000	4356.100000	49511.002018	20.000000
C:\Users\cware\Desktop\Steller25Nov\TagTesting25Nov2013\M8.DSG	11-1-2013	14:54:10	43562.000000	4356.200000	49509.085452	20.000000
C:\Users\cware\Desktop\Steller25Nov\TagTesting25Nov2013\M8.DSG	11-1-2013	14:54:10	43563.000000	4356.300000	49510.728381	20.000000
C:\Users\cware\Desktop\Steller25Nov\TagTesting25Nov2013\M8.DSG	11-1-2013	14:54:10	43564.000000	4356.400000	49510.578813	20.000000
C:\Users\cware\Desktop\Steller25Nov\TagTesting25Nov2013\M8.DSG	11-1-2013	14:54:10	43565.000000	4356.500000	49510.529018	20.000000
C:\Users\cware\Desktop\Steller25Nov\TagTesting25Nov2013\M8.DSG	11-1-2013	14:54:10	43566.000000	4356.600000	49511.499575	20.000000
C:\Users\cware\Desktop\Steller25Nov\TagTesting25Nov2013\M8.DSG	11-1-2013	14:54:10	43567.000000	4356.700000	49507.989879	20.000000
C:\Users\cware\Desktop\Steller25Nov\TagTesting25Nov2013\M8.DSG	11-1-2013	14:54:10	43568.000000	4356.800000	49508.811250	20.000000
C:\Users\cware\Desktop\Steller25Nov\TagTesting25Nov2013\M8.DSG	11-1-2013	14:54:10	43569.000000	4356.900000	49510.453715	20.000000
C:\Users\cware\Desktop\Steller25Nov\TagTesting25Nov2013\M8.DSG	11-1-2013	14:54:10	43570.000000	4357.000000	49510.030545	20.000000
C:\Users\cware\Desktop\Steller25Nov\TagTesting25Nov2013\M8.DSG	11-1-2013	14:54:10	43571.000000	4357.100000	49510.602897	20.000000
C:\Users\cware\Desktop\Steller25Nov\TagTesting25Nov2013\M8.DSG	11-1-2013	14:54:10	43572.000000	4357.200000	49508.909959	20.000000
C:\Users\cware\Desktop\Steller25Nov\TagTesting25Nov2013\M8.DSG	11-1-2013	14:54:10	43573.000000	4357.300000	49509.457698	20.000000
C:\Users\cware\Desktop\Steller25Nov\TagTesting25Nov2013\M8.DSG	11-1-2013	14:54:10	43574.000000	4357.400000	49510.826500	20.000000
C:\Users\cware\Desktop\Steller25Nov\TagTesting25Nov2013\M8.DSG	11-1-2013	14:54:10	43575.000000	4357.500000	49508.959689	20.000000
C:\Users\cware\Desktop\Steller25Nov\TagTesting25Nov2013\M8.DSG	11-1-2013	14:54:10	43576.000000	4357.600000	49510.627263	20.000000
C:\Users\cware\Desktop\Steller25Nov\TagTesting25Nov2013\M8.DSG	11-1-2013	14:54:10	43577.000000	4357.700000	49510.726731	20.000000
C:\Users\cware\Desktop\Steller25Nov\TagTesting25Nov2013\M8.DSG	11-1-2013	14:54:10	43578.000000	4357.800000	49511.074807	20.000000
C:\Users\cware\Desktop\Steller25Nov\TagTesting25Nov2013\M8.DSG	11-1-2013	14:54:10	43579.000000	4357.900000	49508.809479	20.000000
C:\Users\cware\Desktop\Steller25Nov\TagTesting25Nov2013\M8.DSG	11-1-2013	14:54:10	43580.000000	4358.000000	49510.701163	20.000000
C:\Users\cware\Desktop\Steller25Nov\TagTesting25Nov2013\M8.DSG	11-1-2013	14:54:10	43581.000000	4358.100000	49511.099112	20.000000
C:\Users\cware\Desktop\Steller25Nov\TagTesting25Nov2013\M8.DSG	11-1-2013	14:54:10	43582.000000	4358.200000	49509.381601	20.000000
C:\Users\cware\Desktop\Steller25Nov\TagTesting25Nov2013\M8.DSG	11-1-2013	14:54:10	43583.000000	4358.300000	49510.626225	20.000000
C:\Users\cware\Desktop\Steller25Nov\TagTesting25Nov2013\M8.DSG	11-1-2013	14:54:10	43584.000000	4358.400000	49509.281698	20.000000
C:\Users\cware\Desktop\Steller25Nov\TagTesting25Nov2013\M8.DSG	11-1-2013	14:54:10	43585.000000	4358.500000	49510.899732	20.000000
C:\Users\cware\Desktop\Steller25Nov\TagTesting25Nov2013\M8.DSG	11-1-2013	14:54:10	43586.000000	4358.600000	49511.546813	20.000000
C:\Users\cware\Desktop\Steller25Nov\TagTesting25Nov2013\M8.DSG	11-1-2013	14:54:10	43587.000000	4358.700000	49510.600761	20.000000
C:\Users\cware\Desktop\Steller25Nov\TagTesting25Nov2013\M8.DSG	11-1-2013	14:54:10	43588.000000	4358.800000	49510.700351	20.000000
C:\Users\cware\Desktop\Steller25Nov\TagTesting25Nov2013\M8.DSG	11-1-2013	14:54:10	43589.000000	4358.900000	49510.849780	20.000000
C:\Users\cware\Desktop\Steller25Nov\TagTesting25Nov2013\M8.DSG	11-1-2013	14:54:10	43590.000000	4359.000000	49511.247894	20.000000
C:\Users\cware\Desktop\Steller25Nov\TagTesting25Nov2013\M8.DSG	11-1-2013	14:54:10	43591.000000	4359.100000	49508.534643	20.000000
C:\Users\cware\Desktop\Steller25Nov\TagTesting25Nov2013\M8.DSG	11-1-2013	14:54:10	43592.000000	4359.200000	49508.908249	20.000000
C:\Users\cware\Desktop\Steller25Nov\TagTesting25Nov2013\M8.DSG	11-1-2013	14:54:10	43593.000000	4359.300000	49510.451093	20.000000
C:\Users\cware\Desktop\Steller25Nov\TagTesting25Nov2013\M8.DSG	11-1-2013	14:54:10	43594.000000	4359.400000	49510.724786	20.000000
C:\Users\cware\Desktop\Steller25Nov\TagTesting25Nov2013\M8.DSG	11-1-2013	14:54:10	43595.000000	4359.500000	49510.301538	20.000000
C:\Users\cware\Desktop\Steller25Nov\TagTesting25Nov2013\M8.DSG	11-1-2013	14:54:10	43596.000000	4359.600000	49507.961532	20.000000
C:\Users\cware\Desktop\Steller25Nov\TagTesting25Nov2013\M8.DSG	11-1-2013	14:54:10	43597.000000	4359.700000	49509.554523	20.000000
C:\Users\cware\Desktop\Steller25Nov\TagTesting25Nov2013\M8.DSG	11-1-2013	14:54:10	43598.000000	4359.800000	49510.127027	20.000000
C:\Users\cware\Desktop\Steller25Nov\TagTesting25Nov2013\M8.DSG	11-1-2013	14:54:10	43599.000000	4359.900000	49509.479554	20.000000
C:\Users\cware\Desktop\Steller25Nov\TagTesting25Nov2013\M8.DSG	11-1-2013	14:54:10	43600.000000	4360.000000	49509.753122	20.000000
C:\Users\cware\Desktop\Steller25Nov\TagTesting25Nov2013\M8.DSG	11-1-2013	14:54:10	43601.000000	4360.100000	49509.205774	20.000000
C:\Users\cware\Desktop\Steller25Nov\TagTesting25Nov2013\M8.DSG	11-1-2013	14:54:10	43602.000000	4360.200000	49507.612566	20.000000
C:\Users\cware\Desktop\Steller25Nov\TagTesting25Nov2013\M8.DSG	11-1-2013	14:54:10	43603.000000	4360.300000	49508.757747	20.000000
C:\Users\cware\Desktop\Steller25Nov\TagTesting25Nov2013\M8.DSG	11-1-2013	14:54:10	43604.000000	4360.400000	49511.445616	20.000000
C:\Users\cware\Desktop\Steller25Nov\TagTesting25Nov2013\M8.DSG	11-1-2013	14:54:10	43605.000000	4360.500000	49509.130688	20.000000
C:\Users\cware\Desktop\Steller25Nov\TagTesting25Nov2013\M8.DSG	11-1-2013	14:54:10	43606.000000	4360.600000	49510.698558	20.000000
C:\Users\cware\Desktop\Steller25Nov\TagTesting25Nov2013\M8.DSG	11-1-2013	14:54:10	43607.000000	4360.700000	49507.960177	20.000000
C:\Users\cware\Desktop\Steller25Nov\TagTesting25Nov2013\M8.DSG	11-1-2013	14:54:10	43608.000000	4360.800000	49510.075942	20.000000
C:\Users\cware\Desktop\Steller25Nov\TagTesting25Nov2013\M8.DSG	11-1-2013	14:54:10	43609.000000	4360.900000	49511.270658	20.000000
C:\Users\cware\Desktop\Steller25Nov\TagTesting25Nov2013\M8.DSG	11-1-2013	14:54:10	43610.000000	4361.000000	49510.050638	20.000000
C:\Users\cware\Desktop\Steller25Nov\TagTesting25Nov2013\M8.DSG	11-1-2013	14:54:10	43611.000000	4361.100000	49509.926196	20.000000
C:\Users\cware\Desktop\Steller25Nov\TagTesting25Nov2013\M8.DSG	11-1-2013	14:54:10	43612.000000	4361.200000	49509.079907	20.000000
C:\Users\cware\Desktop\Steller25Nov\TagTesting25Nov2013\M8.DSG	11-1-2013	14:54:10	43613.000000	4361.300000	49509.005004	20.000000
C:\Users\cware\Desktop\Steller25Nov\TagTesting25Nov2013\M8.DSG	11-1-2013	14:54:10	43614.000000	4361.400000	49509.278802	20.000000
C:\Users\cware\Desktop\Steller25Nov\TagTesting25Nov2013\M8.DSG	11-1-2013	14:54:10	43615.000000	4361.500000	49509.527487	20.000000
C:\Users\cware\Desktop\Steller25Nov\TagTesting25Nov2013\M8.DSG	11-1-2013	14:54:10	43616.000000	4361.600000	49510.821789	20.000000
C:\Users\cware\Desktop\Steller25Nov\TagTesting25Nov2013\M8.DSG	11-1-2013	14:54:10	43617.000000	4361.700000	49509.153764	20.000000
C:\Users\cware\Desktop\Steller25Nov\TagTesting25Nov2013\M8.DSG	11-1-2013	14:54:10	43618.000000	4361.800000	49509.626808	20.000000
C:\Users\cware\Desktop\Steller25Nov\TagTesting25Nov2013\M8.DSG	11-1-2013	14:54:10	43619.000000	4361.900000	49511.070300	20.000000
C:\Users\cware\Desktop\Steller25Nov\TagTesting25Nov2013\M8.DSG	11-1-2013	14:54:10	43620.000000	4362.000000	49508.431627	20.000000
C:\Users\cware\Desktop\Steller25Nov\TagTesting25Nov2013\M8.DSG	11-1-2013	14:54:10	43621.000000	4362.100000	49509.676087	20.000000
C:\Users\cware\Desktop\Steller25Nov\TagTesting25Nov2013\M8.DSG	11-1-2013	14:54:10	43622.000000	4362.200000	49510.447654	20.000000
C:\Users\cware\Desktop\Steller25Nov\TagTesting25Nov2013\M8.DSG	11-1-2013	14:54:10	43623.000000	4362.300000	49510.796038	20.000000
C:\Users\cware\Desktop\Steller25Nov\TagTesting25Nov2013\M8.DSG	11-1-2013	14:54:10	43624.000000	4362.400000	49510.870651	20.000000
C:\Users\cware\Desktop\Steller25Nov\TagTesting25Nov2013\M8.DSG	11-1-2013	14:54:10	43625.000000	4362.500000	49509.725430	20.000000
C:\Users\cware\Desktop\Steller25Nov\TagTesting25Nov2013\M8.DSG	11-1-2013	14:54:10	43626.000000	4362.600000	49510.919808	20.000000
C:\Users\cware\Desktop\Steller25Nov\TagTesting25Nov2013\M8.DSG	11-1-2013	14:54:10	43627.000000	4362.700000	49511.293139	20.000000
C:\Users\cware\Desktop\Steller25Nov\TagTesting25Nov2013\M8.DSG	11-1-2013	14:54:10	43628.000000	4362.800000	49508.007320	20.000000
C:\Users\cware\Desktop\Steller25Nov\TagTesting25Nov2013\M8.DSG	11-1-2013	14:54:10	43629.000000	4362.900000	49509.749457	20.000000
C:\Users\cware\Desktop\Steller25Nov\TagTesting25Nov2013\M8.DSG	11-1-2013	14:54:10	43630.000000	4363.000000	49509.077359	20.000000
C:\Users\cware\Desktop\Steller25Nov\TagTesting25Nov2013\M8.DSG	11-1-2013	14:54:10	43631.000000	4363.100000	49509.151910	20.000000
C:\Users\cware\Desktop\Steller25Nov\TagTesting25Nov2013\M8.DSG	11-1-2013	14:54:10	43632.000000	4363.200000	49510.147376	20.000000
C:\Users\cware\Desktop\Steller25Nov\TagTesting25Nov2013\M8.DSG	11-1-2013	14:54:10	43633.000000	4363.300000	49509.624620	20.000000
C:\Users\cware\Desktop\Steller25Nov\TagTesting25Nov2013\M8.DSG	11-1-2013	14:54:10	43634.000000	4363.400000	49511.690528	20.000000
C:\Users\cware\Desktop\Steller25Nov\TagTesting25Nov2013\M8.DSG	11-1-2013	14:54:10	43635.000000	4363.500000	49508.927291	20.000000
C:\Users\cware\Desktop\Steller25Nov\TagTesting25Nov2013\M8.DSG	11-1-2013	14:54:10	43636.000000	4363.600000	49508.877713	20.000000
C:\Users\cware\Desktop\Steller25Nov\TagTesting25Nov2013\M8.DSG	11-1-2013	14:54:10	43637.000000	4363.700000	49509.972709	20.000000
C:\Users\cware\Desktop\Steller25Nov\TagTesting25Nov2013\M8.DSG	11-1-2013	14:54:10	43638.000000	4363.800000	49509.400127	20.000000
C:\Users\cware\Desktop\Steller25Nov\TagTesting25Nov2013\M8.DSG	11-1-2013	14:54:10	43639.000000	4363.900000	49510.594990	20.000000
C:\Users\cware\Desktop\Steller25Nov\TagTesting25Nov2013\M8.DSG	11-1-2013	14:54:10	43640.000000	4364.000000	49509.648847	20.000000
C:\Users\cware\Desktop\Steller25Nov\TagTesting25Nov2013\M8.DSG	11-1-2013	14:54:10	43641.000000	4364.100000	49509.499474	20.000000
C:\Users\cware\Desktop\Steller25Nov\TagTesting25Nov2013\M8.DSG	11-1-2013	14:54:10	43642.000000	4364.200000	49509.374945	20.000000
C:\Users\cware\Desktop\Steller25Nov\TagTesting25Nov2013\M8.DSG	11-1-2013	14:54:10	43643.000000	4364.300000	49509.872536	20.000000
C:\Users\cware\Desktop\Steller25Nov\TagTesting25Nov2013\M8.DSG	11-1-2013	14:54:10	43644.000000	4364.400000	49510.519618	20.000000
C:\Users\cware\Desktop\Steller25Nov\TagTesting25Nov2013\M8.DSG	11-1-2013	14:54:10	43645.000000	4364.500000	49511.988084	20.000000
C:\Users\cware\Desktop\Steller25Nov\TagTesting25Nov2013\M8.DSG	11-1-2013	14:54:10	43646.000000	4364.600000	49511.315881	20.000000
C:\Users\cware\Desktop\Steller25Nov\TagTesting25Nov2013\M8.DSG	11-1-2013	14:54:10	43647.000000	4364.700000	49509.747642	20.000000
C:\Users\cware\Desktop\Steller25Nov\TagTesting25Nov2013\M8.DSG	11-1-2013	14:54:10	43648.000000	4364.800000	49509.896967	20.000000
C:\Users\cware\Desktop\Steller25Nov\TagTesting25Nov2013\M8.DSG	11-1-2013	14:54:10	43649.000000	4364.900000	49509.374215	20.000000
C:\Users\cware\Desktop\Steller25Nov\TagTesting25Nov2013\M8.DSG	11-1-2013	14:54:10	43650.000000	4365.000000	49510.544010	20.000000
C:\Users\cware\Desktop\Steller25Nov\TagTesting25Nov2013\M8.DSG	11-1-2013	14:54:10	43651.000000	4365.100000	49509.174544	20.000000
C:\Users\cware\Desktop\Steller25Nov\TagTesting25Nov2013\M8.DSG	11-1-2013	14:54:10	43652.000000	4365.200000	49510.444068	20.000000
C:\Users\cware\Desktop\Steller25Nov\TagTesting25Nov2013\M8.DSG	11-1-2013	14:54:10	43653.000000	4365.300000	49510.195087	20.000000
C:\Users\cware\Desktop\Steller25Nov\TagTesting25Nov2013\M8.DSG	11-1-2013	14:54:10	43654.000000	4365.400000	49511.389634	20.000000
C:\Users\cware\Desktop\Steller25Nov\TagTesting25Nov2013\M8.DSG	11-1-2013	14:54:10	43655.000000	4365.500000	49511.389690	20.000000
C:\Users\cware\Desktop\Steller25Nov\TagTesting25Nov2013\M8.DSG	11-1-2013	14:54:10	43656.000000	4365.600000	49510.468677	20.000000
C:\Users\cware\Desktop\Steller25Nov\TagTesting25Nov2013\M8.DSG	11-1-2013	14:54:10	43657.000000	4365.700000	49509.373225	20.000000
C:\Users\cware\Desktop\Steller25Nov\TagTesting25Nov2013\M8.DSG	11-1-2013	14:54:10	43658.000000	4365.800000	49510.916460	20.000000
C:\Users\cware\Desktop\Steller25Nov\TagTesting25Nov2013\M8.DSG	11-1-2013	14:54:10	43659.000000	4365.900000	49510.119871	20.000000
C:\Users\cware\Desktop\Steller25Nov\TagTesting25Nov2013\M8.DSG	11-1-2013	14:54:10	43660.000000	4366.000000	49510.268996	20.000000
C:\Users\cware\Desktop\Steller25Nov\TagTesting25Nov2013\M8.DSG	11-1-2013	14:54:10	43661.000000	4366.100000	49510.866374	20.000000
C:\Users\cware\Desktop\Steller25Nov\TagTesting25Nov2013\M8.DSG	11-1-2013	14:54:10	43662.000000	4366.200000	49509.745984	20.000000
C:\Users\cware\Desktop\Steller25Nov\TagTesting25Nov2013\M8.DSG	11-1-2013	14:54:10	43663.000000	4366.300000	49511.662737	20.000000
C:\Users\cware\Desktop\Steller25Nov\TagTesting25Nov2013\M8.DSG	11-1-2013	14:54:10	43664.000000	4366.400000	49511.811606	20.000000
C:\Users\cware\Desktop\Steller25Nov\TagTesting25Nov2013\M8.DSG	11-1-2013	14:54:10	43665.000000	4366.500000	49509.198145	20.000000
C:\Users\cware\Desktop\Steller25Nov\TagTesting25Nov2013\M8.DSG	11-1-2013	14:54:10	43666.000000	4366.600000	49509.571290	20.000000
C:\Users\cware\Desktop\Steller25Nov\TagTesting25Nov2013\M8.DSG	11-1-2013	14:54:10	43667.000000	4366.700000	49508.376344	20.000000
C:\Users\cware\Desktop\Steller25Nov\TagTesting25Nov2013\M8.DSG	11-1-2013	14:54:10	43668.000000	4366.800000	49508.973600	20.000000
C:\Users\cware\Desktop\Steller25Nov\TagTesting25Nov2013\M8.DSG	11-1-2013	14:54:10	43669.000000	4366.900000	49509.869575	20.000000
C:\Users\cware\Desktop\Steller25Nov\TagTesting25Nov2013\M8.DSG	11-1-2013	14:54:10	43670.000000	4367.000000	49510.143247	20.000000
C:\Users\cware\Desktop\Steller25Nov\TagTesting25Nov2013\M8.DSG	11-1-2013	14:54:10	43671.000000	4367.100000	49511.337989	20.000000
C:\Users\cware\Desktop\Steller25Nov\TagTesting25Nov2013\M8.DSG	11-1-2013	14:54:10	43672.000000	4367.200000	49508.923236	20.000000
C:\Users\cware\Desktop\Steller25Nov\TagTesting25Nov2013\M8.DSG	11-1-2013	14:54:10	43673.000000	4367.300000	49510.491232	20.000000
C:\Users\cware\Desktop\Steller25Nov\TagTesting25Nov2013\M8.DSG	11-1-2013	14:54:10	43674.000000	4367.400000	49512.009415	20.000000
C:\Users\cware\Desktop\Steller25Nov\TagTesting25Nov2013\M8.DSG	11-1-2013	14:54:10	43675.000000	4367.500000	49511.660848	20.000000
C:\Users\cware\Desktop\Steller25Nov\TagTesting25Nov2013\M8.DSG	11-1-2013	14:54:10	43676.000000	4367.600000	49511.809952	20.000000
C:\Users\cware\Desktop\Steller25Nov\TagTesting25Nov2013\M8.DSG	11-1-2013	14:54:10	43677.000000	4367.700000	49510.615418	20.000000
C:\Users\cware\Desktop\Steller25Nov\TagTesting25Nov2013\M8.DSG	11-1-2013	14:54:10	43678.000000	4367.800000	49510.689692	20.000000
C:\Users\cware\Desktop\Steller25Nov\TagTesting25Nov2013\M8.DSG	11-1-2013	14:54:10	43679.000000	4367.900000	49508.151000	20.000000
C:\Users\cware\Desktop\Steller25Nov\TagTesting25Nov2013\M8.DSG	11-1-2013	14:54:10	43680.000000	4368.000000	49509.743709	20.000000
C:\Users\cware\Desktop\Steller25Nov\TagTesting25Nov2013\M8.DSG	11-1-2013	14:54:10	43681.000000	4368.100000	49512.381982	20.000000
C:\Users\cware\Desktop\Steller25Nov\TagTesting25Nov2013\M8.DSG	11-1-2013	14:54:10	43682.000000	4368.200000	49511.485903	20.000000
C:\Users\cware\Desktop\Steller25Nov\TagTesting25Nov2013\M8.DSG	11-1-2013	14:54:10	43683.000000	4368.300000	49510.490077	20.000000
C:\Users\cware\Desktop\Steller25Nov\TagTesting25Nov2013\M8.DSG	11-1-2013	14:54:10	43684.000000	4368.400000	49508.598245	20.000000
C:\Users\cware\Desktop\Steller25Nov\TagTesting25Nov2013\M8.DSG	11-1-2013	14:54:10	43685.000000	4368.500000	49510.913086	20.000000
C:\Users\cware\Desktop\Steller25Nov\TagTesting25Nov2013\M8.DSG	11-1-2013	14:54:10	43686.000000	4368.600000	49512.904178	20.000000
C:\Users\cware\Desktop\Steller25Nov\TagTesting25Nov2013\M8.DSG	11-1-2013	14:54:10	43687.000000	4368.700000	49511.435439	20.000000
C:\Users\cware\Desktop\Steller25Nov\TagTesting25Nov2013\M8.DSG	11-1-2013	14:54:10	43688.000000	4368.800000	49510.041633	20.000000
C:\Users\cware\Desktop\Steller25Nov\TagTesting25Nov2013\M8.DSG	11-1-2013	14:54:10	43689.000000	4368.900000	49511.310905	20.000000
C:\Users\cware\Desktop\Steller25Nov\TagTesting25Nov2013\M8.DSG	11-1-2013	14:54:10	43690.000000	4369.000000	49510.315071	20.000000
C:\Users\cware\Desktop\Steller25Nov\TagTesting25Nov2013\M8.DSG	11-1-2013	14:54:10	43691.000000	4369.100000	49509.394031	20.000000
C:\Users\cware\Desktop\Steller25Nov\TagTesting25Nov2013\M8.DSG	11-1-2013	14:54:10	43692.000000	4369.200000	49511.957765	20.000000
C:\Users\cware\Desktop\Steller25Nov\TagTesting25Nov2013\M8.DSG	11-1-2013	14:54:10	43693.000000	4369.300000	49509.841840	20.000000
C:\Users\cware\Desktop\Steller25Nov\TagTesting25Nov2013\M8.DSG	11-1-2013	14:54:10	43694.000000	4369.400000	49510.762628	20.000000
C:\Users\cware\Desktop\Steller25Nov\TagTesting25Nov2013\M8.DSG	11-1-2013	14:54:10	43695.000000	4369.500000	49512.255868	20.000000
C:\Users\cware\Desktop\Steller25Nov\TagTesting25Nov2013\M8.DSG	11-1-2013	14:54:10	43696.000000	4369.600000	49511.061291	20.000000
C:\Users\cware\Desktop\Steller25Nov\TagTesting25Nov2013\M8.DSG	11-1-2013	14:54:10	43697.000000	4369.700000	49510.015587	20.000000
C:\Users\cware\Desktop\Steller25Nov\TagTesting25Nov2013\M8.DSG	11-1-2013	14:54:10	43698.000000	4369.800000	49509.617473	20.000000
C:\Users\cware\Desktop\Steller25Nov\TagTesting25Nov2013\M8.DSG	11-1-2013	14:54:10	43699.000000	4369.900000	49510.587996	20.000000
C:\Users\cware\Desktop\Steller25Nov\TagTesting25Nov2013\M8.DSG	11-1-2013	14:54:10	43700.000000	4370.000000	49510.189591	20.000000
C:\Users\cware\Desktop\Steller25Nov\TagTesting25Nov2013\M8.DSG	11-1-2013	14:54:10	43701.000000	4370.100000	49509.841085	20.000000
C:\Users\cware\Desktop\Steller25Nov\TagTesting25Nov2013\M8.DSG	11-1-2013	14:54:10	43702.000000	4370.200000	49511.857185	20.000000
C:\Users\cware\Desktop\Steller25Nov\TagTesting25Nov2013\M8.DSG	11-1-2013	14:54:10	43703.000000	4370.300000	49509.293290	20.000000
C:\Users\cware\Desktop\Steller25Nov\TagTesting25Nov2013\M8.DSG	11-1-2013	14:54:10	43704.000000	4370.400000	49512.205269	20.000000
C:\Users\cware\Desktop\Steller25Nov\TagTesting25Nov2013\M8.DSG	11-1-2013	14:54:10	43705.000000	4370.500000	49509.965276	20.000000
C:\Users\cware\Desktop\Steller25Nov\TagTesting25Nov2013\M8.DSG	11-1-2013	14:54:10	43706.000000	4370.600000	49510.139370	20.000000
C:\Users\cware\Desktop\Steller25Nov\TagTesting25Nov2013\M8.DSG	11-1-2013	14:54:10	43707.000000	4370.700000	49508.969254	20.000000
C:\Users\cware\Desktop\Steller25Nov\TagTesting25Nov2013\M8.DSG	11-1-2013	14:54:10	43708.000000	4370.800000	49510.462381	20.000000
C:\Users\cware\Desktop\Steller25Nov\TagTesting25Nov2013\M8.DSG	11-1-2013	14:54:10	43709.000000	4370.900000	49510.860656	20.000000
C:\Users\cware\Desktop\Steller25Nov\TagTesting25Nov2013\M8.DSG	11-1-2013	14:54:10	43710.000000	4371.000000	49511.308821	20.000000
C:\Users\cware\Desktop\Steller25Nov\TagTesting25Nov2013\M8.DSG	11-1-2013	14:54:10	43711.000000	4371.100000	49511.557363	20.000000
C:\Users\cware\Desktop\Steller25Nov\TagTesting25Nov2013\M8.DSG	11-1-2013	14:54:10	43712.000000	4371.200000	49510.512024	20.000000
C:\Users\cware\Desktop\Steller25Nov\TagTesting25Nov2013\M8.DSG	11-1-2013	14:54:10	43713.000000	4371.300000	49508.570220	20.000000
C:\Users\cware\Desktop\Steller25Nov\TagTesting25Nov2013\M8.DSG	11-1-2013	14:54:10	43714.000000	4371.400000	49510.835109	20.000000
C:\Users\cware\Desktop\Steller25Nov\TagTesting25Nov2013\M8.DSG	11-1-2013	14:54:10	43715.000000	4371.500000	49511.780849	20.000000
C:\Users\cware\Desktop\Steller25Nov\TagTesting25Nov2013\M8.DSG	11-1-2013	14:54:10	43716.000000	4371.600000	49510.088359	20.000000
C:\Users\cware\Desktop\Steller25Nov\TagTesting25Nov2013\M8.DSG	11-1-2013	14:54:10	43717.000000	4371.700000	49511.905174	20.000000
C:\Users\cware\Desktop\Steller25Nov\TagTesting25Nov2013\M8.DSG	11-1-2013	14:54:10	43718.000000	4371.800000	49510.610564	20.000000
C:\Users\cware\Desktop\Steller25Nov\TagTesting25Nov2013\M8.DSG	11-1-2013	14:54:10	43719.000000	4371.900000	49510.560790	20.000000
C:\Users\cware\Desktop\Steller25Nov\TagTesting25Nov2013\M8.DSG	11-1-2013	14:54:10	43720.000000	4372.000000	49511.979765	20.000000
C:\Users\cware\Desktop\Steller25Nov\TagTesting25Nov2013\M8.DSG	11-1-2013	14:54:10	43721.000000	4372.100000	49510.212042	20.000000
C:\Users\cware\Desktop\Steller25Nov\TagTesting25Nov2013\M8.DSG	11-1-2013	14:54:10	43722.000000	4372.200000	49510.734746	20.000000
C:\Users\cware\Desktop\Steller25Nov\TagTesting25Nov2013\M8.DSG	11-1-2013	14:54:10	43723.000000	4372.300000	49510.734459	20.000000
C:\Users\cware\Desktop\Steller25Nov\TagTesting25Nov2013\M8.DSG	11-1-2013	14:54:10	43724.000000	4372.400000	49511.580839	20.000000
C:\Users\cware\Desktop\Steller25Nov\TagTesting25Nov2013\M8.DSG	11-1-2013	14:54:10	43725.000000	4372.500000	49509.514635	20.000000
C:\Users\cware\Desktop\Steller25Nov\TagTesting25Nov2013\M8.DSG	11-1-2013	14:54:10	43726.000000	4372.600000	49510.933110	20.000000
C:\Users\cware\Desktop\Steller25Nov\TagTesting25Nov2013\M8.DSG	11-1-2013	14:54:10	43727.000000	4372.700000	49510.858546	20.000000
C:\Users\cware\Desktop\Steller25Nov\TagTesting25Nov2013\M8.DSG	11-1-2013	14:54:10	43728.000000	4372.800000	49511.480875	20.000000
C:\Users\cware\Desktop\Steller25Nov\TagTesting25Nov2013\M8.DSG	11-1-2013	14:54:10	43729.000000	4372.900000	49510.310798	20.000000
C:\Users\cware\Desktop\Steller25Nov\TagTesting25Nov2013\M8.DSG	11-1-2013	14:54:10	43730.000000	4373.000000	49511.106974	20.000000
C:\Users\cware\Desktop\Steller25Nov\TagTesting25Nov2013\M8.DSG	11-1-2013	14:54:10	43731.000000	4373.100000	49510.285495	20.000000
C:\Users\cware\Desktop\Steller25Nov\TagTesting25Nov2013\M8.DSG	11-1-2013	14:54:10	43732.000000	4373.200000	49510.932884	20.000000
C:\Users\cware\Desktop\Steller25Nov\TagTesting25Nov2013\M8.DSG	11-1-2013	14:54:10	43733.000000	4373.300000	49511.554823	20.000000
C:\Users\cware\Desktop\Steller25Nov\TagTesting25Nov2013\M8.DSG	11-1-2013	14:54:10	43734.000000	4373.400000	49509.115705	20.000000
C:\Users\cware\Desktop\Steller25Nov\TagTesting25Nov2013\M8.DSG	11-1-2013	14:54:10	43735.000000	4373.500000	49512.052619	20.000000
C:\Users\cware\Desktop\Steller25Nov\TagTesting25Nov2013\M8.DSG	11-1-2013	14:54:10	43736.000000	4373.600000	49510.459359	20.000000
C:\Users\cware\Desktop\Steller25Nov\TagTesting25Nov2013\M8.DSG	11-1-2013	14:54:10	43737.000000	4373.700000	49509.812221	20.000000
C:\Users\cware\Desktop\Steller25Nov\TagTesting25Nov2013\M8.DSG	11-1-2013	14:54:10	43738.000000	4373.800000	49510.160462	20.000000
C:\Users\cware\Desktop\Steller25Nov\TagTesting25Nov2013\M8.DSG	11-1-2013	14:54:10	43739.000000	4373.900000	49509.911638	20.000000
C:\Users\cware\Desktop\Steller25Nov\TagTesting25Nov2013\M8.DSG	11-1-2013	14:54:10	43740.000000	4374.000000	49510.110510	20.000000
C:\Users\cware\Desktop\Steller25Nov\TagTesting25Nov2013\M8.DSG	11-1-2013	14:54:10	43741.000000	4374.100000	49510.459099	20.000000
C:\Users\cware\Desktop\Steller25Nov\TagTesting25Nov2013\M8.DSG	11-1-2013	14:54:10	43742.000000	4374.200000	49509.039955	20.000000
C:\Users\cware\Desktop\Steller25Nov\TagTesting25Nov2013\M8.DSG	11-1-2013	14:54:10	43743.000000	4374.300000	49510.383865	20.000000
C:\Users\cware\Desktop\Steller25Nov\TagTesting25Nov2013\M8.DSG	11-1-2013	14:54:10	43744.000000	4374.400000	49510.035082	20.000000
C:\Users\cware\Desktop\Steller25Nov\TagTesting25Nov2013\M8.DSG	11-1-2013	14:54:10	43745.000000	4374.500000	49510.632663	20.000000
C:\Users\cware\Desktop\Steller25Nov\TagTesting25Nov2013\M8.DSG	11-1-2013	14:54:10	43746.000000	4374.600000	49510.682259	20.000000
C:\Users\cware\Desktop\Steller25Nov\TagTesting25Nov2013\M8.DSG	11-1-2013	14:54:10	43747.000000	4374.700000	49511.229580	20.000000
C:\Users\cware\Desktop\Steller25Nov\TagTesting25Nov2013\M8.DSG	11-1-2013	14:54:10	43748.000000	4374.800000	49510.383318	20.000000
C:\Users\cware\Desktop\Steller25Nov\TagTesting25Nov2013\M8.DSG	11-1-2013	14:54:10	43749.000000	4374.900000	49509.785902	20.000000
C:\Users\cware\Desktop\Steller25Nov\TagTesting25Nov2013\M8.DSG	11-1-2013	14:54:10	43750.000000	4375.000000	49510.905697	20.000000
C:\Users\cware\Desktop\Steller25Nov\TagTesting25Nov2013\M8.DSG	11-1-2013	14:54:10	43751.000000	4375.100000	49510.134103	20.000000
C:\Users\cware\Desktop\Steller25Nov\TagTesting25Nov2013\M8.DSG	11-1-2013	14:54:10	43752.000000	4375.200000	49510.656616	20.000000
C:\Users\cware\Desktop\Steller25Nov\TagTesting25Nov2013\M8.DSG	11-1-2013	14:54:10	43753.000000	4375.300000	49510.731242	20.000000
C:\Users\cware\Desktop\Steller25Nov\TagTesting25Nov2013\M8.DSG	11-1-2013	14:54:10	43754.000000	4375.400000	49510.307972	20.000000
C:\Users\cware\Desktop\Steller25Nov\TagTesting25Nov2013\M8.DSG	11-1-2013	14:54:10	43755.000000	4375.500000	49509.660782	20.000000
C:\Users\cware\Desktop\Steller25Nov\TagTesting25Nov2013\M8.DSG	11-1-2013	14:54:10	43756.000000	4375.600000	49511.278520	20.000000
C:\Users\cware\Desktop\Steller25Nov\TagTesting25Nov2013\M8.DSG	11-1-2013	14:54:10	43757.000000	4375.700000	49510.083705	20.000000
C:\Users\cware\Desktop\Steller25Nov\TagTesting25Nov2013\M8.DSG	11-1-2013	14:54:10	43758.000000	4375.800000	49510.158187	20.000000
C:\Users\cware\Desktop\Steller25Nov\TagTesting25Nov2013\M8.DSG	11-1-2013	14:54:10	43759.000000	4375.900000	49511.676378	20.000000
C:\Users\cware\Desktop\Steller25Nov\TagTesting25Nov2013\M8.DSG	11-1-2013	14:54:10	43760.000000	4376.000000	49509.884124	20.000000
C:\Users\cware\Desktop\Steller25Nov\TagTesting25Nov2013\M8.DSG	11-1-2013	14:54:10	43761.000000	4376.100000	49509.560536	20.000000
C:\Users\cware\Desktop\Steller25Nov\TagTesting25Nov2013\M8.DSG	11-1-2013	14:54:10	43762.000000	4376.200000	49510.481363	20.000000
C:\Users\cware\Desktop\Steller25Nov\TagTesting25Nov2013\M8.DSG	11-1-2013	14:54:10	43763.000000	4376.300000	49510.306912	20.000000
C:\Users\cware\Desktop\Steller25Nov\TagTesting25Nov2013\M8.DSG	11-1-2013	14:54:10	43764.000000	4376.400000	49509.883803	20.000000
C:\Users\cware\Desktop\Steller25Nov\TagTesting25Nov2013\M8.DSG	11-1-2013	14:54:10	43765.000000	4376.500000	49510.057971	20.000000
C:\Users\cware\Desktop\Steller25Nov\TagTesting25Nov2013\M8.DSG	11-1-2013	14:54:10	43766.000000	4376.600000	49510.655006	20.000000
C:\Users\cware\Desktop\Steller25Nov\TagTesting25Nov2013\M8.DSG	11-1-2013	14:54:10	43767.000000	4376.700000	49509.634532	20.000000
C:\Users\cware\Desktop\Steller25Nov\TagTesting25Nov2013\M8.DSG	11-1-2013	14:54:10	43768.000000	4376.800000	49509.410438	20.000000
C:\Users\cware\Desktop\Steller25Nov\TagTesting25Nov2013\M8.DSG	11-1-2013	14:54:10	43769.000000	4376.900000	49506.273957	20.000000
C:\Users\cware\Desktop\Steller25Nov\TagTesting25Nov2013\M8.DSG	11-1-2013	14:54:10	43770.000000	4377.000000	49509.235749	20.000000
C:\Users\cware\Desktop\Steller25Nov\TagTesting25Nov2013\M8.DSG	11-1-2013	14:54:10	43771.000000	4377.100000	49510.704341	20.000000
C:\Users\cware\Desktop\Steller25Nov\TagTesting25Nov2013\M8.DSG	11-1-2013	14:54:10	43772.000000	4377.200000	49511.077329	20.000000
C:\Users\cware\Desktop\Steller25Nov\TagTesting25Nov2013\M8.DSG	11-1-2013	14:54:10	43773.000000	4377.300000	49509.583786	20.000000
C:\Users\cware\Desktop\Steller25Nov\TagTesting25Nov2013\M8.DSG	11-1-2013	14:54:10	43774.000000	4377.400000	49509.932131	20.000000
C:\Users\cware\Desktop\Steller25Nov\TagTesting25Nov2013\M8.DSG	11-1-2013	14:54:10	43775.000000	4377.500000	49508.214715	20.000000
C:\Users\cware\Desktop\Steller25Nov\TagTesting25Nov2013\M8.DSG	11-1-2013	14:54:10	43776.000000	4377.600000	49510.952492	20.000000
C:\Users\cware\Desktop\Steller25Nov\TagTesting25Nov2013\M8.DSG	11-1-2013	14:54:10	43777.000000	4377.700000	49509.409097	20.000000
C:\Users\cware\Desktop\Steller25Nov\TagTesting25Nov2013\M8.DSG	11-1-2013	14:54:10	43778.000000	4377.800000	49509.533396	20.000000
C:\Users\cware\Desktop\Steller25Nov\TagTesting25Nov2013\M8.DSG	11-1-2013	14:54:10	43779.000000	4377.900000	49509.209812	20.000000
C:\Users\cware\Desktop\Steller25Nov\TagTesting25Nov2013\M8.DSG	11-1-2013	14:54:10	43780.000000	4378.000000	49509.483592	20.000000
C:\Users\cware\Desktop\Steller25Nov\TagTesting25Nov2013\M8.DSG	11-1-2013	14:54:10	43781.000000	4378.100000	49509.483496	20.000000
C:\Users\cware\Desktop\Steller25Nov\TagTesting25Nov2013\M8.DSG	11-1-2013	14:54:10	43782.000000	4378.200000	49509.035149	20.000000
C:\Users\cware\Desktop\Steller25Nov\TagTesting25Nov2013\M8.DSG	11-1-2013	14:54:10	43783.000000	4378.300000	49509.134787	20.000000
C:\Users\cware\Desktop\Steller25Nov\TagTesting25Nov2013\M8.DSG	11-1-2013	14:54:10	43784.000000	4378.400000	49509.856381	20.000000
C:\Users\cware\Desktop\Steller25Nov\TagTesting25Nov2013\M8.DSG	11-1-2013	14:54:10	43785.000000	4378.500000	49510.030445	20.000000
C:\Users\cware\Desktop\Steller25Nov\TagTesting25Nov2013\M8.DSG	11-1-2013	14:54:10	43786.000000	4378.600000	49508.387381	20.000000
C:\Users\cware\Desktop\Steller25Nov\TagTesting25Nov2013\M8.DSG	11-1-2013	14:54:10	43787.000000	4378.700000	49510.154666	20.000000
C:\Users\cware\Desktop\Steller25Nov\TagTesting25Nov2013\M8.DSG	11-1-2013	14:54:10	43788.000000	4378.800000	49510.229187	20.000000
C:\Users\cware\Desktop\Steller25Nov\TagTesting25Nov2013\M8.DSG	11-1-2013	14:54:10	43789.000000	4378.900000	49510.303695	20.000000
C:\Users\cware\Desktop\Steller25Nov\TagTesting25Nov2013\M8.DSG	11-1-2013	14:54:10	43790.000000	4379.000000	49511.374099	20.000000
C:\Users\cware\Desktop\Steller25Nov\TagTesting25Nov2013\M8.DSG	11-1-2013	14:54:10	43791.000000	4379.100000	49510.676988	20.000000
C:\Users\cware\Desktop\Steller25Nov\TagTesting25Nov2013\M8.DSG	11-1-2013	14:54:10	43792.000000	4379.200000	49510.452872	20.000000
C:\Users\cware\Desktop\Steller25Nov\TagTesting25Nov2013\M8.DSG	11-1-2013	14:54:10	43793.000000	4379.300000	49509.631328	20.000000
C:\Users\cware\Desktop\Steller25Nov\TagTesting25Nov2013\M8.DSG	11-1-2013	14:54:10	43794.000000	4379.400000	49509.432238	20.000000
C:\Users\cware\Desktop\Steller25Nov\TagTesting25Nov2013\M8.DSG	11-1-2013	14:54:10	43795.000000	4379.500000	49508.834379	20.000000
C:\Users\cware\Desktop\Steller25Nov\TagTesting25Nov2013\M8.DSG	11-1-2013	14:54:10	43796.000000	4379.600000	49508.187263	20.000000
C:\Users\cware\Desktop\Steller25Nov\TagTesting25Nov2013\M8.DSG	11-1-2013	14:54:10	43797.000000	4379.700000	49508.834340	20.000000
C:\Users\cware\Desktop\Steller25Nov\TagTesting25Nov2013\M8.DSG	11-1-2013	14:54:10	43798.000000	4379.800000	49509.556142	20.000000
C:\Users\cware\Desktop\Steller25Nov\TagTesting25Nov2013\M8.DSG	11-1-2013	14:54:10	43799.000000	4379.900000	49510.501786	20.000000
C:\Users\cware\Desktop\Steller25Nov\TagTesting25Nov2013\M8.DSG	11-1-2013	14:54:10	43800.000000	4380.000000	49509.107868	20.000000
C:\Users\cware\Desktop\Steller25Nov\TagTesting25Nov2013\M8.DSG	11-1-2013	14:54:10	43801.000000	4380.100000	49511.845779	20.000000
C:\Users\cware\Desktop\Steller25Nov\TagTesting25Nov2013\M8.DSG	11-1-2013	14:54:10	43802.000000	4380.200000	49512.293545	20.000000
C:\Users\cware\Desktop\Steller25Nov\TagTesting25Nov2013\M8.DSG	11-1-2013	14:54:10	43803.000000	4380.300000	49508.933092	20.000000
C:\Users\cware\Desktop\Steller25Nov\TagTesting25Nov2013\M8.DSG	11-1-2013	14:54:10	43804.000000	4380.400000	49510.551112	20.000000
C:\Users\cware\Desktop\Steller25Nov\TagTesting25Nov2013\M8.DSG	11-1-2013	14:54:10	43805.000000	4380.500000	49509.928579	20.000000
C:\Users\cware\Desktop\Steller25Nov\TagTesting25Nov2013\M8.DSG	11-1-2013	14:54:10	43806.000000	4380.600000	49509.878749	20.000000
C:\Users\cware\Desktop\Steller25Nov\TagTesting25Nov2013\M8.DSG	11-1-2013	14:54:10	43807.000000	4380.700000	49509.828928	20.000000
C:\Users\cware\Desktop\Steller25Nov\TagTesting25Nov2013\M8.DSG	11-1-2013	14:54:10	43808.000000	4380.800000	49510.724803	20.000000
C:\Users\cware\Desktop\Steller25Nov\TagTesting25Nov2013\M8.DSG	11-1-2013	14:54:10	43809.000000	4380.900000	49510.152221	20.000000
C:\Users\cware\Desktop\Steller25Nov\TagTesting25Nov2013\M8.DSG	11-1-2013	14:54:10	43810.000000	4381.000000	49511.919458	20.000000
C:\Users\cware\Desktop\Steller25Nov\TagTesting25Nov2013\M8.DSG	11-1-2013	14:54:10	43811.000000	4381.100000	49510.376041	20.000000
C:\Users\cware\Desktop\Steller25Nov\TagTesting25Nov2013\M8.DSG	11-1-2013	14:54:10	43812.000000	4381.200000	49510.052362	20.000000
C:\Users\cware\Desktop\Steller25Nov\TagTesting25Nov2013\M8.DSG	11-1-2013	14:54:10	43813.000000	4381.300000	49508.857477	20.000000
C:\Users\cware\Desktop\Steller25Nov\TagTesting25Nov2013\M8.DSG	11-1-2013	14:54:10	43814.000000	4381.400000	49509.181017	20.000000
C:\Users\cware\Desktop\Steller25Nov\TagTesting25Nov2013\M8.DSG	11-1-2013	14:54:10	43815.000000	4381.500000	49510.126766	20.000000
C:\Users\cware\Desktop\Steller25Nov\TagTesting25Nov2013\M8.DSG	11-1-2013	14:54:10	43816.000000	4381.600000	49510.524802	20.000000
C:\Users\cware\Desktop\Steller25Nov\TagTesting25Nov2013\M8.DSG	11-1-2013	14:54:10	43817.000000	4381.700000	49509.479189	20.000000
C:\Users\cware\Desktop\Steller25Nov\TagTesting25Nov2013\M8.DSG	11-1-2013	14:54:10	43818.000000	4381.800000	49509.529050	20.000000
C:\Users\cware\Desktop\Steller25Nov\TagTesting25Nov2013\M8.DSG	11-1-2013	14:54:10	43819.000000	4381.900000	49507.836256	20.000000
C:\Users\cware\Desktop\Steller25Nov\TagTesting25Nov2013\M8.DSG	11-1-2013	14:54:10	43820.000000	4382.000000	49509.205231	20.000000
C:\Users\cware\Desktop\Steller25Nov\TagTesting25Nov2013\M8.DSG	11-1-2013	14:54:10	43821.000000	4382.100000	49510.026389	20.000000
C:\Users\cware\Desktop\Steller25Nov\TagTesting25Nov2013\M8.DSG	11-1-2013	14:54:10	43822.000000	4382.200000	49510.350138	20.000000
C:\Users\cware\Desktop\Steller25Nov\TagTesting25Nov2013\M8.DSG	11-1-2013	14:54:10	43823.000000	4382.300000	49509.628132	20.000000
C:\Users\cware\Desktop\Steller25Nov\TagTesting25Nov2013\M8.DSG	11-1-2013	14:54:10	43824.000000	4382.400000	49508.283797	20.000000
C:\Users\cware\Desktop\Steller25Nov\TagTesting25Nov2013\M8.DSG	11-1-2013	14:54:10	43825.000000	4382.500000	49508.482752	20.000000
C:\Users\cware\Desktop\Steller25Nov\TagTesting25Nov2013\M8.DSG	11-1-2013	14:54:10	43826.000000	4382.600000	49509.055442	20.000000
C:\Users\cware\Desktop\Steller25Nov\TagTesting25Nov2013\M8.DSG	11-1-2013	14:54:10	43827.000000	4382.700000	49508.358014	20.000000
C:\Users\cware\Desktop\Steller25Nov\TagTesting25Nov2013\M8.DSG	11-1-2013	14:54:10	43828.000000	4382.800000	49508.607029	20.000000
C:\Users\cware\Desktop\Steller25Nov\TagTesting25Nov2013\M8.DSG	11-1-2013	14:54:10	43829.000000	4382.900000	49510.573272	20.000000
C:\Users\cware\Desktop\Steller25Nov\TagTesting25Nov2013\M8.DSG	11-1-2013	14:54:10	43830.000000	4383.000000	49508.656468	20.000000
C:\Users\cware\Desktop\Steller25Nov\TagTesting25Nov2013\M8.DSG	11-1-2013	14:54:10	43831.000000	4383.100000	49508.780685	20.000000
C:\Users\cware\Desktop\Steller25Nov\TagTesting25Nov2013\M8.DSG	11-1-2013	14:54:10	43832.000000	4383.200000	49507.760381	20.000000
C:\Users\cware\Desktop\Steller25Nov\TagTesting25Nov2013\M8.DSG	11-1-2013	14:54:10	43833.000000	4383.300000	49509.776384	20.000000
C:\Users\cware\Desktop\Steller25Nov\TagTesting25Nov2013\M8.DSG	11-1-2013	14:54:10	43834.000000	4383.400000	49509.303185	20.000000
C:\Users\cware\Desktop\Steller25Nov\TagTesting25Nov2013\M8.DSG	11-1-2013	14:54:10	43835.000000	4383.500000	49508.929745	20.000000
C:\Users\cware\Desktop\Steller25Nov\TagTesting25Nov2013\M8.DSG	11-1-2013	14:54:10	43836.000000	4383.600000	49507.784807	20.000000
C:\Users\cware\Desktop\Steller25Nov\TagTesting25Nov2013\M8.DSG	11-1-2013	14:54:10	43837.000000	4383.700000	49510.622243	20.000000
C:\Users\cware\Desktop\Steller25Nov\TagTesting25Nov2013\M8.DSG	11-1-2013	14:54:10	43838.000000	4383.800000	49507.585392	20.000000
C:\Users\cware\Desktop\Steller25Nov\TagTesting25Nov2013\M8.DSG	11-1-2013	14:54:10	43839.000000	4383.900000	49509.178326	20.000000
C:\Users\cware\Desktop\Steller25Nov\TagTesting25Nov2013\M8.DSG	11-1-2013	14:54:10	43840.000000	4384.000000	49510.347911	20.000000
C:\Users\cware\Desktop\Steller25Nov\TagTesting25Nov2013\M8.DSG	11-1-2013	14:54:10	43841.000000	4384.100000	49508.779747	20.000000
C:\Users\cware\Desktop\Steller25Nov\TagTesting25Nov2013\M8.DSG	11-1-2013	14:54:10	43842.000000	4384.200000	49507.958350	20.000000
C:\Users\cware\Desktop\Steller25Nov\TagTesting25Nov2013\M8.DSG	11-1-2013	14:54:10	43843.000000	4384.300000	49508.679900	20.000000
C:\Users\cware\Desktop\Steller25Nov\TagTesting25Nov2013\M8.DSG	11-1-2013	14:54:10	43844.000000	4384.400000	49508.580340	20.000000
C:\Users\cware\Desktop\Steller25Nov\TagTesting25Nov2013\M8.DSG	11-1-2013	14:54:10	43845.000000	4384.500000	49508.331360	20.000000
C:\Users\cware\Desktop\Steller25Nov\TagTesting25Nov2013\M8.DSG	11-1-2013	14:54:10	43846.000000	4384.600000	49509.053180	20.000000
C:\Users\cware\Desktop\Steller25Nov\TagTesting25Nov2013\M8.DSG	11-1-2013	14:54:10	43847.000000	4384.700000	49510.172935	20.000000
C:\Users\cware\Desktop\Steller25Nov\TagTesting25Nov2013\M8.DSG	11-1-2013	14:54:10	43848.000000	4384.800000	49507.285449	20.000000
C:\Users\cware\Desktop\Steller25Nov\TagTesting25Nov2013\M8.DSG	11-1-2013	14:54:10	43849.000000	4384.900000	49509.525663	20.000000
C:\Users\cware\Desktop\Steller25Nov\TagTesting25Nov2013\M8.DSG	11-1-2013	14:54:10	43850.000000	4385.000000	49510.645740	20.000000
C:\Users\cware\Desktop\Steller25Nov\TagTesting25Nov2013\M8.DSG	11-1-2013	14:54:10	43851.000000	4385.100000	49508.629463	20.000000
C:\Users\cware\Desktop\Steller25Nov\TagTesting25Nov2013\M8.DSG	11-1-2013	14:54:10	43852.000000	4385.200000	49510.396590	20.000000
C:\Users\cware\Desktop\Steller25Nov\TagTesting25Nov2013\M8.DSG	11-1-2013	14:54:10	43853.000000	4385.300000	49507.484173	20.000000
C:\Users\cware\Desktop\Steller25Nov\TagTesting25Nov2013\M8.DSG	11-1-2013	14:54:10	43854.000000	4385.400000	49508.803227	20.000000
C:\Users\cware\Desktop\Steller25Nov\TagTesting25Nov2013\M8.DSG	11-1-2013	14:54:10	43855.000000	4385.500000	49507.658068	20.000000
C:\Users\cware\Desktop\Steller25Nov\TagTesting25Nov2013\M8.DSG	11-1-2013	14:54:10	43856.000000	4385.600000	49509.126789	20.000000
C:\Users\cware\Desktop\Steller25Nov\TagTesting25Nov2013\M8.DSG	11-1-2013	14:54:10	43857.000000	4385.700000	49509.699137	20.000000
C:\Users\cware\Desktop\Steller25Nov\TagTesting25Nov2013\M8.DSG	11-1-2013	14:54:10	43858.000000	4385.800000	49509.823392	20.000000
C:\Users\cware\Desktop\Steller25Nov\TagTesting25Nov2013\M8.DSG	11-1-2013	14:54:10	43859.000000	4385.900000	49509.424901	20.000000
C:\Users\cware\Desktop\Steller25Nov\TagTesting25Nov2013\M8.DSG	11-1-2013	14:54:10	43860.000000	4386.000000	49507.159834	20.000000
C:\Users\cware\Desktop\Steller25Nov\TagTesting25Nov2013\M8.DSG	11-1-2013	14:54:10	43861.000000	4386.100000	49509.350054	20.000000
C:\Users\cware\Desktop\Steller25Nov\TagTesting25Nov2013\M8.DSG	11-1-2013	14:54:10	43862.000000	4386.200000	49508.354306	20.000000
C:\Users\cware\Desktop\Steller25Nov\TagTesting25Nov2013\M8.DSG	11-1-2013	14:54:10	43863.000000	4386.300000	49509.076052	20.000000
C:\Users\cware\Desktop\Steller25Nov\TagTesting25Nov2013\M8.DSG	11-1-2013	14:54:10	43864.000000	4386.400000	49509.250229	20.000000
C:\Users\cware\Desktop\Steller25Nov\TagTesting25Nov2013\M8.DSG	11-1-2013	14:54:10	43865.000000	4386.500000	49509.747877	20.000000
C:\Users\cware\Desktop\Steller25Nov\TagTesting25Nov2013\M8.DSG	11-1-2013	14:54:10	43866.000000	4386.600000	49509.025936	20.000000
C:\Users\cware\Desktop\Steller25Nov\TagTesting25Nov2013\M8.DSG	11-1-2013	14:54:10	43867.000000	4386.700000	49509.573413	20.000000
C:\Users\cware\Desktop\Steller25Nov\TagTesting25Nov2013\M8.DSG	11-1-2013	14:54:10	43868.000000	4386.800000	49510.419654	20.000000
C:\Users\cware\Desktop\Steller25Nov\TagTesting25Nov2013\M8.DSG	11-1-2013	14:54:10	43869.000000	4386.900000	49508.005019	20.000000
C:\Users\cware\Desktop\Steller25Nov\TagTesting25Nov2013\M8.DSG	11-1-2013	14:54:10	43870.000000	4387.000000	49508.975585	20.000000
C:\Users\cware\Desktop\Steller25Nov\TagTesting25Nov2013\M8.DSG	11-1-2013	14:54:10	43871.000000	4387.100000	49510.045840	20.000000
C:\Users\cware\Desktop\Steller25Nov\TagTesting25Nov2013\M8.DSG	11-1-2013	14:54:10	43872.000000	4387.200000	49507.780483	20.000000
C:\Users\cware\Desktop\Steller25Nov\TagTesting25Nov2013\M8.DSG	11-1-2013	14:54:10	43873.000000	4387.300000	49509.547832	20.000000
C:\Users\cware\Desktop\Steller25Nov\TagTesting25Nov2013\M8.DSG	11-1-2013	14:54:10	43874.000000	4387.400000	49507.954430	20.000000
C:\Users\cware\Desktop\Steller25Nov\TagTesting25Nov2013\M8.DSG	11-1-2013	14:54:10	43875.000000	4387.500000	49507.904404	20.000000
C:\Users\cware\Desktop\Steller25Nov\TagTesting25Nov2013\M8.DSG	11-1-2013	14:54:10	43876.000000	4387.600000	49509.671545	20.000000
C:\Users\cware\Desktop\Steller25Nov\TagTesting25Nov2013\M8.DSG	11-1-2013	14:54:10	43877.000000	4387.700000	49509.198276	20.000000
C:\Users\cware\Desktop\Steller25Nov\TagTesting25Nov2013\M8.DSG	11-1-2013	14:54:10	43878.000000	4387.800000	49509.447169	20.000000
C:\Users\cware\Desktop\Steller25Nov\TagTesting25Nov2013\M8.DSG	11-1-2013	14:54:10	43879.000000	4387.900000	49508.244404	20.000000
C:\Users\cware\Desktop\Steller25Nov\TagTesting25Nov2013\M8.DSG	11-1-2013	14:54:10	43880.000000	4388.000000	49525.364161	20.000000
C:\Users\cware\Desktop\Steller25Nov\TagTesting25Nov2013\M8.DSG	11-1-2013	14:54:10	43881.000000	4388.100000	49515.878222	20.000000
C:\Users\cware\Desktop\Steller25Nov\TagTesting25Nov2013\M8.DSG	11-1-2013	14:54:10	43882.000000	4388.200000	49509.911868	20.000000
C:\Users\cware\Desktop\Steller25Nov\TagTesting25Nov2013\M8.DSG	11-1-2013	14:54:10	43883.000000	4388.300000	49511.333494	20.000000
C:\Users\cware\Desktop\Steller25Nov\TagTesting25Nov2013\M8.DSG	11-1-2013	14:54:10	43884.000000	4388.400000	49508.946478	20.000000
C:\Users\cware\Desktop\Steller25Nov\TagTesting25Nov2013\M8.DSG	11-1-2013	14:54:10	43885.000000	4388.500000	49509.992919	20.000000
C:\Users\cware\Desktop\Steller25Nov\TagTesting25Nov2013\M8.DSG	11-1-2013	14:54:10	43886.000000	4388.600000	49510.515606	20.000000
C:\Users\cware\Desktop\Steller25Nov\TagTesting25Nov2013\M8.DSG	11-1-2013	14:54:10	43887.000000	4388.700000	49509.594228	20.000000
C:\Users\cware\Desktop\Steller25Nov\TagTesting25Nov2013\M8.DSG	11-1-2013	14:54:10	43888.000000	4388.800000	49508.324700	20.000000
C:\Users\cware\Desktop\Steller25Nov\TagTesting25Nov2013\M8.DSG	11-1-2013	14:54:10	43889.000000	4388.900000	49509.034641	20.000000
C:\Users\cware\Desktop\Steller25Nov\TagTesting25Nov2013\M8.DSG	11-1-2013	14:54:10	43890.000000	4389.000000	49506.835426	20.000000
C:\Users\cware\Desktop\Steller25Nov\TagTesting25Nov2013\M8.DSG	11-1-2013	14:54:10	43891.000000	4389.100000	49505.936496	20.000000
C:\Users\cware\Desktop\Steller25Nov\TagTesting25Nov2013\M8.DSG	11-1-2013	14:54:10	43892.000000	4389.200000	49502.936922	20.000000
C:\Users\cware\Desktop\Steller25Nov\TagTesting25Nov2013\M8.DSG	11-1-2013	14:54:10	43893.000000	4389.300000	49504.464302	20.000000
C:\Users\cware\Desktop\Steller25Nov\TagTesting25Nov2013\M8.DSG	11-1-2013	14:54:10	43894.000000	4389.400000	49500.770393	20.000000
C:\Users\cware\Desktop\Steller25Nov\TagTesting25Nov2013\M8.DSG	11-1-2013	14:54:10	43895.000000	4389.500000	49506.213675	20.000000
C:\Users\cware\Desktop\Steller25Nov\TagTesting25Nov2013\M8.DSG	11-1-2013	14:54:10	43896.000000	4389.600000	49500.412711	20.000000
C:\Users\cware\Desktop\Steller25Nov\TagTesting25Nov2013\M8.DSG	11-1-2013	14:54:10	43897.000000	4389.700000	49499.414863	20.000000
C:\Users\cware\Desktop\Steller25Nov\TagTesting25Nov2013\M8.DSG	11-1-2013	14:54:10	43898.000000	4389.800000	49497.596912	20.000000
C:\Users\cware\Desktop\Steller25Nov\TagTesting25Nov2013\M8.DSG	11-1-2013	14:54:10	43899.000000	4389.900000	49493.158520	20.000000
C:\Users\cware\Desktop\Steller25Nov\TagTesting25Nov2013\M8.DSG	11-1-2013	14:54:10	43900.000000	4390.000000	49493.446185	20.000000
C:\Users\cware\Desktop\Steller25Nov\TagTesting25Nov2013\M8.DSG	11-1-2013	14:54:10	43901.000000	4390.100000	49507.495254	20.000000
C:\Users\cware\Desktop\Steller25Nov\TagTesting25Nov2013\M8.DSG	11-1-2013	14:54:10	43902.000000	4390.200000	49506.606421	20.000000
C:\Users\cware\Desktop\Steller25Nov\TagTesting25Nov2013\M8.DSG	11-1-2013	14:54:10	43903.000000	4390.300000	49507.553020	20.000000
C:\Users\cware\Desktop\Steller25Nov\TagTesting25Nov2013\M8.DSG	11-1-2013	14:54:10	43904.000000	4390.400000	49506.109142	20.000000
C:\Users\cware\Desktop\Steller25Nov\TagTesting25Nov2013\M8.DSG	11-1-2013	14:54:10	43905.000000	4390.500000	49504.764781	20.000000
C:\Users\cware\Desktop\Steller25Nov\TagTesting25Nov2013\M8.DSG	11-1-2013	14:54:10	43906.000000	4390.600000	49507.378145	20.000000
C:\Users\cware\Desktop\Steller25Nov\TagTesting25Nov2013\M8.DSG	11-1-2013	14:54:10	43907.000000	4390.700000	49506.606673	20.000000
C:\Users\cware\Desktop\Steller25Nov\TagTesting25Nov2013\M8.DSG	11-1-2013	14:54:10	43908.000000	4390.800000	49507.353136	20.000000
C:\Users\cware\Desktop\Steller25Nov\TagTesting25Nov2013\M8.DSG	11-1-2013	14:54:10	43909.000000	4390.900000	49507.974931	20.000000
C:\Users\cware\Desktop\Steller25Nov\TagTesting25Nov2013\M8.DSG	11-1-2013	14:54:10	43910.000000	4391.000000	49507.526888	20.000000
C:\Users\cware\Desktop\Steller25Nov\TagTesting25Nov2013\M8.DSG	11-1-2013	14:54:10	43911.000000	4391.100000	49506.879568	20.000000
C:\Users\cware\Desktop\Steller25Nov\TagTesting25Nov2013\M8.DSG	11-1-2013	14:54:10	43912.000000	4391.200000	49505.137058	20.000000
C:\Users\cware\Desktop\Steller25Nov\TagTesting25Nov2013\M8.DSG	11-1-2013	14:54:10	43913.000000	4391.300000	49507.128331	20.000000
C:\Users\cware\Desktop\Steller25Nov\TagTesting25Nov2013\M8.DSG	11-1-2013	14:54:10	43914.000000	4391.400000	49506.306656	20.000000
C:\Users\cware\Desktop\Steller25Nov\TagTesting25Nov2013\M8.DSG	11-1-2013	14:54:10	43915.000000	4391.500000	49506.879307	20.000000
C:\Users\cware\Desktop\Steller25Nov\TagTesting25Nov2013\M8.DSG	11-1-2013	14:54:10	43916.000000	4391.600000	49505.734157	20.000000
C:\Users\cware\Desktop\Steller25Nov\TagTesting25Nov2013\M8.DSG	11-1-2013	14:54:10	43917.000000	4391.700000	49503.693393	20.000000
C:\Users\cware\Desktop\Steller25Nov\TagTesting25Nov2013\M8.DSG	11-1-2013	14:54:10	43918.000000	4391.800000	49506.954158	20.000000
C:\Users\cware\Desktop\Steller25Nov\TagTesting25Nov2013\M8.DSG	11-1-2013	14:54:10	43919.000000	4391.900000	49508.298385	20.000000
C:\Users\cware\Desktop\Steller25Nov\TagTesting25Nov2013\M8.DSG	11-1-2013	14:54:10	43920.000000	4392.000000	49509.567982	20.000000
C:\Users\cware\Desktop\Steller25Nov\TagTesting25Nov2013\M8.DSG	11-1-2013	14:54:10	43921.000000	4392.100000	49506.207669	20.000000
C:\Users\cware\Desktop\Steller25Nov\TagTesting25Nov2013\M8.DSG	11-1-2013	14:54:10	43922.000000	4392.200000	49506.979088	20.000000
C:\Users\cware\Desktop\Steller25Nov\TagTesting25Nov2013\M8.DSG	11-1-2013	14:54:10	43923.000000	4392.300000	49505.784308	20.000000
C:\Users\cware\Desktop\Steller25Nov\TagTesting25Nov2013\M8.DSG	11-1-2013	14:54:10	43924.000000	4392.400000	49506.580619	20.000000
C:\Users\cware\Desktop\Steller25Nov\TagTesting25Nov2013\M8.DSG	11-1-2013	14:54:10	43925.000000	4392.500000	49504.439313	20.000000
C:\Users\cware\Desktop\Steller25Nov\TagTesting25Nov2013\M8.DSG	11-1-2013	14:54:10	43926.000000	4392.600000	49505.855912	20.000000
C:\Users\cware\Desktop\Steller25Nov\TagTesting25Nov2013\M8.DSG	11-1-2013	14:54:10	43927.000000	4392.700000	49506.142766	20.000000
C:\Users\cware\Desktop\Steller25Nov\TagTesting25Nov2013\M8.DSG	11-1-2013	14:54:10	43928.000000	4392.800000	49500.467320	20.000000
C:\Users\cware\Desktop\Steller25Nov\TagTesting25Nov2013\M8.DSG	11-1-2013	14:54:10	43929.000000	4392.900000	49500.584265	20.000000
C:\Users\cware\Desktop\Steller25Nov\TagTesting25Nov2013\M8.DSG	11-1-2013	14:54:10	43930.000000	4393.000000	49495.791636	20.000000
C:\Users\cware\Desktop\Steller25Nov\TagTesting25Nov2013\M8.DSG	11-1-2013	14:54:10	43931.000000	4393.100000	49503.740105	20.000000
C:\Users\cware\Desktop\Steller25Nov\TagTesting25Nov2013\M8.DSG	11-1-2013	14:54:10	43932.000000	4393.200000	49509.440044	20.000000
C:\Users\cware\Desktop\Steller25Nov\TagTesting25Nov2013\M8.DSG	11-1-2013	14:54:10	43933.000000	4393.300000	49508.068357	20.000000
C:\Users\cware\Desktop\Steller25Nov\TagTesting25Nov2013\M8.DSG	11-1-2013	14:54:10	43934.000000	4393.400000	49505.127476	20.000000
C:\Users\cware\Desktop\Steller25Nov\TagTesting25Nov2013\M8.DSG	11-1-2013	14:54:10	43935.000000	4393.500000	49503.608057	20.000000
C:\Users\cware\Desktop\Steller25Nov\TagTesting25Nov2013\M8.DSG	11-1-2013	14:54:10	43936.000000	4393.600000	49500.848851	20.000000
C:\Users\cware\Desktop\Steller25Nov\TagTesting25Nov2013\M8.DSG	11-1-2013	14:54:10	43937.000000	4393.700000	49506.796481	20.000000
C:\Users\cware\Desktop\Steller25Nov\TagTesting25Nov2013\M8.DSG	11-1-2013	14:54:10	43938.000000	4393.800000	49508.933401	20.000000
C:\Users\cware\Desktop\Steller25Nov\TagTesting25Nov2013\M8.DSG	11-1-2013	14:54:10	43939.000000	4393.900000	49505.994809	20.000000
C:\Users\cware\Desktop\Steller25Nov\TagTesting25Nov2013\M8.DSG	11-1-2013	14:54:10	43940.000000	4394.000000	49504.301669	20.000000
C:\Users\cware\Desktop\Steller25Nov\TagTesting25Nov2013\M8.DSG	11-1-2013	14:54:10	43941.000000	4394.100000	49501.361071	20.000000
C:\Users\cware\Desktop\Steller25Nov\TagTesting25Nov2013\M8.DSG	11-1-2013	14:54:10	43942.000000	4394.200000	49493.374316	20.000000
C:\Users\cware\Desktop\Steller25Nov\TagTesting25Nov2013\M8.DSG	11-1-2013	14:54:10	43943.000000	4394.300000	49502.177207	20.000000
C:\Users\cware\Desktop\Steller25Nov\TagTesting25Nov2013\M8.DSG	11-1-2013	14:54:10	43944.000000	4394.400000	49496.039577	20.000000
C:\Users\cware\Desktop\Steller25Nov\TagTesting25Nov2013\M8.DSG	11-1-2013	14:54:10	43945.000000	4394.500000	49479.661269	20.000000
C:\Users\cware\Desktop\Steller25Nov\TagTesting25Nov2013\M8.DSG	11-1-2013	14:54:10	43946.000000	4394.600000	49474.171713	20.000000
C:\Users\cware\Desktop\Steller25Nov\TagTesting25Nov2013\M8.DSG	11-1-2013	14:54:10	43947.000000	4394.700000	49485.949252	20.000000
C:\Users\cware\Desktop\Steller25Nov\TagTesting25Nov2013\M8.DSG	11-1-2013	14:54:10	43948.000000	4394.800000	49489.459639	20.000000
C:\Users\cware\Desktop\Steller25Nov\TagTesting25Nov2013\M8.DSG	11-1-2013	14:54:10	43949.000000	4394.900000	49488.091745	20.000000
C:\Users\cware\Desktop\Steller25Nov\TagTesting25Nov2013\M8.DSG	11-1-2013	14:54:10	43950.000000	4395.000000	49495.205707	20.000000
C:\Users\cware\Desktop\Steller25Nov\TagTesting25Nov2013\M8.DSG	11-1-2013	14:54:10	43951.000000	4395.100000	49491.387336	20.000000
C:\Users\cware\Desktop\Steller25Nov\TagTesting25Nov2013\M8.DSG	11-1-2013	14:54:10	43952.000000	4395.200000	49481.030798	20.000000
C:\Users\cware\Desktop\Steller25Nov\TagTesting25Nov2013\M8.DSG	11-1-2013	14:54:10	43953.000000	4395.300000	49471.076661	20.000000
C:\Users\cware\Desktop\Steller25Nov\TagTesting25Nov2013\M8.DSG	11-1-2013	14:54:10	43954.000000	4395.400000	49472.299208	20.000000
C:\Users\cware\Desktop\Steller25Nov\TagTesting25Nov2013\M8.DSG	11-1-2013	14:54:10	43955.000000	4395.500000	49472.876388	20.000000
C:\Users\cware\Desktop\Steller25Nov\TagTesting25Nov2013\M8.DSG	11-1-2013	14:54:10	43956.000000	4395.600000	49478.884459	20.000000
C:\Users\cware\Desktop\Steller25Nov\TagTesting25Nov2013\M8.DSG	11-1-2013	14:54:10	43957.000000	4395.700000	49490.415850	20.000000
C:\Users\cware\Desktop\Steller25Nov\TagTesting25Nov2013\M8.DSG	11-1-2013	14:54:10	43958.000000	4395.800000	49502.225031	20.000000
C:\Users\cware\Desktop\Steller25Nov\TagTesting25Nov2013\M8.DSG	11-1-2013	14:54:10	43959.000000	4395.900000	49481.852099	20.000000
C:\Users\cware\Desktop\Steller25Nov\TagTesting25Nov2013\M8.DSG	11-1-2013	14:54:10	43960.000000	4396.000000	49465.063579	20.000000
C:\Users\cware\Desktop\Steller25Nov\TagTesting25Nov2013\M8.DSG	11-1-2013	14:54:10	43961.000000	4396.100000	49492.912943	20.000000
C:\Users\cware\Desktop\Steller25Nov\TagTesting25Nov2013\M8.DSG	11-1-2013	14:54:10	43962.000000	4396.200000	49476.971994	20.000000
C:\Users\cware\Desktop\Steller25Nov\TagTesting25Nov2013\M8.DSG	11-1-2013	14:54:10	43963.000000	4396.300000	49468.061377	20.000000
C:\Users\cware\Desktop\Steller25Nov\TagTesting25Nov2013\M8.DSG	11-1-2013	14:54:10	43964.000000	4396.400000	49462.343946	20.000000
C:\Users\cware\Desktop\Steller25Nov\TagTesting25Nov2013\M8.DSG	11-1-2013	14:54:10	43965.000000	4396.500000	49473.283300	20.000000
C:\Users\cware\Desktop\Steller25Nov\TagTesting25Nov2013\M8.DSG	11-1-2013	14:54:10	43966.000000	4396.600000	49493.212625	20.000000
C:\Users\cware\Desktop\Steller25Nov\TagTesting25Nov2013\M8.DSG	11-1-2013	14:54:10	43967.000000	4396.700000	49472.542513	20.000000
C:\Users\cware\Desktop\Steller25Nov\TagTesting25Nov2013\M8.DSG	11-1-2013	14:54:10	43968.000000	4396.800000	49465.946934	20.000000
C:\Users\cware\Desktop\Steller25Nov\TagTesting25Nov2013\M8.DSG	11-1-2013	14:54:10	43969.000000	4396.900000	49463.748846	20.000000
C:\Users\cware\Desktop\Steller25Nov\TagTesting25Nov2013\M8.DSG	11-1-2013	14:54:10	43970.000000	4397.000000	49492.668407	20.000000
C:\Users\cware\Desktop\Steller25Nov\TagTesting25Nov2013\M8.DSG	11-1-2013	14:54:10	43971.000000	4397.100000	49471.526574	20.000000
C:\Users\cware\Desktop\Steller25Nov\TagTesting25Nov2013\M8.DSG	11-1-2013	14:54:10	43972.000000	4397.200000	49470.141148	20.000000
C:\Users\cware\Desktop\Steller25Nov\TagTesting25Nov2013\M8.DSG	11-1-2013	14:54:10	43973.000000	4397.300000	49474.923412	20.000000
C:\Users\cware\Desktop\Steller25Nov\TagTesting25Nov2013\M8.DSG	11-1-2013	14:54:10	43974.000000	4397.400000	49476.521148	20.000000
C:\Users\cware\Desktop\Steller25Nov\TagTesting25Nov2013\M8.DSG	11-1-2013	14:54:10	43975.000000	4397.500000	49488.899396	20.000000
C:\Users\cware\Desktop\Steller25Nov\TagTesting25Nov2013\M8.DSG	11-1-2013	14:54:10	43976.000000	4397.600000	49496.205599	20.000000
C:\Users\cware\Desktop\Steller25Nov\TagTesting25Nov2013\M8.DSG	11-1-2013	14:54:10	43977.000000	4397.700000	49477.231552	20.000000
C:\Users\cware\Desktop\Steller25Nov\TagTesting25Nov2013\M8.DSG	11-1-2013	14:54:10	43978.000000	4397.800000	49481.998771	20.000000
C:\Users\cware\Desktop\Steller25Nov\TagTesting25Nov2013\M8.DSG	11-1-2013	14:54:10	43979.000000	4397.900000	49479.302474	20.000000
C:\Users\cware\Desktop\Steller25Nov\TagTesting25Nov2013\M8.DSG	11-1-2013	14:54:10	43980.000000	4398.000000	49467.854796	20.000000
C:\Users\cware\Desktop\Steller25Nov\TagTesting25Nov2013\M8.DSG	11-1-2013	14:54:10	43981.000000	4398.100000	49484.238911	20.000000
C:\Users\cware\Desktop\Steller25Nov\TagTesting25Nov2013\M8.DSG	11-1-2013	14:54:10	43982.000000	4398.200000	49478.474912	20.000000
C:\Users\cware\Desktop\Steller25Nov\TagTesting25Nov2013\M8.DSG	11-1-2013	14:54:10	43983.000000	4398.300000	49464.586228	20.000000
C:\Users\cware\Desktop\Steller25Nov\TagTesting25Nov2013\M8.DSG	11-1-2013	14:54:10	43984.000000	4398.400000	49470.266523	20.000000
C:\Users\cware\Desktop\Steller25Nov\TagTesting25Nov2013\M8.DSG	11-1-2013	14:54:10	43985.000000	4398.500000	49481.532480	20.000000
C:\Users\cware\Desktop\Steller25Nov\TagTesting25Nov2013\M8.DSG	11-1-2013	14:54:10	43986.000000	4398.600000	49499.425398	20.000000
C:\Users\cware\Desktop\Steller25Nov\TagTesting25Nov2013\M8.DSG	11-1-2013	14:54:10	43987.000000	4398.700000	49488.489447	20.000000
C:\Users\cware\Desktop\Steller25Nov\TagTesting25Nov2013\M8.DSG	11-1-2013	14:54:10	43988.000000	4398.800000	49470.712623	20.000000
C:\Users\cware\Desktop\Steller25Nov\TagTesting25Nov2013\M8.DSG	11-1-2013	14:54:10	43989.000000	4398.900000	49487.097526	20.000000
C:\Users\cware\Desktop\Steller25Nov\TagTesting25Nov2013\M8.DSG	11-1-2013	14:54:10	43990.000000	4399.000000	49464.086195	20.000000
C:\Users\cware\Desktop\Steller25Nov\TagTesting25Nov2013\M8.DSG	11-1-2013	14:54:10	43991.000000	4399.100000	49463.488861	20.000000
C:\Users\cware\Desktop\Steller25Nov\TagTesting25Nov2013\M8.DSG	11-1-2013	14:54:10	43992.000000	4399.200000	49461.928037	20.000000
C:\Users\cware\Desktop\Steller25Nov\TagTesting25Nov2013\M8.DSG	11-1-2013	14:54:10	43993.000000	4399.300000	49489.638247	20.000000
C:\Users\cware\Desktop\Steller25Nov\TagTesting25Nov2013\M8.DSG	11-1-2013	14:54:10	43994.000000	4399.400000	49469.637595	20.000000
C:\Users\cware\Desktop\Steller25Nov\TagTesting25Nov2013\M8.DSG	11-1-2013	14:54:10	43995.000000	4399.500000	49463.788417	20.000000
C:\Users\cware\Desktop\Steller25Nov\TagTesting25Nov2013\M8.DSG	11-1-2013	14:54:10	43996.000000	4399.600000	49465.108359	20.000000
C:\Users\cware\Desktop\Steller25Nov\TagTesting25Nov2013\M8.DSG	11-1-2013	14:54:10	43997.000000	4399.700000	49466.951174	20.000000
C:\Users\cware\Desktop\Steller25Nov\TagTesting25Nov2013\M8.DSG	11-1-2013	14:54:10	43998.000000	4399.800000	49466.236864	20.000000
C:\Users\cware\Desktop\Steller25Nov\TagTesting25Nov2013\M8.DSG	11-1-2013	14:54:10	43999.000000	4399.900000	49478.617417	20.000000
C:\Users\cware\Desktop\Steller25Nov\TagTesting25Nov2013\M8.DSG	11-1-2013	14:54:10	44000.000000	4400.000000	49495.301276	20.000000
C:\Users\cware\Desktop\Steller25Nov\TagTesting25Nov2013\M8.DSG	11-1-2013	14:54:10	44001.000000	4400.100000	49502.371001	20.000000
C:\Users\cware\Desktop\Steller25Nov\TagTesting25Nov2013\M8.DSG	11-1-2013	14:54:10	44002.000000	4400.200000	49501.572199	20.000000
C:\Users\cware\Desktop\Steller25Nov\TagTesting25Nov2013\M8.DSG	11-1-2013	14:54:10	44003.000000	4400.300000	49491.913442	20.000000
C:\Users\cware\Desktop\Steller25Nov\TagTesting25Nov2013\M8.DSG	11-1-2013	14:54:10	44004.000000	4400.400000	49502.522852	20.000000
C:\Users\cware\Desktop\Steller25Nov\TagTesting25Nov2013\M8.DSG	11-1-2013	14:54:10	44005.000000	4400.500000	49506.107206	20.000000
C:\Users\cware\Desktop\Steller25Nov\TagTesting25Nov2013\M8.DSG	11-1-2013	14:54:10	44006.000000	4400.600000	49504.654507	20.000000
C:\Users\cware\Desktop\Steller25Nov\TagTesting25Nov2013\M8.DSG	11-1-2013	14:54:10	44007.000000	4400.700000	49440.605057	20.000000
C:\Users\cware\Desktop\Steller25Nov\TagTesting25Nov2013\M8.DSG	11-1-2013	14:54:10	44008.000000	4400.800000	49467.701680	20.000000
C:\Users\cware\Desktop\Steller25Nov\TagTesting25Nov2013\M8.DSG	11-1-2013	14:54:10	44009.000000	4400.900000	49448.609965	20.000000
C:\Users\cware\Desktop\Steller25Nov\TagTesting25Nov2013\M8.DSG	11-1-2013	14:54:10	44010.000000	4401.000000	49445.898200	20.000000
C:\Users\cware\Desktop\Steller25Nov\TagTesting25Nov2013\M8.DSG	11-1-2013	14:54:10	44011.000000	4401.100000	49462.441340	20.000000
C:\Users\cware\Desktop\Steller25Nov\TagTesting25Nov2013\M8.DSG	11-1-2013	14:54:10	44012.000000	4401.200000	49457.446895	20.000000
C:\Users\cware\Desktop\Steller25Nov\TagTesting25Nov2013\M8.DSG	11-1-2013	14:54:10	44013.000000	4401.300000	49451.298456	20.000000
C:\Users\cware\Desktop\Steller25Nov\TagTesting25Nov2013\M8.DSG	11-1-2013	14:54:10	44014.000000	4401.400000	49452.792028	20.000000
C:\Users\cware\Desktop\Steller25Nov\TagTesting25Nov2013\M8.DSG	11-1-2013	14:54:10	44015.000000	4401.500000	49445.723772	20.000000
C:\Users\cware\Desktop\Steller25Nov\TagTesting25Nov2013\M8.DSG	11-1-2013	14:54:10	44016.000000	4401.600000	49447.641308	20.000000
C:\Users\cware\Desktop\Steller25Nov\TagTesting25Nov2013\M8.DSG	11-1-2013	14:54:10	44017.000000	4401.700000	49431.488801	20.000000
C:\Users\cware\Desktop\Steller25Nov\TagTesting25Nov2013\M8.DSG	11-1-2013	14:54:10	44018.000000	4401.800000	49436.044768	20.000000
C:\Users\cware\Desktop\Steller25Nov\TagTesting25Nov2013\M8.DSG	11-1-2013	14:54:10	44019.000000	4401.900000	49447.695049	20.000000
C:\Users\cware\Desktop\Steller25Nov\TagTesting25Nov2013\M8.DSG	11-1-2013	14:54:10	44020.000000	4402.000000	49450.782092	20.000000
C:\Users\cware\Desktop\Steller25Nov\TagTesting25Nov2013\M8.DSG	11-1-2013	14:54:10	44021.000000	4402.100000	49472.837196	20.000000
C:\Users\cware\Desktop\Steller25Nov\TagTesting25Nov2013\M8.DSG	11-1-2013	14:54:10	44022.000000	4402.200000	49479.435143	20.000000
C:\Users\cware\Desktop\Steller25Nov\TagTesting25Nov2013\M8.DSG	11-1-2013	14:54:10	44023.000000	4402.300000	49490.570435	20.000000
C:\Users\cware\Desktop\Steller25Nov\TagTesting25Nov2013\M8.DSG	11-1-2013	14:54:10	44024.000000	4402.400000	49499.954036	20.000000
C:\Users\cware\Desktop\Steller25Nov\TagTesting25Nov2013\M8.DSG	11-1-2013	14:54:10	44025.000000	4402.500000	49501.948795	20.000000
C:\Users\cware\Desktop\Steller25Nov\TagTesting25Nov2013\M8.DSG	11-1-2013	14:54:10	44026.000000	4402.600000	49505.458601	20.000000
C:\Users\cware\Desktop\Steller25Nov\TagTesting25Nov2013\M8.DSG	11-1-2013	14:54:10	44027.000000	4402.700000	49504.361501	20.000000
C:\Users\cware\Desktop\Steller25Nov\TagTesting25Nov2013\M8.DSG	11-1-2013	14:54:10	44028.000000	4402.800000	49501.648847	20.000000
C:\Users\cware\Desktop\Steller25Nov\TagTesting25Nov2013\M8.DSG	11-1-2013	14:54:10	44029.000000	4402.900000	49505.904947	20.000000
C:\Users\cware\Desktop\Steller25Nov\TagTesting25Nov2013\M8.DSG	11-1-2013	14:54:10	44030.000000	4403.000000	49505.505778	20.000000
C:\Users\cware\Desktop\Steller25Nov\TagTesting25Nov2013\M8.DSG	11-1-2013	14:54:10	44031.000000	4403.100000	49503.089399	20.000000
C:\Users\cware\Desktop\Steller25Nov\TagTesting25Nov2013\M8.DSG	11-1-2013	14:54:10	44032.000000	4403.200000	49502.417306	20.000000
C:\Users\cware\Desktop\Steller25Nov\TagTesting25Nov2013\M8.DSG	11-1-2013	14:54:10	44033.000000	4403.300000	49502.695583	20.000000
C:\Users\cware\Desktop\Steller25Nov\TagTesting25Nov2013\M8.DSG	11-1-2013	14:54:10	44034.000000	4403.400000	49507.000459	20.000000
C:\Users\cware\Desktop\Steller25Nov\TagTesting25Nov2013\M8.DSG	11-1-2013	14:54:10	44035.000000	4403.500000	49505.205414	20.000000
C:\Users\cware\Desktop\Steller25Nov\TagTesting25Nov2013\M8.DSG	11-1-2013	14:54:10	44036.000000	4403.600000	49498.553937	20.000000
C:\Users\cware\Desktop\Steller25Nov\TagTesting25Nov2013\M8.DSG	11-1-2013	14:54:10	44037.000000	4403.700000	49495.838458	20.000000
C:\Users\cware\Desktop\Steller25Nov\TagTesting25Nov2013\M8.DSG	11-1-2013	14:54:10	44038.000000	4403.800000	49494.195118	20.000000
C:\Users\cware\Desktop\Steller25Nov\TagTesting25Nov2013\M8.DSG	11-1-2013	14:54:10	44039.000000	4403.900000	49494.369173	20.000000
C:\Users\cware\Desktop\Steller25Nov\TagTesting25Nov2013\M8.DSG	11-1-2013	14:54:10	44040.000000	4404.000000	49494.145179	20.000000
C:\Users\cware\Desktop\Steller25Nov\TagTesting25Nov2013\M8.DSG	11-1-2013	14:54:10	44041.000000	4404.100000	49492.527720	20.000000
C:\Users\cware\Desktop\Steller25Nov\TagTesting25Nov2013\M8.DSG	11-1-2013	14:54:10	44042.000000	4404.200000	49494.776940	20.000000
C:\Users\cware\Desktop\Steller25Nov\TagTesting25Nov2013\M8.DSG	11-1-2013	14:54:10	44043.000000	4404.300000	49500.693419	20.000000
C:\Users\cware\Desktop\Steller25Nov\TagTesting25Nov2013\M8.DSG	11-1-2013	14:54:10	44044.000000	4404.400000	49491.357640	20.000000
C:\Users\cware\Desktop\Steller25Nov\TagTesting25Nov2013\M8.DSG	11-1-2013	14:54:10	44045.000000	4404.500000	49492.900899	20.000000
C:\Users\cware\Desktop\Steller25Nov\TagTesting25Nov2013\M8.DSG	11-1-2013	14:54:10	44046.000000	4404.600000	49493.647957	20.000000
C:\Users\cware\Desktop\Steller25Nov\TagTesting25Nov2013\M8.DSG	11-1-2013	14:54:10	44047.000000	4404.700000	49493.200061	20.000000
C:\Users\cware\Desktop\Steller25Nov\TagTesting25Nov2013\M8.DSG	11-1-2013	14:54:10	44048.000000	4404.800000	49492.851482	20.000000
C:\Users\cware\Desktop\Steller25Nov\TagTesting25Nov2013\M8.DSG	11-1-2013	14:54:10	44049.000000	4404.900000	49495.440513	20.000000
C:\Users\cware\Desktop\Steller25Nov\TagTesting25Nov2013\M8.DSG	11-1-2013	14:54:10	44050.000000	4405.000000	49497.506633	20.000000
C:\Users\cware\Desktop\Steller25Nov\TagTesting25Nov2013\M8.DSG	11-1-2013	14:54:10	44051.000000	4405.100000	49496.486411	20.000000
C:\Users\cware\Desktop\Steller25Nov\TagTesting25Nov2013\M8.DSG	11-1-2013	14:54:10	44052.000000	4405.200000	49497.010291	20.000000
C:\Users\cware\Desktop\Steller25Nov\TagTesting25Nov2013\M8.DSG	11-1-2013	14:54:10	44053.000000	4405.300000	49498.657755	20.000000
C:\Users\cware\Desktop\Steller25Nov\TagTesting25Nov2013\M8.DSG	11-1-2013	14:54:10	44054.000000	4405.400000	49505.582453	20.000000
C:\Users\cware\Desktop\Steller25Nov\TagTesting25Nov2013\M8.DSG	11-1-2013	14:54:10	44055.000000	4405.500000	49507.671510	20.000000
C:\Users\cware\Desktop\Steller25Nov\TagTesting25Nov2013\M8.DSG	11-1-2013	14:54:10	44056.000000	4405.600000	49509.966122	20.000000
C:\Users\cware\Desktop\Steller25Nov\TagTesting25Nov2013\M8.DSG	11-1-2013	14:54:10	44057.000000	4405.700000	49507.946762	20.000000
C:\Users\cware\Desktop\Steller25Nov\TagTesting25Nov2013\M8.DSG	11-1-2013	14:54:10	44058.000000	4405.800000	49508.892584	20.000000
C:\Users\cware\Desktop\Steller25Nov\TagTesting25Nov2013\M8.DSG	11-1-2013	14:54:10	44059.000000	4405.900000	49508.735340	20.000000
C:\Users\cware\Desktop\Steller25Nov\TagTesting25Nov2013\M8.DSG	11-1-2013	14:54:10	44060.000000	4406.000000	49507.441009	20.000000
C:\Users\cware\Desktop\Steller25Nov\TagTesting25Nov2013\M8.DSG	11-1-2013	14:54:10	44061.000000	4406.100000	49506.942983	20.000000
C:\Users\cware\Desktop\Steller25Nov\TagTesting25Nov2013\M8.DSG	11-1-2013	14:54:10	44062.000000	4406.200000	49505.573840	20.000000
C:\Users\cware\Desktop\Steller25Nov\TagTesting25Nov2013\M8.DSG	11-1-2013	14:54:10	44063.000000	4406.300000	49505.675518	20.000000
C:\Users\cware\Desktop\Steller25Nov\TagTesting25Nov2013\M8.DSG	11-1-2013	14:54:10	44064.000000	4406.400000	49508.244565	20.000000
C:\Users\cware\Desktop\Steller25Nov\TagTesting25Nov2013\M8.DSG	11-1-2013	14:54:10	44065.000000	4406.500000	49506.818350	20.000000
C:\Users\cware\Desktop\Steller25Nov\TagTesting25Nov2013\M8.DSG	11-1-2013	14:54:10	44066.000000	4406.600000	49505.051392	20.000000
C:\Users\cware\Desktop\Steller25Nov\TagTesting25Nov2013\M8.DSG	11-1-2013	14:54:10	44067.000000	4406.700000	49507.366596	20.000000
C:\Users\cware\Desktop\Steller25Nov\TagTesting25Nov2013\M8.DSG	11-1-2013	14:54:10	44068.000000	4406.800000	49507.142707	20.000000
C:\Users\cware\Desktop\Steller25Nov\TagTesting25Nov2013\M8.DSG	11-1-2013	14:54:10	44069.000000	4406.900000	49508.462515	20.000000
C:\Users\cware\Desktop\Steller25Nov\TagTesting25Nov2013\M8.DSG	11-1-2013	14:54:10	44070.000000	4407.000000	49508.761508	20.000000
C:\Users\cware\Desktop\Steller25Nov\TagTesting25Nov2013\M8.DSG	11-1-2013	14:54:10	44071.000000	4407.100000	49508.338967	20.000000
C:\Users\cware\Desktop\Steller25Nov\TagTesting25Nov2013\M8.DSG	11-1-2013	14:54:10	44072.000000	4407.200000	49509.932356	20.000000
C:\Users\cware\Desktop\Steller25Nov\TagTesting25Nov2013\M8.DSG	11-1-2013	14:54:10	44073.000000	4407.300000	49509.011682	20.000000
C:\Users\cware\Desktop\Steller25Nov\TagTesting25Nov2013\M8.DSG	11-1-2013	14:54:10	44074.000000	4407.400000	49509.509907	20.000000
C:\Users\cware\Desktop\Steller25Nov\TagTesting25Nov2013\M8.DSG	11-1-2013	14:54:10	44075.000000	4407.500000	49508.365530	20.000000
C:\Users\cware\Desktop\Steller25Nov\TagTesting25Nov2013\M8.DSG	11-1-2013	14:54:10	44076.000000	4407.600000	49509.038388	20.000000
C:\Users\cware\Desktop\Steller25Nov\TagTesting25Nov2013\M8.DSG	11-1-2013	14:54:10	44077.000000	4407.700000	49508.046752	20.000000
C:\Users\cware\Desktop\Steller25Nov\TagTesting25Nov2013\M8.DSG	11-1-2013	14:54:10	44078.000000	4407.800000	49512.029832	20.000000
C:\Users\cware\Desktop\Steller25Nov\TagTesting25Nov2013\M8.DSG	11-1-2013	14:54:10	44079.000000	4407.900000	49510.604285	20.000000
C:\Users\cware\Desktop\Steller25Nov\TagTesting25Nov2013\M8.DSG	11-1-2013	14:54:10	44080.000000	4408.000000	49509.309307	20.000000
C:\Users\cware\Desktop\Steller25Nov\TagTesting25Nov2013\M8.DSG	11-1-2013	14:54:10	44081.000000	4408.100000	49508.638437	20.000000
C:\Users\cware\Desktop\Steller25Nov\TagTesting25Nov2013\M8.DSG	11-1-2013	14:54:10	44082.000000	4408.200000	49510.679905	20.000000
C:\Users\cware\Desktop\Steller25Nov\TagTesting25Nov2013\M8.DSG	11-1-2013	14:54:10	44083.000000	4408.300000	49510.107354	20.000000
C:\Users\cware\Desktop\Steller25Nov\TagTesting25Nov2013\M8.DSG	11-1-2013	14:54:10	44084.000000	4408.400000	49510.455785	20.000000
C:\Users\cware\Desktop\Steller25Nov\TagTesting25Nov2013\M8.DSG	11-1-2013	14:54:10	44085.000000	4408.500000	49510.132206	20.000000
C:\Users\cware\Desktop\Steller25Nov\TagTesting25Nov2013\M8.DSG	11-1-2013	14:54:10	44086.000000	4408.600000	49509.385760	20.000000
C:\Users\cware\Desktop\Steller25Nov\TagTesting25Nov2013\M8.DSG	11-1-2013	14:54:10	44087.000000	4408.700000	49509.734283	20.000000
C:\Users\cware\Desktop\Steller25Nov\TagTesting25Nov2013\M8.DSG	11-1-2013	14:54:10	44088.000000	4408.800000	49510.431294	20.000000
C:\Users\cware\Desktop\Steller25Nov\TagTesting25Nov2013\M8.DSG	11-1-2013	14:54:10	44089.000000	4408.900000	49510.804838	20.000000
C:\Users\cware\Desktop\Steller25Nov\TagTesting25Nov2013\M8.DSG	11-1-2013	14:54:10	44090.000000	4409.000000	49510.655700	20.000000
C:\Users\cware\Desktop\Steller25Nov\TagTesting25Nov2013\M8.DSG	11-1-2013	14:54:10	44091.000000	4409.100000	49507.968336	20.000000
C:\Users\cware\Desktop\Steller25Nov\TagTesting25Nov2013\M8.DSG	11-1-2013	14:54:10	44092.000000	4409.200000	49509.515998	20.000000
C:\Users\cware\Desktop\Steller25Nov\TagTesting25Nov2013\M8.DSG	11-1-2013	14:54:10	44093.000000	4409.300000	49507.925905	20.000000
C:\Users\cware\Desktop\Steller25Nov\TagTesting25Nov2013\M8.DSG	11-1-2013	14:54:10	44094.000000	4409.400000	49510.638567	20.000000
C:\Users\cware\Desktop\Steller25Nov\TagTesting25Nov2013\M8.DSG	11-1-2013	14:54:10	44095.000000	4409.500000	49510.489017	20.000000
C:\Users\cware\Desktop\Steller25Nov\TagTesting25Nov2013\M8.DSG	11-1-2013	14:54:10	44096.000000	4409.600000	49511.659701	20.000000
C:\Users\cware\Desktop\Steller25Nov\TagTesting25Nov2013\M8.DSG	11-1-2013	14:54:10	44097.000000	4409.700000	49509.644222	20.000000
C:\Users\cware\Desktop\Steller25Nov\TagTesting25Nov2013\M8.DSG	11-1-2013	14:54:10	44098.000000	4409.800000	49510.490893	20.000000
C:\Users\cware\Desktop\Steller25Nov\TagTesting25Nov2013\M8.DSG	11-1-2013	14:54:10	44099.000000	4409.900000	49509.391343	20.000000
C:\Users\cware\Desktop\Steller25Nov\TagTesting25Nov2013\M8.DSG	11-1-2013	14:54:10	44100.000000	4410.000000	49508.966128	20.000000
C:\Users\cware\Desktop\Steller25Nov\TagTesting25Nov2013\M8.DSG	11-1-2013	14:54:10	44101.000000	4410.100000	49510.932940	20.000000
C:\Users\cware\Desktop\Steller25Nov\TagTesting25Nov2013\M8.DSG	11-1-2013	14:54:10	44102.000000	4410.200000	49511.405836	20.000000
C:\Users\cware\Desktop\Steller25Nov\TagTesting25Nov2013\M8.DSG	11-1-2013	14:54:10	44103.000000	4410.300000	49512.579081	20.000000
C:\Users\cware\Desktop\Steller25Nov\TagTesting25Nov2013\M8.DSG	11-1-2013	14:54:10	44104.000000	4410.400000	49508.924157	20.000000
C:\Users\cware\Desktop\Steller25Nov\TagTesting25Nov2013\M8.DSG	11-1-2013	14:54:10	44105.000000	4410.500000	49508.549566	20.000000
C:\Users\cware\Desktop\Steller25Nov\TagTesting25Nov2013\M8.DSG	11-1-2013	14:54:10	44106.000000	4410.600000	49509.072357	20.000000
C:\Users\cware\Desktop\Steller25Nov\TagTesting25Nov2013\M8.DSG	11-1-2013	14:54:10	44107.000000	4410.700000	49507.652719	20.000000
C:\Users\cware\Desktop\Steller25Nov\TagTesting25Nov2013\M8.DSG	11-1-2013	14:54:10	44108.000000	4410.800000	49509.121545	20.000000
C:\Users\cware\Desktop\Steller25Nov\TagTesting25Nov2013\M8.DSG	11-1-2013	14:54:10	44109.000000	4410.900000	49508.597529	20.000000
C:\Users\cware\Desktop\Steller25Nov\TagTesting25Nov2013\M8.DSG	11-1-2013	14:54:10	44110.000000	4411.000000	49511.555773	20.000000
C:\Users\cware\Desktop\Steller25Nov\TagTesting25Nov2013\M8.DSG	11-1-2013	14:54:10	44111.000000	4411.100000	49508.917427	20.000000
C:\Users\cware\Desktop\Steller25Nov\TagTesting25Nov2013\M8.DSG	11-1-2013	14:54:10	44112.000000	4411.200000	49510.112203	20.000000
C:\Users\cware\Desktop\Steller25Nov\TagTesting25Nov2013\M8.DSG	11-1-2013	14:54:10	44113.000000	4411.300000	49510.385866	20.000000
C:\Users\cware\Desktop\Steller25Nov\TagTesting25Nov2013\M8.DSG	11-1-2013	14:54:10	44114.000000	4411.400000	49511.107816	20.000000
C:\Users\cware\Desktop\Steller25Nov\TagTesting25Nov2013\M8.DSG	11-1-2013	14:54:10	44115.000000	4411.500000	49510.833932	20.000000
C:\Users\cware\Desktop\Steller25Nov\TagTesting25Nov2013\M8.DSG	11-1-2013	14:54:10	44116.000000	4411.600000	49509.390371	20.000000
C:\Users\cware\Desktop\Steller25Nov\TagTesting25Nov2013\M8.DSG	11-1-2013	14:54:10	44117.000000	4411.700000	49510.436725	20.000000
C:\Users\cware\Desktop\Steller25Nov\TagTesting25Nov2013\M8.DSG	11-1-2013	14:54:10	44118.000000	4411.800000	49509.519320	20.000000
C:\Users\cware\Desktop\Steller25Nov\TagTesting25Nov2013\M8.DSG	11-1-2013	14:54:10	44119.000000	4411.900000	49508.150480	20.000000
C:\Users\cware\Desktop\Steller25Nov\TagTesting25Nov2013\M8.DSG	11-1-2013	14:54:10	44120.000000	4412.000000	49509.144456	20.000000
C:\Users\cware\Desktop\Steller25Nov\TagTesting25Nov2013\M8.DSG	11-1-2013	14:54:10	44121.000000	4412.100000	49510.512987	20.000000
C:\Users\cware\Desktop\Steller25Nov\TagTesting25Nov2013\M8.DSG	11-1-2013	14:54:10	44122.000000	4412.200000	49510.465307	20.000000
C:\Users\cware\Desktop\Steller25Nov\TagTesting25Nov2013\M8.DSG	11-1-2013	14:54:10	44123.000000	4412.300000	49510.117904	20.000000
C:\Users\cware\Desktop\Steller25Nov\TagTesting25Nov2013\M8.DSG	11-1-2013	14:54:10	44124.000000	4412.400000	49509.171014	20.000000
C:\Users\cware\Desktop\Steller25Nov\TagTesting25Nov2013\M8.DSG	11-1-2013	14:54:10	44125.000000	4412.500000	49509.371007	20.000000
C:\Users\cware\Desktop\Steller25Nov\TagTesting25Nov2013\M8.DSG	11-1-2013	14:54:10	44126.000000	4412.600000	49508.425306	20.000000
C:\Users\cware\Desktop\Steller25Nov\TagTesting25Nov2013\M8.DSG	11-1-2013	14:54:10	44127.000000	4412.700000	49509.644453	20.000000
C:\Users\cware\Desktop\Steller25Nov\TagTesting25Nov2013\M8.DSG	11-1-2013	14:54:10	44128.000000	4412.800000	49513.153270	20.000000
C:\Users\cware\Desktop\Steller25Nov\TagTesting25Nov2013\M8.DSG	11-1-2013	14:54:10	44129.000000	4412.900000	49510.489004	20.000000
C:\Users\cware\Desktop\Steller25Nov\TagTesting25Nov2013\M8.DSG	11-1-2013	14:54:10	44130.000000	4413.000000	49507.625123	20.000000
C:\Users\cware\Desktop\Steller25Nov\TagTesting25Nov2013\M8.DSG	11-1-2013	14:54:10	44131.000000	4413.100000	49512.877075	20.000000
C:\Users\cware\Desktop\Steller25Nov\TagTesting25Nov2013\M8.DSG	11-1-2013	14:54:10	44132.000000	4413.200000	49509.144451	20.000000
C:\Users\cware\Desktop\Steller25Nov\TagTesting25Nov2013\M8.DSG	11-1-2013	14:54:10	44133.000000	4413.300000	49508.201864	20.000000
C:\Users\cware\Desktop\Steller25Nov\TagTesting25Nov2013\M8.DSG	11-1-2013	14:54:10	44134.000000	4413.400000	49510.664896	20.000000
C:\Users\cware\Desktop\Steller25Nov\TagTesting25Nov2013\M8.DSG	11-1-2013	14:54:10	44135.000000	4413.500000	49508.946039	20.000000
C:\Users\cware\Desktop\Steller25Nov\TagTesting25Nov2013\M8.DSG	11-1-2013	14:54:10	44136.000000	4413.600000	49509.916466	20.000000
C:\Users\cware\Desktop\Steller25Nov\TagTesting25Nov2013\M8.DSG	11-1-2013	14:54:10	44137.000000	4413.700000	49508.572347	20.000000
C:\Users\cware\Desktop\Steller25Nov\TagTesting25Nov2013\M8.DSG	11-1-2013	14:54:10	44138.000000	4413.800000	49509.418935	20.000000
C:\Users\cware\Desktop\Steller25Nov\TagTesting25Nov2013\M8.DSG	11-1-2013	14:54:10	44139.000000	4413.900000	49508.872599	20.000000
C:\Users\cware\Desktop\Steller25Nov\TagTesting25Nov2013\M8.DSG	11-1-2013	14:54:10	44140.000000	4414.000000	49509.969912	20.000000
C:\Users\cware\Desktop\Steller25Nov\TagTesting25Nov2013\M8.DSG	11-1-2013	14:54:10	44141.000000	4414.100000	49510.665686	20.000000
C:\Users\cware\Desktop\Steller25Nov\TagTesting25Nov2013\M8.DSG	11-1-2013	14:54:10	44142.000000	4414.200000	49510.439808	20.000000
C:\Users\cware\Desktop\Steller25Nov\TagTesting25Nov2013\M8.DSG	11-1-2013	14:54:10	44143.000000	4414.300000	49511.111628	20.000000
C:\Users\cware\Desktop\Steller25Nov\TagTesting25Nov2013\M8.DSG	11-1-2013	14:54:10	44144.000000	4414.400000	49509.742771	20.000000
C:\Users\cware\Desktop\Steller25Nov\TagTesting25Nov2013\M8.DSG	11-1-2013	14:54:10	44145.000000	4414.500000	49511.062189	20.000000
C:\Users\cware\Desktop\Steller25Nov\TagTesting25Nov2013\M8.DSG	11-1-2013	14:54:10	44146.000000	4414.600000	49509.097140	20.000000
C:\Users\cware\Desktop\Steller25Nov\TagTesting25Nov2013\M8.DSG	11-1-2013	14:54:10	44147.000000	4414.700000	49508.650755	20.000000
C:\Users\cware\Desktop\Steller25Nov\TagTesting25Nov2013\M8.DSG	11-1-2013	14:54:10	44148.000000	4414.800000	49510.542624	20.000000
C:\Users\cware\Desktop\Steller25Nov\TagTesting25Nov2013\M8.DSG	11-1-2013	14:54:10	44149.000000	4414.900000	49509.595079	20.000000
C:\Users\cware\Desktop\Steller25Nov\TagTesting25Nov2013\M8.DSG	11-1-2013	14:54:10	44150.000000	4415.000000	49510.041920	20.000000
C:\Users\cware\Desktop\Steller25Nov\TagTesting25Nov2013\M8.DSG	11-1-2013	14:54:10	44151.000000	4415.100000	49510.141388	20.000000
C:\Users\cware\Desktop\Steller25Nov\TagTesting25Nov2013\M8.DSG	11-1-2013	14:54:10	44152.000000	4415.200000	49509.518920	20.000000
C:\Users\cware\Desktop\Steller25Nov\TagTesting25Nov2013\M8.DSG	11-1-2013	14:54:10	44153.000000	4415.300000	49508.224524	20.000000
C:\Users\cware\Desktop\Steller25Nov\TagTesting25Nov2013\M8.DSG	11-1-2013	14:54:10	44154.000000	4415.400000	49510.688801	20.000000
C:\Users\cware\Desktop\Steller25Nov\TagTesting25Nov2013\M8.DSG	11-1-2013	14:54:10	44155.000000	4415.500000	49509.693171	20.000000
C:\Users\cware\Desktop\Steller25Nov\TagTesting25Nov2013\M8.DSG	11-1-2013	14:54:10	44156.000000	4415.600000	49512.232217	20.000000
C:\Users\cware\Desktop\Steller25Nov\TagTesting25Nov2013\M8.DSG	11-1-2013	14:54:10	44157.000000	4415.700000	49510.116515	20.000000
C:\Users\cware\Desktop\Steller25Nov\TagTesting25Nov2013\M8.DSG	11-1-2013	14:54:10	44158.000000	4415.800000	49511.660018	20.000000
C:\Users\cware\Desktop\Steller25Nov\TagTesting25Nov2013\M8.DSG	11-1-2013	14:54:10	44159.000000	4415.900000	49510.366007	20.000000
C:\Users\cware\Desktop\Steller25Nov\TagTesting25Nov2013\M8.DSG	11-1-2013	14:54:10	44160.000000	4416.000000	49510.913915	20.000000
C:\Users\cware\Desktop\Steller25Nov\TagTesting25Nov2013\M8.DSG	11-1-2013	14:54:10	44161.000000	4416.100000	49509.395633	20.000000
C:\Users\cware\Desktop\Steller25Nov\TagTesting25Nov2013\M8.DSG	11-1-2013	14:54:10	44162.000000	4416.200000	49511.262985	20.000000
C:\Users\cware\Desktop\Steller25Nov\TagTesting25Nov2013\M8.DSG	11-1-2013	14:54:10	44163.000000	4416.300000	49510.317263	20.000000
C:\Users\cware\Desktop\Steller25Nov\TagTesting25Nov2013\M8.DSG	11-1-2013	14:54:10	44164.000000	4416.400000	49511.138794	20.000000
C:\Users\cware\Desktop\Steller25Nov\TagTesting25Nov2013\M8.DSG	11-1-2013	14:54:10	44165.000000	4416.500000	49511.313331	20.000000
C:\Users\cware\Desktop\Steller25Nov\TagTesting25Nov2013\M8.DSG	11-1-2013	14:54:10	44166.000000	4416.600000	49510.790515	20.000000
C:\Users\cware\Desktop\Steller25Nov\TagTesting25Nov2013\M8.DSG	11-1-2013	14:54:10	44167.000000	4416.700000	49510.692031	20.000000
C:\Users\cware\Desktop\Steller25Nov\TagTesting25Nov2013\M8.DSG	11-1-2013	14:54:10	44168.000000	4416.800000	49510.916993	20.000000
C:\Users\cware\Desktop\Steller25Nov\TagTesting25Nov2013\M8.DSG	11-1-2013	14:54:10	44169.000000	4416.900000	49511.165331	20.000000
C:\Users\cware\Desktop\Steller25Nov\TagTesting25Nov2013\M8.DSG	11-1-2013	14:54:10	44170.000000	4417.000000	49510.243501	20.000000
C:\Users\cware\Desktop\Steller25Nov\TagTesting25Nov2013\M8.DSG	11-1-2013	14:54:10	44171.000000	4417.100000	49510.965664	20.000000
C:\Users\cware\Desktop\Steller25Nov\TagTesting25Nov2013\M8.DSG	11-1-2013	14:54:10	44172.000000	4417.200000	49510.170730	20.000000
C:\Users\cware\Desktop\Steller25Nov\TagTesting25Nov2013\M8.DSG	11-1-2013	14:54:10	44173.000000	4417.300000	49508.776248	20.000000
C:\Users\cware\Desktop\Steller25Nov\TagTesting25Nov2013\M8.DSG	11-1-2013	14:54:10	44174.000000	4417.400000	49509.173298	20.000000
C:\Users\cware\Desktop\Steller25Nov\TagTesting25Nov2013\M8.DSG	11-1-2013	14:54:10	44175.000000	4417.500000	49509.173042	20.000000
C:\Users\cware\Desktop\Steller25Nov\TagTesting25Nov2013\M8.DSG	11-1-2013	14:54:10	44176.000000	4417.600000	49512.807530	20.000000
C:\Users\cware\Desktop\Steller25Nov\TagTesting25Nov2013\M8.DSG	11-1-2013	14:54:10	44177.000000	4417.700000	49508.925785	20.000000
C:\Users\cware\Desktop\Steller25Nov\TagTesting25Nov2013\M8.DSG	11-1-2013	14:54:10	44178.000000	4417.800000	49509.248761	20.000000
C:\Users\cware\Desktop\Steller25Nov\TagTesting25Nov2013\M8.DSG	11-1-2013	14:54:10	44179.000000	4417.900000	49510.691146	20.000000
C:\Users\cware\Desktop\Steller25Nov\TagTesting25Nov2013\M8.DSG	11-1-2013	14:54:10	44180.000000	4418.000000	49512.732327	20.000000
C:\Users\cware\Desktop\Steller25Nov\TagTesting25Nov2013\M8.DSG	11-1-2013	14:54:10	44181.000000	4418.100000	49511.064481	20.000000
C:\Users\cware\Desktop\Steller25Nov\TagTesting25Nov2013\M8.DSG	11-1-2013	14:54:10	44182.000000	4418.200000	49511.661967	20.000000
C:\Users\cware\Desktop\Steller25Nov\TagTesting25Nov2013\M8.DSG	11-1-2013	14:54:10	44183.000000	4418.300000	49511.238862	20.000000
C:\Users\cware\Desktop\Steller25Nov\TagTesting25Nov2013\M8.DSG	11-1-2013	14:54:10	44184.000000	4418.400000	49510.243310	20.000000
C:\Users\cware\Desktop\Steller25Nov\TagTesting25Nov2013\M8.DSG	11-1-2013	14:54:10	44185.000000	4418.500000	49511.886295	20.000000
C:\Users\cware\Desktop\Steller25Nov\TagTesting25Nov2013\M8.DSG	11-1-2013	14:54:10	44186.000000	4418.600000	49509.621463	20.000000
C:\Users\cware\Desktop\Steller25Nov\TagTesting25Nov2013\M8.DSG	11-1-2013	14:54:10	44187.000000	4418.700000	49511.065220	20.000000
C:\Users\cware\Desktop\Steller25Nov\TagTesting25Nov2013\M8.DSG	11-1-2013	14:54:10	44188.000000	4418.800000	49509.396927	20.000000
C:\Users\cware\Desktop\Steller25Nov\TagTesting25Nov2013\M8.DSG	11-1-2013	14:54:10	44189.000000	4418.900000	49510.118816	20.000000
C:\Users\cware\Desktop\Steller25Nov\TagTesting25Nov2013\M8.DSG	11-1-2013	14:54:10	44190.000000	4419.000000	49511.587333	20.000000
C:\Users\cware\Desktop\Steller25Nov\TagTesting25Nov2013\M8.DSG	11-1-2013	14:54:10	44191.000000	4419.100000	49510.566929	20.000000
C:\Users\cware\Desktop\Steller25Nov\TagTesting25Nov2013\M8.DSG	11-1-2013	14:54:10	44192.000000	4419.200000	49510.019586	20.000000
C:\Users\cware\Desktop\Steller25Nov\TagTesting25Nov2013\M8.DSG	11-1-2013	14:54:10	44193.000000	4419.300000	49509.200490	20.000000
C:\Users\cware\Desktop\Steller25Nov\TagTesting25Nov2013\M8.DSG	11-1-2013	14:54:10	44194.000000	4419.400000	49509.474461	20.000000
C:\Users\cware\Desktop\Steller25Nov\TagTesting25Nov2013\M8.DSG	11-1-2013	14:54:10	44195.000000	4419.500000	49508.926953	20.000000
C:\Users\cware\Desktop\Steller25Nov\TagTesting25Nov2013\M8.DSG	11-1-2013	14:54:10	44196.000000	4419.600000	49508.478879	20.000000
C:\Users\cware\Desktop\Steller25Nov\TagTesting25Nov2013\M8.DSG	11-1-2013	14:54:10	44197.000000	4419.700000	49510.246237	20.000000
C:\Users\cware\Desktop\Steller25Nov\TagTesting25Nov2013\M8.DSG	11-1-2013	14:54:10	44198.000000	4419.800000	49507.358910	20.000000
C:\Users\cware\Desktop\Steller25Nov\TagTesting25Nov2013\M8.DSG	11-1-2013	14:54:10	44199.000000	4419.900000	49508.603234	20.000000
C:\Users\cware\Desktop\Steller25Nov\TagTesting25Nov2013\M8.DSG	11-1-2013	14:54:10	44200.000000	4420.000000	49508.877197	20.000000
C:\Users\cware\Desktop\Steller25Nov\TagTesting25Nov2013\M8.DSG	11-1-2013	14:54:10	44201.000000	4420.100000	49508.752820	20.000000
C:\Users\cware\Desktop\Steller25Nov\TagTesting25Nov2013\M8.DSG	11-1-2013	14:54:10	44202.000000	4420.200000	49509.151120	20.000000
C:\Users\cware\Desktop\Steller25Nov\TagTesting25Nov2013\M8.DSG	11-1-2013	14:54:10	44203.000000	4420.300000	49509.997395	20.000000
C:\Users\cware\Desktop\Steller25Nov\TagTesting25Nov2013\M8.DSG	11-1-2013	14:54:10	44204.000000	4420.400000	49508.529004	20.000000
C:\Users\cware\Desktop\Steller25Nov\TagTesting25Nov2013\M8.DSG	11-1-2013	14:54:10	44205.000000	4420.500000	49509.947644	20.000000
C:\Users\cware\Desktop\Steller25Nov\TagTesting25Nov2013\M8.DSG	11-1-2013	14:54:10	44206.000000	4420.600000	49507.209607	20.000000
C:\Users\cware\Desktop\Steller25Nov\TagTesting25Nov2013\M8.DSG	11-1-2013	14:54:10	44207.000000	4420.700000	49510.096869	20.000000
C:\Users\cware\Desktop\Steller25Nov\TagTesting25Nov2013\M8.DSG	11-1-2013	14:54:10	44208.000000	4420.800000	49509.499608	20.000000
C:\Users\cware\Desktop\Steller25Nov\TagTesting25Nov2013\M8.DSG	11-1-2013	14:54:10	44209.000000	4420.900000	49508.329506	20.000000
C:\Users\cware\Desktop\Steller25Nov\TagTesting25Nov2013\M8.DSG	11-1-2013	14:54:10	44210.000000	4421.000000	49509.872788	20.000000
C:\Users\cware\Desktop\Steller25Nov\TagTesting25Nov2013\M8.DSG	11-1-2013	14:54:10	44211.000000	4421.100000	49509.449800	20.000000
C:\Users\cware\Desktop\Steller25Nov\TagTesting25Nov2013\M8.DSG	11-1-2013	14:54:10	44212.000000	4421.200000	49510.395679	20.000000
C:\Users\cware\Desktop\Steller25Nov\TagTesting25Nov2013\M8.DSG	11-1-2013	14:54:10	44213.000000	4421.300000	49507.433410	20.000000
C:\Users\cware\Desktop\Steller25Nov\TagTesting25Nov2013\M8.DSG	11-1-2013	14:54:10	44214.000000	4421.400000	49509.275467	20.000000
C:\Users\cware\Desktop\Steller25Nov\TagTesting25Nov2013\M8.DSG	11-1-2013	14:54:10	44215.000000	4421.500000	49510.246176	20.000000
C:\Users\cware\Desktop\Steller25Nov\TagTesting25Nov2013\M8.DSG	11-1-2013	14:54:10	44216.000000	4421.600000	49509.275150	20.000000
C:\Users\cware\Desktop\Steller25Nov\TagTesting25Nov2013\M8.DSG	11-1-2013	14:54:10	44217.000000	4421.700000	49508.677847	20.000000
C:\Users\cware\Desktop\Steller25Nov\TagTesting25Nov2013\M8.DSG	11-1-2013	14:54:10	44218.000000	4421.800000	49508.976483	20.000000
C:\Users\cware\Desktop\Steller25Nov\TagTesting25Nov2013\M8.DSG	11-1-2013	14:54:10	44219.000000	4421.900000	49506.611839	20.000000
C:\Users\cware\Desktop\Steller25Nov\TagTesting25Nov2013\M8.DSG	11-1-2013	14:54:10	44220.000000	4422.000000	49509.422565	20.000000
C:\Users\cware\Desktop\Steller25Nov\TagTesting25Nov2013\M8.DSG	11-1-2013	14:54:10	44221.000000	4422.100000	49510.642440	20.000000
C:\Users\cware\Desktop\Steller25Nov\TagTesting25Nov2013\M8.DSG	11-1-2013	14:54:10	44222.000000	4422.200000	49511.165218	20.000000
C:\Users\cware\Desktop\Steller25Nov\TagTesting25Nov2013\M8.DSG	11-1-2013	14:54:10	44223.000000	4422.300000	49509.871234	20.000000
C:\Users\cware\Desktop\Steller25Nov\TagTesting25Nov2013\M8.DSG	11-1-2013	14:54:10	44224.000000	4422.400000	49510.419133	20.000000
C:\Users\cware\Desktop\Steller25Nov\TagTesting25Nov2013\M8.DSG	11-1-2013	14:54:10	44225.000000	4422.500000	49511.364981	20.000000
C:\Users\cware\Desktop\Steller25Nov\TagTesting25Nov2013\M8.DSG	11-1-2013	14:54:10	44226.000000	4422.600000	49509.249460	20.000000
C:\Users\cware\Desktop\Steller25Nov\TagTesting25Nov2013\M8.DSG	11-1-2013	14:54:10	44227.000000	4422.700000	49509.871776	20.000000
C:\Users\cware\Desktop\Steller25Nov\TagTesting25Nov2013\M8.DSG	11-1-2013	14:54:10	44228.000000	4422.800000	49510.444562	20.000000
C:\Users\cware\Desktop\Steller25Nov\TagTesting25Nov2013\M8.DSG	11-1-2013	14:54:10	44229.000000	4422.900000	49509.523557	20.000000
C:\Users\cware\Desktop\Steller25Nov\TagTesting25Nov2013\M8.DSG	11-1-2013	14:54:10	44230.000000	4423.000000	49512.237176	20.000000
C:\Users\cware\Desktop\Steller25Nov\TagTesting25Nov2013\M8.DSG	11-1-2013	14:54:10	44231.000000	4423.100000	49510.270359	20.000000
C:\Users\cware\Desktop\Steller25Nov\TagTesting25Nov2013\M8.DSG	11-1-2013	14:54:10	44232.000000	4423.200000	49509.772242	20.000000
C:\Users\cware\Desktop\Steller25Nov\TagTesting25Nov2013\M8.DSG	11-1-2013	14:54:10	44233.000000	4423.300000	49509.498367	20.000000
C:\Users\cware\Desktop\Steller25Nov\TagTesting25Nov2013\M8.DSG	11-1-2013	14:54:10	44234.000000	4423.400000	49508.677712	20.000000
C:\Users\cware\Desktop\Steller25Nov\TagTesting25Nov2013\M8.DSG	11-1-2013	14:54:10	44235.000000	4423.500000	49509.000979	20.000000
C:\Users\cware\Desktop\Steller25Nov\TagTesting25Nov2013\M8.DSG	11-1-2013	14:54:10	44236.000000	4423.600000	49511.215669	20.000000
C:\Users\cware\Desktop\Steller25Nov\TagTesting25Nov2013\M8.DSG	11-1-2013	14:54:10	44237.000000	4423.700000	49511.264804	20.000000
C:\Users\cware\Desktop\Steller25Nov\TagTesting25Nov2013\M8.DSG	11-1-2013	14:54:10	44238.000000	4423.800000	49511.164749	20.000000
C:\Users\cware\Desktop\Steller25Nov\TagTesting25Nov2013\M8.DSG	11-1-2013	14:54:10	44239.000000	4423.900000	49511.786887	20.000000
C:\Users\cware\Desktop\Steller25Nov\TagTesting25Nov2013\M8.DSG	11-1-2013	14:54:10	44240.000000	4424.000000	49511.189701	20.000000
C:\Users\cware\Desktop\Steller25Nov\TagTesting25Nov2013\M8.DSG	11-1-2013	14:54:10	44241.000000	4424.100000	49509.895252	20.000000
C:\Users\cware\Desktop\Steller25Nov\TagTesting25Nov2013\M8.DSG	11-1-2013	14:54:10	44242.000000	4424.200000	49511.015359	20.000000
C:\Users\cware\Desktop\Steller25Nov\TagTesting25Nov2013\M8.DSG	11-1-2013	14:54:10	44243.000000	4424.300000	49512.035928	20.000000
C:\Users\cware\Desktop\Steller25Nov\TagTesting25Nov2013\M8.DSG	11-1-2013	14:54:10	44244.000000	4424.400000	49511.115375	20.000000
C:\Users\cware\Desktop\Steller25Nov\TagTesting25Nov2013\M8.DSG	11-1-2013	14:54:10	44245.000000	4424.500000	49509.299364	20.000000
C:\Users\cware\Desktop\Steller25Nov\TagTesting25Nov2013\M8.DSG	11-1-2013	14:54:10	44246.000000	4424.600000	49509.274634	20.000000
C:\Users\cware\Desktop\Steller25Nov\TagTesting25Nov2013\M8.DSG	11-1-2013	14:54:10	44247.000000	4424.700000	49510.618574	20.000000
C:\Users\cware\Desktop\Steller25Nov\TagTesting25Nov2013\M8.DSG	11-1-2013	14:54:10	44248.000000	4424.800000	49510.319694	20.000000
C:\Users\cware\Desktop\Steller25Nov\TagTesting25Nov2013\M8.DSG	11-1-2013	14:54:10	44249.000000	4424.900000	49510.244904	20.000000
C:\Users\cware\Desktop\Steller25Nov\TagTesting25Nov2013\M8.DSG	11-1-2013	14:54:10	44250.000000	4425.000000	49510.369324	20.000000
C:\Users\cware\Desktop\Steller25Nov\TagTesting25Nov2013\M8.DSG	11-1-2013	14:54:10	44251.000000	4425.100000	49511.066539	20.000000
C:\Users\cware\Desktop\Steller25Nov\TagTesting25Nov2013\M8.DSG	11-1-2013	14:54:10	44252.000000	4425.200000	49509.448793	20.000000
C:\Users\cware\Desktop\Steller25Nov\TagTesting25Nov2013\M8.DSG	11-1-2013	14:54:10	44253.000000	4425.300000	49511.067126	20.000000
C:\Users\cware\Desktop\Steller25Nov\TagTesting25Nov2013\M8.DSG	11-1-2013	14:54:10	44254.000000	4425.400000	49509.648638	20.000000
C:\Users\cware\Desktop\Steller25Nov\TagTesting25Nov2013\M8.DSG	11-1-2013	14:54:10	44255.000000	4425.500000	49508.877201	20.000000
C:\Users\cware\Desktop\Steller25Nov\TagTesting25Nov2013\M8.DSG	11-1-2013	14:54:10	44256.000000	4425.600000	49508.653299	20.000000
C:\Users\cware\Desktop\Steller25Nov\TagTesting25Nov2013\M8.DSG	11-1-2013	14:54:10	44257.000000	4425.700000	49510.047295	20.000000
C:\Users\cware\Desktop\Steller25Nov\TagTesting25Nov2013\M8.DSG	11-1-2013	14:54:10	44258.000000	4425.800000	49510.146620	20.000000
C:\Users\cware\Desktop\Steller25Nov\TagTesting25Nov2013\M8.DSG	11-1-2013	14:54:10	44259.000000	4425.900000	49508.728041	20.000000
C:\Users\cware\Desktop\Steller25Nov\TagTesting25Nov2013\M8.DSG	11-1-2013	14:54:10	44260.000000	4426.000000	49509.275684	20.000000
C:\Users\cware\Desktop\Steller25Nov\TagTesting25Nov2013\M8.DSG	11-1-2013	14:54:10	44261.000000	4426.100000	49509.101273	20.000000
C:\Users\cware\Desktop\Steller25Nov\TagTesting25Nov2013\M8.DSG	11-1-2013	14:54:10	44262.000000	4426.200000	49508.553747	20.000000
C:\Users\cware\Desktop\Steller25Nov\TagTesting25Nov2013\M8.DSG	11-1-2013	14:54:10	44263.000000	4426.300000	49509.922509	20.000000
C:\Users\cware\Desktop\Steller25Nov\TagTesting25Nov2013\M8.DSG	11-1-2013	14:54:10	44264.000000	4426.400000	49509.499144	20.000000
C:\Users\cware\Desktop\Steller25Nov\TagTesting25Nov2013\M8.DSG	11-1-2013	14:54:10	44265.000000	4426.500000	49511.340919	20.000000
C:\Users\cware\Desktop\Steller25Nov\TagTesting25Nov2013\M8.DSG	11-1-2013	14:54:10	44266.000000	4426.600000	49509.026591	20.000000
C:\Users\cware\Desktop\Steller25Nov\TagTesting25Nov2013\M8.DSG	11-1-2013	14:54:10	44267.000000	4426.700000	49509.524291	20.000000
C:\Users\cware\Desktop\Steller25Nov\TagTesting25Nov2013\M8.DSG	11-1-2013	14:54:10	44268.000000	4426.800000	49508.852297	20.000000
C:\Users\cware\Desktop\Steller25Nov\TagTesting25Nov2013\M8.DSG	11-1-2013	14:54:10	44269.000000	4426.900000	49508.952048	20.000000
C:\Users\cware\Desktop\Steller25Nov\TagTesting25Nov2013\M8.DSG	11-1-2013	14:54:10	44270.000000	4427.000000	49508.429340	20.000000
C:\Users\cware\Desktop\Steller25Nov\TagTesting25Nov2013\M8.DSG	11-1-2013	14:54:10	44271.000000	4427.100000	49507.732411	20.000000
C:\Users\cware\Desktop\Steller25Nov\TagTesting25Nov2013\M8.DSG	11-1-2013	14:54:10	44272.000000	4427.200000	49509.350106	20.000000
C:\Users\cware\Desktop\Steller25Nov\TagTesting25Nov2013\M8.DSG	11-1-2013	14:54:10	44273.000000	4427.300000	49509.549460	20.000000
C:\Users\cware\Desktop\Steller25Nov\TagTesting25Nov2013\M8.DSG	11-1-2013	14:54:10	44274.000000	4427.400000	49509.897835	20.000000
C:\Users\cware\Desktop\Steller25Nov\TagTesting25Nov2013\M8.DSG	11-1-2013	14:54:10	44275.000000	4427.500000	49507.757064	20.000000
C:\Users\cware\Desktop\Steller25Nov\TagTesting25Nov2013\M8.DSG	11-1-2013	14:54:10	44276.000000	4427.600000	49509.126138	20.000000
C:\Users\cware\Desktop\Steller25Nov\TagTesting25Nov2013\M8.DSG	11-1-2013	14:54:10	44277.000000	4427.700000	49509.922870	20.000000
C:\Users\cware\Desktop\Steller25Nov\TagTesting25Nov2013\M8.DSG	11-1-2013	14:54:10	44278.000000	4427.800000	49508.926910	20.000000
C:\Users\cware\Desktop\Steller25Nov\TagTesting25Nov2013\M8.DSG	11-1-2013	14:54:10	44279.000000	4427.900000	49509.200668	20.000000
C:\Users\cware\Desktop\Steller25Nov\TagTesting25Nov2013\M8.DSG	11-1-2013	14:54:10	44280.000000	4428.000000	49508.777641	20.000000
C:\Users\cware\Desktop\Steller25Nov\TagTesting25Nov2013\M8.DSG	11-1-2013	14:54:10	44281.000000	4428.100000	49509.947587	20.000000
C:\Users\cware\Desktop\Steller25Nov\TagTesting25Nov2013\M8.DSG	11-1-2013	14:54:10	44282.000000	4428.200000	49509.126034	20.000000
C:\Users\cware\Desktop\Steller25Nov\TagTesting25Nov2013\M8.DSG	11-1-2013	14:54:10	44283.000000	4428.300000	49509.723515	20.000000
C:\Users\cware\Desktop\Steller25Nov\TagTesting25Nov2013\M8.DSG	11-1-2013	14:54:10	44284.000000	4428.400000	49510.271154	20.000000
C:\Users\cware\Desktop\Steller25Nov\TagTesting25Nov2013\M8.DSG	11-1-2013	14:54:10	44285.000000	4428.500000	49508.130399	20.000000
C:\Users\cware\Desktop\Steller25Nov\TagTesting25Nov2013\M8.DSG	11-1-2013	14:54:10	44286.000000	4428.600000	49508.528683	20.000000
C:\Users\cware\Desktop\Steller25Nov\TagTesting25Nov2013\M8.DSG	11-1-2013	14:54:10	44287.000000	4428.700000	49508.229998	20.000000
C:\Users\cware\Desktop\Steller25Nov\TagTesting25Nov2013\M8.DSG	11-1-2013	14:54:10	44288.000000	4428.800000	49507.757081	20.000000
C:\Users\cware\Desktop\Steller25Nov\TagTesting25Nov2013\M8.DSG	11-1-2013	14:54:10	44289.000000	4428.900000	49508.503696	20.000000
C:\Users\cware\Desktop\Steller25Nov\TagTesting25Nov2013\M8.DSG	11-1-2013	14:54:10	44290.000000	4429.000000	49510.370501	20.000000
C:\Users\cware\Desktop\Steller25Nov\TagTesting25Nov2013\M8.DSG	11-1-2013	14:54:10	44291.000000	4429.100000	49508.379154	20.000000
C:\Users\cware\Desktop\Steller25Nov\TagTesting25Nov2013\M8.DSG	11-1-2013	14:54:10	44292.000000	4429.200000	49509.200894	20.000000
C:\Users\cware\Desktop\Steller25Nov\TagTesting25Nov2013\M8.DSG	11-1-2013	14:54:10	44293.000000	4429.300000	49510.022043	20.000000
C:\Users\cware\Desktop\Steller25Nov\TagTesting25Nov2013\M8.DSG	11-1-2013	14:54:10	44294.000000	4429.400000	49509.051200	20.000000
C:\Users\cware\Desktop\Steller25Nov\TagTesting25Nov2013\M8.DSG	11-1-2013	14:54:10	44295.000000	4429.500000	49509.698429	20.000000
C:\Users\cware\Desktop\Steller25Nov\TagTesting25Nov2013\M8.DSG	11-1-2013	14:54:10	44296.000000	4429.600000	49508.254824	20.000000
C:\Users\cware\Desktop\Steller25Nov\TagTesting25Nov2013\M8.DSG	11-1-2013	14:54:10	44297.000000	4429.700000	49507.408510	20.000000
C:\Users\cware\Desktop\Steller25Nov\TagTesting25Nov2013\M8.DSG	11-1-2013	14:54:10	44298.000000	4429.800000	49510.221189	20.000000
C:\Users\cware\Desktop\Steller25Nov\TagTesting25Nov2013\M8.DSG	11-1-2013	14:54:10	44299.000000	4429.900000	49509.698511	20.000000
C:\Users\cware\Desktop\Steller25Nov\TagTesting25Nov2013\M8.DSG	11-1-2013	14:54:10	44300.000000	4430.000000	49508.155043	20.000000
C:\Users\cware\Desktop\Steller25Nov\TagTesting25Nov2013\M8.DSG	11-1-2013	14:54:10	44301.000000	4430.100000	49509.126012	20.000000
C:\Users\cware\Desktop\Steller25Nov\TagTesting25Nov2013\M8.DSG	11-1-2013	14:54:10	44302.000000	4430.200000	49509.474374	20.000000
C:\Users\cware\Desktop\Steller25Nov\TagTesting25Nov2013\M8.DSG	11-1-2013	14:54:10	44303.000000	4430.300000	49508.254590	20.000000
C:\Users\cware\Desktop\Steller25Nov\TagTesting25Nov2013\M8.DSG	11-1-2013	14:54:10	44304.000000	4430.400000	49507.408389	20.000000
C:\Users\cware\Desktop\Steller25Nov\TagTesting25Nov2013\M8.DSG	11-1-2013	14:54:10	44305.000000	4430.500000	49509.623582	20.000000
C:\Users\cware\Desktop\Steller25Nov\TagTesting25Nov2013\M8.DSG	11-1-2013	14:54:10	44306.000000	4430.600000	49508.503644	20.000000
C:\Users\cware\Desktop\Steller25Nov\TagTesting25Nov2013\M8.DSG	11-1-2013	14:54:10	44307.000000	4430.700000	49509.623599	20.000000
C:\Users\cware\Desktop\Steller25Nov\TagTesting25Nov2013\M8.DSG	11-1-2013	14:54:10	44308.000000	4430.800000	49510.544626	20.000000
C:\Users\cware\Desktop\Steller25Nov\TagTesting25Nov2013\M8.DSG	11-1-2013	14:54:10	44309.000000	4430.900000	49509.499092	20.000000
C:\Users\cware\Desktop\Steller25Nov\TagTesting25Nov2013\M8.DSG	11-1-2013	14:54:10	44310.000000	4431.000000	49507.806750	20.000000
C:\Users\cware\Desktop\Steller25Nov\TagTesting25Nov2013\M8.DSG	11-1-2013	14:54:10	44311.000000	4431.100000	49509.324941	20.000000
C:\Users\cware\Desktop\Steller25Nov\TagTesting25Nov2013\M8.DSG	11-1-2013	14:54:10	44312.000000	4431.200000	49509.723029	20.000000
C:\Users\cware\Desktop\Steller25Nov\TagTesting25Nov2013\M8.DSG	11-1-2013	14:54:10	44313.000000	4431.300000	49507.831190	20.000000
C:\Users\cware\Desktop\Steller25Nov\TagTesting25Nov2013\M8.DSG	11-1-2013	14:54:10	44314.000000	4431.400000	49508.627804	20.000000
C:\Users\cware\Desktop\Steller25Nov\TagTesting25Nov2013\M8.DSG	11-1-2013	14:54:10	44315.000000	4431.500000	49507.358520	20.000000
C:\Users\cware\Desktop\Steller25Nov\TagTesting25Nov2013\M8.DSG	11-1-2013	14:54:10	44316.000000	4431.600000	49508.578161	20.000000
C:\Users\cware\Desktop\Steller25Nov\TagTesting25Nov2013\M8.DSG	11-1-2013	14:54:10	44317.000000	4431.700000	49508.802124	20.000000
C:\Users\cware\Desktop\Steller25Nov\TagTesting25Nov2013\M8.DSG	11-1-2013	14:54:10	44318.000000	4431.800000	49507.706839	20.000000
C:\Users\cware\Desktop\Steller25Nov\TagTesting25Nov2013\M8.DSG	11-1-2013	14:54:10	44319.000000	4431.900000	49508.727525	20.000000
C:\Users\cware\Desktop\Steller25Nov\TagTesting25Nov2013\M8.DSG	11-1-2013	14:54:10	44320.000000	4432.000000	49508.254334	20.000000
C:\Users\cware\Desktop\Steller25Nov\TagTesting25Nov2013\M8.DSG	11-1-2013	14:54:10	44321.000000	4432.100000	49508.926350	20.000000
C:\Users\cware\Desktop\Steller25Nov\TagTesting25Nov2013\M8.DSG	11-1-2013	14:54:10	44322.000000	4432.200000	49509.399410	20.000000
C:\Users\cware\Desktop\Steller25Nov\TagTesting25Nov2013\M8.DSG	11-1-2013	14:54:10	44323.000000	4432.300000	49508.030153	20.000000
C:\Users\cware\Desktop\Steller25Nov\TagTesting25Nov2013\M8.DSG	11-1-2013	14:54:10	44324.000000	4432.400000	49508.901502	20.000000
C:\Users\cware\Desktop\Steller25Nov\TagTesting25Nov2013\M8.DSG	11-1-2013	14:54:10	44325.000000	4432.500000	49508.328925	20.000000
C:\Users\cware\Desktop\Steller25Nov\TagTesting25Nov2013\M8.DSG	11-1-2013	14:54:10	44326.000000	4432.600000	49506.785734	20.000000
C:\Users\cware\Desktop\Steller25Nov\TagTesting25Nov2013\M8.DSG	11-1-2013	14:54:10	44327.000000	4432.700000	49511.017187	20.000000
C:\Users\cware\Desktop\Steller25Nov\TagTesting25Nov2013\M8.DSG	11-1-2013	14:54:10	44328.000000	4432.800000	49507.731638	20.000000
C:\Users\cware\Desktop\Steller25Nov\TagTesting25Nov2013\M8.DSG	11-1-2013	14:54:10	44329.000000	4432.900000	49508.652600	20.000000
C:\Users\cware\Desktop\Steller25Nov\TagTesting25Nov2013\M8.DSG	11-1-2013	14:54:10	44330.000000	4433.000000	49510.245512	20.000000
C:\Users\cware\Desktop\Steller25Nov\TagTesting25Nov2013\M8.DSG	11-1-2013	14:54:10	44331.000000	4433.100000	49510.320024	20.000000
C:\Users\cware\Desktop\Steller25Nov\TagTesting25Nov2013\M8.DSG	11-1-2013	14:54:10	44332.000000	4433.200000	49507.756564	20.000000
C:\Users\cware\Desktop\Steller25Nov\TagTesting25Nov2013\M8.DSG	11-1-2013	14:54:10	44333.000000	4433.300000	49510.145813	20.000000
C:\Users\cware\Desktop\Steller25Nov\TagTesting25Nov2013\M8.DSG	11-1-2013	14:54:10	44334.000000	4433.400000	49509.025896	20.000000
C:\Users\cware\Desktop\Steller25Nov\TagTesting25Nov2013\M8.DSG	11-1-2013	14:54:10	44335.000000	4433.500000	49509.921954	20.000000
C:\Users\cware\Desktop\Steller25Nov\TagTesting25Nov2013\M8.DSG	11-1-2013	14:54:10	44336.000000	4433.600000	49506.959850	20.000000
C:\Users\cware\Desktop\Steller25Nov\TagTesting25Nov2013\M8.DSG	11-1-2013	14:54:10	44337.000000	4433.700000	49510.320141	20.000000
C:\Users\cware\Desktop\Steller25Nov\TagTesting25Nov2013\M8.DSG	11-1-2013	14:54:10	44338.000000	4433.800000	49509.697760	20.000000
C:\Users\cware\Desktop\Steller25Nov\TagTesting25Nov2013\M8.DSG	11-1-2013	14:54:10	44339.000000	4433.900000	49509.871898	20.000000
C:\Users\cware\Desktop\Steller25Nov\TagTesting25Nov2013\M8.DSG	11-1-2013	14:54:10	44340.000000	4434.000000	49510.967136	20.000000
C:\Users\cware\Desktop\Steller25Nov\TagTesting25Nov2013\M8.DSG	11-1-2013	14:54:10	44341.000000	4434.100000	49509.896941	20.000000
C:\Users\cware\Desktop\Steller25Nov\TagTesting25Nov2013\M8.DSG	11-1-2013	14:54:10	44342.000000	4434.200000	49509.971375	20.000000
C:\Users\cware\Desktop\Steller25Nov\TagTesting25Nov2013\M8.DSG	11-1-2013	14:54:10	44343.000000	4434.300000	49509.946619	20.000000
C:\Users\cware\Desktop\Steller25Nov\TagTesting25Nov2013\M8.DSG	11-1-2013	14:54:10	44344.000000	4434.400000	49510.419319	20.000000
C:\Users\cware\Desktop\Steller25Nov\TagTesting25Nov2013\M8.DSG	11-1-2013	14:54:10	44345.000000	4434.500000	49509.772225	20.000000
C:\Users\cware\Desktop\Steller25Nov\TagTesting25Nov2013\M8.DSG	11-1-2013	14:54:10	44346.000000	4434.600000	49508.278799	20.000000
C:\Users\cware\Desktop\Steller25Nov\TagTesting25Nov2013\M8.DSG	11-1-2013	14:54:10	44347.000000	4434.700000	49508.652044	20.000000
C:\Users\cware\Desktop\Steller25Nov\TagTesting25Nov2013\M8.DSG	11-1-2013	14:54:10	44348.000000	4434.800000	49508.452881	20.000000
C:\Users\cware\Desktop\Steller25Nov\TagTesting25Nov2013\M8.DSG	11-1-2013	14:54:10	44349.000000	4434.900000	49509.747178	20.000000
C:\Users\cware\Desktop\Steller25Nov\TagTesting25Nov2013\M8.DSG	11-1-2013	14:54:10	44350.000000	4435.000000	49509.100092	20.000000
C:\Users\cware\Desktop\Steller25Nov\TagTesting25Nov2013\M8.DSG	11-1-2013	14:54:10	44351.000000	4435.100000	49507.432429	20.000000
C:\Users\cware\Desktop\Steller25Nov\TagTesting25Nov2013\M8.DSG	11-1-2013	14:54:10	44352.000000	4435.200000	49511.290642	20.000000
C:\Users\cware\Desktop\Steller25Nov\TagTesting25Nov2013\M8.DSG	11-1-2013	14:54:10	44353.000000	4435.300000	49510.070844	20.000000
C:\Users\cware\Desktop\Steller25Nov\TagTesting25Nov2013\M8.DSG	11-1-2013	14:54:10	44354.000000	4435.400000	49508.826169	20.000000
C:\Users\cware\Desktop\Steller25Nov\TagTesting25Nov2013\M8.DSG	11-1-2013	14:54:10	44355.000000	4435.500000	49509.299177	20.000000
C:\Users\cware\Desktop\Steller25Nov\TagTesting25Nov2013\M8.DSG	11-1-2013	14:54:10	44356.000000	4435.600000	49509.000259	20.000000
C:\Users\cware\Desktop\Steller25Nov\TagTesting25Nov2013\M8.DSG	11-1-2013	14:54:10	44357.000000	4435.700000	49507.930103	20.000000
C:\Users\cware\Desktop\Steller25Nov\TagTesting25Nov2013\M8.DSG	11-1-2013	14:54:10	44358.000000	4435.800000	49509.249135	20.000000
C:\Users\cware\Desktop\Steller25Nov\TagTesting25Nov2013\M8.DSG	11-1-2013	14:54:10	44359.000000	4435.900000	49508.925698	20.000000
C:\Users\cware\Desktop\Steller25Nov\TagTesting25Nov2013\M8.DSG	11-1-2013	14:54:10	44360.000000	4436.000000	49508.701596	20.000000
C:\Users\cware\Desktop\Steller25Nov\TagTesting25Nov2013\M8.DSG	11-1-2013	14:54:10	44361.000000	4436.100000	49508.353065	20.000000
C:\Users\cware\Desktop\Steller25Nov\TagTesting25Nov2013\M8.DSG	11-1-2013	14:54:10	44362.000000	4436.200000	49508.502524	20.000000
C:\Users\cware\Desktop\Steller25Nov\TagTesting25Nov2013\M8.DSG	11-1-2013	14:54:10	44363.000000	4436.300000	49509.199518	20.000000
C:\Users\cware\Desktop\Steller25Nov\TagTesting25Nov2013\M8.DSG	11-1-2013	14:54:10	44364.000000	4436.400000	49509.174279	20.000000
C:\Users\cware\Desktop\Steller25Nov\TagTesting25Nov2013\M8.DSG	11-1-2013	14:54:10	44365.000000	4436.500000	49508.626988	20.000000
C:\Users\cware\Desktop\Steller25Nov\TagTesting25Nov2013\M8.DSG	11-1-2013	14:54:10	44366.000000	4436.600000	49507.879852	20.000000
C:\Users\cware\Desktop\Steller25Nov\TagTesting25Nov2013\M8.DSG	11-1-2013	14:54:10	44367.000000	4436.700000	49509.298860	20.000000
C:\Users\cware\Desktop\Steller25Nov\TagTesting25Nov2013\M8.DSG	11-1-2013	14:54:10	44368.000000	4436.800000	49510.219787	20.000000
C:\Users\cware\Desktop\Steller25Nov\TagTesting25Nov2013\M8.DSG	11-1-2013	14:54:10	44369.000000	4436.900000	49508.750927	20.000000
C:\Users\cware\Desktop\Steller25Nov\TagTesting25Nov2013\M8.DSG	11-1-2013	14:54:10	44370.000000	4437.000000	49510.045328	20.000000
C:\Users\cware\Desktop\Steller25Nov\TagTesting25Nov2013\M8.DSG	11-1-2013	14:54:10	44371.000000	4437.100000	49509.671914	20.000000
C:\Users\cware\Desktop\Steller25Nov\TagTesting25Nov2013\M8.DSG	11-1-2013	14:54:10	44372.000000	4437.200000	49508.302952	20.000000
C:\Users\cware\Desktop\Steller25Nov\TagTesting25Nov2013\M8.DSG	11-1-2013	14:54:10	44373.000000	4437.300000	49509.547281	20.000000
C:\Users\cware\Desktop\Steller25Nov\TagTesting25Nov2013\M8.DSG	11-1-2013	14:54:10	44374.000000	4437.400000	49510.468220	20.000000
C:\Users\cware\Desktop\Steller25Nov\TagTesting25Nov2013\M8.DSG	11-1-2013	14:54:10	44375.000000	4437.500000	49508.551637	20.000000
C:\Users\cware\Desktop\Steller25Nov\TagTesting25Nov2013\M8.DSG	11-1-2013	14:54:10	44376.000000	4437.600000	49511.015837	20.000000
C:\Users\cware\Desktop\Steller25Nov\TagTesting25Nov2013\M8.DSG	11-1-2013	14:54:10	44377.000000	4437.700000	49509.198784	20.000000
C:\Users\cware\Desktop\Steller25Nov\TagTesting25Nov2013\M8.DSG	11-1-2013	14:54:10	44378.000000	4437.800000	49509.821082	20.000000
C:\Users\cware\Desktop\Steller25Nov\TagTesting25Nov2013\M8.DSG	11-1-2013	14:54:10	44379.000000	4437.900000	49510.194392	20.000000
C:\Users\cware\Desktop\Steller25Nov\TagTesting25Nov2013\M8.DSG	11-1-2013	14:54:10	44380.000000	4438.000000	49508.626211	20.000000
C:\Users\cware\Desktop\Steller25Nov\TagTesting25Nov2013\M8.DSG	11-1-2013	14:54:10	44381.000000	4438.100000	49509.024520	20.000000
C:\Users\cware\Desktop\Steller25Nov\TagTesting25Nov2013\M8.DSG	11-1-2013	14:54:10	44382.000000	4438.200000	49510.293896	20.000000
C:\Users\cware\Desktop\Steller25Nov\TagTesting25Nov2013\M8.DSG	11-1-2013	14:54:10	44383.000000	4438.300000	49509.746179	20.000000
C:\Users\cware\Desktop\Steller25Nov\TagTesting25Nov2013\M8.DSG	11-1-2013	14:54:10	44384.000000	4438.400000	49509.820852	20.000000
C:\Users\cware\Desktop\Steller25Nov\TagTesting25Nov2013\M8.DSG	11-1-2013	14:54:10	44385.000000	4438.500000	49508.775401	20.000000
C:\Users\cware\Desktop\Steller25Nov\TagTesting25Nov2013\M8.DSG	11-1-2013	14:54:10	44386.000000	4438.600000	49509.970377	20.000000
C:\Users\cware\Desktop\Steller25Nov\TagTesting25Nov2013\M8.DSG	11-1-2013	14:54:10	44387.000000	4438.700000	49509.746513	20.000000
C:\Users\cware\Desktop\Steller25Nov\TagTesting25Nov2013\M8.DSG	11-1-2013	14:54:10	44388.000000	4438.800000	49508.949747	20.000000
C:\Users\cware\Desktop\Steller25Nov\TagTesting25Nov2013\M8.DSG	11-1-2013	14:54:10	44389.000000	4438.900000	49506.634881	20.000000
C:\Users\cware\Desktop\Steller25Nov\TagTesting25Nov2013\M8.DSG	11-1-2013	14:54:10	44390.000000	4439.000000	49507.804701	20.000000
C:\Users\cware\Desktop\Steller25Nov\TagTesting25Nov2013\M8.DSG	11-1-2013	14:54:10	44391.000000	4439.100000	49508.128350	20.000000
C:\Users\cware\Desktop\Steller25Nov\TagTesting25Nov2013\M8.DSG	11-1-2013	14:54:10	44392.000000	4439.200000	49510.144653	20.000000
C:\Users\cware\Desktop\Steller25Nov\TagTesting25Nov2013\M8.DSG	11-1-2013	14:54:10	44393.000000	4439.300000	49509.422565	20.000000
C:\Users\cware\Desktop\Steller25Nov\TagTesting25Nov2013\M8.DSG	11-1-2013	14:54:10	44394.000000	4439.400000	49508.103385	20.000000
C:\Users\cware\Desktop\Steller25Nov\TagTesting25Nov2013\M8.DSG	11-1-2013	14:54:10	44395.000000	4439.500000	49507.854440	20.000000
C:\Users\cware\Desktop\Steller25Nov\TagTesting25Nov2013\M8.DSG	11-1-2013	14:54:10	44396.000000	4439.600000	49509.223301	20.000000
C:\Users\cware\Desktop\Steller25Nov\TagTesting25Nov2013\M8.DSG	11-1-2013	14:54:10	44397.000000	4439.700000	49508.576025	20.000000
C:\Users\cware\Desktop\Steller25Nov\TagTesting25Nov2013\M8.DSG	11-1-2013	14:54:10	44398.000000	4439.800000	49509.746044	20.000000
C:\Users\cware\Desktop\Steller25Nov\TagTesting25Nov2013\M8.DSG	11-1-2013	14:54:10	44399.000000	4439.900000	49508.800249	20.000000
C:\Users\cware\Desktop\Steller25Nov\TagTesting25Nov2013\M8.DSG	11-1-2013	14:54:10	44400.000000	4440.000000	49509.895374	20.000000
C:\Users\cware\Desktop\Steller25Nov\TagTesting25Nov2013\M8.DSG	11-1-2013	14:54:10	44401.000000	4440.100000	49508.800084	20.000000
C:\Users\cware\Desktop\Steller25Nov\TagTesting25Nov2013\M8.DSG	11-1-2013	14:54:10	44402.000000	4440.200000	49510.542433	20.000000
C:\Users\cware\Desktop\Steller25Nov\TagTesting25Nov2013\M8.DSG	11-1-2013	14:54:10	44403.000000	4440.300000	49508.999325	20.000000
C:\Users\cware\Desktop\Steller25Nov\TagTesting25Nov2013\M8.DSG	11-1-2013	14:54:10	44404.000000	4440.400000	49509.696232	20.000000
C:\Users\cware\Desktop\Steller25Nov\TagTesting25Nov2013\M8.DSG	11-1-2013	14:54:10	44405.000000	4440.500000	49510.393061	20.000000
C:\Users\cware\Desktop\Steller25Nov\TagTesting25Nov2013\M8.DSG	11-1-2013	14:54:10	44406.000000	4440.600000	49508.600990	20.000000
C:\Users\cware\Desktop\Steller25Nov\TagTesting25Nov2013\M8.DSG	11-1-2013	14:54:10	44407.000000	4440.700000	49508.725523	20.000000
C:\Users\cware\Desktop\Steller25Nov\TagTesting25Nov2013\M8.DSG	11-1-2013	14:54:10	44408.000000	4440.800000	49509.173450	20.000000
C:\Users\cware\Desktop\Steller25Nov\TagTesting25Nov2013\M8.DSG	11-1-2013	14:54:10	44409.000000	4440.900000	49506.883427	20.000000
C:\Users\cware\Desktop\Steller25Nov\TagTesting25Nov2013\M8.DSG	11-1-2013	14:54:10	44410.000000	4441.000000	49509.123655	20.000000
C:\Users\cware\Desktop\Steller25Nov\TagTesting25Nov2013\M8.DSG	11-1-2013	14:54:10	44411.000000	4441.100000	49510.591937	20.000000
C:\Users\cware\Desktop\Steller25Nov\TagTesting25Nov2013\M8.DSG	11-1-2013	14:54:10	44412.000000	4441.200000	49509.123498	20.000000
C:\Users\cware\Desktop\Steller25Nov\TagTesting25Nov2013\M8.DSG	11-1-2013	14:54:10	44413.000000	4441.300000	49509.795458	20.000000
C:\Users\cware\Desktop\Steller25Nov\TagTesting25Nov2013\M8.DSG	11-1-2013	14:54:10	44414.000000	4441.400000	49510.566929	20.000000
C:\Users\cware\Desktop\Steller25Nov\TagTesting25Nov2013\M8.DSG	11-1-2013	14:54:10	44415.000000	4441.500000	49509.073703	20.000000
C:\Users\cware\Desktop\Steller25Nov\TagTesting25Nov2013\M8.DSG	11-1-2013	14:54:10	44416.000000	4441.600000	49508.774919	20.000000
C:\Users\cware\Desktop\Steller25Nov\TagTesting25Nov2013\M8.DSG	11-1-2013	14:54:10	44417.000000	4441.700000	49508.227385	20.000000
C:\Users\cware\Desktop\Steller25Nov\TagTesting25Nov2013\M8.DSG	11-1-2013	14:54:10	44418.000000	4441.800000	49509.297567	20.000000
C:\Users\cware\Desktop\Steller25Nov\TagTesting25Nov2013\M8.DSG	11-1-2013	14:54:10	44419.000000	4441.900000	49508.675238	20.000000
C:\Users\cware\Desktop\Steller25Nov\TagTesting25Nov2013\M8.DSG	11-1-2013	14:54:10	44420.000000	4442.000000	49508.028022	20.000000
C:\Users\cware\Desktop\Steller25Nov\TagTesting25Nov2013\M8.DSG	11-1-2013	14:54:10	44421.000000	4442.100000	49509.347019	20.000000
C:\Users\cware\Desktop\Steller25Nov\TagTesting25Nov2013\M8.DSG	11-1-2013	14:54:10	44422.000000	4442.200000	49507.853684	20.000000
C:\Users\cware\Desktop\Steller25Nov\TagTesting25Nov2013\M8.DSG	11-1-2013	14:54:10	44423.000000	4442.300000	49508.500839	20.000000
C:\Users\cware\Desktop\Steller25Nov\TagTesting25Nov2013\M8.DSG	11-1-2013	14:54:10	44424.000000	4442.400000	49508.675168	20.000000
C:\Users\cware\Desktop\Steller25Nov\TagTesting25Nov2013\M8.DSG	11-1-2013	14:54:10	44425.000000	4442.500000	49509.421913	20.000000
C:\Users\cware\Desktop\Steller25Nov\TagTesting25Nov2013\M8.DSG	11-1-2013	14:54:10	44426.000000	4442.600000	49507.057139	20.000000
C:\Users\cware\Desktop\Steller25Nov\TagTesting25Nov2013\M8.DSG	11-1-2013	14:54:10	44427.000000	4442.700000	49507.704177	20.000000
C:\Users\cware\Desktop\Steller25Nov\TagTesting25Nov2013\M8.DSG	11-1-2013	14:54:10	44428.000000	4442.800000	49510.068860	20.000000
C:\Users\cware\Desktop\Steller25Nov\TagTesting25Nov2013\M8.DSG	11-1-2013	14:54:10	44429.000000	4442.900000	49509.969131	20.000000
C:\Users\cware\Desktop\Steller25Nov\TagTesting25Nov2013\M8.DSG	11-1-2013	14:54:10	44430.000000	4443.000000	49510.018961	20.000000
C:\Users\cware\Desktop\Steller25Nov\TagTesting25Nov2013\M8.DSG	11-1-2013	14:54:10	44431.000000	4443.100000	49510.018796	20.000000
C:\Users\cware\Desktop\Steller25Nov\TagTesting25Nov2013\M8.DSG	11-1-2013	14:54:10	44432.000000	4443.200000	49508.326081	20.000000
C:\Users\cware\Desktop\Steller25Nov\TagTesting25Nov2013\M8.DSG	11-1-2013	14:54:10	44433.000000	4443.300000	49508.724564	20.000000
C:\Users\cware\Desktop\Steller25Nov\TagTesting25Nov2013\M8.DSG	11-1-2013	14:54:10	44434.000000	4443.400000	49511.138734	20.000000
C:\Users\cware\Desktop\Steller25Nov\TagTesting25Nov2013\M8.DSG	11-1-2013	14:54:10	44435.000000	4443.500000	49509.496035	20.000000
C:\Users\cware\Desktop\Steller25Nov\TagTesting25Nov2013\M8.DSG	11-1-2013	14:54:10	44436.000000	4443.600000	49508.127104	20.000000
C:\Users\cware\Desktop\Steller25Nov\TagTesting25Nov2013\M8.DSG	11-1-2013	14:54:10	44437.000000	4443.700000	49508.500344	20.000000
C:\Users\cware\Desktop\Steller25Nov\TagTesting25Nov2013\M8.DSG	11-1-2013	14:54:10	44438.000000	4443.800000	49507.853202	20.000000
C:\Users\cware\Desktop\Steller25Nov\TagTesting25Nov2013\M8.DSG	11-1-2013	14:54:10	44439.000000	4443.900000	49509.371419	20.000000
C:\Users\cware\Desktop\Steller25Nov\TagTesting25Nov2013\M8.DSG	11-1-2013	14:54:10	44440.000000	4444.000000	49509.421275	20.000000
C:\Users\cware\Desktop\Steller25Nov\TagTesting25Nov2013\M8.DSG	11-1-2013	14:54:10	44441.000000	4444.100000	49505.812095	20.000000
C:\Users\cware\Desktop\Steller25Nov\TagTesting25Nov2013\M8.DSG	11-1-2013	14:54:10	44442.000000	4444.200000	49510.267602	20.000000
C:\Users\cware\Desktop\Steller25Nov\TagTesting25Nov2013\M8.DSG	11-1-2013	14:54:10	44443.000000	4444.300000	49508.599878	20.000000
C:\Users\cware\Desktop\Steller25Nov\TagTesting25Nov2013\M8.DSG	11-1-2013	14:54:10	44444.000000	4444.400000	49507.952680	20.000000
C:\Users\cware\Desktop\Steller25Nov\TagTesting25Nov2013\M8.DSG	11-1-2013	14:54:10	44445.000000	4444.500000	49509.321615	20.000000
C:\Users\cware\Desktop\Steller25Nov\TagTesting25Nov2013\M8.DSG	11-1-2013	14:54:10	44446.000000	4444.600000	49508.450393	20.000000
C:\Users\cware\Desktop\Steller25Nov\TagTesting25Nov2013\M8.DSG	11-1-2013	14:54:10	44447.000000	4444.700000	49510.367158	20.000000
C:\Users\cware\Desktop\Steller25Nov\TagTesting25Nov2013\M8.DSG	11-1-2013	14:54:10	44448.000000	4444.800000	49507.828081	20.000000
C:\Users\cware\Desktop\Steller25Nov\TagTesting25Nov2013\M8.DSG	11-1-2013	14:54:10	44449.000000	4444.900000	49509.072774	20.000000
C:\Users\cware\Desktop\Steller25Nov\TagTesting25Nov2013\M8.DSG	11-1-2013	14:54:10	44450.000000	4445.000000	49508.350863	20.000000
C:\Users\cware\Desktop\Steller25Nov\TagTesting25Nov2013\M8.DSG	11-1-2013	14:54:10	44451.000000	4445.100000	49508.873376	20.000000
C:\Users\cware\Desktop\Steller25Nov\TagTesting25Nov2013\M8.DSG	11-1-2013	14:54:10	44452.000000	4445.200000	49510.068296	20.000000
C:\Users\cware\Desktop\Steller25Nov\TagTesting25Nov2013\M8.DSG	11-1-2013	14:54:10	44453.000000	4445.300000	49509.520661	20.000000
C:\Users\cware\Desktop\Steller25Nov\TagTesting25Nov2013\M8.DSG	11-1-2013	14:54:10	44454.000000	4445.400000	49508.350763	20.000000
C:\Users\cware\Desktop\Steller25Nov\TagTesting25Nov2013\M8.DSG	11-1-2013	14:54:10	44455.000000	4445.500000	49510.142951	20.000000
C:\Users\cware\Desktop\Steller25Nov\TagTesting25Nov2013\M8.DSG	11-1-2013	14:54:10	44456.000000	4445.600000	49508.549896	20.000000
C:\Users\cware\Desktop\Steller25Nov\TagTesting25Nov2013\M8.DSG	11-1-2013	14:54:10	44457.000000	4445.700000	49508.176413	20.000000
C:\Users\cware\Desktop\Steller25Nov\TagTesting25Nov2013\M8.DSG	11-1-2013	14:54:10	44458.000000	4445.800000	49509.420906	20.000000
C:\Users\cware\Desktop\Steller25Nov\TagTesting25Nov2013\M8.DSG	11-1-2013	14:54:10	44459.000000	4445.900000	49509.445780	20.000000
C:\Users\cware\Desktop\Steller25Nov\TagTesting25Nov2013\M8.DSG	11-1-2013	14:54:10	44460.000000	4446.000000	49507.852864	20.000000
C:\Users\cware\Desktop\Steller25Nov\TagTesting25Nov2013\M8.DSG	11-1-2013	14:54:10	44461.000000	4446.100000	49509.271568	20.000000
C:\Users\cware\Desktop\Steller25Nov\TagTesting25Nov2013\M8.DSG	11-1-2013	14:54:10	44462.000000	4446.200000	49507.529028	20.000000
C:\Users\cware\Desktop\Steller25Nov\TagTesting25Nov2013\M8.DSG	11-1-2013	14:54:10	44463.000000	4446.300000	49508.151444	20.000000
C:\Users\cware\Desktop\Steller25Nov\TagTesting25Nov2013\M8.DSG	11-1-2013	14:54:10	44464.000000	4446.400000	49509.146918	20.000000
C:\Users\cware\Desktop\Steller25Nov\TagTesting25Nov2013\M8.DSG	11-1-2013	14:54:10	44465.000000	4446.500000	49507.304769	20.000000
C:\Users\cware\Desktop\Steller25Nov\TagTesting25Nov2013\M8.DSG	11-1-2013	14:54:10	44466.000000	4446.600000	49509.968262	20.000000
C:\Users\cware\Desktop\Steller25Nov\TagTesting25Nov2013\M8.DSG	11-1-2013	14:54:10	44467.000000	4446.700000	49509.993123	20.000000
C:\Users\cware\Desktop\Steller25Nov\TagTesting25Nov2013\M8.DSG	11-1-2013	14:54:10	44468.000000	4446.800000	49508.375138	20.000000
C:\Users\cware\Desktop\Steller25Nov\TagTesting25Nov2013\M8.DSG	11-1-2013	14:54:10	44469.000000	4446.900000	49509.445433	20.000000
C:\Users\cware\Desktop\Steller25Nov\TagTesting25Nov2013\M8.DSG	11-1-2013	14:54:10	44470.000000	4447.000000	49508.250570	20.000000
C:\Users\cware\Desktop\Steller25Nov\TagTesting25Nov2013\M8.DSG	11-1-2013	14:54:10	44471.000000	4447.100000	49507.877325	20.000000
C:\Users\cware\Desktop\Steller25Nov\TagTesting25Nov2013\M8.DSG	11-1-2013	14:54:10	44472.000000	4447.200000	49510.291382	20.000000
C:\Users\cware\Desktop\Steller25Nov\TagTesting25Nov2013\M8.DSG	11-1-2013	14:54:10	44473.000000	4447.300000	49510.340999	20.000000
C:\Users\cware\Desktop\Steller25Nov\TagTesting25Nov2013\M8.DSG	11-1-2013	14:54:10	44474.000000	4447.400000	49508.847339	20.000000
C:\Users\cware\Desktop\Steller25Nov\TagTesting25Nov2013\M8.DSG	11-1-2013	14:54:10	44475.000000	4447.500000	49510.116567	20.000000
C:\Users\cware\Desktop\Steller25Nov\TagTesting25Nov2013\M8.DSG	11-1-2013	14:54:10	44476.000000	4447.600000	49507.727036	20.000000
C:\Users\cware\Desktop\Steller25Nov\TagTesting25Nov2013\M8.DSG	11-1-2013	14:54:10	44477.000000	4447.700000	49509.643615	20.000000
C:\Users\cware\Desktop\Steller25Nov\TagTesting25Nov2013\M8.DSG	11-1-2013	14:54:10	44478.000000	4447.800000	49507.727236	20.000000
C:\Users\cware\Desktop\Steller25Nov\TagTesting25Nov2013\M8.DSG	11-1-2013	14:54:10	44479.000000	4447.900000	49508.249584	20.000000
C:\Users\cware\Desktop\Steller25Nov\TagTesting25Nov2013\M8.DSG	11-1-2013	14:54:10	44480.000000	4448.000000	49510.365525	20.000000
C:\Users\cware\Desktop\Steller25Nov\TagTesting25Nov2013\M8.DSG	11-1-2013	14:54:10	44481.000000	4448.100000	49510.465081	20.000000
C:\Users\cware\Desktop\Steller25Nov\TagTesting25Nov2013\M8.DSG	11-1-2013	14:54:10	44482.000000	4448.200000	49510.440003	20.000000
C:\Users\cware\Desktop\Steller25Nov\TagTesting25Nov2013\M8.DSG	11-1-2013	14:54:10	44483.000000	4448.300000	49509.693388	20.000000
C:\Users\cware\Desktop\Steller25Nov\TagTesting25Nov2013\M8.DSG	11-1-2013	14:54:10	44484.000000	4448.400000	49510.365274	20.000000
C:\Users\cware\Desktop\Steller25Nov\TagTesting25Nov2013\M8.DSG	11-1-2013	14:54:10	44485.000000	4448.500000	49509.543898	20.000000
C:\Users\cware\Desktop\Steller25Nov\TagTesting25Nov2013\M8.DSG	11-1-2013	14:54:10	44486.000000	4448.600000	49509.145502	20.000000
C:\Users\cware\Desktop\Steller25Nov\TagTesting25Nov2013\M8.DSG	11-1-2013	14:54:10	44487.000000	4448.700000	49509.618533	20.000000
C:\Users\cware\Desktop\Steller25Nov\TagTesting25Nov2013\M8.DSG	11-1-2013	14:54:10	44488.000000	4448.800000	49511.236418	20.000000
C:\Users\cware\Desktop\Steller25Nov\TagTesting25Nov2013\M8.DSG	11-1-2013	14:54:10	44489.000000	4448.900000	49508.398896	20.000000
C:\Users\cware\Desktop\Steller25Nov\TagTesting25Nov2013\M8.DSG	11-1-2013	14:54:10	44490.000000	4449.000000	49508.175098	20.000000
C:\Users\cware\Desktop\Steller25Nov\TagTesting25Nov2013\M8.DSG	11-1-2013	14:54:10	44491.000000	4449.100000	49509.967303	20.000000
C:\Users\cware\Desktop\Steller25Nov\TagTesting25Nov2013\M8.DSG	11-1-2013	14:54:10	44492.000000	4449.200000	49508.200119	20.000000
C:\Users\cware\Desktop\Steller25Nov\TagTesting25Nov2013\M8.DSG	11-1-2013	14:54:10	44493.000000	4449.300000	49507.901526	20.000000
C:\Users\cware\Desktop\Steller25Nov\TagTesting25Nov2013\M8.DSG	11-1-2013	14:54:10	44494.000000	4449.400000	49510.490332	20.000000
C:\Users\cware\Desktop\Steller25Nov\TagTesting25Nov2013\M8.DSG	11-1-2013	14:54:10	44495.000000	4449.500000	49509.345365	20.000000
C:\Users\cware\Desktop\Steller25Nov\TagTesting25Nov2013\M8.DSG	11-1-2013	14:54:10	44496.000000	4449.600000	49508.150332	20.000000
C:\Users\cware\Desktop\Steller25Nov\TagTesting25Nov2013\M8.DSG	11-1-2013	14:54:10	44497.000000	4449.700000	49509.071498	20.000000
C:\Users\cware\Desktop\Steller25Nov\TagTesting25Nov2013\M8.DSG	11-1-2013	14:54:10	44498.000000	4449.800000	49509.021598	20.000000
C:\Users\cware\Desktop\Steller25Nov\TagTesting25Nov2013\M8.DSG	11-1-2013	14:54:10	44499.000000	4449.900000	49508.598146	20.000000
C:\Users\cware\Desktop\Steller25Nov\TagTesting25Nov2013\M8.DSG	11-1-2013	14:54:10	44500.000000	4450.000000	49508.623202	20.000000
C:\Users\cware\Desktop\Steller25Nov\TagTesting25Nov2013\M8.DSG	11-1-2013	14:54:10	44501.000000	4450.100000	49508.523790	20.000000
C:\Users\cware\Desktop\Steller25Nov\TagTesting25Nov2013\M8.DSG	11-1-2013	14:54:10	44502.000000	4450.200000	49508.399274	20.000000
C:\Users\cware\Desktop\Steller25Nov\TagTesting25Nov2013\M8.DSG	11-1-2013	14:54:10	44503.000000	4450.300000	49508.996655	20.000000
C:\Users\cware\Desktop\Steller25Nov\TagTesting25Nov2013\M8.DSG	11-1-2013	14:54:10	44504.000000	4450.400000	49508.996468	20.000000
C:\Users\cware\Desktop\Steller25Nov\TagTesting25Nov2013\M8.DSG	11-1-2013	14:54:10	44505.000000	4450.500000	49508.921834	20.000000
C:\Users\cware\Desktop\Steller25Nov\TagTesting25Nov2013\M8.DSG	11-1-2013	14:54:10	44506.000000	4450.600000	49507.179572	20.000000
C:\Users\cware\Desktop\Steller25Nov\TagTesting25Nov2013\M8.DSG	11-1-2013	14:54:10	44507.000000	4450.700000	49509.344978	20.000000
C:\Users\cware\Desktop\Steller25Nov\TagTesting25Nov2013\M8.DSG	11-1-2013	14:54:10	44508.000000	4450.800000	49507.851622	20.000000
C:\Users\cware\Desktop\Steller25Nov\TagTesting25Nov2013\M8.DSG	11-1-2013	14:54:10	44509.000000	4450.900000	49508.473708	20.000000
C:\Users\cware\Desktop\Steller25Nov\TagTesting25Nov2013\M8.DSG	11-1-2013	14:54:10	44510.000000	4451.000000	49508.075390	20.000000
C:\Users\cware\Desktop\Steller25Nov\TagTesting25Nov2013\M8.DSG	11-1-2013	14:54:10	44511.000000	4451.100000	49506.432648	20.000000
C:\Users\cware\Desktop\Steller25Nov\TagTesting25Nov2013\M8.DSG	11-1-2013	14:54:10	44512.000000	4451.200000	49507.677380	20.000000
C:\Users\cware\Desktop\Steller25Nov\TagTesting25Nov2013\M8.DSG	11-1-2013	14:54:10	44513.000000	4451.300000	49509.967177	20.000000
C:\Users\cware\Desktop\Steller25Nov\TagTesting25Nov2013\M8.DSG	11-1-2013	14:54:10	44514.000000	4451.400000	49508.523356	20.000000
C:\Users\cware\Desktop\Steller25Nov\TagTesting25Nov2013\M8.DSG	11-1-2013	14:54:10	44515.000000	4451.500000	49508.623041	20.000000
C:\Users\cware\Desktop\Steller25Nov\TagTesting25Nov2013\M8.DSG	11-1-2013	14:54:10	44516.000000	4451.600000	49509.021377	20.000000
C:\Users\cware\Desktop\Steller25Nov\TagTesting25Nov2013\M8.DSG	11-1-2013	14:54:10	44517.000000	4451.700000	49510.240684	20.000000
C:\Users\cware\Desktop\Steller25Nov\TagTesting25Nov2013\M8.DSG	11-1-2013	14:54:10	44518.000000	4451.800000	49508.548199	20.000000
C:\Users\cware\Desktop\Steller25Nov\TagTesting25Nov2013\M8.DSG	11-1-2013	14:54:10	44519.000000	4451.900000	49508.299271	20.000000
C:\Users\cware\Desktop\Steller25Nov\TagTesting25Nov2013\M8.DSG	11-1-2013	14:54:10	44520.000000	4452.000000	49508.722506	20.000000
C:\Users\cware\Desktop\Steller25Nov\TagTesting25Nov2013\M8.DSG	11-1-2013	14:54:10	44521.000000	4452.100000	49506.656290	20.000000
C:\Users\cware\Desktop\Steller25Nov\TagTesting25Nov2013\M8.DSG	11-1-2013	14:54:10	44522.000000	4452.200000	49508.796884	20.000000
C:\Users\cware\Desktop\Steller25Nov\TagTesting25Nov2013\M8.DSG	11-1-2013	14:54:10	44523.000000	4452.300000	49509.692997	20.000000
C:\Users\cware\Desktop\Steller25Nov\TagTesting25Nov2013\M8.DSG	11-1-2013	14:54:10	44524.000000	4452.400000	49508.025247	20.000000
C:\Users\cware\Desktop\Steller25Nov\TagTesting25Nov2013\M8.DSG	11-1-2013	14:54:10	44525.000000	4452.500000	49507.950592	20.000000
C:\Users\cware\Desktop\Steller25Nov\TagTesting25Nov2013\M8.DSG	11-1-2013	14:54:10	44526.000000	4452.600000	49509.593424	20.000000
C:\Users\cware\Desktop\Steller25Nov\TagTesting25Nov2013\M8.DSG	11-1-2013	14:54:10	44527.000000	4452.700000	49509.170172	20.000000
C:\Users\cware\Desktop\Steller25Nov\TagTesting25Nov2013\M8.DSG	11-1-2013	14:54:10	44528.000000	4452.800000	49507.452475	20.000000
C:\Users\cware\Desktop\Steller25Nov\TagTesting25Nov2013\M8.DSG	11-1-2013	14:54:10	44529.000000	4452.900000	49508.622342	20.000000
C:\Users\cware\Desktop\Steller25Nov\TagTesting25Nov2013\M8.DSG	11-1-2013	14:54:10	44530.000000	4453.000000	49508.796445	20.000000
C:\Users\cware\Desktop\Steller25Nov\TagTesting25Nov2013\M8.DSG	11-1-2013	14:54:10	44531.000000	4453.100000	49507.327768	20.000000
C:\Users\cware\Desktop\Steller25Nov\TagTesting25Nov2013\M8.DSG	11-1-2013	14:54:10	44532.000000	4453.200000	49508.348189	20.000000
C:\Users\cware\Desktop\Steller25Nov\TagTesting25Nov2013\M8.DSG	11-1-2013	14:54:10	44533.000000	4453.300000	49509.393506	20.000000
C:\Users\cware\Desktop\Steller25Nov\TagTesting25Nov2013\M8.DSG	11-1-2013	14:54:10	44534.000000	4453.400000	49509.119439	20.000000
C:\Users\cware\Desktop\Steller25Nov\TagTesting25Nov2013\M8.DSG	11-1-2013	14:54:10	44535.000000	4453.500000	49509.642269	20.000000
C:\Users\cware\Desktop\Steller25Nov\TagTesting25Nov2013\M8.DSG	11-1-2013	14:54:10	44536.000000	4453.600000	49510.040344	20.000000
C:\Users\cware\Desktop\Steller25Nov\TagTesting25Nov2013\M8.DSG	11-1-2013	14:54:10	44537.000000	4453.700000	49511.509013	20.000000
C:\Users\cware\Desktop\Steller25Nov\TagTesting25Nov2013\M8.DSG	11-1-2013	14:54:10	44538.000000	4453.800000	49509.965775	20.000000
C:\Users\cware\Desktop\Steller25Nov\TagTesting25Nov2013\M8.DSG	11-1-2013	14:54:10	44539.000000	4453.900000	49509.990818	20.000000
C:\Users\cware\Desktop\Steller25Nov\TagTesting25Nov2013\M8.DSG	11-1-2013	14:54:10	44540.000000	4454.000000	49509.940953	20.000000
C:\Users\cware\Desktop\Steller25Nov\TagTesting25Nov2013\M8.DSG	11-1-2013	14:54:10	44541.000000	4454.100000	49508.198734	20.000000
C:\Users\cware\Desktop\Steller25Nov\TagTesting25Nov2013\M8.DSG	11-1-2013	14:54:10	44542.000000	4454.200000	49508.522513	20.000000
C:\Users\cware\Desktop\Steller25Nov\TagTesting25Nov2013\M8.DSG	11-1-2013	14:54:10	44543.000000	4454.300000	49508.198769	20.000000
C:\Users\cware\Desktop\Steller25Nov\TagTesting25Nov2013\M8.DSG	11-1-2013	14:54:10	44544.000000	4454.400000	49507.377393	20.000000
C:\Users\cware\Desktop\Steller25Nov\TagTesting25Nov2013\M8.DSG	11-1-2013	14:54:10	44545.000000	4454.500000	49509.468396	20.000000
C:\Users\cware\Desktop\Steller25Nov\TagTesting25Nov2013\M8.DSG	11-1-2013	14:54:10	44546.000000	4454.600000	49507.302942	20.000000
C:\Users\cware\Desktop\Steller25Nov\TagTesting25Nov2013\M8.DSG	11-1-2013	14:54:10	44547.000000	4454.700000	49509.070108	20.000000
C:\Users\cware\Desktop\Steller25Nov\TagTesting25Nov2013\M8.DSG	11-1-2013	14:54:10	44548.000000	4454.800000	49507.750747	20.000000
C:\Users\cware\Desktop\Steller25Nov\TagTesting25Nov2013\M8.DSG	11-1-2013	14:54:10	44549.000000	4454.900000	49508.099356	20.000000
C:\Users\cware\Desktop\Steller25Nov\TagTesting25Nov2013\M8.DSG	11-1-2013	14:54:10	44550.000000	4455.000000	49509.791767	20.000000
C:\Users\cware\Desktop\Steller25Nov\TagTesting25Nov2013\M8.DSG	11-1-2013	14:54:10	44551.000000	4455.100000	49508.895619	20.000000
C:\Users\cware\Desktop\Steller25Nov\TagTesting25Nov2013\M8.DSG	11-1-2013	14:54:10	44552.000000	4455.200000	49508.596939	20.000000
C:\Users\cware\Desktop\Steller25Nov\TagTesting25Nov2013\M8.DSG	11-1-2013	14:54:10	44553.000000	4455.300000	49509.766724	20.000000
C:\Users\cware\Desktop\Steller25Nov\TagTesting25Nov2013\M8.DSG	11-1-2013	14:54:10	44554.000000	4455.400000	49508.198699	20.000000
C:\Users\cware\Desktop\Steller25Nov\TagTesting25Nov2013\M8.DSG	11-1-2013	14:54:10	44555.000000	4455.500000	49508.472275	20.000000
C:\Users\cware\Desktop\Steller25Nov\TagTesting25Nov2013\M8.DSG	11-1-2013	14:54:10	44556.000000	4455.600000	49509.244068	20.000000
C:\Users\cware\Desktop\Steller25Nov\TagTesting25Nov2013\M8.DSG	11-1-2013	14:54:10	44557.000000	4455.700000	49509.468075	20.000000
C:\Users\cware\Desktop\Steller25Nov\TagTesting25Nov2013\M8.DSG	11-1-2013	14:54:10	44558.000000	4455.800000	49508.596479	20.000000
C:\Users\cware\Desktop\Steller25Nov\TagTesting25Nov2013\M8.DSG	11-1-2013	14:54:10	44559.000000	4455.900000	49508.969945	20.000000
C:\Users\cware\Desktop\Steller25Nov\TagTesting25Nov2013\M8.DSG	11-1-2013	14:54:10	44560.000000	4456.000000	49508.173270	20.000000
C:\Users\cware\Desktop\Steller25Nov\TagTesting25Nov2013\M8.DSG	11-1-2013	14:54:10	44561.000000	4456.100000	49509.268507	20.000000
C:\Users\cware\Desktop\Steller25Nov\TagTesting25Nov2013\M8.DSG	11-1-2013	14:54:10	44562.000000	4456.200000	49509.841007	20.000000
C:\Users\cware\Desktop\Steller25Nov\TagTesting25Nov2013\M8.DSG	11-1-2013	14:54:10	44563.000000	4456.300000	49507.078271	20.000000
C:\Users\cware\Desktop\Steller25Nov\TagTesting25Nov2013\M8.DSG	11-1-2013	14:54:10	44564.000000	4456.400000	49508.845502	20.000000
C:\Users\cware\Desktop\Steller25Nov\TagTesting25Nov2013\M8.DSG	11-1-2013	14:54:10	44565.000000	4456.500000	49509.119196	20.000000
C:\Users\cware\Desktop\Steller25Nov\TagTesting25Nov2013\M8.DSG	11-1-2013	14:54:10	44566.000000	4456.600000	49508.895250	20.000000
C:\Users\cware\Desktop\Steller25Nov\TagTesting25Nov2013\M8.DSG	11-1-2013	14:54:10	44567.000000	4456.700000	49506.953607	20.000000
C:\Users\cware\Desktop\Steller25Nov\TagTesting25Nov2013\M8.DSG	11-1-2013	14:54:10	44568.000000	4456.800000	49509.193813	20.000000
C:\Users\cware\Desktop\Steller25Nov\TagTesting25Nov2013\M8.DSG	11-1-2013	14:54:10	44569.000000	4456.900000	49508.073762	20.000000
C:\Users\cware\Desktop\Steller25Nov\TagTesting25Nov2013\M8.DSG	11-1-2013	14:54:10	44570.000000	4457.000000	49508.148257	20.000000
C:\Users\cware\Desktop\Steller25Nov\TagTesting25Nov2013\M8.DSG	11-1-2013	14:54:10	44571.000000	4457.100000	49508.596561	20.000000
C:\Users\cware\Desktop\Steller25Nov\TagTesting25Nov2013\M8.DSG	11-1-2013	14:54:10	44572.000000	4457.200000	49508.820255	20.000000
C:\Users\cware\Desktop\Steller25Nov\TagTesting25Nov2013\M8.DSG	11-1-2013	14:54:10	44573.000000	4457.300000	49506.704523	20.000000
C:\Users\cware\Desktop\Steller25Nov\TagTesting25Nov2013\M8.DSG	11-1-2013	14:54:10	44574.000000	4457.400000	49507.028172	20.000000
C:\Users\cware\Desktop\Steller25Nov\TagTesting25Nov2013\M8.DSG	11-1-2013	14:54:10	44575.000000	4457.500000	49507.749800	20.000000
C:\Users\cware\Desktop\Steller25Nov\TagTesting25Nov2013\M8.DSG	11-1-2013	14:54:10	44576.000000	4457.600000	49509.144104	20.000000
C:\Users\cware\Desktop\Steller25Nov\TagTesting25Nov2013\M8.DSG	11-1-2013	14:54:10	44577.000000	4457.700000	49507.575992	20.000000
C:\Users\cware\Desktop\Steller25Nov\TagTesting25Nov2013\M8.DSG	11-1-2013	14:54:10	44578.000000	4457.800000	49508.397359	20.000000
C:\Users\cware\Desktop\Steller25Nov\TagTesting25Nov2013\M8.DSG	11-1-2013	14:54:10	44579.000000	4457.900000	49507.725282	20.000000
C:\Users\cware\Desktop\Steller25Nov\TagTesting25Nov2013\M8.DSG	11-1-2013	14:54:10	44580.000000	4458.000000	49509.516893	20.000000
C:\Users\cware\Desktop\Steller25Nov\TagTesting25Nov2013\M8.DSG	11-1-2013	14:54:10	44581.000000	4458.100000	49509.142650	20.000000
C:\Users\cware\Desktop\Steller25Nov\TagTesting25Nov2013\M8.DSG	11-1-2013	14:54:10	44582.000000	4458.200000	49510.039836	20.000000
C:\Users\cware\Desktop\Steller25Nov\TagTesting25Nov2013\M8.DSG	11-1-2013	14:54:10	44583.000000	4458.300000	49508.892810	20.000000
C:\Users\cware\Desktop\Steller25Nov\TagTesting25Nov2013\M8.DSG	11-1-2013	14:54:10	44584.000000	4458.400000	49508.046461	20.000000
C:\Users\cware\Desktop\Steller25Nov\TagTesting25Nov2013\M8.DSG	11-1-2013	14:54:10	44585.000000	4458.500000	49509.017421	20.000000
C:\Users\cware\Desktop\Steller25Nov\TagTesting25Nov2013\M8.DSG	11-1-2013	14:54:10	44586.000000	4458.600000	49508.720609	20.000000
C:\Users\cware\Desktop\Steller25Nov\TagTesting25Nov2013\M8.DSG	11-1-2013	14:54:10	44587.000000	4458.700000	49507.202218	20.000000
C:\Users\cware\Desktop\Steller25Nov\TagTesting25Nov2013\M8.DSG	11-1-2013	14:54:10	44588.000000	4458.800000	49509.865563	20.000000
C:\Users\cware\Desktop\Steller25Nov\TagTesting25Nov2013\M8.DSG	11-1-2013	14:54:10	44589.000000	4458.900000	49508.670844	20.000000
C:\Users\cware\Desktop\Steller25Nov\TagTesting25Nov2013\M8.DSG	11-1-2013	14:54:10	44590.000000	4459.000000	49509.367811	20.000000
C:\Users\cware\Desktop\Steller25Nov\TagTesting25Nov2013\M8.DSG	11-1-2013	14:54:10	44591.000000	4459.100000	49508.123166	20.000000
C:\Users\cware\Desktop\Steller25Nov\TagTesting25Nov2013\M8.DSG	11-1-2013	14:54:10	44592.000000	4459.200000	49509.940167	20.000000
C:\Users\cware\Desktop\Steller25Nov\TagTesting25Nov2013\M8.DSG	11-1-2013	14:54:10	44593.000000	4459.300000	49509.815607	20.000000
C:\Users\cware\Desktop\Steller25Nov\TagTesting25Nov2013\M8.DSG	11-1-2013	14:54:10	44594.000000	4459.400000	49506.754092	20.000000
C:\Users\cware\Desktop\Steller25Nov\TagTesting25Nov2013\M8.DSG	11-1-2013	14:54:10	44595.000000	4459.500000	49508.496459	20.000000
C:\Users\cware\Desktop\Steller25Nov\TagTesting25Nov2013\M8.DSG	11-1-2013	14:54:10	44596.000000	4459.600000	49507.749535	20.000000
C:\Users\cware\Desktop\Steller25Nov\TagTesting25Nov2013\M8.DSG	11-1-2013	14:54:10	44597.000000	4459.700000	49507.973464	20.000000
C:\Users\cware\Desktop\Steller25Nov\TagTesting25Nov2013\M8.DSG	11-1-2013	14:54:10	44598.000000	4459.800000	49509.392424	20.000000
C:\Users\cware\Desktop\Steller25Nov\TagTesting25Nov2013\M8.DSG	11-1-2013	14:54:10	44599.000000	4459.900000	49508.471559	20.000000
C:\Users\cware\Desktop\Steller25Nov\TagTesting25Nov2013\M8.DSG	11-1-2013	14:54:10	44600.000000	4460.000000	49508.944151	20.000000
C:\Users\cware\Desktop\Steller25Nov\TagTesting25Nov2013\M8.DSG	11-1-2013	14:54:10	44601.000000	4460.100000	49509.118514	20.000000
C:\Users\cware\Desktop\Steller25Nov\TagTesting25Nov2013\M8.DSG	11-1-2013	14:54:10	44602.000000	4460.200000	49509.267500	20.000000
C:\Users\cware\Desktop\Steller25Nov\TagTesting25Nov2013\M8.DSG	11-1-2013	14:54:10	44603.000000	4460.300000	49508.819700	20.000000
C:\Users\cware\Desktop\Steller25Nov\TagTesting25Nov2013\M8.DSG	11-1-2013	14:54:10	44604.000000	4460.400000	49511.308903	20.000000
C:\Users\cware\Desktop\Steller25Nov\TagTesting25Nov2013\M8.DSG	11-1-2013	14:54:10	44605.000000	4460.500000	49509.466898	20.000000
C:\Users\cware\Desktop\Steller25Nov\TagTesting25Nov2013\M8.DSG	11-1-2013	14:54:10	44606.000000	4460.600000	49510.338090	20.000000
C:\Users\cware\Desktop\Steller25Nov\TagTesting25Nov2013\M8.DSG	11-1-2013	14:54:10	44607.000000	4460.700000	49507.525094	20.000000
C:\Users\cware\Desktop\Steller25Nov\TagTesting25Nov2013\M8.DSG	11-1-2013	14:54:10	44608.000000	4460.800000	49506.479339	20.000000
C:\Users\cware\Desktop\Steller25Nov\TagTesting25Nov2013\M8.DSG	11-1-2013	14:54:10	44609.000000	4460.900000	49509.664989	20.000000
C:\Users\cware\Desktop\Steller25Nov\TagTesting25Nov2013\M8.DSG	11-1-2013	14:54:10	44610.000000	4461.000000	49508.919225	20.000000
C:\Users\cware\Desktop\Steller25Nov\TagTesting25Nov2013\M8.DSG	11-1-2013	14:54:10	44611.000000	4461.100000	49508.595476	20.000000
C:\Users\cware\Desktop\Steller25Nov\TagTesting25Nov2013\M8.DSG	11-1-2013	14:54:10	44612.000000	4461.200000	49509.416933	20.000000
C:\Users\cware\Desktop\Steller25Nov\TagTesting25Nov2013\M8.DSG	11-1-2013	14:54:10	44613.000000	4461.300000	49509.441764	20.000000
C:\Users\cware\Desktop\Steller25Nov\TagTesting25Nov2013\M8.DSG	11-1-2013	14:54:10	44614.000000	4461.400000	49509.143179	20.000000
C:\Users\cware\Desktop\Steller25Nov\TagTesting25Nov2013\M8.DSG	11-1-2013	14:54:10	44615.000000	4461.500000	49508.918912	20.000000
C:\Users\cware\Desktop\Steller25Nov\TagTesting25Nov2013\M8.DSG	11-1-2013	14:54:10	44616.000000	4461.600000	49508.570498	20.000000
C:\Users\cware\Desktop\Steller25Nov\TagTesting25Nov2013\M8.DSG	11-1-2013	14:54:10	44617.000000	4461.700000	49510.412255	20.000000
C:\Users\cware\Desktop\Steller25Nov\TagTesting25Nov2013\M8.DSG	11-1-2013	14:54:10	44618.000000	4461.800000	49508.146360	20.000000
C:\Users\cware\Desktop\Steller25Nov\TagTesting25Nov2013\M8.DSG	11-1-2013	14:54:10	44619.000000	4461.900000	49508.070601	20.000000
C:\Users\cware\Desktop\Steller25Nov\TagTesting25Nov2013\M8.DSG	11-1-2013	14:54:10	44620.000000	4462.000000	49508.519839	20.000000
C:\Users\cware\Desktop\Steller25Nov\TagTesting25Nov2013\M8.DSG	11-1-2013	14:54:10	44621.000000	4462.100000	49508.868987	20.000000
C:\Users\cware\Desktop\Steller25Nov\TagTesting25Nov2013\M8.DSG	11-1-2013	14:54:10	44622.000000	4462.200000	49509.043276	20.000000
C:\Users\cware\Desktop\Steller25Nov\TagTesting25Nov2013\M8.DSG	11-1-2013	14:54:10	44623.000000	4462.300000	49507.773454	20.000000
C:\Users\cware\Desktop\Steller25Nov\TagTesting25Nov2013\M8.DSG	11-1-2013	14:54:10	44624.000000	4462.400000	49509.564752	20.000000
C:\Users\cware\Desktop\Steller25Nov\TagTesting25Nov2013\M8.DSG	11-1-2013	14:54:10	44625.000000	4462.500000	49509.665006	20.000000
C:\Users\cware\Desktop\Steller25Nov\TagTesting25Nov2013\M8.DSG	11-1-2013	14:54:10	44626.000000	4462.600000	49510.212788	20.000000
C:\Users\cware\Desktop\Steller25Nov\TagTesting25Nov2013\M8.DSG	11-1-2013	14:54:10	44627.000000	4462.700000	49508.419853	20.000000
C:\Users\cware\Desktop\Steller25Nov\TagTesting25Nov2013\M8.DSG	11-1-2013	14:54:10	44628.000000	4462.800000	49510.635124	20.000000
C:\Users\cware\Desktop\Steller25Nov\TagTesting25Nov2013\M8.DSG	11-1-2013	14:54:10	44629.000000	4462.900000	49508.719267	20.000000
C:\Users\cware\Desktop\Steller25Nov\TagTesting25Nov2013\M8.DSG	11-1-2013	14:54:10	44630.000000	4463.000000	49508.642983	20.000000
C:\Users\cware\Desktop\Steller25Nov\TagTesting25Nov2013\M8.DSG	11-1-2013	14:54:10	44631.000000	4463.100000	49509.041583	20.000000
C:\Users\cware\Desktop\Steller25Nov\TagTesting25Nov2013\M8.DSG	11-1-2013	14:54:10	44632.000000	4463.200000	49508.694002	20.000000
C:\Users\cware\Desktop\Steller25Nov\TagTesting25Nov2013\M8.DSG	11-1-2013	14:54:10	44633.000000	4463.300000	49509.017643	20.000000
C:\Users\cware\Desktop\Steller25Nov\TagTesting25Nov2013\M8.DSG	11-1-2013	14:54:10	44634.000000	4463.400000	49508.893478	20.000000
C:\Users\cware\Desktop\Steller25Nov\TagTesting25Nov2013\M8.DSG	11-1-2013	14:54:10	44635.000000	4463.500000	49509.590567	20.000000
C:\Users\cware\Desktop\Steller25Nov\TagTesting25Nov2013\M8.DSG	11-1-2013	14:54:10	44636.000000	4463.600000	49511.631566	20.000000
C:\Users\cware\Desktop\Steller25Nov\TagTesting25Nov2013\M8.DSG	11-1-2013	14:54:10	44637.000000	4463.700000	49507.823271	20.000000
C:\Users\cware\Desktop\Steller25Nov\TagTesting25Nov2013\M8.DSG	11-1-2013	14:54:10	44638.000000	4463.800000	49510.586028	20.000000
C:\Users\cware\Desktop\Steller25Nov\TagTesting25Nov2013\M8.DSG	11-1-2013	14:54:10	44639.000000	4463.900000	49510.237410	20.000000
C:\Users\cware\Desktop\Steller25Nov\TagTesting25Nov2013\M8.DSG	11-1-2013	14:54:10	44640.000000	4464.000000	49511.283017	20.000000
C:\Users\cware\Desktop\Steller25Nov\TagTesting25Nov2013\M8.DSG	11-1-2013	14:54:10	44641.000000	4464.100000	49507.947561	20.000000
C:\Users\cware\Desktop\Steller25Nov\TagTesting25Nov2013\M8.DSG	11-1-2013	14:54:10	44642.000000	4464.200000	49509.017760	20.000000
C:\Users\cware\Desktop\Steller25Nov\TagTesting25Nov2013\M8.DSG	11-1-2013	14:54:10	44643.000000	4464.300000	49508.843336	20.000000
C:\Users\cware\Desktop\Steller25Nov\TagTesting25Nov2013\M8.DSG	11-1-2013	14:54:10	44644.000000	4464.400000	49509.988417	20.000000
C:\Users\cware\Desktop\Steller25Nov\TagTesting25Nov2013\M8.DSG	11-1-2013	14:54:10	44645.000000	4464.500000	49509.167037	20.000000
C:\Users\cware\Desktop\Steller25Nov\TagTesting25Nov2013\M8.DSG	11-1-2013	14:54:10	44646.000000	4464.600000	49508.843549	20.000000
C:\Users\cware\Desktop\Steller25Nov\TagTesting25Nov2013\M8.DSG	11-1-2013	14:54:10	44647.000000	4464.700000	49507.225768	20.000000
C:\Users\cware\Desktop\Steller25Nov\TagTesting25Nov2013\M8.DSG	11-1-2013	14:54:10	44648.000000	4464.800000	49510.137659	20.000000
C:\Users\cware\Desktop\Steller25Nov\TagTesting25Nov2013\M8.DSG	11-1-2013	14:54:10	44649.000000	4464.900000	49508.768637	20.000000
C:\Users\cware\Desktop\Steller25Nov\TagTesting25Nov2013\M8.DSG	11-1-2013	14:54:10	44650.000000	4465.000000	49508.942809	20.000000
C:\Users\cware\Desktop\Steller25Nov\TagTesting25Nov2013\M8.DSG	11-1-2013	14:54:10	44651.000000	4465.100000	49508.868357	20.000000
C:\Users\cware\Desktop\Steller25Nov\TagTesting25Nov2013\M8.DSG	11-1-2013	14:54:10	44652.000000	4465.200000	49509.042291	20.000000
C:\Users\cware\Desktop\Steller25Nov\TagTesting25Nov2013\M8.DSG	11-1-2013	14:54:10	44653.000000	4465.300000	49509.438885	20.000000
C:\Users\cware\Desktop\Steller25Nov\TagTesting25Nov2013\M8.DSG	11-1-2013	14:54:10	44654.000000	4465.400000	49510.085701	20.000000
C:\Users\cware\Desktop\Steller25Nov\TagTesting25Nov2013\M8.DSG	11-1-2013	14:54:10	44655.000000	4465.500000	49510.010442	20.000000
C:\Users\cware\Desktop\Steller25Nov\TagTesting25Nov2013\M8.DSG	11-1-2013	14:54:10	44656.000000	4465.600000	49510.979019	20.000000
C:\Users\cware\Desktop\Steller25Nov\TagTesting25Nov2013\M8.DSG	11-1-2013	14:54:10	44657.000000	4465.700000	49506.919182	20.000000
C:\Users\cware\Desktop\Steller25Nov\TagTesting25Nov2013\M8.DSG	11-1-2013	14:54:10	44658.000000	4465.800000	49507.667924	20.000000
C:\Users\cware\Desktop\Steller25Nov\TagTesting25Nov2013\M8.DSG	11-1-2013	14:54:10	44659.000000	4465.900000	49508.090191	20.000000
C:\Users\cware\Desktop\Steller25Nov\TagTesting25Nov2013\M8.DSG	11-1-2013	14:54:10	44660.000000	4466.000000	49503.012399	20.000000
C:\Users\cware\Desktop\Steller25Nov\TagTesting25Nov2013\M8.DSG	11-1-2013	14:54:10	44661.000000	4466.100000	49505.646429	20.000000
C:\Users\cware\Desktop\Steller25Nov\TagTesting25Nov2013\M8.DSG	11-1-2013	14:54:10	44662.000000	4466.200000	49509.706192	20.000000
C:\Users\cware\Desktop\Steller25Nov\TagTesting25Nov2013\M8.DSG	11-1-2013	14:54:10	44663.000000	4466.300000	49508.787927	20.000000
C:\Users\cware\Desktop\Steller25Nov\TagTesting25Nov2013\M8.DSG	11-1-2013	14:54:10	44664.000000	4466.400000	49510.229938	20.000000
C:\Users\cware\Desktop\Steller25Nov\TagTesting25Nov2013\M8.DSG	11-1-2013	14:54:10	44665.000000	4466.500000	49510.828930	20.000000
C:\Users\cware\Desktop\Steller25Nov\TagTesting25Nov2013\M8.DSG	11-1-2013	14:54:10	44666.000000	4466.600000	49510.356885	20.000000
C:\Users\cware\Desktop\Steller25Nov\TagTesting25Nov2013\M8.DSG	11-1-2013	14:54:10	44667.000000	4466.700000	49508.988332	20.000000
C:\Users\cware\Desktop\Steller25Nov\TagTesting25Nov2013\M8.DSG	11-1-2013	14:54:10	44668.000000	4466.800000	49509.137765	20.000000
C:\Users\cware\Desktop\Steller25Nov\TagTesting25Nov2013\M8.DSG	11-1-2013	14:54:10	44669.000000	4466.900000	49510.729761	20.000000
C:\Users\cware\Desktop\Steller25Nov\TagTesting25Nov2013\M8.DSG	11-1-2013	14:54:10	44670.000000	4467.000000	49510.356338	20.000000
C:\Users\cware\Desktop\Steller25Nov\TagTesting25Nov2013\M8.DSG	11-1-2013	14:54:10	44671.000000	4467.100000	49506.374717	20.000000
C:\Users\cware\Desktop\Steller25Nov\TagTesting25Nov2013\M8.DSG	11-1-2013	14:54:10	44672.000000	4467.200000	49507.919878	20.000000
C:\Users\cware\Desktop\Steller25Nov\TagTesting25Nov2013\M8.DSG	11-1-2013	14:54:10	44673.000000	4467.300000	49510.709125	20.000000
C:\Users\cware\Desktop\Steller25Nov\TagTesting25Nov2013\M8.DSG	11-1-2013	14:54:10	44674.000000	4467.400000	49509.613891	20.000000
C:\Users\cware\Desktop\Steller25Nov\TagTesting25Nov2013\M8.DSG	11-1-2013	14:54:10	44675.000000	4467.500000	49507.945976	20.000000
C:\Users\cware\Desktop\Steller25Nov\TagTesting25Nov2013\M8.DSG	11-1-2013	14:54:10	44676.000000	4467.600000	49508.593005	20.000000
C:\Users\cware\Desktop\Steller25Nov\TagTesting25Nov2013\M8.DSG	11-1-2013	14:54:10	44677.000000	4467.700000	49507.820844	20.000000
C:\Users\cware\Desktop\Steller25Nov\TagTesting25Nov2013\M8.DSG	11-1-2013	14:54:10	44678.000000	4467.800000	49509.413972	20.000000
C:\Users\cware\Desktop\Steller25Nov\TagTesting25Nov2013\M8.DSG	11-1-2013	14:54:10	44679.000000	4467.900000	49510.061145	20.000000
C:\Users\cware\Desktop\Steller25Nov\TagTesting25Nov2013\M8.DSG	11-1-2013	14:54:10	44680.000000	4468.000000	49506.078551	20.000000
C:\Users\cware\Desktop\Steller25Nov\TagTesting25Nov2013\M8.DSG	11-1-2013	14:54:10	44681.000000	4468.100000	49509.039933	20.000000
C:\Users\cware\Desktop\Steller25Nov\TagTesting25Nov2013\M8.DSG	11-1-2013	14:54:10	44682.000000	4468.200000	49508.989886	20.000000
C:\Users\cware\Desktop\Steller25Nov\TagTesting25Nov2013\M8.DSG	11-1-2013	14:54:10	44683.000000	4468.300000	49508.219027	20.000000
C:\Users\cware\Desktop\Steller25Nov\TagTesting25Nov2013\M8.DSG	11-1-2013	14:54:10	44684.000000	4468.400000	49509.189071	20.000000
C:\Users\cware\Desktop\Steller25Nov\TagTesting25Nov2013\M8.DSG	11-1-2013	14:54:10	44685.000000	4468.500000	49506.949825	20.000000
C:\Users\cware\Desktop\Steller25Nov\TagTesting25Nov2013\M8.DSG	11-1-2013	14:54:10	44686.000000	4468.600000	49507.547155	20.000000
C:\Users\cware\Desktop\Steller25Nov\TagTesting25Nov2013\M8.DSG	11-1-2013	14:54:10	44687.000000	4468.700000	49507.895222	20.000000
C:\Users\cware\Desktop\Steller25Nov\TagTesting25Nov2013\M8.DSG	11-1-2013	14:54:10	44688.000000	4468.800000	49509.662106	20.000000
C:\Users\cware\Desktop\Steller25Nov\TagTesting25Nov2013\M8.DSG	11-1-2013	14:54:10	44689.000000	4468.900000	49509.139137	20.000000
C:\Users\cware\Desktop\Steller25Nov\TagTesting25Nov2013\M8.DSG	11-1-2013	14:54:10	44690.000000	4469.000000	49507.421788	20.000000
C:\Users\cware\Desktop\Steller25Nov\TagTesting25Nov2013\M8.DSG	11-1-2013	14:54:10	44691.000000	4469.100000	49508.119333	20.000000
C:\Users\cware\Desktop\Steller25Nov\TagTesting25Nov2013\M8.DSG	11-1-2013	14:54:10	44692.000000	4469.200000	49509.513819	20.000000
C:\Users\cware\Desktop\Steller25Nov\TagTesting25Nov2013\M8.DSG	11-1-2013	14:54:10	44693.000000	4469.300000	49507.995359	20.000000
C:\Users\cware\Desktop\Steller25Nov\TagTesting25Nov2013\M8.DSG	11-1-2013	14:54:10	44694.000000	4469.400000	49510.409320	20.000000
C:\Users\cware\Desktop\Steller25Nov\TagTesting25Nov2013\M8.DSG	11-1-2013	14:54:10	44695.000000	4469.500000	49509.513567	20.000000
C:\Users\cware\Desktop\Steller25Nov\TagTesting25Nov2013\M8.DSG	11-1-2013	14:54:10	44696.000000	4469.600000	49507.024520	20.000000
C:\Users\cware\Desktop\Steller25Nov\TagTesting25Nov2013\M8.DSG	11-1-2013	14:54:10	44697.000000	4469.700000	49509.787399	20.000000
C:\Users\cware\Desktop\Steller25Nov\TagTesting25Nov2013\M8.DSG	11-1-2013	14:54:10	44698.000000	4469.800000	49508.418386	20.000000
C:\Users\cware\Desktop\Steller25Nov\TagTesting25Nov2013\M8.DSG	11-1-2013	14:54:10	44699.000000	4469.900000	49507.995120	20.000000
C:\Users\cware\Desktop\Steller25Nov\TagTesting25Nov2013\M8.DSG	11-1-2013	14:54:10	44700.000000	4470.000000	49507.870904	20.000000
C:\Users\cware\Desktop\Steller25Nov\TagTesting25Nov2013\M8.DSG	11-1-2013	14:54:10	44701.000000	4470.100000	49509.289521	20.000000
C:\Users\cware\Desktop\Steller25Nov\TagTesting25Nov2013\M8.DSG	11-1-2013	14:54:10	44702.000000	4470.200000	49507.472456	20.000000
C:\Users\cware\Desktop\Steller25Nov\TagTesting25Nov2013\M8.DSG	11-1-2013	14:54:10	44703.000000	4470.300000	49507.820588	20.000000
C:\Users\cware\Desktop\Steller25Nov\TagTesting25Nov2013\M8.DSG	11-1-2013	14:54:10	44704.000000	4470.400000	49509.438512	20.000000
C:\Users\cware\Desktop\Steller25Nov\TagTesting25Nov2013\M8.DSG	11-1-2013	14:54:10	44705.000000	4470.500000	49508.393239	20.000000
C:\Users\cware\Desktop\Steller25Nov\TagTesting25Nov2013\M8.DSG	11-1-2013	14:54:10	44706.000000	4470.600000	49509.911338	20.000000
C:\Users\cware\Desktop\Steller25Nov\TagTesting25Nov2013\M8.DSG	11-1-2013	14:54:10	44707.000000	4470.700000	49509.463390	20.000000
C:\Users\cware\Desktop\Steller25Nov\TagTesting25Nov2013\M8.DSG	11-1-2013	14:54:10	44708.000000	4470.800000	49510.234692	20.000000
C:\Users\cware\Desktop\Steller25Nov\TagTesting25Nov2013\M8.DSG	11-1-2013	14:54:10	44709.000000	4470.900000	49509.288809	20.000000
C:\Users\cware\Desktop\Steller25Nov\TagTesting25Nov2013\M8.DSG	11-1-2013	14:54:10	44710.000000	4471.000000	49509.164480	20.000000
C:\Users\cware\Desktop\Steller25Nov\TagTesting25Nov2013\M8.DSG	11-1-2013	14:54:10	44711.000000	4471.100000	49510.483646	20.000000
C:\Users\cware\Desktop\Steller25Nov\TagTesting25Nov2013\M8.DSG	11-1-2013	14:54:10	44712.000000	4471.200000	49507.571282	20.000000
C:\Users\cware\Desktop\Steller25Nov\TagTesting25Nov2013\M8.DSG	11-1-2013	14:54:10	44713.000000	4471.300000	49506.650316	20.000000
C:\Users\cware\Desktop\Steller25Nov\TagTesting25Nov2013\M8.DSG	11-1-2013	14:54:10	44714.000000	4471.400000	49508.367583	20.000000
C:\Users\cware\Desktop\Steller25Nov\TagTesting25Nov2013\M8.DSG	11-1-2013	14:54:10	44715.000000	4471.500000	49509.413065	20.000000
C:\Users\cware\Desktop\Steller25Nov\TagTesting25Nov2013\M8.DSG	11-1-2013	14:54:10	44716.000000	4471.600000	49511.130558	20.000000
C:\Users\cware\Desktop\Steller25Nov\TagTesting25Nov2013\M8.DSG	11-1-2013	14:54:10	44717.000000	4471.700000	49509.462791	20.000000
C:\Users\cware\Desktop\Steller25Nov\TagTesting25Nov2013\M8.DSG	11-1-2013	14:54:10	44718.000000	4471.800000	49509.562199	20.000000
C:\Users\cware\Desktop\Steller25Nov\TagTesting25Nov2013\M8.DSG	11-1-2013	14:54:10	44719.000000	4471.900000	49510.881413	20.000000
C:\Users\cware\Desktop\Steller25Nov\TagTesting25Nov2013\M8.DSG	11-1-2013	14:54:10	44720.000000	4472.000000	49509.238563	20.000000
C:\Users\cware\Desktop\Steller25Nov\TagTesting25Nov2013\M8.DSG	11-1-2013	14:54:10	44721.000000	4472.100000	49509.114237	20.000000
C:\Users\cware\Desktop\Steller25Nov\TagTesting25Nov2013\M8.DSG	11-1-2013	14:54:10	44722.000000	4472.200000	49509.338175	20.000000
C:\Users\cware\Desktop\Steller25Nov\TagTesting25Nov2013\M8.DSG	11-1-2013	14:54:10	44723.000000	4472.300000	49510.308766	20.000000
C:\Users\cware\Desktop\Steller25Nov\TagTesting25Nov2013\M8.DSG	11-1-2013	14:54:10	44724.000000	4472.400000	49507.794976	20.000000
C:\Users\cware\Desktop\Steller25Nov\TagTesting25Nov2013\M8.DSG	11-1-2013	14:54:10	44725.000000	4472.500000	49510.383374	20.000000
C:\Users\cware\Desktop\Steller25Nov\TagTesting25Nov2013\M8.DSG	11-1-2013	14:54:10	44726.000000	4472.600000	49508.914601	20.000000
C:\Users\cware\Desktop\Steller25Nov\TagTesting25Nov2013\M8.DSG	11-1-2013	14:54:10	44727.000000	4472.700000	49509.312906	20.000000
C:\Users\cware\Desktop\Steller25Nov\TagTesting25Nov2013\M8.DSG	11-1-2013	14:54:10	44728.000000	4472.800000	49509.312767	20.000000
C:\Users\cware\Desktop\Steller25Nov\TagTesting25Nov2013\M8.DSG	11-1-2013	14:54:10	44729.000000	4472.900000	49507.844363	20.000000
C:\Users\cware\Desktop\Steller25Nov\TagTesting25Nov2013\M8.DSG	11-1-2013	14:54:10	44730.000000	4473.000000	49507.545618	20.000000
C:\Users\cware\Desktop\Steller25Nov\TagTesting25Nov2013\M8.DSG	11-1-2013	14:54:10	44731.000000	4473.100000	49508.914531	20.000000
C:\Users\cware\Desktop\Steller25Nov\TagTesting25Nov2013\M8.DSG	11-1-2013	14:54:10	44732.000000	4473.200000	49507.844263	20.000000
C:\Users\cware\Desktop\Steller25Nov\TagTesting25Nov2013\M8.DSG	11-1-2013	14:54:10	44733.000000	4473.300000	49507.918624	20.000000
C:\Users\cware\Desktop\Steller25Nov\TagTesting25Nov2013\M8.DSG	11-1-2013	14:54:10	44734.000000	4473.400000	49508.242086	20.000000
C:\Users\cware\Desktop\Steller25Nov\TagTesting25Nov2013\M8.DSG	11-1-2013	14:54:10	44735.000000	4473.500000	49507.444999	20.000000
C:\Users\cware\Desktop\Steller25Nov\TagTesting25Nov2013\M8.DSG	11-1-2013	14:54:10	44736.000000	4473.600000	49507.917573	20.000000
C:\Users\cware\Desktop\Steller25Nov\TagTesting25Nov2013\M8.DSG	11-1-2013	14:54:10	44737.000000	4473.700000	49505.776763	20.000000
C:\Users\cware\Desktop\Steller25Nov\TagTesting25Nov2013\M8.DSG	11-1-2013	14:54:10	44738.000000	4473.800000	49507.967281	20.000000
C:\Users\cware\Desktop\Steller25Nov\TagTesting25Nov2013\M8.DSG	11-1-2013	14:54:10	44739.000000	4473.900000	49507.146401	20.000000
C:\Users\cware\Desktop\Steller25Nov\TagTesting25Nov2013\M8.DSG	11-1-2013	14:54:10	44740.000000	4474.000000	49506.697785	20.000000
C:\Users\cware\Desktop\Steller25Nov\TagTesting25Nov2013\M8.DSG	11-1-2013	14:54:10	44741.000000	4474.100000	49507.568807	20.000000
C:\Users\cware\Desktop\Steller25Nov\TagTesting25Nov2013\M8.DSG	11-1-2013	14:54:10	44742.000000	4474.200000	49509.410916	20.000000
C:\Users\cware\Desktop\Steller25Nov\TagTesting25Nov2013\M8.DSG	11-1-2013	14:54:10	44743.000000	4474.300000	49508.688927	20.000000
C:\Users\cware\Desktop\Steller25Nov\TagTesting25Nov2013\M8.DSG	11-1-2013	14:54:10	44744.000000	4474.400000	49508.514607	20.000000
C:\Users\cware\Desktop\Steller25Nov\TagTesting25Nov2013\M8.DSG	11-1-2013	14:54:10	44745.000000	4474.500000	49508.863295	20.000000
C:\Users\cware\Desktop\Steller25Nov\TagTesting25Nov2013\M8.DSG	11-1-2013	14:54:10	44746.000000	4474.600000	49508.017558	20.000000
C:\Users\cware\Desktop\Steller25Nov\TagTesting25Nov2013\M8.DSG	11-1-2013	14:54:10	44747.000000	4474.700000	49509.361394	20.000000
C:\Users\cware\Desktop\Steller25Nov\TagTesting25Nov2013\M8.DSG	11-1-2013	14:54:10	44748.000000	4474.800000	49508.988132	20.000000
C:\Users\cware\Desktop\Steller25Nov\TagTesting25Nov2013\M8.DSG	11-1-2013	14:54:10	44749.000000	4474.900000	49507.743353	20.000000
C:\Users\cware\Desktop\Steller25Nov\TagTesting25Nov2013\M8.DSG	11-1-2013	14:54:10	44750.000000	4475.000000	49508.290813	20.000000
C:\Users\cware\Desktop\Steller25Nov\TagTesting25Nov2013\M8.DSG	11-1-2013	14:54:10	44751.000000	4475.100000	49507.021286	20.000000
C:\Users\cware\Desktop\Steller25Nov\TagTesting25Nov2013\M8.DSG	11-1-2013	14:54:10	44752.000000	4475.200000	49508.389830	20.000000
C:\Users\cware\Desktop\Steller25Nov\TagTesting25Nov2013\M8.DSG	11-1-2013	14:54:10	44753.000000	4475.300000	49508.663619	20.000000
C:\Users\cware\Desktop\Steller25Nov\TagTesting25Nov2013\M8.DSG	11-1-2013	14:54:10	44754.000000	4475.400000	49509.658659	20.000000
C:\Users\cware\Desktop\Steller25Nov\TagTesting25Nov2013\M8.DSG	11-1-2013	14:54:10	44755.000000	4475.500000	49509.384835	20.000000
C:\Users\cware\Desktop\Steller25Nov\TagTesting25Nov2013\M8.DSG	11-1-2013	14:54:10	44756.000000	4475.600000	49508.589111	20.000000
C:\Users\cware\Desktop\Steller25Nov\TagTesting25Nov2013\M8.DSG	11-1-2013	14:54:10	44757.000000	4475.700000	49508.141254	20.000000
C:\Users\cware\Desktop\Steller25Nov\TagTesting25Nov2013\M8.DSG	11-1-2013	14:54:10	44758.000000	4475.800000	49509.061902	20.000000
C:\Users\cware\Desktop\Steller25Nov\TagTesting25Nov2013\M8.DSG	11-1-2013	14:54:10	44759.000000	4475.900000	49509.259763	20.000000
C:\Users\cware\Desktop\Steller25Nov\TagTesting25Nov2013\M8.DSG	11-1-2013	14:54:10	44760.000000	4476.000000	49509.483444	20.000000
C:\Users\cware\Desktop\Steller25Nov\TagTesting25Nov2013\M8.DSG	11-1-2013	14:54:10	44761.000000	4476.100000	49508.986278	20.000000
C:\Users\cware\Desktop\Steller25Nov\TagTesting25Nov2013\M8.DSG	11-1-2013	14:54:10	44762.000000	4476.200000	49508.340044	20.000000
C:\Users\cware\Desktop\Steller25Nov\TagTesting25Nov2013\M8.DSG	11-1-2013	14:54:10	44763.000000	4476.300000	49508.240662	20.000000
C:\Users\cware\Desktop\Steller25Nov\TagTesting25Nov2013\M8.DSG	11-1-2013	14:54:10	44764.000000	4476.400000	49508.514486	20.000000
C:\Users\cware\Desktop\Steller25Nov\TagTesting25Nov2013\M8.DSG	11-1-2013	14:54:10	44765.000000	4476.500000	49505.527214	20.000000
C:\Users\cware\Desktop\Steller25Nov\TagTesting25Nov2013\M8.DSG	11-1-2013	14:54:10	44766.000000	4476.600000	49507.941422	20.000000
C:\Users\cware\Desktop\Steller25Nov\TagTesting25Nov2013\M8.DSG	11-1-2013	14:54:10	44767.000000	4476.700000	49508.638203	20.000000
C:\Users\cware\Desktop\Steller25Nov\TagTesting25Nov2013\M8.DSG	11-1-2013	14:54:10	44768.000000	4476.800000	49507.567813	20.000000
C:\Users\cware\Desktop\Steller25Nov\TagTesting25Nov2013\M8.DSG	11-1-2013	14:54:10	44769.000000	4476.900000	49508.463896	20.000000
C:\Users\cware\Desktop\Steller25Nov\TagTesting25Nov2013\M8.DSG	11-1-2013	14:54:10	44770.000000	4477.000000	49510.279833	20.000000
C:\Users\cware\Desktop\Steller25Nov\TagTesting25Nov2013\M8.DSG	11-1-2013	14:54:10	44771.000000	4477.100000	49509.459387	20.000000
C:\Users\cware\Desktop\Steller25Nov\TagTesting25Nov2013\M8.DSG	11-1-2013	14:54:10	44772.000000	4477.200000	49508.189660	20.000000
C:\Users\cware\Desktop\Steller25Nov\TagTesting25Nov2013\M8.DSG	11-1-2013	14:54:10	44773.000000	4477.300000	49507.592426	20.000000
C:\Users\cware\Desktop\Steller25Nov\TagTesting25Nov2013\M8.DSG	11-1-2013	14:54:10	44774.000000	4477.400000	49508.911618	20.000000
C:\Users\cware\Desktop\Steller25Nov\TagTesting25Nov2013\M8.DSG	11-1-2013	14:54:10	44775.000000	4477.500000	49508.164964	20.000000
C:\Users\cware\Desktop\Steller25Nov\TagTesting25Nov2013\M8.DSG	11-1-2013	14:54:10	44776.000000	4477.600000	49508.389140	20.000000
C:\Users\cware\Desktop\Steller25Nov\TagTesting25Nov2013\M8.DSG	11-1-2013	14:54:10	44777.000000	4477.700000	49510.181115	20.000000
C:\Users\cware\Desktop\Steller25Nov\TagTesting25Nov2013\M8.DSG	11-1-2013	14:54:10	44778.000000	4477.800000	49507.816663	20.000000
C:\Users\cware\Desktop\Steller25Nov\TagTesting25Nov2013\M8.DSG	11-1-2013	14:54:10	44779.000000	4477.900000	49508.438688	20.000000
C:\Users\cware\Desktop\Steller25Nov\TagTesting25Nov2013\M8.DSG	11-1-2013	14:54:10	44780.000000	4478.000000	49506.870442	20.000000
C:\Users\cware\Desktop\Steller25Nov\TagTesting25Nov2013\M8.DSG	11-1-2013	14:54:10	44781.000000	4478.100000	49507.019662	20.000000
C:\Users\cware\Desktop\Steller25Nov\TagTesting25Nov2013\M8.DSG	11-1-2013	14:54:10	44782.000000	4478.200000	49509.184691	20.000000
C:\Users\cware\Desktop\Steller25Nov\TagTesting25Nov2013\M8.DSG	11-1-2013	14:54:10	44783.000000	4478.300000	49508.636640	20.000000
C:\Users\cware\Desktop\Steller25Nov\TagTesting25Nov2013\M8.DSG	11-1-2013	14:54:10	44784.000000	4478.400000	49508.238487	20.000000
C:\Users\cware\Desktop\Steller25Nov\TagTesting25Nov2013\M8.DSG	11-1-2013	14:54:10	44785.000000	4478.500000	49506.994667	20.000000
C:\Users\cware\Desktop\Steller25Nov\TagTesting25Nov2013\M8.DSG	11-1-2013	14:54:10	44786.000000	4478.600000	49507.766360	20.000000
C:\Users\cware\Desktop\Steller25Nov\TagTesting25Nov2013\M8.DSG	11-1-2013	14:54:10	44787.000000	4478.700000	49506.495960	20.000000
C:\Users\cware\Desktop\Steller25Nov\TagTesting25Nov2013\M8.DSG	11-1-2013	14:54:10	44788.000000	4478.800000	49508.611362	20.000000
C:\Users\cware\Desktop\Steller25Nov\TagTesting25Nov2013\M8.DSG	11-1-2013	14:54:10	44789.000000	4478.900000	49509.259598	20.000000
C:\Users\cware\Desktop\Steller25Nov\TagTesting25Nov2013\M8.DSG	11-1-2013	14:54:10	44790.000000	4479.000000	49508.836493	20.000000
C:\Users\cware\Desktop\Steller25Nov\TagTesting25Nov2013\M8.DSG	11-1-2013	14:54:10	44791.000000	4479.100000	49505.973278	20.000000
C:\Users\cware\Desktop\Steller25Nov\TagTesting25Nov2013\M8.DSG	11-1-2013	14:54:10	44792.000000	4479.200000	49507.018164	20.000000
C:\Users\cware\Desktop\Steller25Nov\TagTesting25Nov2013\M8.DSG	11-1-2013	14:54:10	44793.000000	4479.300000	49509.258704	20.000000
C:\Users\cware\Desktop\Steller25Nov\TagTesting25Nov2013\M8.DSG	11-1-2013	14:54:10	44794.000000	4479.400000	49508.809775	20.000000
C:\Users\cware\Desktop\Steller25Nov\TagTesting25Nov2013\M8.DSG	11-1-2013	14:54:10	44795.000000	4479.500000	49507.192302	20.000000
C:\Users\cware\Desktop\Steller25Nov\TagTesting25Nov2013\M8.DSG	11-1-2013	14:54:10	44796.000000	4479.600000	49507.416921	20.000000
C:\Users\cware\Desktop\Steller25Nov\TagTesting25Nov2013\M8.DSG	11-1-2013	14:54:10	44797.000000	4479.700000	49508.237358	20.000000
C:\Users\cware\Desktop\Steller25Nov\TagTesting25Nov2013\M8.DSG	11-1-2013	14:54:10	44798.000000	4479.800000	49508.660398	20.000000
C:\Users\cware\Desktop\Steller25Nov\TagTesting25Nov2013\M8.DSG	11-1-2013	14:54:10	44799.000000	4479.900000	49507.790326	20.000000
C:\Users\cware\Desktop\Steller25Nov\TagTesting25Nov2013\M8.DSG	11-1-2013	14:54:10	44800.000000	4480.000000	49505.774253	20.000000
C:\Users\cware\Desktop\Steller25Nov\TagTesting25Nov2013\M8.DSG	11-1-2013	14:54:10	44801.000000	4480.100000	49507.964407	20.000000
C:\Users\cware\Desktop\Steller25Nov\TagTesting25Nov2013\M8.DSG	11-1-2013	14:54:10	44802.000000	4480.200000	49507.614669	20.000000
C:\Users\cware\Desktop\Steller25Nov\TagTesting25Nov2013\M8.DSG	11-1-2013	14:54:10	44803.000000	4480.300000	49509.307309	20.000000
C:\Users\cware\Desktop\Steller25Nov\TagTesting25Nov2013\M8.DSG	11-1-2013	14:54:10	44804.000000	4480.400000	49507.215096	20.000000
C:\Users\cware\Desktop\Steller25Nov\TagTesting25Nov2013\M8.DSG	11-1-2013	14:54:10	44805.000000	4480.500000	49507.735968	20.000000
C:\Users\cware\Desktop\Steller25Nov\TagTesting25Nov2013\M8.DSG	11-1-2013	14:54:10	44806.000000	4480.600000	49506.643144	20.000000
C:\Users\cware\Desktop\Steller25Nov\TagTesting25Nov2013\M8.DSG	11-1-2013	14:54:10	44807.000000	4480.700000	49506.992470	20.000000
C:\Users\cware\Desktop\Steller25Nov\TagTesting25Nov2013\M8.DSG	11-1-2013	14:54:10	44808.000000	4480.800000	49508.360589	20.000000
C:\Users\cware\Desktop\Steller25Nov\TagTesting25Nov2013\M8.DSG	11-1-2013	14:54:10	44809.000000	4480.900000	49506.617142	20.000000
C:\Users\cware\Desktop\Steller25Nov\TagTesting25Nov2013\M8.DSG	11-1-2013	14:54:10	44810.000000	4481.000000	49509.230435	20.000000
C:\Users\cware\Desktop\Steller25Nov\TagTesting25Nov2013\M8.DSG	11-1-2013	14:54:10	44811.000000	4481.100000	49510.076354	20.000000
C:\Users\cware\Desktop\Steller25Nov\TagTesting25Nov2013\M8.DSG	11-1-2013	14:54:10	44812.000000	4481.200000	49510.176903	20.000000
C:\Users\cware\Desktop\Steller25Nov\TagTesting25Nov2013\M8.DSG	11-1-2013	14:54:10	44813.000000	4481.300000	49508.531045	20.000000
C:\Users\cware\Desktop\Steller25Nov\TagTesting25Nov2013\M8.DSG	11-1-2013	14:54:10	44814.000000	4481.400000	49509.027855	20.000000
C:\Users\cware\Desktop\Steller25Nov\TagTesting25Nov2013\M8.DSG	11-1-2013	14:54:10	44815.000000	4481.500000	49507.732881	20.000000
C:\Users\cware\Desktop\Steller25Nov\TagTesting25Nov2013\M8.DSG	11-1-2013	14:54:10	44816.000000	4481.600000	49507.736272	20.000000
C:\Users\cware\Desktop\Steller25Nov\TagTesting25Nov2013\M8.DSG	11-1-2013	14:54:10	44817.000000	4481.700000	49508.951762	20.000000
C:\Users\cware\Desktop\Steller25Nov\TagTesting25Nov2013\M8.DSG	11-1-2013	14:54:10	44818.000000	4481.800000	49507.459153	20.000000
C:\Users\cware\Desktop\Steller25Nov\TagTesting25Nov2013\M8.DSG	11-1-2013	14:54:10	44819.000000	4481.900000	49508.162246	20.000000
C:\Users\cware\Desktop\Steller25Nov\TagTesting25Nov2013\M8.DSG	11-1-2013	14:54:10	44820.000000	4482.000000	49506.619000	20.000000
C:\Users\cware\Desktop\Steller25Nov\TagTesting25Nov2013\M8.DSG	11-1-2013	14:54:10	44821.000000	4482.100000	49505.872142	20.000000
C:\Users\cware\Desktop\Steller25Nov\TagTesting25Nov2013\M8.DSG	11-1-2013	14:54:10	44822.000000	4482.200000	49507.863536	20.000000
C:\Users\cware\Desktop\Steller25Nov\TagTesting25Nov2013\M8.DSG	11-1-2013	14:54:10	44823.000000	4482.300000	49508.037804	20.000000
C:\Users\cware\Desktop\Steller25Nov\TagTesting25Nov2013\M8.DSG	11-1-2013	14:54:10	44824.000000	4482.400000	49507.614638	20.000000
C:\Users\cware\Desktop\Steller25Nov\TagTesting25Nov2013\M8.DSG	11-1-2013	14:54:10	44825.000000	4482.500000	49509.680280	20.000000
C:\Users\cware\Desktop\Steller25Nov\TagTesting25Nov2013\M8.DSG	11-1-2013	14:54:10	44826.000000	4482.600000	49507.384792	20.000000
C:\Users\cware\Desktop\Steller25Nov\TagTesting25Nov2013\M8.DSG	11-1-2013	14:54:10	44827.000000	4482.700000	49507.686594	20.000000
C:\Users\cware\Desktop\Steller25Nov\TagTesting25Nov2013\M8.DSG	11-1-2013	14:54:10	44828.000000	4482.800000	49508.727521	20.000000
C:\Users\cware\Desktop\Steller25Nov\TagTesting25Nov2013\M8.DSG	11-1-2013	14:54:10	44829.000000	4482.900000	49508.030514	20.000000
C:\Users\cware\Desktop\Steller25Nov\TagTesting25Nov2013\M8.DSG	11-1-2013	14:54:10	44830.000000	4483.000000	49510.197049	20.000000
C:\Users\cware\Desktop\Steller25Nov\TagTesting25Nov2013\M8.DSG	11-1-2013	14:54:10	44831.000000	4483.100000	49505.671811	20.000000
C:\Users\cware\Desktop\Steller25Nov\TagTesting25Nov2013\M8.DSG	11-1-2013	14:54:10	44832.000000	4483.200000	49508.857086	20.000000
C:\Users\cware\Desktop\Steller25Nov\TagTesting25Nov2013\M8.DSG	11-1-2013	14:54:10	44833.000000	4483.300000	49507.338314	20.000000
C:\Users\cware\Desktop\Steller25Nov\TagTesting25Nov2013\M8.DSG	11-1-2013	14:54:10	44834.000000	4483.400000	49507.436528	20.000000
C:\Users\cware\Desktop\Steller25Nov\TagTesting25Nov2013\M8.DSG	11-1-2013	14:54:10	44835.000000	4483.500000	49509.453426	20.000000
C:\Users\cware\Desktop\Steller25Nov\TagTesting25Nov2013\M8.DSG	11-1-2013	14:54:10	44836.000000	4483.600000	49508.480368	20.000000
C:\Users\cware\Desktop\Steller25Nov\TagTesting25Nov2013\M8.DSG	11-1-2013	14:54:10	44837.000000	4483.700000	49507.532472	20.000000
C:\Users\cware\Desktop\Steller25Nov\TagTesting25Nov2013\M8.DSG	11-1-2013	14:54:10	44838.000000	4483.800000	49506.984790	20.000000
C:\Users\cware\Desktop\Steller25Nov\TagTesting25Nov2013\M8.DSG	11-1-2013	14:54:10	44839.000000	4483.900000	49507.507077	20.000000
C:\Users\cware\Desktop\Steller25Nov\TagTesting25Nov2013\M8.DSG	11-1-2013	14:54:10	44840.000000	4484.000000	49506.916525	20.000000
C:\Users\cware\Desktop\Steller25Nov\TagTesting25Nov2013\M8.DSG	11-1-2013	14:54:10	44841.000000	4484.100000	49507.587659	20.000000
C:\Users\cware\Desktop\Steller25Nov\TagTesting25Nov2013\M8.DSG	11-1-2013	14:54:10	44842.000000	4484.200000	49507.089825	20.000000
C:\Users\cware\Desktop\Steller25Nov\TagTesting25Nov2013\M8.DSG	11-1-2013	14:54:10	44843.000000	4484.300000	49508.327288	20.000000
C:\Users\cware\Desktop\Steller25Nov\TagTesting25Nov2013\M8.DSG	11-1-2013	14:54:10	44844.000000	4484.400000	49507.207299	20.000000
C:\Users\cware\Desktop\Steller25Nov\TagTesting25Nov2013\M8.DSG	11-1-2013	14:54:10	44845.000000	4484.500000	49507.082865	20.000000
C:\Users\cware\Desktop\Steller25Nov\TagTesting25Nov2013\M8.DSG	11-1-2013	14:54:10	44846.000000	4484.600000	49507.630482	20.000000
C:\Users\cware\Desktop\Steller25Nov\TagTesting25Nov2013\M8.DSG	11-1-2013	14:54:10	44847.000000	4484.700000	49507.804285	20.000000
C:\Users\cware\Desktop\Steller25Nov\TagTesting25Nov2013\M8.DSG	11-1-2013	14:54:10	44848.000000	4484.800000	49506.883133	20.000000
C:\Users\cware\Desktop\Steller25Nov\TagTesting25Nov2013\M8.DSG	11-1-2013	14:54:10	44849.000000	4484.900000	49505.190306	20.000000
C:\Users\cware\Desktop\Steller25Nov\TagTesting25Nov2013\M8.DSG	11-1-2013	14:54:10	44850.000000	4485.000000	49505.389617	20.000000
C:\Users\cware\Desktop\Steller25Nov\TagTesting25Nov2013\M8.DSG	11-1-2013	14:54:10	44851.000000	4485.100000	49509.347809	20.000000
C:\Users\cware\Desktop\Steller25Nov\TagTesting25Nov2013\M8.DSG	11-1-2013	14:54:10	44852.000000	4485.200000	49507.181995	20.000000
C:\Users\cware\Desktop\Steller25Nov\TagTesting25Nov2013\M8.DSG	11-1-2013	14:54:10	44853.000000	4485.300000	49507.082218	20.000000
C:\Users\cware\Desktop\Steller25Nov\TagTesting25Nov2013\M8.DSG	11-1-2013	14:54:10	44854.000000	4485.400000	49507.082466	20.000000
C:\Users\cware\Desktop\Steller25Nov\TagTesting25Nov2013\M8.DSG	11-1-2013	14:54:10	44855.000000	4485.500000	49507.506235	20.000000
C:\Users\cware\Desktop\Steller25Nov\TagTesting25Nov2013\M8.DSG	11-1-2013	14:54:10	44856.000000	4485.600000	49507.955390	20.000000
C:\Users\cware\Desktop\Steller25Nov\TagTesting25Nov2013\M8.DSG	11-1-2013	14:54:10	44857.000000	4485.700000	49508.926945	20.000000
C:\Users\cware\Desktop\Steller25Nov\TagTesting25Nov2013\M8.DSG	11-1-2013	14:54:10	44858.000000	4485.800000	49508.179670	20.000000
C:\Users\cware\Desktop\Steller25Nov\TagTesting25Nov2013\M8.DSG	11-1-2013	14:54:10	44859.000000	4485.900000	49508.079806	20.000000
C:\Users\cware\Desktop\Steller25Nov\TagTesting25Nov2013\M8.DSG	11-1-2013	14:54:10	44860.000000	4486.000000	49509.423720	20.000000
C:\Users\cware\Desktop\Steller25Nov\TagTesting25Nov2013\M8.DSG	11-1-2013	14:54:10	44861.000000	4486.100000	49507.208762	20.000000
C:\Users\cware\Desktop\Steller25Nov\TagTesting25Nov2013\M8.DSG	11-1-2013	14:54:10	44862.000000	4486.200000	49507.632587	20.000000
C:\Users\cware\Desktop\Steller25Nov\TagTesting25Nov2013\M8.DSG	11-1-2013	14:54:10	44863.000000	4486.300000	49507.981331	20.000000
C:\Users\cware\Desktop\Steller25Nov\TagTesting25Nov2013\M8.DSG	11-1-2013	14:54:10	44864.000000	4486.400000	49506.736136	20.000000
C:\Users\cware\Desktop\Steller25Nov\TagTesting25Nov2013\M8.DSG	11-1-2013	14:54:10	44865.000000	4486.500000	49507.556811	20.000000
C:\Users\cware\Desktop\Steller25Nov\TagTesting25Nov2013\M8.DSG	11-1-2013	14:54:10	44866.000000	4486.600000	49507.830492	20.000000
C:\Users\cware\Desktop\Steller25Nov\TagTesting25Nov2013\M8.DSG	11-1-2013	14:54:10	44867.000000	4486.700000	49510.419566	20.000000
C:\Users\cware\Desktop\Steller25Nov\TagTesting25Nov2013\M8.DSG	11-1-2013	14:54:10	44868.000000	4486.800000	49509.225277	20.000000
C:\Users\cware\Desktop\Steller25Nov\TagTesting25Nov2013\M8.DSG	11-1-2013	14:54:10	44869.000000	4486.900000	49506.461821	20.000000
C:\Users\cware\Desktop\Steller25Nov\TagTesting25Nov2013\M8.DSG	11-1-2013	14:54:10	44870.000000	4487.000000	49508.228653	20.000000
C:\Users\cware\Desktop\Steller25Nov\TagTesting25Nov2013\M8.DSG	11-1-2013	14:54:10	44871.000000	4487.100000	49509.846403	20.000000
C:\Users\cware\Desktop\Steller25Nov\TagTesting25Nov2013\M8.DSG	11-1-2013	14:54:10	44872.000000	4487.200000	49507.708507	20.000000
C:\Users\cware\Desktop\Steller25Nov\TagTesting25Nov2013\M8.DSG	11-1-2013	14:54:10	44873.000000	4487.300000	49508.657662	20.000000
C:\Users\cware\Desktop\Steller25Nov\TagTesting25Nov2013\M8.DSG	11-1-2013	14:54:10	44874.000000	4487.400000	49507.164389	20.000000
C:\Users\cware\Desktop\Steller25Nov\TagTesting25Nov2013\M8.DSG	11-1-2013	14:54:10	44875.000000	4487.500000	49508.209684	20.000000
C:\Users\cware\Desktop\Steller25Nov\TagTesting25Nov2013\M8.DSG	11-1-2013	14:54:10	44876.000000	4487.600000	49506.019422	20.000000
C:\Users\cware\Desktop\Steller25Nov\TagTesting25Nov2013\M8.DSG	11-1-2013	14:54:10	44877.000000	4487.700000	49506.442340	20.000000
C:\Users\cware\Desktop\Steller25Nov\TagTesting25Nov2013\M8.DSG	11-1-2013	14:54:10	44878.000000	4487.800000	49507.636582	20.000000
C:\Users\cware\Desktop\Steller25Nov\TagTesting25Nov2013\M8.DSG	11-1-2013	14:54:10	44879.000000	4487.900000	49506.540975	20.000000
C:\Users\cware\Desktop\Steller25Nov\TagTesting25Nov2013\M8.DSG	11-1-2013	14:54:10	44880.000000	4488.000000	49507.360605	20.000000
C:\Users\cware\Desktop\Steller25Nov\TagTesting25Nov2013\M8.DSG	11-1-2013	14:54:10	44881.000000	4488.100000	49508.582855	20.000000
C:\Users\cware\Desktop\Steller25Nov\TagTesting25Nov2013\M8.DSG	11-1-2013	14:54:10	44882.000000	4488.200000	49506.990043	20.000000
C:\Users\cware\Desktop\Steller25Nov\TagTesting25Nov2013\M8.DSG	11-1-2013	14:54:10	44883.000000	4488.300000	49506.392362	20.000000
C:\Users\cware\Desktop\Steller25Nov\TagTesting25Nov2013\M8.DSG	11-1-2013	14:54:10	44884.000000	4488.400000	49508.060316	20.000000
C:\Users\cware\Desktop\Steller25Nov\TagTesting25Nov2013\M8.DSG	11-1-2013	14:54:10	44885.000000	4488.500000	49506.765828	20.000000
C:\Users\cware\Desktop\Steller25Nov\TagTesting25Nov2013\M8.DSG	11-1-2013	14:54:10	44886.000000	4488.600000	49509.404160	20.000000
C:\Users\cware\Desktop\Steller25Nov\TagTesting25Nov2013\M8.DSG	11-1-2013	14:54:10	44887.000000	4488.700000	49508.906473	20.000000
C:\Users\cware\Desktop\Steller25Nov\TagTesting25Nov2013\M8.DSG	11-1-2013	14:54:10	44888.000000	4488.800000	49506.118478	20.000000
C:\Users\cware\Desktop\Steller25Nov\TagTesting25Nov2013\M8.DSG	11-1-2013	14:54:10	44889.000000	4488.900000	49505.745247	20.000000
C:\Users\cware\Desktop\Steller25Nov\TagTesting25Nov2013\M8.DSG	11-1-2013	14:54:10	44890.000000	4489.000000	49508.035308	20.000000
C:\Users\cware\Desktop\Steller25Nov\TagTesting25Nov2013\M8.DSG	11-1-2013	14:54:10	44891.000000	4489.100000	49506.466970	20.000000
C:\Users\cware\Desktop\Steller25Nov\TagTesting25Nov2013\M8.DSG	11-1-2013	14:54:10	44892.000000	4489.200000	49508.234171	20.000000
C:\Users\cware\Desktop\Steller25Nov\TagTesting25Nov2013\M8.DSG	11-1-2013	14:54:10	44893.000000	4489.300000	49508.234058	20.000000
C:\Users\cware\Desktop\Steller25Nov\TagTesting25Nov2013\M8.DSG	11-1-2013	14:54:10	44894.000000	4489.400000	49505.844598	20.000000
C:\Users\cware\Desktop\Steller25Nov\TagTesting25Nov2013\M8.DSG	11-1-2013	14:54:10	44895.000000	4489.500000	49507.462570	20.000000
C:\Users\cware\Desktop\Steller25Nov\TagTesting25Nov2013\M8.DSG	11-1-2013	14:54:10	44896.000000	4489.600000	49506.964588	20.000000
C:\Users\cware\Desktop\Steller25Nov\TagTesting25Nov2013\M8.DSG	11-1-2013	14:54:10	44897.000000	4489.700000	49505.844464	20.000000
C:\Users\cware\Desktop\Steller25Nov\TagTesting25Nov2013\M8.DSG	11-1-2013	14:54:10	44898.000000	4489.800000	49507.910488	20.000000
C:\Users\cware\Desktop\Steller25Nov\TagTesting25Nov2013\M8.DSG	11-1-2013	14:54:10	44899.000000	4489.900000	49506.242699	20.000000
C:\Users\cware\Desktop\Steller25Nov\TagTesting25Nov2013\M8.DSG	11-1-2013	14:54:10	44900.000000	4490.000000	49507.138821	20.000000
C:\Users\cware\Desktop\Steller25Nov\TagTesting25Nov2013\M8.DSG	11-1-2013	14:54:10	44901.000000	4490.100000	49507.860640	20.000000
C:\Users\cware\Desktop\Steller25Nov\TagTesting25Nov2013\M8.DSG	11-1-2013	14:54:10	44902.000000	4490.200000	49510.175436	20.000000
C:\Users\cware\Desktop\Steller25Nov\TagTesting25Nov2013\M8.DSG	11-1-2013	14:54:10	44903.000000	4490.300000	49507.735712	20.000000
C:\Users\cware\Desktop\Steller25Nov\TagTesting25Nov2013\M8.DSG	11-1-2013	14:54:10	44904.000000	4490.400000	49506.734529	20.000000
C:\Users\cware\Desktop\Steller25Nov\TagTesting25Nov2013\M8.DSG	11-1-2013	14:54:10	44905.000000	4490.500000	49507.730458	20.000000
C:\Users\cware\Desktop\Steller25Nov\TagTesting25Nov2013\M8.DSG	11-1-2013	14:54:10	44906.000000	4490.600000	49507.455832	20.000000
C:\Users\cware\Desktop\Steller25Nov\TagTesting25Nov2013\M8.DSG	11-1-2013	14:54:10	44907.000000	4490.700000	49507.007163	20.000000
C:\Users\cware\Desktop\Steller25Nov\TagTesting25Nov2013\M8.DSG	11-1-2013	14:54:10	44908.000000	4490.800000	49506.634565	20.000000
C:\Users\cware\Desktop\Steller25Nov\TagTesting25Nov2013\M8.DSG	11-1-2013	14:54:10	44909.000000	4490.900000	49507.854084	20.000000
C:\Users\cware\Desktop\Steller25Nov\TagTesting25Nov2013\M8.DSG	11-1-2013	14:54:10	44910.000000	4491.000000	49508.775336	20.000000
C:\Users\cware\Desktop\Steller25Nov\TagTesting25Nov2013\M8.DSG	11-1-2013	14:54:10	44911.000000	4491.100000	49508.478584	20.000000
C:\Users\cware\Desktop\Steller25Nov\TagTesting25Nov2013\M8.DSG	11-1-2013	14:54:10	44912.000000	4491.200000	49509.527773	20.000000
C:\Users\cware\Desktop\Steller25Nov\TagTesting25Nov2013\M8.DSG	11-1-2013	14:54:10	44913.000000	4491.300000	49507.582957	20.000000
C:\Users\cware\Desktop\Steller25Nov\TagTesting25Nov2013\M8.DSG	11-1-2013	14:54:10	44914.000000	4491.400000	49503.195079	20.000000
C:\Users\cware\Desktop\Steller25Nov\TagTesting25Nov2013\M8.DSG	11-1-2013	14:54:10	44915.000000	4491.500000	49500.506862	20.000000
C:\Users\cware\Desktop\Steller25Nov\TagTesting25Nov2013\M8.DSG	11-1-2013	14:54:10	44916.000000	4491.600000	49503.621531	20.000000
C:\Users\cware\Desktop\Steller25Nov\TagTesting25Nov2013\M8.DSG	11-1-2013	14:54:10	44917.000000	4491.700000	49505.165033	20.000000
C:\Users\cware\Desktop\Steller25Nov\TagTesting25Nov2013\M8.DSG	11-1-2013	14:54:10	44918.000000	4491.800000	49509.522372	20.000000
C:\Users\cware\Desktop\Steller25Nov\TagTesting25Nov2013\M8.DSG	11-1-2013	14:54:10	44919.000000	4491.900000	49507.062602	20.000000
C:\Users\cware\Desktop\Steller25Nov\TagTesting25Nov2013\M8.DSG	11-1-2013	14:54:10	44920.000000	4492.000000	49507.108425	20.000000
C:\Users\cware\Desktop\Steller25Nov\TagTesting25Nov2013\M8.DSG	11-1-2013	14:54:10	44921.000000	4492.100000	49505.462775	20.000000
C:\Users\cware\Desktop\Steller25Nov\TagTesting25Nov2013\M8.DSG	11-1-2013	14:54:10	44922.000000	4492.200000	49505.432097	20.000000
C:\Users\cware\Desktop\Steller25Nov\TagTesting25Nov2013\M8.DSG	11-1-2013	14:54:10	44923.000000	4492.300000	49514.710545	20.000000
C:\Users\cware\Desktop\Steller25Nov\TagTesting25Nov2013\M8.DSG	11-1-2013	14:54:10	44924.000000	4492.400000	49484.348760	20.000000
C:\Users\cware\Desktop\Steller25Nov\TagTesting25Nov2013\M8.DSG	11-1-2013	14:54:10	44925.000000	4492.500000	49498.536717	20.000000
C:\Users\cware\Desktop\Steller25Nov\TagTesting25Nov2013\M8.DSG	11-1-2013	14:54:10	44926.000000	4492.600000	49480.511844	20.000000
C:\Users\cware\Desktop\Steller25Nov\TagTesting25Nov2013\M8.DSG	11-1-2013	14:54:10	44927.000000	4492.700000	49481.587010	20.000000
C:\Users\cware\Desktop\Steller25Nov\TagTesting25Nov2013\M8.DSG	11-1-2013	14:54:10	44928.000000	4492.800000	49497.968021	20.000000
C:\Users\cware\Desktop\Steller25Nov\TagTesting25Nov2013\M8.DSG	11-1-2013	14:54:10	44929.000000	4492.900000	49511.238822	20.000000
C:\Users\cware\Desktop\Steller25Nov\TagTesting25Nov2013\M8.DSG	11-1-2013	14:54:10	44930.000000	4493.000000	49511.159929	20.000000
C:\Users\cware\Desktop\Steller25Nov\TagTesting25Nov2013\M8.DSG	11-1-2013	14:54:10	44931.000000	4493.100000	49498.161242	20.000000
C:\Users\cware\Desktop\Steller25Nov\TagTesting25Nov2013\M8.DSG	11-1-2013	14:54:10	44932.000000	4493.200000	49499.852979	20.000000
C:\Users\cware\Desktop\Steller25Nov\TagTesting25Nov2013\M8.DSG	11-1-2013	14:54:10	44933.000000	4493.300000	49508.718434	20.000000
C:\Users\cware\Desktop\Steller25Nov\TagTesting25Nov2013\M8.DSG	11-1-2013	14:54:10	44934.000000	4493.400000	49506.575115	20.000000
C:\Users\cware\Desktop\Steller25Nov\TagTesting25Nov2013\M8.DSG	11-1-2013	14:54:10	44935.000000	4493.500000	49508.459880	20.000000
C:\Users\cware\Desktop\Steller25Nov\TagTesting25Nov2013\M8.DSG	11-1-2013	14:54:10	44936.000000	4493.600000	49511.020407	20.000000
C:\Users\cware\Desktop\Steller25Nov\TagTesting25Nov2013\M8.DSG	11-1-2013	14:54:10	44937.000000	4493.700000	49531.356070	20.000000
C:\Users\cware\Desktop\Steller25Nov\TagTesting25Nov2013\M8.DSG	11-1-2013	14:54:10	44938.000000	4493.800000	49542.285690	20.000000
C:\Users\cware\Desktop\Steller25Nov\TagTesting25Nov2013\M8.DSG	11-1-2013	14:54:10	44939.000000	4493.900000	49530.114870	20.000000
C:\Users\cware\Desktop\Steller25Nov\TagTesting25Nov2013\M8.DSG	11-1-2013	14:54:10	44940.000000	4494.000000	49503.142050	20.000000
C:\Users\cware\Desktop\Steller25Nov\TagTesting25Nov2013\M8.DSG	11-1-2013	14:54:10	44941.000000	4494.100000	49539.359944	20.000000
C:\Users\cware\Desktop\Steller25Nov\TagTesting25Nov2013\M8.DSG	11-1-2013	14:54:10	44942.000000	4494.200000	49522.110607	20.000000
C:\Users\cware\Desktop\Steller25Nov\TagTesting25Nov2013\M8.DSG	11-1-2013	14:54:10	44943.000000	4494.300000	49526.068638	20.000000
C:\Users\cware\Desktop\Steller25Nov\TagTesting25Nov2013\M8.DSG	11-1-2013	14:54:10	44944.000000	4494.400000	49518.901371	20.000000
C:\Users\cware\Desktop\Steller25Nov\TagTesting25Nov2013\M8.DSG	11-1-2013	14:54:10	44945.000000	4494.500000	49518.951674	20.000000
C:\Users\cware\Desktop\Steller25Nov\TagTesting25Nov2013\M8.DSG	11-1-2013	14:54:10	44946.000000	4494.600000	49516.563417	20.000000
C:\Users\cware\Desktop\Steller25Nov\TagTesting25Nov2013\M8.DSG	11-1-2013	14:54:10	44947.000000	4494.700000	49516.514573	20.000000
C:\Users\cware\Desktop\Steller25Nov\TagTesting25Nov2013\M8.DSG	11-1-2013	14:54:10	44948.000000	4494.800000	49511.886042	20.000000
C:\Users\cware\Desktop\Steller25Nov\TagTesting25Nov2013\M8.DSG	11-1-2013	14:54:10	44949.000000	4494.900000	49512.759027	20.000000
C:\Users\cware\Desktop\Steller25Nov\TagTesting25Nov2013\M8.DSG	11-1-2013	14:54:10	44950.000000	4495.000000	49512.436277	20.000000
C:\Users\cware\Desktop\Steller25Nov\TagTesting25Nov2013\M8.DSG	11-1-2013	14:54:10	44951.000000	4495.100000	49510.273094	20.000000
C:\Users\cware\Desktop\Steller25Nov\TagTesting25Nov2013\M8.DSG	11-1-2013	14:54:10	44952.000000	4495.200000	49507.760151	20.000000
C:\Users\cware\Desktop\Steller25Nov\TagTesting25Nov2013\M8.DSG	11-1-2013	14:54:10	44953.000000	4495.300000	49507.735581	20.000000
C:\Users\cware\Desktop\Steller25Nov\TagTesting25Nov2013\M8.DSG	11-1-2013	14:54:10	44954.000000	4495.400000	49509.079473	20.000000
C:\Users\cware\Desktop\Steller25Nov\TagTesting25Nov2013\M8.DSG	11-1-2013	14:54:10	44955.000000	4495.500000	49510.249592	20.000000
C:\Users\cware\Desktop\Steller25Nov\TagTesting25Nov2013\M8.DSG	11-1-2013	14:54:10	44956.000000	4495.600000	49507.785103	20.000000
C:\Users\cware\Desktop\Steller25Nov\TagTesting25Nov2013\M8.DSG	11-1-2013	14:54:10	44957.000000	4495.700000	49509.154047	20.000000
C:\Users\cware\Desktop\Steller25Nov\TagTesting25Nov2013\M8.DSG	11-1-2013	14:54:10	44958.000000	4495.800000	49508.780733	20.000000
C:\Users\cware\Desktop\Steller25Nov\TagTesting25Nov2013\M8.DSG	11-1-2013	14:54:10	44959.000000	4495.900000	49508.805689	20.000000
C:\Users\cware\Desktop\Steller25Nov\TagTesting25Nov2013\M8.DSG	11-1-2013	14:54:10	44960.000000	4496.000000	49506.714783	20.000000
C:\Users\cware\Desktop\Steller25Nov\TagTesting25Nov2013\M8.DSG	11-1-2013	14:54:10	44961.000000	4496.100000	49506.639975	20.000000
C:\Users\cware\Desktop\Steller25Nov\TagTesting25Nov2013\M8.DSG	11-1-2013	14:54:10	44962.000000	4496.200000	49507.610783	20.000000
C:\Users\cware\Desktop\Steller25Nov\TagTesting25Nov2013\M8.DSG	11-1-2013	14:54:10	44963.000000	4496.300000	49509.477500	20.000000
C:\Users\cware\Desktop\Steller25Nov\TagTesting25Nov2013\M8.DSG	11-1-2013	14:54:10	44964.000000	4496.400000	49508.233164	20.000000
C:\Users\cware\Desktop\Steller25Nov\TagTesting25Nov2013\M8.DSG	11-1-2013	14:54:10	44965.000000	4496.500000	49510.622516	20.000000
C:\Users\cware\Desktop\Steller25Nov\TagTesting25Nov2013\M8.DSG	11-1-2013	14:54:10	44966.000000	4496.600000	49509.153925	20.000000
C:\Users\cware\Desktop\Steller25Nov\TagTesting25Nov2013\M8.DSG	11-1-2013	14:54:10	44967.000000	4496.700000	49507.685291	20.000000
C:\Users\cware\Desktop\Steller25Nov\TagTesting25Nov2013\M8.DSG	11-1-2013	14:54:10	44968.000000	4496.800000	49508.407393	20.000000
C:\Users\cware\Desktop\Steller25Nov\TagTesting25Nov2013\M8.DSG	11-1-2013	14:54:10	44969.000000	4496.900000	49509.825515	20.000000
C:\Users\cware\Desktop\Steller25Nov\TagTesting25Nov2013\M8.DSG	11-1-2013	14:54:10	44970.000000	4497.000000	49509.973615	20.000000
C:\Users\cware\Desktop\Steller25Nov\TagTesting25Nov2013\M8.DSG	11-1-2013	14:54:10	44971.000000	4497.100000	49511.864473	20.000000
C:\Users\cware\Desktop\Steller25Nov\TagTesting25Nov2013\M8.DSG	11-1-2013	14:54:10	44972.000000	4497.200000	49508.650073	20.000000
C:\Users\cware\Desktop\Steller25Nov\TagTesting25Nov2013\M8.DSG	11-1-2013	14:54:10	44973.000000	4497.300000	49507.725201	20.000000
C:\Users\cware\Desktop\Steller25Nov\TagTesting25Nov2013\M8.DSG	11-1-2013	14:54:10	44974.000000	4497.400000	49505.857828	20.000000
C:\Users\cware\Desktop\Steller25Nov\TagTesting25Nov2013\M8.DSG	11-1-2013	14:54:10	44975.000000	4497.500000	49508.868249	20.000000
C:\Users\cware\Desktop\Steller25Nov\TagTesting25Nov2013\M8.DSG	11-1-2013	14:54:10	44976.000000	4497.600000	49501.290136	20.000000
C:\Users\cware\Desktop\Steller25Nov\TagTesting25Nov2013\M8.DSG	11-1-2013	14:54:10	44977.000000	4497.700000	49505.546882	20.000000
C:\Users\cware\Desktop\Steller25Nov\TagTesting25Nov2013\M8.DSG	11-1-2013	14:54:10	44978.000000	4497.800000	49510.347815	20.000000
C:\Users\cware\Desktop\Steller25Nov\TagTesting25Nov2013\M8.DSG	11-1-2013	14:54:10	44979.000000	4497.900000	49543.902309	20.000000
C:\Users\cware\Desktop\Steller25Nov\TagTesting25Nov2013\M8.DSG	11-1-2013	14:54:10	44980.000000	4498.000000	49582.458480	20.000000
C:\Users\cware\Desktop\Steller25Nov\TagTesting25Nov2013\M8.DSG	11-1-2013	14:54:10	44981.000000	4498.100000	49619.464154	20.000000
C:\Users\cware\Desktop\Steller25Nov\TagTesting25Nov2013\M8.DSG	11-1-2013	14:54:10	44982.000000	4498.200000	49655.986776	20.000000
C:\Users\cware\Desktop\Steller25Nov\TagTesting25Nov2013\M8.DSG	11-1-2013	14:54:10	44983.000000	4498.300000	49675.751557	20.000000
C:\Users\cware\Desktop\Steller25Nov\TagTesting25Nov2013\M8.DSG	11-1-2013	14:54:10	44984.000000	4498.400000	49686.405026	20.000000
C:\Users\cware\Desktop\Steller25Nov\TagTesting25Nov2013\M8.DSG	11-1-2013	14:54:10	44985.000000	4498.500000	49704.525795	20.000000
C:\Users\cware\Desktop\Steller25Nov\TagTesting25Nov2013\M8.DSG	11-1-2013	14:54:10	44986.000000	4498.600000	49697.232554	20.000000
C:\Users\cware\Desktop\Steller25Nov\TagTesting25Nov2013\M8.DSG	11-1-2013	14:54:10	44987.000000	4498.700000	49689.964279	20.000000
C:\Users\cware\Desktop\Steller25Nov\TagTesting25Nov2013\M8.DSG	11-1-2013	14:54:10	44988.000000	4498.800000	49684.189712	20.000000
C:\Users\cware\Desktop\Steller25Nov\TagTesting25Nov2013\M8.DSG	11-1-2013	14:54:10	44989.000000	4498.900000	49684.736963	20.000000
C:\Users\cware\Desktop\Steller25Nov\TagTesting25Nov2013\M8.DSG	11-1-2013	14:54:10	44990.000000	4499.000000	49678.165507	20.000000
C:\Users\cware\Desktop\Steller25Nov\TagTesting25Nov2013\M8.DSG	11-1-2013	14:54:10	44991.000000	4499.100000	49666.467035	20.000000
C:\Users\cware\Desktop\Steller25Nov\TagTesting25Nov2013\M8.DSG	11-1-2013	14:54:10	44992.000000	4499.200000	49642.944644	20.000000
C:\Users\cware\Desktop\Steller25Nov\TagTesting25Nov2013\M8.DSG	11-1-2013	14:54:10	44993.000000	4499.300000	49642.447070	20.000000
C:\Users\cware\Desktop\Steller25Nov\TagTesting25Nov2013\M8.DSG	11-1-2013	14:54:10	44994.000000	4499.400000	49639.857833	20.000000
C:\Users\cware\Desktop\Steller25Nov\TagTesting25Nov2013\M8.DSG	11-1-2013	14:54:10	44995.000000	4499.500000	49628.482989	20.000000
C:\Users\cware\Desktop\Steller25Nov\TagTesting25Nov2013\M8.DSG	11-1-2013	14:54:10	44996.000000	4499.600000	49618.376719	20.000000
C:\Users\cware\Desktop\Steller25Nov\TagTesting25Nov2013\M8.DSG	11-1-2013	14:54:10	44997.000000	4499.700000	49603.118832	20.000000
C:\Users\cware\Desktop\Steller25Nov\TagTesting25Nov2013\M8.DSG	11-1-2013	14:54:10	44998.000000	4499.800000	49589.453496	20.000000
C:\Users\cware\Desktop\Steller25Nov\TagTesting25Nov2013\M8.DSG	11-1-2013	14:54:10	44999.000000	4499.900000	49572.627185	20.000000
C:\Users\cware\Desktop\Steller25Nov\TagTesting25Nov2013\M8.DSG	11-1-2013	14:54:10	45000.000000	4500.000000	49554.256051	20.000000
C:\Users\cware\Desktop\Steller25Nov\TagTesting25Nov2013\M8.DSG	11-1-2013	14:54:10	45001.000000	4500.100000	49539.771174	20.000000
C:\Users\cware\Desktop\Steller25Nov\TagTesting25Nov2013\M8.DSG	11-1-2013	14:54:10	45002.000000	4500.200000	49526.626708	20.000000
C:\Users\cware\Desktop\Steller25Nov\TagTesting25Nov2013\M8.DSG	11-1-2013	14:54:10	45003.000000	4500.300000	49518.583042	20.000000
C:\Users\cware\Desktop\Steller25Nov\TagTesting25Nov2013\M8.DSG	11-1-2013	14:54:10	45004.000000	4500.400000	49513.995821	20.000000
C:\Users\cware\Desktop\Steller25Nov\TagTesting25Nov2013\M8.DSG	11-1-2013	14:54:10	45005.000000	4500.500000	49516.485322	20.000000
C:\Users\cware\Desktop\Steller25Nov\TagTesting25Nov2013\M8.DSG	11-1-2013	14:54:10	45006.000000	4500.600000	49546.023537	20.000000
C:\Users\cware\Desktop\Steller25Nov\TagTesting25Nov2013\M8.DSG	11-1-2013	14:54:10	45007.000000	4500.700000	49530.221180	20.000000
C:\Users\cware\Desktop\Steller25Nov\TagTesting25Nov2013\M8.DSG	11-1-2013	14:54:10	45008.000000	4500.800000	49542.887741	20.000000
C:\Users\cware\Desktop\Steller25Nov\TagTesting25Nov2013\M8.DSG	11-1-2013	14:54:10	45009.000000	4500.900000	49561.081019	20.000000
C:\Users\cware\Desktop\Steller25Nov\TagTesting25Nov2013\M8.DSG	11-1-2013	14:54:10	45010.000000	4501.000000	49602.247159	20.000000
C:\Users\cware\Desktop\Steller25Nov\TagTesting25Nov2013\M8.DSG	11-1-2013	14:54:10	45011.000000	4501.100000	49654.140619	20.000000
C:\Users\cware\Desktop\Steller25Nov\TagTesting25Nov2013\M8.DSG	11-1-2013	14:54:10	45012.000000	4501.200000	49694.537109	20.000000
C:\Users\cware\Desktop\Steller25Nov\TagTesting25Nov2013\M8.DSG	11-1-2013	14:54:10	45013.000000	4501.300000	49678.385630	20.000000
C:\Users\cware\Desktop\Steller25Nov\TagTesting25Nov2013\M8.DSG	11-1-2013	14:54:10	45014.000000	4501.400000	49652.301637	20.000000
C:\Users\cware\Desktop\Steller25Nov\TagTesting25Nov2013\M8.DSG	11-1-2013	14:54:10	45015.000000	4501.500000	49627.163668	20.000000
C:\Users\cware\Desktop\Steller25Nov\TagTesting25Nov2013\M8.DSG	11-1-2013	14:54:10	45016.000000	4501.600000	49599.387275	20.000000
C:\Users\cware\Desktop\Steller25Nov\TagTesting25Nov2013\M8.DSG	11-1-2013	14:54:10	45017.000000	4501.700000	49594.706639	20.000000
C:\Users\cware\Desktop\Steller25Nov\TagTesting25Nov2013\M8.DSG	11-1-2013	14:54:10	45018.000000	4501.800000	49612.551687	20.000000
[truncated: 3,377 more rows]
