# Supplementary material for: Averaged Propulsive Body Acceleration (APBA) Can Be Calculated from Biologging Tags That Incorporate Gyroscopes and Accelerometers to Estimate Swimming Speed, Hydrodynamic Drag and Energy Expenditure for Steller Sea Lions
Source: PLoS One. 2016 Jun 10;11(6):e0157326. doi: 10.1371/journal.pone.0157326 (PMC4902303; doi:10.1371/journal.pone.0157326)
Supplement: S5 Data — Same components as S2. (ZIP) [file pone.0157326.s005.zip › YashaNov_25/M9_INER_25_11_13.csv]

FileName	FileDate	FileTime	Sample	Time from Start (s)	AccelIntX	AccelIntY	AccelIntZ	MagX	MagY	MagZ	GyroX	GyroY	GyroZ
C:\Users\cware\Desktop\Steller25Nov\TagTesting25Nov2013\M9.DSG	11-1-2013	14:54:10	193564.000000	3871.280000	1.496094	-1.062500	-0.777344	-0.105505	0.416514	0.453211	-95.458984	-4.226685	12.069702
C:\Users\cware\Desktop\Steller25Nov\TagTesting25Nov2013\M9.DSG	11-1-2013	14:54:10	193565.000000	3871.300000	1.582031	-0.769531	-1.007813	-0.106422	0.410092	0.461468	-81.024170	-60.302734	21.484375
C:\Users\cware\Desktop\Steller25Nov\TagTesting25Nov2013\M9.DSG	11-1-2013	14:54:10	193566.000000	3871.320000	1.507813	-0.449219	-1.140625	-0.100000	0.390826	0.477064	-86.944580	-42.175293	38.223267
C:\Users\cware\Desktop\Steller25Nov\TagTesting25Nov2013\M9.DSG	11-1-2013	14:54:10	193567.000000	3871.340000	1.128906	-0.386719	-1.105469	-0.100917	0.379817	0.483486	-51.574707	16.311646	93.536377
C:\Users\cware\Desktop\Steller25Nov\TagTesting25Nov2013\M9.DSG	11-1-2013	14:54:10	193568.000000	3871.360000	0.644531	-0.398438	-1.160156	-0.114679	0.358716	0.478899	18.676758	47.592163	136.428833
C:\Users\cware\Desktop\Steller25Nov\TagTesting25Nov2013\M9.DSG	11-1-2013	14:54:10	193569.000000	3871.380000	0.503906	-0.082031	-1.417969	-0.130275	0.348624	0.471560	6.164551	79.193115	108.169556
C:\Users\cware\Desktop\Steller25Nov\TagTesting25Nov2013\M9.DSG	11-1-2013	14:54:10	193570.000000	3871.400000	1.351563	0.308594	-0.621094	-0.144954	0.338532	0.460550	33.096313	-10.910034	67.321777
C:\Users\cware\Desktop\Steller25Nov\TagTesting25Nov2013\M9.DSG	11-1-2013	14:54:10	193571.000000	3871.420000	1.519531	0.281250	-0.230469	-0.146789	0.339450	0.463303	68.817139	-90.393066	29.357910
C:\Users\cware\Desktop\Steller25Nov\TagTesting25Nov2013\M9.DSG	11-1-2013	14:54:10	193572.000000	3871.440000	1.519531	0.281250	-0.230469	-0.141284	0.344037	0.466972	67.855835	-109.786987	10.818481
C:\Users\cware\Desktop\Steller25Nov\TagTesting25Nov2013\M9.DSG	11-1-2013	14:54:10	193573.000000	3871.460000	1.125000	-0.574219	-0.136719	-0.123853	0.355046	0.478899	29.312134	-93.780518	29.891968
C:\Users\cware\Desktop\Steller25Nov\TagTesting25Nov2013\M9.DSG	11-1-2013	14:54:10	193574.000000	3871.480000	1.371094	-0.464844	0.089844	-0.117431	0.355046	0.483486	23.437500	-82.946777	62.072754
C:\Users\cware\Desktop\Steller25Nov\TagTesting25Nov2013\M9.DSG	11-1-2013	14:54:10	193575.000000	3871.500000	1.261719	-0.308594	0.246094	-0.101835	0.350459	0.498165	17.425537	-193.511963	55.557251
C:\Users\cware\Desktop\Steller25Nov\TagTesting25Nov2013\M9.DSG	11-1-2013	14:54:10	193576.000000	3871.520000	0.523438	-0.175781	0.250000	-0.084404	0.348624	0.511009	15.747070	-163.940430	52.215576
C:\Users\cware\Desktop\Steller25Nov\TagTesting25Nov2013\M9.DSG	11-1-2013	14:54:10	193577.000000	3871.540000	0.437500	-0.171875	0.402344	-0.055046	0.346789	0.531193	13.107300	-184.539795	28.747559
C:\Users\cware\Desktop\Steller25Nov\TagTesting25Nov2013\M9.DSG	11-1-2013	14:54:10	193578.000000	3871.560000	0.359375	-0.261719	0.335938	-0.039450	0.346789	0.540367	-9.994507	-115.692139	12.741089
C:\Users\cware\Desktop\Steller25Nov\TagTesting25Nov2013\M9.DSG	11-1-2013	14:54:10	193579.000000	3871.580000	0.625000	-0.316406	0.542969	-0.011009	0.342202	0.555963	-28.305054	-127.685547	4.394531
C:\Users\cware\Desktop\Steller25Nov\TagTesting25Nov2013\M9.DSG	11-1-2013	14:54:10	193580.000000	3871.600000	0.707031	-0.125000	0.523438	0.001835	0.338532	0.562385	-33.920288	-116.806030	2.853394
C:\Users\cware\Desktop\Steller25Nov\TagTesting25Nov2013\M9.DSG	11-1-2013	14:54:10	193581.000000	3871.620000	0.359375	-0.093750	0.675781	0.032110	0.332110	0.578899	-20.202637	-193.756104	40.756226
C:\Users\cware\Desktop\Steller25Nov\TagTesting25Nov2013\M9.DSG	11-1-2013	14:54:10	193582.000000	3871.640000	-0.269531	-0.117188	0.390625	0.051376	0.330275	0.586239	-13.549805	-173.690796	51.696777
C:\Users\cware\Desktop\Steller25Nov\TagTesting25Nov2013\M9.DSG	11-1-2013	14:54:10	193583.000000	3871.660000	-0.062500	-0.015625	0.394531	0.091743	0.325688	0.598165	-20.660400	-217.315674	35.736084
C:\Users\cware\Desktop\Steller25Nov\TagTesting25Nov2013\M9.DSG	11-1-2013	14:54:10	193584.000000	3871.680000	-0.085938	-0.082031	0.484375	0.115596	0.322936	0.604587	-18.447876	-243.164063	31.829834
C:\Users\cware\Desktop\Steller25Nov\TagTesting25Nov2013\M9.DSG	11-1-2013	14:54:10	193585.000000	3871.700000	-0.203125	-0.074219	0.375000	0.172477	0.319266	0.612844	-17.440796	-296.768188	28.533936
C:\Users\cware\Desktop\Steller25Nov\TagTesting25Nov2013\M9.DSG	11-1-2013	14:54:10	193586.000000	3871.720000	-0.734375	-0.011719	-0.003906	0.208257	0.320183	0.612844	-5.905151	-283.493042	32.257080
C:\Users\cware\Desktop\Steller25Nov\TagTesting25Nov2013\M9.DSG	11-1-2013	14:54:10	193587.000000	3871.740000	-1.328125	-0.066406	-0.574219	0.272477	0.323853	0.605505	-11.779785	-215.011597	35.659790
C:\Users\cware\Desktop\Steller25Nov\TagTesting25Nov2013\M9.DSG	11-1-2013	14:54:10	193588.000000	3871.760000	-1.417969	-0.160156	-0.894531	0.287156	0.322018	0.603670	-40.191650	-82.366943	32.775879
C:\Users\cware\Desktop\Steller25Nov\TagTesting25Nov2013\M9.DSG	11-1-2013	14:54:10	193589.000000	3871.780000	-0.324219	0.019531	-0.140625	0.312844	0.315596	0.600000	-14.083862	-164.764404	21.286011
C:\Users\cware\Desktop\Steller25Nov\TagTesting25Nov2013\M9.DSG	11-1-2013	14:54:10	193590.000000	3871.800000	-0.386719	0.039063	-0.042969	0.332110	0.315596	0.594495	-4.776001	-153.732300	22.720337
C:\Users\cware\Desktop\Steller25Nov\TagTesting25Nov2013\M9.DSG	11-1-2013	14:54:10	193591.000000	3871.820000	-0.496094	0.003906	-0.054688	0.371560	0.320183	0.580734	19.393921	-249.816895	14.114380
C:\Users\cware\Desktop\Steller25Nov\TagTesting25Nov2013\M9.DSG	11-1-2013	14:54:10	193592.000000	3871.840000	-0.035156	0.699219	0.335938	0.414679	0.319266	0.559633	-69.808960	-184.051514	-97.702026
C:\Users\cware\Desktop\Steller25Nov\TagTesting25Nov2013\M9.DSG	11-1-2013	14:54:10	193593.000000	3871.860000	-2.000000	-0.988281	-2.000000	0.280734	0.284404	0.617431	-1.068115	499.984741	115.020752
C:\Users\cware\Desktop\Steller25Nov\TagTesting25Nov2013\M9.DSG	11-1-2013	14:54:10	193594.000000	3871.880000	1.796875	0.429688	1.996094	0.284404	0.289908	0.614679	3.723145	-259.246826	9.841919
C:\Users\cware\Desktop\Steller25Nov\TagTesting25Nov2013\M9.DSG	11-1-2013	14:54:10	193595.000000	3871.900000	0.101563	0.261719	-0.097656	0.311009	0.288073	0.604587	-24.063110	-191.055298	-24.398804
C:\Users\cware\Desktop\Steller25Nov\TagTesting25Nov2013\M9.DSG	11-1-2013	14:54:10	193596.000000	3871.920000	-0.394531	0.246094	-0.683594	0.359633	0.287156	0.597248	-22.872925	-190.185547	-32.928467
C:\Users\cware\Desktop\Steller25Nov\TagTesting25Nov2013\M9.DSG	11-1-2013	14:54:10	193597.000000	3871.940000	-0.847656	-0.121094	-1.273438	0.380734	0.286239	0.590826	-7.690430	-137.268066	-18.646240
C:\Users\cware\Desktop\Steller25Nov\TagTesting25Nov2013\M9.DSG	11-1-2013	14:54:10	193598.000000	3871.960000	-0.847656	-0.121094	-1.273438	0.408257	0.283486	0.580734	-24.002075	-35.690308	7.247925
C:\Users\cware\Desktop\Steller25Nov\TagTesting25Nov2013\M9.DSG	11-1-2013	14:54:10	193599.000000	3871.980000	-0.914063	-0.144531	-1.292969	0.410092	0.281651	0.580734	-36.224365	13.748169	24.337769
C:\Users\cware\Desktop\Steller25Nov\TagTesting25Nov2013\M9.DSG	11-1-2013	14:54:10	193600.000000	3872.000000	-0.554688	-0.054688	-1.121094	0.408257	0.276147	0.585321	-38.024902	6.240845	26.229858
C:\Users\cware\Desktop\Steller25Nov\TagTesting25Nov2013\M9.DSG	11-1-2013	14:54:10	193601.000000	3872.020000	-0.304688	0.085938	-1.066406	0.405505	0.271560	0.588073	-43.457031	-42.236328	13.366699
C:\Users\cware\Desktop\Steller25Nov\TagTesting25Nov2013\M9.DSG	11-1-2013	14:54:10	193602.000000	3872.040000	-0.507813	0.148438	-1.082031	0.412844	0.265138	0.587156	-41.122437	-42.449951	14.602661
C:\Users\cware\Desktop\Steller25Nov\TagTesting25Nov2013\M9.DSG	11-1-2013	14:54:10	193603.000000	3872.060000	-0.582031	0.144531	-1.136719	0.417431	0.260550	0.586239	-46.966553	-29.907227	2.838135
C:\Users\cware\Desktop\Steller25Nov\TagTesting25Nov2013\M9.DSG	11-1-2013	14:54:10	193604.000000	3872.080000	-0.640625	0.042969	-1.078125	0.421101	0.252294	0.585321	-45.623779	-5.813599	8.804321
C:\Users\cware\Desktop\Steller25Nov\TagTesting25Nov2013\M9.DSG	11-1-2013	14:54:10	193605.000000	3872.100000	-0.437500	0.097656	-0.339844	0.423853	0.247706	0.586239	-26.321411	-86.334229	-3.311157
C:\Users\cware\Desktop\Steller25Nov\TagTesting25Nov2013\M9.DSG	11-1-2013	14:54:10	193606.000000	3872.120000	-1.175781	-0.085938	-1.632813	0.435780	0.244037	0.581651	-23.422241	-40.390015	15.518188
C:\Users\cware\Desktop\Steller25Nov\TagTesting25Nov2013\M9.DSG	11-1-2013	14:54:10	193607.000000	3872.140000	-1.281250	0.097656	-1.199219	0.442202	0.240367	0.578899	-41.702271	-1.800537	12.786865
C:\Users\cware\Desktop\Steller25Nov\TagTesting25Nov2013\M9.DSG	11-1-2013	14:54:10	193608.000000	3872.160000	-0.906250	0.140625	-1.238281	0.443119	0.233945	0.580734	-35.568237	-7.797241	15.670776
C:\Users\cware\Desktop\Steller25Nov\TagTesting25Nov2013\M9.DSG	11-1-2013	14:54:10	193609.000000	3872.180000	-0.847656	0.187500	-1.250000	0.441284	0.231193	0.582569	-43.945313	25.482178	14.266968
C:\Users\cware\Desktop\Steller25Nov\TagTesting25Nov2013\M9.DSG	11-1-2013	14:54:10	193610.000000	3872.200000	-0.750000	0.191406	-1.265625	0.436697	0.225688	0.586239	-40.374756	26.382446	11.688232
C:\Users\cware\Desktop\Steller25Nov\TagTesting25Nov2013\M9.DSG	11-1-2013	14:54:10	193611.000000	3872.220000	-0.636719	0.164063	-1.363281	0.432110	0.220183	0.591743	-42.221069	15.457153	19.027710
C:\Users\cware\Desktop\Steller25Nov\TagTesting25Nov2013\M9.DSG	11-1-2013	14:54:10	193612.000000	3872.240000	-0.671875	0.195313	-1.320313	0.429358	0.214679	0.592661	-54.580688	-33.752441	15.090942
C:\Users\cware\Desktop\Steller25Nov\TagTesting25Nov2013\M9.DSG	11-1-2013	14:54:10	193613.000000	3872.260000	-1.062500	0.105469	-1.402344	0.432110	0.206422	0.594495	-65.170288	40.603638	23.330688
C:\Users\cware\Desktop\Steller25Nov\TagTesting25Nov2013\M9.DSG	11-1-2013	14:54:10	193614.000000	3872.280000	-0.988281	0.062500	-1.363281	0.425688	0.198165	0.597248	-60.974121	74.645996	13.916016
C:\Users\cware\Desktop\Steller25Nov\TagTesting25Nov2013\M9.DSG	11-1-2013	14:54:10	193615.000000	3872.300000	-0.871094	-0.085938	-1.457031	0.407339	0.188991	0.606422	-40.390015	49.911499	7.919312
C:\Users\cware\Desktop\Steller25Nov\TagTesting25Nov2013\M9.DSG	11-1-2013	14:54:10	193616.000000	3872.320000	-0.597656	0.066406	-1.472656	0.401835	0.183486	0.610092	-44.494629	68.435669	10.940552
C:\Users\cware\Desktop\Steller25Nov\TagTesting25Nov2013\M9.DSG	11-1-2013	14:54:10	193617.000000	3872.340000	-0.750000	0.210938	-1.636719	0.381651	0.174312	0.620183	-43.350220	87.890625	9.338379
C:\Users\cware\Desktop\Steller25Nov\TagTesting25Nov2013\M9.DSG	11-1-2013	14:54:10	193618.000000	3872.360000	-0.648438	0.378906	-1.460938	0.371560	0.170642	0.622936	-32.012939	96.206665	0.015259
C:\Users\cware\Desktop\Steller25Nov\TagTesting25Nov2013\M9.DSG	11-1-2013	14:54:10	193619.000000	3872.380000	-0.363281	0.382813	-1.453125	0.343119	0.163303	0.632110	-24.642944	106.262207	-1.220703
C:\Users\cware\Desktop\Steller25Nov\TagTesting25Nov2013\M9.DSG	11-1-2013	14:54:10	193620.000000	3872.400000	-0.187500	0.375000	-1.468750	0.330275	0.160550	0.635780	-15.716553	107.147217	-6.774902
C:\Users\cware\Desktop\Steller25Nov\TagTesting25Nov2013\M9.DSG	11-1-2013	14:54:10	193621.000000	3872.420000	-0.007813	0.363281	-1.574219	0.302752	0.157798	0.642202	-3.570557	103.744507	-8.819580
C:\Users\cware\Desktop\Steller25Nov\TagTesting25Nov2013\M9.DSG	11-1-2013	14:54:10	193622.000000	3872.440000	0.140625	0.343750	-1.632813	0.288073	0.158716	0.644954	-2.090454	141.250610	-8.972168
C:\Users\cware\Desktop\Steller25Nov\TagTesting25Nov2013\M9.DSG	11-1-2013	14:54:10	193623.000000	3872.460000	0.199219	0.285156	-1.683594	0.248624	0.158716	0.649541	3.128052	152.816772	2.243042
C:\Users\cware\Desktop\Steller25Nov\TagTesting25Nov2013\M9.DSG	11-1-2013	14:54:10	193624.000000	3872.480000	0.480469	0.187500	-1.539063	0.229358	0.159633	0.649541	3.921509	136.108398	4.058838
C:\Users\cware\Desktop\Steller25Nov\TagTesting25Nov2013\M9.DSG	11-1-2013	14:54:10	193625.000000	3872.500000	0.957031	0.093750	-1.664063	0.193578	0.161468	0.651376	-3.570557	124.923706	11.093140
C:\Users\cware\Desktop\Steller25Nov\TagTesting25Nov2013\M9.DSG	11-1-2013	14:54:10	193626.000000	3872.520000	0.933594	0.062500	-1.664063	0.179817	0.161468	0.650459	-4.348755	89.752197	7.751465
C:\Users\cware\Desktop\Steller25Nov\TagTesting25Nov2013\M9.DSG	11-1-2013	14:54:10	193627.000000	3872.540000	0.855469	0.070313	-1.652344	0.158716	0.158716	0.647706	-20.812988	78.399658	-11.169434
C:\Users\cware\Desktop\Steller25Nov\TagTesting25Nov2013\M9.DSG	11-1-2013	14:54:10	193628.000000	3872.560000	0.738281	0.210938	-1.390625	0.151376	0.155963	0.646789	-21.820068	50.949097	-11.596680
C:\Users\cware\Desktop\Steller25Nov\TagTesting25Nov2013\M9.DSG	11-1-2013	14:54:10	193629.000000	3872.580000	0.574219	0.410156	-1.324219	0.140367	0.150459	0.644954	-15.686035	20.584106	-11.901855
C:\Users\cware\Desktop\Steller25Nov\TagTesting25Nov2013\M9.DSG	11-1-2013	14:54:10	193630.000000	3872.600000	0.457031	0.410156	-1.199219	0.136697	0.150459	0.645872	-21.621704	46.539307	-10.787964
C:\Users\cware\Desktop\Steller25Nov\TagTesting25Nov2013\M9.DSG	11-1-2013	14:54:10	193631.000000	3872.620000	0.472656	0.316406	-1.093750	0.128440	0.146789	0.644037	-16.189575	5.935669	-26.199341
C:\Users\cware\Desktop\Steller25Nov\TagTesting25Nov2013\M9.DSG	11-1-2013	14:54:10	193632.000000	3872.640000	0.070313	0.332031	-1.207031	0.127523	0.145872	0.644037	-9.185791	41.564941	-21.453857
C:\Users\cware\Desktop\Steller25Nov\TagTesting25Nov2013\M9.DSG	11-1-2013	14:54:10	193633.000000	3872.660000	0.062500	0.332031	-0.941406	0.121101	0.144954	0.642202	-23.986816	11.032104	-37.170410
C:\Users\cware\Desktop\Steller25Nov\TagTesting25Nov2013\M9.DSG	11-1-2013	14:54:10	193634.000000	3872.680000	0.011719	0.324219	-0.957031	0.118349	0.141284	0.642202	-38.726807	12.771606	-33.905029
C:\Users\cware\Desktop\Steller25Nov\TagTesting25Nov2013\M9.DSG	11-1-2013	14:54:10	193635.000000	3872.700000	0.035156	0.226563	-1.128906	0.115596	0.137615	0.642202	-50.506592	40.328979	-21.850586
C:\Users\cware\Desktop\Steller25Nov\TagTesting25Nov2013\M9.DSG	11-1-2013	14:54:10	193636.000000	3872.720000	0.222656	0.214844	-1.148438	0.110092	0.125688	0.640367	-47.378540	13.122559	-16.235352
C:\Users\cware\Desktop\Steller25Nov\TagTesting25Nov2013\M9.DSG	11-1-2013	14:54:10	193637.000000	3872.740000	0.136719	0.445313	-1.011719	0.110092	0.121101	0.639450	-29.937744	16.311646	-7.156372
C:\Users\cware\Desktop\Steller25Nov\TagTesting25Nov2013\M9.DSG	11-1-2013	14:54:10	193638.000000	3872.760000	-0.062500	0.328125	-1.101563	0.111009	0.117431	0.641284	-26.519775	6.225586	-8.010864
C:\Users\cware\Desktop\Steller25Nov\TagTesting25Nov2013\M9.DSG	11-1-2013	14:54:10	193639.000000	3872.780000	-0.015625	0.429688	-1.050781	0.109174	0.114679	0.639450	-17.761230	-0.686646	-1.342773
C:\Users\cware\Desktop\Steller25Nov\TagTesting25Nov2013\M9.DSG	11-1-2013	14:54:10	193640.000000	3872.800000	0.066406	0.410156	-1.023438	0.111009	0.112844	0.641284	-10.040283	-31.738281	5.157471
C:\Users\cware\Desktop\Steller25Nov\TagTesting25Nov2013\M9.DSG	11-1-2013	14:54:10	193641.000000	3872.820000	-0.316406	0.472656	-1.257813	0.114679	0.111009	0.641284	-14.389038	42.816162	0.930786
C:\Users\cware\Desktop\Steller25Nov\TagTesting25Nov2013\M9.DSG	11-1-2013	14:54:10	193642.000000	3872.840000	0.058594	0.421875	-1.070313	0.110092	0.107339	0.640367	-16.510010	-12.664795	-12.069702
C:\Users\cware\Desktop\Steller25Nov\TagTesting25Nov2013\M9.DSG	11-1-2013	14:54:10	193643.000000	3872.860000	-0.054688	0.328125	-1.140625	0.110092	0.107339	0.640367	-7.064819	-0.534058	-3.387451
C:\Users\cware\Desktop\Steller25Nov\TagTesting25Nov2013\M9.DSG	11-1-2013	14:54:10	193644.000000	3872.880000	-0.132813	0.324219	-1.261719	0.106422	0.108257	0.639450	-11.184692	41.778564	-17.532349
C:\Users\cware\Desktop\Steller25Nov\TagTesting25Nov2013\M9.DSG	11-1-2013	14:54:10	193645.000000	3872.900000	-0.015625	0.308594	-1.109375	0.102752	0.107339	0.639450	7.919312	12.481689	-17.272949
C:\Users\cware\Desktop\Steller25Nov\TagTesting25Nov2013\M9.DSG	11-1-2013	14:54:10	193646.000000	3872.920000	0.113281	0.308594	-1.101563	0.099083	0.111927	0.637615	6.210327	26.428223	-12.191772
C:\Users\cware\Desktop\Steller25Nov\TagTesting25Nov2013\M9.DSG	11-1-2013	14:54:10	193647.000000	3872.940000	-0.042969	0.199219	-1.066406	0.094495	0.111009	0.639450	-10.620117	50.216675	-18.707275
C:\Users\cware\Desktop\Steller25Nov\TagTesting25Nov2013\M9.DSG	11-1-2013	14:54:10	193648.000000	3872.960000	-0.011719	0.312500	-1.214844	0.091743	0.113761	0.637615	3.051758	37.292480	-7.659912
C:\Users\cware\Desktop\Steller25Nov\TagTesting25Nov2013\M9.DSG	11-1-2013	14:54:10	193649.000000	3872.980000	-0.109375	0.269531	-1.210938	0.087156	0.115596	0.635780	-15.686035	25.848389	-17.669678
C:\Users\cware\Desktop\Steller25Nov\TagTesting25Nov2013\M9.DSG	11-1-2013	14:54:10	193650.000000	3873.000000	-0.007813	0.320313	-1.183594	0.082569	0.113761	0.634862	-5.432129	29.953003	-19.042969
C:\Users\cware\Desktop\Steller25Nov\TagTesting25Nov2013\M9.DSG	11-1-2013	14:54:10	193651.000000	3873.020000	-0.207031	0.238281	-1.167969	0.081651	0.115596	0.634862	-8.728027	32.455444	-16.983032
C:\Users\cware\Desktop\Steller25Nov\TagTesting25Nov2013\M9.DSG	11-1-2013	14:54:10	193652.000000	3873.040000	-0.207031	0.238281	-1.167969	0.077064	0.113761	0.633945	-22.949219	-6.210327	-20.965576
C:\Users\cware\Desktop\Steller25Nov\TagTesting25Nov2013\M9.DSG	11-1-2013	14:54:10	193653.000000	3873.060000	-0.019531	0.382813	-1.000000	0.074312	0.112844	0.633945	-1.373291	-9.277344	-16.998291
C:\Users\cware\Desktop\Steller25Nov\TagTesting25Nov2013\M9.DSG	11-1-2013	14:54:10	193654.000000	3873.080000	0.144531	0.335938	-1.128906	0.074312	0.114679	0.633028	-13.824463	-8.666992	-17.089844
C:\Users\cware\Desktop\Steller25Nov\TagTesting25Nov2013\M9.DSG	11-1-2013	14:54:10	193655.000000	3873.100000	0.074219	0.214844	-1.093750	0.074312	0.109174	0.632110	-26.855469	-55.892944	-23.559570
C:\Users\cware\Desktop\Steller25Nov\TagTesting25Nov2013\M9.DSG	11-1-2013	14:54:10	193656.000000	3873.120000	-0.109375	0.210938	-1.187500	0.078899	0.106422	0.633028	-31.097412	43.395996	-3.326416
C:\Users\cware\Desktop\Steller25Nov\TagTesting25Nov2013\M9.DSG	11-1-2013	14:54:10	193657.000000	3873.140000	0.062500	0.187500	-1.269531	0.069725	0.100917	0.630275	-38.696289	12.359619	-0.244141
C:\Users\cware\Desktop\Steller25Nov\TagTesting25Nov2013\M9.DSG	11-1-2013	14:54:10	193658.000000	3873.160000	0.160156	0.238281	-0.863281	0.066055	0.092661	0.630275	-43.289185	10.940552	1.113892
C:\Users\cware\Desktop\Steller25Nov\TagTesting25Nov2013\M9.DSG	11-1-2013	14:54:10	193659.000000	3873.180000	0.027344	0.296875	-0.964844	0.063303	0.082569	0.625688	-53.024292	36.117554	6.301880
C:\Users\cware\Desktop\Steller25Nov\TagTesting25Nov2013\M9.DSG	11-1-2013	14:54:10	193660.000000	3873.200000	0.289063	0.386719	-0.785156	0.056881	0.076147	0.624771	-53.665161	1.846313	-4.119873
C:\Users\cware\Desktop\Steller25Nov\TagTesting25Nov2013\M9.DSG	11-1-2013	14:54:10	193661.000000	3873.220000	0.257813	0.277344	-0.796875	0.061468	0.062385	0.622936	-62.316895	-23.300171	-0.595093
C:\Users\cware\Desktop\Steller25Nov\TagTesting25Nov2013\M9.DSG	11-1-2013	14:54:10	193662.000000	3873.240000	0.031250	0.355469	-0.964844	0.063303	0.054128	0.622018	-75.164795	-16.464233	-1.342773
C:\Users\cware\Desktop\Steller25Nov\TagTesting25Nov2013\M9.DSG	11-1-2013	14:54:10	193663.000000	3873.260000	0.000000	0.312500	-0.921875	0.066055	0.035780	0.620183	-78.018188	-32.226563	5.218506
C:\Users\cware\Desktop\Steller25Nov\TagTesting25Nov2013\M9.DSG	11-1-2013	14:54:10	193664.000000	3873.280000	0.035156	0.332031	-0.843750	0.069725	0.024771	0.619266	-81.390381	-29.159546	1.571655
C:\Users\cware\Desktop\Steller25Nov\TagTesting25Nov2013\M9.DSG	11-1-2013	14:54:10	193665.000000	3873.300000	0.007813	0.382813	-0.738281	0.077064	0.001835	0.615596	-97.625732	7.415771	13.061523
C:\Users\cware\Desktop\Steller25Nov\TagTesting25Nov2013\M9.DSG	11-1-2013	14:54:10	193666.000000	3873.320000	0.175781	0.339844	-0.777344	0.079817	-0.011927	0.612844	-100.814819	-41.870117	16.616821
C:\Users\cware\Desktop\Steller25Nov\TagTesting25Nov2013\M9.DSG	11-1-2013	14:54:10	193667.000000	3873.340000	-0.152344	0.398438	-0.726563	0.086239	-0.038532	0.604587	-110.656738	-20.217896	13.549805
C:\Users\cware\Desktop\Steller25Nov\TagTesting25Nov2013\M9.DSG	11-1-2013	14:54:10	193668.000000	3873.360000	0.117188	0.480469	-0.722656	0.091743	-0.053211	0.601835	-122.161865	-44.418335	5.340576
C:\Users\cware\Desktop\Steller25Nov\TagTesting25Nov2013\M9.DSG	11-1-2013	14:54:10	193669.000000	3873.380000	-0.042969	0.503906	-0.738281	0.100917	-0.081651	0.592661	-111.724854	-35.705566	4.791260
C:\Users\cware\Desktop\Steller25Nov\TagTesting25Nov2013\M9.DSG	11-1-2013	14:54:10	193670.000000	3873.400000	-0.160156	0.589844	-0.746094	0.103670	-0.096330	0.588073	-112.762451	-34.637451	10.986328
C:\Users\cware\Desktop\Steller25Nov\TagTesting25Nov2013\M9.DSG	11-1-2013	14:54:10	193671.000000	3873.420000	-0.125000	0.531250	-0.722656	0.108257	-0.122018	0.576147	-102.310181	-14.694214	10.559082
C:\Users\cware\Desktop\Steller25Nov\TagTesting25Nov2013\M9.DSG	11-1-2013	14:54:10	193672.000000	3873.440000	0.007813	0.625000	-0.562500	0.113761	-0.134862	0.569725	-108.230591	-19.744873	8.316040
C:\Users\cware\Desktop\Steller25Nov\TagTesting25Nov2013\M9.DSG	11-1-2013	14:54:10	193673.000000	3873.460000	-0.054688	0.726563	-0.644531	0.115596	-0.146789	0.563303	-108.428955	-48.263550	9.857178
C:\Users\cware\Desktop\Steller25Nov\TagTesting25Nov2013\M9.DSG	11-1-2013	14:54:10	193674.000000	3873.480000	-0.054688	0.761719	-0.628906	0.125688	-0.171560	0.549541	-114.227295	-20.233154	8.666992
C:\Users\cware\Desktop\Steller25Nov\TagTesting25Nov2013\M9.DSG	11-1-2013	14:54:10	193675.000000	3873.500000	-0.136719	0.843750	-0.656250	0.128440	-0.184404	0.542202	-108.001709	-33.126831	13.687134
C:\Users\cware\Desktop\Steller25Nov\TagTesting25Nov2013\M9.DSG	11-1-2013	14:54:10	193676.000000	3873.520000	-0.097656	0.863281	-0.570313	0.135780	-0.208257	0.526606	-95.947266	-28.656006	17.974854
C:\Users\cware\Desktop\Steller25Nov\TagTesting25Nov2013\M9.DSG	11-1-2013	14:54:10	193677.000000	3873.540000	-0.246094	0.953125	-0.570313	0.142202	-0.216514	0.521101	-95.581055	-27.908325	16.677856
C:\Users\cware\Desktop\Steller25Nov\TagTesting25Nov2013\M9.DSG	11-1-2013	14:54:10	193678.000000	3873.560000	-0.246094	0.953125	-0.570313	0.152294	-0.233945	0.508257	-76.461792	-41.763306	13.565063
C:\Users\cware\Desktop\Steller25Nov\TagTesting25Nov2013\M9.DSG	11-1-2013	14:54:10	193679.000000	3873.580000	-0.132813	1.031250	-0.472656	0.157798	-0.241284	0.500917	-78.033447	-53.146362	5.401611
C:\Users\cware\Desktop\Steller25Nov\TagTesting25Nov2013\M9.DSG	11-1-2013	14:54:10	193680.000000	3873.600000	-0.144531	1.078125	-0.644531	0.166972	-0.255963	0.489908	-61.569214	-49.209595	8.941650
C:\Users\cware\Desktop\Steller25Nov\TagTesting25Nov2013\M9.DSG	11-1-2013	14:54:10	193681.000000	3873.620000	-0.160156	1.054688	-0.625000	0.172477	-0.260550	0.486239	-55.450439	-54.779053	5.111694
C:\Users\cware\Desktop\Steller25Nov\TagTesting25Nov2013\M9.DSG	11-1-2013	14:54:10	193682.000000	3873.640000	-0.316406	1.074219	-0.675781	0.184404	-0.270642	0.476147	-70.144653	-54.290771	5.279541
C:\Users\cware\Desktop\Steller25Nov\TagTesting25Nov2013\M9.DSG	11-1-2013	14:54:10	193683.000000	3873.660000	-0.507813	1.058594	-0.890625	0.190826	-0.277982	0.469725	-74.707031	-50.430298	16.525269
C:\Users\cware\Desktop\Steller25Nov\TagTesting25Nov2013\M9.DSG	11-1-2013	14:54:10	193684.000000	3873.680000	-0.535156	1.152344	-0.953125	0.201835	-0.292661	0.455963	-87.554932	-35.049438	22.583008
C:\Users\cware\Desktop\Steller25Nov\TagTesting25Nov2013\M9.DSG	11-1-2013	14:54:10	193685.000000	3873.700000	-0.589844	1.031250	-0.894531	0.206422	-0.300000	0.446789	-92.041016	5.996704	18.371582
C:\Users\cware\Desktop\Steller25Nov\TagTesting25Nov2013\M9.DSG	11-1-2013	14:54:10	193686.000000	3873.720000	-0.421875	0.910156	-0.859375	0.207339	-0.314679	0.430275	-72.921753	6.576538	4.623413
C:\Users\cware\Desktop\Steller25Nov\TagTesting25Nov2013\M9.DSG	11-1-2013	14:54:10	193687.000000	3873.740000	-0.441406	0.781250	-0.886719	0.207339	-0.320183	0.422018	-70.053101	41.549683	7.415771
C:\Users\cware\Desktop\Steller25Nov\TagTesting25Nov2013\M9.DSG	11-1-2013	14:54:10	193688.000000	3873.760000	-0.273438	0.910156	-0.953125	0.203670	-0.324771	0.416514	-58.059692	48.355103	3.494263
C:\Users\cware\Desktop\Steller25Nov\TagTesting25Nov2013\M9.DSG	11-1-2013	14:54:10	193689.000000	3873.780000	-0.261719	0.941406	-0.925781	0.196330	-0.333945	0.404587	-46.905518	100.662231	5.279541
C:\Users\cware\Desktop\Steller25Nov\TagTesting25Nov2013\M9.DSG	11-1-2013	14:54:10	193690.000000	3873.800000	-0.050781	1.003906	-0.941406	0.188073	-0.337615	0.398165	-26.763916	130.783081	15.197754
C:\Users\cware\Desktop\Steller25Nov\TagTesting25Nov2013\M9.DSG	11-1-2013	14:54:10	193691.000000	3873.820000	0.289063	1.082031	-0.871094	0.174312	-0.341284	0.393578	-25.100708	91.995239	8.056641
C:\Users\cware\Desktop\Steller25Nov\TagTesting25Nov2013\M9.DSG	11-1-2013	14:54:10	193692.000000	3873.840000	0.285156	1.136719	-0.929688	0.169725	-0.343119	0.388991	-26.077271	112.777710	5.416870
C:\Users\cware\Desktop\Steller25Nov\TagTesting25Nov2013\M9.DSG	11-1-2013	14:54:10	193693.000000	3873.860000	0.343750	1.070313	-1.050781	0.155046	-0.345872	0.381651	-23.788452	139.038086	-4.928589
C:\Users\cware\Desktop\Steller25Nov\TagTesting25Nov2013\M9.DSG	11-1-2013	14:54:10	193694.000000	3873.880000	0.644531	1.007813	-0.929688	0.144037	-0.347706	0.377064	-18.341064	180.435181	0.228882
C:\Users\cware\Desktop\Steller25Nov\TagTesting25Nov2013\M9.DSG	11-1-2013	14:54:10	193695.000000	3873.900000	0.882813	0.800781	-0.820313	0.122936	-0.349541	0.368807	-11.260986	103.134155	9.857178
C:\Users\cware\Desktop\Steller25Nov\TagTesting25Nov2013\M9.DSG	11-1-2013	14:54:10	193696.000000	3873.920000	1.050781	0.812500	-0.890625	0.118349	-0.352294	0.366055	-0.961304	92.437744	9.307861
C:\Users\cware\Desktop\Steller25Nov\TagTesting25Nov2013\M9.DSG	11-1-2013	14:54:10	193697.000000	3873.940000	1.042969	0.632813	-0.914063	0.110092	-0.350459	0.362385	-5.920410	54.183960	0.274658
C:\Users\cware\Desktop\Steller25Nov\TagTesting25Nov2013\M9.DSG	11-1-2013	14:54:10	193698.000000	3873.960000	0.917969	0.675781	-0.800781	0.108257	-0.350459	0.362385	-10.589600	34.103394	1.464844
C:\Users\cware\Desktop\Steller25Nov\TagTesting25Nov2013\M9.DSG	11-1-2013	14:54:10	193699.000000	3873.980000	0.664063	0.820313	-0.789063	0.105505	-0.351376	0.356881	-15.579224	25.283813	-5.020142
C:\Users\cware\Desktop\Steller25Nov\TagTesting25Nov2013\M9.DSG	11-1-2013	14:54:10	193700.000000	3874.000000	0.488281	1.058594	-0.710938	0.102752	-0.352294	0.355963	-12.069702	36.239624	-14.572144
C:\Users\cware\Desktop\Steller25Nov\TagTesting25Nov2013\M9.DSG	11-1-2013	14:54:10	193701.000000	3874.020000	0.593750	1.117188	-0.496094	0.095413	-0.351376	0.353211	-3.067017	36.468506	-13.885498
C:\Users\cware\Desktop\Steller25Nov\TagTesting25Nov2013\M9.DSG	11-1-2013	14:54:10	193702.000000	3874.040000	0.230469	1.042969	-0.414063	0.089908	-0.350459	0.351376	-9.918213	-10.833740	-33.752441
C:\Users\cware\Desktop\Steller25Nov\TagTesting25Nov2013\M9.DSG	11-1-2013	14:54:10	193703.000000	3874.060000	0.273438	1.195313	-0.425781	0.084404	-0.350459	0.352294	-7.843018	30.624390	-35.293579
C:\Users\cware\Desktop\Steller25Nov\TagTesting25Nov2013\M9.DSG	11-1-2013	14:54:10	193704.000000	3874.080000	0.003906	1.105469	-0.359375	0.078899	-0.350459	0.348624	-17.791748	15.228271	-39.840698
C:\Users\cware\Desktop\Steller25Nov\TagTesting25Nov2013\M9.DSG	11-1-2013	14:54:10	193705.000000	3874.100000	0.113281	1.070313	-0.328125	0.069725	-0.348624	0.344037	-14.068604	31.494141	-27.221680
C:\Users\cware\Desktop\Steller25Nov\TagTesting25Nov2013\M9.DSG	11-1-2013	14:54:10	193706.000000	3874.120000	0.113281	1.070313	-0.328125	0.068807	-0.350459	0.344037	-13.504028	-20.919800	-10.223389
C:\Users\cware\Desktop\Steller25Nov\TagTesting25Nov2013\M9.DSG	11-1-2013	14:54:10	193707.000000	3874.140000	0.125000	0.945313	-0.304688	0.066972	-0.350459	0.343119	-6.195068	-2.517700	-8.819580
C:\Users\cware\Desktop\Steller25Nov\TagTesting25Nov2013\M9.DSG	11-1-2013	14:54:10	193708.000000	3874.160000	0.093750	0.980469	-0.460938	0.066972	-0.350459	0.344954	15.045166	-24.383545	-6.500244
C:\Users\cware\Desktop\Steller25Nov\TagTesting25Nov2013\M9.DSG	11-1-2013	14:54:10	193709.000000	3874.180000	-0.023438	0.988281	-0.359375	0.068807	-0.347706	0.351376	11.093140	-31.600952	-13.366699
C:\Users\cware\Desktop\Steller25Nov\TagTesting25Nov2013\M9.DSG	11-1-2013	14:54:10	193710.000000	3874.200000	-0.027344	0.925781	-0.425781	0.071560	-0.345872	0.353211	2.685547	-20.599365	-7.034302
C:\Users\cware\Desktop\Steller25Nov\TagTesting25Nov2013\M9.DSG	11-1-2013	14:54:10	193711.000000	3874.220000	-0.292969	0.910156	-0.554688	0.072477	-0.344954	0.355963	3.341675	0.183105	8.544922
C:\Users\cware\Desktop\Steller25Nov\TagTesting25Nov2013\M9.DSG	11-1-2013	14:54:10	193712.000000	3874.240000	-0.132813	1.003906	-0.468750	0.074312	-0.344037	0.358716	11.535645	1.159668	2.716064
C:\Users\cware\Desktop\Steller25Nov\TagTesting25Nov2013\M9.DSG	11-1-2013	14:54:10	193713.000000	3874.260000	0.027344	1.062500	-0.378906	0.076147	-0.344037	0.358716	-1.678467	-6.408691	-5.401611
C:\Users\cware\Desktop\Steller25Nov\TagTesting25Nov2013\M9.DSG	11-1-2013	14:54:10	193714.000000	3874.280000	-0.031250	0.898438	-0.378906	0.075229	-0.342202	0.363303	10.070801	-18.249512	-4.684448
C:\Users\cware\Desktop\Steller25Nov\TagTesting25Nov2013\M9.DSG	11-1-2013	14:54:10	193715.000000	3874.300000	0.148438	1.105469	-0.242188	0.076147	-0.342202	0.365138	12.786865	-18.966675	-16.601563
C:\Users\cware\Desktop\Steller25Nov\TagTesting25Nov2013\M9.DSG	11-1-2013	14:54:10	193716.000000	3874.320000	-0.253906	0.968750	-0.488281	0.073394	-0.336697	0.369725	19.119263	39.855957	-17.166138
C:\Users\cware\Desktop\Steller25Nov\TagTesting25Nov2013\M9.DSG	11-1-2013	14:54:10	193717.000000	3874.340000	0.128906	0.890625	-0.355469	0.072477	-0.334862	0.373394	18.112183	-10.711670	-11.535645
C:\Users\cware\Desktop\Steller25Nov\TagTesting25Nov2013\M9.DSG	11-1-2013	14:54:10	193718.000000	3874.360000	0.015625	1.027344	-0.492188	0.072477	-0.332110	0.377982	1.541138	-28.091431	-21.438599
C:\Users\cware\Desktop\Steller25Nov\TagTesting25Nov2013\M9.DSG	11-1-2013	14:54:10	193719.000000	3874.380000	-0.214844	0.941406	-0.636719	0.072477	-0.329358	0.380734	22.842407	8.804321	-7.858276
C:\Users\cware\Desktop\Steller25Nov\TagTesting25Nov2013\M9.DSG	11-1-2013	14:54:10	193720.000000	3874.400000	-0.062500	0.875000	-0.496094	0.070642	-0.325688	0.386239	22.842407	-4.379272	-6.622314
C:\Users\cware\Desktop\Steller25Nov\TagTesting25Nov2013\M9.DSG	11-1-2013	14:54:10	193721.000000	3874.420000	-0.007813	0.902344	-0.515625	0.066972	-0.323853	0.387156	16.235352	-4.211426	-22.308350
C:\Users\cware\Desktop\Steller25Nov\TagTesting25Nov2013\M9.DSG	11-1-2013	14:54:10	193722.000000	3874.440000	-0.039063	0.972656	-0.519531	0.063303	-0.320183	0.389908	7.202148	-5.447388	-25.558472
C:\Users\cware\Desktop\Steller25Nov\TagTesting25Nov2013\M9.DSG	11-1-2013	14:54:10	193723.000000	3874.460000	0.140625	1.035156	-0.433594	0.063303	-0.318349	0.392661	26.596069	1.693726	-16.128540
C:\Users\cware\Desktop\Steller25Nov\TagTesting25Nov2013\M9.DSG	11-1-2013	14:54:10	193724.000000	3874.480000	-0.078125	1.054688	-0.500000	0.061468	-0.315596	0.396330	20.614624	26.657104	-11.123657
C:\Users\cware\Desktop\Steller25Nov\TagTesting25Nov2013\M9.DSG	11-1-2013	14:54:10	193725.000000	3874.500000	-0.128906	1.015625	-0.582031	0.055963	-0.311009	0.400917	19.882202	21.316528	-15.533447
C:\Users\cware\Desktop\Steller25Nov\TagTesting25Nov2013\M9.DSG	11-1-2013	14:54:10	193726.000000	3874.520000	0.238281	0.917969	-0.457031	0.055046	-0.308257	0.404587	16.952515	-46.432495	-27.725220
C:\Users\cware\Desktop\Steller25Nov\TagTesting25Nov2013\M9.DSG	11-1-2013	14:54:10	193727.000000	3874.540000	-0.042969	0.980469	-0.453125	0.059633	-0.300917	0.412844	31.280518	-31.417847	-22.201538
C:\Users\cware\Desktop\Steller25Nov\TagTesting25Nov2013\M9.DSG	11-1-2013	14:54:10	193728.000000	3874.560000	-0.085938	0.953125	-0.582031	0.057798	-0.297248	0.417431	21.316528	16.281128	-19.409180
C:\Users\cware\Desktop\Steller25Nov\TagTesting25Nov2013\M9.DSG	11-1-2013	14:54:10	193729.000000	3874.580000	0.050781	0.894531	-0.558594	0.054128	-0.291743	0.424771	22.964478	-2.471924	-20.156860
C:\Users\cware\Desktop\Steller25Nov\TagTesting25Nov2013\M9.DSG	11-1-2013	14:54:10	193730.000000	3874.600000	-0.191406	0.843750	-0.542969	0.055046	-0.288073	0.426606	21.087646	15.670776	-14.022827
C:\Users\cware\Desktop\Steller25Nov\TagTesting25Nov2013\M9.DSG	11-1-2013	14:54:10	193731.000000	3874.620000	0.218750	1.011719	-0.519531	0.050459	-0.284404	0.429358	8.132935	-6.118774	-22.903442
C:\Users\cware\Desktop\Steller25Nov\TagTesting25Nov2013\M9.DSG	11-1-2013	14:54:10	193732.000000	3874.640000	0.218750	1.011719	-0.519531	0.049541	-0.282569	0.431193	14.297485	-23.666382	-16.632080
C:\Users\cware\Desktop\Steller25Nov\TagTesting25Nov2013\M9.DSG	11-1-2013	14:54:10	193733.000000	3874.660000	0.210938	0.917969	-0.582031	0.050459	-0.278899	0.435780	13.885498	-14.907837	-13.061523
C:\Users\cware\Desktop\Steller25Nov\TagTesting25Nov2013\M9.DSG	11-1-2013	14:54:10	193734.000000	3874.680000	-0.171875	0.894531	-0.593750	0.051376	-0.276147	0.439450	9.811401	-15.487671	-14.495850
C:\Users\cware\Desktop\Steller25Nov\TagTesting25Nov2013\M9.DSG	11-1-2013	14:54:10	193735.000000	3874.700000	-0.175781	0.785156	-0.542969	0.049541	-0.271560	0.442202	11.688232	29.464722	-3.265381
C:\Users\cware\Desktop\Steller25Nov\TagTesting25Nov2013\M9.DSG	11-1-2013	14:54:10	193736.000000	3874.720000	0.230469	0.882813	-0.281250	0.046789	-0.270642	0.442202	16.296387	-32.546997	-2.426147
C:\Users\cware\Desktop\Steller25Nov\TagTesting25Nov2013\M9.DSG	11-1-2013	14:54:10	193737.000000	3874.740000	0.113281	0.871094	-0.437500	0.047706	-0.268807	0.445872	-0.900269	1.083374	-10.635376
C:\Users\cware\Desktop\Steller25Nov\TagTesting25Nov2013\M9.DSG	11-1-2013	14:54:10	193738.000000	3874.760000	0.007813	0.882813	-0.562500	0.048624	-0.266055	0.446789	0.854492	-37.078857	-16.860962
C:\Users\cware\Desktop\Steller25Nov\TagTesting25Nov2013\M9.DSG	11-1-2013	14:54:10	193739.000000	3874.780000	0.039063	0.875000	-0.464844	0.053211	-0.266055	0.450459	-5.035400	-16.571045	-19.470215
C:\Users\cware\Desktop\Steller25Nov\TagTesting25Nov2013\M9.DSG	11-1-2013	14:54:10	193740.000000	3874.800000	-0.003906	0.835938	-0.566406	0.052294	-0.265138	0.452294	-2.593994	-22.811890	-9.796143
C:\Users\cware\Desktop\Steller25Nov\TagTesting25Nov2013\M9.DSG	11-1-2013	14:54:10	193741.000000	3874.820000	0.152344	0.898438	-0.417969	0.054128	-0.264220	0.454128	-17.654419	-28.259277	-14.099121
C:\Users\cware\Desktop\Steller25Nov\TagTesting25Nov2013\M9.DSG	11-1-2013	14:54:10	193742.000000	3874.840000	0.035156	0.832031	-0.640625	0.055046	-0.266055	0.452294	-1.846313	-32.638550	-14.312744
C:\Users\cware\Desktop\Steller25Nov\TagTesting25Nov2013\M9.DSG	11-1-2013	14:54:10	193743.000000	3874.860000	-0.019531	0.839844	-0.597656	0.056881	-0.265138	0.453211	-17.349243	-30.960083	-10.299683
C:\Users\cware\Desktop\Steller25Nov\TagTesting25Nov2013\M9.DSG	11-1-2013	14:54:10	193744.000000	3874.880000	-0.027344	0.769531	-0.472656	0.058716	-0.266055	0.453211	-14.801025	-12.496948	-10.513306
C:\Users\cware\Desktop\Steller25Nov\TagTesting25Nov2013\M9.DSG	11-1-2013	14:54:10	193745.000000	3874.900000	-0.054688	0.785156	-0.492188	0.059633	-0.268807	0.449541	-18.890381	-20.675659	-13.000488
C:\Users\cware\Desktop\Steller25Nov\TagTesting25Nov2013\M9.DSG	11-1-2013	14:54:10	193746.000000	3874.920000	0.136719	0.949219	-0.496094	0.061468	-0.270642	0.448624	-29.968262	-49.987793	-14.846802
C:\Users\cware\Desktop\Steller25Nov\TagTesting25Nov2013\M9.DSG	11-1-2013	14:54:10	193747.000000	3874.940000	-0.035156	0.839844	-0.503906	0.064220	-0.276147	0.447706	-26.580811	-30.517578	-5.325317
C:\Users\cware\Desktop\Steller25Nov\TagTesting25Nov2013\M9.DSG	11-1-2013	14:54:10	193748.000000	3874.960000	-0.132813	0.832031	-0.542969	0.066055	-0.277064	0.444954	-35.415649	-35.812378	-2.838135
C:\Users\cware\Desktop\Steller25Nov\TagTesting25Nov2013\M9.DSG	11-1-2013	14:54:10	193749.000000	3874.980000	-0.023438	0.847656	-0.472656	0.068807	-0.279817	0.443119	-39.321899	-48.095703	-8.514404
C:\Users\cware\Desktop\Steller25Nov\TagTesting25Nov2013\M9.DSG	11-1-2013	14:54:10	193750.000000	3875.000000	-0.035156	0.968750	-0.492188	0.073394	-0.286239	0.439450	-37.200928	-17.669678	-3.189087
C:\Users\cware\Desktop\Steller25Nov\TagTesting25Nov2013\M9.DSG	11-1-2013	14:54:10	193751.000000	3875.020000	-0.019531	0.832031	-0.464844	0.075229	-0.288073	0.435780	-29.113770	-3.219604	-0.854492
C:\Users\cware\Desktop\Steller25Nov\TagTesting25Nov2013\M9.DSG	11-1-2013	14:54:10	193752.000000	3875.040000	0.109375	0.890625	-0.445313	0.077982	-0.293578	0.430275	-44.143677	-41.305542	-11.352539
C:\Users\cware\Desktop\Steller25Nov\TagTesting25Nov2013\M9.DSG	11-1-2013	14:54:10	193753.000000	3875.060000	-0.109375	0.867188	-0.398438	0.077982	-0.297248	0.427523	-35.140991	-31.509399	-7.064819
C:\Users\cware\Desktop\Steller25Nov\TagTesting25Nov2013\M9.DSG	11-1-2013	14:54:10	193754.000000	3875.080000	-0.070313	0.925781	-0.488281	0.081651	-0.301835	0.422018	-48.141479	-26.626587	-11.718750
C:\Users\cware\Desktop\Steller25Nov\TagTesting25Nov2013\M9.DSG	11-1-2013	14:54:10	193755.000000	3875.100000	0.128906	0.937500	-0.417969	0.083486	-0.304587	0.417431	-47.622681	-40.008545	-14.038086
C:\Users\cware\Desktop\Steller25Nov\TagTesting25Nov2013\M9.DSG	11-1-2013	14:54:10	193756.000000	3875.120000	0.042969	0.937500	-0.390625	0.086239	-0.312844	0.411927	-44.738770	-6.454468	-3.051758
C:\Users\cware\Desktop\Steller25Nov\TagTesting25Nov2013\M9.DSG	11-1-2013	14:54:10	193757.000000	3875.140000	-0.078125	0.925781	-0.410156	0.088073	-0.315596	0.406422	-53.848267	-21.194458	-2.105713
C:\Users\cware\Desktop\Steller25Nov\TagTesting25Nov2013\M9.DSG	11-1-2013	14:54:10	193758.000000	3875.160000	0.015625	0.894531	-0.460938	0.090826	-0.322936	0.398165	-54.077148	-34.881592	-1.968384
C:\Users\cware\Desktop\Steller25Nov\TagTesting25Nov2013\M9.DSG	11-1-2013	14:54:10	193759.000000	3875.180000	-0.074219	0.972656	-0.371094	0.093578	-0.326606	0.392661	-57.449341	-7.995605	7.949829
C:\Users\cware\Desktop\Steller25Nov\TagTesting25Nov2013\M9.DSG	11-1-2013	14:54:10	193760.000000	3875.200000	-0.058594	0.945313	-0.257813	0.096330	-0.335780	0.381651	-61.782837	-34.362793	2.182007
C:\Users\cware\Desktop\Steller25Nov\TagTesting25Nov2013\M9.DSG	11-1-2013	14:54:10	193761.000000	3875.220000	-0.097656	0.953125	-0.234375	0.100917	-0.339450	0.377064	-57.510376	-28.213501	4.837036
C:\Users\cware\Desktop\Steller25Nov\TagTesting25Nov2013\M9.DSG	11-1-2013	14:54:10	193762.000000	3875.240000	-0.054688	1.000000	-0.214844	0.102752	-0.343119	0.371560	-66.421509	-44.219971	1.007080
C:\Users\cware\Desktop\Steller25Nov\TagTesting25Nov2013\M9.DSG	11-1-2013	14:54:10	193763.000000	3875.260000	-0.085938	1.054688	-0.261719	0.108257	-0.351376	0.360550	-59.432983	-25.238037	1.693726
C:\Users\cware\Desktop\Steller25Nov\TagTesting25Nov2013\M9.DSG	11-1-2013	14:54:10	193764.000000	3875.280000	-0.082031	1.070313	-0.246094	0.111009	-0.355963	0.355046	-53.421021	-28.518677	0.961304
C:\Users\cware\Desktop\Steller25Nov\TagTesting25Nov2013\M9.DSG	11-1-2013	14:54:10	193765.000000	3875.300000	-0.101563	1.039063	-0.246094	0.115596	-0.362385	0.344954	-50.994873	-33.721924	2.822876
C:\Users\cware\Desktop\Steller25Nov\TagTesting25Nov2013\M9.DSG	11-1-2013	14:54:10	193766.000000	3875.320000	-0.042969	1.003906	-0.238281	0.118349	-0.365138	0.340367	-57.907104	-23.788452	2.883911
C:\Users\cware\Desktop\Steller25Nov\TagTesting25Nov2013\M9.DSG	11-1-2013	14:54:10	193767.000000	3875.340000	-0.093750	1.101563	-0.312500	0.123853	-0.371560	0.331193	-44.143677	-40.985107	-6.439209
C:\Users\cware\Desktop\Steller25Nov\TagTesting25Nov2013\M9.DSG	11-1-2013	14:54:10	193768.000000	3875.360000	-0.027344	1.074219	-0.343750	0.125688	-0.373394	0.328440	-32.531738	-57.067871	-8.041382
C:\Users\cware\Desktop\Steller25Nov\TagTesting25Nov2013\M9.DSG	11-1-2013	14:54:10	193769.000000	3875.380000	-0.304688	1.015625	-0.437500	0.130275	-0.376147	0.322936	-26.458740	-25.115967	1.098633
C:\Users\cware\Desktop\Steller25Nov\TagTesting25Nov2013\M9.DSG	11-1-2013	14:54:10	193770.000000	3875.400000	-0.054688	1.148438	-0.453125	0.133028	-0.377982	0.322936	-19.470215	-61.309814	-11.108398
C:\Users\cware\Desktop\Steller25Nov\TagTesting25Nov2013\M9.DSG	11-1-2013	14:54:10	193771.000000	3875.420000	-0.277344	1.105469	-0.496094	0.137615	-0.378899	0.320183	-23.452759	-54.794312	-12.176514
C:\Users\cware\Desktop\Steller25Nov\TagTesting25Nov2013\M9.DSG	11-1-2013	14:54:10	193772.000000	3875.440000	-0.394531	1.023438	-0.617188	0.137615	-0.379817	0.317431	-33.569336	-4.699707	5.187988
C:\Users\cware\Desktop\Steller25Nov\TagTesting25Nov2013\M9.DSG	11-1-2013	14:54:10	193773.000000	3875.460000	-0.398438	0.988281	-0.574219	0.141284	-0.384404	0.310092	-38.665771	26.626587	7.019043
C:\Users\cware\Desktop\Steller25Nov\TagTesting25Nov2013\M9.DSG	11-1-2013	14:54:10	193774.000000	3875.480000	-0.335938	0.941406	-0.371094	0.138532	-0.386239	0.305505	-28.610229	18.218994	-1.190186
C:\Users\cware\Desktop\Steller25Nov\TagTesting25Nov2013\M9.DSG	11-1-2013	14:54:10	193775.000000	3875.500000	-0.222656	0.871094	-0.417969	0.136697	-0.388073	0.300000	-16.143799	46.340942	-1.770020
C:\Users\cware\Desktop\Steller25Nov\TagTesting25Nov2013\M9.DSG	11-1-2013	14:54:10	193776.000000	3875.520000	0.031250	0.769531	-0.523438	0.134862	-0.388991	0.296330	-22.201538	28.930664	7.705688
C:\Users\cware\Desktop\Steller25Nov\TagTesting25Nov2013\M9.DSG	11-1-2013	14:54:10	193777.000000	3875.540000	0.066406	0.859375	-0.433594	0.134862	-0.391743	0.288073	-38.833618	48.217773	17.028809
C:\Users\cware\Desktop\Steller25Nov\TagTesting25Nov2013\M9.DSG	11-1-2013	14:54:10	193778.000000	3875.560000	0.246094	1.070313	-0.406250	0.134862	-0.393578	0.283486	-45.471191	20.660400	15.441895
C:\Users\cware\Desktop\Steller25Nov\TagTesting25Nov2013\M9.DSG	11-1-2013	14:54:10	193779.000000	3875.580000	0.316406	1.132813	-0.429688	0.136697	-0.398165	0.272477	-30.197144	65.826416	18.432617
C:\Users\cware\Desktop\Steller25Nov\TagTesting25Nov2013\M9.DSG	11-1-2013	14:54:10	193780.000000	3875.600000	0.371094	1.187500	-0.484375	0.136697	-0.400917	0.267890	-25.939941	38.619995	8.987427
C:\Users\cware\Desktop\Steller25Nov\TagTesting25Nov2013\M9.DSG	11-1-2013	14:54:10	193781.000000	3875.620000	0.335938	1.023438	-0.632813	0.133028	-0.401835	0.261468	-19.454956	87.280273	-2.868652
C:\Users\cware\Desktop\Steller25Nov\TagTesting25Nov2013\M9.DSG	11-1-2013	14:54:10	193782.000000	3875.640000	0.648438	0.878906	-0.562500	0.129358	-0.401835	0.259633	-6.881714	56.411743	-4.776001
C:\Users\cware\Desktop\Steller25Nov\TagTesting25Nov2013\M9.DSG	11-1-2013	14:54:10	193783.000000	3875.660000	0.660156	0.769531	-0.609375	0.123853	-0.401835	0.256881	-7.125854	66.543579	-0.762939
C:\Users\cware\Desktop\Steller25Nov\TagTesting25Nov2013\M9.DSG	11-1-2013	14:54:10	193784.000000	3875.680000	0.800781	0.863281	-0.449219	0.122936	-0.401835	0.255046	-23.696899	29.571533	-1.937866
C:\Users\cware\Desktop\Steller25Nov\TagTesting25Nov2013\M9.DSG	11-1-2013	14:54:10	193785.000000	3875.700000	0.382813	0.835938	-0.503906	0.122018	-0.403670	0.251376	-16.098022	14.328003	0.976563
C:\Users\cware\Desktop\Steller25Nov\TagTesting25Nov2013\M9.DSG	11-1-2013	14:54:10	193786.000000	3875.720000	0.382813	0.835938	-0.503906	0.123853	-0.403670	0.248624	-15.075684	8.483887	2.761841
C:\Users\cware\Desktop\Steller25Nov\TagTesting25Nov2013\M9.DSG	11-1-2013	14:54:10	193787.000000	3875.740000	0.226563	1.105469	-0.375000	0.122936	-0.404587	0.247706	-8.270264	25.604248	0.183105
C:\Users\cware\Desktop\Steller25Nov\TagTesting25Nov2013\M9.DSG	11-1-2013	14:54:10	193788.000000	3875.760000	0.187500	1.238281	-0.261719	0.122018	-0.405505	0.245872	-0.457764	26.779175	-7.080078
C:\Users\cware\Desktop\Steller25Nov\TagTesting25Nov2013\M9.DSG	11-1-2013	14:54:10	193789.000000	3875.780000	0.355469	1.152344	-0.058594	0.119266	-0.404587	0.244954	-4.653931	-33.218384	-18.051147
C:\Users\cware\Desktop\Steller25Nov\TagTesting25Nov2013\M9.DSG	11-1-2013	14:54:10	193790.000000	3875.800000	0.003906	1.078125	-0.132813	0.118349	-0.404587	0.245872	0.122070	-1.403809	-4.516602
C:\Users\cware\Desktop\Steller25Nov\TagTesting25Nov2013\M9.DSG	11-1-2013	14:54:10	193791.000000	3875.820000	0.089844	1.125000	-0.167969	0.117431	-0.403670	0.246789	3.997803	-14.892578	-9.429932
C:\Users\cware\Desktop\Steller25Nov\TagTesting25Nov2013\M9.DSG	11-1-2013	14:54:10	193792.000000	3875.840000	0.015625	1.128906	-0.199219	0.117431	-0.401835	0.252294	13.610840	23.757935	-8.392334
C:\Users\cware\Desktop\Steller25Nov\TagTesting25Nov2013\M9.DSG	11-1-2013	14:54:10	193793.000000	3875.860000	0.113281	1.078125	-0.179688	0.115596	-0.401835	0.251376	11.627197	-32.714844	-12.817383
C:\Users\cware\Desktop\Steller25Nov\TagTesting25Nov2013\M9.DSG	11-1-2013	14:54:10	193794.000000	3875.880000	0.000000	1.039063	-0.226563	0.115596	-0.400917	0.259633	12.451172	-8.987427	-8.056641
C:\Users\cware\Desktop\Steller25Nov\TagTesting25Nov2013\M9.DSG	11-1-2013	14:54:10	193795.000000	3875.900000	0.007813	0.984375	-0.300781	0.115596	-0.398165	0.264220	16.586304	-61.935425	-9.506226
C:\Users\cware\Desktop\Steller25Nov\TagTesting25Nov2013\M9.DSG	11-1-2013	14:54:10	193796.000000	3875.920000	-0.140625	1.011719	-0.417969	0.117431	-0.395413	0.269725	21.514893	-18.371582	0.671387
C:\Users\cware\Desktop\Steller25Nov\TagTesting25Nov2013\M9.DSG	11-1-2013	14:54:10	193797.000000	3875.940000	-0.261719	1.000000	-0.355469	0.118349	-0.395413	0.272477	11.734009	14.434814	-1.266479
C:\Users\cware\Desktop\Steller25Nov\TagTesting25Nov2013\M9.DSG	11-1-2013	14:54:10	193798.000000	3875.960000	-0.046875	0.996094	-0.214844	0.118349	-0.394495	0.277982	17.059326	11.550903	-1.861572
C:\Users\cware\Desktop\Steller25Nov\TagTesting25Nov2013\M9.DSG	11-1-2013	14:54:10	193799.000000	3875.980000	0.027344	1.046875	-0.105469	0.118349	-0.391743	0.282569	2.410889	23.132324	4.272461
C:\Users\cware\Desktop\Steller25Nov\TagTesting25Nov2013\M9.DSG	11-1-2013	14:54:10	193800.000000	3876.000000	0.156250	1.058594	-0.191406	0.118349	-0.391743	0.282569	17.715454	-11.993408	-9.399414
C:\Users\cware\Desktop\Steller25Nov\TagTesting25Nov2013\M9.DSG	11-1-2013	14:54:10	193801.000000	3876.020000	-0.027344	1.050781	-0.265625	0.118349	-0.389908	0.289908	20.935059	28.350830	-5.691528
C:\Users\cware\Desktop\Steller25Nov\TagTesting25Nov2013\M9.DSG	11-1-2013	14:54:10	193802.000000	3876.040000	-0.175781	1.082031	-0.195313	0.116514	-0.388073	0.292661	20.477295	2.700806	-9.628296
C:\Users\cware\Desktop\Steller25Nov\TagTesting25Nov2013\M9.DSG	11-1-2013	14:54:10	193803.000000	3876.060000	-0.089844	1.039063	-0.230469	0.115596	-0.385321	0.299083	19.943237	-15.121460	-15.014648
C:\Users\cware\Desktop\Steller25Nov\TagTesting25Nov2013\M9.DSG	11-1-2013	14:54:10	193804.000000	3876.080000	-0.128906	1.035156	-0.378906	0.114679	-0.383486	0.301835	33.050537	22.552490	-5.889893
C:\Users\cware\Desktop\Steller25Nov\TagTesting25Nov2013\M9.DSG	11-1-2013	14:54:10	193805.000000	3876.100000	0.066406	1.031250	-0.320313	0.112844	-0.377982	0.313761	37.536621	7.995605	-9.323120
C:\Users\cware\Desktop\Steller25Nov\TagTesting25Nov2013\M9.DSG	11-1-2013	14:54:10	193806.000000	3876.120000	-0.070313	1.000000	-0.257813	0.110092	-0.377064	0.317431	33.004761	4.974365	-13.122559
C:\Users\cware\Desktop\Steller25Nov\TagTesting25Nov2013\M9.DSG	11-1-2013	14:54:10	193807.000000	3876.140000	-0.062500	0.992188	-0.363281	0.111009	-0.370642	0.326606	31.005859	4.745483	-11.169434
C:\Users\cware\Desktop\Steller25Nov\TagTesting25Nov2013\M9.DSG	11-1-2013	14:54:10	193808.000000	3876.160000	-0.046875	0.917969	-0.386719	0.110092	-0.367890	0.331193	31.295776	-31.478882	-17.135620
C:\Users\cware\Desktop\Steller25Nov\TagTesting25Nov2013\M9.DSG	11-1-2013	14:54:10	193809.000000	3876.180000	-0.367188	0.968750	-0.550781	0.105505	-0.363303	0.339450	39.459229	30.319214	-11.566162
C:\Users\cware\Desktop\Steller25Nov\TagTesting25Nov2013\M9.DSG	11-1-2013	14:54:10	193810.000000	3876.200000	0.054688	0.984375	-0.332031	0.103670	-0.360550	0.344037	33.996582	16.174316	-11.322021
C:\Users\cware\Desktop\Steller25Nov\TagTesting25Nov2013\M9.DSG	11-1-2013	14:54:10	193811.000000	3876.220000	0.085938	0.988281	-0.328125	0.100000	-0.355963	0.350459	22.796631	-21.713257	-18.356323
C:\Users\cware\Desktop\Steller25Nov\TagTesting25Nov2013\M9.DSG	11-1-2013	14:54:10	193812.000000	3876.240000	0.085938	0.988281	-0.328125	0.100000	-0.352294	0.355963	19.653320	8.132935	-11.764526
C:\Users\cware\Desktop\Steller25Nov\TagTesting25Nov2013\M9.DSG	11-1-2013	14:54:10	193813.000000	3876.260000	-0.023438	0.964844	-0.429688	0.097248	-0.348624	0.360550	23.483276	12.191772	-11.306763
C:\Users\cware\Desktop\Steller25Nov\TagTesting25Nov2013\M9.DSG	11-1-2013	14:54:10	193814.000000	3876.280000	0.121094	1.066406	-0.367188	0.095413	-0.346789	0.364220	27.969360	-19.470215	-12.924194
C:\Users\cware\Desktop\Steller25Nov\TagTesting25Nov2013\M9.DSG	11-1-2013	14:54:10	193815.000000	3876.300000	-0.031250	1.027344	-0.460938	0.094495	-0.341284	0.370642	24.002075	21.759033	-16.540527
C:\Users\cware\Desktop\Steller25Nov\TagTesting25Nov2013\M9.DSG	11-1-2013	14:54:10	193816.000000	3876.320000	0.000000	0.953125	-0.480469	0.091743	-0.343119	0.377064	23.193359	15.731812	-16.189575
C:\Users\cware\Desktop\Steller25Nov\TagTesting25Nov2013\M9.DSG	11-1-2013	14:54:10	193817.000000	3876.340000	0.000000	0.925781	-0.402344	0.088991	-0.333945	0.382569	24.383545	-11.291504	-12.100220
C:\Users\cware\Desktop\Steller25Nov\TagTesting25Nov2013\M9.DSG	11-1-2013	14:54:10	193818.000000	3876.360000	-0.031250	0.941406	-0.535156	0.088991	-0.331193	0.384404	21.240234	10.086060	-14.938354
C:\Users\cware\Desktop\Steller25Nov\TagTesting25Nov2013\M9.DSG	11-1-2013	14:54:10	193819.000000	3876.380000	0.011719	0.968750	-0.480469	0.084404	-0.326606	0.388991	11.489868	9.338379	-16.769409
C:\Users\cware\Desktop\Steller25Nov\TagTesting25Nov2013\M9.DSG	11-1-2013	14:54:10	193820.000000	3876.400000	0.097656	0.980469	-0.554688	0.082569	-0.324771	0.391743	28.198242	-10.940552	-16.006470
C:\Users\cware\Desktop\Steller25Nov\TagTesting25Nov2013\M9.DSG	11-1-2013	14:54:10	193821.000000	3876.420000	-0.058594	1.019531	-0.429688	0.078899	-0.319266	0.397248	19.546509	5.081177	-12.802124
C:\Users\cware\Desktop\Steller25Nov\TagTesting25Nov2013\M9.DSG	11-1-2013	14:54:10	193822.000000	3876.440000	0.089844	1.011719	-0.542969	0.077982	-0.317431	0.400917	19.638062	-48.522949	-24.322510
C:\Users\cware\Desktop\Steller25Nov\TagTesting25Nov2013\M9.DSG	11-1-2013	14:54:10	193823.000000	3876.460000	-0.105469	0.960938	-0.585938	0.079817	-0.312844	0.407339	12.344360	22.460938	-13.809204
C:\Users\cware\Desktop\Steller25Nov\TagTesting25Nov2013\M9.DSG	11-1-2013	14:54:10	193824.000000	3876.480000	0.003906	0.882813	-0.410156	0.075229	-0.309174	0.408257	15.731812	-15.182495	-21.972656
C:\Users\cware\Desktop\Steller25Nov\TagTesting25Nov2013\M9.DSG	11-1-2013	14:54:10	193825.000000	3876.500000	-0.066406	0.835938	-0.679688	0.072477	-0.308257	0.410092	2.685547	18.447876	-13.458252
C:\Users\cware\Desktop\Steller25Nov\TagTesting25Nov2013\M9.DSG	11-1-2013	14:54:10	193826.000000	3876.520000	0.062500	0.894531	-0.382813	0.069725	-0.306422	0.411009	4.211426	-11.138916	-16.555786
C:\Users\cware\Desktop\Steller25Nov\TagTesting25Nov2013\M9.DSG	11-1-2013	14:54:10	193827.000000	3876.540000	-0.007813	0.957031	-0.609375	0.066972	-0.304587	0.412844	-6.134033	25.527954	-22.369385
C:\Users\cware\Desktop\Steller25Nov\TagTesting25Nov2013\M9.DSG	11-1-2013	14:54:10	193828.000000	3876.560000	0.089844	0.925781	-0.460938	0.061468	-0.303670	0.411009	-1.190186	-9.353638	-13.412476
C:\Users\cware\Desktop\Steller25Nov\TagTesting25Nov2013\M9.DSG	11-1-2013	14:54:10	193829.000000	3876.580000	0.125000	0.886719	-0.488281	0.063303	-0.301835	0.413761	4.516602	-6.973267	-14.053345
C:\Users\cware\Desktop\Steller25Nov\TagTesting25Nov2013\M9.DSG	11-1-2013	14:54:10	193830.000000	3876.600000	0.062500	0.847656	-0.578125	0.060550	-0.300917	0.413761	-6.256104	10.650635	-15.243530
C:\Users\cware\Desktop\Steller25Nov\TagTesting25Nov2013\M9.DSG	11-1-2013	14:54:10	193831.000000	3876.620000	0.089844	0.921875	-0.453125	0.058716	-0.300000	0.414679	-4.074097	-13.717651	-16.372681
C:\Users\cware\Desktop\Steller25Nov\TagTesting25Nov2013\M9.DSG	11-1-2013	14:54:10	193832.000000	3876.640000	0.046875	0.839844	-0.609375	0.056881	-0.300000	0.414679	-15.930176	-17.532349	-23.071289
C:\Users\cware\Desktop\Steller25Nov\TagTesting25Nov2013\M9.DSG	11-1-2013	14:54:10	193833.000000	3876.660000	0.070313	0.875000	-0.472656	0.057798	-0.299083	0.414679	-13.946533	8.773804	-8.300781
C:\Users\cware\Desktop\Steller25Nov\TagTesting25Nov2013\M9.DSG	11-1-2013	14:54:10	193834.000000	3876.680000	-0.039063	0.917969	-0.472656	0.053211	-0.300917	0.410092	-15.991211	0.518799	-16.387939
C:\Users\cware\Desktop\Steller25Nov\TagTesting25Nov2013\M9.DSG	11-1-2013	14:54:10	193835.000000	3876.700000	0.058594	0.820313	-0.562500	0.052294	-0.301835	0.408257	-33.874512	-16.708374	-14.709473
C:\Users\cware\Desktop\Steller25Nov\TagTesting25Nov2013\M9.DSG	11-1-2013	14:54:10	193836.000000	3876.720000	0.109375	0.906250	-0.531250	0.052294	-0.304587	0.405505	-15.106201	-4.592896	-5.355835
C:\Users\cware\Desktop\Steller25Nov\TagTesting25Nov2013\M9.DSG	11-1-2013	14:54:10	193837.000000	3876.740000	0.039063	0.886719	-0.359375	0.053211	-0.305505	0.402752	-41.412354	21.163940	-7.003784
C:\Users\cware\Desktop\Steller25Nov\TagTesting25Nov2013\M9.DSG	11-1-2013	14:54:10	193838.000000	3876.760000	0.046875	0.875000	-0.589844	0.052294	-0.311927	0.399083	-45.104980	5.722046	-5.493164
C:\Users\cware\Desktop\Steller25Nov\TagTesting25Nov2013\M9.DSG	11-1-2013	14:54:10	193839.000000	3876.780000	0.074219	0.890625	-0.429688	0.052294	-0.313761	0.390826	-48.339844	-0.625610	-2.624512
C:\Users\cware\Desktop\Steller25Nov\TagTesting25Nov2013\M9.DSG	11-1-2013	14:54:10	193840.000000	3876.800000	0.085938	0.828125	-0.406250	0.051376	-0.318349	0.387156	-48.858643	3.997803	2.563477
C:\Users\cware\Desktop\Steller25Nov\TagTesting25Nov2013\M9.DSG	11-1-2013	14:54:10	193841.000000	3876.820000	0.160156	0.921875	-0.406250	0.054128	-0.325688	0.378899	-57.678223	-18.280029	-7.720947
C:\Users\cware\Desktop\Steller25Nov\TagTesting25Nov2013\M9.DSG	11-1-2013	14:54:10	193842.000000	3876.840000	0.023438	0.910156	-0.527344	0.054128	-0.329358	0.372477	-65.505981	-5.035400	-4.623413
C:\Users\cware\Desktop\Steller25Nov\TagTesting25Nov2013\M9.DSG	11-1-2013	14:54:10	193843.000000	3876.860000	0.144531	0.917969	-0.351563	0.055963	-0.336697	0.360550	-59.204102	-32.272339	0.976563
C:\Users\cware\Desktop\Steller25Nov\TagTesting25Nov2013\M9.DSG	11-1-2013	14:54:10	193844.000000	3876.880000	-0.074219	0.937500	-0.429688	0.058716	-0.342202	0.355963	-62.606812	15.914917	3.204346
C:\Users\cware\Desktop\Steller25Nov\TagTesting25Nov2013\M9.DSG	11-1-2013	14:54:10	193845.000000	3876.900000	0.035156	0.843750	-0.300781	0.058716	-0.350459	0.341284	-73.333740	20.782471	6.591797
C:\Users\cware\Desktop\Steller25Nov\TagTesting25Nov2013\M9.DSG	11-1-2013	14:54:10	193846.000000	3876.920000	0.210938	0.960938	-0.199219	0.058716	-0.354128	0.334862	-62.988281	-26.504517	1.892090
C:\Users\cware\Desktop\Steller25Nov\TagTesting25Nov2013\M9.DSG	11-1-2013	14:54:10	193847.000000	3876.940000	0.089844	0.968750	-0.277344	0.062385	-0.362385	0.321101	-76.385498	-11.749268	1.922607
C:\Users\cware\Desktop\Steller25Nov\TagTesting25Nov2013\M9.DSG	11-1-2013	14:54:10	193848.000000	3876.960000	0.089844	0.972656	-0.261719	0.065138	-0.366055	0.311927	-77.392578	-16.006470	3.692627
C:\Users\cware\Desktop\Steller25Nov\TagTesting25Nov2013\M9.DSG	11-1-2013	14:54:10	193849.000000	3876.980000	0.015625	0.960938	-0.218750	0.066055	-0.375229	0.297248	-83.511353	-25.436401	-1.831055
C:\Users\cware\Desktop\Steller25Nov\TagTesting25Nov2013\M9.DSG	11-1-2013	14:54:10	193850.000000	3877.000000	-0.085938	1.000000	-0.250000	0.068807	-0.378899	0.288073	-79.757690	-3.051758	8.895874
C:\Users\cware\Desktop\Steller25Nov\TagTesting25Nov2013\M9.DSG	11-1-2013	14:54:10	193851.000000	3877.020000	0.132813	1.031250	-0.109375	0.072477	-0.386239	0.270642	-68.695068	-31.875610	5.859375
C:\Users\cware\Desktop\Steller25Nov\TagTesting25Nov2013\M9.DSG	11-1-2013	14:54:10	193852.000000	3877.040000	-0.136719	1.000000	-0.253906	0.074312	-0.389908	0.264220	-78.033447	-11.001587	2.960205
C:\Users\cware\Desktop\Steller25Nov\TagTesting25Nov2013\M9.DSG	11-1-2013	14:54:10	193853.000000	3877.060000	0.023438	1.082031	-0.085938	0.077064	-0.396330	0.246789	-80.230713	-4.928589	10.070801
C:\Users\cware\Desktop\Steller25Nov\TagTesting25Nov2013\M9.DSG	11-1-2013	14:54:10	193854.000000	3877.080000	0.097656	1.023438	-0.019531	0.077982	-0.400000	0.238532	-66.452026	-31.646729	9.887695
C:\Users\cware\Desktop\Steller25Nov\TagTesting25Nov2013\M9.DSG	11-1-2013	14:54:10	193855.000000	3877.100000	-0.007813	1.039063	-0.074219	0.082569	-0.405505	0.222936	-65.795898	-18.035889	7.247925
C:\Users\cware\Desktop\Steller25Nov\TagTesting25Nov2013\M9.DSG	11-1-2013	14:54:10	193856.000000	3877.120000	0.019531	1.046875	-0.121094	0.083486	-0.409174	0.216514	-71.166992	-39.978027	7.522583
C:\Users\cware\Desktop\Steller25Nov\TagTesting25Nov2013\M9.DSG	11-1-2013	14:54:10	193857.000000	3877.140000	-0.218750	1.011719	-0.128906	0.088991	-0.413761	0.201835	-48.431396	-26.290894	18.844604
C:\Users\cware\Desktop\Steller25Nov\TagTesting25Nov2013\M9.DSG	11-1-2013	14:54:10	193858.000000	3877.160000	0.230469	1.082031	0.066406	0.093578	-0.415596	0.197248	-43.304443	-12.283325	11.611938
C:\Users\cware\Desktop\Steller25Nov\TagTesting25Nov2013\M9.DSG	11-1-2013	14:54:10	193859.000000	3877.180000	0.019531	1.089844	-0.089844	0.097248	-0.418349	0.189908	-37.948608	-43.594360	2.807617
C:\Users\cware\Desktop\Steller25Nov\TagTesting25Nov2013\M9.DSG	11-1-2013	14:54:10	193860.000000	3877.200000	-0.113281	1.093750	-0.105469	0.096330	-0.417431	0.186239	-36.911011	-17.211914	-0.350952
C:\Users\cware\Desktop\Steller25Nov\TagTesting25Nov2013\M9.DSG	11-1-2013	14:54:10	193861.000000	3877.220000	-0.003906	1.097656	-0.117188	0.099083	-0.420183	0.183486	-25.299072	-41.336060	-9.948730
C:\Users\cware\Desktop\Steller25Nov\TagTesting25Nov2013\M9.DSG	11-1-2013	14:54:10	193862.000000	3877.240000	-0.187500	1.062500	-0.281250	0.099083	-0.420183	0.179817	-31.280518	-27.267456	-7.583618
C:\Users\cware\Desktop\Steller25Nov\TagTesting25Nov2013\M9.DSG	11-1-2013	14:54:10	193863.000000	3877.260000	-0.191406	1.175781	-0.410156	0.100000	-0.420183	0.177064	-47.058105	-23.208618	-0.015259
C:\Users\cware\Desktop\Steller25Nov\TagTesting25Nov2013\M9.DSG	11-1-2013	14:54:10	193864.000000	3877.280000	-0.246094	1.003906	-0.328125	0.101835	-0.422936	0.166972	-42.800903	7.888794	6.546021
C:\Users\cware\Desktop\Steller25Nov\TagTesting25Nov2013\M9.DSG	11-1-2013	14:54:10	193865.000000	3877.300000	-0.156250	0.921875	-0.113281	0.102752	-0.424771	0.161468	-39.978027	8.651733	3.417969
C:\Users\cware\Desktop\Steller25Nov\TagTesting25Nov2013\M9.DSG	11-1-2013	14:54:10	193866.000000	3877.320000	-0.156250	0.921875	-0.113281	0.104587	-0.424771	0.152294	-25.680542	40.771484	7.797241
C:\Users\cware\Desktop\Steller25Nov\TagTesting25Nov2013\M9.DSG	11-1-2013	14:54:10	193867.000000	3877.340000	0.015625	0.984375	-0.269531	0.105505	-0.425688	0.150459	-34.255981	33.630371	6.439209
C:\Users\cware\Desktop\Steller25Nov\TagTesting25Nov2013\M9.DSG	11-1-2013	14:54:10	193868.000000	3877.360000	0.136719	0.917969	-0.226563	0.105505	-0.428440	0.139450	-37.902832	30.578613	8.453369
C:\Users\cware\Desktop\Steller25Nov\TagTesting25Nov2013\M9.DSG	11-1-2013	14:54:10	193869.000000	3877.380000	0.257813	0.945313	-0.199219	0.106422	-0.430275	0.132110	-39.672852	58.303833	16.479492
C:\Users\cware\Desktop\Steller25Nov\TagTesting25Nov2013\M9.DSG	11-1-2013	14:54:10	193870.000000	3877.400000	0.390625	1.050781	-0.250000	0.110092	-0.430275	0.120183	-34.271240	41.320801	13.275146
C:\Users\cware\Desktop\Steller25Nov\TagTesting25Nov2013\M9.DSG	11-1-2013	14:54:10	193871.000000	3877.420000	0.324219	1.089844	-0.347656	0.111009	-0.432110	0.114679	-34.912109	87.203979	6.729126
C:\Users\cware\Desktop\Steller25Nov\TagTesting25Nov2013\M9.DSG	11-1-2013	14:54:10	193872.000000	3877.440000	0.628906	1.093750	-0.253906	0.111927	-0.432110	0.102752	-23.071289	77.804565	0.137329
C:\Users\cware\Desktop\Steller25Nov\TagTesting25Nov2013\M9.DSG	11-1-2013	14:54:10	193873.000000	3877.460000	0.660156	0.937500	-0.203125	0.111927	-0.432110	0.100000	-19.378662	65.780640	-3.631592
C:\Users\cware\Desktop\Steller25Nov\TagTesting25Nov2013\M9.DSG	11-1-2013	14:54:10	193874.000000	3877.480000	0.785156	0.757813	-0.250000	0.111009	-0.431193	0.092661	-20.629883	38.223267	-5.691528
C:\Users\cware\Desktop\Steller25Nov\TagTesting25Nov2013\M9.DSG	11-1-2013	14:54:10	193875.000000	3877.500000	0.570313	0.808594	-0.246094	0.109174	-0.430275	0.090826	-24.703979	56.472778	1.907349
C:\Users\cware\Desktop\Steller25Nov\TagTesting25Nov2013\M9.DSG	11-1-2013	14:54:10	193876.000000	3877.520000	0.640625	0.777344	-0.195313	0.110092	-0.433028	0.086239	-24.093628	0.869751	-0.762939
C:\Users\cware\Desktop\Steller25Nov\TagTesting25Nov2013\M9.DSG	11-1-2013	14:54:10	193877.000000	3877.540000	0.332031	0.792969	-0.312500	0.111927	-0.432110	0.078899	-12.039185	57.418823	5.935669
C:\Users\cware\Desktop\Steller25Nov\TagTesting25Nov2013\M9.DSG	11-1-2013	14:54:10	193878.000000	3877.560000	0.398438	0.972656	-0.203125	0.113761	-0.432110	0.077064	-19.210815	44.906616	0.167847
C:\Users\cware\Desktop\Steller25Nov\TagTesting25Nov2013\M9.DSG	11-1-2013	14:54:10	193879.000000	3877.580000	0.429688	1.101563	-0.089844	0.113761	-0.433028	0.071560	-25.604248	43.945313	-11.901855
C:\Users\cware\Desktop\Steller25Nov\TagTesting25Nov2013\M9.DSG	11-1-2013	14:54:10	193880.000000	3877.600000	0.429688	1.109375	0.082031	0.112844	-0.432110	0.069725	-9.048462	20.782471	-10.116577
C:\Users\cware\Desktop\Steller25Nov\TagTesting25Nov2013\M9.DSG	11-1-2013	14:54:10	193881.000000	3877.620000	0.250000	1.140625	0.210938	0.109174	-0.431193	0.067890	-6.668091	19.622803	-13.992310
C:\Users\cware\Desktop\Steller25Nov\TagTesting25Nov2013\M9.DSG	11-1-2013	14:54:10	193882.000000	3877.640000	0.343750	1.179688	0.335938	0.109174	-0.430275	0.066972	-3.463745	-35.934448	-24.108887
C:\Users\cware\Desktop\Steller25Nov\TagTesting25Nov2013\M9.DSG	11-1-2013	14:54:10	193883.000000	3877.660000	-0.117188	1.074219	0.117188	0.105505	-0.431193	0.070642	0.961304	20.492554	-8.682251
C:\Users\cware\Desktop\Steller25Nov\TagTesting25Nov2013\M9.DSG	11-1-2013	14:54:10	193884.000000	3877.680000	0.027344	1.066406	0.156250	0.104587	-0.430275	0.071560	16.845703	-28.686523	-7.736206
C:\Users\cware\Desktop\Steller25Nov\TagTesting25Nov2013\M9.DSG	11-1-2013	14:54:10	193885.000000	3877.700000	0.011719	1.003906	0.148438	0.103670	-0.431193	0.077064	17.379761	5.416870	4.730225
C:\Users\cware\Desktop\Steller25Nov\TagTesting25Nov2013\M9.DSG	11-1-2013	14:54:10	193886.000000	3877.720000	0.074219	1.015625	0.199219	0.105505	-0.432110	0.077982	13.320923	-11.322021	-6.011963
C:\Users\cware\Desktop\Steller25Nov\TagTesting25Nov2013\M9.DSG	11-1-2013	14:54:10	193887.000000	3877.740000	-0.015625	1.031250	0.105469	0.104587	-0.431193	0.085321	7.385254	-33.767700	-8.300781
C:\Users\cware\Desktop\Steller25Nov\TagTesting25Nov2013\M9.DSG	11-1-2013	14:54:10	193888.000000	3877.760000	-0.109375	0.984375	-0.031250	0.103670	-0.431193	0.088991	10.269165	-1.434326	0.518799
C:\Users\cware\Desktop\Steller25Nov\TagTesting25Nov2013\M9.DSG	11-1-2013	14:54:10	193889.000000	3877.780000	-0.085938	0.847656	0.050781	0.104587	-0.429358	0.092661	10.604858	5.981445	8.071899
C:\Users\cware\Desktop\Steller25Nov\TagTesting25Nov2013\M9.DSG	11-1-2013	14:54:10	193890.000000	3877.800000	-0.105469	0.882813	0.054688	0.106422	-0.431193	0.094495	9.185791	18.737793	16.616821
C:\Users\cware\Desktop\Steller25Nov\TagTesting25Nov2013\M9.DSG	11-1-2013	14:54:10	193891.000000	3877.820000	-0.121094	1.003906	-0.117188	0.109174	-0.431193	0.099083	2.807617	24.353027	10.864258
C:\Users\cware\Desktop\Steller25Nov\TagTesting25Nov2013\M9.DSG	11-1-2013	14:54:10	193892.000000	3877.840000	-0.121094	1.003906	-0.117188	0.109174	-0.431193	0.099083	9.948730	-3.799438	5.661011
C:\Users\cware\Desktop\Steller25Nov\TagTesting25Nov2013\M9.DSG	11-1-2013	14:54:10	193893.000000	3877.860000	0.097656	1.074219	0.171875	0.112844	-0.431193	0.103670	5.386353	-10.848999	-2.029419
C:\Users\cware\Desktop\Steller25Nov\TagTesting25Nov2013\M9.DSG	11-1-2013	14:54:10	193894.000000	3877.880000	-0.042969	1.019531	0.015625	0.112844	-0.432110	0.105505	14.480591	-1.571655	1.022339
C:\Users\cware\Desktop\Steller25Nov\TagTesting25Nov2013\M9.DSG	11-1-2013	14:54:10	193895.000000	3877.900000	-0.007813	1.054688	0.082031	0.114679	-0.433028	0.111927	5.462646	-42.465210	-3.143311
C:\Users\cware\Desktop\Steller25Nov\TagTesting25Nov2013\M9.DSG	11-1-2013	14:54:10	193896.000000	3877.920000	-0.332031	1.027344	-0.023438	0.115596	-0.433028	0.116514	19.195557	15.960693	-1.083374
C:\Users\cware\Desktop\Steller25Nov\TagTesting25Nov2013\M9.DSG	11-1-2013	14:54:10	193897.000000	3877.940000	-0.023438	0.964844	0.050781	0.114679	-0.431193	0.122018	26.626587	-10.757446	-1.174927
C:\Users\cware\Desktop\Steller25Nov\TagTesting25Nov2013\M9.DSG	11-1-2013	14:54:10	193898.000000	3877.960000	-0.011719	1.007813	0.027344	0.115596	-0.431193	0.126606	19.210815	-19.546509	-11.062622
C:\Users\cware\Desktop\Steller25Nov\TagTesting25Nov2013\M9.DSG	11-1-2013	14:54:10	193899.000000	3877.980000	-0.156250	1.015625	-0.187500	0.113761	-0.430275	0.136697	31.707764	21.606445	-2.044678
C:\Users\cware\Desktop\Steller25Nov\TagTesting25Nov2013\M9.DSG	11-1-2013	14:54:10	193900.000000	3878.000000	0.085938	1.000000	0.085938	0.113761	-0.428440	0.140367	26.779175	0.488281	-4.837036
C:\Users\cware\Desktop\Steller25Nov\TagTesting25Nov2013\M9.DSG	11-1-2013	14:54:10	193901.000000	3878.020000	-0.128906	0.984375	-0.078125	0.112844	-0.428440	0.144037	24.612427	0.488281	-6.622314
C:\Users\cware\Desktop\Steller25Nov\TagTesting25Nov2013\M9.DSG	11-1-2013	14:54:10	193902.000000	3878.040000	-0.089844	1.113281	-0.167969	0.112844	-0.425688	0.154128	33.950806	1.663208	-8.361816
C:\Users\cware\Desktop\Steller25Nov\TagTesting25Nov2013\M9.DSG	11-1-2013	14:54:10	193903.000000	3878.060000	-0.093750	1.093750	-0.070313	0.111009	-0.426606	0.156881	33.874512	24.932861	-8.102417
C:\Users\cware\Desktop\Steller25Nov\TagTesting25Nov2013\M9.DSG	11-1-2013	14:54:10	193904.000000	3878.080000	0.019531	1.062500	-0.082031	0.109174	-0.423853	0.169725	39.550781	5.355835	-6.713867
C:\Users\cware\Desktop\Steller25Nov\TagTesting25Nov2013\M9.DSG	11-1-2013	14:54:10	193905.000000	3878.100000	0.007813	1.050781	-0.105469	0.107339	-0.422018	0.177064	29.846191	7.049561	-13.732910
C:\Users\cware\Desktop\Steller25Nov\TagTesting25Nov2013\M9.DSG	11-1-2013	14:54:10	193906.000000	3878.120000	0.070313	1.042969	0.035156	0.104587	-0.419266	0.186239	24.566650	-10.940552	-15.487671
C:\Users\cware\Desktop\Steller25Nov\TagTesting25Nov2013\M9.DSG	11-1-2013	14:54:10	193907.000000	3878.140000	-0.105469	0.976563	-0.164063	0.104587	-0.418349	0.191743	50.277710	17.166138	-1.586914
C:\Users\cware\Desktop\Steller25Nov\TagTesting25Nov2013\M9.DSG	11-1-2013	14:54:10	193908.000000	3878.160000	-0.003906	1.085938	-0.195313	0.103670	-0.414679	0.204587	35.171509	9.353638	-12.329102
C:\Users\cware\Desktop\Steller25Nov\TagTesting25Nov2013\M9.DSG	11-1-2013	14:54:10	193909.000000	3878.180000	-0.058594	1.019531	-0.140625	0.101835	-0.413761	0.210092	42.709351	23.040771	-13.229370
C:\Users\cware\Desktop\Steller25Nov\TagTesting25Nov2013\M9.DSG	11-1-2013	14:54:10	193910.000000	3878.200000	0.003906	1.074219	-0.070313	0.099083	-0.409174	0.222936	39.581299	0.549316	-18.341064
C:\Users\cware\Desktop\Steller25Nov\TagTesting25Nov2013\M9.DSG	11-1-2013	14:54:10	193911.000000	3878.220000	0.039063	1.027344	-0.105469	0.099083	-0.407339	0.230275	48.690796	-12.466431	-9.506226
C:\Users\cware\Desktop\Steller25Nov\TagTesting25Nov2013\M9.DSG	11-1-2013	14:54:10	193912.000000	3878.240000	-0.085938	1.023438	-0.140625	0.096330	-0.403670	0.243119	50.979614	9.429932	-11.032104
C:\Users\cware\Desktop\Steller25Nov\TagTesting25Nov2013\M9.DSG	11-1-2013	14:54:10	193913.000000	3878.260000	-0.093750	1.074219	-0.242188	0.094495	-0.400917	0.249541	45.486450	-2.700806	-8.956909
C:\Users\cware\Desktop\Steller25Nov\TagTesting25Nov2013\M9.DSG	11-1-2013	14:54:10	193914.000000	3878.280000	-0.054688	0.953125	-0.183594	0.094495	-0.397248	0.255046	53.482056	-0.106812	-11.474609
C:\Users\cware\Desktop\Steller25Nov\TagTesting25Nov2013\M9.DSG	11-1-2013	14:54:10	193915.000000	3878.300000	-0.023438	1.015625	-0.289063	0.092661	-0.391743	0.268807	43.106079	13.031006	-16.342163
C:\Users\cware\Desktop\Steller25Nov\TagTesting25Nov2013\M9.DSG	11-1-2013	14:54:10	193916.000000	3878.320000	-0.011719	1.031250	-0.281250	0.089908	-0.389908	0.276147	46.569824	-5.798340	-18.737793
C:\Users\cware\Desktop\Steller25Nov\TagTesting25Nov2013\M9.DSG	11-1-2013	14:54:10	193917.000000	3878.340000	0.011719	0.992188	-0.167969	0.088073	-0.382569	0.290826	55.328369	-2.334595	-11.230469
C:\Users\cware\Desktop\Steller25Nov\TagTesting25Nov2013\M9.DSG	11-1-2013	14:54:10	193918.000000	3878.360000	0.003906	1.015625	-0.250000	0.088991	-0.379817	0.297248	48.995972	-5.157471	-21.713257
C:\Users\cware\Desktop\Steller25Nov\TagTesting25Nov2013\M9.DSG	11-1-2013	14:54:10	193919.000000	3878.380000	-0.074219	0.902344	-0.410156	0.085321	-0.372477	0.311927	51.712036	-8.666992	-15.853882
C:\Users\cware\Desktop\Steller25Nov\TagTesting25Nov2013\M9.DSG	11-1-2013	14:54:10	193920.000000	3878.400000	-0.062500	0.945313	-0.335938	0.084404	-0.367890	0.320183	49.987793	9.231567	-15.090942
C:\Users\cware\Desktop\Steller25Nov\TagTesting25Nov2013\M9.DSG	11-1-2013	14:54:10	193921.000000	3878.420000	-0.023438	0.980469	-0.355469	0.080734	-0.360550	0.332110	39.016724	-0.915527	-14.663696
C:\Users\cware\Desktop\Steller25Nov\TagTesting25Nov2013\M9.DSG	11-1-2013	14:54:10	193922.000000	3878.440000	-0.015625	0.972656	-0.332031	0.079817	-0.356881	0.337615	45.013428	2.334595	-12.542725
C:\Users\cware\Desktop\Steller25Nov\TagTesting25Nov2013\M9.DSG	11-1-2013	14:54:10	193923.000000	3878.460000	0.066406	0.968750	-0.253906	0.077064	-0.350459	0.348624	40.756226	-12.100220	-18.005371
C:\Users\cware\Desktop\Steller25Nov\TagTesting25Nov2013\M9.DSG	11-1-2013	14:54:10	193924.000000	3878.480000	0.015625	0.972656	-0.468750	0.077064	-0.347706	0.354128	34.118652	-2.151489	-21.926880
C:\Users\cware\Desktop\Steller25Nov\TagTesting25Nov2013\M9.DSG	11-1-2013	14:54:10	193925.000000	3878.500000	-0.015625	0.929688	-0.378906	0.072477	-0.339450	0.363303	44.021606	2.777100	-21.286011
C:\Users\cware\Desktop\Steller25Nov\TagTesting25Nov2013\M9.DSG	11-1-2013	14:54:10	193926.000000	3878.520000	0.050781	0.933594	-0.429688	0.070642	-0.336697	0.368807	41.534424	-18.142700	-17.547607
C:\Users\cware\Desktop\Steller25Nov\TagTesting25Nov2013\M9.DSG	11-1-2013	14:54:10	193927.000000	3878.540000	0.093750	0.917969	-0.371094	0.069725	-0.327523	0.380734	36.880493	-35.278320	-22.018433
C:\Users\cware\Desktop\Steller25Nov\TagTesting25Nov2013\M9.DSG	11-1-2013	14:54:10	193928.000000	3878.560000	-0.007813	0.898438	-0.531250	0.070642	-0.323853	0.386239	23.620605	-11.596680	-21.667480
C:\Users\cware\Desktop\Steller25Nov\TagTesting25Nov2013\M9.DSG	11-1-2013	14:54:10	193929.000000	3878.580000	0.039063	0.949219	-0.480469	0.066972	-0.317431	0.394495	24.627686	-8.102417	-19.699097
C:\Users\cware\Desktop\Steller25Nov\TagTesting25Nov2013\M9.DSG	11-1-2013	14:54:10	193930.000000	3878.600000	0.085938	0.898438	-0.359375	0.066055	-0.316514	0.395413	14.892578	-19.531250	-17.562866
C:\Users\cware\Desktop\Steller25Nov\TagTesting25Nov2013\M9.DSG	11-1-2013	14:54:10	193931.000000	3878.620000	0.082031	0.925781	-0.414063	0.066055	-0.311927	0.403670	18.478394	-39.306641	-17.791748
C:\Users\cware\Desktop\Steller25Nov\TagTesting25Nov2013\M9.DSG	11-1-2013	14:54:10	193932.000000	3878.640000	-0.035156	0.886719	-0.570313	0.068807	-0.309174	0.406422	13.305664	-12.145996	-13.229370
C:\Users\cware\Desktop\Steller25Nov\TagTesting25Nov2013\M9.DSG	11-1-2013	14:54:10	193933.000000	3878.660000	0.039063	0.875000	-0.371094	0.067890	-0.307339	0.411009	2.487183	-35.751343	-18.035889
C:\Users\cware\Desktop\Steller25Nov\TagTesting25Nov2013\M9.DSG	11-1-2013	14:54:10	193934.000000	3878.680000	-0.046875	0.800781	-0.468750	0.067890	-0.305505	0.410092	9.597778	-16.540527	-11.901855
C:\Users\cware\Desktop\Steller25Nov\TagTesting25Nov2013\M9.DSG	11-1-2013	14:54:10	193935.000000	3878.700000	0.046875	0.882813	-0.445313	0.068807	-0.303670	0.413761	-8.682251	-15.472412	-19.989014
C:\Users\cware\Desktop\Steller25Nov\TagTesting25Nov2013\M9.DSG	11-1-2013	14:54:10	193936.000000	3878.720000	0.035156	0.847656	-0.453125	0.068807	-0.303670	0.414679	-17.166138	-33.126831	-9.857178
C:\Users\cware\Desktop\Steller25Nov\TagTesting25Nov2013\M9.DSG	11-1-2013	14:54:10	193937.000000	3878.740000	0.019531	0.859375	-0.425781	0.071560	-0.305505	0.414679	-12.710571	-26.351929	-10.971069
C:\Users\cware\Desktop\Steller25Nov\TagTesting25Nov2013\M9.DSG	11-1-2013	14:54:10	193938.000000	3878.760000	0.082031	0.976563	-0.480469	0.071560	-0.304587	0.413761	-27.770996	-38.192749	-15.060425
C:\Users\cware\Desktop\Steller25Nov\TagTesting25Nov2013\M9.DSG	11-1-2013	14:54:10	193939.000000	3878.780000	0.085938	0.941406	-0.441406	0.074312	-0.306422	0.412844	-20.248413	-0.198364	-0.030518
C:\Users\cware\Desktop\Steller25Nov\TagTesting25Nov2013\M9.DSG	11-1-2013	14:54:10	193940.000000	3878.800000	-0.113281	0.820313	-0.367188	0.076147	-0.310092	0.409174	-25.329590	-26.351929	-7.446289
C:\Users\cware\Desktop\Steller25Nov\TagTesting25Nov2013\M9.DSG	11-1-2013	14:54:10	193941.000000	3878.820000	0.074219	0.910156	-0.382813	0.077064	-0.311927	0.407339	-44.036865	-0.106812	-6.835938
C:\Users\cware\Desktop\Steller25Nov\TagTesting25Nov2013\M9.DSG	11-1-2013	14:54:10	193942.000000	3878.840000	0.050781	0.851563	-0.402344	0.077982	-0.317431	0.401835	-44.113159	-24.017334	-10.375977
C:\Users\cware\Desktop\Steller25Nov\TagTesting25Nov2013\M9.DSG	11-1-2013	14:54:10	193943.000000	3878.860000	0.093750	0.925781	-0.320313	0.078899	-0.319266	0.398165	-53.695679	-20.645142	-7.064819
C:\Users\cware\Desktop\Steller25Nov\TagTesting25Nov2013\M9.DSG	11-1-2013	14:54:10	193944.000000	3878.880000	0.023438	0.937500	-0.339844	0.082569	-0.326606	0.388991	-55.633545	-28.518677	-7.888794
C:\Users\cware\Desktop\Steller25Nov\TagTesting25Nov2013\M9.DSG	11-1-2013	14:54:10	193945.000000	3878.900000	0.082031	0.921875	-0.281250	0.084404	-0.329358	0.384404	-58.120728	-20.614624	-6.011963
C:\Users\cware\Desktop\Steller25Nov\TagTesting25Nov2013\M9.DSG	11-1-2013	14:54:10	193946.000000	3878.920000	0.082031	0.921875	-0.281250	0.086239	-0.336697	0.375229	-61.767578	-33.599854	-9.292603
C:\Users\cware\Desktop\Steller25Nov\TagTesting25Nov2013\M9.DSG	11-1-2013	14:54:10	193947.000000	3878.940000	-0.023438	0.921875	-0.281250	0.087156	-0.340367	0.369725	-49.682617	-10.421753	-0.335693
C:\Users\cware\Desktop\Steller25Nov\TagTesting25Nov2013\M9.DSG	11-1-2013	14:54:10	193948.000000	3878.960000	0.074219	1.066406	-0.203125	0.090826	-0.348624	0.358716	-58.013916	-41.992188	0.061035
C:\Users\cware\Desktop\Steller25Nov\TagTesting25Nov2013\M9.DSG	11-1-2013	14:54:10	193949.000000	3878.980000	-0.062500	1.003906	-0.273438	0.093578	-0.352294	0.354128	-58.059692	-18.966675	2.319336
C:\Users\cware\Desktop\Steller25Nov\TagTesting25Nov2013\M9.DSG	11-1-2013	14:54:10	193950.000000	3879.000000	0.000000	1.011719	-0.179688	0.099083	-0.359633	0.344037	-53.314209	-38.269043	-0.549316
C:\Users\cware\Desktop\Steller25Nov\TagTesting25Nov2013\M9.DSG	11-1-2013	14:54:10	193951.000000	3879.020000	-0.011719	1.078125	-0.210938	0.100917	-0.363303	0.338532	-54.565430	-28.808594	4.089355
C:\Users\cware\Desktop\Steller25Nov\TagTesting25Nov2013\M9.DSG	11-1-2013	14:54:10	193952.000000	3879.040000	-0.078125	1.023438	-0.250000	0.101835	-0.366055	0.333945	-44.906616	-22.293091	-0.930786
C:\Users\cware\Desktop\Steller25Nov\TagTesting25Nov2013\M9.DSG	11-1-2013	14:54:10	193953.000000	3879.060000	-0.015625	1.035156	-0.207031	0.104587	-0.372477	0.323853	-46.478271	-20.278931	-1.510620
C:\Users\cware\Desktop\Steller25Nov\TagTesting25Nov2013\M9.DSG	11-1-2013	14:54:10	193954.000000	3879.080000	0.046875	0.976563	-0.152344	0.107339	-0.373394	0.320183	-38.772583	-26.153564	4.119873
C:\Users\cware\Desktop\Steller25Nov\TagTesting25Nov2013\M9.DSG	11-1-2013	14:54:10	193955.000000	3879.100000	0.019531	1.078125	-0.339844	0.111927	-0.377982	0.315596	-24.047852	-43.533325	-0.381470
C:\Users\cware\Desktop\Steller25Nov\TagTesting25Nov2013\M9.DSG	11-1-2013	14:54:10	193956.000000	3879.120000	-0.058594	1.167969	-0.410156	0.114679	-0.380734	0.313761	-14.846802	-50.079346	-8.941650
C:\Users\cware\Desktop\Steller25Nov\TagTesting25Nov2013\M9.DSG	11-1-2013	14:54:10	193957.000000	3879.140000	-0.070313	1.109375	-0.402344	0.119266	-0.378899	0.312844	-18.539429	-44.342041	-12.954712
C:\Users\cware\Desktop\Steller25Nov\TagTesting25Nov2013\M9.DSG	11-1-2013	14:54:10	193958.000000	3879.160000	-0.117188	1.046875	-0.453125	0.120183	-0.377982	0.313761	-14.709473	-46.325684	-12.969971
C:\Users\cware\Desktop\Steller25Nov\TagTesting25Nov2013\M9.DSG	11-1-2013	14:54:10	193959.000000	3879.180000	-0.378906	1.050781	-0.562500	0.122018	-0.380734	0.312844	-17.944336	-8.483887	-7.415771
C:\Users\cware\Desktop\Steller25Nov\TagTesting25Nov2013\M9.DSG	11-1-2013	14:54:10	193960.000000	3879.200000	-0.457031	0.976563	-0.402344	0.122018	-0.381651	0.311009	-27.313232	11.611938	-8.285522
C:\Users\cware\Desktop\Steller25Nov\TagTesting25Nov2013\M9.DSG	11-1-2013	14:54:10	193961.000000	3879.220000	-0.300781	0.921875	-0.414063	0.119266	-0.383486	0.302752	-25.955200	42.984009	-8.193970
C:\Users\cware\Desktop\Steller25Nov\TagTesting25Nov2013\M9.DSG	11-1-2013	14:54:10	193962.000000	3879.240000	-0.070313	0.980469	-0.496094	0.116514	-0.384404	0.300000	-20.462036	35.446167	-7.476807
C:\Users\cware\Desktop\Steller25Nov\TagTesting25Nov2013\M9.DSG	11-1-2013	14:54:10	193963.000000	3879.260000	0.117188	0.941406	-0.503906	0.112844	-0.385321	0.295413	-32.836914	30.456543	-0.915527
C:\Users\cware\Desktop\Steller25Nov\TagTesting25Nov2013\M9.DSG	11-1-2013	14:54:10	193964.000000	3879.280000	0.105469	0.957031	-0.375000	0.111009	-0.387156	0.288991	-32.058716	53.115845	0.335693
C:\Users\cware\Desktop\Steller25Nov\TagTesting25Nov2013\M9.DSG	11-1-2013	14:54:10	193965.000000	3879.300000	0.429688	0.972656	-0.363281	0.106422	-0.389908	0.278899	-29.205322	47.576904	5.325317
C:\Users\cware\Desktop\Steller25Nov\TagTesting25Nov2013\M9.DSG	11-1-2013	14:54:10	193966.000000	3879.320000	0.511719	0.996094	-0.460938	0.105505	-0.391743	0.275229	-32.791138	34.133911	2.761841
C:\Users\cware\Desktop\Steller25Nov\TagTesting25Nov2013\M9.DSG	11-1-2013	14:54:10	193967.000000	3879.340000	0.425781	1.054688	-0.589844	0.103670	-0.395413	0.263303	-38.833618	64.254761	0.656128
C:\Users\cware\Desktop\Steller25Nov\TagTesting25Nov2013\M9.DSG	11-1-2013	14:54:10	193968.000000	3879.360000	0.656250	1.031250	-0.617188	0.101835	-0.396330	0.260550	-25.085449	60.119629	-0.503540
C:\Users\cware\Desktop\Steller25Nov\TagTesting25Nov2013\M9.DSG	11-1-2013	14:54:10	193969.000000	3879.380000	0.644531	0.917969	-0.582031	0.098165	-0.397248	0.254128	-8.087158	46.264648	6.027222
C:\Users\cware\Desktop\Steller25Nov\TagTesting25Nov2013\M9.DSG	11-1-2013	14:54:10	193970.000000	3879.400000	0.683594	0.785156	-0.593750	0.096330	-0.399083	0.250459	-12.832642	48.263550	7.293701
C:\Users\cware\Desktop\Steller25Nov\TagTesting25Nov2013\M9.DSG	11-1-2013	14:54:10	193971.000000	3879.420000	0.554688	0.921875	-0.531250	0.095413	-0.399083	0.245872	-14.648438	20.263672	4.653931
C:\Users\cware\Desktop\Steller25Nov\TagTesting25Nov2013\M9.DSG	11-1-2013	14:54:10	193972.000000	3879.440000	0.554688	0.921875	-0.531250	0.095413	-0.400917	0.244954	4.302979	14.221191	0.061035
C:\Users\cware\Desktop\Steller25Nov\TagTesting25Nov2013\M9.DSG	11-1-2013	14:54:10	193973.000000	3879.460000	0.523438	1.031250	-0.335938	0.095413	-0.400000	0.244037	-5.355835	20.874023	1.831055
C:\Users\cware\Desktop\Steller25Nov\TagTesting25Nov2013\M9.DSG	11-1-2013	14:54:10	193974.000000	3879.480000	0.425781	1.160156	-0.289063	0.095413	-0.400000	0.244954	4.745483	18.127441	2.258301
C:\Users\cware\Desktop\Steller25Nov\TagTesting25Nov2013\M9.DSG	11-1-2013	14:54:10	193975.000000	3879.500000	0.445313	1.164063	-0.058594	0.094495	-0.399083	0.248624	8.377075	-7.385254	-12.252808
C:\Users\cware\Desktop\Steller25Nov\TagTesting25Nov2013\M9.DSG	11-1-2013	14:54:10	193976.000000	3879.520000	0.269531	1.156250	-0.156250	0.095413	-0.397248	0.250459	5.981445	-32.806396	-6.225586
C:\Users\cware\Desktop\Steller25Nov\TagTesting25Nov2013\M9.DSG	11-1-2013	14:54:10	193977.000000	3879.540000	0.226563	1.093750	-0.167969	0.097248	-0.396330	0.254128	22.399902	-15.441895	-0.473022
C:\Users\cware\Desktop\Steller25Nov\TagTesting25Nov2013\M9.DSG	11-1-2013	14:54:10	193978.000000	3879.560000	0.109375	0.992188	-0.195313	0.097248	-0.394495	0.259633	20.675659	-2.380371	2.212524
C:\Users\cware\Desktop\Steller25Nov\TagTesting25Nov2013\M9.DSG	11-1-2013	14:54:10	193979.000000	3879.580000	0.089844	1.101563	-0.285156	0.098165	-0.392661	0.264220	23.254395	-6.469727	-0.793457
C:\Users\cware\Desktop\Steller25Nov\TagTesting25Nov2013\M9.DSG	11-1-2013	14:54:10	193980.000000	3879.600000	-0.015625	1.070313	-0.394531	0.100000	-0.390826	0.273394	26.351929	0.000000	1.327515
C:\Users\cware\Desktop\Steller25Nov\TagTesting25Nov2013\M9.DSG	11-1-2013	14:54:10	193981.000000	3879.620000	0.148438	1.082031	-0.210938	0.099083	-0.388991	0.278899	38.391113	-24.307251	-11.169434
C:\Users\cware\Desktop\Steller25Nov\TagTesting25Nov2013\M9.DSG	11-1-2013	14:54:10	193982.000000	3879.640000	-0.156250	1.125000	-0.296875	0.101835	-0.384404	0.290826	37.948608	9.078979	-10.604858
C:\Users\cware\Desktop\Steller25Nov\TagTesting25Nov2013\M9.DSG	11-1-2013	14:54:10	193983.000000	3879.660000	0.019531	0.988281	-0.320313	0.100000	-0.381651	0.297248	49.804688	-16.693115	-6.103516
C:\Users\cware\Desktop\Steller25Nov\TagTesting25Nov2013\M9.DSG	11-1-2013	14:54:10	193984.000000	3879.680000	-0.144531	0.988281	-0.308594	0.099083	-0.374312	0.310092	50.323486	14.083862	-8.102417
C:\Users\cware\Desktop\Steller25Nov\TagTesting25Nov2013\M9.DSG	11-1-2013	14:54:10	193985.000000	3879.700000	0.042969	1.000000	-0.316406	0.099083	-0.372477	0.316514	43.502808	-12.283325	-4.180908
C:\Users\cware\Desktop\Steller25Nov\TagTesting25Nov2013\M9.DSG	11-1-2013	14:54:10	193986.000000	3879.720000	-0.238281	0.980469	-0.453125	0.098165	-0.366972	0.328440	53.146362	5.981445	-2.578735
C:\Users\cware\Desktop\Steller25Nov\TagTesting25Nov2013\M9.DSG	11-1-2013	14:54:10	193987.000000	3879.740000	-0.007813	1.042969	-0.355469	0.097248	-0.364220	0.333945	40.466309	15.304565	-11.459351
C:\Users\cware\Desktop\Steller25Nov\TagTesting25Nov2013\M9.DSG	11-1-2013	14:54:10	193988.000000	3879.760000	0.046875	1.023438	-0.253906	0.094495	-0.357798	0.345872	48.309326	17.501831	-8.544922
C:\Users\cware\Desktop\Steller25Nov\TagTesting25Nov2013\M9.DSG	11-1-2013	14:54:10	193989.000000	3879.780000	0.062500	1.023438	-0.328125	0.093578	-0.353211	0.351376	50.140381	3.707886	-8.544922
C:\Users\cware\Desktop\Steller25Nov\TagTesting25Nov2013\M9.DSG	11-1-2013	14:54:10	193990.000000	3879.800000	0.003906	0.968750	-0.394531	0.091743	-0.350459	0.358716	48.873901	6.866455	-3.997803
C:\Users\cware\Desktop\Steller25Nov\TagTesting25Nov2013\M9.DSG	11-1-2013	14:54:10	193991.000000	3879.820000	-0.078125	1.031250	-0.320313	0.089908	-0.340367	0.370642	41.610718	-9.231567	-14.389038
C:\Users\cware\Desktop\Steller25Nov\TagTesting25Nov2013\M9.DSG	11-1-2013	14:54:10	193992.000000	3879.840000	0.050781	1.000000	-0.406250	0.088991	-0.336697	0.376147	55.526733	5.004883	-12.069702
C:\Users\cware\Desktop\Steller25Nov\TagTesting25Nov2013\M9.DSG	11-1-2013	14:54:10	193993.000000	3879.860000	-0.039063	0.914063	-0.460938	0.087156	-0.327523	0.388991	47.180176	-1.037598	-15.441895
C:\Users\cware\Desktop\Steller25Nov\TagTesting25Nov2013\M9.DSG	11-1-2013	14:54:10	193994.000000	3879.880000	-0.035156	0.914063	-0.488281	0.085321	-0.323853	0.394495	59.036255	19.485474	-12.374878
C:\Users\cware\Desktop\Steller25Nov\TagTesting25Nov2013\M9.DSG	11-1-2013	14:54:10	193995.000000	3879.900000	-0.085938	0.855469	-0.609375	0.080734	-0.313761	0.407339	54.046631	7.873535	-13.946533
C:\Users\cware\Desktop\Steller25Nov\TagTesting25Nov2013\M9.DSG	11-1-2013	14:54:10	193996.000000	3879.920000	0.175781	0.941406	-0.449219	0.079817	-0.309174	0.412844	44.769287	-3.234863	-20.309448
C:\Users\cware\Desktop\Steller25Nov\TagTesting25Nov2013\M9.DSG	11-1-2013	14:54:10	193997.000000	3879.940000	0.054688	0.976563	-0.488281	0.076147	-0.299083	0.423853	44.433594	5.752563	-14.144897
C:\Users\cware\Desktop\Steller25Nov\TagTesting25Nov2013\M9.DSG	11-1-2013	14:54:10	193998.000000	3879.960000	0.039063	1.007813	-0.542969	0.074312	-0.296330	0.430275	41.839600	-13.748169	-14.160156
C:\Users\cware\Desktop\Steller25Nov\TagTesting25Nov2013\M9.DSG	11-1-2013	14:54:10	193999.000000	3879.980000	0.015625	0.976563	-0.566406	0.073394	-0.285321	0.438532	41.046143	13.641357	-16.387939
C:\Users\cware\Desktop\Steller25Nov\TagTesting25Nov2013\M9.DSG	11-1-2013	14:54:10	194000.000000	3880.000000	0.109375	0.949219	-0.707031	0.070642	-0.279817	0.444037	41.320801	-2.105713	-15.335083
C:\Users\cware\Desktop\Steller25Nov\TagTesting25Nov2013\M9.DSG	11-1-2013	14:54:10	194001.000000	3880.020000	0.003906	0.800781	-0.523438	0.067890	-0.270642	0.453211	40.802002	19.607544	-17.547607
C:\Users\cware\Desktop\Steller25Nov\TagTesting25Nov2013\M9.DSG	11-1-2013	14:54:10	194002.000000	3880.040000	0.070313	0.890625	-0.566406	0.065138	-0.266972	0.455963	29.602051	7.400513	-17.318726
C:\Users\cware\Desktop\Steller25Nov\TagTesting25Nov2013\M9.DSG	11-1-2013	14:54:10	194003.000000	3880.060000	0.113281	0.886719	-0.679688	0.063303	-0.257798	0.465138	44.296265	-3.616333	-17.333984
C:\Users\cware\Desktop\Steller25Nov\TagTesting25Nov2013\M9.DSG	11-1-2013	14:54:10	194004.000000	3880.080000	0.042969	0.890625	-0.507813	0.062385	-0.252294	0.468807	36.819458	3.448486	-21.316528
C:\Users\cware\Desktop\Steller25Nov\TagTesting25Nov2013\M9.DSG	11-1-2013	14:54:10	194005.000000	3880.100000	0.203125	0.855469	-0.636719	0.060550	-0.243119	0.476147	43.319702	-24.246216	-18.829346
C:\Users\cware\Desktop\Steller25Nov\TagTesting25Nov2013\M9.DSG	11-1-2013	14:54:10	194006.000000	3880.120000	-0.042969	0.882813	-0.656250	0.060550	-0.237615	0.481651	40.283203	7.598877	-18.203735
C:\Users\cware\Desktop\Steller25Nov\TagTesting25Nov2013\M9.DSG	11-1-2013	14:54:10	194007.000000	3880.140000	0.027344	0.757813	-0.691406	0.056881	-0.231193	0.488073	19.241333	20.843506	-16.387939
C:\Users\cware\Desktop\Steller25Nov\TagTesting25Nov2013\M9.DSG	11-1-2013	14:54:10	194008.000000	3880.160000	0.128906	0.851563	-0.574219	0.055963	-0.224771	0.491743	25.329590	-31.875610	-17.669678
C:\Users\cware\Desktop\Steller25Nov\TagTesting25Nov2013\M9.DSG	11-1-2013	14:54:10	194009.000000	3880.180000	0.085938	0.781250	-0.640625	0.055963	-0.219266	0.496330	22.293091	1.007080	-13.473511
C:\Users\cware\Desktop\Steller25Nov\TagTesting25Nov2013\M9.DSG	11-1-2013	14:54:10	194010.000000	3880.200000	0.128906	0.859375	-0.726563	0.055963	-0.215596	0.499083	15.274048	-5.691528	-14.984131
C:\Users\cware\Desktop\Steller25Nov\TagTesting25Nov2013\M9.DSG	11-1-2013	14:54:10	194011.000000	3880.220000	0.125000	0.800781	-0.675781	0.055963	-0.210092	0.502752	10.696411	0.411987	-15.823364
C:\Users\cware\Desktop\Steller25Nov\TagTesting25Nov2013\M9.DSG	11-1-2013	14:54:10	194012.000000	3880.240000	0.148438	0.781250	-0.628906	0.055046	-0.208257	0.505505	2.990723	-23.117065	-19.271851
C:\Users\cware\Desktop\Steller25Nov\TagTesting25Nov2013\M9.DSG	11-1-2013	14:54:10	194013.000000	3880.260000	0.042969	0.761719	-0.722656	0.055963	-0.204587	0.507339	3.753662	0.350952	-20.370483
C:\Users\cware\Desktop\Steller25Nov\TagTesting25Nov2013\M9.DSG	11-1-2013	14:54:10	194014.000000	3880.280000	0.042969	0.734375	-0.707031	0.054128	-0.202752	0.509174	6.210327	0.595093	-9.445190
C:\Users\cware\Desktop\Steller25Nov\TagTesting25Nov2013\M9.DSG	11-1-2013	14:54:10	194015.000000	3880.300000	0.125000	0.734375	-0.656250	0.053211	-0.200917	0.510092	0.198364	-8.819580	-10.375977
C:\Users\cware\Desktop\Steller25Nov\TagTesting25Nov2013\M9.DSG	11-1-2013	14:54:10	194016.000000	3880.320000	-0.042969	0.742188	-0.781250	0.050459	-0.200000	0.510092	-5.477905	-2.578735	-10.925293
C:\Users\cware\Desktop\Steller25Nov\TagTesting25Nov2013\M9.DSG	11-1-2013	14:54:10	194017.000000	3880.340000	0.164063	0.750000	-0.675781	0.051376	-0.200000	0.511009	-15.884399	-14.190674	-7.019043
C:\Users\cware\Desktop\Steller25Nov\TagTesting25Nov2013\M9.DSG	11-1-2013	14:54:10	194018.000000	3880.360000	0.078125	0.808594	-0.675781	0.051376	-0.201835	0.510092	-10.757446	-20.172119	-15.472412
C:\Users\cware\Desktop\Steller25Nov\TagTesting25Nov2013\M9.DSG	11-1-2013	14:54:10	194019.000000	3880.380000	0.046875	0.800781	-0.730469	0.052294	-0.202752	0.508257	-25.039673	3.051758	-12.756348
C:\Users\cware\Desktop\Steller25Nov\TagTesting25Nov2013\M9.DSG	11-1-2013	14:54:10	194020.000000	3880.400000	0.203125	0.804688	-0.679688	0.053211	-0.204587	0.506422	-23.925781	-11.474609	-10.559082
C:\Users\cware\Desktop\Steller25Nov\TagTesting25Nov2013\M9.DSG	11-1-2013	14:54:10	194021.000000	3880.420000	0.003906	0.734375	-0.722656	0.053211	-0.206422	0.505505	-29.800415	-7.263184	-10.238647
C:\Users\cware\Desktop\Steller25Nov\TagTesting25Nov2013\M9.DSG	11-1-2013	14:54:10	194022.000000	3880.440000	0.140625	0.753906	-0.664063	0.052294	-0.210092	0.500917	-31.295776	-9.658813	-3.829956
C:\Users\cware\Desktop\Steller25Nov\TagTesting25Nov2013\M9.DSG	11-1-2013	14:54:10	194023.000000	3880.460000	0.140625	0.757813	-0.582031	0.054128	-0.215596	0.499083	-36.102295	-24.841309	-10.406494
C:\Users\cware\Desktop\Steller25Nov\TagTesting25Nov2013\M9.DSG	11-1-2013	14:54:10	194024.000000	3880.480000	0.089844	0.757813	-0.609375	0.055046	-0.221101	0.493578	-41.702271	-18.569946	-9.063721
C:\Users\cware\Desktop\Steller25Nov\TagTesting25Nov2013\M9.DSG	11-1-2013	14:54:10	194025.000000	3880.500000	0.144531	0.851563	-0.597656	0.055963	-0.224771	0.490826	-40.435791	-13.595581	-4.074097
C:\Users\cware\Desktop\Steller25Nov\TagTesting25Nov2013\M9.DSG	11-1-2013	14:54:10	194026.000000	3880.520000	0.144531	0.851563	-0.597656	0.056881	-0.233028	0.485321	-43.243408	-10.894775	-7.751465
C:\Users\cware\Desktop\Steller25Nov\TagTesting25Nov2013\M9.DSG	11-1-2013	14:54:10	194027.000000	3880.540000	0.156250	0.839844	-0.601563	0.057798	-0.235780	0.480734	-50.430298	-12.619019	0.122070
C:\Users\cware\Desktop\Steller25Nov\TagTesting25Nov2013\M9.DSG	11-1-2013	14:54:10	194028.000000	3880.560000	-0.003906	0.863281	-0.722656	0.058716	-0.241284	0.477982	-51.925659	3.204346	-5.844116
C:\Users\cware\Desktop\Steller25Nov\TagTesting25Nov2013\M9.DSG	11-1-2013	14:54:10	194029.000000	3880.580000	0.269531	0.839844	-0.539063	0.057798	-0.250459	0.468807	-58.578491	-25.634766	-10.742188
C:\Users\cware\Desktop\Steller25Nov\TagTesting25Nov2013\M9.DSG	11-1-2013	14:54:10	194030.000000	3880.600000	0.035156	0.839844	-0.613281	0.060550	-0.255963	0.463303	-64.025879	-5.538940	-7.019043
C:\Users\cware\Desktop\Steller25Nov\TagTesting25Nov2013\M9.DSG	11-1-2013	14:54:10	194031.000000	3880.620000	0.183594	0.910156	-0.539063	0.058716	-0.266972	0.452294	-58.242798	-29.937744	-8.590698
C:\Users\cware\Desktop\Steller25Nov\TagTesting25Nov2013\M9.DSG	11-1-2013	14:54:10	194032.000000	3880.640000	0.078125	0.843750	-0.550781	0.060550	-0.271560	0.448624	-66.879272	-13.641357	-6.515503
C:\Users\cware\Desktop\Steller25Nov\TagTesting25Nov2013\M9.DSG	11-1-2013	14:54:10	194033.000000	3880.660000	0.160156	0.832031	-0.414063	0.060550	-0.282569	0.435780	-66.116333	-31.845093	-4.364014
C:\Users\cware\Desktop\Steller25Nov\TagTesting25Nov2013\M9.DSG	11-1-2013	14:54:10	194034.000000	3880.680000	-0.046875	0.921875	-0.582031	0.063303	-0.286239	0.430275	-61.920166	3.616333	0.061035
C:\Users\cware\Desktop\Steller25Nov\TagTesting25Nov2013\M9.DSG	11-1-2013	14:54:10	194035.000000	3880.700000	0.160156	0.894531	-0.382813	0.064220	-0.300000	0.417431	-81.787109	-4.776001	-5.035400
C:\Users\cware\Desktop\Steller25Nov\TagTesting25Nov2013\M9.DSG	11-1-2013	14:54:10	194036.000000	3880.720000	0.031250	0.937500	-0.406250	0.065138	-0.304587	0.410092	-75.744629	-11.016846	-0.076294
C:\Users\cware\Desktop\Steller25Nov\TagTesting25Nov2013\M9.DSG	11-1-2013	14:54:10	194037.000000	3880.740000	0.058594	0.929688	-0.554688	0.065138	-0.316514	0.395413	-77.636719	-10.757446	-4.089355
C:\Users\cware\Desktop\Steller25Nov\TagTesting25Nov2013\M9.DSG	11-1-2013	14:54:10	194038.000000	3880.760000	0.117188	0.957031	-0.339844	0.066055	-0.323853	0.387156	-92.773438	-13.351440	-5.691528
C:\Users\cware\Desktop\Steller25Nov\TagTesting25Nov2013\M9.DSG	11-1-2013	14:54:10	194039.000000	3880.780000	0.105469	0.988281	-0.285156	0.066972	-0.334862	0.369725	-79.910278	-12.222290	-1.159668
C:\Users\cware\Desktop\Steller25Nov\TagTesting25Nov2013\M9.DSG	11-1-2013	14:54:10	194040.000000	3880.800000	0.093750	0.980469	-0.343750	0.067890	-0.340367	0.362385	-74.432373	-19.683838	-2.609253
C:\Users\cware\Desktop\Steller25Nov\TagTesting25Nov2013\M9.DSG	11-1-2013	14:54:10	194041.000000	3880.820000	0.082031	1.011719	-0.375000	0.069725	-0.352294	0.345872	-102.554321	-2.151489	-6.591797
C:\Users\cware\Desktop\Steller25Nov\TagTesting25Nov2013\M9.DSG	11-1-2013	14:54:10	194042.000000	3880.840000	0.066406	0.976563	-0.246094	0.068807	-0.356881	0.334862	-87.600708	-20.782471	-3.204346
C:\Users\cware\Desktop\Steller25Nov\TagTesting25Nov2013\M9.DSG	11-1-2013	14:54:10	194043.000000	3880.860000	0.058594	0.980469	-0.210938	0.071560	-0.366055	0.311009	-79.666138	-12.756348	1.174927
C:\Users\cware\Desktop\Steller25Nov\TagTesting25Nov2013\M9.DSG	11-1-2013	14:54:10	194044.000000	3880.880000	0.082031	1.019531	-0.265625	0.071560	-0.370642	0.307339	-81.176758	-19.393921	-2.166748
C:\Users\cware\Desktop\Steller25Nov\TagTesting25Nov2013\M9.DSG	11-1-2013	14:54:10	194045.000000	3880.900000	0.046875	1.050781	-0.265625	0.073394	-0.379817	0.289908	-81.207275	-11.062622	1.464844
C:\Users\cware\Desktop\Steller25Nov\TagTesting25Nov2013\M9.DSG	11-1-2013	14:54:10	194046.000000	3880.920000	0.183594	1.082031	-0.125000	0.073394	-0.382569	0.281651	-75.653076	-14.328003	2.319336
C:\Users\cware\Desktop\Steller25Nov\TagTesting25Nov2013\M9.DSG	11-1-2013	14:54:10	194047.000000	3880.940000	0.089844	1.042969	-0.128906	0.075229	-0.390826	0.265138	-78.369141	-4.791260	-4.028320
C:\Users\cware\Desktop\Steller25Nov\TagTesting25Nov2013\M9.DSG	11-1-2013	14:54:10	194048.000000	3880.960000	0.015625	1.050781	-0.164063	0.074312	-0.393578	0.256881	-78.475952	-10.971069	-1.083374
C:\Users\cware\Desktop\Steller25Nov\TagTesting25Nov2013\M9.DSG	11-1-2013	14:54:10	194049.000000	3880.980000	0.089844	1.105469	-0.117188	0.076147	-0.399083	0.240367	-63.201904	-15.838623	-3.036499
C:\Users\cware\Desktop\Steller25Nov\TagTesting25Nov2013\M9.DSG	11-1-2013	14:54:10	194050.000000	3881.000000	0.085938	1.078125	-0.074219	0.076147	-0.401835	0.233028	-54.946899	-18.920898	-3.173828
C:\Users\cware\Desktop\Steller25Nov\TagTesting25Nov2013\M9.DSG	11-1-2013	14:54:10	194051.000000	3881.020000	0.054688	1.062500	-0.058594	0.077982	-0.403670	0.225688	-69.580078	-8.850098	-2.334595
C:\Users\cware\Desktop\Steller25Nov\TagTesting25Nov2013\M9.DSG	11-1-2013	14:54:10	194052.000000	3881.040000	0.019531	1.082031	-0.167969	0.078899	-0.407339	0.213761	-65.826416	-8.377075	-0.198364
C:\Users\cware\Desktop\Steller25Nov\TagTesting25Nov2013\M9.DSG	11-1-2013	14:54:10	194053.000000	3881.060000	0.089844	1.105469	0.039063	0.079817	-0.410092	0.206422	-43.945313	-25.512695	-2.532959
C:\Users\cware\Desktop\Steller25Nov\TagTesting25Nov2013\M9.DSG	11-1-2013	14:54:10	194054.000000	3881.080000	0.117188	1.113281	0.031250	0.081651	-0.412844	0.196330	-39.916992	-11.947632	2.182007
C:\Users\cware\Desktop\Steller25Nov\TagTesting25Nov2013\M9.DSG	11-1-2013	14:54:10	194055.000000	3881.100000	0.019531	1.074219	-0.074219	0.081651	-0.413761	0.191743	-41.259766	-12.374878	-3.173828
C:\Users\cware\Desktop\Steller25Nov\TagTesting25Nov2013\M9.DSG	11-1-2013	14:54:10	194056.000000	3881.120000	0.062500	1.085938	-0.070313	0.082569	-0.415596	0.184404	-32.241821	-25.222778	-1.464844
C:\Users\cware\Desktop\Steller25Nov\TagTesting25Nov2013\M9.DSG	11-1-2013	14:54:10	194057.000000	3881.140000	0.015625	1.054688	-0.113281	0.084404	-0.415596	0.183486	-25.421143	-38.909912	-8.102417
C:\Users\cware\Desktop\Steller25Nov\TagTesting25Nov2013\M9.DSG	11-1-2013	14:54:10	194058.000000	3881.160000	-0.007813	1.148438	-0.128906	0.084404	-0.416514	0.179817	-22.827148	-41.992188	-14.099121
C:\Users\cware\Desktop\Steller25Nov\TagTesting25Nov2013\M9.DSG	11-1-2013	14:54:10	194059.000000	3881.180000	-0.007813	1.113281	-0.210938	0.084404	-0.416514	0.177064	-29.617310	-44.265747	-9.262085
C:\Users\cware\Desktop\Steller25Nov\TagTesting25Nov2013\M9.DSG	11-1-2013	14:54:10	194060.000000	3881.200000	-0.121094	1.113281	-0.265625	0.086239	-0.417431	0.177064	-23.269653	-32.562256	-5.249023
C:\Users\cware\Desktop\Steller25Nov\TagTesting25Nov2013\M9.DSG	11-1-2013	14:54:10	194061.000000	3881.220000	-0.238281	1.050781	-0.128906	0.087156	-0.418349	0.174312	-25.955200	2.578735	3.265381
C:\Users\cware\Desktop\Steller25Nov\TagTesting25Nov2013\M9.DSG	11-1-2013	14:54:10	194062.000000	3881.240000	-0.199219	0.996094	-0.050781	0.087156	-0.419266	0.168807	-22.521973	28.274536	-0.320435
C:\Users\cware\Desktop\Steller25Nov\TagTesting25Nov2013\M9.DSG	11-1-2013	14:54:10	194063.000000	3881.260000	-0.023438	0.984375	-0.117188	0.084404	-0.418349	0.166055	-0.640869	27.664185	-4.074097
C:\Users\cware\Desktop\Steller25Nov\TagTesting25Nov2013\M9.DSG	11-1-2013	14:54:10	194064.000000	3881.280000	0.199219	0.953125	-0.265625	0.084404	-0.418349	0.165138	2.227783	0.518799	-9.979248
C:\Users\cware\Desktop\Steller25Nov\TagTesting25Nov2013\M9.DSG	11-1-2013	14:54:10	194065.000000	3881.300000	0.125000	0.921875	-0.203125	0.083486	-0.419266	0.164220	-23.818970	32.012939	-2.136230
C:\Users\cware\Desktop\Steller25Nov\TagTesting25Nov2013\M9.DSG	11-1-2013	14:54:10	194066.000000	3881.320000	0.292969	0.945313	-0.171875	0.081651	-0.419266	0.160550	-32.180786	31.723022	7.568359
C:\Users\cware\Desktop\Steller25Nov\TagTesting25Nov2013\M9.DSG	11-1-2013	14:54:10	194067.000000	3881.340000	0.449219	0.996094	-0.207031	0.085321	-0.420183	0.150459	-31.967163	17.120361	16.189575
C:\Users\cware\Desktop\Steller25Nov\TagTesting25Nov2013\M9.DSG	11-1-2013	14:54:10	194068.000000	3881.360000	0.406250	1.011719	-0.332031	0.087156	-0.424771	0.149541	-25.085449	45.959473	11.856079
C:\Users\cware\Desktop\Steller25Nov\TagTesting25Nov2013\M9.DSG	11-1-2013	14:54:10	194069.000000	3881.380000	0.468750	0.921875	-0.316406	0.088991	-0.422018	0.139450	-16.113281	61.553955	8.651733
C:\Users\cware\Desktop\Steller25Nov\TagTesting25Nov2013\M9.DSG	11-1-2013	14:54:10	194070.000000	3881.400000	0.707031	0.906250	-0.320313	0.090826	-0.424771	0.135780	-14.083862	53.741455	-3.570557
C:\Users\cware\Desktop\Steller25Nov\TagTesting25Nov2013\M9.DSG	11-1-2013	14:54:10	194071.000000	3881.420000	0.707031	0.781250	-0.355469	0.088991	-0.424771	0.129358	-13.458252	59.921265	-8.895874
C:\Users\cware\Desktop\Steller25Nov\TagTesting25Nov2013\M9.DSG	11-1-2013	14:54:10	194072.000000	3881.440000	0.804688	0.777344	-0.292969	0.087156	-0.423853	0.126606	-18.142700	45.410156	-2.105713
C:\Users\cware\Desktop\Steller25Nov\TagTesting25Nov2013\M9.DSG	11-1-2013	14:54:10	194073.000000	3881.460000	0.636719	0.738281	-0.355469	0.087156	-0.424771	0.120183	-10.818481	49.957275	3.387451
C:\Users\cware\Desktop\Steller25Nov\TagTesting25Nov2013\M9.DSG	11-1-2013	14:54:10	194074.000000	3881.480000	0.558594	0.804688	-0.285156	0.086239	-0.424771	0.118349	-15.060425	34.088135	0.900269
C:\Users\cware\Desktop\Steller25Nov\TagTesting25Nov2013\M9.DSG	11-1-2013	14:54:10	194075.000000	3881.500000	0.468750	0.910156	-0.242188	0.089908	-0.425688	0.112844	-10.452271	13.809204	5.859375
C:\Users\cware\Desktop\Steller25Nov\TagTesting25Nov2013\M9.DSG	11-1-2013	14:54:10	194076.000000	3881.520000	0.480469	1.023438	-0.125000	0.088991	-0.424771	0.112844	-3.982544	30.441284	3.067017
C:\Users\cware\Desktop\Steller25Nov\TagTesting25Nov2013\M9.DSG	11-1-2013	14:54:10	194077.000000	3881.540000	0.441406	1.187500	-0.105469	0.090826	-0.425688	0.109174	-0.106812	21.652222	-4.714966
C:\Users\cware\Desktop\Steller25Nov\TagTesting25Nov2013\M9.DSG	11-1-2013	14:54:10	194078.000000	3881.560000	0.398438	1.140625	0.042969	0.089908	-0.425688	0.110092	6.774902	14.816284	-5.844116
C:\Users\cware\Desktop\Steller25Nov\TagTesting25Nov2013\M9.DSG	11-1-2013	14:54:10	194079.000000	3881.580000	0.234375	1.144531	0.164063	0.088991	-0.425688	0.117431	27.282715	-8.407593	-4.226685
C:\Users\cware\Desktop\Steller25Nov\TagTesting25Nov2013\M9.DSG	11-1-2013	14:54:10	194080.000000	3881.600000	0.234375	1.144531	0.164063	0.090826	-0.425688	0.121101	15.136719	20.553589	-0.732422
C:\Users\cware\Desktop\Steller25Nov\TagTesting25Nov2013\M9.DSG	11-1-2013	14:54:10	194081.000000	3881.620000	-0.007813	1.078125	-0.054688	0.091743	-0.425688	0.127523	24.749756	8.224487	4.455566
C:\Users\cware\Desktop\Steller25Nov\TagTesting25Nov2013\M9.DSG	11-1-2013	14:54:10	194082.000000	3881.640000	0.175781	1.074219	0.144531	0.092661	-0.424771	0.130275	32.424927	-13.290405	0.610352
C:\Users\cware\Desktop\Steller25Nov\TagTesting25Nov2013\M9.DSG	11-1-2013	14:54:10	194083.000000	3881.660000	-0.050781	1.066406	0.039063	0.093578	-0.423853	0.142202	46.463013	-0.885010	5.187988
C:\Users\cware\Desktop\Steller25Nov\TagTesting25Nov2013\M9.DSG	11-1-2013	14:54:10	194084.000000	3881.680000	0.011719	1.019531	0.042969	0.096330	-0.422018	0.149541	45.761108	-18.905640	1.190186
C:\Users\cware\Desktop\Steller25Nov\TagTesting25Nov2013\M9.DSG	11-1-2013	14:54:10	194085.000000	3881.700000	-0.093750	1.042969	-0.066406	0.098165	-0.421101	0.165138	40.557861	-12.939453	-3.570557
C:\Users\cware\Desktop\Steller25Nov\TagTesting25Nov2013\M9.DSG	11-1-2013	14:54:10	194086.000000	3881.720000	-0.152344	1.054688	-0.062500	0.098165	-0.420183	0.172477	49.911499	-18.280029	1.220703
C:\Users\cware\Desktop\Steller25Nov\TagTesting25Nov2013\M9.DSG	11-1-2013	14:54:10	194087.000000	3881.740000	-0.117188	0.984375	-0.125000	0.099083	-0.418349	0.185321	33.096313	-0.579834	1.235962
C:\Users\cware\Desktop\Steller25Nov\TagTesting25Nov2013\M9.DSG	11-1-2013	14:54:10	194088.000000	3881.760000	-0.144531	1.054688	-0.128906	0.099083	-0.416514	0.190826	37.261963	25.573730	-2.532959
C:\Users\cware\Desktop\Steller25Nov\TagTesting25Nov2013\M9.DSG	11-1-2013	14:54:10	194089.000000	3881.780000	0.031250	1.039063	0.046875	0.097248	-0.417431	0.197248	34.591675	4.455566	-4.089355
C:\Users\cware\Desktop\Steller25Nov\TagTesting25Nov2013\M9.DSG	11-1-2013	14:54:10	194090.000000	3881.800000	0.023438	0.968750	-0.031250	0.099083	-0.412844	0.208257	51.925659	38.192749	-0.381470
C:\Users\cware\Desktop\Steller25Nov\TagTesting25Nov2013\M9.DSG	11-1-2013	14:54:10	194091.000000	3881.820000	0.144531	1.035156	-0.078125	0.097248	-0.411009	0.214679	47.515869	-22.583008	-13.809204
C:\Users\cware\Desktop\Steller25Nov\TagTesting25Nov2013\M9.DSG	11-1-2013	14:54:10	194092.000000	3881.840000	0.089844	0.988281	0.007813	0.096330	-0.406422	0.228440	41.473389	-21.804810	-11.322021
C:\Users\cware\Desktop\Steller25Nov\TagTesting25Nov2013\M9.DSG	11-1-2013	14:54:10	194093.000000	3881.860000	-0.019531	1.031250	-0.195313	0.096330	-0.403670	0.235780	37.185669	9.475708	-11.489868
C:\Users\cware\Desktop\Steller25Nov\TagTesting25Nov2013\M9.DSG	11-1-2013	14:54:10	194094.000000	3881.880000	-0.046875	1.011719	-0.109375	0.096330	-0.400000	0.248624	52.230835	-8.514404	-5.813599
C:\Users\cware\Desktop\Steller25Nov\TagTesting25Nov2013\M9.DSG	11-1-2013	14:54:10	194095.000000	3881.900000	-0.074219	1.027344	-0.238281	0.096330	-0.397248	0.256881	47.012329	7.339478	-7.827759
C:\Users\cware\Desktop\Steller25Nov\TagTesting25Nov2013\M9.DSG	11-1-2013	14:54:10	194096.000000	3881.920000	0.007813	0.933594	-0.226563	0.094495	-0.393578	0.270642	58.151245	27.328491	-3.143311
C:\Users\cware\Desktop\Steller25Nov\TagTesting25Nov2013\M9.DSG	11-1-2013	14:54:10	194097.000000	3881.940000	0.007813	1.062500	-0.183594	0.091743	-0.388991	0.277064	46.859741	1.174927	-18.737793
C:\Users\cware\Desktop\Steller25Nov\TagTesting25Nov2013\M9.DSG	11-1-2013	14:54:10	194098.000000	3881.960000	0.078125	1.058594	-0.203125	0.088991	-0.383486	0.289908	45.684814	-2.990723	-21.667480
C:\Users\cware\Desktop\Steller25Nov\TagTesting25Nov2013\M9.DSG	11-1-2013	14:54:10	194099.000000	3881.980000	0.070313	1.062500	-0.152344	0.088991	-0.380734	0.296330	46.401978	5.615234	-14.999390
C:\Users\cware\Desktop\Steller25Nov\TagTesting25Nov2013\M9.DSG	11-1-2013	14:54:10	194100.000000	3882.000000	-0.054688	1.015625	-0.410156	0.085321	-0.372477	0.311927	47.882080	2.563477	-14.862061
C:\Users\cware\Desktop\Steller25Nov\TagTesting25Nov2013\M9.DSG	11-1-2013	14:54:10	194101.000000	3882.020000	0.046875	1.066406	-0.253906	0.086239	-0.369725	0.319266	47.744751	12.878418	-13.717651
C:\Users\cware\Desktop\Steller25Nov\TagTesting25Nov2013\M9.DSG	11-1-2013	14:54:10	194102.000000	3882.040000	-0.082031	1.015625	-0.371094	0.085321	-0.363303	0.331193	40.893555	14.617920	-17.318726
C:\Users\cware\Desktop\Steller25Nov\TagTesting25Nov2013\M9.DSG	11-1-2013	14:54:10	194103.000000	3882.060000	0.027344	1.062500	-0.398438	0.082569	-0.357798	0.337615	55.007935	2.578735	-11.703491
C:\Users\cware\Desktop\Steller25Nov\TagTesting25Nov2013\M9.DSG	11-1-2013	14:54:10	194104.000000	3882.080000	0.125000	0.933594	-0.320313	0.079817	-0.355963	0.344037	44.723511	4.196167	-14.633179
C:\Users\cware\Desktop\Steller25Nov\TagTesting25Nov2013\M9.DSG	11-1-2013	14:54:10	194105.000000	3882.100000	0.070313	0.976563	-0.343750	0.079817	-0.346789	0.358716	53.131104	4.592896	-10.223389
C:\Users\cware\Desktop\Steller25Nov\TagTesting25Nov2013\M9.DSG	11-1-2013	14:54:10	194106.000000	3882.120000	0.070313	0.976563	-0.343750	0.077982	-0.343119	0.364220	51.895142	-6.942749	-13.473511
C:\Users\cware\Desktop\Steller25Nov\TagTesting25Nov2013\M9.DSG	11-1-2013	14:54:10	194107.000000	3882.140000	0.000000	1.031250	-0.363281	0.077982	-0.334862	0.376147	49.270630	1.464844	-14.114380
C:\Users\cware\Desktop\Steller25Nov\TagTesting25Nov2013\M9.DSG	11-1-2013	14:54:10	194108.000000	3882.160000	-0.007813	0.933594	-0.437500	0.075229	-0.329358	0.383486	55.480957	-6.347656	-12.084961
C:\Users\cware\Desktop\Steller25Nov\TagTesting25Nov2013\M9.DSG	11-1-2013	14:54:10	194109.000000	3882.180000	0.039063	0.960938	-0.531250	0.074312	-0.320183	0.396330	54.122925	6.591797	-11.230469
C:\Users\cware\Desktop\Steller25Nov\TagTesting25Nov2013\M9.DSG	11-1-2013	14:54:10	194110.000000	3882.200000	0.050781	0.949219	-0.425781	0.073394	-0.314679	0.401835	50.506592	6.057739	-16.586304
C:\Users\cware\Desktop\Steller25Nov\TagTesting25Nov2013\M9.DSG	11-1-2013	14:54:10	194111.000000	3882.220000	0.050781	0.929688	-0.488281	0.071560	-0.304587	0.416514	52.841187	-24.230957	-18.341064
C:\Users\cware\Desktop\Steller25Nov\TagTesting25Nov2013\M9.DSG	11-1-2013	14:54:10	194112.000000	3882.240000	0.011719	0.875000	-0.578125	0.071560	-0.299083	0.422018	57.174683	-4.348755	-12.680054
C:\Users\cware\Desktop\Steller25Nov\TagTesting25Nov2013\M9.DSG	11-1-2013	14:54:10	194113.000000	3882.260000	0.152344	0.937500	-0.480469	0.069725	-0.288991	0.433028	47.882080	-0.946045	-11.444092
C:\Users\cware\Desktop\Steller25Nov\TagTesting25Nov2013\M9.DSG	11-1-2013	14:54:10	194114.000000	3882.280000	0.007813	0.890625	-0.648438	0.070642	-0.284404	0.439450	50.735474	10.131836	-8.804321
C:\Users\cware\Desktop\Steller25Nov\TagTesting25Nov2013\M9.DSG	11-1-2013	14:54:10	194115.000000	3882.300000	0.093750	0.945313	-0.554688	0.070642	-0.273394	0.451376	44.784546	-19.744873	-13.885498
C:\Users\cware\Desktop\Steller25Nov\TagTesting25Nov2013\M9.DSG	11-1-2013	14:54:10	194116.000000	3882.320000	-0.035156	0.867188	-0.644531	0.070642	-0.267890	0.456881	41.931152	7.675171	-13.732910
C:\Users\cware\Desktop\Steller25Nov\TagTesting25Nov2013\M9.DSG	11-1-2013	14:54:10	194117.000000	3882.340000	0.109375	0.906250	-0.613281	0.067890	-0.257798	0.466972	52.627563	-8.804321	-15.350342
C:\Users\cware\Desktop\Steller25Nov\TagTesting25Nov2013\M9.DSG	11-1-2013	14:54:10	194118.000000	3882.360000	0.027344	0.871094	-0.609375	0.066972	-0.251376	0.471560	51.086426	-20.462036	-13.458252
C:\Users\cware\Desktop\Steller25Nov\TagTesting25Nov2013\M9.DSG	11-1-2013	14:54:10	194119.000000	3882.380000	0.039063	0.851563	-0.664063	0.068807	-0.241284	0.481651	45.120239	-10.543823	-11.001587
C:\Users\cware\Desktop\Steller25Nov\TagTesting25Nov2013\M9.DSG	11-1-2013	14:54:10	194120.000000	3882.400000	-0.015625	0.843750	-0.730469	0.067890	-0.236697	0.486239	46.829224	-4.272461	-10.025024
C:\Users\cware\Desktop\Steller25Nov\TagTesting25Nov2013\M9.DSG	11-1-2013	14:54:10	194121.000000	3882.420000	0.113281	0.882813	-0.671875	0.066055	-0.227523	0.491743	33.874512	-10.025024	-14.953613
C:\Users\cware\Desktop\Steller25Nov\TagTesting25Nov2013\M9.DSG	11-1-2013	14:54:10	194122.000000	3882.440000	0.046875	0.851563	-0.652344	0.065138	-0.223853	0.497248	40.481567	-6.347656	-11.322021
C:\Users\cware\Desktop\Steller25Nov\TagTesting25Nov2013\M9.DSG	11-1-2013	14:54:10	194123.000000	3882.460000	0.082031	0.812500	-0.777344	0.065138	-0.213761	0.503670	41.275024	-7.080078	-10.421753
C:\Users\cware\Desktop\Steller25Nov\TagTesting25Nov2013\M9.DSG	11-1-2013	14:54:10	194124.000000	3882.480000	0.125000	0.855469	-0.695313	0.063303	-0.207339	0.509174	43.624878	3.067017	-10.284424
C:\Users\cware\Desktop\Steller25Nov\TagTesting25Nov2013\M9.DSG	11-1-2013	14:54:10	194125.000000	3882.500000	0.140625	0.812500	-0.640625	0.063303	-0.199083	0.516514	37.857056	-18.692017	-16.174316
C:\Users\cware\Desktop\Steller25Nov\TagTesting25Nov2013\M9.DSG	11-1-2013	14:54:10	194126.000000	3882.520000	0.054688	0.796875	-0.773438	0.066055	-0.194495	0.521101	35.888672	6.286621	-8.544922
C:\Users\cware\Desktop\Steller25Nov\TagTesting25Nov2013\M9.DSG	11-1-2013	14:54:10	194127.000000	3882.540000	0.054688	0.769531	-0.750000	0.066972	-0.187156	0.523853	33.355713	-2.365112	-14.450073
C:\Users\cware\Desktop\Steller25Nov\TagTesting25Nov2013\M9.DSG	11-1-2013	14:54:10	194128.000000	3882.560000	0.027344	0.773438	-0.734375	0.063303	-0.179817	0.528440	26.397705	-0.228882	-14.358521
C:\Users\cware\Desktop\Steller25Nov\TagTesting25Nov2013\M9.DSG	11-1-2013	14:54:10	194129.000000	3882.580000	0.066406	0.734375	-0.761719	0.064220	-0.176147	0.532110	24.246216	-2.578735	-15.884399
C:\Users\cware\Desktop\Steller25Nov\TagTesting25Nov2013\M9.DSG	11-1-2013	14:54:10	194130.000000	3882.600000	0.152344	0.781250	-0.777344	0.064220	-0.167890	0.536697	29.983521	-9.857178	-12.939453
C:\Users\cware\Desktop\Steller25Nov\TagTesting25Nov2013\M9.DSG	11-1-2013	14:54:10	194131.000000	3882.620000	0.035156	0.703125	-0.824219	0.062385	-0.164220	0.538532	23.635864	-5.966187	-15.274048
C:\Users\cware\Desktop\Steller25Nov\TagTesting25Nov2013\M9.DSG	11-1-2013	14:54:10	194132.000000	3882.640000	0.222656	0.718750	-0.726563	0.060550	-0.157798	0.542202	17.776489	-1.724243	-14.709473
C:\Users\cware\Desktop\Steller25Nov\TagTesting25Nov2013\M9.DSG	11-1-2013	14:54:10	194133.000000	3882.660000	0.156250	0.714844	-0.738281	0.059633	-0.154128	0.544037	20.614624	-24.124146	-7.873535
C:\Users\cware\Desktop\Steller25Nov\TagTesting25Nov2013\M9.DSG	11-1-2013	14:54:10	194134.000000	3882.680000	0.035156	0.679688	-0.800781	0.063303	-0.148624	0.549541	11.596680	-2.059937	-10.604858
C:\Users\cware\Desktop\Steller25Nov\TagTesting25Nov2013\M9.DSG	11-1-2013	14:54:10	194135.000000	3882.700000	0.144531	0.664063	-0.746094	0.063303	-0.144954	0.549541	9.384155	-15.960693	-14.419556
C:\Users\cware\Desktop\Steller25Nov\TagTesting25Nov2013\M9.DSG	11-1-2013	14:54:10	194136.000000	3882.720000	0.085938	0.691406	-0.777344	0.062385	-0.141284	0.552294	4.791260	-1.541138	-16.448975
C:\Users\cware\Desktop\Steller25Nov\TagTesting25Nov2013\M9.DSG	11-1-2013	14:54:10	194137.000000	3882.740000	0.218750	0.703125	-0.761719	0.062385	-0.139450	0.552294	-0.015259	-29.907227	-15.182495
C:\Users\cware\Desktop\Steller25Nov\TagTesting25Nov2013\M9.DSG	11-1-2013	14:54:10	194138.000000	3882.760000	0.070313	0.648438	-0.691406	0.066055	-0.138532	0.555046	-0.778198	-19.226074	-8.407593
C:\Users\cware\Desktop\Steller25Nov\TagTesting25Nov2013\M9.DSG	11-1-2013	14:54:10	194139.000000	3882.780000	0.187500	0.652344	-0.687500	0.067890	-0.138532	0.557798	-11.688232	-31.967163	-9.078979
C:\Users\cware\Desktop\Steller25Nov\TagTesting25Nov2013\M9.DSG	11-1-2013	14:54:10	194140.000000	3882.800000	0.050781	0.613281	-0.785156	0.070642	-0.139450	0.557798	-23.895264	-2.532959	-8.834839
C:\Users\cware\Desktop\Steller25Nov\TagTesting25Nov2013\M9.DSG	11-1-2013	14:54:10	194141.000000	3882.820000	0.113281	0.695313	-0.769531	0.072477	-0.140367	0.555963	-15.838623	-27.145386	-11.474609
C:\Users\cware\Desktop\Steller25Nov\TagTesting25Nov2013\M9.DSG	11-1-2013	14:54:10	194142.000000	3882.840000	0.097656	0.691406	-0.628906	0.075229	-0.143119	0.555963	-22.109985	-21.850586	-10.131836
C:\Users\cware\Desktop\Steller25Nov\TagTesting25Nov2013\M9.DSG	11-1-2013	14:54:10	194143.000000	3882.860000	0.023438	0.679688	-0.750000	0.079817	-0.144954	0.555046	-23.559570	-9.262085	-4.318237
C:\Users\cware\Desktop\Steller25Nov\TagTesting25Nov2013\M9.DSG	11-1-2013	14:54:10	194144.000000	3882.880000	0.152344	0.742188	-0.703125	0.079817	-0.148624	0.554128	-33.340454	-21.545410	-5.889893
C:\Users\cware\Desktop\Steller25Nov\TagTesting25Nov2013\M9.DSG	11-1-2013	14:54:10	194145.000000	3882.900000	0.105469	0.738281	-0.609375	0.084404	-0.153211	0.550459	-36.880493	-32.791138	-5.386353
C:\Users\cware\Desktop\Steller25Nov\TagTesting25Nov2013\M9.DSG	11-1-2013	14:54:10	194146.000000	3882.920000	-0.023438	0.738281	-0.703125	0.087156	-0.157798	0.549541	-41.519165	-13.473511	-1.403809
C:\Users\cware\Desktop\Steller25Nov\TagTesting25Nov2013\M9.DSG	11-1-2013	14:54:10	194147.000000	3882.940000	0.144531	0.769531	-0.609375	0.092661	-0.166055	0.545872	-48.522949	-28.213501	-1.998901
C:\Users\cware\Desktop\Steller25Nov\TagTesting25Nov2013\M9.DSG	11-1-2013	14:54:10	194148.000000	3882.960000	0.031250	0.746094	-0.636719	0.096330	-0.171560	0.540367	-49.438477	-38.284302	-2.380371
C:\Users\cware\Desktop\Steller25Nov\TagTesting25Nov2013\M9.DSG	11-1-2013	14:54:10	194149.000000	3882.980000	-0.085938	0.738281	-0.679688	0.100917	-0.182569	0.539450	-50.201416	-28.274536	-4.486084
C:\Users\cware\Desktop\Steller25Nov\TagTesting25Nov2013\M9.DSG	11-1-2013	14:54:10	194150.000000	3883.000000	0.027344	0.781250	-0.656250	0.104587	-0.185321	0.536697	-45.745850	-19.622803	-1.556396
C:\Users\cware\Desktop\Steller25Nov\TagTesting25Nov2013\M9.DSG	11-1-2013	14:54:10	194151.000000	3883.020000	-0.070313	0.777344	-0.648438	0.108257	-0.194495	0.531193	-48.324585	-23.559570	1.754761
C:\Users\cware\Desktop\Steller25Nov\TagTesting25Nov2013\M9.DSG	11-1-2013	14:54:10	194152.000000	3883.040000	-0.058594	0.773438	-0.613281	0.110092	-0.200000	0.528440	-40.863037	-15.716553	-1.647949
C:\Users\cware\Desktop\Steller25Nov\TagTesting25Nov2013\M9.DSG	11-1-2013	14:54:10	194153.000000	3883.060000	0.140625	0.839844	-0.613281	0.114679	-0.208257	0.522936	-41.687012	-22.201538	-0.350952
C:\Users\cware\Desktop\Steller25Nov\TagTesting25Nov2013\M9.DSG	11-1-2013	14:54:10	194154.000000	3883.080000	0.105469	0.925781	-0.589844	0.117431	-0.211009	0.521101	-41.702271	-35.217285	1.495361
C:\Users\cware\Desktop\Steller25Nov\TagTesting25Nov2013\M9.DSG	11-1-2013	14:54:10	194155.000000	3883.100000	-0.121094	0.812500	-0.621094	0.122936	-0.220183	0.514679	-38.711548	-25.329590	-2.685547
C:\Users\cware\Desktop\Steller25Nov\TagTesting25Nov2013\M9.DSG	11-1-2013	14:54:10	194156.000000	3883.120000	-0.031250	0.816406	-0.582031	0.123853	-0.223853	0.511927	-41.122437	-0.152588	1.724243
C:\Users\cware\Desktop\Steller25Nov\TagTesting25Nov2013\M9.DSG	11-1-2013	14:54:10	194157.000000	3883.140000	-0.054688	0.902344	-0.617188	0.128440	-0.231193	0.506422	-37.628174	-27.114868	-1.998901
C:\Users\cware\Desktop\Steller25Nov\TagTesting25Nov2013\M9.DSG	11-1-2013	14:54:10	194158.000000	3883.160000	-0.019531	0.871094	-0.621094	0.129358	-0.234862	0.505505	-26.092529	-22.766113	-1.693726
C:\Users\cware\Desktop\Steller25Nov\TagTesting25Nov2013\M9.DSG	11-1-2013	14:54:10	194159.000000	3883.180000	0.042969	0.882813	-0.589844	0.133028	-0.239450	0.500917	-33.432007	-32.394409	-6.774902
C:\Users\cware\Desktop\Steller25Nov\TagTesting25Nov2013\M9.DSG	11-1-2013	14:54:10	194160.000000	3883.200000	0.042969	0.882813	-0.589844	0.136697	-0.243119	0.498165	-37.963867	-15.457153	-5.554199
C:\Users\cware\Desktop\Steller25Nov\TagTesting25Nov2013\M9.DSG	11-1-2013	14:54:10	194161.000000	3883.220000	0.003906	0.882813	-0.554688	0.139450	-0.249541	0.492661	-32.073975	-31.463623	-1.083374
C:\Users\cware\Desktop\Steller25Nov\TagTesting25Nov2013\M9.DSG	11-1-2013	14:54:10	194162.000000	3883.240000	-0.082031	0.855469	-0.582031	0.142202	-0.252294	0.491743	-26.901245	-12.420654	3.524780
C:\Users\cware\Desktop\Steller25Nov\TagTesting25Nov2013\M9.DSG	11-1-2013	14:54:10	194163.000000	3883.260000	0.062500	0.859375	-0.671875	0.144037	-0.255963	0.488991	-16.510010	-38.818359	-1.495361
C:\Users\cware\Desktop\Steller25Nov\TagTesting25Nov2013\M9.DSG	11-1-2013	14:54:10	194164.000000	3883.280000	-0.152344	0.871094	-0.734375	0.149541	-0.255046	0.487156	-17.044067	-25.558472	0.167847
C:\Users\cware\Desktop\Steller25Nov\TagTesting25Nov2013\M9.DSG	11-1-2013	14:54:10	194165.000000	3883.300000	-0.167969	0.828125	-0.828125	0.153211	-0.257798	0.488073	-16.952515	-39.047241	-8.911133
C:\Users\cware\Desktop\Steller25Nov\TagTesting25Nov2013\M9.DSG	11-1-2013	14:54:10	194166.000000	3883.320000	-0.148438	0.875000	-0.800781	0.157798	-0.259633	0.485321	-27.420044	-36.544800	-9.658813
C:\Users\cware\Desktop\Steller25Nov\TagTesting25Nov2013\M9.DSG	11-1-2013	14:54:10	194167.000000	3883.340000	-0.148438	0.777344	-0.835938	0.162385	-0.261468	0.483486	-48.660278	-43.106079	-7.919312
C:\Users\cware\Desktop\Steller25Nov\TagTesting25Nov2013\M9.DSG	11-1-2013	14:54:10	194168.000000	3883.360000	-0.355469	0.765625	-0.691406	0.166055	-0.270642	0.476147	-44.799805	4.684448	2.075195
C:\Users\cware\Desktop\Steller25Nov\TagTesting25Nov2013\M9.DSG	11-1-2013	14:54:10	194169.000000	3883.380000	-0.261719	0.824219	-0.519531	0.165138	-0.274312	0.471560	-46.463013	25.405884	6.439209
C:\Users\cware\Desktop\Steller25Nov\TagTesting25Nov2013\M9.DSG	11-1-2013	14:54:10	194170.000000	3883.400000	-0.160156	0.878906	-0.671875	0.163303	-0.280734	0.464220	-36.163330	25.955200	6.256104
C:\Users\cware\Desktop\Steller25Nov\TagTesting25Nov2013\M9.DSG	11-1-2013	14:54:10	194171.000000	3883.420000	0.105469	0.890625	-0.777344	0.162385	-0.283486	0.461468	-35.583496	4.882813	-1.159668
C:\Users\cware\Desktop\Steller25Nov\TagTesting25Nov2013\M9.DSG	11-1-2013	14:54:10	194172.000000	3883.440000	-0.023438	0.882813	-0.781250	0.161468	-0.288991	0.455046	-37.780762	37.048340	11.138916
C:\Users\cware\Desktop\Steller25Nov\TagTesting25Nov2013\M9.DSG	11-1-2013	14:54:10	194173.000000	3883.460000	0.136719	0.945313	-0.703125	0.159633	-0.293578	0.451376	-51.467896	23.910522	12.054443
C:\Users\cware\Desktop\Steller25Nov\TagTesting25Nov2013\M9.DSG	11-1-2013	14:54:10	194174.000000	3883.480000	0.292969	0.984375	-0.664063	0.158716	-0.300917	0.441284	-47.210693	33.721924	10.131836
C:\Users\cware\Desktop\Steller25Nov\TagTesting25Nov2013\M9.DSG	11-1-2013	14:54:10	194175.000000	3883.500000	0.433594	0.988281	-0.710938	0.155963	-0.303670	0.437615	-46.432495	32.287598	1.983643
C:\Users\cware\Desktop\Steller25Nov\TagTesting25Nov2013\M9.DSG	11-1-2013	14:54:10	194176.000000	3883.520000	0.460938	0.906250	-0.839844	0.151376	-0.311927	0.427523	-36.865234	33.691406	-4.165649
C:\Users\cware\Desktop\Steller25Nov\TagTesting25Nov2013\M9.DSG	11-1-2013	14:54:10	194177.000000	3883.540000	0.511719	0.824219	-0.820313	0.146789	-0.313761	0.423853	-25.985718	39.123535	-10.070801
C:\Users\cware\Desktop\Steller25Nov\TagTesting25Nov2013\M9.DSG	11-1-2013	14:54:10	194178.000000	3883.560000	0.535156	0.777344	-0.855469	0.143119	-0.317431	0.417431	-26.290894	51.361084	-10.040283
C:\Users\cware\Desktop\Steller25Nov\TagTesting25Nov2013\M9.DSG	11-1-2013	14:54:10	194179.000000	3883.580000	0.507813	0.796875	-0.832031	0.135780	-0.317431	0.412844	-37.200928	60.104370	2.960205
C:\Users\cware\Desktop\Steller25Nov\TagTesting25Nov2013\M9.DSG	11-1-2013	14:54:10	194180.000000	3883.600000	0.503906	0.804688	-0.746094	0.131193	-0.322018	0.411009	-30.105591	20.950317	1.541138
C:\Users\cware\Desktop\Steller25Nov\TagTesting25Nov2013\M9.DSG	11-1-2013	14:54:10	194181.000000	3883.620000	0.488281	0.835938	-0.687500	0.126606	-0.326606	0.400917	-37.307739	36.407471	-8.026123
C:\Users\cware\Desktop\Steller25Nov\TagTesting25Nov2013\M9.DSG	11-1-2013	14:54:10	194182.000000	3883.640000	0.457031	0.871094	-0.687500	0.123853	-0.329358	0.395413	-40.237427	8.697510	-6.622314
C:\Users\cware\Desktop\Steller25Nov\TagTesting25Nov2013\M9.DSG	11-1-2013	14:54:10	194183.000000	3883.660000	0.320313	0.976563	-0.621094	0.121101	-0.333945	0.388991	-30.548096	25.665283	-7.080078
C:\Users\cware\Desktop\Steller25Nov\TagTesting25Nov2013\M9.DSG	11-1-2013	14:54:10	194184.000000	3883.680000	0.394531	1.015625	-0.421875	0.118349	-0.335780	0.385321	-33.355713	11.627197	-7.659912
C:\Users\cware\Desktop\Steller25Nov\TagTesting25Nov2013\M9.DSG	11-1-2013	14:54:10	194185.000000	3883.700000	0.316406	1.042969	-0.425781	0.118349	-0.338532	0.378899	-14.739990	-2.563477	3.585815
C:\Users\cware\Desktop\Steller25Nov\TagTesting25Nov2013\M9.DSG	11-1-2013	14:54:10	194186.000000	3883.720000	0.164063	1.003906	-0.371094	0.118349	-0.340367	0.377982	-20.614624	-0.747681	-3.189087
C:\Users\cware\Desktop\Steller25Nov\TagTesting25Nov2013\M9.DSG	11-1-2013	14:54:10	194187.000000	3883.740000	0.226563	1.050781	-0.371094	0.118349	-0.342202	0.369725	-16.235352	-2.273560	1.037598
C:\Users\cware\Desktop\Steller25Nov\TagTesting25Nov2013\M9.DSG	11-1-2013	14:54:10	194188.000000	3883.760000	-0.128906	1.011719	-0.453125	0.119266	-0.344954	0.371560	-19.332886	21.514893	6.134033
C:\Users\cware\Desktop\Steller25Nov\TagTesting25Nov2013\M9.DSG	11-1-2013	14:54:10	194189.000000	3883.780000	-0.027344	1.000000	-0.488281	0.119266	-0.345872	0.370642	-8.026123	-9.414673	3.326416
C:\Users\cware\Desktop\Steller25Nov\TagTesting25Nov2013\M9.DSG	11-1-2013	14:54:10	194190.000000	3883.800000	0.007813	1.015625	-0.378906	0.119266	-0.345872	0.369725	-2.990723	-3.021240	-3.982544
C:\Users\cware\Desktop\Steller25Nov\TagTesting25Nov2013\M9.DSG	11-1-2013	14:54:10	194191.000000	3883.820000	-0.050781	0.980469	-0.468750	0.121101	-0.345872	0.370642	3.967285	-8.087158	-1.327515
C:\Users\cware\Desktop\Steller25Nov\TagTesting25Nov2013\M9.DSG	11-1-2013	14:54:10	194192.000000	3883.840000	-0.015625	1.050781	-0.402344	0.121101	-0.344954	0.372477	-0.625610	-10.467529	-9.338379
C:\Users\cware\Desktop\Steller25Nov\TagTesting25Nov2013\M9.DSG	11-1-2013	14:54:10	194193.000000	3883.860000	0.000000	1.003906	-0.398438	0.122936	-0.344954	0.372477	-4.837036	-33.615112	-7.781982
C:\Users\cware\Desktop\Steller25Nov\TagTesting25Nov2013\M9.DSG	11-1-2013	14:54:10	194194.000000	3883.880000	-0.136719	0.953125	-0.441406	0.123853	-0.344954	0.373394	-8.926392	0.396729	0.671387
C:\Users\cware\Desktop\Steller25Nov\TagTesting25Nov2013\M9.DSG	11-1-2013	14:54:10	194195.000000	3883.900000	-0.062500	0.917969	-0.363281	0.124771	-0.345872	0.373394	-1.037598	9.902954	12.084961
C:\Users\cware\Desktop\Steller25Nov\TagTesting25Nov2013\M9.DSG	11-1-2013	14:54:10	194196.000000	3883.920000	0.035156	0.988281	-0.332031	0.124771	-0.346789	0.374312	-2.807617	-16.357422	2.288818
C:\Users\cware\Desktop\Steller25Nov\TagTesting25Nov2013\M9.DSG	11-1-2013	14:54:10	194197.000000	3883.940000	-0.203125	0.964844	-0.488281	0.126606	-0.345872	0.373394	-0.656128	9.536743	4.104614
C:\Users\cware\Desktop\Steller25Nov\TagTesting25Nov2013\M9.DSG	11-1-2013	14:54:10	194198.000000	3883.960000	0.023438	0.953125	-0.480469	0.126606	-0.345872	0.373394	2.700806	-7.308960	-6.088257
C:\Users\cware\Desktop\Steller25Nov\TagTesting25Nov2013\M9.DSG	11-1-2013	14:54:10	194199.000000	3883.980000	0.000000	0.988281	-0.238281	0.125688	-0.345872	0.374312	-1.190186	-9.902954	4.272461
C:\Users\cware\Desktop\Steller25Nov\TagTesting25Nov2013\M9.DSG	11-1-2013	14:54:10	194200.000000	3884.000000	0.007813	0.988281	-0.539063	0.128440	-0.344954	0.376147	5.798340	-26.977539	-6.805420
C:\Users\cware\Desktop\Steller25Nov\TagTesting25Nov2013\M9.DSG	11-1-2013	14:54:10	194201.000000	3884.020000	-0.203125	0.953125	-0.511719	0.123853	-0.344037	0.377982	4.577637	29.296875	1.724243
C:\Users\cware\Desktop\Steller25Nov\TagTesting25Nov2013\M9.DSG	11-1-2013	14:54:10	194202.000000	3884.040000	0.117188	1.003906	-0.375000	0.124771	-0.343119	0.379817	16.723633	-15.090942	-5.142212
C:\Users\cware\Desktop\Steller25Nov\TagTesting25Nov2013\M9.DSG	11-1-2013	14:54:10	194203.000000	3884.060000	-0.039063	1.023438	-0.417969	0.125688	-0.341284	0.380734	2.227783	-10.757446	-10.574341
C:\Users\cware\Desktop\Steller25Nov\TagTesting25Nov2013\M9.DSG	11-1-2013	14:54:10	194204.000000	3884.080000	-0.136719	0.972656	-0.480469	0.125688	-0.339450	0.383486	16.830444	-11.108398	-4.241943
C:\Users\cware\Desktop\Steller25Nov\TagTesting25Nov2013\M9.DSG	11-1-2013	14:54:10	194205.000000	3884.100000	-0.121094	0.933594	-0.449219	0.125688	-0.338532	0.387156	6.607056	18.280029	-4.440308
C:\Users\cware\Desktop\Steller25Nov\TagTesting25Nov2013\M9.DSG	11-1-2013	14:54:10	194206.000000	3884.120000	0.109375	0.960938	-0.375000	0.123853	-0.335780	0.389908	9.735107	-2.166748	-2.548218
C:\Users\cware\Desktop\Steller25Nov\TagTesting25Nov2013\M9.DSG	11-1-2013	14:54:10	194207.000000	3884.140000	0.015625	0.957031	-0.433594	0.123853	-0.334862	0.391743	4.882813	6.225586	-6.240845
C:\Users\cware\Desktop\Steller25Nov\TagTesting25Nov2013\M9.DSG	11-1-2013	14:54:10	194208.000000	3884.160000	-0.082031	0.957031	-0.500000	0.123853	-0.333028	0.394495	6.896973	1.251221	-4.562378
C:\Users\cware\Desktop\Steller25Nov\TagTesting25Nov2013\M9.DSG	11-1-2013	14:54:10	194209.000000	3884.180000	-0.070313	0.996094	-0.437500	0.122018	-0.331193	0.396330	17.654419	-5.996704	-2.792358
C:\Users\cware\Desktop\Steller25Nov\TagTesting25Nov2013\M9.DSG	11-1-2013	14:54:10	194210.000000	3884.200000	0.109375	1.015625	-0.484375	0.123853	-0.327523	0.401835	11.550903	-21.835327	-9.704590
C:\Users\cware\Desktop\Steller25Nov\TagTesting25Nov2013\M9.DSG	11-1-2013	14:54:10	194211.000000	3884.220000	-0.128906	0.984375	-0.550781	0.122018	-0.326606	0.402752	13.183594	0.366211	-5.355835
C:\Users\cware\Desktop\Steller25Nov\TagTesting25Nov2013\M9.DSG	11-1-2013	14:54:10	194212.000000	3884.240000	0.058594	0.953125	-0.496094	0.122936	-0.323853	0.408257	19.058228	1.464844	-5.813599
C:\Users\cware\Desktop\Steller25Nov\TagTesting25Nov2013\M9.DSG	11-1-2013	14:54:10	194213.000000	3884.260000	0.027344	0.984375	-0.531250	0.121101	-0.320183	0.411009	15.457153	19.302368	-5.401611
C:\Users\cware\Desktop\Steller25Nov\TagTesting25Nov2013\M9.DSG	11-1-2013	14:54:10	194214.000000	3884.280000	0.027344	0.984375	-0.531250	0.119266	-0.317431	0.414679	15.304565	-1.571655	-12.847900
C:\Users\cware\Desktop\Steller25Nov\TagTesting25Nov2013\M9.DSG	11-1-2013	14:54:10	194215.000000	3884.300000	0.000000	0.941406	-0.589844	0.119266	-0.314679	0.416514	21.423340	7.934570	-9.475708
C:\Users\cware\Desktop\Steller25Nov\TagTesting25Nov2013\M9.DSG	11-1-2013	14:54:10	194216.000000	3884.320000	-0.011719	1.007813	-0.464844	0.116514	-0.310092	0.424771	33.660889	-11.276245	-7.736206
C:\Users\cware\Desktop\Steller25Nov\TagTesting25Nov2013\M9.DSG	11-1-2013	14:54:10	194217.000000	3884.340000	-0.007813	0.957031	-0.562500	0.115596	-0.307339	0.425688	12.100220	26.916504	-12.649536
C:\Users\cware\Desktop\Steller25Nov\TagTesting25Nov2013\M9.DSG	11-1-2013	14:54:10	194218.000000	3884.360000	-0.035156	0.914063	-0.492188	0.113761	-0.306422	0.427523	16.845703	-9.368896	-12.710571
C:\Users\cware\Desktop\Steller25Nov\TagTesting25Nov2013\M9.DSG	11-1-2013	14:54:10	194219.000000	3884.380000	0.019531	0.914063	-0.519531	0.112844	-0.300000	0.433945	19.515991	2.548218	-10.971069
C:\Users\cware\Desktop\Steller25Nov\TagTesting25Nov2013\M9.DSG	11-1-2013	14:54:10	194220.000000	3884.400000	0.066406	0.937500	-0.542969	0.111927	-0.298165	0.435780	11.245728	-28.396606	-18.905640
C:\Users\cware\Desktop\Steller25Nov\TagTesting25Nov2013\M9.DSG	11-1-2013	14:54:10	194221.000000	3884.420000	-0.171875	0.917969	-0.632813	0.112844	-0.294495	0.441284	24.505615	4.150391	-8.041382
C:\Users\cware\Desktop\Steller25Nov\TagTesting25Nov2013\M9.DSG	11-1-2013	14:54:10	194222.000000	3884.440000	-0.042969	0.945313	-0.507813	0.111927	-0.291743	0.443119	20.645142	-0.320435	-13.259888
C:\Users\cware\Desktop\Steller25Nov\TagTesting25Nov2013\M9.DSG	11-1-2013	14:54:10	194223.000000	3884.460000	-0.019531	0.968750	-0.500000	0.109174	-0.287156	0.446789	7.217407	-5.996704	-16.418457
C:\Users\cware\Desktop\Steller25Nov\TagTesting25Nov2013\M9.DSG	11-1-2013	14:54:10	194224.000000	3884.480000	-0.078125	0.929688	-0.542969	0.107339	-0.285321	0.450459	12.603760	34.912109	-14.389038
C:\Users\cware\Desktop\Steller25Nov\TagTesting25Nov2013\M9.DSG	11-1-2013	14:54:10	194225.000000	3884.500000	0.070313	0.933594	-0.597656	0.101835	-0.281651	0.451376	22.628784	0.061035	-17.166138
C:\Users\cware\Desktop\Steller25Nov\TagTesting25Nov2013\M9.DSG	11-1-2013	14:54:10	194226.000000	3884.520000	-0.019531	0.937500	-0.574219	0.100000	-0.278899	0.454128	17.227173	19.348145	-19.836426
C:\Users\cware\Desktop\Steller25Nov\TagTesting25Nov2013\M9.DSG	11-1-2013	14:54:10	194227.000000	3884.540000	0.148438	0.855469	-0.488281	0.098165	-0.272477	0.458716	11.428833	19.149780	-16.342163
C:\Users\cware\Desktop\Steller25Nov\TagTesting25Nov2013\M9.DSG	11-1-2013	14:54:10	194228.000000	3884.560000	0.140625	0.808594	-0.523438	0.095413	-0.271560	0.460550	18.890381	-18.234253	-13.961792
C:\Users\cware\Desktop\Steller25Nov\TagTesting25Nov2013\M9.DSG	11-1-2013	14:54:10	194229.000000	3884.580000	-0.031250	0.777344	-0.675781	0.092661	-0.266972	0.463303	8.132935	6.759644	-13.412476
C:\Users\cware\Desktop\Steller25Nov\TagTesting25Nov2013\M9.DSG	11-1-2013	14:54:10	194230.000000	3884.600000	0.164063	0.859375	-0.582031	0.092661	-0.266055	0.465138	-3.982544	-9.063721	-14.129639
C:\Users\cware\Desktop\Steller25Nov\TagTesting25Nov2013\M9.DSG	11-1-2013	14:54:10	194231.000000	3884.620000	0.054688	0.773438	-0.562500	0.091743	-0.264220	0.466055	4.852295	-6.362915	-12.908936
C:\Users\cware\Desktop\Steller25Nov\TagTesting25Nov2013\M9.DSG	11-1-2013	14:54:10	194232.000000	3884.640000	0.035156	0.851563	-0.648438	0.088991	-0.264220	0.466055	-6.942749	-5.264282	-14.862061
C:\Users\cware\Desktop\Steller25Nov\TagTesting25Nov2013\M9.DSG	11-1-2013	14:54:10	194233.000000	3884.660000	0.097656	0.796875	-0.585938	0.088073	-0.265138	0.465138	-16.113281	-9.475708	-9.490967
C:\Users\cware\Desktop\Steller25Nov\TagTesting25Nov2013\M9.DSG	11-1-2013	14:54:10	194234.000000	3884.680000	0.062500	0.859375	-0.515625	0.088991	-0.265138	0.464220	-17.791748	-16.662598	-6.515503
C:\Users\cware\Desktop\Steller25Nov\TagTesting25Nov2013\M9.DSG	11-1-2013	14:54:10	194235.000000	3884.700000	0.105469	0.839844	-0.542969	0.091743	-0.268807	0.462385	-18.295288	-17.242432	-12.634277
C:\Users\cware\Desktop\Steller25Nov\TagTesting25Nov2013\M9.DSG	11-1-2013	14:54:10	194236.000000	3884.720000	0.101563	0.921875	-0.535156	0.090826	-0.269725	0.461468	-42.907715	-24.230957	-13.870239
C:\Users\cware\Desktop\Steller25Nov\TagTesting25Nov2013\M9.DSG	11-1-2013	14:54:10	194237.000000	3884.740000	-0.066406	0.796875	-0.625000	0.091743	-0.277064	0.454128	-41.137695	-17.379761	-1.434326
C:\Users\cware\Desktop\Steller25Nov\TagTesting25Nov2013\M9.DSG	11-1-2013	14:54:10	194238.000000	3884.760000	0.183594	0.851563	-0.363281	0.092661	-0.279817	0.451376	-43.823242	-32.760620	-7.278442
C:\Users\cware\Desktop\Steller25Nov\TagTesting25Nov2013\M9.DSG	11-1-2013	14:54:10	194239.000000	3884.780000	0.066406	0.890625	-0.453125	0.093578	-0.288991	0.443119	-57.250977	-0.778198	2.090454
C:\Users\cware\Desktop\Steller25Nov\TagTesting25Nov2013\M9.DSG	11-1-2013	14:54:10	194240.000000	3884.800000	0.066406	0.890625	-0.453125	0.095413	-0.292661	0.437615	-61.172485	-32.211304	-4.180908
C:\Users\cware\Desktop\Steller25Nov\TagTesting25Nov2013\M9.DSG	11-1-2013	14:54:10	194241.000000	3884.820000	0.167969	0.906250	-0.335938	0.098165	-0.297248	0.433028	-50.949097	-29.937744	0.045776
C:\Users\cware\Desktop\Steller25Nov\TagTesting25Nov2013\M9.DSG	11-1-2013	14:54:10	194242.000000	3884.840000	-0.113281	0.796875	-0.402344	0.100000	-0.307339	0.422018	-69.381714	-11.840820	3.128052
C:\Users\cware\Desktop\Steller25Nov\TagTesting25Nov2013\M9.DSG	11-1-2013	14:54:10	194243.000000	3884.860000	0.035156	0.867188	-0.421875	0.101835	-0.313761	0.415596	-67.169189	-17.623901	7.095337
C:\Users\cware\Desktop\Steller25Nov\TagTesting25Nov2013\M9.DSG	11-1-2013	14:54:10	194244.000000	3884.880000	0.000000	0.937500	-0.441406	0.105505	-0.322936	0.403670	-58.929443	-14.129639	8.560181
C:\Users\cware\Desktop\Steller25Nov\TagTesting25Nov2013\M9.DSG	11-1-2013	14:54:10	194245.000000	3884.900000	-0.015625	0.894531	-0.406250	0.106422	-0.327523	0.397248	-70.434570	3.234863	0.915527
C:\Users\cware\Desktop\Steller25Nov\TagTesting25Nov2013\M9.DSG	11-1-2013	14:54:10	194246.000000	3884.920000	0.101563	0.894531	-0.281250	0.109174	-0.337615	0.382569	-76.492310	-11.291504	1.892090
C:\Users\cware\Desktop\Steller25Nov\TagTesting25Nov2013\M9.DSG	11-1-2013	14:54:10	194247.000000	3884.940000	0.039063	0.976563	-0.246094	0.111927	-0.342202	0.377064	-62.469482	-26.702881	6.851196
C:\Users\cware\Desktop\Steller25Nov\TagTesting25Nov2013\M9.DSG	11-1-2013	14:54:10	194248.000000	3884.960000	-0.148438	1.031250	-0.398438	0.117431	-0.351376	0.364220	-56.137085	2.792358	6.301880
C:\Users\cware\Desktop\Steller25Nov\TagTesting25Nov2013\M9.DSG	11-1-2013	14:54:10	194249.000000	3884.980000	0.097656	1.027344	-0.304688	0.116514	-0.355046	0.359633	-59.036255	-34.484863	-2.273560
C:\Users\cware\Desktop\Steller25Nov\TagTesting25Nov2013\M9.DSG	11-1-2013	14:54:10	194250.000000	3885.000000	0.003906	0.921875	-0.273438	0.121101	-0.361468	0.346789	-57.968140	-17.364502	4.486084
C:\Users\cware\Desktop\Steller25Nov\TagTesting25Nov2013\M9.DSG	11-1-2013	14:54:10	194251.000000	3885.020000	0.011719	1.085938	-0.226563	0.122018	-0.365138	0.342202	-45.989990	-23.880005	4.516602
C:\Users\cware\Desktop\Steller25Nov\TagTesting25Nov2013\M9.DSG	11-1-2013	14:54:10	194252.000000	3885.040000	-0.003906	1.039063	-0.304688	0.126606	-0.371560	0.332110	-49.758911	-20.339966	4.486084
C:\Users\cware\Desktop\Steller25Nov\TagTesting25Nov2013\M9.DSG	11-1-2013	14:54:10	194253.000000	3885.060000	-0.023438	1.023438	-0.277344	0.128440	-0.374312	0.326606	-47.790527	-10.253906	4.684448
C:\Users\cware\Desktop\Steller25Nov\TagTesting25Nov2013\M9.DSG	11-1-2013	14:54:10	194254.000000	3885.080000	0.003906	1.019531	-0.308594	0.129358	-0.378899	0.318349	-39.489746	-20.996094	0.595093
C:\Users\cware\Desktop\Steller25Nov\TagTesting25Nov2013\M9.DSG	11-1-2013	14:54:10	194255.000000	3885.100000	0.031250	1.054688	-0.273438	0.133028	-0.379817	0.316514	-22.750854	-30.273438	-0.396729
C:\Users\cware\Desktop\Steller25Nov\TagTesting25Nov2013\M9.DSG	11-1-2013	14:54:10	194256.000000	3885.120000	-0.136719	1.039063	-0.378906	0.134862	-0.381651	0.314679	-16.525269	-48.645020	-9.918213
C:\Users\cware\Desktop\Steller25Nov\TagTesting25Nov2013\M9.DSG	11-1-2013	14:54:10	194257.000000	3885.140000	-0.230469	1.019531	-0.550781	0.138532	-0.382569	0.311927	-19.775391	-32.012939	-14.175415
C:\Users\cware\Desktop\Steller25Nov\TagTesting25Nov2013\M9.DSG	11-1-2013	14:54:10	194258.000000	3885.160000	-0.144531	1.023438	-0.550781	0.137615	-0.383486	0.311009	-29.342651	-26.092529	-9.567261
C:\Users\cware\Desktop\Steller25Nov\TagTesting25Nov2013\M9.DSG	11-1-2013	14:54:10	194259.000000	3885.180000	-0.246094	0.988281	-0.464844	0.140367	-0.385321	0.306422	-49.652100	6.256104	12.542725
C:\Users\cware\Desktop\Steller25Nov\TagTesting25Nov2013\M9.DSG	11-1-2013	14:54:10	194260.000000	3885.200000	-0.183594	0.941406	-0.289063	0.141284	-0.388073	0.300000	-56.427002	7.522583	13.717651
C:\Users\cware\Desktop\Steller25Nov\TagTesting25Nov2013\M9.DSG	11-1-2013	14:54:10	194261.000000	3885.220000	-0.234375	0.949219	-0.242188	0.144954	-0.393578	0.288991	-45.684814	20.507813	14.007568
C:\Users\cware\Desktop\Steller25Nov\TagTesting25Nov2013\M9.DSG	11-1-2013	14:54:10	194262.000000	3885.240000	-0.105469	0.976563	-0.339844	0.144037	-0.398165	0.282569	-33.111572	5.111694	4.821777
C:\Users\cware\Desktop\Steller25Nov\TagTesting25Nov2013\M9.DSG	11-1-2013	14:54:10	194263.000000	3885.260000	0.093750	0.960938	-0.410156	0.145872	-0.399083	0.273394	-37.307739	28.594971	7.171631
C:\Users\cware\Desktop\Steller25Nov\TagTesting25Nov2013\M9.DSG	11-1-2013	14:54:10	194264.000000	3885.280000	0.058594	0.925781	-0.375000	0.145872	-0.401835	0.267890	-44.311523	23.132324	7.034302
C:\Users\cware\Desktop\Steller25Nov\TagTesting25Nov2013\M9.DSG	11-1-2013	14:54:10	194265.000000	3885.300000	0.179688	0.949219	-0.375000	0.146789	-0.405505	0.257798	-42.938232	30.670166	11.856079
C:\Users\cware\Desktop\Steller25Nov\TagTesting25Nov2013\M9.DSG	11-1-2013	14:54:10	194266.000000	3885.320000	0.308594	1.050781	-0.359375	0.147706	-0.407339	0.252294	-40.649414	13.427734	8.361816
C:\Users\cware\Desktop\Steller25Nov\TagTesting25Nov2013\M9.DSG	11-1-2013	14:54:10	194267.000000	3885.340000	0.414063	1.093750	-0.535156	0.148624	-0.410092	0.241284	-36.651611	33.996582	-0.213623
C:\Users\cware\Desktop\Steller25Nov\TagTesting25Nov2013\M9.DSG	11-1-2013	14:54:10	194268.000000	3885.360000	0.511719	0.988281	-0.527344	0.146789	-0.411927	0.238532	-31.738281	36.926270	-7.308960
C:\Users\cware\Desktop\Steller25Nov\TagTesting25Nov2013\M9.DSG	11-1-2013	14:54:10	194269.000000	3885.380000	0.484375	0.816406	-0.453125	0.142202	-0.412844	0.229358	-22.537231	51.574707	-10.925293
C:\Users\cware\Desktop\Steller25Nov\TagTesting25Nov2013\M9.DSG	11-1-2013	14:54:10	194270.000000	3885.400000	0.617188	0.796875	-0.441406	0.140367	-0.414679	0.226606	-22.171021	31.570435	-13.748169
C:\Users\cware\Desktop\Steller25Nov\TagTesting25Nov2013\M9.DSG	11-1-2013	14:54:10	194271.000000	3885.420000	0.437500	0.765625	-0.527344	0.137615	-0.415596	0.220183	-27.420044	39.474487	2.624512
C:\Users\cware\Desktop\Steller25Nov\TagTesting25Nov2013\M9.DSG	11-1-2013	14:54:10	194272.000000	3885.440000	0.445313	0.792969	-0.453125	0.135780	-0.415596	0.217431	-23.284912	40.985107	6.271362
C:\Users\cware\Desktop\Steller25Nov\TagTesting25Nov2013\M9.DSG	11-1-2013	14:54:10	194273.000000	3885.460000	0.351563	0.933594	-0.410156	0.134862	-0.418349	0.207339	-35.186768	44.692993	-0.061035
C:\Users\cware\Desktop\Steller25Nov\TagTesting25Nov2013\M9.DSG	11-1-2013	14:54:10	194274.000000	3885.480000	0.277344	0.984375	-0.343750	0.134862	-0.419266	0.203670	-29.006958	47.988892	4.165649
C:\Users\cware\Desktop\Steller25Nov\TagTesting25Nov2013\M9.DSG	11-1-2013	14:54:10	194275.000000	3885.500000	0.394531	1.105469	-0.207031	0.133945	-0.421101	0.196330	-30.929565	17.364502	-5.783081
C:\Users\cware\Desktop\Steller25Nov\TagTesting25Nov2013\M9.DSG	11-1-2013	14:54:10	194276.000000	3885.520000	0.253906	1.093750	-0.132813	0.133945	-0.421101	0.193578	-19.882202	36.880493	-1.586914
C:\Users\cware\Desktop\Steller25Nov\TagTesting25Nov2013\M9.DSG	11-1-2013	14:54:10	194277.000000	3885.540000	0.265625	1.140625	-0.097656	0.132110	-0.422018	0.189908	-10.742188	4.821777	-4.867554
C:\Users\cware\Desktop\Steller25Nov\TagTesting25Nov2013\M9.DSG	11-1-2013	14:54:10	194278.000000	3885.560000	0.257813	1.101563	0.101563	0.131193	-0.421101	0.188991	-13.107300	0.366211	-5.493164
C:\Users\cware\Desktop\Steller25Nov\TagTesting25Nov2013\M9.DSG	11-1-2013	14:54:10	194279.000000	3885.580000	0.085938	1.082031	-0.074219	0.130275	-0.422018	0.188073	-7.827759	4.669189	-8.316040
C:\Users\cware\Desktop\Steller25Nov\TagTesting25Nov2013\M9.DSG	11-1-2013	14:54:10	194280.000000	3885.600000	0.000000	1.140625	-0.085938	0.131193	-0.422018	0.188073	-9.765625	5.569458	-4.394531
C:\Users\cware\Desktop\Steller25Nov\TagTesting25Nov2013\M9.DSG	11-1-2013	14:54:10	194281.000000	3885.620000	0.027344	1.027344	-0.007813	0.130275	-0.422018	0.188073	0.259399	1.770020	-3.860474
C:\Users\cware\Desktop\Steller25Nov\TagTesting25Nov2013\M9.DSG	11-1-2013	14:54:10	194282.000000	3885.640000	0.023438	1.085938	-0.046875	0.132110	-0.422018	0.188073	0.411987	-36.712646	-6.530762
C:\Users\cware\Desktop\Steller25Nov\TagTesting25Nov2013\M9.DSG	11-1-2013	14:54:10	194283.000000	3885.660000	-0.152344	0.945313	-0.082031	0.132110	-0.422018	0.188991	0.396729	-11.047363	-4.928589
C:\Users\cware\Desktop\Steller25Nov\TagTesting25Nov2013\M9.DSG	11-1-2013	14:54:10	194284.000000	3885.680000	-0.039063	1.027344	-0.109375	0.132110	-0.422018	0.191743	-3.128052	-18.936157	-7.446289
C:\Users\cware\Desktop\Steller25Nov\TagTesting25Nov2013\M9.DSG	11-1-2013	14:54:10	194285.000000	3885.700000	-0.128906	1.050781	-0.136719	0.131193	-0.421101	0.192661	-8.239746	-2.746582	-0.442505
C:\Users\cware\Desktop\Steller25Nov\TagTesting25Nov2013\M9.DSG	11-1-2013	14:54:10	194286.000000	3885.720000	-0.171875	1.058594	-0.042969	0.133028	-0.422936	0.194495	10.360718	22.842407	2.044678
C:\Users\cware\Desktop\Steller25Nov\TagTesting25Nov2013\M9.DSG	11-1-2013	14:54:10	194287.000000	3885.740000	-0.191406	0.914063	-0.066406	0.133028	-0.422018	0.193578	-14.144897	27.893066	5.416870
C:\Users\cware\Desktop\Steller25Nov\TagTesting25Nov2013\M9.DSG	11-1-2013	14:54:10	194288.000000	3885.760000	-0.031250	1.027344	-0.097656	0.134862	-0.422936	0.192661	-6.729126	24.581909	2.136230
C:\Users\cware\Desktop\Steller25Nov\TagTesting25Nov2013\M9.DSG	11-1-2013	14:54:10	194289.000000	3885.780000	0.031250	1.011719	-0.039063	0.134862	-0.422936	0.192661	-0.656128	12.756348	2.075195
C:\Users\cware\Desktop\Steller25Nov\TagTesting25Nov2013\M9.DSG	11-1-2013	14:54:10	194290.000000	3885.800000	0.011719	1.003906	-0.085938	0.134862	-0.422936	0.194495	12.847900	-19.165039	-0.289917
C:\Users\cware\Desktop\Steller25Nov\TagTesting25Nov2013\M9.DSG	11-1-2013	14:54:10	194291.000000	3885.820000	-0.054688	0.992188	-0.085938	0.133945	-0.422018	0.195413	-7.339478	25.390625	-4.165649
C:\Users\cware\Desktop\Steller25Nov\TagTesting25Nov2013\M9.DSG	11-1-2013	14:54:10	194292.000000	3885.840000	-0.035156	1.066406	-0.179688	0.134862	-0.421101	0.199083	8.285522	4.257202	-3.219604
C:\Users\cware\Desktop\Steller25Nov\TagTesting25Nov2013\M9.DSG	11-1-2013	14:54:10	194293.000000	3885.860000	-0.070313	0.988281	-0.101563	0.135780	-0.421101	0.199083	1.953125	-7.781982	-3.158569
C:\Users\cware\Desktop\Steller25Nov\TagTesting25Nov2013\M9.DSG	11-1-2013	14:54:10	194294.000000	3885.880000	-0.070313	0.988281	-0.101563	0.134862	-0.421101	0.200000	13.641357	15.609741	1.174927
C:\Users\cware\Desktop\Steller25Nov\TagTesting25Nov2013\M9.DSG	11-1-2013	14:54:10	194295.000000	3885.900000	0.015625	1.000000	-0.003906	0.135780	-0.421101	0.203670	5.813599	-0.061035	-10.925293
C:\Users\cware\Desktop\Steller25Nov\TagTesting25Nov2013\M9.DSG	11-1-2013	14:54:10	194296.000000	3885.920000	-0.023438	1.117188	-0.128906	0.133945	-0.420183	0.206422	13.687134	-24.185181	-12.527466
C:\Users\cware\Desktop\Steller25Nov\TagTesting25Nov2013\M9.DSG	11-1-2013	14:54:10	194297.000000	3885.940000	-0.152344	0.988281	-0.117188	0.132110	-0.418349	0.211009	10.192871	0.228882	-8.026123
C:\Users\cware\Desktop\Steller25Nov\TagTesting25Nov2013\M9.DSG	11-1-2013	14:54:10	194298.000000	3885.960000	-0.164063	1.039063	-0.179688	0.131193	-0.417431	0.214679	19.699097	10.559082	0.625610
C:\Users\cware\Desktop\Steller25Nov\TagTesting25Nov2013\M9.DSG	11-1-2013	14:54:10	194299.000000	3885.980000	-0.066406	1.074219	-0.113281	0.131193	-0.416514	0.221101	12.008667	-0.350952	-8.117676
C:\Users\cware\Desktop\Steller25Nov\TagTesting25Nov2013\M9.DSG	11-1-2013	14:54:10	194300.000000	3886.000000	-0.046875	1.023438	-0.097656	0.132110	-0.414679	0.222018	8.926392	-14.205933	-9.094238
C:\Users\cware\Desktop\Steller25Nov\TagTesting25Nov2013\M9.DSG	11-1-2013	14:54:10	194301.000000	3886.020000	-0.078125	1.039063	-0.214844	0.130275	-0.412844	0.227523	26.092529	-0.518799	-6.454468
C:\Users\cware\Desktop\Steller25Nov\TagTesting25Nov2013\M9.DSG	11-1-2013	14:54:10	194302.000000	3886.040000	-0.039063	1.085938	-0.117188	0.130275	-0.411927	0.232110	22.827148	-13.885498	-6.881714
C:\Users\cware\Desktop\Steller25Nov\TagTesting25Nov2013\M9.DSG	11-1-2013	14:54:10	194303.000000	3886.060000	-0.171875	1.039063	-0.218750	0.129358	-0.410092	0.238532	24.398804	11.169434	-17.700195
C:\Users\cware\Desktop\Steller25Nov\TagTesting25Nov2013\M9.DSG	11-1-2013	14:54:10	194304.000000	3886.080000	-0.039063	1.058594	-0.097656	0.126606	-0.408257	0.243119	27.343750	-18.127441	-11.688232
C:\Users\cware\Desktop\Steller25Nov\TagTesting25Nov2013\M9.DSG	11-1-2013	14:54:10	194305.000000	3886.100000	-0.097656	1.031250	-0.179688	0.125688	-0.405505	0.251376	28.289795	2.517700	-11.199951
C:\Users\cware\Desktop\Steller25Nov\TagTesting25Nov2013\M9.DSG	11-1-2013	14:54:10	194306.000000	3886.120000	0.019531	0.996094	-0.261719	0.123853	-0.403670	0.255963	25.283813	2.365112	-13.000488
C:\Users\cware\Desktop\Steller25Nov\TagTesting25Nov2013\M9.DSG	11-1-2013	14:54:10	194307.000000	3886.140000	-0.023438	1.066406	-0.179688	0.122018	-0.400917	0.263303	16.937256	8.605957	-13.259888
C:\Users\cware\Desktop\Steller25Nov\TagTesting25Nov2013\M9.DSG	11-1-2013	14:54:10	194308.000000	3886.160000	-0.023438	1.050781	-0.218750	0.122018	-0.399083	0.266972	31.402588	1.419067	-9.887695
C:\Users\cware\Desktop\Steller25Nov\TagTesting25Nov2013\M9.DSG	11-1-2013	14:54:10	194309.000000	3886.180000	-0.070313	1.042969	-0.230469	0.119266	-0.395413	0.275229	24.963379	0.915527	-7.171631
C:\Users\cware\Desktop\Steller25Nov\TagTesting25Nov2013\M9.DSG	11-1-2013	14:54:10	194310.000000	3886.200000	-0.046875	1.023438	-0.160156	0.118349	-0.393578	0.279817	23.269653	8.529663	-8.087158
C:\Users\cware\Desktop\Steller25Nov\TagTesting25Nov2013\M9.DSG	11-1-2013	14:54:10	194311.000000	3886.220000	0.019531	0.976563	-0.234375	0.118349	-0.388991	0.287156	32.501221	-25.192261	-15.609741
C:\Users\cware\Desktop\Steller25Nov\TagTesting25Nov2013\M9.DSG	11-1-2013	14:54:10	194312.000000	3886.240000	-0.152344	0.972656	-0.296875	0.116514	-0.388073	0.291743	24.581909	-15.426636	-14.053345
C:\Users\cware\Desktop\Steller25Nov\TagTesting25Nov2013\M9.DSG	11-1-2013	14:54:10	194313.000000	3886.260000	-0.035156	1.046875	-0.382813	0.116514	-0.384404	0.299083	31.570435	-14.190674	-16.815186
C:\Users\cware\Desktop\Steller25Nov\TagTesting25Nov2013\M9.DSG	11-1-2013	14:54:10	194314.000000	3886.280000	-0.070313	0.976563	-0.230469	0.113761	-0.381651	0.304587	33.538818	-2.410889	-11.672974
C:\Users\cware\Desktop\Steller25Nov\TagTesting25Nov2013\M9.DSG	11-1-2013	14:54:10	194315.000000	3886.300000	-0.050781	1.042969	-0.347656	0.111927	-0.378899	0.311927	21.072388	-7.110596	-17.593384
C:\Users\cware\Desktop\Steller25Nov\TagTesting25Nov2013\M9.DSG	11-1-2013	14:54:10	194316.000000	3886.320000	0.152344	1.070313	-0.250000	0.111009	-0.377064	0.315596	24.261475	-22.735596	-15.594482
C:\Users\cware\Desktop\Steller25Nov\TagTesting25Nov2013\M9.DSG	11-1-2013	14:54:10	194317.000000	3886.340000	-0.101563	0.976563	-0.261719	0.110092	-0.372477	0.319266	33.325195	2.822876	-12.084961
C:\Users\cware\Desktop\Steller25Nov\TagTesting25Nov2013\M9.DSG	11-1-2013	14:54:10	194318.000000	3886.360000	0.093750	0.968750	-0.250000	0.108257	-0.369725	0.328440	14.175415	-14.648438	-20.874023
C:\Users\cware\Desktop\Steller25Nov\TagTesting25Nov2013\M9.DSG	11-1-2013	14:54:10	194319.000000	3886.380000	-0.082031	1.019531	-0.394531	0.107339	-0.366972	0.332110	31.677246	18.310547	-9.399414
C:\Users\cware\Desktop\Steller25Nov\TagTesting25Nov2013\M9.DSG	11-1-2013	14:54:10	194320.000000	3886.400000	-0.082031	1.019531	-0.394531	0.105505	-0.363303	0.339450	28.472900	-20.645142	-15.640259
C:\Users\cware\Desktop\Steller25Nov\TagTesting25Nov2013\M9.DSG	11-1-2013	14:54:10	194321.000000	3886.420000	-0.085938	0.976563	-0.386719	0.104587	-0.360550	0.343119	12.985229	0.305176	-18.188477
C:\Users\cware\Desktop\Steller25Nov\TagTesting25Nov2013\M9.DSG	11-1-2013	14:54:10	194322.000000	3886.440000	0.019531	1.007813	-0.464844	0.102752	-0.355963	0.349541	14.282227	1.205444	-19.515991
C:\Users\cware\Desktop\Steller25Nov\TagTesting25Nov2013\M9.DSG	11-1-2013	14:54:10	194323.000000	3886.460000	0.015625	0.957031	-0.410156	0.100917	-0.354128	0.352294	31.112671	5.096436	-10.147095
C:\Users\cware\Desktop\Steller25Nov\TagTesting25Nov2013\M9.DSG	11-1-2013	14:54:10	194324.000000	3886.480000	0.058594	0.992188	-0.335938	0.095413	-0.350459	0.357798	20.919800	2.517700	-13.992310
C:\Users\cware\Desktop\Steller25Nov\TagTesting25Nov2013\M9.DSG	11-1-2013	14:54:10	194325.000000	3886.500000	0.074219	0.964844	-0.335938	0.095413	-0.348624	0.360550	11.596680	5.691528	-18.676758
C:\Users\cware\Desktop\Steller25Nov\TagTesting25Nov2013\M9.DSG	11-1-2013	14:54:10	194326.000000	3886.520000	0.105469	0.960938	-0.386719	0.091743	-0.344954	0.364220	12.145996	-9.033203	-16.326904
C:\Users\cware\Desktop\Steller25Nov\TagTesting25Nov2013\M9.DSG	11-1-2013	14:54:10	194327.000000	3886.540000	0.062500	0.929688	-0.406250	0.092661	-0.342202	0.368807	12.954712	-14.434814	-13.046265
C:\Users\cware\Desktop\Steller25Nov\TagTesting25Nov2013\M9.DSG	11-1-2013	14:54:10	194328.000000	3886.560000	0.019531	0.906250	-0.417969	0.091743	-0.338532	0.371560	7.858276	2.944946	-11.566162
C:\Users\cware\Desktop\Steller25Nov\TagTesting25Nov2013\M9.DSG	11-1-2013	14:54:10	194329.000000	3886.580000	0.160156	0.910156	-0.335938	0.090826	-0.338532	0.373394	2.944946	-31.753540	-20.370483
C:\Users\cware\Desktop\Steller25Nov\TagTesting25Nov2013\M9.DSG	11-1-2013	14:54:10	194330.000000	3886.600000	-0.003906	0.902344	-0.394531	0.091743	-0.336697	0.376147	0.946045	-19.378662	-13.076782
C:\Users\cware\Desktop\Steller25Nov\TagTesting25Nov2013\M9.DSG	11-1-2013	14:54:10	194331.000000	3886.620000	0.046875	0.933594	-0.390625	0.090826	-0.336697	0.376147	-4.531860	-20.629883	-14.221191
C:\Users\cware\Desktop\Steller25Nov\TagTesting25Nov2013\M9.DSG	11-1-2013	14:54:10	194332.000000	3886.640000	0.031250	0.894531	-0.359375	0.091743	-0.336697	0.377982	-12.420654	5.081177	-10.452271
C:\Users\cware\Desktop\Steller25Nov\TagTesting25Nov2013\M9.DSG	11-1-2013	14:54:10	194333.000000	3886.660000	0.062500	0.871094	-0.332031	0.089908	-0.338532	0.376147	-9.323120	-19.973755	-11.764526
C:\Users\cware\Desktop\Steller25Nov\TagTesting25Nov2013\M9.DSG	11-1-2013	14:54:10	194334.000000	3886.680000	0.105469	0.898438	-0.382813	0.090826	-0.337615	0.376147	-19.958496	-25.543213	-11.520386
C:\Users\cware\Desktop\Steller25Nov\TagTesting25Nov2013\M9.DSG	11-1-2013	14:54:10	194335.000000	3886.700000	0.023438	0.910156	-0.324219	0.093578	-0.338532	0.373394	-24.749756	-36.254883	-8.331299
C:\Users\cware\Desktop\Steller25Nov\TagTesting25Nov2013\M9.DSG	11-1-2013	14:54:10	194336.000000	3886.720000	0.035156	0.863281	-0.343750	0.093578	-0.340367	0.373394	-20.385742	-23.056030	-5.096436
C:\Users\cware\Desktop\Steller25Nov\TagTesting25Nov2013\M9.DSG	11-1-2013	14:54:10	194337.000000	3886.740000	-0.039063	0.863281	-0.367188	0.096330	-0.342202	0.367890	-35.690308	-16.464233	-5.676270
C:\Users\cware\Desktop\Steller25Nov\TagTesting25Nov2013\M9.DSG	11-1-2013	14:54:10	194338.000000	3886.760000	0.058594	0.984375	-0.316406	0.097248	-0.345872	0.362385	-37.170410	-20.996094	-3.784180
C:\Users\cware\Desktop\Steller25Nov\TagTesting25Nov2013\M9.DSG	11-1-2013	14:54:10	194339.000000	3886.780000	0.027344	0.980469	-0.285156	0.099083	-0.349541	0.360550	-36.453247	-17.745972	-2.746582
C:\Users\cware\Desktop\Steller25Nov\TagTesting25Nov2013\M9.DSG	11-1-2013	14:54:10	194340.000000	3886.800000	0.042969	0.886719	-0.257813	0.100000	-0.351376	0.355963	-32.623291	0.701904	3.997803
C:\Users\cware\Desktop\Steller25Nov\TagTesting25Nov2013\M9.DSG	11-1-2013	14:54:10	194341.000000	3886.820000	0.089844	0.960938	-0.250000	0.102752	-0.356881	0.347706	-47.668457	-17.517090	-3.646851
C:\Users\cware\Desktop\Steller25Nov\TagTesting25Nov2013\M9.DSG	11-1-2013	14:54:10	194342.000000	3886.840000	-0.039063	0.937500	-0.363281	0.103670	-0.359633	0.344954	-48.736572	-10.208130	1.327515
C:\Users\cware\Desktop\Steller25Nov\TagTesting25Nov2013\M9.DSG	11-1-2013	14:54:10	194343.000000	3886.860000	-0.007813	0.925781	-0.230469	0.105505	-0.366055	0.335780	-42.358398	-19.470215	-1.037598
C:\Users\cware\Desktop\Steller25Nov\TagTesting25Nov2013\M9.DSG	11-1-2013	14:54:10	194344.000000	3886.880000	-0.035156	0.929688	-0.226563	0.105505	-0.367890	0.332110	-50.018311	-20.751953	4.699707
C:\Users\cware\Desktop\Steller25Nov\TagTesting25Nov2013\M9.DSG	11-1-2013	14:54:10	194345.000000	3886.900000	0.101563	1.023438	-0.175781	0.110092	-0.373394	0.322018	-48.309326	-4.013062	9.780884
C:\Users\cware\Desktop\Steller25Nov\TagTesting25Nov2013\M9.DSG	11-1-2013	14:54:10	194346.000000	3886.920000	-0.125000	0.976563	-0.296875	0.111927	-0.377064	0.317431	-48.309326	-20.278931	10.086060
C:\Users\cware\Desktop\Steller25Nov\TagTesting25Nov2013\M9.DSG	11-1-2013	14:54:10	194347.000000	3886.940000	-0.015625	0.980469	-0.191406	0.116514	-0.381651	0.307339	-50.354004	-12.390137	2.029419
C:\Users\cware\Desktop\Steller25Nov\TagTesting25Nov2013\M9.DSG	11-1-2013	14:54:10	194348.000000	3886.960000	-0.015625	0.980469	-0.191406	0.118349	-0.383486	0.302752	-51.269531	-1.190186	6.011963
C:\Users\cware\Desktop\Steller25Nov\TagTesting25Nov2013\M9.DSG	11-1-2013	14:54:10	194349.000000	3886.980000	0.000000	1.050781	-0.210938	0.120183	-0.388991	0.292661	-41.656494	-23.117065	6.744385
C:\Users\cware\Desktop\Steller25Nov\TagTesting25Nov2013\M9.DSG	11-1-2013	14:54:10	194350.000000	3887.000000	-0.121094	1.007813	-0.253906	0.123853	-0.390826	0.288073	-37.078857	-14.511108	8.773804
C:\Users\cware\Desktop\Steller25Nov\TagTesting25Nov2013\M9.DSG	11-1-2013	14:54:10	194351.000000	3887.020000	0.078125	1.046875	-0.152344	0.126606	-0.395413	0.280734	-41.336060	-28.656006	-3.311157
C:\Users\cware\Desktop\Steller25Nov\TagTesting25Nov2013\M9.DSG	11-1-2013	14:54:10	194352.000000	3887.040000	-0.031250	0.972656	-0.281250	0.127523	-0.397248	0.277064	-31.738281	-26.779175	-1.586914
C:\Users\cware\Desktop\Steller25Nov\TagTesting25Nov2013\M9.DSG	11-1-2013	14:54:10	194353.000000	3887.060000	-0.058594	1.035156	-0.308594	0.130275	-0.399083	0.272477	-21.713257	-27.740479	-3.189087
C:\Users\cware\Desktop\Steller25Nov\TagTesting25Nov2013\M9.DSG	11-1-2013	14:54:10	194354.000000	3887.080000	-0.117188	1.031250	-0.425781	0.131193	-0.400000	0.270642	-16.326904	-33.920288	-6.088257
C:\Users\cware\Desktop\Steller25Nov\TagTesting25Nov2013\M9.DSG	11-1-2013	14:54:10	194355.000000	3887.100000	-0.144531	1.042969	-0.453125	0.133028	-0.401835	0.269725	-25.650024	-40.863037	-8.285522
C:\Users\cware\Desktop\Steller25Nov\TagTesting25Nov2013\M9.DSG	11-1-2013	14:54:10	194356.000000	3887.120000	-0.347656	0.972656	-0.390625	0.135780	-0.402752	0.265138	-43.106079	-17.776489	-3.097534
C:\Users\cware\Desktop\Steller25Nov\TagTesting25Nov2013\M9.DSG	11-1-2013	14:54:10	194357.000000	3887.140000	-0.335938	0.996094	-0.179688	0.134862	-0.404587	0.258716	-53.344727	20.370483	3.479004
C:\Users\cware\Desktop\Steller25Nov\TagTesting25Nov2013\M9.DSG	11-1-2013	14:54:10	194358.000000	3887.160000	-0.140625	0.988281	-0.121094	0.134862	-0.408257	0.249541	-39.413452	33.508301	2.197266
C:\Users\cware\Desktop\Steller25Nov\TagTesting25Nov2013\M9.DSG	11-1-2013	14:54:10	194359.000000	3887.180000	0.148438	0.964844	-0.296875	0.133945	-0.409174	0.244954	-27.023315	-6.530762	-2.410889
C:\Users\cware\Desktop\Steller25Nov\TagTesting25Nov2013\M9.DSG	11-1-2013	14:54:10	194360.000000	3887.200000	0.042969	0.988281	-0.394531	0.133945	-0.411009	0.237615	-32.608032	18.005371	3.601074
C:\Users\cware\Desktop\Steller25Nov\TagTesting25Nov2013\M9.DSG	11-1-2013	14:54:10	194361.000000	3887.220000	0.035156	0.976563	-0.324219	0.133945	-0.412844	0.233945	-40.191650	47.958374	11.428833
C:\Users\cware\Desktop\Steller25Nov\TagTesting25Nov2013\M9.DSG	11-1-2013	14:54:10	194362.000000	3887.240000	0.277344	1.054688	-0.289063	0.133945	-0.414679	0.221101	-34.347534	25.466919	8.560181
C:\Users\cware\Desktop\Steller25Nov\TagTesting25Nov2013\M9.DSG	11-1-2013	14:54:10	194363.000000	3887.260000	0.332031	1.058594	-0.351563	0.134862	-0.415596	0.218349	-24.993896	16.342163	9.796143
C:\Users\cware\Desktop\Steller25Nov\TagTesting25Nov2013\M9.DSG	11-1-2013	14:54:10	194364.000000	3887.280000	0.312500	0.996094	-0.406250	0.135780	-0.418349	0.211009	-28.076172	60.592651	7.629395
C:\Users\cware\Desktop\Steller25Nov\TagTesting25Nov2013\M9.DSG	11-1-2013	14:54:10	194365.000000	3887.300000	0.531250	0.992188	-0.371094	0.135780	-0.418349	0.208257	-20.751953	29.373169	-2.426147
C:\Users\cware\Desktop\Steller25Nov\TagTesting25Nov2013\M9.DSG	11-1-2013	14:54:10	194366.000000	3887.320000	0.527344	0.851563	-0.460938	0.134862	-0.419266	0.200000	-23.086548	41.442871	-7.293701
C:\Users\cware\Desktop\Steller25Nov\TagTesting25Nov2013\M9.DSG	11-1-2013	14:54:10	194367.000000	3887.340000	0.500000	0.812500	-0.417969	0.132110	-0.420183	0.196330	-23.071289	24.093628	-10.971069
C:\Users\cware\Desktop\Steller25Nov\TagTesting25Nov2013\M9.DSG	11-1-2013	14:54:10	194368.000000	3887.360000	0.480469	0.812500	-0.347656	0.130275	-0.421101	0.191743	-27.938843	37.612915	-4.135132
C:\Users\cware\Desktop\Steller25Nov\TagTesting25Nov2013\M9.DSG	11-1-2013	14:54:10	194369.000000	3887.380000	0.480469	0.789063	-0.457031	0.129358	-0.422936	0.188991	-17.181396	20.156860	7.644653
C:\Users\cware\Desktop\Steller25Nov\TagTesting25Nov2013\M9.DSG	11-1-2013	14:54:10	194370.000000	3887.400000	0.347656	0.859375	-0.347656	0.130275	-0.422936	0.185321	-24.276733	35.369873	8.193970
C:\Users\cware\Desktop\Steller25Nov\TagTesting25Nov2013\M9.DSG	11-1-2013	14:54:10	194371.000000	3887.420000	0.269531	0.882813	-0.375000	0.130275	-0.424771	0.177982	-37.124634	31.799316	-0.808716
C:\Users\cware\Desktop\Steller25Nov\TagTesting25Nov2013\M9.DSG	11-1-2013	14:54:10	194372.000000	3887.440000	0.269531	1.085938	-0.343750	0.130275	-0.425688	0.174312	-25.253296	46.508789	4.287720
C:\Users\cware\Desktop\Steller25Nov\TagTesting25Nov2013\M9.DSG	11-1-2013	14:54:10	194373.000000	3887.460000	0.265625	1.121094	0.054688	0.130275	-0.425688	0.168807	-20.172119	22.903442	1.159668
C:\Users\cware\Desktop\Steller25Nov\TagTesting25Nov2013\M9.DSG	11-1-2013	14:54:10	194374.000000	3887.480000	0.265625	1.121094	0.054688	0.131193	-0.425688	0.166972	-14.572144	-19.882202	-7.202148
C:\Users\cware\Desktop\Steller25Nov\TagTesting25Nov2013\M9.DSG	11-1-2013	14:54:10	194375.000000	3887.500000	0.152344	1.011719	0.078125	0.130275	-0.427523	0.164220	-8.270264	27.740479	-1.617432
C:\Users\cware\Desktop\Steller25Nov\TagTesting25Nov2013\M9.DSG	11-1-2013	14:54:10	194376.000000	3887.520000	0.273438	1.132813	0.089844	0.129358	-0.427523	0.164220	-7.904053	-10.787964	-1.495361
C:\Users\cware\Desktop\Steller25Nov\TagTesting25Nov2013\M9.DSG	11-1-2013	14:54:10	194377.000000	3887.540000	0.054688	1.078125	-0.011719	0.130275	-0.426606	0.164220	-4.486084	-4.516602	-0.106812
C:\Users\cware\Desktop\Steller25Nov\TagTesting25Nov2013\M9.DSG	11-1-2013	14:54:10	194378.000000	3887.560000	-0.015625	1.054688	-0.066406	0.130275	-0.427523	0.164220	-9.963989	-9.719849	-1.174927
C:\Users\cware\Desktop\Steller25Nov\TagTesting25Nov2013\M9.DSG	11-1-2013	14:54:10	194379.000000	3887.580000	-0.070313	1.007813	-0.031250	0.133945	-0.427523	0.165138	0.854492	-15.747070	-0.656128
C:\Users\cware\Desktop\Steller25Nov\TagTesting25Nov2013\M9.DSG	11-1-2013	14:54:10	194380.000000	3887.600000	-0.121094	1.015625	-0.156250	0.133945	-0.428440	0.167890	4.302979	-28.579712	-3.021240
C:\Users\cware\Desktop\Steller25Nov\TagTesting25Nov2013\M9.DSG	11-1-2013	14:54:10	194381.000000	3887.620000	-0.347656	0.906250	-0.156250	0.135780	-0.426606	0.173394	7.629395	17.242432	9.368896
C:\Users\cware\Desktop\Steller25Nov\TagTesting25Nov2013\M9.DSG	11-1-2013	14:54:10	194382.000000	3887.640000	0.152344	1.093750	-0.019531	0.136697	-0.426606	0.173394	14.831543	-39.627075	0.045776
C:\Users\cware\Desktop\Steller25Nov\TagTesting25Nov2013\M9.DSG	11-1-2013	14:54:10	194383.000000	3887.660000	-0.175781	1.011719	-0.093750	0.138532	-0.427523	0.178899	7.385254	7.049561	4.562378
C:\Users\cware\Desktop\Steller25Nov\TagTesting25Nov2013\M9.DSG	11-1-2013	14:54:10	194384.000000	3887.680000	-0.179688	0.964844	-0.074219	0.139450	-0.426606	0.181651	12.207031	15.487671	1.464844
C:\Users\cware\Desktop\Steller25Nov\TagTesting25Nov2013\M9.DSG	11-1-2013	14:54:10	194385.000000	3887.700000	-0.054688	1.027344	-0.097656	0.140367	-0.425688	0.183486	10.208130	17.211914	0.427246
C:\Users\cware\Desktop\Steller25Nov\TagTesting25Nov2013\M9.DSG	11-1-2013	14:54:10	194386.000000	3887.720000	0.000000	0.980469	-0.011719	0.140367	-0.424771	0.188073	10.040283	16.571045	-2.288818
C:\Users\cware\Desktop\Steller25Nov\TagTesting25Nov2013\M9.DSG	11-1-2013	14:54:10	194387.000000	3887.740000	0.015625	1.000000	-0.074219	0.138532	-0.423853	0.192661	12.802124	4.974365	-4.821777
C:\Users\cware\Desktop\Steller25Nov\TagTesting25Nov2013\M9.DSG	11-1-2013	14:54:10	194388.000000	3887.760000	-0.031250	0.957031	0.023438	0.138532	-0.423853	0.196330	18.844604	-3.387451	-4.928589
C:\Users\cware\Desktop\Steller25Nov\TagTesting25Nov2013\M9.DSG	11-1-2013	14:54:10	194389.000000	3887.780000	-0.042969	1.054688	-0.054688	0.139450	-0.421101	0.204587	24.826050	-6.988525	-8.560181
C:\Users\cware\Desktop\Steller25Nov\TagTesting25Nov2013\M9.DSG	11-1-2013	14:54:10	194390.000000	3887.800000	-0.175781	1.015625	-0.082031	0.138532	-0.420183	0.209174	23.422241	0.045776	-6.011963
C:\Users\cware\Desktop\Steller25Nov\TagTesting25Nov2013\M9.DSG	11-1-2013	14:54:10	194391.000000	3887.820000	-0.167969	1.046875	-0.167969	0.138532	-0.417431	0.216514	24.795532	26.397705	-3.936768
C:\Users\cware\Desktop\Steller25Nov\TagTesting25Nov2013\M9.DSG	11-1-2013	14:54:10	194392.000000	3887.840000	0.000000	1.054688	-0.105469	0.136697	-0.416514	0.220183	31.951904	-6.912231	-9.735107
C:\Users\cware\Desktop\Steller25Nov\TagTesting25Nov2013\M9.DSG	11-1-2013	14:54:10	194393.000000	3887.860000	-0.085938	1.078125	-0.144531	0.136697	-0.413761	0.229358	23.773193	3.234863	-8.087158
C:\Users\cware\Desktop\Steller25Nov\TagTesting25Nov2013\M9.DSG	11-1-2013	14:54:10	194394.000000	3887.880000	-0.023438	1.031250	-0.046875	0.134862	-0.413761	0.232110	33.935547	-16.235352	-13.458252
C:\Users\cware\Desktop\Steller25Nov\TagTesting25Nov2013\M9.DSG	11-1-2013	14:54:10	194395.000000	3887.900000	-0.058594	1.035156	-0.152344	0.134862	-0.411927	0.229358	26.794434	14.099121	-12.878418
C:\Users\cware\Desktop\Steller25Nov\TagTesting25Nov2013\M9.DSG	11-1-2013	14:54:10	194396.000000	3887.920000	-0.015625	1.000000	-0.152344	0.132110	-0.409174	0.246789	27.282715	-9.460449	-14.389038
C:\Users\cware\Desktop\Steller25Nov\TagTesting25Nov2013\M9.DSG	11-1-2013	14:54:10	194397.000000	3887.940000	-0.035156	1.011719	-0.113281	0.131193	-0.407339	0.251376	29.953003	-8.956909	-16.250610
C:\Users\cware\Desktop\Steller25Nov\TagTesting25Nov2013\M9.DSG	11-1-2013	14:54:10	194398.000000	3887.960000	-0.058594	1.000000	-0.273438	0.129358	-0.403670	0.259633	33.294678	3.921509	-11.444092
C:\Users\cware\Desktop\Steller25Nov\TagTesting25Nov2013\M9.DSG	11-1-2013	14:54:10	194399.000000	3887.980000	-0.085938	1.023438	-0.125000	0.128440	-0.400917	0.263303	27.862549	10.284424	-14.694214
C:\Users\cware\Desktop\Steller25Nov\TagTesting25Nov2013\M9.DSG	11-1-2013	14:54:10	194400.000000	3888.000000	-0.066406	1.039063	-0.214844	0.124771	-0.399083	0.272477	24.810791	-2.319336	-14.801025
C:\Users\cware\Desktop\Steller25Nov\TagTesting25Nov2013\M9.DSG	11-1-2013	14:54:10	194401.000000	3888.020000	-0.031250	1.023438	-0.335938	0.124771	-0.396330	0.277982	39.688110	-17.257690	-17.669678
C:\Users\cware\Desktop\Steller25Nov\TagTesting25Nov2013\M9.DSG	11-1-2013	14:54:10	194402.000000	3888.040000	-0.140625	0.902344	-0.156250	0.121101	-0.391743	0.288073	43.518066	13.504028	-15.182495
C:\Users\cware\Desktop\Steller25Nov\TagTesting25Nov2013\M9.DSG	11-1-2013	14:54:10	194403.000000	3888.060000	0.152344	1.062500	-0.265625	0.120183	-0.388073	0.292661	24.414063	-14.984131	-16.433716
C:\Users\cware\Desktop\Steller25Nov\TagTesting25Nov2013\M9.DSG	11-1-2013	14:54:10	194404.000000	3888.080000	-0.140625	1.054688	-0.343750	0.119266	-0.384404	0.301835	38.940430	16.128540	-10.726929
C:\Users\cware\Desktop\Steller25Nov\TagTesting25Nov2013\M9.DSG	11-1-2013	14:54:10	194405.000000	3888.100000	0.070313	1.074219	-0.230469	0.116514	-0.382569	0.308257	36.880493	-8.728027	-15.472412
C:\Users\cware\Desktop\Steller25Nov\TagTesting25Nov2013\M9.DSG	11-1-2013	14:54:10	194406.000000	3888.120000	0.027344	0.992188	-0.289063	0.115596	-0.376147	0.316514	25.085449	-9.918213	-15.075684
C:\Users\cware\Desktop\Steller25Nov\TagTesting25Nov2013\M9.DSG	11-1-2013	14:54:10	194407.000000	3888.140000	-0.042969	1.062500	-0.312500	0.114679	-0.373394	0.322936	34.149170	-5.050659	-16.754150
C:\Users\cware\Desktop\Steller25Nov\TagTesting25Nov2013\M9.DSG	11-1-2013	14:54:10	194408.000000	3888.160000	-0.042969	0.964844	-0.250000	0.112844	-0.371560	0.326606	31.387329	-8.560181	-12.756348
C:\Users\cware\Desktop\Steller25Nov\TagTesting25Nov2013\M9.DSG	11-1-2013	14:54:10	194409.000000	3888.180000	0.027344	0.988281	-0.277344	0.113761	-0.366055	0.337615	23.498535	6.729126	-5.645752
C:\Users\cware\Desktop\Steller25Nov\TagTesting25Nov2013\M9.DSG	11-1-2013	14:54:10	194410.000000	3888.200000	0.113281	1.007813	-0.351563	0.113761	-0.364220	0.340367	28.686523	-21.621704	-15.289307
C:\Users\cware\Desktop\Steller25Nov\TagTesting25Nov2013\M9.DSG	11-1-2013	14:54:10	194411.000000	3888.220000	-0.027344	0.984375	-0.355469	0.112844	-0.359633	0.348624	27.389526	-9.246826	-19.073486
C:\Users\cware\Desktop\Steller25Nov\TagTesting25Nov2013\M9.DSG	11-1-2013	14:54:10	194412.000000	3888.240000	-0.035156	0.914063	-0.367188	0.110092	-0.356881	0.353211	28.976440	-3.829956	-14.587402
C:\Users\cware\Desktop\Steller25Nov\TagTesting25Nov2013\M9.DSG	11-1-2013	14:54:10	194413.000000	3888.260000	0.007813	0.949219	-0.386719	0.108257	-0.350459	0.363303	36.788940	-25.451660	-17.776489
C:\Users\cware\Desktop\Steller25Nov\TagTesting25Nov2013\M9.DSG	11-1-2013	14:54:10	194414.000000	3888.280000	0.054688	0.984375	-0.386719	0.110092	-0.347706	0.366972	28.045654	-7.995605	-16.067505
C:\Users\cware\Desktop\Steller25Nov\TagTesting25Nov2013\M9.DSG	11-1-2013	14:54:10	194415.000000	3888.300000	0.062500	0.945313	-0.433594	0.107339	-0.342202	0.376147	31.982422	-8.270264	-13.198853
C:\Users\cware\Desktop\Steller25Nov\TagTesting25Nov2013\M9.DSG	11-1-2013	14:54:10	194416.000000	3888.320000	0.078125	1.000000	-0.429688	0.107339	-0.338532	0.380734	29.769897	-30.685425	-24.017334
C:\Users\cware\Desktop\Steller25Nov\TagTesting25Nov2013\M9.DSG	11-1-2013	14:54:10	194417.000000	3888.340000	-0.128906	0.984375	-0.429688	0.104587	-0.333945	0.388073	31.845093	-5.645752	-19.989014
C:\Users\cware\Desktop\Steller25Nov\TagTesting25Nov2013\M9.DSG	11-1-2013	14:54:10	194418.000000	3888.360000	0.066406	0.906250	-0.390625	0.102752	-0.328440	0.392661	21.423340	-1.556396	-20.492554
C:\Users\cware\Desktop\Steller25Nov\TagTesting25Nov2013\M9.DSG	11-1-2013	14:54:10	194419.000000	3888.380000	0.117188	0.925781	-0.390625	0.100917	-0.323853	0.401835	23.605347	-12.908936	-16.586304
C:\Users\cware\Desktop\Steller25Nov\TagTesting25Nov2013\M9.DSG	11-1-2013	14:54:10	194420.000000	3888.400000	0.007813	0.964844	-0.339844	0.100917	-0.321101	0.404587	20.431519	-8.529663	-13.793945
C:\Users\cware\Desktop\Steller25Nov\TagTesting25Nov2013\M9.DSG	11-1-2013	14:54:10	194421.000000	3888.420000	-0.003906	0.910156	-0.449219	0.101835	-0.316514	0.410092	15.884399	-26.062012	-14.785767
C:\Users\cware\Desktop\Steller25Nov\TagTesting25Nov2013\M9.DSG	11-1-2013	14:54:10	194422.000000	3888.440000	-0.003906	0.933594	-0.425781	0.103670	-0.314679	0.411927	5.966187	-3.356934	-14.648438
C:\Users\cware\Desktop\Steller25Nov\TagTesting25Nov2013\M9.DSG	11-1-2013	14:54:10	194423.000000	3888.460000	-0.007813	0.914063	-0.382813	0.102752	-0.311927	0.417431	2.029419	-12.741089	-13.732910
C:\Users\cware\Desktop\Steller25Nov\TagTesting25Nov2013\M9.DSG	11-1-2013	14:54:10	194424.000000	3888.480000	0.062500	0.910156	-0.378906	0.102752	-0.311009	0.417431	0.503540	-17.532349	-8.346558
C:\Users\cware\Desktop\Steller25Nov\TagTesting25Nov2013\M9.DSG	11-1-2013	14:54:10	194425.000000	3888.500000	0.070313	0.960938	-0.417969	0.103670	-0.310092	0.418349	-4.684448	-24.261475	-9.750366
C:\Users\cware\Desktop\Steller25Nov\TagTesting25Nov2013\M9.DSG	11-1-2013	14:54:10	194426.000000	3888.520000	0.070313	0.921875	-0.367188	0.105505	-0.310092	0.420183	-8.865356	-29.571533	-6.805420
C:\Users\cware\Desktop\Steller25Nov\TagTesting25Nov2013\M9.DSG	11-1-2013	14:54:10	194427.000000	3888.540000	0.039063	0.941406	-0.371094	0.109174	-0.311927	0.419266	-13.244629	-35.385132	-0.625610
C:\Users\cware\Desktop\Steller25Nov\TagTesting25Nov2013\M9.DSG	11-1-2013	14:54:10	194428.000000	3888.560000	0.039063	0.941406	-0.371094	0.111009	-0.311009	0.420183	-10.437012	-42.190552	-2.365112
C:\Users\cware\Desktop\Steller25Nov\TagTesting25Nov2013\M9.DSG	11-1-2013	14:54:10	194429.000000	3888.580000	-0.054688	0.902344	-0.363281	0.115596	-0.313761	0.419266	-16.189575	-14.816284	-7.431030
C:\Users\cware\Desktop\Steller25Nov\TagTesting25Nov2013\M9.DSG	11-1-2013	14:54:10	194430.000000	3888.600000	0.078125	0.898438	-0.351563	0.115596	-0.313761	0.419266	-8.789063	-18.768311	-6.210327
C:\Users\cware\Desktop\Steller25Nov\TagTesting25Nov2013\M9.DSG	11-1-2013	14:54:10	194431.000000	3888.620000	-0.089844	0.871094	-0.363281	0.118349	-0.313761	0.420183	-5.920410	-11.932373	-6.881714
C:\Users\cware\Desktop\Steller25Nov\TagTesting25Nov2013\M9.DSG	11-1-2013	14:54:10	194432.000000	3888.640000	-0.007813	0.957031	-0.351563	0.119266	-0.314679	0.420183	-7.308960	-29.632568	-8.697510
C:\Users\cware\Desktop\Steller25Nov\TagTesting25Nov2013\M9.DSG	11-1-2013	14:54:10	194433.000000	3888.660000	-0.019531	1.019531	-0.414063	0.121101	-0.312844	0.419266	-6.134033	-22.140503	-4.943848
C:\Users\cware\Desktop\Steller25Nov\TagTesting25Nov2013\M9.DSG	11-1-2013	14:54:10	194434.000000	3888.680000	-0.097656	0.964844	-0.425781	0.122936	-0.314679	0.418349	-8.377075	-22.949219	-1.419067
C:\Users\cware\Desktop\Steller25Nov\TagTesting25Nov2013\M9.DSG	11-1-2013	14:54:10	194435.000000	3888.700000	-0.042969	0.953125	-0.339844	0.124771	-0.316514	0.419266	-19.348145	-27.084351	-2.700806
C:\Users\cware\Desktop\Steller25Nov\TagTesting25Nov2013\M9.DSG	11-1-2013	14:54:10	194436.000000	3888.720000	-0.031250	0.945313	-0.406250	0.127523	-0.317431	0.418349	-23.849487	-16.632080	-5.523682
C:\Users\cware\Desktop\Steller25Nov\TagTesting25Nov2013\M9.DSG	11-1-2013	14:54:10	194437.000000	3888.740000	-0.085938	0.894531	-0.398438	0.130275	-0.318349	0.417431	-9.719849	-14.343262	-1.724243
C:\Users\cware\Desktop\Steller25Nov\TagTesting25Nov2013\M9.DSG	11-1-2013	14:54:10	194438.000000	3888.760000	-0.046875	0.843750	-0.441406	0.133028	-0.320183	0.414679	-19.851685	-20.965576	-4.394531
C:\Users\cware\Desktop\Steller25Nov\TagTesting25Nov2013\M9.DSG	11-1-2013	14:54:10	194439.000000	3888.780000	-0.078125	0.925781	-0.503906	0.133945	-0.320183	0.414679	-21.835327	-31.890869	-2.777100
C:\Users\cware\Desktop\Steller25Nov\TagTesting25Nov2013\M9.DSG	11-1-2013	14:54:10	194440.000000	3888.800000	-0.078125	0.937500	-0.500000	0.137615	-0.322936	0.411009	-21.377563	-31.204224	-5.020142
C:\Users\cware\Desktop\Steller25Nov\TagTesting25Nov2013\M9.DSG	11-1-2013	14:54:10	194441.000000	3888.820000	-0.097656	0.910156	-0.628906	0.140367	-0.326606	0.410092	-13.488770	-58.151245	-13.122559
C:\Users\cware\Desktop\Steller25Nov\TagTesting25Nov2013\M9.DSG	11-1-2013	14:54:10	194442.000000	3888.840000	-0.214844	0.898438	-0.726563	0.145872	-0.325688	0.410092	-24.185181	-25.970459	-11.581421
C:\Users\cware\Desktop\Steller25Nov\TagTesting25Nov2013\M9.DSG	11-1-2013	14:54:10	194443.000000	3888.860000	-0.257813	0.941406	-0.597656	0.145872	-0.328440	0.405505	-37.353516	9.002686	-5.432129
C:\Users\cware\Desktop\Steller25Nov\TagTesting25Nov2013\M9.DSG	11-1-2013	14:54:10	194444.000000	3888.880000	-0.281250	0.996094	-0.441406	0.142202	-0.333028	0.398165	-36.239624	17.654419	-2.746582
C:\Users\cware\Desktop\Steller25Nov\TagTesting25Nov2013\M9.DSG	11-1-2013	14:54:10	194445.000000	3888.900000	-0.203125	0.933594	-0.496094	0.141284	-0.335780	0.394495	-25.054932	1.647949	-0.946045
C:\Users\cware\Desktop\Steller25Nov\TagTesting25Nov2013\M9.DSG	11-1-2013	14:54:10	194446.000000	3888.920000	0.015625	0.921875	-0.640625	0.142202	-0.337615	0.393578	-12.649536	25.131226	0.259399
C:\Users\cware\Desktop\Steller25Nov\TagTesting25Nov2013\M9.DSG	11-1-2013	14:54:10	194447.000000	3888.940000	0.027344	0.933594	-0.625000	0.138532	-0.339450	0.389908	-30.715942	42.739868	2.975464
C:\Users\cware\Desktop\Steller25Nov\TagTesting25Nov2013\M9.DSG	11-1-2013	14:54:10	194448.000000	3888.960000	0.136719	0.980469	-0.605469	0.137615	-0.341284	0.384404	-27.938843	30.899048	1.602173
C:\Users\cware\Desktop\Steller25Nov\TagTesting25Nov2013\M9.DSG	11-1-2013	14:54:10	194449.000000	3888.980000	0.347656	1.015625	-0.605469	0.133028	-0.344037	0.379817	-29.907227	26.809692	-1.434326
C:\Users\cware\Desktop\Steller25Nov\TagTesting25Nov2013\M9.DSG	11-1-2013	14:54:10	194450.000000	3889.000000	0.433594	1.011719	-0.636719	0.132110	-0.344954	0.376147	-31.784058	52.719116	-0.167847
C:\Users\cware\Desktop\Steller25Nov\TagTesting25Nov2013\M9.DSG	11-1-2013	14:54:10	194451.000000	3889.020000	0.488281	0.914063	-0.648438	0.125688	-0.350459	0.367890	-21.392822	35.964966	-3.402710
C:\Users\cware\Desktop\Steller25Nov\TagTesting25Nov2013\M9.DSG	11-1-2013	14:54:10	194452.000000	3889.040000	0.652344	0.878906	-0.707031	0.122936	-0.351376	0.365138	-17.578125	42.190552	-6.057739
C:\Users\cware\Desktop\Steller25Nov\TagTesting25Nov2013\M9.DSG	11-1-2013	14:54:10	194453.000000	3889.060000	0.523438	0.804688	-0.675781	0.116514	-0.354128	0.360550	-27.267456	43.624878	-7.751465
C:\Users\cware\Desktop\Steller25Nov\TagTesting25Nov2013\M9.DSG	11-1-2013	14:54:10	194454.000000	3889.080000	0.523438	0.804688	-0.675781	0.113761	-0.353211	0.355963	-25.207520	26.123047	-2.334595
C:\Users\cware\Desktop\Steller25Nov\TagTesting25Nov2013\M9.DSG	11-1-2013	14:54:10	194455.000000	3889.100000	0.371094	0.914063	-0.582031	0.111927	-0.357798	0.350459	-25.390625	26.290894	2.929688
C:\Users\cware\Desktop\Steller25Nov\TagTesting25Nov2013\M9.DSG	11-1-2013	14:54:10	194456.000000	3889.120000	0.492188	0.992188	-0.578125	0.109174	-0.358716	0.346789	-23.880005	8.850098	0.442505
C:\Users\cware\Desktop\Steller25Nov\TagTesting25Nov2013\M9.DSG	11-1-2013	14:54:10	194457.000000	3889.140000	0.328125	1.101563	-0.527344	0.110092	-0.362385	0.342202	-11.138916	22.750854	-5.355835
C:\Users\cware\Desktop\Steller25Nov\TagTesting25Nov2013\M9.DSG	11-1-2013	14:54:10	194458.000000	3889.160000	0.378906	1.023438	-0.398438	0.107339	-0.362385	0.341284	-19.241333	20.355225	-12.207031
C:\Users\cware\Desktop\Steller25Nov\TagTesting25Nov2013\M9.DSG	11-1-2013	14:54:10	194459.000000	3889.180000	0.253906	1.042969	-0.402344	0.104587	-0.362385	0.338532	-8.834839	-4.364014	-5.279541
C:\Users\cware\Desktop\Steller25Nov\TagTesting25Nov2013\M9.DSG	11-1-2013	14:54:10	194460.000000	3889.200000	0.246094	1.023438	-0.289063	0.103670	-0.363303	0.337615	-5.798340	-4.302979	-3.112793
C:\Users\cware\Desktop\Steller25Nov\TagTesting25Nov2013\M9.DSG	11-1-2013	14:54:10	194461.000000	3889.220000	0.210938	1.054688	-0.285156	0.104587	-0.363303	0.338532	0.015259	-1.022339	-3.128052
C:\Users\cware\Desktop\Steller25Nov\TagTesting25Nov2013\M9.DSG	11-1-2013	14:54:10	194462.000000	3889.240000	0.105469	1.054688	-0.312500	0.104587	-0.362385	0.337615	-3.204346	4.531860	-2.471924
C:\Users\cware\Desktop\Steller25Nov\TagTesting25Nov2013\M9.DSG	11-1-2013	14:54:10	194463.000000	3889.260000	0.093750	1.007813	-0.296875	0.102752	-0.362385	0.337615	-8.483887	-6.546021	-4.714966
C:\Users\cware\Desktop\Steller25Nov\TagTesting25Nov2013\M9.DSG	11-1-2013	14:54:10	194464.000000	3889.280000	0.042969	1.007813	-0.324219	0.104587	-0.363303	0.338532	1.525879	-2.960205	-0.198364
C:\Users\cware\Desktop\Steller25Nov\TagTesting25Nov2013\M9.DSG	11-1-2013	14:54:10	194465.000000	3889.300000	-0.007813	1.070313	-0.343750	0.106422	-0.361468	0.340367	3.860474	-0.656128	-1.708984
C:\Users\cware\Desktop\Steller25Nov\TagTesting25Nov2013\M9.DSG	11-1-2013	14:54:10	194466.000000	3889.320000	-0.019531	0.945313	-0.386719	0.107339	-0.361468	0.342202	12.207031	-13.259888	-0.610352
C:\Users\cware\Desktop\Steller25Nov\TagTesting25Nov2013\M9.DSG	11-1-2013	14:54:10	194467.000000	3889.340000	0.039063	1.082031	-0.335938	0.109174	-0.359633	0.347706	10.910034	-27.420044	-8.270264
C:\Users\cware\Desktop\Steller25Nov\TagTesting25Nov2013\M9.DSG	11-1-2013	14:54:10	194468.000000	3889.360000	-0.140625	0.984375	-0.367188	0.108257	-0.356881	0.349541	18.615723	-15.365601	-3.372192
C:\Users\cware\Desktop\Steller25Nov\TagTesting25Nov2013\M9.DSG	11-1-2013	14:54:10	194469.000000	3889.380000	-0.085938	1.046875	-0.472656	0.109174	-0.355963	0.353211	8.605957	9.262085	-5.661011
C:\Users\cware\Desktop\Steller25Nov\TagTesting25Nov2013\M9.DSG	11-1-2013	14:54:10	194470.000000	3889.400000	0.035156	1.035156	-0.304688	0.108257	-0.354128	0.355963	12.603760	-9.475708	-5.615234
C:\Users\cware\Desktop\Steller25Nov\TagTesting25Nov2013\M9.DSG	11-1-2013	14:54:10	194471.000000	3889.420000	-0.066406	1.019531	-0.460938	0.109174	-0.353211	0.358716	6.484985	2.029419	-8.071899
C:\Users\cware\Desktop\Steller25Nov\TagTesting25Nov2013\M9.DSG	11-1-2013	14:54:10	194472.000000	3889.440000	0.074219	0.917969	-0.410156	0.108257	-0.350459	0.361468	19.683838	16.662598	6.805420
C:\Users\cware\Desktop\Steller25Nov\TagTesting25Nov2013\M9.DSG	11-1-2013	14:54:10	194473.000000	3889.460000	-0.031250	0.914063	-0.476563	0.107339	-0.349541	0.363303	10.772705	6.210327	2.365112
C:\Users\cware\Desktop\Steller25Nov\TagTesting25Nov2013\M9.DSG	11-1-2013	14:54:10	194474.000000	3889.480000	0.121094	1.031250	-0.339844	0.108257	-0.346789	0.368807	16.296387	-3.341675	-4.211426
C:\Users\cware\Desktop\Steller25Nov\TagTesting25Nov2013\M9.DSG	11-1-2013	14:54:10	194475.000000	3889.500000	-0.007813	1.042969	-0.417969	0.107339	-0.345872	0.369725	11.093140	22.735596	-1.205444
C:\Users\cware\Desktop\Steller25Nov\TagTesting25Nov2013\M9.DSG	11-1-2013	14:54:10	194476.000000	3889.520000	0.011719	0.972656	-0.476563	0.105505	-0.343119	0.375229	12.863159	1.556396	-4.119873
C:\Users\cware\Desktop\Steller25Nov\TagTesting25Nov2013\M9.DSG	11-1-2013	14:54:10	194477.000000	3889.540000	-0.027344	0.976563	-0.363281	0.106422	-0.339450	0.378899	25.146484	-6.500244	-11.398315
C:\Users\cware\Desktop\Steller25Nov\TagTesting25Nov2013\M9.DSG	11-1-2013	14:54:10	194478.000000	3889.560000	0.070313	0.976563	-0.406250	0.103670	-0.336697	0.384404	17.059326	13.885498	-10.940552
C:\Users\cware\Desktop\Steller25Nov\TagTesting25Nov2013\M9.DSG	11-1-2013	14:54:10	194479.000000	3889.580000	-0.023438	0.992188	-0.457031	0.101835	-0.333945	0.387156	26.123047	-32.257080	-15.716553
C:\Users\cware\Desktop\Steller25Nov\TagTesting25Nov2013\M9.DSG	11-1-2013	14:54:10	194480.000000	3889.600000	-0.011719	0.984375	-0.464844	0.100917	-0.329358	0.392661	14.968872	29.037476	-10.665894
C:\Users\cware\Desktop\Steller25Nov\TagTesting25Nov2013\M9.DSG	11-1-2013	14:54:10	194481.000000	3889.620000	-0.007813	0.960938	-0.437500	0.100000	-0.327523	0.395413	23.696899	4.562378	-10.345459
C:\Users\cware\Desktop\Steller25Nov\TagTesting25Nov2013\M9.DSG	11-1-2013	14:54:10	194482.000000	3889.640000	-0.007813	0.960938	-0.437500	0.096330	-0.321101	0.401835	25.695801	25.375366	-11.077881
C:\Users\cware\Desktop\Steller25Nov\TagTesting25Nov2013\M9.DSG	11-1-2013	14:54:10	194483.000000	3889.660000	-0.019531	0.968750	-0.535156	0.094495	-0.318349	0.405505	25.329590	4.119873	-11.093140
C:\Users\cware\Desktop\Steller25Nov\TagTesting25Nov2013\M9.DSG	11-1-2013	14:54:10	194484.000000	3889.680000	0.101563	1.011719	-0.406250	0.094495	-0.317431	0.416514	20.019531	-1.068115	-14.312744
C:\Users\cware\Desktop\Steller25Nov\TagTesting25Nov2013\M9.DSG	11-1-2013	14:54:10	194485.000000	3889.700000	0.000000	0.933594	-0.511719	0.091743	-0.312844	0.412844	18.112183	12.939453	-13.656616
C:\Users\cware\Desktop\Steller25Nov\TagTesting25Nov2013\M9.DSG	11-1-2013	14:54:10	194486.000000	3889.720000	0.093750	0.972656	-0.546875	0.088991	-0.310092	0.413761	23.040771	-7.583618	-20.095825
C:\Users\cware\Desktop\Steller25Nov\TagTesting25Nov2013\M9.DSG	11-1-2013	14:54:10	194487.000000	3889.740000	0.035156	0.933594	-0.527344	0.085321	-0.303670	0.420183	19.302368	3.601074	-14.892578
C:\Users\cware\Desktop\Steller25Nov\TagTesting25Nov2013\M9.DSG	11-1-2013	14:54:10	194488.000000	3889.760000	0.101563	0.964844	-0.375000	0.084404	-0.301835	0.422018	16.937256	-25.482178	-15.625000
C:\Users\cware\Desktop\Steller25Nov\TagTesting25Nov2013\M9.DSG	11-1-2013	14:54:10	194489.000000	3889.780000	-0.011719	0.945313	-0.621094	0.084404	-0.296330	0.426606	9.490967	14.511108	-15.213013
C:\Users\cware\Desktop\Steller25Nov\TagTesting25Nov2013\M9.DSG	11-1-2013	14:54:10	194490.000000	3889.800000	0.015625	0.886719	-0.476563	0.081651	-0.296330	0.431193	9.246826	1.220703	-12.527466
C:\Users\cware\Desktop\Steller25Nov\TagTesting25Nov2013\M9.DSG	11-1-2013	14:54:10	194491.000000	3889.820000	0.109375	0.925781	-0.554688	0.077982	-0.291743	0.433028	9.155273	-0.183105	-17.242432
C:\Users\cware\Desktop\Steller25Nov\TagTesting25Nov2013\M9.DSG	11-1-2013	14:54:10	194492.000000	3889.840000	0.082031	0.917969	-0.515625	0.077064	-0.290826	0.433945	2.410889	6.195068	-19.073486
C:\Users\cware\Desktop\Steller25Nov\TagTesting25Nov2013\M9.DSG	11-1-2013	14:54:10	194493.000000	3889.860000	0.101563	0.871094	-0.503906	0.073394	-0.287156	0.437615	14.282227	1.953125	-11.215210
C:\Users\cware\Desktop\Steller25Nov\TagTesting25Nov2013\M9.DSG	11-1-2013	14:54:10	194494.000000	3889.880000	0.121094	0.882813	-0.558594	0.073394	-0.286239	0.438532	14.266968	-5.920410	-19.454956
C:\Users\cware\Desktop\Steller25Nov\TagTesting25Nov2013\M9.DSG	11-1-2013	14:54:10	194495.000000	3889.900000	0.089844	0.890625	-0.628906	0.072477	-0.280734	0.441284	2.487183	3.540039	-18.936157
C:\Users\cware\Desktop\Steller25Nov\TagTesting25Nov2013\M9.DSG	11-1-2013	14:54:10	194496.000000	3889.920000	0.101563	0.855469	-0.394531	0.070642	-0.279817	0.443119	-3.097534	0.793457	-13.244629
C:\Users\cware\Desktop\Steller25Nov\TagTesting25Nov2013\M9.DSG	11-1-2013	14:54:10	194497.000000	3889.940000	0.187500	0.851563	-0.550781	0.067890	-0.277982	0.444037	9.979248	-9.094238	-13.183594
C:\Users\cware\Desktop\Steller25Nov\TagTesting25Nov2013\M9.DSG	11-1-2013	14:54:10	194498.000000	3889.960000	0.031250	0.832031	-0.625000	0.066972	-0.277982	0.444954	-10.498047	11.947632	-19.226074
C:\Users\cware\Desktop\Steller25Nov\TagTesting25Nov2013\M9.DSG	11-1-2013	14:54:10	194499.000000	3889.980000	0.152344	0.902344	-0.511719	0.065138	-0.277064	0.445872	-9.353638	-2.395630	-8.178711
C:\Users\cware\Desktop\Steller25Nov\TagTesting25Nov2013\M9.DSG	11-1-2013	14:54:10	194500.000000	3890.000000	0.152344	0.871094	-0.421875	0.064220	-0.276147	0.444954	-8.758545	-13.885498	-7.720947
C:\Users\cware\Desktop\Steller25Nov\TagTesting25Nov2013\M9.DSG	11-1-2013	14:54:10	194501.000000	3890.020000	0.117188	0.863281	-0.609375	0.065138	-0.277064	0.444037	-19.058228	-13.290405	-12.756348
C:\Users\cware\Desktop\Steller25Nov\TagTesting25Nov2013\M9.DSG	11-1-2013	14:54:10	194502.000000	3890.040000	0.144531	0.914063	-0.562500	0.066055	-0.277064	0.443119	-17.547607	-19.989014	-8.239746
C:\Users\cware\Desktop\Steller25Nov\TagTesting25Nov2013\M9.DSG	11-1-2013	14:54:10	194503.000000	3890.060000	0.078125	0.765625	-0.519531	0.066972	-0.280734	0.441284	-27.603149	-16.662598	-10.864258
C:\Users\cware\Desktop\Steller25Nov\TagTesting25Nov2013\M9.DSG	11-1-2013	14:54:10	194504.000000	3890.080000	0.062500	0.800781	-0.554688	0.065138	-0.282569	0.439450	-32.241821	1.617432	-6.011963
C:\Users\cware\Desktop\Steller25Nov\TagTesting25Nov2013\M9.DSG	11-1-2013	14:54:10	194505.000000	3890.100000	0.171875	0.859375	-0.445313	0.066972	-0.288991	0.429358	-40.969849	-10.208130	-2.502441
C:\Users\cware\Desktop\Steller25Nov\TagTesting25Nov2013\M9.DSG	11-1-2013	14:54:10	194506.000000	3890.120000	0.070313	0.867188	-0.468750	0.067890	-0.291743	0.429358	-39.581299	-8.316040	-2.334595
C:\Users\cware\Desktop\Steller25Nov\TagTesting25Nov2013\M9.DSG	11-1-2013	14:54:10	194507.000000	3890.140000	0.171875	0.941406	-0.441406	0.066972	-0.298165	0.422018	-46.463013	-20.019531	-5.126953
C:\Users\cware\Desktop\Steller25Nov\TagTesting25Nov2013\M9.DSG	11-1-2013	14:54:10	194508.000000	3890.160000	0.171875	0.941406	-0.441406	0.069725	-0.301835	0.418349	-47.302246	-11.871338	-2.120972
C:\Users\cware\Desktop\Steller25Nov\TagTesting25Nov2013\M9.DSG	11-1-2013	14:54:10	194509.000000	3890.180000	0.097656	0.882813	-0.339844	0.072477	-0.305505	0.414679	-51.620483	-22.994995	-8.605957
C:\Users\cware\Desktop\Steller25Nov\TagTesting25Nov2013\M9.DSG	11-1-2013	14:54:10	194510.000000	3890.200000	0.105469	0.898438	-0.375000	0.070642	-0.312844	0.404587	-57.708740	-17.196655	-3.753662
C:\Users\cware\Desktop\Steller25Nov\TagTesting25Nov2013\M9.DSG	11-1-2013	14:54:10	194511.000000	3890.220000	0.062500	0.878906	-0.433594	0.073394	-0.317431	0.400000	-56.442261	-6.927490	0.457764
C:\Users\cware\Desktop\Steller25Nov\TagTesting25Nov2013\M9.DSG	11-1-2013	14:54:10	194512.000000	3890.240000	0.113281	0.894531	-0.332031	0.074312	-0.324771	0.388073	-57.937622	-16.983032	-1.083374
C:\Users\cware\Desktop\Steller25Nov\TagTesting25Nov2013\M9.DSG	11-1-2013	14:54:10	194513.000000	3890.260000	0.140625	0.929688	-0.273438	0.076147	-0.329358	0.382569	-64.407349	-29.159546	-1.052856
C:\Users\cware\Desktop\Steller25Nov\TagTesting25Nov2013\M9.DSG	11-1-2013	14:54:10	194514.000000	3890.280000	-0.082031	0.914063	-0.378906	0.079817	-0.339450	0.370642	-70.541382	9.155273	5.004883
C:\Users\cware\Desktop\Steller25Nov\TagTesting25Nov2013\M9.DSG	11-1-2013	14:54:10	194515.000000	3890.300000	0.246094	0.957031	-0.222656	0.078899	-0.343119	0.363303	-72.937012	-34.484863	0.396729
C:\Users\cware\Desktop\Steller25Nov\TagTesting25Nov2013\M9.DSG	11-1-2013	14:54:10	194516.000000	3890.320000	-0.019531	0.878906	-0.242188	0.084404	-0.353211	0.349541	-77.468872	-3.784180	2.975464
C:\Users\cware\Desktop\Steller25Nov\TagTesting25Nov2013\M9.DSG	11-1-2013	14:54:10	194517.000000	3890.340000	0.015625	0.933594	-0.230469	0.086239	-0.357798	0.342202	-64.880371	-15.380859	11.428833
C:\Users\cware\Desktop\Steller25Nov\TagTesting25Nov2013\M9.DSG	11-1-2013	14:54:10	194518.000000	3890.360000	0.062500	1.042969	-0.191406	0.089908	-0.366972	0.327523	-70.022583	-31.784058	3.784180
C:\Users\cware\Desktop\Steller25Nov\TagTesting25Nov2013\M9.DSG	11-1-2013	14:54:10	194519.000000	3890.380000	-0.035156	1.015625	-0.210938	0.092661	-0.371560	0.322018	-78.628540	-11.871338	4.745483
C:\Users\cware\Desktop\Steller25Nov\TagTesting25Nov2013\M9.DSG	11-1-2013	14:54:10	194520.000000	3890.400000	0.070313	0.992188	-0.152344	0.096330	-0.379817	0.304587	-75.210571	-19.851685	3.967285
C:\Users\cware\Desktop\Steller25Nov\TagTesting25Nov2013\M9.DSG	11-1-2013	14:54:10	194521.000000	3890.420000	0.003906	1.023438	-0.179688	0.099083	-0.383486	0.298165	-64.895630	-4.180908	9.719849
C:\Users\cware\Desktop\Steller25Nov\TagTesting25Nov2013\M9.DSG	11-1-2013	14:54:10	194522.000000	3890.440000	0.046875	1.050781	-0.195313	0.100000	-0.389908	0.282569	-66.818237	-20.812988	9.933472
C:\Users\cware\Desktop\Steller25Nov\TagTesting25Nov2013\M9.DSG	11-1-2013	14:54:10	194523.000000	3890.460000	-0.046875	1.011719	-0.261719	0.103670	-0.393578	0.276147	-64.208984	-22.430420	10.025024
C:\Users\cware\Desktop\Steller25Nov\TagTesting25Nov2013\M9.DSG	11-1-2013	14:54:10	194524.000000	3890.480000	0.023438	1.078125	-0.253906	0.107339	-0.397248	0.267890	-58.456421	-6.790161	5.432129
C:\Users\cware\Desktop\Steller25Nov\TagTesting25Nov2013\M9.DSG	11-1-2013	14:54:10	194525.000000	3890.500000	-0.007813	1.074219	-0.187500	0.108257	-0.401835	0.256881	-44.464111	-37.948608	-1.480103
C:\Users\cware\Desktop\Steller25Nov\TagTesting25Nov2013\M9.DSG	11-1-2013	14:54:10	194526.000000	3890.520000	-0.050781	1.050781	-0.332031	0.110092	-0.403670	0.252294	-38.391113	-30.792236	-4.470825
C:\Users\cware\Desktop\Steller25Nov\TagTesting25Nov2013\M9.DSG	11-1-2013	14:54:10	194527.000000	3890.540000	-0.187500	1.093750	-0.386719	0.112844	-0.406422	0.245872	-33.752441	-15.014648	-2.731323
C:\Users\cware\Desktop\Steller25Nov\TagTesting25Nov2013\M9.DSG	11-1-2013	14:54:10	194528.000000	3890.560000	-0.128906	1.125000	-0.347656	0.113761	-0.407339	0.243119	-43.365479	-13.275146	3.921509
C:\Users\cware\Desktop\Steller25Nov\TagTesting25Nov2013\M9.DSG	11-1-2013	14:54:10	194529.000000	3890.580000	-0.250000	1.003906	-0.363281	0.116514	-0.409174	0.231193	-48.675537	26.336670	6.515503
C:\Users\cware\Desktop\Steller25Nov\TagTesting25Nov2013\M9.DSG	11-1-2013	14:54:10	194530.000000	3890.600000	-0.265625	0.949219	-0.210938	0.115596	-0.412844	0.229358	-43.838501	21.560669	8.270264
C:\Users\cware\Desktop\Steller25Nov\TagTesting25Nov2013\M9.DSG	11-1-2013	14:54:10	194531.000000	3890.620000	0.058594	0.996094	-0.085938	0.116514	-0.414679	0.217431	-33.782959	22.125244	3.692627
C:\Users\cware\Desktop\Steller25Nov\TagTesting25Nov2013\M9.DSG	11-1-2013	14:54:10	194532.000000	3890.640000	0.011719	0.937500	-0.277344	0.115596	-0.416514	0.210092	-29.205322	12.191772	5.645752
C:\Users\cware\Desktop\Steller25Nov\TagTesting25Nov2013\M9.DSG	11-1-2013	14:54:10	194533.000000	3890.660000	0.105469	0.992188	-0.269531	0.117431	-0.420183	0.202752	-44.448853	18.493652	5.065918
C:\Users\cware\Desktop\Steller25Nov\TagTesting25Nov2013\M9.DSG	11-1-2013	14:54:10	194534.000000	3890.680000	0.105469	0.992188	-0.269531	0.118349	-0.420183	0.198165	-39.276123	43.182373	0.686646
C:\Users\cware\Desktop\Steller25Nov\TagTesting25Nov2013\M9.DSG	11-1-2013	14:54:10	194535.000000	3890.700000	0.363281	1.027344	-0.320313	0.117431	-0.421101	0.186239	-32.806396	35.751343	4.135132
C:\Users\cware\Desktop\Steller25Nov\TagTesting25Nov2013\M9.DSG	11-1-2013	14:54:10	194536.000000	3890.720000	0.457031	1.019531	-0.351563	0.116514	-0.421101	0.182569	-28.808594	42.358398	2.441406
C:\Users\cware\Desktop\Steller25Nov\TagTesting25Nov2013\M9.DSG	11-1-2013	14:54:10	194537.000000	3890.740000	0.460938	0.875000	-0.328125	0.114679	-0.424771	0.175229	-25.421143	52.658081	-4.638672
C:\Users\cware\Desktop\Steller25Nov\TagTesting25Nov2013\M9.DSG	11-1-2013	14:54:10	194538.000000	3890.760000	0.632813	0.781250	-0.292969	0.113761	-0.424771	0.168807	-26.687622	47.393799	-3.158569
C:\Users\cware\Desktop\Steller25Nov\TagTesting25Nov2013\M9.DSG	11-1-2013	14:54:10	194539.000000	3890.780000	0.628906	0.703125	-0.273438	0.111927	-0.425688	0.160550	-34.942627	54.016113	3.952026
C:\Users\cware\Desktop\Steller25Nov\TagTesting25Nov2013\M9.DSG	11-1-2013	14:54:10	194540.000000	3890.800000	0.652344	0.812500	-0.363281	0.113761	-0.426606	0.157798	-31.463623	27.435303	5.767822
C:\Users\cware\Desktop\Steller25Nov\TagTesting25Nov2013\M9.DSG	11-1-2013	14:54:10	194541.000000	3890.820000	0.445313	0.832031	-0.351563	0.115596	-0.428440	0.149541	-21.148682	28.137207	9.384155
C:\Users\cware\Desktop\Steller25Nov\TagTesting25Nov2013\M9.DSG	11-1-2013	14:54:10	194542.000000	3890.840000	0.394531	0.898438	-0.277344	0.116514	-0.428440	0.145872	-33.782959	40.664673	3.280640
C:\Users\cware\Desktop\Steller25Nov\TagTesting25Nov2013\M9.DSG	11-1-2013	14:54:10	194543.000000	3890.860000	0.308594	0.957031	-0.277344	0.117431	-0.430275	0.136697	-28.930664	30.380249	9.826660
C:\Users\cware\Desktop\Steller25Nov\TagTesting25Nov2013\M9.DSG	11-1-2013	14:54:10	194544.000000	3890.880000	0.382813	1.066406	-0.136719	0.116514	-0.430275	0.133028	-26.229858	19.317627	-7.263184
C:\Users\cware\Desktop\Steller25Nov\TagTesting25Nov2013\M9.DSG	11-1-2013	14:54:10	194545.000000	3890.900000	0.320313	1.109375	0.074219	0.115596	-0.431193	0.127523	-18.310547	21.011353	-7.949829
C:\Users\cware\Desktop\Steller25Nov\TagTesting25Nov2013\M9.DSG	11-1-2013	14:54:10	194546.000000	3890.920000	0.312500	1.050781	0.058594	0.116514	-0.430275	0.124771	-14.846802	24.505615	-8.941650
C:\Users\cware\Desktop\Steller25Nov\TagTesting25Nov2013\M9.DSG	11-1-2013	14:54:10	194547.000000	3890.940000	0.269531	1.093750	0.230469	0.114679	-0.430275	0.122936	-9.155273	5.630493	-4.913330
C:\Users\cware\Desktop\Steller25Nov\TagTesting25Nov2013\M9.DSG	11-1-2013	14:54:10	194548.000000	3890.960000	0.253906	1.027344	0.179688	0.113761	-0.430275	0.130275	-2.044678	-12.527466	-5.172729
C:\Users\cware\Desktop\Steller25Nov\TagTesting25Nov2013\M9.DSG	11-1-2013	14:54:10	194549.000000	3890.980000	0.078125	1.035156	0.210938	0.113761	-0.430275	0.122936	-6.484985	6.118774	-6.576538
C:\Users\cware\Desktop\Steller25Nov\TagTesting25Nov2013\M9.DSG	11-1-2013	14:54:10	194550.000000	3891.000000	0.203125	1.000000	0.207031	0.114679	-0.430275	0.124771	-2.243042	-40.634155	-8.544922
C:\Users\cware\Desktop\Steller25Nov\TagTesting25Nov2013\M9.DSG	11-1-2013	14:54:10	194551.000000	3891.020000	-0.187500	1.058594	-0.058594	0.114679	-0.430275	0.124771	6.393433	-18.798828	-0.946045
C:\Users\cware\Desktop\Steller25Nov\TagTesting25Nov2013\M9.DSG	11-1-2013	14:54:10	194552.000000	3891.040000	-0.027344	0.988281	-0.015625	0.115596	-0.432110	0.128440	2.349854	-36.682129	-2.868652
C:\Users\cware\Desktop\Steller25Nov\TagTesting25Nov2013\M9.DSG	11-1-2013	14:54:10	194553.000000	3891.060000	-0.066406	1.062500	-0.046875	0.116514	-0.429358	0.129358	-5.599976	-3.814697	-5.340576
C:\Users\cware\Desktop\Steller25Nov\TagTesting25Nov2013\M9.DSG	11-1-2013	14:54:10	194554.000000	3891.080000	-0.093750	1.082031	-0.011719	0.114679	-0.429358	0.129358	1.541138	2.502441	-2.288818
C:\Users\cware\Desktop\Steller25Nov\TagTesting25Nov2013\M9.DSG	11-1-2013	14:54:10	194555.000000	3891.100000	-0.300781	0.925781	0.027344	0.116514	-0.430275	0.132110	1.617432	-0.076294	2.395630
C:\Users\cware\Desktop\Steller25Nov\TagTesting25Nov2013\M9.DSG	11-1-2013	14:54:10	194556.000000	3891.120000	0.058594	0.996094	0.027344	0.118349	-0.430275	0.134862	4.241943	13.183594	1.113892
C:\Users\cware\Desktop\Steller25Nov\TagTesting25Nov2013\M9.DSG	11-1-2013	14:54:10	194557.000000	3891.140000	-0.011719	1.050781	0.074219	0.118349	-0.431193	0.134862	12.008667	-12.115479	-1.190186
C:\Users\cware\Desktop\Steller25Nov\TagTesting25Nov2013\M9.DSG	11-1-2013	14:54:10	194558.000000	3891.160000	-0.058594	1.019531	-0.093750	0.117431	-0.429358	0.140367	10.391235	14.968872	1.312256
C:\Users\cware\Desktop\Steller25Nov\TagTesting25Nov2013\M9.DSG	11-1-2013	14:54:10	194559.000000	3891.180000	0.144531	1.007813	0.132813	0.119266	-0.430275	0.142202	7.293701	-6.622314	-4.745483
C:\Users\cware\Desktop\Steller25Nov\TagTesting25Nov2013\M9.DSG	11-1-2013	14:54:10	194560.000000	3891.200000	-0.210938	0.949219	-0.011719	0.119266	-0.429358	0.145872	10.787964	5.142212	0.701904
C:\Users\cware\Desktop\Steller25Nov\TagTesting25Nov2013\M9.DSG	11-1-2013	14:54:10	194561.000000	3891.220000	-0.007813	0.968750	0.093750	0.120183	-0.429358	0.148624	13.534546	1.922607	-4.226685
C:\Users\cware\Desktop\Steller25Nov\TagTesting25Nov2013\M9.DSG	11-1-2013	14:54:10	194562.000000	3891.240000	-0.007813	0.968750	0.093750	0.120183	-0.428440	0.151376	12.222290	-2.899170	-1.586914
C:\Users\cware\Desktop\Steller25Nov\TagTesting25Nov2013\M9.DSG	11-1-2013	14:54:10	194563.000000	3891.260000	0.011719	0.976563	-0.039063	0.121101	-0.428440	0.155046	13.031006	-10.910034	-6.622314
C:\Users\cware\Desktop\Steller25Nov\TagTesting25Nov2013\M9.DSG	11-1-2013	14:54:10	194564.000000	3891.280000	-0.085938	0.980469	-0.066406	0.122018	-0.427523	0.157798	15.380859	-5.172729	-6.088257
C:\Users\cware\Desktop\Steller25Nov\TagTesting25Nov2013\M9.DSG	11-1-2013	14:54:10	194565.000000	3891.300000	0.011719	1.074219	-0.031250	0.122018	-0.427523	0.164220	14.389038	-20.629883	-16.540527
C:\Users\cware\Desktop\Steller25Nov\TagTesting25Nov2013\M9.DSG	11-1-2013	14:54:10	194566.000000	3891.320000	-0.105469	1.035156	-0.031250	0.119266	-0.426606	0.165138	12.207031	37.780762	-10.345459
C:\Users\cware\Desktop\Steller25Nov\TagTesting25Nov2013\M9.DSG	11-1-2013	14:54:10	194567.000000	3891.340000	0.066406	1.078125	0.058594	0.118349	-0.425688	0.171560	22.644043	-1.556396	-13.290405
C:\Users\cware\Desktop\Steller25Nov\TagTesting25Nov2013\M9.DSG	11-1-2013	14:54:10	194568.000000	3891.360000	-0.019531	0.988281	-0.035156	0.116514	-0.424771	0.174312	22.537231	12.603760	-5.157471
C:\Users\cware\Desktop\Steller25Nov\TagTesting25Nov2013\M9.DSG	11-1-2013	14:54:10	194569.000000	3891.380000	0.023438	1.031250	-0.085938	0.116514	-0.422018	0.181651	19.973755	-3.570557	-14.434814
C:\Users\cware\Desktop\Steller25Nov\TagTesting25Nov2013\M9.DSG	11-1-2013	14:54:10	194570.000000	3891.400000	-0.007813	1.042969	-0.066406	0.114679	-0.422018	0.186239	19.332886	2.807617	-9.002686
C:\Users\cware\Desktop\Steller25Nov\TagTesting25Nov2013\M9.DSG	11-1-2013	14:54:10	194571.000000	3891.420000	-0.078125	1.058594	-0.074219	0.114679	-0.419266	0.193578	20.416260	-9.460449	-8.834839
C:\Users\cware\Desktop\Steller25Nov\TagTesting25Nov2013\M9.DSG	11-1-2013	14:54:10	194572.000000	3891.440000	-0.078125	1.042969	-0.156250	0.112844	-0.419266	0.197248	25.085449	-2.227783	-12.954712
C:\Users\cware\Desktop\Steller25Nov\TagTesting25Nov2013\M9.DSG	11-1-2013	14:54:10	194573.000000	3891.460000	-0.132813	1.058594	-0.156250	0.111009	-0.416514	0.204587	32.211304	9.826660	-12.725830
C:\Users\cware\Desktop\Steller25Nov\TagTesting25Nov2013\M9.DSG	11-1-2013	14:54:10	194574.000000	3891.480000	0.062500	1.062500	-0.042969	0.110092	-0.415596	0.209174	16.693115	-0.885010	-19.973755
C:\Users\cware\Desktop\Steller25Nov\TagTesting25Nov2013\M9.DSG	11-1-2013	14:54:10	194575.000000	3891.500000	-0.011719	0.925781	-0.093750	0.106422	-0.411927	0.217431	31.921387	-7.736206	-16.540527
C:\Users\cware\Desktop\Steller25Nov\TagTesting25Nov2013\M9.DSG	11-1-2013	14:54:10	194576.000000	3891.520000	-0.046875	1.027344	-0.203125	0.104587	-0.411009	0.222018	25.115967	-19.821167	-14.663696
C:\Users\cware\Desktop\Steller25Nov\TagTesting25Nov2013\M9.DSG	11-1-2013	14:54:10	194577.000000	3891.540000	-0.109375	0.957031	-0.156250	0.102752	-0.408257	0.229358	32.302856	4.638672	-6.835938
C:\Users\cware\Desktop\Steller25Nov\TagTesting25Nov2013\M9.DSG	11-1-2013	14:54:10	194578.000000	3891.560000	-0.082031	0.968750	-0.136719	0.102752	-0.407339	0.233945	33.767700	-7.904053	-9.918213
C:\Users\cware\Desktop\Steller25Nov\TagTesting25Nov2013\M9.DSG	11-1-2013	14:54:10	194579.000000	3891.580000	0.082031	1.082031	-0.191406	0.102752	-0.405505	0.243119	21.209717	3.707886	-17.089844
C:\Users\cware\Desktop\Steller25Nov\TagTesting25Nov2013\M9.DSG	11-1-2013	14:54:10	194580.000000	3891.600000	-0.031250	1.109375	-0.218750	0.100000	-0.402752	0.247706	26.809692	-0.900269	-16.235352
C:\Users\cware\Desktop\Steller25Nov\TagTesting25Nov2013\M9.DSG	11-1-2013	14:54:10	194581.000000	3891.620000	0.054688	1.000000	-0.148438	0.097248	-0.398165	0.257798	29.357910	-12.008667	-17.120361
C:\Users\cware\Desktop\Steller25Nov\TagTesting25Nov2013\M9.DSG	11-1-2013	14:54:10	194582.000000	3891.640000	-0.140625	1.003906	-0.269531	0.097248	-0.396330	0.261468	26.626587	10.253906	-14.495850
C:\Users\cware\Desktop\Steller25Nov\TagTesting25Nov2013\M9.DSG	11-1-2013	14:54:10	194583.000000	3891.660000	0.015625	0.953125	-0.207031	0.094495	-0.392661	0.268807	27.023315	-7.797241	-9.735107
C:\Users\cware\Desktop\Steller25Nov\TagTesting25Nov2013\M9.DSG	11-1-2013	14:54:10	194584.000000	3891.680000	0.117188	1.035156	-0.105469	0.094495	-0.391743	0.273394	21.362305	-9.948730	-15.945435
C:\Users\cware\Desktop\Steller25Nov\TagTesting25Nov2013\M9.DSG	11-1-2013	14:54:10	194585.000000	3891.700000	-0.031250	0.984375	-0.246094	0.092661	-0.388991	0.279817	20.141602	-5.691528	-18.661499
C:\Users\cware\Desktop\Steller25Nov\TagTesting25Nov2013\M9.DSG	11-1-2013	14:54:10	194586.000000	3891.720000	0.031250	1.093750	-0.156250	0.090826	-0.387156	0.281651	29.922485	-19.119263	-8.361816
C:\Users\cware\Desktop\Steller25Nov\TagTesting25Nov2013\M9.DSG	11-1-2013	14:54:10	194587.000000	3891.740000	-0.066406	0.988281	-0.273438	0.089908	-0.384404	0.285321	17.227173	-10.757446	-8.178711
C:\Users\cware\Desktop\Steller25Nov\TagTesting25Nov2013\M9.DSG	11-1-2013	14:54:10	194588.000000	3891.760000	-0.066406	0.988281	-0.273438	0.089908	-0.383486	0.290826	14.755249	-14.053345	-9.582520
C:\Users\cware\Desktop\Steller25Nov\TagTesting25Nov2013\M9.DSG	11-1-2013	14:54:10	194589.000000	3891.780000	0.023438	0.988281	-0.109375	0.088991	-0.381651	0.295413	14.282227	4.669189	-10.986328
C:\Users\cware\Desktop\Steller25Nov\TagTesting25Nov2013\M9.DSG	11-1-2013	14:54:10	194590.000000	3891.800000	0.167969	1.027344	-0.218750	0.088991	-0.378899	0.299083	7.751465	-48.034668	-17.990112
C:\Users\cware\Desktop\Steller25Nov\TagTesting25Nov2013\M9.DSG	11-1-2013	14:54:10	194591.000000	3891.820000	0.058594	0.976563	-0.292969	0.088073	-0.378899	0.301835	17.349243	-27.633667	-11.581421
C:\Users\cware\Desktop\Steller25Nov\TagTesting25Nov2013\M9.DSG	11-1-2013	14:54:10	194592.000000	3891.840000	-0.117188	0.914063	-0.308594	0.088073	-0.375229	0.307339	19.790649	-3.417969	-11.779785
C:\Users\cware\Desktop\Steller25Nov\TagTesting25Nov2013\M9.DSG	11-1-2013	14:54:10	194593.000000	3891.860000	0.093750	0.925781	-0.273438	0.087156	-0.373394	0.311009	5.096436	17.608643	-16.250610
C:\Users\cware\Desktop\Steller25Nov\TagTesting25Nov2013\M9.DSG	11-1-2013	14:54:10	194594.000000	3891.880000	0.089844	0.894531	-0.238281	0.085321	-0.371560	0.314679	2.777100	3.524780	-12.939453
C:\Users\cware\Desktop\Steller25Nov\TagTesting25Nov2013\M9.DSG	11-1-2013	14:54:10	194595.000000	3891.900000	0.042969	0.937500	-0.257813	0.085321	-0.369725	0.317431	13.885498	-6.881714	-6.347656
C:\Users\cware\Desktop\Steller25Nov\TagTesting25Nov2013\M9.DSG	11-1-2013	14:54:10	194596.000000	3891.920000	0.136719	0.910156	-0.207031	0.085321	-0.368807	0.321101	7.507324	-17.517090	-7.476807
C:\Users\cware\Desktop\Steller25Nov\TagTesting25Nov2013\M9.DSG	11-1-2013	14:54:10	194597.000000	3891.940000	0.042969	0.976563	-0.207031	0.086239	-0.367890	0.323853	-2.578735	-6.088257	-13.656616
C:\Users\cware\Desktop\Steller25Nov\TagTesting25Nov2013\M9.DSG	11-1-2013	14:54:10	194598.000000	3891.960000	0.132813	0.945313	-0.242188	0.085321	-0.366972	0.324771	-1.052856	-24.002075	-15.945435
C:\Users\cware\Desktop\Steller25Nov\TagTesting25Nov2013\M9.DSG	11-1-2013	14:54:10	194599.000000	3891.980000	0.042969	0.929688	-0.191406	0.084404	-0.365138	0.326606	-0.778198	-24.047852	-11.642456
C:\Users\cware\Desktop\Steller25Nov\TagTesting25Nov2013\M9.DSG	11-1-2013	14:54:10	194600.000000	3892.000000	0.062500	0.945313	-0.222656	0.084404	-0.366972	0.326606	-6.057739	-11.688232	-11.749268
C:\Users\cware\Desktop\Steller25Nov\TagTesting25Nov2013\M9.DSG	11-1-2013	14:54:10	194601.000000	3892.020000	0.066406	0.949219	-0.269531	0.085321	-0.366055	0.328440	-11.520386	-13.687134	-7.263184
C:\Users\cware\Desktop\Steller25Nov\TagTesting25Nov2013\M9.DSG	11-1-2013	14:54:10	194602.000000	3892.040000	0.101563	0.964844	-0.203125	0.084404	-0.366055	0.327523	-15.274048	-18.264771	-8.926392
C:\Users\cware\Desktop\Steller25Nov\TagTesting25Nov2013\M9.DSG	11-1-2013	14:54:10	194603.000000	3892.060000	-0.003906	0.953125	-0.226563	0.086239	-0.366972	0.325688	-22.674561	-2.685547	-0.823975
C:\Users\cware\Desktop\Steller25Nov\TagTesting25Nov2013\M9.DSG	11-1-2013	14:54:10	194604.000000	3892.080000	0.160156	1.000000	-0.105469	0.087156	-0.367890	0.322936	-26.397705	-30.975342	-3.555298
C:\Users\cware\Desktop\Steller25Nov\TagTesting25Nov2013\M9.DSG	11-1-2013	14:54:10	194605.000000	3892.100000	0.031250	0.921875	-0.257813	0.090826	-0.370642	0.319266	-32.974243	-15.335083	-1.953125
C:\Users\cware\Desktop\Steller25Nov\TagTesting25Nov2013\M9.DSG	11-1-2013	14:54:10	194606.000000	3892.120000	0.062500	1.031250	-0.171875	0.090826	-0.372477	0.316514	-34.179688	-15.121460	-1.541138
C:\Users\cware\Desktop\Steller25Nov\TagTesting25Nov2013\M9.DSG	11-1-2013	14:54:10	194607.000000	3892.140000	-0.058594	0.945313	-0.152344	0.093578	-0.376147	0.311009	-24.658203	-15.090942	2.548218
C:\Users\cware\Desktop\Steller25Nov\TagTesting25Nov2013\M9.DSG	11-1-2013	14:54:10	194608.000000	3892.160000	0.109375	0.960938	-0.070313	0.094495	-0.377064	0.309174	-31.372070	-7.843018	0.122070
C:\Users\cware\Desktop\Steller25Nov\TagTesting25Nov2013\M9.DSG	11-1-2013	14:54:10	194609.000000	3892.180000	-0.039063	0.957031	-0.214844	0.097248	-0.380734	0.302752	-35.354614	-3.784180	4.959106
C:\Users\cware\Desktop\Steller25Nov\TagTesting25Nov2013\M9.DSG	11-1-2013	14:54:10	194610.000000	3892.200000	0.050781	0.953125	-0.128906	0.099083	-0.381651	0.299083	-35.751343	-25.711060	2.548218
C:\Users\cware\Desktop\Steller25Nov\TagTesting25Nov2013\M9.DSG	11-1-2013	14:54:10	194611.000000	3892.220000	-0.042969	0.957031	-0.191406	0.100000	-0.387156	0.290826	-42.541504	8.361816	5.187988
C:\Users\cware\Desktop\Steller25Nov\TagTesting25Nov2013\M9.DSG	11-1-2013	14:54:10	194612.000000	3892.240000	-0.007813	0.929688	-0.179688	0.102752	-0.388073	0.288073	-44.738770	-15.487671	6.683350
C:\Users\cware\Desktop\Steller25Nov\TagTesting25Nov2013\M9.DSG	11-1-2013	14:54:10	194613.000000	3892.260000	0.019531	0.957031	-0.195313	0.104587	-0.391743	0.278899	-40.069580	-28.320313	0.442505
C:\Users\cware\Desktop\Steller25Nov\TagTesting25Nov2013\M9.DSG	11-1-2013	14:54:10	194614.000000	3892.280000	0.105469	1.050781	-0.128906	0.107339	-0.394495	0.274312	-36.727905	-19.836426	1.602173
C:\Users\cware\Desktop\Steller25Nov\TagTesting25Nov2013\M9.DSG	11-1-2013	14:54:10	194615.000000	3892.300000	0.003906	0.984375	-0.312500	0.111009	-0.398165	0.266972	-39.337158	-33.157349	-3.601074
C:\Users\cware\Desktop\Steller25Nov\TagTesting25Nov2013\M9.DSG	11-1-2013	14:54:10	194616.000000	3892.320000	-0.007813	1.035156	-0.292969	0.112844	-0.398165	0.265138	-30.532837	-35.598755	-6.958008
C:\Users\cware\Desktop\Steller25Nov\TagTesting25Nov2013\M9.DSG	11-1-2013	14:54:10	194617.000000	3892.340000	-0.093750	1.046875	-0.378906	0.115596	-0.400917	0.261468	-26.000977	-56.152344	-5.371094
C:\Users\cware\Desktop\Steller25Nov\TagTesting25Nov2013\M9.DSG	11-1-2013	14:54:10	194618.000000	3892.360000	-0.164063	1.007813	-0.371094	0.115596	-0.400917	0.257798	-37.200928	-23.849487	1.342773
C:\Users\cware\Desktop\Steller25Nov\TagTesting25Nov2013\M9.DSG	11-1-2013	14:54:10	194619.000000	3892.380000	-0.179688	0.984375	-0.203125	0.119266	-0.406422	0.249541	-55.206299	-8.071899	0.381470
C:\Users\cware\Desktop\Steller25Nov\TagTesting25Nov2013\M9.DSG	11-1-2013	14:54:10	194620.000000	3892.400000	-0.199219	0.984375	-0.109375	0.119266	-0.408257	0.244037	-46.615601	27.160645	4.562378
C:\Users\cware\Desktop\Steller25Nov\TagTesting25Nov2013\M9.DSG	11-1-2013	14:54:10	194621.000000	3892.420000	-0.097656	1.000000	-0.230469	0.117431	-0.410092	0.233945	-26.245117	12.710571	3.982544
C:\Users\cware\Desktop\Steller25Nov\TagTesting25Nov2013\M9.DSG	11-1-2013	14:54:10	194622.000000	3892.440000	0.085938	0.957031	-0.402344	0.119266	-0.411927	0.231193	-14.724731	1.281738	0.762939
C:\Users\cware\Desktop\Steller25Nov\TagTesting25Nov2013\M9.DSG	11-1-2013	14:54:10	194623.000000	3892.460000	0.058594	0.949219	-0.386719	0.119266	-0.414679	0.224771	-32.455444	26.153564	5.691528
C:\Users\cware\Desktop\Steller25Nov\TagTesting25Nov2013\M9.DSG	11-1-2013	14:54:10	194624.000000	3892.480000	0.191406	1.015625	-0.265625	0.120183	-0.413761	0.219266	-35.659790	29.098511	5.493164
C:\Users\cware\Desktop\Steller25Nov\TagTesting25Nov2013\M9.DSG	11-1-2013	14:54:10	194625.000000	3892.500000	0.378906	1.050781	-0.269531	0.119266	-0.416514	0.213761	-38.482666	31.295776	5.676270
C:\Users\cware\Desktop\Steller25Nov\TagTesting25Nov2013\M9.DSG	11-1-2013	14:54:10	194626.000000	3892.520000	0.371094	0.964844	-0.347656	0.121101	-0.417431	0.205505	-39.245605	50.491333	5.081177
C:\Users\cware\Desktop\Steller25Nov\TagTesting25Nov2013\M9.DSG	11-1-2013	14:54:10	194627.000000	3892.540000	0.449219	0.949219	-0.402344	0.120183	-0.418349	0.200917	-25.543213	59.982300	10.238647
C:\Users\cware\Desktop\Steller25Nov\TagTesting25Nov2013\M9.DSG	11-1-2013	14:54:10	194628.000000	3892.560000	0.523438	0.941406	-0.304688	0.117431	-0.421101	0.190826	-32.424927	65.185547	-3.250122
C:\Users\cware\Desktop\Steller25Nov\TagTesting25Nov2013\M9.DSG	11-1-2013	14:54:10	194629.000000	3892.580000	0.691406	0.800781	-0.378906	0.116514	-0.422018	0.184404	-37.170410	17.532349	-9.735107
C:\Users\cware\Desktop\Steller25Nov\TagTesting25Nov2013\M9.DSG	11-1-2013	14:54:10	194630.000000	3892.600000	0.511719	0.746094	-0.363281	0.114679	-0.422936	0.176147	-36.315918	65.887451	5.676270
C:\Users\cware\Desktop\Steller25Nov\TagTesting25Nov2013\M9.DSG	11-1-2013	14:54:10	194631.000000	3892.620000	0.539063	0.800781	-0.257813	0.116514	-0.423853	0.171560	-28.335571	16.754150	3.463745
C:\Users\cware\Desktop\Steller25Nov\TagTesting25Nov2013\M9.DSG	11-1-2013	14:54:10	194632.000000	3892.640000	0.417969	0.871094	-0.328125	0.115596	-0.425688	0.162385	-39.123535	40.588379	-1.983643
C:\Users\cware\Desktop\Steller25Nov\TagTesting25Nov2013\M9.DSG	11-1-2013	14:54:10	194633.000000	3892.660000	0.406250	0.902344	-0.371094	0.117431	-0.426606	0.155963	-43.197632	45.578003	6.561279
C:\Users\cware\Desktop\Steller25Nov\TagTesting25Nov2013\M9.DSG	11-1-2013	14:54:10	194634.000000	3892.680000	0.347656	0.972656	-0.070313	0.117431	-0.428440	0.144954	-39.108276	15.548706	0.076294
C:\Users\cware\Desktop\Steller25Nov\TagTesting25Nov2013\M9.DSG	11-1-2013	14:54:10	194635.000000	3892.700000	0.343750	1.089844	-0.101563	0.117431	-0.429358	0.138532	-30.166626	22.171021	3.799438
C:\Users\cware\Desktop\Steller25Nov\TagTesting25Nov2013\M9.DSG	11-1-2013	14:54:10	194636.000000	3892.720000	0.296875	1.085938	0.066406	0.116514	-0.430275	0.132110	-27.206421	13.458252	-2.502441
C:\Users\cware\Desktop\Steller25Nov\TagTesting25Nov2013\M9.DSG	11-1-2013	14:54:10	194637.000000	3892.740000	0.238281	1.160156	0.050781	0.118349	-0.429358	0.130275	-25.299072	-16.616821	-2.731323
C:\Users\cware\Desktop\Steller25Nov\TagTesting25Nov2013\M9.DSG	11-1-2013	14:54:10	194638.000000	3892.760000	0.156250	1.085938	0.039063	0.117431	-0.430275	0.129358	-7.995605	-2.182007	-3.234863
C:\Users\cware\Desktop\Steller25Nov\TagTesting25Nov2013\M9.DSG	11-1-2013	14:54:10	194639.000000	3892.780000	0.156250	1.074219	0.097656	0.119266	-0.430275	0.124771	-13.549805	1.388550	2.136230
C:\Users\cware\Desktop\Steller25Nov\TagTesting25Nov2013\M9.DSG	11-1-2013	14:54:10	194640.000000	3892.800000	0.117188	1.031250	-0.011719	0.120183	-0.430275	0.125688	-4.547119	-12.176514	0.518799
C:\Users\cware\Desktop\Steller25Nov\TagTesting25Nov2013\M9.DSG	11-1-2013	14:54:10	194641.000000	3892.820000	-0.070313	1.050781	0.074219	0.119266	-0.431193	0.123853	-10.284424	-8.392334	-5.752563
C:\Users\cware\Desktop\Steller25Nov\TagTesting25Nov2013\M9.DSG	11-1-2013	14:54:10	194642.000000	3892.840000	-0.070313	1.050781	0.074219	0.119266	-0.430275	0.123853	-0.671387	-21.224976	-7.659912
C:\Users\cware\Desktop\Steller25Nov\TagTesting25Nov2013\M9.DSG	11-1-2013	14:54:10	194643.000000	3892.860000	-0.097656	0.925781	-0.082031	0.119266	-0.432110	0.124771	-6.240845	-19.119263	-3.555298
C:\Users\cware\Desktop\Steller25Nov\TagTesting25Nov2013\M9.DSG	11-1-2013	14:54:10	194644.000000	3892.880000	-0.261719	0.937500	-0.054688	0.119266	-0.431193	0.124771	-6.317139	-15.029907	-1.174927
C:\Users\cware\Desktop\Steller25Nov\TagTesting25Nov2013\M9.DSG	11-1-2013	14:54:10	194645.000000	3892.900000	-0.058594	0.964844	-0.015625	0.121101	-0.431193	0.124771	-17.288208	12.374878	4.409790
C:\Users\cware\Desktop\Steller25Nov\TagTesting25Nov2013\M9.DSG	11-1-2013	14:54:10	194646.000000	3892.920000	-0.019531	1.105469	0.023438	0.122018	-0.432110	0.123853	-2.029419	12.329102	2.685547
C:\Users\cware\Desktop\Steller25Nov\TagTesting25Nov2013\M9.DSG	11-1-2013	14:54:10	194647.000000	3892.940000	0.140625	1.019531	0.109375	0.122018	-0.432110	0.122936	-8.728027	3.219604	-1.647949
C:\Users\cware\Desktop\Steller25Nov\TagTesting25Nov2013\M9.DSG	11-1-2013	14:54:10	194648.000000	3892.960000	-0.003906	0.960938	0.023438	0.122936	-0.433028	0.123853	2.090454	7.232666	-2.441406
C:\Users\cware\Desktop\Steller25Nov\TagTesting25Nov2013\M9.DSG	11-1-2013	14:54:10	194649.000000	3892.980000	0.125000	0.949219	0.175781	0.122936	-0.433028	0.123853	-12.939453	-10.971069	-7.629395
C:\Users\cware\Desktop\Steller25Nov\TagTesting25Nov2013\M9.DSG	11-1-2013	14:54:10	194650.000000	3893.000000	-0.097656	1.007813	0.027344	0.122936	-0.433028	0.124771	2.609253	-11.291504	-2.029419
C:\Users\cware\Desktop\Steller25Nov\TagTesting25Nov2013\M9.DSG	11-1-2013	14:54:10	194651.000000	3893.020000	-0.128906	0.968750	0.042969	0.124771	-0.432110	0.127523	3.387451	10.116577	-2.075195
C:\Users\cware\Desktop\Steller25Nov\TagTesting25Nov2013\M9.DSG	11-1-2013	14:54:10	194652.000000	3893.040000	0.050781	0.972656	-0.023438	0.124771	-0.432110	0.129358	-1.754761	-16.036987	-7.492065
C:\Users\cware\Desktop\Steller25Nov\TagTesting25Nov2013\M9.DSG	11-1-2013	14:54:10	194653.000000	3893.060000	-0.089844	0.980469	0.046875	0.123853	-0.431193	0.131193	5.264282	5.172729	-2.716064
C:\Users\cware\Desktop\Steller25Nov\TagTesting25Nov2013\M9.DSG	11-1-2013	14:54:10	194654.000000	3893.080000	-0.027344	0.996094	0.089844	0.123853	-0.432110	0.133028	6.805420	18.218994	-3.250122
C:\Users\cware\Desktop\Steller25Nov\TagTesting25Nov2013\M9.DSG	11-1-2013	14:54:10	194655.000000	3893.100000	-0.015625	1.085938	0.050781	0.122936	-0.431193	0.136697	7.156372	3.524780	-11.856079
C:\Users\cware\Desktop\Steller25Nov\TagTesting25Nov2013\M9.DSG	11-1-2013	14:54:10	194656.000000	3893.120000	-0.058594	1.011719	0.074219	0.122018	-0.430275	0.137615	9.017944	-8.941650	-11.108398
C:\Users\cware\Desktop\Steller25Nov\TagTesting25Nov2013\M9.DSG	11-1-2013	14:54:10	194657.000000	3893.140000	-0.066406	0.992188	-0.035156	0.119266	-0.430275	0.141284	8.499146	5.752563	-12.786865
C:\Users\cware\Desktop\Steller25Nov\TagTesting25Nov2013\M9.DSG	11-1-2013	14:54:10	194658.000000	3893.160000	-0.046875	1.011719	-0.011719	0.117431	-0.429358	0.143119	8.407593	11.276245	-8.697510
C:\Users\cware\Desktop\Steller25Nov\TagTesting25Nov2013\M9.DSG	11-1-2013	14:54:10	194659.000000	3893.180000	0.000000	1.050781	0.031250	0.116514	-0.429358	0.146789	15.060425	14.587402	-6.225586
C:\Users\cware\Desktop\Steller25Nov\TagTesting25Nov2013\M9.DSG	11-1-2013	14:54:10	194660.000000	3893.200000	0.031250	1.039063	0.035156	0.115596	-0.428440	0.150459	16.036987	5.294800	-8.026123
C:\Users\cware\Desktop\Steller25Nov\TagTesting25Nov2013\M9.DSG	11-1-2013	14:54:10	194661.000000	3893.220000	-0.031250	1.085938	-0.070313	0.114679	-0.427523	0.155963	7.843018	4.333496	-9.948730
C:\Users\cware\Desktop\Steller25Nov\TagTesting25Nov2013\M9.DSG	11-1-2013	14:54:10	194662.000000	3893.240000	-0.042969	1.082031	-0.027344	0.113761	-0.426606	0.158716	17.059326	19.836426	-10.177612
C:\Users\cware\Desktop\Steller25Nov\TagTesting25Nov2013\M9.DSG	11-1-2013	14:54:10	194663.000000	3893.260000	0.019531	1.007813	0.062500	0.113761	-0.426606	0.161468	13.809204	13.702393	-15.014648
C:\Users\cware\Desktop\Steller25Nov\TagTesting25Nov2013\M9.DSG	11-1-2013	14:54:10	194664.000000	3893.280000	-0.035156	0.988281	-0.093750	0.110092	-0.423853	0.166972	20.416260	-8.193970	-11.047363
C:\Users\cware\Desktop\Steller25Nov\TagTesting25Nov2013\M9.DSG	11-1-2013	14:54:10	194665.000000	3893.300000	0.011719	1.027344	-0.011719	0.109174	-0.423853	0.171560	24.124146	6.561279	-11.001587
C:\Users\cware\Desktop\Steller25Nov\TagTesting25Nov2013\M9.DSG	11-1-2013	14:54:10	194666.000000	3893.320000	-0.042969	0.953125	-0.035156	0.106422	-0.422018	0.176147	21.530151	-8.850098	-15.060425
C:\Users\cware\Desktop\Steller25Nov\TagTesting25Nov2013\M9.DSG	11-1-2013	14:54:10	194667.000000	3893.340000	-0.007813	1.109375	-0.046875	0.105505	-0.421101	0.179817	20.721436	8.560181	-17.822266
C:\Users\cware\Desktop\Steller25Nov\TagTesting25Nov2013\M9.DSG	11-1-2013	14:54:10	194668.000000	3893.360000	-0.007813	1.109375	-0.046875	0.101835	-0.419266	0.188073	26.229858	-19.409180	-17.303467
C:\Users\cware\Desktop\Steller25Nov\TagTesting25Nov2013\M9.DSG	11-1-2013	14:54:10	194669.000000	3893.380000	-0.187500	0.976563	-0.234375	0.100917	-0.418349	0.193578	19.042969	23.437500	-10.757446
C:\Users\cware\Desktop\Steller25Nov\TagTesting25Nov2013\M9.DSG	11-1-2013	14:54:10	194670.000000	3893.400000	0.058594	1.050781	-0.093750	0.098165	-0.415596	0.198165	19.577026	9.429932	-15.228271
C:\Users\cware\Desktop\Steller25Nov\TagTesting25Nov2013\M9.DSG	11-1-2013	14:54:10	194671.000000	3893.420000	0.007813	1.058594	-0.074219	0.096330	-0.414679	0.201835	24.276733	13.107300	-16.265869
C:\Users\cware\Desktop\Steller25Nov\TagTesting25Nov2013\M9.DSG	11-1-2013	14:54:10	194672.000000	3893.440000	0.101563	0.996094	-0.035156	0.093578	-0.411927	0.208257	14.358521	-18.905640	-17.440796
C:\Users\cware\Desktop\Steller25Nov\TagTesting25Nov2013\M9.DSG	11-1-2013	14:54:10	194673.000000	3893.460000	-0.035156	0.972656	-0.144531	0.091743	-0.410092	0.211009	14.495850	19.378662	-6.011963
C:\Users\cware\Desktop\Steller25Nov\TagTesting25Nov2013\M9.DSG	11-1-2013	14:54:10	194674.000000	3893.480000	0.074219	1.042969	-0.078125	0.088991	-0.408257	0.217431	22.323608	-21.713257	-18.936157
C:\Users\cware\Desktop\Steller25Nov\TagTesting25Nov2013\M9.DSG	11-1-2013	14:54:10	194675.000000	3893.500000	0.035156	0.996094	-0.171875	0.088073	-0.407339	0.219266	14.877319	-0.930786	-15.975952
C:\Users\cware\Desktop\Steller25Nov\TagTesting25Nov2013\M9.DSG	11-1-2013	14:54:10	194676.000000	3893.520000	0.074219	1.000000	-0.074219	0.086239	-0.405505	0.225688	16.479492	-15.335083	-19.485474
C:\Users\cware\Desktop\Steller25Nov\TagTesting25Nov2013\M9.DSG	11-1-2013	14:54:10	194677.000000	3893.540000	0.062500	0.984375	-0.179688	0.082569	-0.402752	0.228440	22.888184	-14.114380	-13.687134
C:\Users\cware\Desktop\Steller25Nov\TagTesting25Nov2013\M9.DSG	11-1-2013	14:54:10	194678.000000	3893.560000	0.078125	1.011719	-0.078125	0.080734	-0.401835	0.231193	17.883301	-1.602173	-13.717651
C:\Users\cware\Desktop\Steller25Nov\TagTesting25Nov2013\M9.DSG	11-1-2013	14:54:10	194679.000000	3893.580000	0.039063	0.988281	-0.062500	0.079817	-0.399083	0.237615	8.209229	5.783081	-13.259888
C:\Users\cware\Desktop\Steller25Nov\TagTesting25Nov2013\M9.DSG	11-1-2013	14:54:10	194680.000000	3893.600000	0.183594	1.039063	-0.121094	0.077982	-0.400000	0.239450	5.813599	-21.545410	-21.270752
C:\Users\cware\Desktop\Steller25Nov\TagTesting25Nov2013\M9.DSG	11-1-2013	14:54:10	194681.000000	3893.620000	0.062500	0.972656	-0.140625	0.075229	-0.397248	0.243119	7.431030	-16.952515	-15.823364
C:\Users\cware\Desktop\Steller25Nov\TagTesting25Nov2013\M9.DSG	11-1-2013	14:54:10	194682.000000	3893.640000	-0.039063	0.925781	-0.117188	0.075229	-0.396330	0.244037	2.853394	4.333496	-6.515503
C:\Users\cware\Desktop\Steller25Nov\TagTesting25Nov2013\M9.DSG	11-1-2013	14:54:10	194683.000000	3893.660000	0.210938	0.964844	-0.105469	0.074312	-0.396330	0.247706	-10.864258	-34.027100	-16.571045
C:\Users\cware\Desktop\Steller25Nov\TagTesting25Nov2013\M9.DSG	11-1-2013	14:54:10	194684.000000	3893.680000	-0.007813	0.941406	-0.035156	0.073394	-0.395413	0.246789	-13.244629	-20.477295	-10.971069
C:\Users\cware\Desktop\Steller25Nov\TagTesting25Nov2013\M9.DSG	11-1-2013	14:54:10	194685.000000	3893.700000	0.031250	0.976563	-0.152344	0.074312	-0.395413	0.246789	-17.150879	-31.631470	-9.048462
C:\Users\cware\Desktop\Steller25Nov\TagTesting25Nov2013\M9.DSG	11-1-2013	14:54:10	194686.000000	3893.720000	-0.027344	0.941406	-0.156250	0.074312	-0.396330	0.246789	-25.558472	-1.770020	-3.402710
C:\Users\cware\Desktop\Steller25Nov\TagTesting25Nov2013\M9.DSG	11-1-2013	14:54:10	194687.000000	3893.740000	0.121094	0.968750	-0.050781	0.075229	-0.398165	0.243119	-18.508911	-18.753052	-4.302979
C:\Users\cware\Desktop\Steller25Nov\TagTesting25Nov2013\M9.DSG	11-1-2013	14:54:10	194688.000000	3893.760000	0.046875	1.015625	-0.089844	0.075229	-0.398165	0.241284	-29.678345	-6.896973	-9.780884
C:\Users\cware\Desktop\Steller25Nov\TagTesting25Nov2013\M9.DSG	11-1-2013	14:54:10	194689.000000	3893.780000	0.273438	0.984375	-0.031250	0.076147	-0.399083	0.239450	-24.719238	-24.154663	-7.507324
C:\Users\cware\Desktop\Steller25Nov\TagTesting25Nov2013\M9.DSG	11-1-2013	14:54:10	194690.000000	3893.800000	-0.050781	0.914063	-0.078125	0.076147	-0.400000	0.236697	-28.854370	-10.086060	0.366211
C:\Users\cware\Desktop\Steller25Nov\TagTesting25Nov2013\M9.DSG	11-1-2013	14:54:10	194691.000000	3893.820000	0.128906	0.921875	0.007813	0.077982	-0.401835	0.231193	-33.950806	-6.362915	-1.434326
C:\Users\cware\Desktop\Steller25Nov\TagTesting25Nov2013\M9.DSG	11-1-2013	14:54:10	194692.000000	3893.840000	-0.011719	0.957031	-0.093750	0.077982	-0.402752	0.227523	-42.556763	-14.358521	-2.090454
C:\Users\cware\Desktop\Steller25Nov\TagTesting25Nov2013\M9.DSG	11-1-2013	14:54:10	194693.000000	3893.860000	0.031250	1.023438	-0.003906	0.080734	-0.405505	0.222018	-28.594971	-25.192261	-1.617432
C:\Users\cware\Desktop\Steller25Nov\TagTesting25Nov2013\M9.DSG	11-1-2013	14:54:10	194694.000000	3893.880000	0.019531	1.019531	0.007813	0.080734	-0.407339	0.218349	-31.036377	-22.979736	1.998901
C:\Users\cware\Desktop\Steller25Nov\TagTesting25Nov2013\M9.DSG	11-1-2013	14:54:10	194695.000000	3893.900000	0.085938	0.984375	0.000000	0.083486	-0.410092	0.211927	-43.243408	-14.617920	-0.335693
C:\Users\cware\Desktop\Steller25Nov\TagTesting25Nov2013\M9.DSG	11-1-2013	14:54:10	194696.000000	3893.920000	0.085938	0.984375	0.000000	0.084404	-0.411009	0.208257	-34.286499	-24.246216	4.669189
C:\Users\cware\Desktop\Steller25Nov\TagTesting25Nov2013\M9.DSG	11-1-2013	14:54:10	194697.000000	3893.940000	0.015625	0.976563	-0.003906	0.088991	-0.413761	0.200917	-32.760620	-19.805908	4.394531
C:\Users\cware\Desktop\Steller25Nov\TagTesting25Nov2013\M9.DSG	11-1-2013	14:54:10	194698.000000	3893.960000	-0.082031	0.980469	-0.027344	0.089908	-0.414679	0.196330	-36.468506	-12.390137	1.403809
C:\Users\cware\Desktop\Steller25Nov\TagTesting25Nov2013\M9.DSG	11-1-2013	14:54:10	194699.000000	3893.980000	0.179688	1.089844	0.011719	0.091743	-0.416514	0.190826	-35.263062	-39.825439	-2.822876
C:\Users\cware\Desktop\Steller25Nov\TagTesting25Nov2013\M9.DSG	11-1-2013	14:54:10	194700.000000	3894.000000	-0.011719	1.027344	-0.164063	0.092661	-0.418349	0.188073	-24.246216	-29.327393	-0.167847
C:\Users\cware\Desktop\Steller25Nov\TagTesting25Nov2013\M9.DSG	11-1-2013	14:54:10	194701.000000	3894.020000	-0.007813	0.964844	-0.105469	0.094495	-0.417431	0.186239	-27.832031	-23.834229	-5.859375
C:\Users\cware\Desktop\Steller25Nov\TagTesting25Nov2013\M9.DSG	11-1-2013	14:54:10	194702.000000	3894.040000	0.062500	0.984375	-0.132813	0.095413	-0.418349	0.184404	-24.841309	-38.955688	-13.504028
C:\Users\cware\Desktop\Steller25Nov\TagTesting25Nov2013\M9.DSG	11-1-2013	14:54:10	194703.000000	3894.060000	-0.066406	0.992188	-0.242188	0.095413	-0.418349	0.182569	-23.666382	-41.732788	-8.163452
C:\Users\cware\Desktop\Steller25Nov\TagTesting25Nov2013\M9.DSG	11-1-2013	14:54:10	194704.000000	3894.080000	-0.125000	1.078125	-0.335938	0.095413	-0.419266	0.179817	-30.441284	-31.555176	-7.843018
C:\Users\cware\Desktop\Steller25Nov\TagTesting25Nov2013\M9.DSG	11-1-2013	14:54:10	194705.000000	3894.100000	-0.281250	0.980469	-0.210938	0.095413	-0.420183	0.177064	-28.778076	18.966675	3.952026
C:\Users\cware\Desktop\Steller25Nov\TagTesting25Nov2013\M9.DSG	11-1-2013	14:54:10	194706.000000	3894.120000	-0.109375	0.976563	0.031250	0.096330	-0.422018	0.167890	-37.857056	18.493652	-1.129150
C:\Users\cware\Desktop\Steller25Nov\TagTesting25Nov2013\M9.DSG	11-1-2013	14:54:10	194707.000000	3894.140000	-0.042969	0.960938	-0.101563	0.095413	-0.422936	0.165138	-27.664185	15.884399	1.693726
C:\Users\cware\Desktop\Steller25Nov\TagTesting25Nov2013\M9.DSG	11-1-2013	14:54:10	194708.000000	3894.160000	0.125000	0.929688	-0.226563	0.096330	-0.423853	0.157798	-29.922485	20.538330	-1.235962
C:\Users\cware\Desktop\Steller25Nov\TagTesting25Nov2013\M9.DSG	11-1-2013	14:54:10	194709.000000	3894.180000	0.222656	0.949219	-0.175781	0.097248	-0.422936	0.155046	-30.334473	15.594482	2.853394
C:\Users\cware\Desktop\Steller25Nov\TagTesting25Nov2013\M9.DSG	11-1-2013	14:54:10	194710.000000	3894.200000	0.265625	0.968750	-0.167969	0.097248	-0.425688	0.146789	-29.647827	27.023315	1.678467
C:\Users\cware\Desktop\Steller25Nov\TagTesting25Nov2013\M9.DSG	11-1-2013	14:54:10	194711.000000	3894.220000	0.300781	0.949219	-0.222656	0.098165	-0.425688	0.141284	-33.340454	32.150269	8.865356
C:\Users\cware\Desktop\Steller25Nov\TagTesting25Nov2013\M9.DSG	11-1-2013	14:54:10	194712.000000	3894.240000	0.546875	0.992188	-0.273438	0.100000	-0.426606	0.132110	-31.524658	38.162231	4.653931
C:\Users\cware\Desktop\Steller25Nov\TagTesting25Nov2013\M9.DSG	11-1-2013	14:54:10	194713.000000	3894.260000	0.371094	0.992188	-0.351563	0.100000	-0.427523	0.126606	-33.309937	80.291748	-0.747681
C:\Users\cware\Desktop\Steller25Nov\TagTesting25Nov2013\M9.DSG	11-1-2013	14:54:10	194714.000000	3894.280000	0.734375	0.921875	-0.226563	0.100000	-0.428440	0.118349	-23.178101	29.418945	-7.781982
C:\Users\cware\Desktop\Steller25Nov\TagTesting25Nov2013\M9.DSG	11-1-2013	14:54:10	194715.000000	3894.300000	0.722656	0.726563	-0.214844	0.098165	-0.428440	0.115596	-19.149780	50.094604	3.433228
C:\Users\cware\Desktop\Steller25Nov\TagTesting25Nov2013\M9.DSG	11-1-2013	14:54:10	194716.000000	3894.320000	0.621094	0.718750	-0.175781	0.099083	-0.429358	0.109174	-38.070679	50.582886	2.624512
C:\Users\cware\Desktop\Steller25Nov\TagTesting25Nov2013\M9.DSG	11-1-2013	14:54:10	194717.000000	3894.340000	0.535156	0.746094	-0.316406	0.100000	-0.430275	0.100917	-17.440796	49.148560	14.312744
C:\Users\cware\Desktop\Steller25Nov\TagTesting25Nov2013\M9.DSG	11-1-2013	14:54:10	194718.000000	3894.360000	0.347656	0.816406	-0.277344	0.102752	-0.430275	0.097248	-26.473999	26.626587	3.875732
C:\Users\cware\Desktop\Steller25Nov\TagTesting25Nov2013\M9.DSG	11-1-2013	14:54:10	194719.000000	3894.380000	0.496094	0.949219	-0.171875	0.106422	-0.431193	0.088991	-20.553589	25.512695	9.918213
C:\Users\cware\Desktop\Steller25Nov\TagTesting25Nov2013\M9.DSG	11-1-2013	14:54:10	194720.000000	3894.400000	0.328125	1.054688	-0.128906	0.105505	-0.431193	0.086239	-20.233154	33.615112	1.693726
C:\Users\cware\Desktop\Steller25Nov\TagTesting25Nov2013\M9.DSG	11-1-2013	14:54:10	194721.000000	3894.420000	0.250000	1.062500	0.136719	0.106422	-0.432110	0.079817	-11.657715	25.848389	2.365112
C:\Users\cware\Desktop\Steller25Nov\TagTesting25Nov2013\M9.DSG	11-1-2013	14:54:10	194722.000000	3894.440000	0.250000	1.062500	0.136719	0.106422	-0.431193	0.078899	-11.230469	-10.116577	-4.959106
C:\Users\cware\Desktop\Steller25Nov\TagTesting25Nov2013\M9.DSG	11-1-2013	14:54:10	194723.000000	3894.460000	0.156250	1.027344	0.210938	0.106422	-0.431193	0.078899	-11.611938	-15.411377	-4.074097
C:\Users\cware\Desktop\Steller25Nov\TagTesting25Nov2013\M9.DSG	11-1-2013	14:54:10	194724.000000	3894.480000	0.242188	1.050781	0.199219	0.108257	-0.432110	0.077982	-3.936768	-17.547607	-2.914429
C:\Users\cware\Desktop\Steller25Nov\TagTesting25Nov2013\M9.DSG	11-1-2013	14:54:10	194725.000000	3894.500000	-0.003906	1.027344	0.085938	0.107339	-0.432110	0.077982	3.173828	-8.453369	3.952026
C:\Users\cware\Desktop\Steller25Nov\TagTesting25Nov2013\M9.DSG	11-1-2013	14:54:10	194726.000000	3894.520000	0.050781	1.070313	0.113281	0.109174	-0.431193	0.079817	7.186890	-16.311646	1.449585
C:\Users\cware\Desktop\Steller25Nov\TagTesting25Nov2013\M9.DSG	11-1-2013	14:54:10	194727.000000	3894.540000	0.039063	1.039063	-0.019531	0.111009	-0.432110	0.083486	15.441895	-8.865356	0.549316
C:\Users\cware\Desktop\Steller25Nov\TagTesting25Nov2013\M9.DSG	11-1-2013	14:54:10	194728.000000	3894.560000	-0.179688	0.925781	0.093750	0.111009	-0.432110	0.088073	3.143311	7.003784	3.555298
C:\Users\cware\Desktop\Steller25Nov\TagTesting25Nov2013\M9.DSG	11-1-2013	14:54:10	194729.000000	3894.580000	-0.160156	0.976563	0.070313	0.112844	-0.432110	0.088991	2.441406	6.530762	-0.961304
C:\Users\cware\Desktop\Steller25Nov\TagTesting25Nov2013\M9.DSG	11-1-2013	14:54:10	194730.000000	3894.600000	0.058594	1.000000	0.117188	0.112844	-0.432110	0.091743	9.307861	-6.683350	1.495361
C:\Users\cware\Desktop\Steller25Nov\TagTesting25Nov2013\M9.DSG	11-1-2013	14:54:10	194731.000000	3894.620000	-0.160156	0.992188	-0.003906	0.114679	-0.433028	0.093578	-2.059937	29.266357	-0.610352
C:\Users\cware\Desktop\Steller25Nov\TagTesting25Nov2013\M9.DSG	11-1-2013	14:54:10	194732.000000	3894.640000	0.007813	1.054688	0.128906	0.115596	-0.433028	0.095413	1.907349	-11.306763	-5.599976
C:\Users\cware\Desktop\Steller25Nov\TagTesting25Nov2013\M9.DSG	11-1-2013	14:54:10	194733.000000	3894.660000	-0.023438	1.031250	0.078125	0.114679	-0.433945	0.097248	11.550903	12.771606	-4.165649
C:\Users\cware\Desktop\Steller25Nov\TagTesting25Nov2013\M9.DSG	11-1-2013	14:54:10	194734.000000	3894.680000	0.007813	0.921875	-0.050781	0.114679	-0.432110	0.100917	14.053345	31.707764	-3.952026
C:\Users\cware\Desktop\Steller25Nov\TagTesting25Nov2013\M9.DSG	11-1-2013	14:54:10	194735.000000	3894.700000	-0.085938	0.984375	0.144531	0.112844	-0.432110	0.103670	4.226685	-6.347656	-5.691528
C:\Users\cware\Desktop\Steller25Nov\TagTesting25Nov2013\M9.DSG	11-1-2013	14:54:10	194736.000000	3894.720000	0.042969	1.039063	0.175781	0.112844	-0.433028	0.105505	20.721436	-11.611938	2.120972
C:\Users\cware\Desktop\Steller25Nov\TagTesting25Nov2013\M9.DSG	11-1-2013	14:54:10	194737.000000	3894.740000	0.015625	0.996094	0.187500	0.114679	-0.433945	0.111927	14.129639	-19.210815	2.563477
C:\Users\cware\Desktop\Steller25Nov\TagTesting25Nov2013\M9.DSG	11-1-2013	14:54:10	194738.000000	3894.760000	0.062500	1.019531	0.023438	0.116514	-0.432110	0.115596	20.080566	-26.489258	-4.516602
C:\Users\cware\Desktop\Steller25Nov\TagTesting25Nov2013\M9.DSG	11-1-2013	14:54:10	194739.000000	3894.780000	-0.316406	0.976563	0.027344	0.116514	-0.432110	0.122018	15.869141	26.824951	-3.860474
C:\Users\cware\Desktop\Steller25Nov\TagTesting25Nov2013\M9.DSG	11-1-2013	14:54:10	194740.000000	3894.800000	-0.042969	1.011719	-0.019531	0.116514	-0.431193	0.124771	17.257690	30.532837	-11.978149
C:\Users\cware\Desktop\Steller25Nov\TagTesting25Nov2013\M9.DSG	11-1-2013	14:54:10	194741.000000	3894.820000	-0.046875	1.019531	0.078125	0.115596	-0.430275	0.128440	16.296387	13.946533	-14.541626
C:\Users\cware\Desktop\Steller25Nov\TagTesting25Nov2013\M9.DSG	11-1-2013	14:54:10	194742.000000	3894.840000	0.089844	0.976563	0.074219	0.111927	-0.429358	0.134862	18.692017	14.343262	-14.373779
C:\Users\cware\Desktop\Steller25Nov\TagTesting25Nov2013\M9.DSG	11-1-2013	14:54:10	194743.000000	3894.860000	-0.027344	0.984375	-0.035156	0.111009	-0.430275	0.136697	20.294189	-7.873535	-6.347656
C:\Users\cware\Desktop\Steller25Nov\TagTesting25Nov2013\M9.DSG	11-1-2013	14:54:10	194744.000000	3894.880000	-0.164063	0.945313	-0.105469	0.110092	-0.427523	0.143119	20.706177	18.875122	-4.394531
C:\Users\cware\Desktop\Steller25Nov\TagTesting25Nov2013\M9.DSG	11-1-2013	14:54:10	194745.000000	3894.900000	0.046875	1.089844	-0.011719	0.109174	-0.427523	0.145872	17.379761	1.342773	-13.244629
C:\Users\cware\Desktop\Steller25Nov\TagTesting25Nov2013\M9.DSG	11-1-2013	14:54:10	194746.000000	3894.920000	-0.039063	1.097656	0.031250	0.107339	-0.425688	0.153211	27.084351	5.020142	-5.966187
C:\Users\cware\Desktop\Steller25Nov\TagTesting25Nov2013\M9.DSG	11-1-2013	14:54:10	194747.000000	3894.940000	-0.050781	1.003906	-0.042969	0.106422	-0.424771	0.158716	24.459839	-11.932373	-11.672974
C:\Users\cware\Desktop\Steller25Nov\TagTesting25Nov2013\M9.DSG	11-1-2013	14:54:10	194748.000000	3894.960000	0.074219	1.035156	0.054688	0.106422	-0.423853	0.167890	26.580811	-5.157471	-10.681152
C:\Users\cware\Desktop\Steller25Nov\TagTesting25Nov2013\M9.DSG	11-1-2013	14:54:10	194749.000000	3894.980000	-0.050781	1.042969	0.003906	0.104587	-0.422936	0.170642	25.405884	7.354736	-12.466431
C:\Users\cware\Desktop\Steller25Nov\TagTesting25Nov2013\M9.DSG	11-1-2013	14:54:10	194750.000000	3895.000000	0.023438	1.000000	-0.097656	0.102752	-0.421101	0.178899	22.430420	-13.305664	-17.425537
C:\Users\cware\Desktop\Steller25Nov\TagTesting25Nov2013\M9.DSG	11-1-2013	14:54:10	194751.000000	3895.020000	-0.074219	1.015625	-0.035156	0.101835	-0.420183	0.182569	28.244019	14.968872	-3.967285
C:\Users\cware\Desktop\Steller25Nov\TagTesting25Nov2013\M9.DSG	11-1-2013	14:54:10	194752.000000	3895.040000	-0.042969	1.035156	-0.136719	0.100917	-0.417431	0.191743	23.269653	-2.471924	-14.739990
C:\Users\cware\Desktop\Steller25Nov\TagTesting25Nov2013\M9.DSG	11-1-2013	14:54:10	194753.000000	3895.060000	0.132813	1.082031	-0.097656	0.098165	-0.415596	0.196330	31.951904	-20.874023	-12.191772
C:\Users\cware\Desktop\Steller25Nov\TagTesting25Nov2013\M9.DSG	11-1-2013	14:54:10	194754.000000	3895.080000	-0.042969	1.023438	-0.117188	0.098165	-0.412844	0.200917	31.707764	5.416870	-11.566162
C:\Users\cware\Desktop\Steller25Nov\TagTesting25Nov2013\M9.DSG	11-1-2013	14:54:10	194755.000000	3895.100000	0.078125	1.000000	-0.078125	0.096330	-0.411927	0.211009	24.749756	-21.102905	-15.090942
C:\Users\cware\Desktop\Steller25Nov\TagTesting25Nov2013\M9.DSG	11-1-2013	14:54:10	194756.000000	3895.120000	-0.015625	1.031250	-0.175781	0.095413	-0.411927	0.215596	33.157349	11.688232	-11.474609
C:\Users\cware\Desktop\Steller25Nov\TagTesting25Nov2013\M9.DSG	11-1-2013	14:54:10	194757.000000	3895.140000	0.042969	1.054688	-0.089844	0.092661	-0.407339	0.223853	30.532837	27.236938	-10.925293
C:\Users\cware\Desktop\Steller25Nov\TagTesting25Nov2013\M9.DSG	11-1-2013	14:54:10	194758.000000	3895.160000	0.171875	1.082031	-0.039063	0.090826	-0.406422	0.228440	24.002075	2.807617	-17.166138
C:\Users\cware\Desktop\Steller25Nov\TagTesting25Nov2013\M9.DSG	11-1-2013	14:54:10	194759.000000	3895.180000	0.046875	1.000000	-0.191406	0.088991	-0.402752	0.238532	35.430908	10.131836	-14.648438
C:\Users\cware\Desktop\Steller25Nov\TagTesting25Nov2013\M9.DSG	11-1-2013	14:54:10	194760.000000	3895.200000	0.023438	0.976563	-0.207031	0.087156	-0.400917	0.241284	35.324097	0.244141	-12.191772
C:\Users\cware\Desktop\Steller25Nov\TagTesting25Nov2013\M9.DSG	11-1-2013	14:54:10	194761.000000	3895.220000	0.082031	1.039063	-0.070313	0.085321	-0.397248	0.253211	30.166626	-4.821777	-11.276245
C:\Users\cware\Desktop\Steller25Nov\TagTesting25Nov2013\M9.DSG	11-1-2013	14:54:10	194762.000000	3895.240000	0.117188	1.000000	-0.218750	0.085321	-0.395413	0.257798	33.294678	-27.557373	-15.655518
C:\Users\cware\Desktop\Steller25Nov\TagTesting25Nov2013\M9.DSG	11-1-2013	14:54:10	194763.000000	3895.260000	-0.105469	1.000000	-0.316406	0.083486	-0.389908	0.266972	26.062012	12.649536	-15.411377
C:\Users\cware\Desktop\Steller25Nov\TagTesting25Nov2013\M9.DSG	11-1-2013	14:54:10	194764.000000	3895.280000	0.101563	1.046875	-0.253906	0.081651	-0.388073	0.270642	20.370483	-21.240234	-20.294189
C:\Users\cware\Desktop\Steller25Nov\TagTesting25Nov2013\M9.DSG	11-1-2013	14:54:10	194765.000000	3895.300000	-0.128906	0.972656	-0.191406	0.077982	-0.386239	0.278899	40.527344	-10.162354	-8.529663
C:\Users\cware\Desktop\Steller25Nov\TagTesting25Nov2013\M9.DSG	11-1-2013	14:54:10	194766.000000	3895.320000	0.093750	0.925781	-0.234375	0.077982	-0.383486	0.284404	45.684814	2.227783	-10.879517
C:\Users\cware\Desktop\Steller25Nov\TagTesting25Nov2013\M9.DSG	11-1-2013	14:54:10	194767.000000	3895.340000	0.117188	0.980469	-0.230469	0.077064	-0.378899	0.294495	29.159546	-16.571045	-14.984131
C:\Users\cware\Desktop\Steller25Nov\TagTesting25Nov2013\M9.DSG	11-1-2013	14:54:10	194768.000000	3895.360000	0.011719	1.039063	-0.269531	0.077064	-0.375229	0.300917	29.754639	15.533447	-10.910034
C:\Users\cware\Desktop\Steller25Nov\TagTesting25Nov2013\M9.DSG	11-1-2013	14:54:10	194769.000000	3895.380000	0.125000	1.015625	-0.304688	0.072477	-0.371560	0.307339	35.232544	3.158569	-15.914917
C:\Users\cware\Desktop\Steller25Nov\TagTesting25Nov2013\M9.DSG	11-1-2013	14:54:10	194770.000000	3895.400000	0.078125	0.960938	-0.269531	0.072477	-0.367890	0.313761	30.502319	-11.215210	-19.592285
C:\Users\cware\Desktop\Steller25Nov\TagTesting25Nov2013\M9.DSG	11-1-2013	14:54:10	194771.000000	3895.420000	0.042969	1.011719	-0.304688	0.069725	-0.361468	0.322936	31.997681	-7.263184	-15.350342
C:\Users\cware\Desktop\Steller25Nov\TagTesting25Nov2013\M9.DSG	11-1-2013	14:54:10	194772.000000	3895.440000	0.148438	0.953125	-0.230469	0.069725	-0.359633	0.328440	29.876709	-13.610840	-16.906738
C:\Users\cware\Desktop\Steller25Nov\TagTesting25Nov2013\M9.DSG	11-1-2013	14:54:10	194773.000000	3895.460000	0.085938	1.042969	-0.324219	0.066972	-0.354128	0.336697	25.375366	0.015259	-15.029907
C:\Users\cware\Desktop\Steller25Nov\TagTesting25Nov2013\M9.DSG	11-1-2013	14:54:10	194774.000000	3895.480000	0.156250	0.984375	-0.269531	0.065138	-0.350459	0.340367	30.776978	-9.323120	-17.684937
C:\Users\cware\Desktop\Steller25Nov\TagTesting25Nov2013\M9.DSG	11-1-2013	14:54:10	194775.000000	3895.500000	0.152344	0.933594	-0.312500	0.062385	-0.346789	0.348624	27.816772	6.790161	-14.770508
C:\Users\cware\Desktop\Steller25Nov\TagTesting25Nov2013\M9.DSG	11-1-2013	14:54:10	194776.000000	3895.520000	0.152344	0.933594	-0.312500	0.064220	-0.343119	0.353211	19.592285	-18.768311	-17.074585
C:\Users\cware\Desktop\Steller25Nov\TagTesting25Nov2013\M9.DSG	11-1-2013	14:54:10	194777.000000	3895.540000	-0.050781	0.980469	-0.378906	0.061468	-0.338532	0.360550	27.893066	6.805420	-11.779785
C:\Users\cware\Desktop\Steller25Nov\TagTesting25Nov2013\M9.DSG	11-1-2013	14:54:10	194778.000000	3895.560000	0.230469	0.949219	-0.328125	0.060550	-0.336697	0.363303	33.828735	-29.830933	-18.173218
C:\Users\cware\Desktop\Steller25Nov\TagTesting25Nov2013\M9.DSG	11-1-2013	14:54:10	194779.000000	3895.580000	0.039063	0.925781	-0.378906	0.061468	-0.333945	0.369725	22.735596	3.341675	-15.701294
C:\Users\cware\Desktop\Steller25Nov\TagTesting25Nov2013\M9.DSG	11-1-2013	14:54:10	194780.000000	3895.600000	0.058594	0.882813	-0.433594	0.059633	-0.327523	0.377064	31.402588	-19.104004	-12.176514
C:\Users\cware\Desktop\Steller25Nov\TagTesting25Nov2013\M9.DSG	11-1-2013	14:54:10	194781.000000	3895.620000	0.195313	0.937500	-0.316406	0.059633	-0.325688	0.379817	20.370483	-28.213501	-15.426636
C:\Users\cware\Desktop\Steller25Nov\TagTesting25Nov2013\M9.DSG	11-1-2013	14:54:10	194782.000000	3895.640000	0.054688	0.863281	-0.425781	0.062385	-0.322018	0.388991	6.744385	-2.517700	-8.163452
C:\Users\cware\Desktop\Steller25Nov\TagTesting25Nov2013\M9.DSG	11-1-2013	14:54:10	194783.000000	3895.660000	0.140625	0.914063	-0.402344	0.061468	-0.318349	0.389908	13.900757	-31.097412	-11.505127
C:\Users\cware\Desktop\Steller25Nov\TagTesting25Nov2013\M9.DSG	11-1-2013	14:54:10	194784.000000	3895.680000	0.089844	0.906250	-0.390625	0.062385	-0.316514	0.394495	4.531860	-16.159058	-8.621216
C:\Users\cware\Desktop\Steller25Nov\TagTesting25Nov2013\M9.DSG	11-1-2013	14:54:10	194785.000000	3895.700000	0.082031	0.906250	-0.292969	0.063303	-0.316514	0.395413	-1.342773	-15.457153	-4.592896
C:\Users\cware\Desktop\Steller25Nov\TagTesting25Nov2013\M9.DSG	11-1-2013	14:54:10	194786.000000	3895.720000	0.113281	0.890625	-0.421875	0.066972	-0.315596	0.400000	6.561279	-29.983521	0.961304
C:\Users\cware\Desktop\Steller25Nov\TagTesting25Nov2013\M9.DSG	11-1-2013	14:54:10	194787.000000	3895.740000	0.152344	1.000000	-0.339844	0.067890	-0.315596	0.399083	-15.243530	-32.836914	-9.994507
C:\Users\cware\Desktop\Steller25Nov\TagTesting25Nov2013\M9.DSG	11-1-2013	14:54:10	194788.000000	3895.760000	0.003906	0.847656	-0.390625	0.071560	-0.316514	0.399083	-18.783569	-14.755249	-1.907349
C:\Users\cware\Desktop\Steller25Nov\TagTesting25Nov2013\M9.DSG	11-1-2013	14:54:10	194789.000000	3895.780000	0.175781	0.882813	-0.265625	0.073394	-0.316514	0.400000	-12.802124	-39.566040	-3.631592
C:\Users\cware\Desktop\Steller25Nov\TagTesting25Nov2013\M9.DSG	11-1-2013	14:54:10	194790.000000	3895.800000	0.054688	0.957031	-0.367188	0.078899	-0.317431	0.400000	-13.916016	-28.335571	0.717163
C:\Users\cware\Desktop\Steller25Nov\TagTesting25Nov2013\M9.DSG	11-1-2013	14:54:10	194791.000000	3895.820000	-0.039063	0.886719	-0.375000	0.079817	-0.319266	0.400000	-25.817871	-12.863159	4.852295
C:\Users\cware\Desktop\Steller25Nov\TagTesting25Nov2013\M9.DSG	11-1-2013	14:54:10	194792.000000	3895.840000	0.046875	0.804688	-0.363281	0.082569	-0.322936	0.396330	-18.051147	-0.457764	9.384155
C:\Users\cware\Desktop\Steller25Nov\TagTesting25Nov2013\M9.DSG	11-1-2013	14:54:10	194793.000000	3895.860000	0.085938	0.847656	-0.320313	0.086239	-0.325688	0.393578	-30.197144	0.595093	10.498047
C:\Users\cware\Desktop\Steller25Nov\TagTesting25Nov2013\M9.DSG	11-1-2013	14:54:10	194794.000000	3895.880000	0.105469	0.906250	-0.347656	0.087156	-0.327523	0.390826	-38.925171	-27.099609	5.203247
C:\Users\cware\Desktop\Steller25Nov\TagTesting25Nov2013\M9.DSG	11-1-2013	14:54:10	194795.000000	3895.900000	-0.015625	0.914063	-0.320313	0.092661	-0.332110	0.385321	-37.170410	-28.640747	7.873535
C:\Users\cware\Desktop\Steller25Nov\TagTesting25Nov2013\M9.DSG	11-1-2013	14:54:10	194796.000000	3895.920000	-0.023438	0.859375	-0.328125	0.096330	-0.334862	0.382569	-36.575317	-20.217896	8.132935
C:\Users\cware\Desktop\Steller25Nov\TagTesting25Nov2013\M9.DSG	11-1-2013	14:54:10	194797.000000	3895.940000	0.031250	0.890625	-0.347656	0.100000	-0.341284	0.375229	-47.363281	-23.437500	7.095337
C:\Users\cware\Desktop\Steller25Nov\TagTesting25Nov2013\M9.DSG	11-1-2013	14:54:10	194798.000000	3895.960000	-0.003906	0.925781	-0.339844	0.102752	-0.344954	0.371560	-43.655396	-29.937744	8.132935
C:\Users\cware\Desktop\Steller25Nov\TagTesting25Nov2013\M9.DSG	11-1-2013	14:54:10	194799.000000	3895.980000	-0.007813	0.957031	-0.367188	0.108257	-0.349541	0.365138	-39.031982	-27.633667	6.805420
C:\Users\cware\Desktop\Steller25Nov\TagTesting25Nov2013\M9.DSG	11-1-2013	14:54:10	194800.000000	3896.000000	0.054688	0.941406	-0.355469	0.111009	-0.352294	0.361468	-40.863037	-49.453735	-2.334595
C:\Users\cware\Desktop\Steller25Nov\TagTesting25Nov2013\M9.DSG	11-1-2013	14:54:10	194801.000000	3896.020000	-0.046875	0.921875	-0.523438	0.117431	-0.356881	0.355963	-33.676147	-26.519775	-0.457764
C:\Users\cware\Desktop\Steller25Nov\TagTesting25Nov2013\M9.DSG	11-1-2013	14:54:10	194802.000000	3896.040000	-0.046875	0.921875	-0.523438	0.119266	-0.358716	0.353211	-27.465820	-51.086426	-1.739502
C:\Users\cware\Desktop\Steller25Nov\TagTesting25Nov2013\M9.DSG	11-1-2013	14:54:10	194803.000000	3896.060000	-0.222656	0.953125	-0.578125	0.122936	-0.362385	0.346789	-43.472290	-18.676758	-1.068115
C:\Users\cware\Desktop\Steller25Nov\TagTesting25Nov2013\M9.DSG	11-1-2013	14:54:10	194804.000000	3896.080000	-0.207031	1.027344	-0.265625	0.124771	-0.366972	0.342202	-55.450439	-23.971558	-0.381470
C:\Users\cware\Desktop\Steller25Nov\TagTesting25Nov2013\M9.DSG	11-1-2013	14:54:10	194805.000000	3896.100000	-0.296875	1.046875	-0.281250	0.124771	-0.372477	0.329358	-45.135498	35.171509	7.400513
C:\Users\cware\Desktop\Steller25Nov\TagTesting25Nov2013\M9.DSG	11-1-2013	14:54:10	194806.000000	3896.120000	0.093750	1.003906	-0.417969	0.124771	-0.375229	0.324771	-37.460327	9.704590	-1.358032
C:\Users\cware\Desktop\Steller25Nov\TagTesting25Nov2013\M9.DSG	11-1-2013	14:54:10	194807.000000	3896.140000	0.042969	0.929688	-0.542969	0.124771	-0.377982	0.317431	-33.615112	25.085449	1.739502
C:\Users\cware\Desktop\Steller25Nov\TagTesting25Nov2013\M9.DSG	11-1-2013	14:54:10	194808.000000	3896.160000	0.156250	0.949219	-0.484375	0.124771	-0.379817	0.314679	-35.949707	28.427124	6.805420
C:\Users\cware\Desktop\Steller25Nov\TagTesting25Nov2013\M9.DSG	11-1-2013	14:54:10	194809.000000	3896.180000	0.320313	1.039063	-0.398438	0.122018	-0.384404	0.304587	-29.632568	33.752441	13.549805
C:\Users\cware\Desktop\Steller25Nov\TagTesting25Nov2013\M9.DSG	11-1-2013	14:54:10	194810.000000	3896.200000	0.445313	1.019531	-0.445313	0.122018	-0.386239	0.300917	-27.343750	26.229858	7.308960
C:\Users\cware\Desktop\Steller25Nov\TagTesting25Nov2013\M9.DSG	11-1-2013	14:54:10	194811.000000	3896.220000	0.476563	1.003906	-0.578125	0.120183	-0.387156	0.292661	-21.331787	37.887573	-1.907349
C:\Users\cware\Desktop\Steller25Nov\TagTesting25Nov2013\M9.DSG	11-1-2013	14:54:10	194812.000000	3896.240000	0.484375	0.898438	-0.527344	0.119266	-0.388073	0.290826	-23.834229	49.026489	-6.011963
C:\Users\cware\Desktop\Steller25Nov\TagTesting25Nov2013\M9.DSG	11-1-2013	14:54:10	194813.000000	3896.260000	0.648438	0.847656	-0.429688	0.114679	-0.390826	0.283486	-30.258179	31.570435	-2.685547
C:\Users\cware\Desktop\Steller25Nov\TagTesting25Nov2013\M9.DSG	11-1-2013	14:54:10	194814.000000	3896.280000	0.621094	0.804688	-0.484375	0.112844	-0.391743	0.278899	-35.400391	21.087646	1.754761
C:\Users\cware\Desktop\Steller25Nov\TagTesting25Nov2013\M9.DSG	11-1-2013	14:54:10	194815.000000	3896.300000	0.445313	0.761719	-0.613281	0.113761	-0.395413	0.270642	-18.356323	40.710449	12.252808
C:\Users\cware\Desktop\Steller25Nov\TagTesting25Nov2013\M9.DSG	11-1-2013	14:54:10	194816.000000	3896.320000	0.390625	0.835938	-0.589844	0.113761	-0.395413	0.267890	-28.106689	38.116455	8.728027
C:\Users\cware\Desktop\Steller25Nov\TagTesting25Nov2013\M9.DSG	11-1-2013	14:54:10	194817.000000	3896.340000	0.394531	0.902344	-0.468750	0.114679	-0.396330	0.264220	-27.328491	22.445679	9.658813
C:\Users\cware\Desktop\Steller25Nov\TagTesting25Nov2013\M9.DSG	11-1-2013	14:54:10	194818.000000	3896.360000	0.437500	1.031250	-0.375000	0.114679	-0.400000	0.256881	-22.781372	-4.776001	-1.373291
C:\Users\cware\Desktop\Steller25Nov\TagTesting25Nov2013\M9.DSG	11-1-2013	14:54:10	194819.000000	3896.380000	0.285156	1.164063	-0.386719	0.113761	-0.400917	0.254128	-29.922485	3.082275	-3.402710
C:\Users\cware\Desktop\Steller25Nov\TagTesting25Nov2013\M9.DSG	11-1-2013	14:54:10	194820.000000	3896.400000	0.324219	1.097656	-0.234375	0.112844	-0.402752	0.248624	-14.266968	-9.323120	-4.150391
C:\Users\cware\Desktop\Steller25Nov\TagTesting25Nov2013\M9.DSG	11-1-2013	14:54:10	194821.000000	3896.420000	0.203125	1.082031	-0.269531	0.114679	-0.403670	0.247706	-27.984619	7.492065	-3.845215
C:\Users\cware\Desktop\Steller25Nov\TagTesting25Nov2013\M9.DSG	11-1-2013	14:54:10	194822.000000	3896.440000	0.160156	1.136719	-0.078125	0.114679	-0.404587	0.244037	-8.026123	3.097534	3.341675
C:\Users\cware\Desktop\Steller25Nov\TagTesting25Nov2013\M9.DSG	11-1-2013	14:54:10	194823.000000	3896.460000	0.167969	1.093750	-0.082031	0.115596	-0.403670	0.244037	3.768921	-3.677368	-2.716064
C:\Users\cware\Desktop\Steller25Nov\TagTesting25Nov2013\M9.DSG	11-1-2013	14:54:10	194824.000000	3896.480000	0.007813	1.113281	-0.269531	0.116514	-0.404587	0.246789	2.899170	-9.185791	-1.739502
C:\Users\cware\Desktop\Steller25Nov\TagTesting25Nov2013\M9.DSG	11-1-2013	14:54:10	194825.000000	3896.500000	0.179688	1.089844	-0.035156	0.118349	-0.403670	0.246789	-1.205444	3.311157	-1.174927
C:\Users\cware\Desktop\Steller25Nov\TagTesting25Nov2013\M9.DSG	11-1-2013	14:54:10	194826.000000	3896.520000	-0.089844	1.082031	-0.343750	0.117431	-0.403670	0.249541	8.102417	-12.207031	0.015259
C:\Users\cware\Desktop\Steller25Nov\TagTesting25Nov2013\M9.DSG	11-1-2013	14:54:10	194827.000000	3896.540000	-0.035156	0.992188	-0.167969	0.120183	-0.402752	0.252294	7.217407	-10.543823	3.555298
C:\Users\cware\Desktop\Steller25Nov\TagTesting25Nov2013\M9.DSG	11-1-2013	14:54:10	194828.000000	3896.560000	-0.175781	0.996094	-0.425781	0.121101	-0.401835	0.255046	8.453369	5.462646	0.000000
C:\Users\cware\Desktop\Steller25Nov\TagTesting25Nov2013\M9.DSG	11-1-2013	14:54:10	194829.000000	3896.580000	0.066406	1.078125	-0.136719	0.121101	-0.401835	0.256881	11.810303	1.586914	-2.395630
C:\Users\cware\Desktop\Steller25Nov\TagTesting25Nov2013\M9.DSG	11-1-2013	14:54:10	194830.000000	3896.600000	0.066406	1.078125	-0.136719	0.121101	-0.400917	0.262385	10.848999	6.942749	0.762939
C:\Users\cware\Desktop\Steller25Nov\TagTesting25Nov2013\M9.DSG	11-1-2013	14:54:10	194831.000000	3896.620000	0.050781	1.019531	-0.164063	0.120183	-0.400000	0.263303	10.803223	-1.037598	-8.453369
C:\Users\cware\Desktop\Steller25Nov\TagTesting25Nov2013\M9.DSG	11-1-2013	14:54:10	194832.000000	3896.640000	0.136719	1.007813	-0.093750	0.120183	-0.399083	0.264220	11.230469	-12.847900	-9.887695
C:\Users\cware\Desktop\Steller25Nov\TagTesting25Nov2013\M9.DSG	11-1-2013	14:54:10	194833.000000	3896.660000	-0.148438	0.941406	-0.355469	0.119266	-0.396330	0.271560	26.489258	2.670288	-0.991821
C:\Users\cware\Desktop\Steller25Nov\TagTesting25Nov2013\M9.DSG	11-1-2013	14:54:10	194834.000000	3896.680000	0.093750	1.046875	-0.125000	0.119266	-0.395413	0.272477	12.390137	-26.763916	-8.010864
C:\Users\cware\Desktop\Steller25Nov\TagTesting25Nov2013\M9.DSG	11-1-2013	14:54:10	194835.000000	3896.700000	-0.097656	1.011719	-0.242188	0.118349	-0.394495	0.278899	14.541626	-11.260986	-3.295898
C:\Users\cware\Desktop\Steller25Nov\TagTesting25Nov2013\M9.DSG	11-1-2013	14:54:10	194836.000000	3896.720000	-0.128906	1.000000	-0.332031	0.119266	-0.393578	0.282569	23.117065	-0.274658	-3.555298
C:\Users\cware\Desktop\Steller25Nov\TagTesting25Nov2013\M9.DSG	11-1-2013	14:54:10	194837.000000	3896.740000	-0.011719	1.019531	-0.179688	0.118349	-0.389908	0.288991	22.537231	4.043579	-3.280640
C:\Users\cware\Desktop\Steller25Nov\TagTesting25Nov2013\M9.DSG	11-1-2013	14:54:10	194838.000000	3896.760000	-0.031250	1.031250	-0.285156	0.118349	-0.388073	0.290826	20.156860	2.822876	-10.299683
C:\Users\cware\Desktop\Steller25Nov\TagTesting25Nov2013\M9.DSG	11-1-2013	14:54:10	194839.000000	3896.780000	0.039063	1.023438	-0.160156	0.116514	-0.386239	0.299083	12.741089	0.045776	-11.718750
C:\Users\cware\Desktop\Steller25Nov\TagTesting25Nov2013\M9.DSG	11-1-2013	14:54:10	194840.000000	3896.800000	-0.058594	0.972656	-0.308594	0.115596	-0.384404	0.300000	25.588989	16.815186	-8.636475
C:\Users\cware\Desktop\Steller25Nov\TagTesting25Nov2013\M9.DSG	11-1-2013	14:54:10	194841.000000	3896.820000	-0.027344	1.093750	-0.285156	0.112844	-0.380734	0.307339	11.123657	7.797241	-13.549805
C:\Users\cware\Desktop\Steller25Nov\TagTesting25Nov2013\M9.DSG	11-1-2013	14:54:10	194842.000000	3896.840000	-0.023438	0.972656	-0.300781	0.111009	-0.378899	0.309174	20.736694	14.862061	-9.689331
C:\Users\cware\Desktop\Steller25Nov\TagTesting25Nov2013\M9.DSG	11-1-2013	14:54:10	194843.000000	3896.860000	0.082031	1.109375	-0.324219	0.109174	-0.375229	0.316514	17.410278	5.935669	-15.747070
C:\Users\cware\Desktop\Steller25Nov\TagTesting25Nov2013\M9.DSG	11-1-2013	14:54:10	194844.000000	3896.880000	-0.007813	1.070313	-0.312500	0.107339	-0.373394	0.320183	22.171021	11.413574	-16.082764
C:\Users\cware\Desktop\Steller25Nov\TagTesting25Nov2013\M9.DSG	11-1-2013	14:54:10	194845.000000	3896.900000	0.007813	1.039063	-0.332031	0.102752	-0.368807	0.328440	29.098511	9.155273	-8.956909
C:\Users\cware\Desktop\Steller25Nov\TagTesting25Nov2013\M9.DSG	11-1-2013	14:54:10	194846.000000	3896.920000	0.105469	1.046875	-0.312500	0.102752	-0.366972	0.332110	15.731812	-7.797241	-16.143799
C:\Users\cware\Desktop\Steller25Nov\TagTesting25Nov2013\M9.DSG	11-1-2013	14:54:10	194847.000000	3896.940000	0.078125	1.039063	-0.164063	0.101835	-0.361468	0.340367	29.098511	-1.251221	-12.481689
C:\Users\cware\Desktop\Steller25Nov\TagTesting25Nov2013\M9.DSG	11-1-2013	14:54:10	194848.000000	3896.960000	-0.066406	0.996094	-0.386719	0.100000	-0.359633	0.343119	30.075073	3.051758	-16.433716
C:\Users\cware\Desktop\Steller25Nov\TagTesting25Nov2013\M9.DSG	11-1-2013	14:54:10	194849.000000	3896.980000	0.042969	0.988281	-0.402344	0.098165	-0.355046	0.352294	32.485962	9.155273	-12.893677
C:\Users\cware\Desktop\Steller25Nov\TagTesting25Nov2013\M9.DSG	11-1-2013	14:54:10	194850.000000	3897.000000	-0.031250	1.011719	-0.300781	0.096330	-0.351376	0.355963	26.870728	-8.132935	-16.937256
C:\Users\cware\Desktop\Steller25Nov\TagTesting25Nov2013\M9.DSG	11-1-2013	14:54:10	194851.000000	3897.020000	-0.023438	0.992188	-0.421875	0.093578	-0.345872	0.363303	23.452759	-10.787964	-15.014648
C:\Users\cware\Desktop\Steller25Nov\TagTesting25Nov2013\M9.DSG	11-1-2013	14:54:10	194852.000000	3897.040000	0.125000	0.980469	-0.363281	0.092661	-0.344954	0.365138	26.992798	-2.182007	-16.647339
C:\Users\cware\Desktop\Steller25Nov\TagTesting25Nov2013\M9.DSG	11-1-2013	14:54:10	194853.000000	3897.060000	0.125000	0.968750	-0.328125	0.089908	-0.339450	0.372477	26.763916	-3.570557	-15.441895
C:\Users\cware\Desktop\Steller25Nov\TagTesting25Nov2013\M9.DSG	11-1-2013	14:54:10	194854.000000	3897.080000	0.054688	0.964844	-0.445313	0.088073	-0.336697	0.377982	28.503418	-3.387451	-13.412476
C:\Users\cware\Desktop\Steller25Nov\TagTesting25Nov2013\M9.DSG	11-1-2013	14:54:10	194855.000000	3897.100000	0.109375	1.007813	-0.351563	0.086239	-0.333945	0.380734	34.637451	-25.482178	-15.777588
C:\Users\cware\Desktop\Steller25Nov\TagTesting25Nov2013\M9.DSG	11-1-2013	14:54:10	194856.000000	3897.120000	0.109375	1.007813	-0.351563	0.087156	-0.327523	0.388073	25.573730	-0.808716	-17.410278
C:\Users\cware\Desktop\Steller25Nov\TagTesting25Nov2013\M9.DSG	11-1-2013	14:54:10	194857.000000	3897.140000	-0.015625	1.000000	-0.468750	0.084404	-0.325688	0.391743	23.696899	-7.766724	-14.251709
C:\Users\cware\Desktop\Steller25Nov\TagTesting25Nov2013\M9.DSG	11-1-2013	14:54:10	194858.000000	3897.160000	0.027344	0.964844	-0.398438	0.082569	-0.321101	0.397248	21.316528	0.152588	-14.892578
C:\Users\cware\Desktop\Steller25Nov\TagTesting25Nov2013\M9.DSG	11-1-2013	14:54:10	194859.000000	3897.180000	0.128906	0.855469	-0.410156	0.081651	-0.320183	0.400000	8.728027	-8.346558	-19.424438
C:\Users\cware\Desktop\Steller25Nov\TagTesting25Nov2013\M9.DSG	11-1-2013	14:54:10	194860.000000	3897.200000	0.085938	0.953125	-0.492188	0.079817	-0.314679	0.405505	15.213013	0.335693	-13.839722
C:\Users\cware\Desktop\Steller25Nov\TagTesting25Nov2013\M9.DSG	11-1-2013	14:54:10	194861.000000	3897.220000	0.113281	0.886719	-0.441406	0.078899	-0.311927	0.408257	23.681641	-30.303955	-14.556885
C:\Users\cware\Desktop\Steller25Nov\TagTesting25Nov2013\M9.DSG	11-1-2013	14:54:10	194862.000000	3897.240000	0.007813	0.949219	-0.488281	0.079817	-0.307339	0.414679	18.417358	-2.761841	-11.367798
C:\Users\cware\Desktop\Steller25Nov\TagTesting25Nov2013\M9.DSG	11-1-2013	14:54:10	194863.000000	3897.260000	0.085938	0.902344	-0.480469	0.079817	-0.304587	0.416514	11.993408	-0.534058	-15.884399
C:\Users\cware\Desktop\Steller25Nov\TagTesting25Nov2013\M9.DSG	11-1-2013	14:54:10	194864.000000	3897.280000	0.062500	0.906250	-0.476563	0.077064	-0.300917	0.420183	13.580322	-0.320435	-15.945435
C:\Users\cware\Desktop\Steller25Nov\TagTesting25Nov2013\M9.DSG	11-1-2013	14:54:10	194865.000000	3897.300000	0.089844	0.898438	-0.449219	0.077064	-0.300000	0.419266	10.360718	-23.880005	-13.412476
C:\Users\cware\Desktop\Steller25Nov\TagTesting25Nov2013\M9.DSG	11-1-2013	14:54:10	194866.000000	3897.320000	0.039063	0.917969	-0.476563	0.077982	-0.296330	0.426606	5.813599	-18.768311	-14.114380
C:\Users\cware\Desktop\Steller25Nov\TagTesting25Nov2013\M9.DSG	11-1-2013	14:54:10	194867.000000	3897.340000	0.125000	0.917969	-0.421875	0.079817	-0.295413	0.428440	5.126953	-30.532837	-12.924194
C:\Users\cware\Desktop\Steller25Nov\TagTesting25Nov2013\M9.DSG	11-1-2013	14:54:10	194868.000000	3897.360000	0.035156	0.886719	-0.460938	0.080734	-0.294495	0.432110	-1.022339	-19.271851	-9.811401
C:\Users\cware\Desktop\Steller25Nov\TagTesting25Nov2013\M9.DSG	11-1-2013	14:54:10	194869.000000	3897.380000	0.078125	0.921875	-0.449219	0.083486	-0.292661	0.433028	-2.349854	-20.050049	-7.278442
C:\Users\cware\Desktop\Steller25Nov\TagTesting25Nov2013\M9.DSG	11-1-2013	14:54:10	194870.000000	3897.400000	-0.023438	0.882813	-0.515625	0.085321	-0.293578	0.433028	-10.269165	5.050659	-2.807617
C:\Users\cware\Desktop\Steller25Nov\TagTesting25Nov2013\M9.DSG	11-1-2013	14:54:10	194871.000000	3897.420000	0.175781	0.875000	-0.425781	0.085321	-0.293578	0.433945	-17.929077	-23.757935	-6.790161
C:\Users\cware\Desktop\Steller25Nov\TagTesting25Nov2013\M9.DSG	11-1-2013	14:54:10	194872.000000	3897.440000	0.003906	0.925781	-0.453125	0.087156	-0.294495	0.433028	-23.223877	-15.533447	-9.002686
C:\Users\cware\Desktop\Steller25Nov\TagTesting25Nov2013\M9.DSG	11-1-2013	14:54:10	194873.000000	3897.460000	0.066406	0.875000	-0.468750	0.088991	-0.296330	0.432110	-20.660400	-8.758545	-4.806519
C:\Users\cware\Desktop\Steller25Nov\TagTesting25Nov2013\M9.DSG	11-1-2013	14:54:10	194874.000000	3897.480000	-0.035156	0.902344	-0.441406	0.088991	-0.298165	0.428440	-22.445679	-30.609131	-4.898071
C:\Users\cware\Desktop\Steller25Nov\TagTesting25Nov2013\M9.DSG	11-1-2013	14:54:10	194875.000000	3897.500000	0.121094	0.917969	-0.437500	0.092661	-0.301835	0.427523	-22.537231	-7.995605	-0.854492
C:\Users\cware\Desktop\Steller25Nov\TagTesting25Nov2013\M9.DSG	11-1-2013	14:54:10	194876.000000	3897.520000	0.011719	0.941406	-0.351563	0.092661	-0.303670	0.426606	-21.255493	-28.533936	-1.129150
C:\Users\cware\Desktop\Steller25Nov\TagTesting25Nov2013\M9.DSG	11-1-2013	14:54:10	194877.000000	3897.540000	0.046875	0.882813	-0.367188	0.097248	-0.306422	0.422936	-24.017334	-20.645142	-2.777100
C:\Users\cware\Desktop\Steller25Nov\TagTesting25Nov2013\M9.DSG	11-1-2013	14:54:10	194878.000000	3897.560000	0.078125	0.925781	-0.414063	0.098165	-0.308257	0.421101	-29.418945	-24.185181	-1.510620
C:\Users\cware\Desktop\Steller25Nov\TagTesting25Nov2013\M9.DSG	11-1-2013	14:54:10	194879.000000	3897.580000	0.031250	0.949219	-0.398438	0.101835	-0.311927	0.418349	-24.215698	-8.453369	3.173828
C:\Users\cware\Desktop\Steller25Nov\TagTesting25Nov2013\M9.DSG	11-1-2013	14:54:10	194880.000000	3897.600000	-0.101563	0.902344	-0.417969	0.103670	-0.313761	0.417431	-21.438599	-17.089844	3.219604
C:\Users\cware\Desktop\Steller25Nov\TagTesting25Nov2013\M9.DSG	11-1-2013	14:54:10	194881.000000	3897.620000	0.035156	0.921875	-0.355469	0.105505	-0.317431	0.411927	-32.211304	1.190186	5.508423
C:\Users\cware\Desktop\Steller25Nov\TagTesting25Nov2013\M9.DSG	11-1-2013	14:54:10	194882.000000	3897.640000	0.027344	0.992188	-0.371094	0.108257	-0.319266	0.411009	-31.051636	-28.411865	1.907349
C:\Users\cware\Desktop\Steller25Nov\TagTesting25Nov2013\M9.DSG	11-1-2013	14:54:10	194883.000000	3897.660000	0.066406	0.968750	-0.382813	0.114679	-0.322936	0.407339	-25.207520	-28.259277	4.531860
C:\Users\cware\Desktop\Steller25Nov\TagTesting25Nov2013\M9.DSG	11-1-2013	14:54:10	194884.000000	3897.680000	-0.007813	1.015625	-0.402344	0.117431	-0.324771	0.405505	-20.904541	-51.635742	-0.366211
C:\Users\cware\Desktop\Steller25Nov\TagTesting25Nov2013\M9.DSG	11-1-2013	14:54:10	194885.000000	3897.700000	-0.160156	0.968750	-0.554688	0.122936	-0.326606	0.404587	-12.908936	-22.064209	-2.548218
C:\Users\cware\Desktop\Steller25Nov\TagTesting25Nov2013\M9.DSG	11-1-2013	14:54:10	194886.000000	3897.720000	0.042969	1.003906	-0.558594	0.124771	-0.326606	0.405505	-3.784180	-35.736084	-6.591797
C:\Users\cware\Desktop\Steller25Nov\TagTesting25Nov2013\M9.DSG	11-1-2013	14:54:10	194887.000000	3897.740000	-0.066406	1.000000	-0.667969	0.128440	-0.325688	0.408257	9.704590	-52.154541	-18.630981
C:\Users\cware\Desktop\Steller25Nov\TagTesting25Nov2013\M9.DSG	11-1-2013	14:54:10	194888.000000	3897.760000	-0.101563	0.941406	-0.707031	0.130275	-0.322936	0.409174	0.457764	-49.972534	-21.087646
C:\Users\cware\Desktop\Steller25Nov\TagTesting25Nov2013\M9.DSG	11-1-2013	14:54:10	194889.000000	3897.780000	-0.402344	0.875000	-0.585938	0.132110	-0.324771	0.410092	-20.050049	12.161255	-8.819580
C:\Users\cware\Desktop\Steller25Nov\TagTesting25Nov2013\M9.DSG	11-1-2013	14:54:10	194890.000000	3897.800000	-0.308594	0.917969	-0.414063	0.131193	-0.322936	0.409174	-18.981934	25.756836	-0.411987
C:\Users\cware\Desktop\Steller25Nov\TagTesting25Nov2013\M9.DSG	11-1-2013	14:54:10	194891.000000	3897.820000	-0.093750	0.941406	-0.480469	0.126606	-0.325688	0.405505	-9.307861	22.735596	-0.534058
C:\Users\cware\Desktop\Steller25Nov\TagTesting25Nov2013\M9.DSG	11-1-2013	14:54:10	194892.000000	3897.840000	0.210938	0.910156	-0.671875	0.125688	-0.326606	0.404587	-4.150391	-8.987427	-6.851196
C:\Users\cware\Desktop\Steller25Nov\TagTesting25Nov2013\M9.DSG	11-1-2013	14:54:10	194893.000000	3897.860000	0.046875	0.882813	-0.664063	0.125688	-0.327523	0.403670	-23.651123	40.771484	-4.623413
C:\Users\cware\Desktop\Steller25Nov\TagTesting25Nov2013\M9.DSG	11-1-2013	14:54:10	194894.000000	3897.880000	0.351563	0.933594	-0.535156	0.120183	-0.328440	0.399083	-22.628784	13.549805	-2.593994
C:\Users\cware\Desktop\Steller25Nov\TagTesting25Nov2013\M9.DSG	11-1-2013	14:54:10	194895.000000	3897.900000	0.375000	0.890625	-0.601563	0.119266	-0.329358	0.396330	-23.666382	41.336060	6.927490
C:\Users\cware\Desktop\Steller25Nov\TagTesting25Nov2013\M9.DSG	11-1-2013	14:54:10	194896.000000	3897.920000	0.476563	0.910156	-0.648438	0.116514	-0.333945	0.390826	-21.408081	32.638550	6.286621
C:\Users\cware\Desktop\Steller25Nov\TagTesting25Nov2013\M9.DSG	11-1-2013	14:54:10	194897.000000	3897.940000	0.515625	0.882813	-0.761719	0.113761	-0.335780	0.387156	-29.205322	55.252075	2.670288
C:\Users\cware\Desktop\Steller25Nov\TagTesting25Nov2013\M9.DSG	11-1-2013	14:54:10	194898.000000	3897.960000	0.628906	0.828125	-0.722656	0.108257	-0.339450	0.378899	-33.752441	35.324097	1.556396
C:\Users\cware\Desktop\Steller25Nov\TagTesting25Nov2013\M9.DSG	11-1-2013	14:54:10	194899.000000	3897.980000	0.667969	0.695313	-0.667969	0.107339	-0.342202	0.373394	-28.335571	33.264160	11.337280
C:\Users\cware\Desktop\Steller25Nov\TagTesting25Nov2013\M9.DSG	11-1-2013	14:54:10	194900.000000	3898.000000	0.593750	0.671875	-0.726563	0.105505	-0.344037	0.367890	-21.316528	42.266846	16.403198
C:\Users\cware\Desktop\Steller25Nov\TagTesting25Nov2013\M9.DSG	11-1-2013	14:54:10	194901.000000	3898.020000	0.546875	0.785156	-0.777344	0.104587	-0.347706	0.363303	-28.915405	22.766113	4.974365
C:\Users\cware\Desktop\Steller25Nov\TagTesting25Nov2013\M9.DSG	11-1-2013	14:54:10	194902.000000	3898.040000	0.500000	0.941406	-0.695313	0.104587	-0.350459	0.357798	-21.926880	24.841309	5.218506
C:\Users\cware\Desktop\Steller25Nov\TagTesting25Nov2013\M9.DSG	11-1-2013	14:54:10	194903.000000	3898.060000	0.457031	0.996094	-0.515625	0.101835	-0.351376	0.355963	-21.621704	23.544312	-5.035400
C:\Users\cware\Desktop\Steller25Nov\TagTesting25Nov2013\M9.DSG	11-1-2013	14:54:10	194904.000000	3898.080000	0.507813	1.109375	-0.542969	0.100000	-0.353211	0.353211	-16.204834	-5.035400	-10.513306
C:\Users\cware\Desktop\Steller25Nov\TagTesting25Nov2013\M9.DSG	11-1-2013	14:54:10	194905.000000	3898.100000	0.289063	1.007813	-0.410156	0.098165	-0.353211	0.351376	-8.804321	4.562378	-8.789063
C:\Users\cware\Desktop\Steller25Nov\TagTesting25Nov2013\M9.DSG	11-1-2013	14:54:10	194906.000000	3898.120000	0.343750	1.078125	-0.277344	0.097248	-0.354128	0.349541	-5.020142	-0.350952	-7.583618
C:\Users\cware\Desktop\Steller25Nov\TagTesting25Nov2013\M9.DSG	11-1-2013	14:54:10	194907.000000	3898.140000	0.125000	1.003906	-0.304688	0.097248	-0.354128	0.350459	-11.886597	-9.292603	-8.026123
C:\Users\cware\Desktop\Steller25Nov\TagTesting25Nov2013\M9.DSG	11-1-2013	14:54:10	194908.000000	3898.160000	0.226563	1.039063	-0.242188	0.097248	-0.354128	0.349541	-7.003784	-12.985229	-5.264282
C:\Users\cware\Desktop\Steller25Nov\TagTesting25Nov2013\M9.DSG	11-1-2013	14:54:10	194909.000000	3898.180000	0.105469	1.023438	-0.300781	0.096330	-0.354128	0.348624	-7.690430	-11.108398	-1.342773
C:\Users\cware\Desktop\Steller25Nov\TagTesting25Nov2013\M9.DSG	11-1-2013	14:54:10	194910.000000	3898.200000	0.105469	1.023438	-0.300781	0.098165	-0.354128	0.351376	8.560181	-29.357910	-0.091553
C:\Users\cware\Desktop\Steller25Nov\TagTesting25Nov2013\M9.DSG	11-1-2013	14:54:10	194911.000000	3898.220000	-0.039063	1.078125	-0.394531	0.100917	-0.352294	0.352294	6.332397	-14.282227	-2.349854
C:\Users\cware\Desktop\Steller25Nov\TagTesting25Nov2013\M9.DSG	11-1-2013	14:54:10	194912.000000	3898.240000	-0.027344	0.929688	-0.523438	0.102752	-0.352294	0.355963	8.590698	-4.440308	-1.876831
C:\Users\cware\Desktop\Steller25Nov\TagTesting25Nov2013\M9.DSG	11-1-2013	14:54:10	194913.000000	3898.260000	-0.039063	1.019531	-0.398438	0.101835	-0.349541	0.360550	5.874634	-3.845215	-8.789063
C:\Users\cware\Desktop\Steller25Nov\TagTesting25Nov2013\M9.DSG	11-1-2013	14:54:10	194914.000000	3898.280000	-0.031250	1.054688	-0.347656	0.102752	-0.349541	0.360550	6.256104	5.035400	-5.065918
C:\Users\cware\Desktop\Steller25Nov\TagTesting25Nov2013\M9.DSG	11-1-2013	14:54:10	194915.000000	3898.300000	0.121094	1.101563	-0.312500	0.100000	-0.346789	0.363303	12.908936	3.173828	-6.393433
C:\Users\cware\Desktop\Steller25Nov\TagTesting25Nov2013\M9.DSG	11-1-2013	14:54:10	194916.000000	3898.320000	0.046875	1.062500	-0.367188	0.100000	-0.344954	0.366055	7.263184	10.528564	-10.147095
C:\Users\cware\Desktop\Steller25Nov\TagTesting25Nov2013\M9.DSG	11-1-2013	14:54:10	194917.000000	3898.340000	0.039063	0.929688	-0.445313	0.100000	-0.342202	0.372477	22.399902	-1.617432	-1.525879
C:\Users\cware\Desktop\Steller25Nov\TagTesting25Nov2013\M9.DSG	11-1-2013	14:54:10	194918.000000	3898.360000	0.007813	0.957031	-0.304688	0.100917	-0.340367	0.375229	14.724731	11.764526	-2.502441
C:\Users\cware\Desktop\Steller25Nov\TagTesting25Nov2013\M9.DSG	11-1-2013	14:54:10	194919.000000	3898.380000	0.097656	1.003906	-0.375000	0.099083	-0.336697	0.378899	8.728027	4.608154	-13.702393
C:\Users\cware\Desktop\Steller25Nov\TagTesting25Nov2013\M9.DSG	11-1-2013	14:54:10	194920.000000	3898.400000	0.011719	0.945313	-0.406250	0.098165	-0.335780	0.379817	17.547607	10.467529	-2.182007
C:\Users\cware\Desktop\Steller25Nov\TagTesting25Nov2013\M9.DSG	11-1-2013	14:54:10	194921.000000	3898.420000	0.015625	0.996094	-0.488281	0.099083	-0.333028	0.385321	17.456055	-1.358032	-2.975464
C:\Users\cware\Desktop\Steller25Nov\TagTesting25Nov2013\M9.DSG	11-1-2013	14:54:10	194922.000000	3898.440000	0.027344	0.988281	-0.500000	0.098165	-0.330275	0.388991	14.953613	13.793945	-9.094238
C:\Users\cware\Desktop\Steller25Nov\TagTesting25Nov2013\M9.DSG	11-1-2013	14:54:10	194923.000000	3898.460000	0.027344	0.929688	-0.402344	0.094495	-0.327523	0.394495	30.014038	-14.144897	-9.368896
C:\Users\cware\Desktop\Steller25Nov\TagTesting25Nov2013\M9.DSG	11-1-2013	14:54:10	194924.000000	3898.480000	-0.093750	1.011719	-0.492188	0.095413	-0.324771	0.397248	24.185181	35.049438	-9.185791
C:\Users\cware\Desktop\Steller25Nov\TagTesting25Nov2013\M9.DSG	11-1-2013	14:54:10	194925.000000	3898.500000	0.148438	1.054688	-0.464844	0.092661	-0.321101	0.403670	23.178101	-1.907349	-9.963989
C:\Users\cware\Desktop\Steller25Nov\TagTesting25Nov2013\M9.DSG	11-1-2013	14:54:10	194926.000000	3898.520000	-0.011719	0.949219	-0.320313	0.091743	-0.317431	0.406422	33.706665	-3.005981	-8.117676
C:\Users\cware\Desktop\Steller25Nov\TagTesting25Nov2013\M9.DSG	11-1-2013	14:54:10	194927.000000	3898.540000	0.058594	0.945313	-0.640625	0.088073	-0.312844	0.412844	19.439697	26.885986	-8.392334
C:\Users\cware\Desktop\Steller25Nov\TagTesting25Nov2013\M9.DSG	11-1-2013	14:54:10	194928.000000	3898.560000	0.066406	0.964844	-0.488281	0.086239	-0.309174	0.415596	31.814575	18.829346	-7.125854
C:\Users\cware\Desktop\Steller25Nov\TagTesting25Nov2013\M9.DSG	11-1-2013	14:54:10	194929.000000	3898.580000	0.109375	0.906250	-0.566406	0.084404	-0.303670	0.422018	21.545410	17.868042	-16.677856
C:\Users\cware\Desktop\Steller25Nov\TagTesting25Nov2013\M9.DSG	11-1-2013	14:54:10	194930.000000	3898.600000	0.070313	0.949219	-0.542969	0.083486	-0.300000	0.424771	20.675659	20.935059	-6.011963
C:\Users\cware\Desktop\Steller25Nov\TagTesting25Nov2013\M9.DSG	11-1-2013	14:54:10	194931.000000	3898.620000	0.074219	0.996094	-0.449219	0.079817	-0.294495	0.431193	32.867432	-9.185791	-22.460938
C:\Users\cware\Desktop\Steller25Nov\TagTesting25Nov2013\M9.DSG	11-1-2013	14:54:10	194932.000000	3898.640000	0.085938	0.937500	-0.550781	0.077064	-0.291743	0.433945	17.791748	-8.590698	-25.421143
C:\Users\cware\Desktop\Steller25Nov\TagTesting25Nov2013\M9.DSG	11-1-2013	14:54:10	194933.000000	3898.660000	0.042969	0.988281	-0.515625	0.077064	-0.288073	0.434862	26.916504	-16.586304	-13.427734
C:\Users\cware\Desktop\Steller25Nov\TagTesting25Nov2013\M9.DSG	11-1-2013	14:54:10	194934.000000	3898.680000	0.195313	0.925781	-0.453125	0.075229	-0.283486	0.440367	31.906128	-3.555298	-12.649536
C:\Users\cware\Desktop\Steller25Nov\TagTesting25Nov2013\M9.DSG	11-1-2013	14:54:10	194935.000000	3898.700000	0.117188	0.937500	-0.511719	0.073394	-0.279817	0.444954	19.042969	-2.380371	-10.177612
C:\Users\cware\Desktop\Steller25Nov\TagTesting25Nov2013\M9.DSG	11-1-2013	14:54:10	194936.000000	3898.720000	0.117188	0.937500	-0.511719	0.073394	-0.275229	0.450459	22.644043	-24.963379	-16.204834
C:\Users\cware\Desktop\Steller25Nov\TagTesting25Nov2013\M9.DSG	11-1-2013	14:54:10	194937.000000	3898.740000	0.011719	0.890625	-0.589844	0.071560	-0.271560	0.452294	12.725830	-8.026123	-19.882202
C:\Users\cware\Desktop\Steller25Nov\TagTesting25Nov2013\M9.DSG	11-1-2013	14:54:10	194938.000000	3898.760000	0.074219	0.937500	-0.574219	0.070642	-0.266055	0.459633	18.325806	-2.655029	-15.914917
C:\Users\cware\Desktop\Steller25Nov\TagTesting25Nov2013\M9.DSG	11-1-2013	14:54:10	194939.000000	3898.780000	-0.007813	0.851563	-0.636719	0.071560	-0.263303	0.461468	10.070801	13.626099	-14.648438
C:\Users\cware\Desktop\Steller25Nov\TagTesting25Nov2013\M9.DSG	11-1-2013	14:54:10	194940.000000	3898.800000	0.101563	0.929688	-0.679688	0.070642	-0.257798	0.466055	11.352539	0.198364	-12.191772
C:\Users\cware\Desktop\Steller25Nov\TagTesting25Nov2013\M9.DSG	11-1-2013	14:54:10	194941.000000	3898.820000	0.140625	0.976563	-0.558594	0.067890	-0.256881	0.466055	20.965576	2.090454	-15.121460
C:\Users\cware\Desktop\Steller25Nov\TagTesting25Nov2013\M9.DSG	11-1-2013	14:54:10	194942.000000	3898.840000	0.058594	0.898438	-0.593750	0.065138	-0.252294	0.469725	18.569946	11.993408	-13.854980
C:\Users\cware\Desktop\Steller25Nov\TagTesting25Nov2013\M9.DSG	11-1-2013	14:54:10	194943.000000	3898.860000	0.203125	0.855469	-0.593750	0.064220	-0.248624	0.472477	7.690430	-5.706787	-13.259888
C:\Users\cware\Desktop\Steller25Nov\TagTesting25Nov2013\M9.DSG	11-1-2013	14:54:10	194944.000000	3898.880000	0.031250	0.890625	-0.675781	0.063303	-0.245872	0.475229	16.220093	-8.438110	-10.665894
C:\Users\cware\Desktop\Steller25Nov\TagTesting25Nov2013\M9.DSG	11-1-2013	14:54:10	194945.000000	3898.900000	0.085938	0.867188	-0.605469	0.062385	-0.242202	0.477982	7.247925	-12.069702	-15.914917
C:\Users\cware\Desktop\Steller25Nov\TagTesting25Nov2013\M9.DSG	11-1-2013	14:54:10	194946.000000	3898.920000	0.183594	0.886719	-0.625000	0.064220	-0.240367	0.481651	11.917114	-12.374878	-18.768311
C:\Users\cware\Desktop\Steller25Nov\TagTesting25Nov2013\M9.DSG	11-1-2013	14:54:10	194947.000000	3898.940000	-0.027344	0.824219	-0.671875	0.061468	-0.237615	0.480734	12.634277	-1.815796	-16.647339
C:\Users\cware\Desktop\Steller25Nov\TagTesting25Nov2013\M9.DSG	11-1-2013	14:54:10	194948.000000	3898.960000	0.152344	0.859375	-0.640625	0.060550	-0.235780	0.482569	-0.762939	13.702393	-12.756348
C:\Users\cware\Desktop\Steller25Nov\TagTesting25Nov2013\M9.DSG	11-1-2013	14:54:10	194949.000000	3898.980000	0.226563	0.785156	-0.496094	0.056881	-0.233028	0.484404	4.013062	-17.776489	-13.656616
C:\Users\cware\Desktop\Steller25Nov\TagTesting25Nov2013\M9.DSG	11-1-2013	14:54:10	194950.000000	3899.000000	0.121094	0.839844	-0.730469	0.056881	-0.231193	0.486239	4.486084	-1.052856	-10.833740
C:\Users\cware\Desktop\Steller25Nov\TagTesting25Nov2013\M9.DSG	11-1-2013	14:54:10	194951.000000	3899.020000	0.152344	0.847656	-0.625000	0.055046	-0.230275	0.485321	-13.916016	4.852295	-11.383057
C:\Users\cware\Desktop\Steller25Nov\TagTesting25Nov2013\M9.DSG	11-1-2013	14:54:10	194952.000000	3899.040000	0.160156	0.804688	-0.628906	0.053211	-0.230275	0.486239	8.087158	-15.869141	-5.813599
C:\Users\cware\Desktop\Steller25Nov\TagTesting25Nov2013\M9.DSG	11-1-2013	14:54:10	194953.000000	3899.060000	0.199219	0.812500	-0.664063	0.055046	-0.228440	0.487156	-1.876831	-18.432617	-16.082764
C:\Users\cware\Desktop\Steller25Nov\TagTesting25Nov2013\M9.DSG	11-1-2013	14:54:10	194954.000000	3899.080000	0.140625	0.843750	-0.628906	0.055963	-0.227523	0.488073	-9.719849	-12.039185	-11.627197
C:\Users\cware\Desktop\Steller25Nov\TagTesting25Nov2013\M9.DSG	11-1-2013	14:54:10	194955.000000	3899.100000	0.171875	0.792969	-0.597656	0.055963	-0.227523	0.489908	1.785278	-25.878906	-7.064819
C:\Users\cware\Desktop\Steller25Nov\TagTesting25Nov2013\M9.DSG	11-1-2013	14:54:10	194956.000000	3899.120000	0.187500	0.777344	-0.519531	0.057798	-0.226606	0.490826	-6.500244	-11.810303	-11.108398
C:\Users\cware\Desktop\Steller25Nov\TagTesting25Nov2013\M9.DSG	11-1-2013	14:54:10	194957.000000	3899.140000	0.039063	0.804688	-0.679688	0.057798	-0.228440	0.488073	-18.661499	-13.458252	-12.924194
C:\Users\cware\Desktop\Steller25Nov\TagTesting25Nov2013\M9.DSG	11-1-2013	14:54:10	194958.000000	3899.160000	0.097656	0.832031	-0.542969	0.057798	-0.228440	0.488991	-14.221191	-16.937256	-9.307861
C:\Users\cware\Desktop\Steller25Nov\TagTesting25Nov2013\M9.DSG	11-1-2013	14:54:10	194959.000000	3899.180000	0.210938	0.796875	-0.539063	0.059633	-0.231193	0.488073	-23.132324	-34.835815	-10.391235
C:\Users\cware\Desktop\Steller25Nov\TagTesting25Nov2013\M9.DSG	11-1-2013	14:54:10	194960.000000	3899.200000	0.097656	0.816406	-0.636719	0.063303	-0.231193	0.488073	-12.390137	-18.218994	-4.577637
C:\Users\cware\Desktop\Steller25Nov\TagTesting25Nov2013\M9.DSG	11-1-2013	14:54:10	194961.000000	3899.220000	0.113281	0.890625	-0.613281	0.064220	-0.233945	0.486239	-18.218994	-8.575439	-9.185791
C:\Users\cware\Desktop\Steller25Nov\TagTesting25Nov2013\M9.DSG	11-1-2013	14:54:10	194962.000000	3899.240000	0.078125	0.875000	-0.542969	0.065138	-0.235780	0.485321	-19.027710	-19.470215	-8.758545
C:\Users\cware\Desktop\Steller25Nov\TagTesting25Nov2013\M9.DSG	11-1-2013	14:54:10	194963.000000	3899.260000	0.093750	0.847656	-0.531250	0.067890	-0.237615	0.483486	-22.628784	-8.743286	-4.074097
C:\Users\cware\Desktop\Steller25Nov\TagTesting25Nov2013\M9.DSG	11-1-2013	14:54:10	194964.000000	3899.280000	0.093750	0.824219	-0.535156	0.067890	-0.240367	0.482569	-24.948120	-34.423828	-5.737305
C:\Users\cware\Desktop\Steller25Nov\TagTesting25Nov2013\M9.DSG	11-1-2013	14:54:10	194965.000000	3899.300000	0.082031	0.820313	-0.546875	0.073394	-0.244954	0.480734	-28.839111	-7.415771	-2.319336
C:\Users\cware\Desktop\Steller25Nov\TagTesting25Nov2013\M9.DSG	11-1-2013	14:54:10	194966.000000	3899.320000	0.074219	0.867188	-0.531250	0.073394	-0.247706	0.478899	-26.718140	-10.269165	4.714966
C:\Users\cware\Desktop\Steller25Nov\TagTesting25Nov2013\M9.DSG	11-1-2013	14:54:10	194967.000000	3899.340000	0.074219	0.898438	-0.531250	0.077064	-0.253211	0.476147	-26.016235	-21.179199	6.622314
C:\Users\cware\Desktop\Steller25Nov\TagTesting25Nov2013\M9.DSG	11-1-2013	14:54:10	194968.000000	3899.360000	0.027344	0.847656	-0.496094	0.079817	-0.255046	0.473394	-22.583008	-7.064819	10.040283
C:\Users\cware\Desktop\Steller25Nov\TagTesting25Nov2013\M9.DSG	11-1-2013	14:54:10	194969.000000	3899.380000	0.117188	0.824219	-0.492188	0.084404	-0.260550	0.467890	-44.235229	-5.157471	0.198364
C:\Users\cware\Desktop\Steller25Nov\TagTesting25Nov2013\M9.DSG	11-1-2013	14:54:10	194970.000000	3899.400000	0.070313	0.847656	-0.484375	0.084404	-0.263303	0.468807	-41.534424	-13.702393	2.380371
C:\Users\cware\Desktop\Steller25Nov\TagTesting25Nov2013\M9.DSG	11-1-2013	14:54:10	194971.000000	3899.420000	0.011719	0.871094	-0.617188	0.085321	-0.270642	0.466055	-30.899048	-14.099121	5.722046
C:\Users\cware\Desktop\Steller25Nov\TagTesting25Nov2013\M9.DSG	11-1-2013	14:54:10	194972.000000	3899.440000	0.097656	0.835938	-0.542969	0.089908	-0.271560	0.459633	-35.095215	-25.619507	2.609253
C:\Users\cware\Desktop\Steller25Nov\TagTesting25Nov2013\M9.DSG	11-1-2013	14:54:10	194973.000000	3899.460000	0.000000	0.855469	-0.605469	0.092661	-0.275229	0.457798	-32.913208	-8.102417	5.264282
C:\Users\cware\Desktop\Steller25Nov\TagTesting25Nov2013\M9.DSG	11-1-2013	14:54:10	194974.000000	3899.480000	0.015625	0.917969	-0.609375	0.097248	-0.282569	0.452294	-32.348633	-15.182495	2.441406
C:\Users\cware\Desktop\Steller25Nov\TagTesting25Nov2013\M9.DSG	11-1-2013	14:54:10	194975.000000	3899.500000	0.046875	0.902344	-0.617188	0.098165	-0.283486	0.450459	-23.757935	-45.684814	-3.982544
C:\Users\cware\Desktop\Steller25Nov\TagTesting25Nov2013\M9.DSG	11-1-2013	14:54:10	194976.000000	3899.520000	-0.125000	0.933594	-0.769531	0.105505	-0.287156	0.448624	-31.265259	-35.217285	-4.089355
C:\Users\cware\Desktop\Steller25Nov\TagTesting25Nov2013\M9.DSG	11-1-2013	14:54:10	194977.000000	3899.540000	-0.066406	0.976563	-0.718750	0.106422	-0.289908	0.446789	-34.896851	-32.363892	-4.867554
C:\Users\cware\Desktop\Steller25Nov\TagTesting25Nov2013\M9.DSG	11-1-2013	14:54:10	194978.000000	3899.560000	-0.097656	0.925781	-0.660156	0.111009	-0.295413	0.442202	-40.420532	-27.908325	-2.151489
C:\Users\cware\Desktop\Steller25Nov\TagTesting25Nov2013\M9.DSG	11-1-2013	14:54:10	194979.000000	3899.580000	-0.167969	0.886719	-0.578125	0.112844	-0.299083	0.437615	-33.111572	15.563965	0.534058
C:\Users\cware\Desktop\Steller25Nov\TagTesting25Nov2013\M9.DSG	11-1-2013	14:54:10	194980.000000	3899.600000	-0.152344	0.871094	-0.507813	0.111009	-0.302752	0.430275	-30.471802	21.728516	5.187988
C:\Users\cware\Desktop\Steller25Nov\TagTesting25Nov2013\M9.DSG	11-1-2013	14:54:10	194981.000000	3899.620000	0.039063	0.910156	-0.632813	0.110092	-0.305505	0.428440	-26.672363	24.871826	6.149292
C:\Users\cware\Desktop\Steller25Nov\TagTesting25Nov2013\M9.DSG	11-1-2013	14:54:10	194982.000000	3899.640000	0.140625	0.890625	-0.699219	0.109174	-0.309174	0.422018	-27.847290	7.873535	9.399414
C:\Users\cware\Desktop\Steller25Nov\TagTesting25Nov2013\M9.DSG	11-1-2013	14:54:10	194983.000000	3899.660000	0.121094	0.941406	-0.742188	0.108257	-0.311927	0.420183	-26.306152	37.033081	17.761230
C:\Users\cware\Desktop\Steller25Nov\TagTesting25Nov2013\M9.DSG	11-1-2013	14:54:10	194984.000000	3899.680000	0.289063	0.984375	-0.644531	0.106422	-0.317431	0.412844	-28.442383	39.840698	10.131836
C:\Users\cware\Desktop\Steller25Nov\TagTesting25Nov2013\M9.DSG	11-1-2013	14:54:10	194985.000000	3899.700000	0.347656	0.945313	-0.671875	0.105505	-0.318349	0.408257	-26.992798	28.457642	-2.944946
C:\Users\cware\Desktop\Steller25Nov\TagTesting25Nov2013\M9.DSG	11-1-2013	14:54:10	194986.000000	3899.720000	0.414063	0.957031	-0.691406	0.102752	-0.320183	0.405505	-24.917603	49.789429	-0.823975
C:\Users\cware\Desktop\Steller25Nov\TagTesting25Nov2013\M9.DSG	11-1-2013	14:54:10	194987.000000	3899.740000	0.457031	0.820313	-0.734375	0.097248	-0.322936	0.398165	-22.476196	37.948608	-4.104614
C:\Users\cware\Desktop\Steller25Nov\TagTesting25Nov2013\M9.DSG	11-1-2013	14:54:10	194988.000000	3899.760000	0.589844	0.734375	-0.718750	0.094495	-0.324771	0.395413	-18.325806	20.950317	-0.244141
C:\Users\cware\Desktop\Steller25Nov\TagTesting25Nov2013\M9.DSG	11-1-2013	14:54:10	194989.000000	3899.780000	0.574219	0.757813	-0.707031	0.089908	-0.325688	0.389908	-21.530151	44.311523	8.911133
C:\Users\cware\Desktop\Steller25Nov\TagTesting25Nov2013\M9.DSG	11-1-2013	14:54:10	194990.000000	3899.800000	0.574219	0.757813	-0.707031	0.088991	-0.329358	0.387156	-27.450562	30.532837	5.722046
C:\Users\cware\Desktop\Steller25Nov\TagTesting25Nov2013\M9.DSG	11-1-2013	14:54:10	194991.000000	3899.820000	0.464844	0.886719	-0.664063	0.086239	-0.332110	0.380734	-24.765015	20.721436	10.665894
C:\Users\cware\Desktop\Steller25Nov\TagTesting25Nov2013\M9.DSG	11-1-2013	14:54:10	194992.000000	3899.840000	0.394531	1.027344	-0.585938	0.087156	-0.335780	0.377982	-19.073486	8.850098	7.934570
C:\Users\cware\Desktop\Steller25Nov\TagTesting25Nov2013\M9.DSG	11-1-2013	14:54:10	194993.000000	3899.860000	0.351563	1.023438	-0.566406	0.087156	-0.337615	0.372477	-24.383545	14.495850	2.944946
C:\Users\cware\Desktop\Steller25Nov\TagTesting25Nov2013\M9.DSG	11-1-2013	14:54:10	194994.000000	3899.880000	0.312500	1.117188	-0.582031	0.087156	-0.339450	0.370642	-7.766724	1.663208	10.787964
C:\Users\cware\Desktop\Steller25Nov\TagTesting25Nov2013\M9.DSG	11-1-2013	14:54:10	194995.000000	3899.900000	0.382813	1.109375	-0.378906	0.086239	-0.339450	0.368807	-7.293701	-7.949829	-6.042480
C:\Users\cware\Desktop\Steller25Nov\TagTesting25Nov2013\M9.DSG	11-1-2013	14:54:10	194996.000000	3899.920000	0.273438	1.027344	-0.339844	0.086239	-0.340367	0.368807	-6.164551	-5.081177	-5.889893
C:\Users\cware\Desktop\Steller25Nov\TagTesting25Nov2013\M9.DSG	11-1-2013	14:54:10	194997.000000	3899.940000	0.273438	1.046875	-0.382813	0.086239	-0.338532	0.371560	13.534546	-8.270264	1.358032
C:\Users\cware\Desktop\Steller25Nov\TagTesting25Nov2013\M9.DSG	11-1-2013	14:54:10	194998.000000	3899.960000	0.109375	0.996094	-0.375000	0.088073	-0.337615	0.373394	7.995605	6.942749	-1.358032
C:\Users\cware\Desktop\Steller25Nov\TagTesting25Nov2013\M9.DSG	11-1-2013	14:54:10	194999.000000	3899.980000	0.253906	1.105469	-0.460938	0.088073	-0.336697	0.377064	13.580322	-31.570435	-6.027222
C:\Users\cware\Desktop\Steller25Nov\TagTesting25Nov2013\M9.DSG	11-1-2013	14:54:10	195000.000000	3900.000000	0.042969	1.035156	-0.363281	0.090826	-0.333945	0.379817	13.687134	-4.898071	-2.822876
C:\Users\cware\Desktop\Steller25Nov\TagTesting25Nov2013\M9.DSG	11-1-2013	14:54:10	195001.000000	3900.020000	0.132813	0.988281	-0.429688	0.092661	-0.329358	0.385321	24.627686	-38.986206	-5.599976
C:\Users\cware\Desktop\Steller25Nov\TagTesting25Nov2013\M9.DSG	11-1-2013	14:54:10	195002.000000	3900.040000	-0.148438	0.933594	-0.632813	0.092661	-0.328440	0.389908	27.755737	-6.103516	1.876831
C:\Users\cware\Desktop\Steller25Nov\TagTesting25Nov2013\M9.DSG	11-1-2013	14:54:10	195003.000000	3900.060000	0.031250	0.972656	-0.457031	0.095413	-0.323853	0.396330	24.154663	-9.124756	0.228882
C:\Users\cware\Desktop\Steller25Nov\TagTesting25Nov2013\M9.DSG	11-1-2013	14:54:10	195004.000000	3900.080000	0.031250	0.957031	-0.527344	0.096330	-0.322018	0.399083	26.275635	-15.487671	-1.586914
C:\Users\cware\Desktop\Steller25Nov\TagTesting25Nov2013\M9.DSG	11-1-2013	14:54:10	195005.000000	3900.100000	-0.058594	0.964844	-0.488281	0.098165	-0.318349	0.406422	22.613525	0.396729	2.334595
C:\Users\cware\Desktop\Steller25Nov\TagTesting25Nov2013\M9.DSG	11-1-2013	14:54:10	195006.000000	3900.120000	0.050781	0.953125	-0.429688	0.098165	-0.315596	0.409174	37.490845	-7.278442	4.226685
C:\Users\cware\Desktop\Steller25Nov\TagTesting25Nov2013\M9.DSG	11-1-2013	14:54:10	195007.000000	3900.140000	-0.007813	0.910156	-0.507813	0.098165	-0.310092	0.415596	17.242432	4.684448	1.800537
C:\Users\cware\Desktop\Steller25Nov\TagTesting25Nov2013\M9.DSG	11-1-2013	14:54:10	195008.000000	3900.160000	0.203125	0.972656	-0.457031	0.099083	-0.308257	0.419266	21.926880	17.776489	-2.105713
C:\Users\cware\Desktop\Steller25Nov\TagTesting25Nov2013\M9.DSG	11-1-2013	14:54:10	195009.000000	3900.180000	-0.019531	0.914063	-0.523438	0.099083	-0.303670	0.425688	24.444580	16.265869	-4.348755
C:\Users\cware\Desktop\Steller25Nov\TagTesting25Nov2013\M9.DSG	11-1-2013	14:54:10	195010.000000	3900.200000	-0.015625	0.906250	-0.519531	0.098165	-0.300917	0.429358	35.644531	-9.429932	6.973267
C:\Users\cware\Desktop\Steller25Nov\TagTesting25Nov2013\M9.DSG	11-1-2013	14:54:10	195011.000000	3900.220000	0.054688	0.851563	-0.421875	0.099083	-0.298165	0.432110	22.155762	-23.239136	-8.987427
C:\Users\cware\Desktop\Steller25Nov\TagTesting25Nov2013\M9.DSG	11-1-2013	14:54:10	195012.000000	3900.240000	0.050781	0.894531	-0.578125	0.100917	-0.292661	0.439450	27.084351	11.688232	2.288818
C:\Users\cware\Desktop\Steller25Nov\TagTesting25Nov2013\M9.DSG	11-1-2013	14:54:10	195013.000000	3900.260000	-0.121094	0.882813	-0.617188	0.100917	-0.290826	0.442202	25.421143	-7.736206	-7.751465
C:\Users\cware\Desktop\Steller25Nov\TagTesting25Nov2013\M9.DSG	11-1-2013	14:54:10	195014.000000	3900.280000	0.074219	0.937500	-0.542969	0.101835	-0.283486	0.449541	31.066895	1.861572	-5.981445
C:\Users\cware\Desktop\Steller25Nov\TagTesting25Nov2013\M9.DSG	11-1-2013	14:54:10	195015.000000	3900.300000	0.097656	0.914063	-0.531250	0.100000	-0.278899	0.454128	39.718628	1.846313	-4.531860
C:\Users\cware\Desktop\Steller25Nov\TagTesting25Nov2013\M9.DSG	11-1-2013	14:54:10	195016.000000	3900.320000	0.097656	0.914063	-0.531250	0.098165	-0.272477	0.460550	40.176392	8.987427	-6.256104
C:\Users\cware\Desktop\Steller25Nov\TagTesting25Nov2013\M9.DSG	11-1-2013	14:54:10	195017.000000	3900.340000	0.070313	0.906250	-0.687500	0.098165	-0.268807	0.465138	26.687622	1.174927	-8.453369
C:\Users\cware\Desktop\Steller25Nov\TagTesting25Nov2013\M9.DSG	11-1-2013	14:54:10	195018.000000	3900.360000	0.003906	0.910156	-0.703125	0.096330	-0.261468	0.471560	32.852173	8.300781	-7.110596
C:\Users\cware\Desktop\Steller25Nov\TagTesting25Nov2013\M9.DSG	11-1-2013	14:54:10	195019.000000	3900.380000	-0.039063	0.859375	-0.621094	0.095413	-0.257798	0.476147	31.326294	23.513794	-5.157471
C:\Users\cware\Desktop\Steller25Nov\TagTesting25Nov2013\M9.DSG	11-1-2013	14:54:10	195020.000000	3900.400000	0.140625	0.906250	-0.628906	0.092661	-0.250459	0.481651	23.941040	5.386353	-9.246826
C:\Users\cware\Desktop\Steller25Nov\TagTesting25Nov2013\M9.DSG	11-1-2013	14:54:10	195021.000000	3900.420000	0.035156	0.964844	-0.789063	0.093578	-0.246789	0.485321	46.478271	8.666992	-6.225586
C:\Users\cware\Desktop\Steller25Nov\TagTesting25Nov2013\M9.DSG	11-1-2013	14:54:10	195022.000000	3900.440000	0.011719	0.855469	-0.625000	0.090826	-0.237615	0.492661	38.528442	10.131836	-5.554199
C:\Users\cware\Desktop\Steller25Nov\TagTesting25Nov2013\M9.DSG	11-1-2013	14:54:10	195023.000000	3900.460000	0.128906	0.890625	-0.562500	0.088991	-0.233028	0.496330	39.779663	-4.837036	-3.723145
C:\Users\cware\Desktop\Steller25Nov\TagTesting25Nov2013\M9.DSG	11-1-2013	14:54:10	195024.000000	3900.480000	0.199219	0.957031	-0.714844	0.088991	-0.222936	0.500000	47.027588	-11.520386	-11.276245
C:\Users\cware\Desktop\Steller25Nov\TagTesting25Nov2013\M9.DSG	11-1-2013	14:54:10	195025.000000	3900.500000	0.031250	0.812500	-0.667969	0.087156	-0.219266	0.508257	31.021118	8.987427	-11.672974
C:\Users\cware\Desktop\Steller25Nov\TagTesting25Nov2013\M9.DSG	11-1-2013	14:54:10	195026.000000	3900.520000	-0.039063	0.750000	-0.710938	0.086239	-0.214679	0.511009	36.331177	33.767700	-3.906250
C:\Users\cware\Desktop\Steller25Nov\TagTesting25Nov2013\M9.DSG	11-1-2013	14:54:10	195027.000000	3900.540000	0.203125	0.882813	-0.726563	0.082569	-0.203670	0.518349	49.682617	-24.688721	-16.082764
C:\Users\cware\Desktop\Steller25Nov\TagTesting25Nov2013\M9.DSG	11-1-2013	14:54:10	195028.000000	3900.560000	0.066406	0.875000	-0.734375	0.084404	-0.198165	0.522936	44.891357	16.159058	-15.151978
C:\Users\cware\Desktop\Steller25Nov\TagTesting25Nov2013\M9.DSG	11-1-2013	14:54:10	195029.000000	3900.580000	0.109375	0.832031	-0.636719	0.080734	-0.186239	0.529358	43.090820	-17.669678	-13.397217
C:\Users\cware\Desktop\Steller25Nov\TagTesting25Nov2013\M9.DSG	11-1-2013	14:54:10	195030.000000	3900.600000	0.015625	0.769531	-0.761719	0.081651	-0.178899	0.534862	53.329468	8.407593	-11.489868
C:\Users\cware\Desktop\Steller25Nov\TagTesting25Nov2013\M9.DSG	11-1-2013	14:54:10	195031.000000	3900.620000	0.121094	0.765625	-0.765625	0.077982	-0.166972	0.542202	44.219971	-23.544312	-25.115967
C:\Users\cware\Desktop\Steller25Nov\TagTesting25Nov2013\M9.DSG	11-1-2013	14:54:10	195032.000000	3900.640000	-0.035156	0.765625	-0.781250	0.079817	-0.159633	0.545872	40.954590	13.458252	-20.339966
C:\Users\cware\Desktop\Steller25Nov\TagTesting25Nov2013\M9.DSG	11-1-2013	14:54:10	195033.000000	3900.660000	0.105469	0.746094	-0.726563	0.075229	-0.146789	0.553211	55.877686	-14.846802	-18.188477
C:\Users\cware\Desktop\Steller25Nov\TagTesting25Nov2013\M9.DSG	11-1-2013	14:54:10	195034.000000	3900.680000	0.000000	0.632813	-0.773438	0.075229	-0.140367	0.557798	50.842285	2.792358	-22.750854
C:\Users\cware\Desktop\Steller25Nov\TagTesting25Nov2013\M9.DSG	11-1-2013	14:54:10	195035.000000	3900.700000	0.210938	0.742188	-0.859375	0.073394	-0.126606	0.564220	35.140991	19.927979	-20.584106
C:\Users\cware\Desktop\Steller25Nov\TagTesting25Nov2013\M9.DSG	11-1-2013	14:54:10	195036.000000	3900.720000	0.066406	0.753906	-0.785156	0.072477	-0.120183	0.566972	47.210693	-0.747681	-18.936157
C:\Users\cware\Desktop\Steller25Nov\TagTesting25Nov2013\M9.DSG	11-1-2013	14:54:10	195037.000000	3900.740000	0.144531	0.640625	-0.714844	0.069725	-0.105505	0.574312	45.028687	-23.468018	-16.983032
C:\Users\cware\Desktop\Steller25Nov\TagTesting25Nov2013\M9.DSG	11-1-2013	14:54:10	195038.000000	3900.760000	0.214844	0.675781	-0.804688	0.069725	-0.100000	0.576147	29.190063	-21.865845	-17.654419
C:\Users\cware\Desktop\Steller25Nov\TagTesting25Nov2013\M9.DSG	11-1-2013	14:54:10	195039.000000	3900.780000	0.121094	0.664063	-0.800781	0.074312	-0.090826	0.581651	33.874512	-27.664185	-11.688232
C:\Users\cware\Desktop\Steller25Nov\TagTesting25Nov2013\M9.DSG	11-1-2013	14:54:10	195040.000000	3900.800000	0.160156	0.593750	-0.777344	0.077982	-0.085321	0.585321	32.531738	-40.435791	-8.926392
C:\Users\cware\Desktop\Steller25Nov\TagTesting25Nov2013\M9.DSG	11-1-2013	14:54:10	195041.000000	3900.820000	0.140625	0.609375	-0.789063	0.084404	-0.080734	0.590826	19.973755	-16.586304	-10.269165
C:\Users\cware\Desktop\Steller25Nov\TagTesting25Nov2013\M9.DSG	11-1-2013	14:54:10	195042.000000	3900.840000	0.082031	0.585938	-0.855469	0.085321	-0.073394	0.592661	17.425537	-16.632080	-6.790161
C:\Users\cware\Desktop\Steller25Nov\TagTesting25Nov2013\M9.DSG	11-1-2013	14:54:10	195043.000000	3900.860000	0.058594	0.570313	-0.773438	0.088073	-0.066972	0.595413	9.536743	-5.569458	-5.493164
C:\Users\cware\Desktop\Steller25Nov\TagTesting25Nov2013\M9.DSG	11-1-2013	14:54:10	195044.000000	3900.880000	0.058594	0.570313	-0.773438	0.088991	-0.065138	0.597248	0.335693	-10.025024	-1.678467
C:\Users\cware\Desktop\Steller25Nov\TagTesting25Nov2013\M9.DSG	11-1-2013	14:54:10	195045.000000	3900.900000	0.175781	0.687500	-0.746094	0.094495	-0.062385	0.598165	9.109497	-46.859741	-8.987427
C:\Users\cware\Desktop\Steller25Nov\TagTesting25Nov2013\M9.DSG	11-1-2013	14:54:10	195046.000000	3900.920000	0.007813	0.550781	-0.750000	0.098165	-0.063303	0.599083	-5.508423	-14.617920	0.869751
C:\Users\cware\Desktop\Steller25Nov\TagTesting25Nov2013\M9.DSG	11-1-2013	14:54:10	195047.000000	3900.940000	0.046875	0.535156	-0.828125	0.100917	-0.066055	0.600917	-13.122559	-27.679443	9.338379
C:\Users\cware\Desktop\Steller25Nov\TagTesting25Nov2013\M9.DSG	11-1-2013	14:54:10	195048.000000	3900.960000	0.093750	0.664063	-0.812500	0.107339	-0.065138	0.600000	-9.811401	-36.071777	6.454468
C:\Users\cware\Desktop\Steller25Nov\TagTesting25Nov2013\M9.DSG	11-1-2013	14:54:10	195049.000000	3900.980000	0.015625	0.589844	-0.773438	0.111009	-0.066055	0.600917	-14.846802	-44.052124	1.388550
C:\Users\cware\Desktop\Steller25Nov\TagTesting25Nov2013\M9.DSG	11-1-2013	14:54:10	195050.000000	3901.000000	-0.089844	0.562500	-0.839844	0.122018	-0.069725	0.602752	-21.270752	-17.242432	2.456665
C:\Users\cware\Desktop\Steller25Nov\TagTesting25Nov2013\M9.DSG	11-1-2013	14:54:10	195051.000000	3901.020000	0.050781	0.535156	-0.789063	0.123853	-0.068807	0.602752	-2.853394	-38.803101	5.462646
C:\Users\cware\Desktop\Steller25Nov\TagTesting25Nov2013\M9.DSG	11-1-2013	14:54:10	195052.000000	3901.040000	-0.082031	0.585938	-0.843750	0.130275	-0.071560	0.602752	-7.003784	-15.640259	2.914429
C:\Users\cware\Desktop\Steller25Nov\TagTesting25Nov2013\M9.DSG	11-1-2013	14:54:10	195053.000000	3901.060000	0.058594	0.593750	-0.664063	0.132110	-0.075229	0.602752	-16.403198	-34.393311	-0.061035
C:\Users\cware\Desktop\Steller25Nov\TagTesting25Nov2013\M9.DSG	11-1-2013	14:54:10	195054.000000	3901.080000	-0.070313	0.660156	-0.773438	0.138532	-0.074312	0.601835	-12.283325	-18.081665	4.928589
C:\Users\cware\Desktop\Steller25Nov\TagTesting25Nov2013\M9.DSG	11-1-2013	14:54:10	195055.000000	3901.100000	-0.078125	0.628906	-0.824219	0.142202	-0.075229	0.602752	-8.697510	-28.427124	5.035400
C:\Users\cware\Desktop\Steller25Nov\TagTesting25Nov2013\M9.DSG	11-1-2013	14:54:10	195056.000000	3901.120000	-0.035156	0.613281	-0.867188	0.148624	-0.077064	0.602752	-15.670776	-26.626587	2.456665
C:\Users\cware\Desktop\Steller25Nov\TagTesting25Nov2013\M9.DSG	11-1-2013	14:54:10	195057.000000	3901.140000	-0.105469	0.597656	-0.765625	0.150459	-0.079817	0.603670	-23.254395	-20.507813	4.501343
C:\Users\cware\Desktop\Steller25Nov\TagTesting25Nov2013\M9.DSG	11-1-2013	14:54:10	195058.000000	3901.160000	-0.058594	0.566406	-0.730469	0.156881	-0.082569	0.602752	-21.148682	-12.985229	9.490967
C:\Users\cware\Desktop\Steller25Nov\TagTesting25Nov2013\M9.DSG	11-1-2013	14:54:10	195059.000000	3901.180000	-0.046875	0.609375	-0.722656	0.158716	-0.085321	0.600917	-20.217896	-36.361694	2.609253
C:\Users\cware\Desktop\Steller25Nov\TagTesting25Nov2013\M9.DSG	11-1-2013	14:54:10	195060.000000	3901.200000	-0.070313	0.695313	-0.875000	0.167890	-0.087156	0.600917	-20.278931	-10.147095	4.516602
C:\Users\cware\Desktop\Steller25Nov\TagTesting25Nov2013\M9.DSG	11-1-2013	14:54:10	195061.000000	3901.220000	-0.093750	0.652344	-0.855469	0.169725	-0.088991	0.599083	-11.672974	-34.393311	-3.372192
C:\Users\cware\Desktop\Steller25Nov\TagTesting25Nov2013\M9.DSG	11-1-2013	14:54:10	195062.000000	3901.240000	-0.058594	0.648438	-0.980469	0.172477	-0.089908	0.600917	-3.509521	-8.285522	4.043579
C:\Users\cware\Desktop\Steller25Nov\TagTesting25Nov2013\M9.DSG	11-1-2013	14:54:10	195063.000000	3901.260000	-0.144531	0.714844	-1.007813	0.178899	-0.088991	0.600000	-9.063721	-37.322998	-6.469727
C:\Users\cware\Desktop\Steller25Nov\TagTesting25Nov2013\M9.DSG	11-1-2013	14:54:10	195064.000000	3901.280000	-0.253906	0.671875	-1.132813	0.183486	-0.089908	0.600917	-6.500244	-22.415161	-9.902954
C:\Users\cware\Desktop\Steller25Nov\TagTesting25Nov2013\M9.DSG	11-1-2013	14:54:10	195065.000000	3901.300000	-0.214844	0.687500	-1.156250	0.188991	-0.088073	0.601835	-12.374878	-38.833618	-13.977051
C:\Users\cware\Desktop\Steller25Nov\TagTesting25Nov2013\M9.DSG	11-1-2013	14:54:10	195066.000000	3901.320000	-0.332031	0.644531	-1.121094	0.192661	-0.088073	0.600917	-9.582520	-23.315430	-7.751465
C:\Users\cware\Desktop\Steller25Nov\TagTesting25Nov2013\M9.DSG	11-1-2013	14:54:10	195067.000000	3901.340000	-0.328125	0.609375	-1.039063	0.193578	-0.089908	0.600917	-6.576538	-0.625610	-10.894775
C:\Users\cware\Desktop\Steller25Nov\TagTesting25Nov2013\M9.DSG	11-1-2013	14:54:10	195068.000000	3901.360000	-0.214844	0.628906	-0.875000	0.191743	-0.089908	0.600917	-0.518799	49.331665	-0.930786
C:\Users\cware\Desktop\Steller25Nov\TagTesting25Nov2013\M9.DSG	11-1-2013	14:54:10	195069.000000	3901.380000	0.003906	0.664063	-1.031250	0.181651	-0.090826	0.600000	-3.829956	7.797241	-7.003784
C:\Users\cware\Desktop\Steller25Nov\TagTesting25Nov2013\M9.DSG	11-1-2013	14:54:10	195070.000000	3901.400000	0.003906	0.664063	-1.031250	0.180734	-0.088991	0.600000	-0.656128	14.572144	-2.319336
C:\Users\cware\Desktop\Steller25Nov\TagTesting25Nov2013\M9.DSG	11-1-2013	14:54:10	195071.000000	3901.420000	0.031250	0.710938	-1.039063	0.177064	-0.088073	0.600917	-10.925293	29.037476	-0.518799
C:\Users\cware\Desktop\Steller25Nov\TagTesting25Nov2013\M9.DSG	11-1-2013	14:54:10	195072.000000	3901.440000	0.214844	0.742188	-1.035156	0.173394	-0.088073	0.600000	-20.294189	49.224854	-1.327515
C:\Users\cware\Desktop\Steller25Nov\TagTesting25Nov2013\M9.DSG	11-1-2013	14:54:10	195073.000000	3901.460000	0.195313	0.750000	-1.203125	0.163303	-0.091743	0.598165	-11.001587	37.811279	-2.243042
C:\Users\cware\Desktop\Steller25Nov\TagTesting25Nov2013\M9.DSG	11-1-2013	14:54:10	195074.000000	3901.480000	0.304688	0.636719	-1.164063	0.157798	-0.093578	0.597248	-8.468628	25.878906	-3.295898
C:\Users\cware\Desktop\Steller25Nov\TagTesting25Nov2013\M9.DSG	11-1-2013	14:54:10	195075.000000	3901.500000	0.312500	0.671875	-1.128906	0.149541	-0.094495	0.595413	-4.669189	24.597168	-5.783081
C:\Users\cware\Desktop\Steller25Nov\TagTesting25Nov2013\M9.DSG	11-1-2013	14:54:10	195076.000000	3901.520000	0.300781	0.593750	-1.171875	0.145872	-0.094495	0.595413	-7.965088	62.042236	-0.579834
C:\Users\cware\Desktop\Steller25Nov\TagTesting25Nov2013\M9.DSG	11-1-2013	14:54:10	195077.000000	3901.540000	0.445313	0.601563	-1.105469	0.129358	-0.095413	0.591743	-5.386353	49.926758	-6.683350
C:\Users\cware\Desktop\Steller25Nov\TagTesting25Nov2013\M9.DSG	11-1-2013	14:54:10	195078.000000	3901.560000	0.410156	0.539063	-1.167969	0.127523	-0.094495	0.590826	-0.701904	53.771973	-8.560181
C:\Users\cware\Desktop\Steller25Nov\TagTesting25Nov2013\M9.DSG	11-1-2013	14:54:10	195079.000000	3901.580000	0.468750	0.546875	-1.085938	0.112844	-0.093578	0.588991	-8.010864	35.903931	-10.971069
C:\Users\cware\Desktop\Steller25Nov\TagTesting25Nov2013\M9.DSG	11-1-2013	14:54:10	195080.000000	3901.600000	0.410156	0.613281	-1.160156	0.111009	-0.093578	0.588991	-12.237549	11.932373	-9.948730
C:\Users\cware\Desktop\Steller25Nov\TagTesting25Nov2013\M9.DSG	11-1-2013	14:54:10	195081.000000	3901.620000	0.406250	0.714844	-1.031250	0.106422	-0.096330	0.586239	-26.931763	10.910034	-18.066406
C:\Users\cware\Desktop\Steller25Nov\TagTesting25Nov2013\M9.DSG	11-1-2013	14:54:10	195082.000000	3901.640000	0.328125	0.679688	-1.066406	0.104587	-0.097248	0.584404	-15.106201	27.511597	-15.182495
C:\Users\cware\Desktop\Steller25Nov\TagTesting25Nov2013\M9.DSG	11-1-2013	14:54:10	195083.000000	3901.660000	0.449219	0.691406	-1.058594	0.100917	-0.099083	0.583486	-7.339478	1.052856	-23.468018
C:\Users\cware\Desktop\Steller25Nov\TagTesting25Nov2013\M9.DSG	11-1-2013	14:54:10	195084.000000	3901.680000	0.277344	0.742188	-0.859375	0.100000	-0.098165	0.583486	-9.506226	6.256104	-15.930176
C:\Users\cware\Desktop\Steller25Nov\TagTesting25Nov2013\M9.DSG	11-1-2013	14:54:10	195085.000000	3901.700000	0.316406	0.648438	-0.875000	0.097248	-0.099083	0.582569	-6.393433	-13.626099	-15.838623
C:\Users\cware\Desktop\Steller25Nov\TagTesting25Nov2013\M9.DSG	11-1-2013	14:54:10	195086.000000	3901.720000	0.250000	0.789063	-0.910156	0.100000	-0.098165	0.584404	-4.745483	21.133423	-8.285522
C:\Users\cware\Desktop\Steller25Nov\TagTesting25Nov2013\M9.DSG	11-1-2013	14:54:10	195087.000000	3901.740000	0.097656	0.726563	-0.867188	0.096330	-0.098165	0.582569	-0.625610	-11.444092	-5.447388
C:\Users\cware\Desktop\Steller25Nov\TagTesting25Nov2013\M9.DSG	11-1-2013	14:54:10	195088.000000	3901.760000	0.117188	0.675781	-0.921875	0.098165	-0.097248	0.584404	6.286621	1.159668	-2.105713
C:\Users\cware\Desktop\Steller25Nov\TagTesting25Nov2013\M9.DSG	11-1-2013	14:54:10	195089.000000	3901.780000	0.121094	0.773438	-0.996094	0.098165	-0.095413	0.584404	-7.797241	-3.906250	-4.837036
C:\Users\cware\Desktop\Steller25Nov\TagTesting25Nov2013\M9.DSG	11-1-2013	14:54:10	195090.000000	3901.800000	-0.046875	0.765625	-0.972656	0.100000	-0.095413	0.584404	5.340576	-21.575928	-7.202148
C:\Users\cware\Desktop\Steller25Nov\TagTesting25Nov2013\M9.DSG	11-1-2013	14:54:10	195091.000000	3901.820000	0.097656	0.703125	-0.835938	0.101835	-0.093578	0.587156	6.576538	-7.843018	-12.756348
C:\Users\cware\Desktop\Steller25Nov\TagTesting25Nov2013\M9.DSG	11-1-2013	14:54:10	195092.000000	3901.840000	-0.132813	0.656250	-0.960938	0.100000	-0.089908	0.587156	4.470825	3.479004	-4.455566
C:\Users\cware\Desktop\Steller25Nov\TagTesting25Nov2013\M9.DSG	11-1-2013	14:54:10	195093.000000	3901.860000	-0.003906	0.648438	-0.945313	0.101835	-0.088073	0.588991	15.792847	14.801025	-5.935669
C:\Users\cware\Desktop\Steller25Nov\TagTesting25Nov2013\M9.DSG	11-1-2013	14:54:10	195094.000000	3901.880000	0.058594	0.722656	-0.855469	0.099083	-0.083486	0.591743	7.659912	6.729126	-4.028320
C:\Users\cware\Desktop\Steller25Nov\TagTesting25Nov2013\M9.DSG	11-1-2013	14:54:10	195095.000000	3901.900000	0.062500	0.714844	-0.914063	0.095413	-0.081651	0.590826	12.863159	-0.427246	-8.789063
C:\Users\cware\Desktop\Steller25Nov\TagTesting25Nov2013\M9.DSG	11-1-2013	14:54:10	195096.000000	3901.920000	0.066406	0.679688	-0.898438	0.093578	-0.079817	0.591743	6.103516	2.700806	-5.935669
C:\Users\cware\Desktop\Steller25Nov\TagTesting25Nov2013\M9.DSG	11-1-2013	14:54:10	195097.000000	3901.940000	-0.074219	0.632813	-0.976563	0.094495	-0.077064	0.593578	5.432129	15.792847	-7.781982
C:\Users\cware\Desktop\Steller25Nov\TagTesting25Nov2013\M9.DSG	11-1-2013	14:54:10	195098.000000	3901.960000	0.230469	0.648438	-0.789063	0.088991	-0.073394	0.593578	18.234253	-11.642456	-5.035400
C:\Users\cware\Desktop\Steller25Nov\TagTesting25Nov2013\M9.DSG	11-1-2013	14:54:10	195099.000000	3901.980000	-0.015625	0.601563	-0.933594	0.091743	-0.070642	0.594495	7.781982	23.864746	-4.699707
C:\Users\cware\Desktop\Steller25Nov\TagTesting25Nov2013\M9.DSG	11-1-2013	14:54:10	195100.000000	3902.000000	0.082031	0.652344	-0.968750	0.089908	-0.066055	0.596330	16.937256	-20.980835	-3.921509
C:\Users\cware\Desktop\Steller25Nov\TagTesting25Nov2013\M9.DSG	11-1-2013	14:54:10	195101.000000	3902.020000	-0.003906	0.597656	-0.855469	0.093578	-0.061468	0.599083	15.029907	14.358521	-10.025024
C:\Users\cware\Desktop\Steller25Nov\TagTesting25Nov2013\M9.DSG	11-1-2013	14:54:10	195102.000000	3902.040000	0.078125	0.578125	-0.964844	0.091743	-0.059633	0.600000	9.216309	0.610352	-11.627197
C:\Users\cware\Desktop\Steller25Nov\TagTesting25Nov2013\M9.DSG	11-1-2013	14:54:10	195103.000000	3902.060000	-0.015625	0.578125	-0.972656	0.088991	-0.053211	0.600917	28.808594	10.864258	-10.818481
C:\Users\cware\Desktop\Steller25Nov\TagTesting25Nov2013\M9.DSG	11-1-2013	14:54:10	195104.000000	3902.080000	0.152344	0.609375	-0.933594	0.084404	-0.050459	0.601835	16.067505	1.693726	-16.021729
C:\Users\cware\Desktop\Steller25Nov\TagTesting25Nov2013\M9.DSG	11-1-2013	14:54:10	195105.000000	3902.100000	0.128906	0.605469	-0.800781	0.081651	-0.042202	0.602752	18.249512	-10.604858	-15.731812
C:\Users\cware\Desktop\Steller25Nov\TagTesting25Nov2013\M9.DSG	11-1-2013	14:54:10	195106.000000	3902.120000	-0.007813	0.632813	-0.996094	0.081651	-0.039450	0.602752	19.973755	15.106201	-12.557983
C:\Users\cware\Desktop\Steller25Nov\TagTesting25Nov2013\M9.DSG	11-1-2013	14:54:10	195107.000000	3902.140000	0.164063	0.589844	-0.875000	0.076147	-0.033945	0.604587	5.279541	-0.869751	-17.410278
C:\Users\cware\Desktop\Steller25Nov\TagTesting25Nov2013\M9.DSG	11-1-2013	14:54:10	195108.000000	3902.160000	0.140625	0.578125	-0.863281	0.076147	-0.032110	0.606422	12.893677	-2.258301	-7.705688
C:\Users\cware\Desktop\Steller25Nov\TagTesting25Nov2013\M9.DSG	11-1-2013	14:54:10	195109.000000	3902.180000	0.183594	0.601563	-0.945313	0.077982	-0.025688	0.607339	17.196655	-8.255005	-13.137817
C:\Users\cware\Desktop\Steller25Nov\TagTesting25Nov2013\M9.DSG	11-1-2013	14:54:10	195110.000000	3902.200000	0.222656	0.609375	-0.898438	0.078899	-0.022018	0.608257	9.094238	-6.164551	-14.114380
C:\Users\cware\Desktop\Steller25Nov\TagTesting25Nov2013\M9.DSG	11-1-2013	14:54:10	195111.000000	3902.220000	0.148438	0.503906	-0.875000	0.078899	-0.018349	0.610092	0.808716	-11.581421	-21.652222
C:\Users\cware\Desktop\Steller25Nov\TagTesting25Nov2013\M9.DSG	11-1-2013	14:54:10	195112.000000	3902.240000	0.097656	0.515625	-0.937500	0.078899	-0.016514	0.610092	-3.143311	-7.019043	-15.045166
C:\Users\cware\Desktop\Steller25Nov\TagTesting25Nov2013\M9.DSG	11-1-2013	14:54:10	195113.000000	3902.260000	0.070313	0.464844	-0.832031	0.078899	-0.015596	0.611009	2.792358	1.052856	-9.170532
C:\Users\cware\Desktop\Steller25Nov\TagTesting25Nov2013\M9.DSG	11-1-2013	14:54:10	195114.000000	3902.280000	0.187500	0.519531	-0.851563	0.078899	-0.013761	0.611927	15.335083	-10.421753	-10.192871
C:\Users\cware\Desktop\Steller25Nov\TagTesting25Nov2013\M9.DSG	11-1-2013	14:54:10	195115.000000	3902.300000	0.066406	0.511719	-0.882813	0.078899	-0.011009	0.611927	-8.239746	-14.923096	-14.846802
C:\Users\cware\Desktop\Steller25Nov\TagTesting25Nov2013\M9.DSG	11-1-2013	14:54:10	195116.000000	3902.320000	0.171875	0.535156	-0.933594	0.081651	-0.011927	0.612844	-14.114380	-18.646240	-19.241333
C:\Users\cware\Desktop\Steller25Nov\TagTesting25Nov2013\M9.DSG	11-1-2013	14:54:10	195117.000000	3902.340000	0.082031	0.515625	-0.746094	0.086239	-0.012844	0.613761	0.595093	-26.412964	-9.414673
C:\Users\cware\Desktop\Steller25Nov\TagTesting25Nov2013\M9.DSG	11-1-2013	14:54:10	195118.000000	3902.360000	0.125000	0.519531	-0.835938	0.090826	-0.010092	0.614679	-22.918701	-40.298462	-14.739990
C:\Users\cware\Desktop\Steller25Nov\TagTesting25Nov2013\M9.DSG	11-1-2013	14:54:10	195119.000000	3902.380000	-0.054688	0.550781	-0.976563	0.098165	-0.015596	0.615596	-24.108887	-10.650635	-1.907349
C:\Users\cware\Desktop\Steller25Nov\TagTesting25Nov2013\M9.DSG	11-1-2013	14:54:10	195120.000000	3902.400000	0.027344	0.464844	-0.851563	0.097248	-0.017431	0.614679	-19.882202	-29.006958	-2.624512
C:\Users\cware\Desktop\Steller25Nov\TagTesting25Nov2013\M9.DSG	11-1-2013	14:54:10	195121.000000	3902.420000	0.132813	0.523438	-0.769531	0.101835	-0.023853	0.613761	-32.501221	-17.898560	-2.883911
C:\Users\cware\Desktop\Steller25Nov\TagTesting25Nov2013\M9.DSG	11-1-2013	14:54:10	195122.000000	3902.440000	0.039063	0.585938	-0.867188	0.106422	-0.026606	0.612844	-27.465820	-24.276733	0.961304
C:\Users\cware\Desktop\Steller25Nov\TagTesting25Nov2013\M9.DSG	11-1-2013	14:54:10	195123.000000	3902.460000	-0.121094	0.511719	-0.839844	0.111927	-0.033028	0.613761	-26.519775	-9.841919	-3.738403
C:\Users\cware\Desktop\Steller25Nov\TagTesting25Nov2013\M9.DSG	11-1-2013	14:54:10	195124.000000	3902.480000	-0.121094	0.511719	-0.839844	0.112844	-0.035780	0.612844	-29.479980	-34.759521	-9.185791
C:\Users\cware\Desktop\Steller25Nov\TagTesting25Nov2013\M9.DSG	11-1-2013	14:54:10	195125.000000	3902.500000	-0.015625	0.515625	-0.921875	0.116514	-0.040367	0.612844	-25.711060	-24.597168	-1.037598
C:\Users\cware\Desktop\Steller25Nov\TagTesting25Nov2013\M9.DSG	11-1-2013	14:54:10	195126.000000	3902.520000	-0.066406	0.589844	-0.863281	0.123853	-0.044037	0.611927	-27.908325	-21.133423	-0.152588
C:\Users\cware\Desktop\Steller25Nov\TagTesting25Nov2013\M9.DSG	11-1-2013	14:54:10	195127.000000	3902.540000	-0.019531	0.593750	-0.820313	0.125688	-0.047706	0.611009	-34.713745	-13.854980	4.592896
C:\Users\cware\Desktop\Steller25Nov\TagTesting25Nov2013\M9.DSG	11-1-2013	14:54:10	195128.000000	3902.560000	-0.023438	0.625000	-0.867188	0.129358	-0.055963	0.608257	-30.899048	-33.401489	3.570557
C:\Users\cware\Desktop\Steller25Nov\TagTesting25Nov2013\M9.DSG	11-1-2013	14:54:10	195129.000000	3902.580000	-0.007813	0.589844	-0.738281	0.133945	-0.059633	0.608257	-32.135010	-22.537231	9.292603
C:\Users\cware\Desktop\Steller25Nov\TagTesting25Nov2013\M9.DSG	11-1-2013	14:54:10	195130.000000	3902.600000	-0.070313	0.664063	-0.816406	0.138532	-0.066972	0.605505	-35.919189	-18.096924	6.896973
C:\Users\cware\Desktop\Steller25Nov\TagTesting25Nov2013\M9.DSG	11-1-2013	14:54:10	195131.000000	3902.620000	-0.027344	0.746094	-0.855469	0.142202	-0.069725	0.605505	-24.475098	-28.671265	8.743286
C:\Users\cware\Desktop\Steller25Nov\TagTesting25Nov2013\M9.DSG	11-1-2013	14:54:10	195132.000000	3902.640000	-0.011719	0.683594	-0.796875	0.147706	-0.076147	0.604587	-29.083252	-34.927368	0.167847
C:\Users\cware\Desktop\Steller25Nov\TagTesting25Nov2013\M9.DSG	11-1-2013	14:54:10	195133.000000	3902.660000	-0.085938	0.632813	-0.773438	0.153211	-0.077064	0.602752	-26.779175	-17.730713	4.562378
C:\Users\cware\Desktop\Steller25Nov\TagTesting25Nov2013\M9.DSG	11-1-2013	14:54:10	195134.000000	3902.680000	-0.082031	0.636719	-0.765625	0.158716	-0.082569	0.602752	-15.533447	-34.927368	6.271362
C:\Users\cware\Desktop\Steller25Nov\TagTesting25Nov2013\M9.DSG	11-1-2013	14:54:10	195135.000000	3902.700000	-0.207031	0.597656	-0.847656	0.162385	-0.084404	0.600917	-7.568359	-16.189575	8.026123
C:\Users\cware\Desktop\Steller25Nov\TagTesting25Nov2013\M9.DSG	11-1-2013	14:54:10	195136.000000	3902.720000	-0.039063	0.675781	-0.757813	0.168807	-0.084404	0.601835	-11.306763	-29.495239	8.911133
C:\Users\cware\Desktop\Steller25Nov\TagTesting25Nov2013\M9.DSG	11-1-2013	14:54:10	195137.000000	3902.740000	-0.117188	0.636719	-0.851563	0.172477	-0.085321	0.601835	-6.729126	-31.478882	1.403809
C:\Users\cware\Desktop\Steller25Nov\TagTesting25Nov2013\M9.DSG	11-1-2013	14:54:10	195138.000000	3902.760000	-0.226563	0.644531	-0.953125	0.178899	-0.086239	0.600917	-4.592896	-18.432617	-0.671387
C:\Users\cware\Desktop\Steller25Nov\TagTesting25Nov2013\M9.DSG	11-1-2013	14:54:10	195139.000000	3902.780000	-0.113281	0.710938	-0.968750	0.181651	-0.086239	0.601835	-1.525879	-26.931763	-2.044678
C:\Users\cware\Desktop\Steller25Nov\TagTesting25Nov2013\M9.DSG	11-1-2013	14:54:10	195140.000000	3902.800000	-0.171875	0.652344	-0.980469	0.185321	-0.086239	0.602752	-0.930786	-41.244507	-4.760742
C:\Users\cware\Desktop\Steller25Nov\TagTesting25Nov2013\M9.DSG	11-1-2013	14:54:10	195141.000000	3902.820000	-0.199219	0.648438	-1.066406	0.194495	-0.082569	0.604587	-0.991821	-57.327271	-8.834839
C:\Users\cware\Desktop\Steller25Nov\TagTesting25Nov2013\M9.DSG	11-1-2013	14:54:10	195142.000000	3902.840000	-0.242188	0.640625	-1.167969	0.200000	-0.082569	0.603670	-2.319336	-36.926270	-5.355835
C:\Users\cware\Desktop\Steller25Nov\TagTesting25Nov2013\M9.DSG	11-1-2013	14:54:10	195143.000000	3902.860000	-0.394531	0.613281	-1.085938	0.206422	-0.081651	0.603670	-9.048462	5.661011	0.244141
C:\Users\cware\Desktop\Steller25Nov\TagTesting25Nov2013\M9.DSG	11-1-2013	14:54:10	195144.000000	3902.880000	-0.347656	0.542969	-0.964844	0.205505	-0.082569	0.605505	-3.631592	11.352539	-1.083374
C:\Users\cware\Desktop\Steller25Nov\TagTesting25Nov2013\M9.DSG	11-1-2013	14:54:10	195145.000000	3902.900000	-0.261719	0.480469	-0.902344	0.200000	-0.082569	0.603670	-1.983643	42.190552	5.233765
C:\Users\cware\Desktop\Steller25Nov\TagTesting25Nov2013\M9.DSG	11-1-2013	14:54:10	195146.000000	3902.920000	-0.160156	0.578125	-0.984375	0.196330	-0.081651	0.604587	-6.729126	11.367798	0.839233
C:\Users\cware\Desktop\Steller25Nov\TagTesting25Nov2013\M9.DSG	11-1-2013	14:54:10	195147.000000	3902.940000	0.105469	0.582031	-1.007813	0.193578	-0.082569	0.604587	-6.332397	26.535034	6.881714
C:\Users\cware\Desktop\Steller25Nov\TagTesting25Nov2013\M9.DSG	11-1-2013	14:54:10	195148.000000	3902.960000	-0.128906	0.617188	-1.074219	0.190826	-0.081651	0.603670	-3.631592	31.448364	9.490967
C:\Users\cware\Desktop\Steller25Nov\TagTesting25Nov2013\M9.DSG	11-1-2013	14:54:10	195149.000000	3902.980000	0.195313	0.609375	-1.054688	0.185321	-0.081651	0.603670	-9.536743	29.647827	0.747681
C:\Users\cware\Desktop\Steller25Nov\TagTesting25Nov2013\M9.DSG	11-1-2013	14:54:10	195150.000000	3903.000000	0.195313	0.609375	-1.054688	0.181651	-0.083486	0.602752	-10.192871	40.328979	1.388550
C:\Users\cware\Desktop\Steller25Nov\TagTesting25Nov2013\M9.DSG	11-1-2013	14:54:10	195151.000000	3903.020000	0.390625	0.699219	-1.175781	0.169725	-0.084404	0.601835	-13.870239	37.933350	0.823975
C:\Users\cware\Desktop\Steller25Nov\TagTesting25Nov2013\M9.DSG	11-1-2013	14:54:10	195152.000000	3903.040000	0.308594	0.621094	-1.238281	0.166972	-0.085321	0.600917	-13.000488	49.301147	-3.921509
C:\Users\cware\Desktop\Steller25Nov\TagTesting25Nov2013\M9.DSG	11-1-2013	14:54:10	195153.000000	3903.060000	0.500000	0.644531	-1.203125	0.153211	-0.086239	0.597248	2.059937	45.578003	-0.946045
C:\Users\cware\Desktop\Steller25Nov\TagTesting25Nov2013\M9.DSG	11-1-2013	14:54:10	195154.000000	3903.080000	0.445313	0.601563	-1.179688	0.146789	-0.086239	0.597248	-3.692627	33.447266	-4.684448
C:\Users\cware\Desktop\Steller25Nov\TagTesting25Nov2013\M9.DSG	11-1-2013	14:54:10	195155.000000	3903.100000	0.441406	0.582031	-1.152344	0.136697	-0.084404	0.597248	2.807617	56.259155	-2.838135
C:\Users\cware\Desktop\Steller25Nov\TagTesting25Nov2013\M9.DSG	11-1-2013	14:54:10	195156.000000	3903.120000	0.437500	0.578125	-1.179688	0.133028	-0.083486	0.596330	-5.538940	21.347046	-8.193970
C:\Users\cware\Desktop\Steller25Nov\TagTesting25Nov2013\M9.DSG	11-1-2013	14:54:10	195157.000000	3903.140000	0.429688	0.613281	-1.164063	0.126606	-0.084404	0.595413	-13.549805	24.398804	-9.277344
C:\Users\cware\Desktop\Steller25Nov\TagTesting25Nov2013\M9.DSG	11-1-2013	14:54:10	195158.000000	3903.160000	0.394531	0.679688	-1.058594	0.122936	-0.086239	0.592661	-19.775391	10.650635	-13.198853
C:\Users\cware\Desktop\Steller25Nov\TagTesting25Nov2013\M9.DSG	11-1-2013	14:54:10	195159.000000	3903.180000	0.421875	0.777344	-0.960938	0.120183	-0.088991	0.592661	-17.486572	6.393433	-18.478394
C:\Users\cware\Desktop\Steller25Nov\TagTesting25Nov2013\M9.DSG	11-1-2013	14:54:10	195160.000000	3903.200000	0.339844	0.738281	-0.898438	0.119266	-0.088073	0.590826	-15.457153	-8.651733	-18.188477
C:\Users\cware\Desktop\Steller25Nov\TagTesting25Nov2013\M9.DSG	11-1-2013	14:54:10	195161.000000	3903.220000	0.210938	0.683594	-0.929688	0.117431	-0.090826	0.589908	-10.360718	7.720947	-9.613037
C:\Users\cware\Desktop\Steller25Nov\TagTesting25Nov2013\M9.DSG	11-1-2013	14:54:10	195162.000000	3903.240000	0.210938	0.714844	-0.964844	0.117431	-0.091743	0.589908	0.152588	-1.525879	-10.635376
C:\Users\cware\Desktop\Steller25Nov\TagTesting25Nov2013\M9.DSG	11-1-2013	14:54:10	195163.000000	3903.260000	0.160156	0.757813	-0.898438	0.116514	-0.093578	0.588991	-24.917603	-23.086548	-14.602661
C:\Users\cware\Desktop\Steller25Nov\TagTesting25Nov2013\M9.DSG	11-1-2013	14:54:10	195164.000000	3903.280000	-0.039063	0.578125	-0.960938	0.114679	-0.095413	0.588073	-11.230469	27.633667	2.044678
C:\Users\cware\Desktop\Steller25Nov\TagTesting25Nov2013\M9.DSG	11-1-2013	14:54:10	195165.000000	3903.300000	0.062500	0.621094	-0.921875	0.111009	-0.096330	0.587156	-11.871338	-32.073975	-9.841919
C:\Users\cware\Desktop\Steller25Nov\TagTesting25Nov2013\M9.DSG	11-1-2013	14:54:10	195166.000000	3903.320000	-0.039063	0.757813	-0.984375	0.113761	-0.096330	0.588073	-19.531250	9.277344	-8.834839
C:\Users\cware\Desktop\Steller25Nov\TagTesting25Nov2013\M9.DSG	11-1-2013	14:54:10	195167.000000	3903.340000	0.085938	0.691406	-0.863281	0.113761	-0.096330	0.587156	0.045776	7.171631	-11.444092
C:\Users\cware\Desktop\Steller25Nov\TagTesting25Nov2013\M9.DSG	11-1-2013	14:54:10	195168.000000	3903.360000	-0.007813	0.710938	-0.937500	0.113761	-0.093578	0.588991	2.563477	-2.731323	-10.375977
C:\Users\cware\Desktop\Steller25Nov\TagTesting25Nov2013\M9.DSG	11-1-2013	14:54:10	195169.000000	3903.380000	-0.074219	0.687500	-0.945313	0.112844	-0.091743	0.589908	3.204346	10.192871	-15.380859
C:\Users\cware\Desktop\Steller25Nov\TagTesting25Nov2013\M9.DSG	11-1-2013	14:54:10	195170.000000	3903.400000	-0.046875	0.738281	-0.921875	0.110092	-0.088991	0.590826	-3.036499	19.927979	-12.695313
C:\Users\cware\Desktop\Steller25Nov\TagTesting25Nov2013\M9.DSG	11-1-2013	14:54:10	195171.000000	3903.420000	0.148438	0.730469	-0.843750	0.110092	-0.088991	0.590826	9.490967	7.781982	-6.454468
C:\Users\cware\Desktop\Steller25Nov\TagTesting25Nov2013\M9.DSG	11-1-2013	14:54:10	195172.000000	3903.440000	0.023438	0.625000	-0.894531	0.105505	-0.085321	0.590826	12.695313	21.270752	-3.158569
C:\Users\cware\Desktop\Steller25Nov\TagTesting25Nov2013\M9.DSG	11-1-2013	14:54:10	195173.000000	3903.460000	0.070313	0.652344	-0.906250	0.103670	-0.083486	0.591743	-0.305176	2.304077	-6.286621
C:\Users\cware\Desktop\Steller25Nov\TagTesting25Nov2013\M9.DSG	11-1-2013	14:54:10	195174.000000	3903.480000	0.093750	0.664063	-0.855469	0.102752	-0.081651	0.593578	11.581421	18.951416	-1.098633
C:\Users\cware\Desktop\Steller25Nov\TagTesting25Nov2013\M9.DSG	11-1-2013	14:54:10	195175.000000	3903.500000	0.031250	0.609375	-0.890625	0.100917	-0.079817	0.592661	5.187988	6.973267	-4.638672
C:\Users\cware\Desktop\Steller25Nov\TagTesting25Nov2013\M9.DSG	11-1-2013	14:54:10	195176.000000	3903.520000	0.054688	0.656250	-0.882813	0.099083	-0.077064	0.593578	12.161255	7.431030	0.900269
C:\Users\cware\Desktop\Steller25Nov\TagTesting25Nov2013\M9.DSG	11-1-2013	14:54:10	195177.000000	3903.540000	0.000000	0.585938	-0.941406	0.099083	-0.075229	0.594495	3.601074	-1.861572	-7.583618
C:\Users\cware\Desktop\Steller25Nov\TagTesting25Nov2013\M9.DSG	11-1-2013	14:54:10	195178.000000	3903.560000	0.000000	0.585938	-0.941406	0.100000	-0.072477	0.597248	13.900757	-9.658813	-1.296997
C:\Users\cware\Desktop\Steller25Nov\TagTesting25Nov2013\M9.DSG	11-1-2013	14:54:10	195179.000000	3903.580000	-0.042969	0.613281	-0.960938	0.100000	-0.069725	0.596330	2.716064	26.641846	-0.320435
C:\Users\cware\Desktop\Steller25Nov\TagTesting25Nov2013\M9.DSG	11-1-2013	14:54:10	195180.000000	3903.600000	0.011719	0.636719	-1.039063	0.096330	-0.069725	0.597248	9.490967	8.377075	-4.898071
C:\Users\cware\Desktop\Steller25Nov\TagTesting25Nov2013\M9.DSG	11-1-2013	14:54:10	195181.000000	3903.620000	0.042969	0.648438	-0.917969	0.096330	-0.064220	0.597248	14.266968	1.388550	-8.697510
C:\Users\cware\Desktop\Steller25Nov\TagTesting25Nov2013\M9.DSG	11-1-2013	14:54:10	195182.000000	3903.640000	-0.023438	0.636719	-1.003906	0.095413	-0.062385	0.599083	0.183105	37.414551	-6.744385
C:\Users\cware\Desktop\Steller25Nov\TagTesting25Nov2013\M9.DSG	11-1-2013	14:54:10	195183.000000	3903.660000	0.050781	0.628906	-1.007813	0.090826	-0.059633	0.599083	7.110596	13.259888	-7.827759
C:\Users\cware\Desktop\Steller25Nov\TagTesting25Nov2013\M9.DSG	11-1-2013	14:54:10	195184.000000	3903.680000	0.109375	0.597656	-0.910156	0.088073	-0.058716	0.598165	6.698608	0.854492	-7.644653
C:\Users\cware\Desktop\Steller25Nov\TagTesting25Nov2013\M9.DSG	11-1-2013	14:54:10	195185.000000	3903.700000	0.074219	0.687500	-0.972656	0.087156	-0.055046	0.600000	3.585815	2.014160	-11.749268
C:\Users\cware\Desktop\Steller25Nov\TagTesting25Nov2013\M9.DSG	11-1-2013	14:54:10	195186.000000	3903.720000	0.058594	0.617188	-1.019531	0.085321	-0.053211	0.600917	11.322021	6.729126	-12.557983
C:\Users\cware\Desktop\Steller25Nov\TagTesting25Nov2013\M9.DSG	11-1-2013	14:54:10	195187.000000	3903.740000	0.136719	0.636719	-0.855469	0.082569	-0.049541	0.600917	0.961304	-1.419067	-11.795044
C:\Users\cware\Desktop\Steller25Nov\TagTesting25Nov2013\M9.DSG	11-1-2013	14:54:10	195188.000000	3903.760000	0.046875	0.644531	-0.933594	0.082569	-0.048624	0.601835	1.266479	2.838135	-9.185791
C:\Users\cware\Desktop\Steller25Nov\TagTesting25Nov2013\M9.DSG	11-1-2013	14:54:10	195189.000000	3903.780000	0.187500	0.707031	-1.050781	0.083486	-0.044954	0.603670	7.400513	-15.518188	-12.863159
C:\Users\cware\Desktop\Steller25Nov\TagTesting25Nov2013\M9.DSG	11-1-2013	14:54:10	195190.000000	3903.800000	-0.078125	0.582031	-1.003906	0.081651	-0.043119	0.602752	-9.567261	22.644043	-11.260986
C:\Users\cware\Desktop\Steller25Nov\TagTesting25Nov2013\M9.DSG	11-1-2013	14:54:10	195191.000000	3903.820000	0.140625	0.441406	-0.871094	0.077982	-0.042202	0.601835	1.495361	-11.962891	-10.238647
C:\Users\cware\Desktop\Steller25Nov\TagTesting25Nov2013\M9.DSG	11-1-2013	14:54:10	195192.000000	3903.840000	0.140625	0.582031	-0.910156	0.077982	-0.043119	0.601835	4.821777	-11.398315	-14.297485
C:\Users\cware\Desktop\Steller25Nov\TagTesting25Nov2013\M9.DSG	11-1-2013	14:54:10	195193.000000	3903.860000	0.140625	0.656250	-0.957031	0.078899	-0.038532	0.603670	1.068115	18.798828	-14.190674
C:\Users\cware\Desktop\Steller25Nov\TagTesting25Nov2013\M9.DSG	11-1-2013	14:54:10	195194.000000	3903.880000	0.109375	0.562500	-0.843750	0.076147	-0.036697	0.603670	11.718750	6.576538	-13.061523
C:\Users\cware\Desktop\Steller25Nov\TagTesting25Nov2013\M9.DSG	11-1-2013	14:54:10	195195.000000	3903.900000	0.238281	0.535156	-0.929688	0.077064	-0.029358	0.607339	23.666382	18.798828	-11.566162
C:\Users\cware\Desktop\Steller25Nov\TagTesting25Nov2013\M9.DSG	11-1-2013	14:54:10	195196.000000	3903.920000	0.054688	0.515625	-0.980469	0.073394	-0.028440	0.605505	5.157471	-5.279541	-16.662598
C:\Users\cware\Desktop\Steller25Nov\TagTesting25Nov2013\M9.DSG	11-1-2013	14:54:10	195197.000000	3903.940000	0.210938	0.574219	-0.902344	0.071560	-0.024771	0.606422	15.060425	9.689331	-12.298584
C:\Users\cware\Desktop\Steller25Nov\TagTesting25Nov2013\M9.DSG	11-1-2013	14:54:10	195198.000000	3903.960000	0.203125	0.574219	-0.871094	0.072477	-0.023853	0.607339	-2.502441	-10.330200	-13.916016
C:\Users\cware\Desktop\Steller25Nov\TagTesting25Nov2013\M9.DSG	11-1-2013	14:54:10	195199.000000	3903.980000	0.156250	0.566406	-0.941406	0.073394	-0.021101	0.608257	4.302979	-18.844604	-9.338379
C:\Users\cware\Desktop\Steller25Nov\TagTesting25Nov2013\M9.DSG	11-1-2013	14:54:10	195200.000000	3904.000000	0.187500	0.546875	-0.894531	0.076147	-0.020183	0.608257	1.663208	-17.425537	-10.513306
C:\Users\cware\Desktop\Steller25Nov\TagTesting25Nov2013\M9.DSG	11-1-2013	14:54:10	195201.000000	3904.020000	0.156250	0.468750	-0.832031	0.079817	-0.019266	0.610092	-9.674072	-39.916992	-5.615234
C:\Users\cware\Desktop\Steller25Nov\TagTesting25Nov2013\M9.DSG	11-1-2013	14:54:10	195202.000000	3904.040000	0.019531	0.480469	-0.960938	0.085321	-0.020183	0.611927	-3.936768	-13.122559	-1.449585
C:\Users\cware\Desktop\Steller25Nov\TagTesting25Nov2013\M9.DSG	11-1-2013	14:54:10	195203.000000	3904.060000	0.148438	0.484375	-0.765625	0.084404	-0.020183	0.611927	-3.860474	-31.341553	-8.514404
C:\Users\cware\Desktop\Steller25Nov\TagTesting25Nov2013\M9.DSG	11-1-2013	14:54:10	195204.000000	3904.080000	0.148438	0.484375	-0.765625	0.091743	-0.020183	0.612844	-15.289307	-21.331787	-9.841919
C:\Users\cware\Desktop\Steller25Nov\TagTesting25Nov2013\M9.DSG	11-1-2013	14:54:10	195205.000000	3904.100000	0.109375	0.535156	-0.800781	0.094495	-0.019266	0.612844	-9.826660	-25.024414	-5.096436
C:\Users\cware\Desktop\Steller25Nov\TagTesting25Nov2013\M9.DSG	11-1-2013	14:54:10	195206.000000	3904.120000	0.089844	0.492188	-0.781250	0.098165	-0.022018	0.612844	-11.047363	-32.989502	-0.167847
C:\Users\cware\Desktop\Steller25Nov\TagTesting25Nov2013\M9.DSG	11-1-2013	14:54:10	195207.000000	3904.140000	0.066406	0.515625	-0.867188	0.100917	-0.024771	0.612844	-25.192261	-30.227661	2.227783
C:\Users\cware\Desktop\Steller25Nov\TagTesting25Nov2013\M9.DSG	11-1-2013	14:54:10	195208.000000	3904.160000	0.050781	0.570313	-0.875000	0.107339	-0.028440	0.611927	-18.707275	-35.202026	-0.183105
C:\Users\cware\Desktop\Steller25Nov\TagTesting25Nov2013\M9.DSG	11-1-2013	14:54:10	195209.000000	3904.180000	0.019531	0.523438	-0.804688	0.111009	-0.031193	0.613761	-22.354126	-23.254395	7.873535
C:\Users\cware\Desktop\Steller25Nov\TagTesting25Nov2013\M9.DSG	11-1-2013	14:54:10	195210.000000	3904.200000	-0.082031	0.550781	-0.906250	0.118349	-0.035780	0.613761	-34.225464	-18.112183	9.170532
C:\Users\cware\Desktop\Steller25Nov\TagTesting25Nov2013\M9.DSG	11-1-2013	14:54:10	195211.000000	3904.220000	0.015625	0.621094	-0.890625	0.122936	-0.039450	0.612844	-25.009155	-26.473999	8.514404
C:\Users\cware\Desktop\Steller25Nov\TagTesting25Nov2013\M9.DSG	11-1-2013	14:54:10	195212.000000	3904.240000	0.035156	0.523438	-0.847656	0.130275	-0.044954	0.611927	-26.931763	-25.833130	3.753662
C:\Users\cware\Desktop\Steller25Nov\TagTesting25Nov2013\M9.DSG	11-1-2013	14:54:10	195213.000000	3904.260000	-0.062500	0.507813	-0.886719	0.132110	-0.048624	0.611009	-34.011841	-23.223877	6.118774
C:\Users\cware\Desktop\Steller25Nov\TagTesting25Nov2013\M9.DSG	11-1-2013	14:54:10	195214.000000	3904.280000	-0.074219	0.503906	-0.871094	0.136697	-0.056881	0.609174	-41.534424	-3.005981	6.668091
C:\Users\cware\Desktop\Steller25Nov\TagTesting25Nov2013\M9.DSG	11-1-2013	14:54:10	195215.000000	3904.300000	-0.050781	0.574219	-0.792969	0.139450	-0.061468	0.607339	-35.354614	-3.448486	6.332397
C:\Users\cware\Desktop\Steller25Nov\TagTesting25Nov2013\M9.DSG	11-1-2013	14:54:10	195216.000000	3904.320000	0.019531	0.671875	-0.750000	0.141284	-0.070642	0.604587	-34.606934	-19.714355	11.093140
C:\Users\cware\Desktop\Steller25Nov\TagTesting25Nov2013\M9.DSG	11-1-2013	14:54:10	195217.000000	3904.340000	-0.011719	0.628906	-0.808594	0.145872	-0.073394	0.603670	-36.224365	-32.424927	9.826660
C:\Users\cware\Desktop\Steller25Nov\TagTesting25Nov2013\M9.DSG	11-1-2013	14:54:10	195218.000000	3904.360000	0.011719	0.652344	-0.734375	0.151376	-0.081651	0.603670	-33.874512	-47.317505	12.069702
C:\Users\cware\Desktop\Steller25Nov\TagTesting25Nov2013\M9.DSG	11-1-2013	14:54:10	195219.000000	3904.380000	-0.210938	0.648438	-0.847656	0.161468	-0.084404	0.600917	-29.373169	-22.186279	14.587402
C:\Users\cware\Desktop\Steller25Nov\TagTesting25Nov2013\M9.DSG	11-1-2013	14:54:10	195220.000000	3904.400000	-0.164063	0.648438	-0.882813	0.164220	-0.088991	0.600917	-28.411865	-27.297974	11.199951
C:\Users\cware\Desktop\Steller25Nov\TagTesting25Nov2013\M9.DSG	11-1-2013	14:54:10	195221.000000	3904.420000	-0.070313	0.652344	-0.828125	0.172477	-0.092661	0.598165	-17.623901	-31.982422	9.063721
C:\Users\cware\Desktop\Steller25Nov\TagTesting25Nov2013\M9.DSG	11-1-2013	14:54:10	195222.000000	3904.440000	-0.050781	0.585938	-0.945313	0.176147	-0.094495	0.598165	-8.285522	-40.954590	8.773804
C:\Users\cware\Desktop\Steller25Nov\TagTesting25Nov2013\M9.DSG	11-1-2013	14:54:10	195223.000000	3904.460000	-0.175781	0.621094	-0.972656	0.186239	-0.096330	0.596330	-14.007568	-41.748047	1.678467
C:\Users\cware\Desktop\Steller25Nov\TagTesting25Nov2013\M9.DSG	11-1-2013	14:54:10	195224.000000	3904.480000	-0.242188	0.625000	-1.027344	0.191743	-0.097248	0.598165	-10.589600	-48.828125	-0.869751
C:\Users\cware\Desktop\Steller25Nov\TagTesting25Nov2013\M9.DSG	11-1-2013	14:54:10	195225.000000	3904.500000	-0.343750	0.648438	-1.062500	0.200000	-0.099083	0.597248	-17.578125	-25.604248	7.369995
C:\Users\cware\Desktop\Steller25Nov\TagTesting25Nov2013\M9.DSG	11-1-2013	14:54:10	195226.000000	3904.520000	-0.203125	0.628906	-1.039063	0.204587	-0.101835	0.596330	-32.394409	-32.943726	7.446289
C:\Users\cware\Desktop\Steller25Nov\TagTesting25Nov2013\M9.DSG	11-1-2013	14:54:10	195227.000000	3904.540000	-0.449219	0.625000	-1.066406	0.208257	-0.108257	0.592661	-28.732300	17.318726	8.193970
C:\Users\cware\Desktop\Steller25Nov\TagTesting25Nov2013\M9.DSG	11-1-2013	14:54:10	195228.000000	3904.560000	-0.355469	0.605469	-0.953125	0.207339	-0.111009	0.592661	-14.633179	21.713257	8.453369
C:\Users\cware\Desktop\Steller25Nov\TagTesting25Nov2013\M9.DSG	11-1-2013	14:54:10	195229.000000	3904.580000	-0.218750	0.578125	-0.898438	0.202752	-0.113761	0.590826	-6.408691	12.512207	9.033203
C:\Users\cware\Desktop\Steller25Nov\TagTesting25Nov2013\M9.DSG	11-1-2013	14:54:10	195230.000000	3904.600000	-0.054688	0.640625	-0.964844	0.202752	-0.112844	0.590826	-10.025024	18.798828	10.086060
C:\Users\cware\Desktop\Steller25Nov\TagTesting25Nov2013\M9.DSG	11-1-2013	14:54:10	195231.000000	3904.620000	-0.027344	0.753906	-1.046875	0.195413	-0.115596	0.588991	-8.255005	34.500122	10.330200
C:\Users\cware\Desktop\Steller25Nov\TagTesting25Nov2013\M9.DSG	11-1-2013	14:54:10	195232.000000	3904.640000	0.000000	0.792969	-1.125000	0.192661	-0.114679	0.589908	-7.232666	53.482056	5.355835
C:\Users\cware\Desktop\Steller25Nov\TagTesting25Nov2013\M9.DSG	11-1-2013	14:54:10	195233.000000	3904.660000	0.183594	0.835938	-1.210938	0.181651	-0.114679	0.588073	3.768921	46.371460	-6.225586
C:\Users\cware\Desktop\Steller25Nov\TagTesting25Nov2013\M9.DSG	11-1-2013	14:54:10	195234.000000	3904.680000	0.187500	0.847656	-1.265625	0.175229	-0.113761	0.588073	7.644653	56.564331	-6.530762
C:\Users\cware\Desktop\Steller25Nov\TagTesting25Nov2013\M9.DSG	11-1-2013	14:54:10	195235.000000	3904.700000	0.304688	0.792969	-1.253906	0.159633	-0.111009	0.588073	-1.312256	75.805664	-5.416870
C:\Users\cware\Desktop\Steller25Nov\TagTesting25Nov2013\M9.DSG	11-1-2013	14:54:10	195236.000000	3904.720000	0.429688	0.742188	-1.339844	0.150459	-0.110092	0.588073	2.578735	57.678223	-6.652832
C:\Users\cware\Desktop\Steller25Nov\TagTesting25Nov2013\M9.DSG	11-1-2013	14:54:10	195237.000000	3904.740000	0.484375	0.664063	-1.359375	0.134862	-0.110092	0.585321	1.052856	85.189819	1.312256
C:\Users\cware\Desktop\Steller25Nov\TagTesting25Nov2013\M9.DSG	11-1-2013	14:54:10	195238.000000	3904.760000	0.617188	0.640625	-1.390625	0.127523	-0.108257	0.585321	4.638672	67.413330	-0.274658
C:\Users\cware\Desktop\Steller25Nov\TagTesting25Nov2013\M9.DSG	11-1-2013	14:54:10	195239.000000	3904.780000	0.574219	0.582031	-1.304688	0.109174	-0.107339	0.581651	4.302979	82.351685	-4.394531
C:\Users\cware\Desktop\Steller25Nov\TagTesting25Nov2013\M9.DSG	11-1-2013	14:54:10	195240.000000	3904.800000	0.582031	0.562500	-1.300781	0.099083	-0.105505	0.580734	8.651733	87.081909	-2.548218
C:\Users\cware\Desktop\Steller25Nov\TagTesting25Nov2013\M9.DSG	11-1-2013	14:54:10	195241.000000	3904.820000	0.625000	0.593750	-1.242188	0.089908	-0.104587	0.577982	-8.087158	51.406860	-19.882202
C:\Users\cware\Desktop\Steller25Nov\TagTesting25Nov2013\M9.DSG	11-1-2013	14:54:10	195242.000000	3904.840000	0.554688	0.718750	-1.062500	0.076147	-0.103670	0.575229	-9.185791	55.633545	-21.484375
C:\Users\cware\Desktop\Steller25Nov\TagTesting25Nov2013\M9.DSG	11-1-2013	14:54:10	195243.000000	3904.860000	0.621094	0.828125	-0.988281	0.068807	-0.103670	0.572477	-2.471924	15.640259	-33.294678
C:\Users\cware\Desktop\Steller25Nov\TagTesting25Nov2013\M9.DSG	11-1-2013	14:54:10	195244.000000	3904.880000	0.507813	0.738281	-0.886719	0.061468	-0.101835	0.572477	-5.920410	18.890381	-33.447266
C:\Users\cware\Desktop\Steller25Nov\TagTesting25Nov2013\M9.DSG	11-1-2013	14:54:10	195245.000000	3904.900000	0.355469	0.609375	-0.824219	0.058716	-0.100000	0.571560	6.423950	-3.463745	-26.885986
C:\Users\cware\Desktop\Steller25Nov\TagTesting25Nov2013\M9.DSG	11-1-2013	14:54:10	195246.000000	3904.920000	0.312500	0.636719	-0.832031	0.055046	-0.097248	0.572477	-2.273560	-6.332397	-27.099609
C:\Users\cware\Desktop\Steller25Nov\TagTesting25Nov2013\M9.DSG	11-1-2013	14:54:10	195247.000000	3904.940000	0.230469	0.687500	-0.953125	0.053211	-0.095413	0.570642	-15.731812	6.820679	-9.368896
C:\Users\cware\Desktop\Steller25Nov\TagTesting25Nov2013\M9.DSG	11-1-2013	14:54:10	195248.000000	3904.960000	0.152344	0.609375	-0.929688	0.048624	-0.097248	0.570642	-5.737305	24.307251	-10.055542
C:\Users\cware\Desktop\Steller25Nov\TagTesting25Nov2013\M9.DSG	11-1-2013	14:54:10	195249.000000	3904.980000	0.152344	0.703125	-0.910156	0.046789	-0.098165	0.569725	-8.789063	1.693726	-12.069702
C:\Users\cware\Desktop\Steller25Nov\TagTesting25Nov2013\M9.DSG	11-1-2013	14:54:10	195250.000000	3905.000000	0.246094	0.707031	-0.859375	0.044954	-0.098165	0.567890	-0.289917	-15.487671	-10.513306
C:\Users\cware\Desktop\Steller25Nov\TagTesting25Nov2013\M9.DSG	11-1-2013	14:54:10	195251.000000	3905.020000	0.066406	0.781250	-1.027344	0.043119	-0.097248	0.567890	-10.253906	-6.317139	-17.257690
C:\Users\cware\Desktop\Steller25Nov\TagTesting25Nov2013\M9.DSG	11-1-2013	14:54:10	195252.000000	3905.040000	0.074219	0.738281	-0.843750	0.043119	-0.097248	0.566972	1.586914	-8.789063	-14.739990
C:\Users\cware\Desktop\Steller25Nov\TagTesting25Nov2013\M9.DSG	11-1-2013	14:54:10	195253.000000	3905.060000	0.015625	0.726563	-1.000000	0.041284	-0.097248	0.567890	-2.395630	-6.637573	-16.860962
C:\Users\cware\Desktop\Steller25Nov\TagTesting25Nov2013\M9.DSG	11-1-2013	14:54:10	195254.000000	3905.080000	-0.039063	0.656250	-0.941406	0.034862	-0.094495	0.567890	2.319336	24.810791	-12.374878
C:\Users\cware\Desktop\Steller25Nov\TagTesting25Nov2013\M9.DSG	11-1-2013	14:54:10	195255.000000	3905.100000	0.207031	0.761719	-0.808594	0.032110	-0.092661	0.566972	-4.791260	5.477905	-14.816284
C:\Users\cware\Desktop\Steller25Nov\TagTesting25Nov2013\M9.DSG	11-1-2013	14:54:10	195256.000000	3905.120000	0.199219	0.718750	-0.871094	0.031193	-0.091743	0.566972	-3.845215	19.409180	-9.750366
C:\Users\cware\Desktop\Steller25Nov\TagTesting25Nov2013\M9.DSG	11-1-2013	14:54:10	195257.000000	3905.140000	0.296875	0.691406	-0.839844	0.024771	-0.089908	0.565138	-5.126953	32.775879	-5.828857
C:\Users\cware\Desktop\Steller25Nov\TagTesting25Nov2013\M9.DSG	11-1-2013	14:54:10	195258.000000	3905.160000	0.296875	0.691406	-0.839844	0.022936	-0.090826	0.563303	-7.781982	27.389526	-4.760742
C:\Users\cware\Desktop\Steller25Nov\TagTesting25Nov2013\M9.DSG	11-1-2013	14:54:10	195259.000000	3905.180000	0.316406	0.792969	-0.843750	0.016514	-0.089908	0.562385	5.187988	12.405396	-5.126953
C:\Users\cware\Desktop\Steller25Nov\TagTesting25Nov2013\M9.DSG	11-1-2013	14:54:10	195260.000000	3905.200000	0.199219	0.742188	-0.812500	0.015596	-0.088991	0.561468	-3.890991	-2.105713	-14.541626
C:\Users\cware\Desktop\Steller25Nov\TagTesting25Nov2013\M9.DSG	11-1-2013	14:54:10	195261.000000	3905.220000	0.062500	0.593750	-0.964844	0.014679	-0.085321	0.563303	11.062622	32.165527	-1.007080
C:\Users\cware\Desktop\Steller25Nov\TagTesting25Nov2013\M9.DSG	11-1-2013	14:54:10	195262.000000	3905.240000	0.234375	0.675781	-0.894531	0.011009	-0.084404	0.562385	11.840820	-10.040283	-6.759644
C:\Users\cware\Desktop\Steller25Nov\TagTesting25Nov2013\M9.DSG	11-1-2013	14:54:10	195263.000000	3905.260000	0.132813	0.683594	-0.910156	0.010092	-0.080734	0.562385	6.164551	12.771606	-12.939453
C:\Users\cware\Desktop\Steller25Nov\TagTesting25Nov2013\M9.DSG	11-1-2013	14:54:10	195264.000000	3905.280000	0.140625	0.691406	-0.976563	0.007339	-0.079817	0.563303	6.835938	40.176392	-5.798340
C:\Users\cware\Desktop\Steller25Nov\TagTesting25Nov2013\M9.DSG	11-1-2013	14:54:10	195265.000000	3905.300000	0.296875	0.683594	-0.828125	0.002752	-0.075229	0.563303	12.619019	-9.887695	-15.487671
C:\Users\cware\Desktop\Steller25Nov\TagTesting25Nov2013\M9.DSG	11-1-2013	14:54:10	195266.000000	3905.320000	0.191406	0.632813	-0.964844	0.001835	-0.072477	0.563303	3.860474	3.967285	-19.088745
C:\Users\cware\Desktop\Steller25Nov\TagTesting25Nov2013\M9.DSG	11-1-2013	14:54:10	195267.000000	3905.340000	0.171875	0.593750	-0.968750	-0.001835	-0.069725	0.562385	3.356934	24.002075	-12.451172
C:\Users\cware\Desktop\Steller25Nov\TagTesting25Nov2013\M9.DSG	11-1-2013	14:54:10	195268.000000	3905.360000	0.210938	0.656250	-0.992188	-0.005505	-0.067890	0.562385	10.391235	32.806396	-7.904053
C:\Users\cware\Desktop\Steller25Nov\TagTesting25Nov2013\M9.DSG	11-1-2013	14:54:10	195269.000000	3905.380000	0.371094	0.667969	-0.796875	-0.011927	-0.064220	0.560550	6.011963	11.230469	-7.369995
C:\Users\cware\Desktop\Steller25Nov\TagTesting25Nov2013\M9.DSG	11-1-2013	14:54:10	195270.000000	3905.400000	0.277344	0.632813	-0.960938	-0.011009	-0.063303	0.561468	8.071899	27.557373	-8.026123
C:\Users\cware\Desktop\Steller25Nov\TagTesting25Nov2013\M9.DSG	11-1-2013	14:54:10	195271.000000	3905.420000	0.394531	0.679688	-0.968750	-0.012844	-0.059633	0.561468	-5.889893	10.589600	-15.563965
C:\Users\cware\Desktop\Steller25Nov\TagTesting25Nov2013\M9.DSG	11-1-2013	14:54:10	195272.000000	3905.440000	0.179688	0.613281	-0.941406	-0.015596	-0.058716	0.561468	2.166748	35.888672	-5.630493
C:\Users\cware\Desktop\Steller25Nov\TagTesting25Nov2013\M9.DSG	11-1-2013	14:54:10	195273.000000	3905.460000	0.332031	0.664063	-0.917969	-0.020183	-0.055046	0.557798	6.820679	14.862061	-10.513306
C:\Users\cware\Desktop\Steller25Nov\TagTesting25Nov2013\M9.DSG	11-1-2013	14:54:10	195274.000000	3905.480000	0.085938	0.660156	-1.058594	-0.023853	-0.055046	0.557798	5.386353	2.471924	-11.230469
C:\Users\cware\Desktop\Steller25Nov\TagTesting25Nov2013\M9.DSG	11-1-2013	14:54:10	195275.000000	3905.500000	0.261719	0.667969	-0.902344	-0.027523	-0.053211	0.557798	11.230469	12.313843	-7.827759
C:\Users\cware\Desktop\Steller25Nov\TagTesting25Nov2013\M9.DSG	11-1-2013	14:54:10	195276.000000	3905.520000	0.453125	0.691406	-0.851563	-0.028440	-0.048624	0.558716	11.642456	11.016846	-7.354736
C:\Users\cware\Desktop\Steller25Nov\TagTesting25Nov2013\M9.DSG	11-1-2013	14:54:10	195277.000000	3905.540000	0.218750	0.574219	-1.066406	-0.031193	-0.045872	0.557798	16.265869	23.162842	-0.503540
C:\Users\cware\Desktop\Steller25Nov\TagTesting25Nov2013\M9.DSG	11-1-2013	14:54:10	195278.000000	3905.560000	0.273438	0.621094	-0.917969	-0.034862	-0.044037	0.556881	14.389038	-7.308960	-11.444092
C:\Users\cware\Desktop\Steller25Nov\TagTesting25Nov2013\M9.DSG	11-1-2013	14:54:10	195279.000000	3905.580000	0.382813	0.511719	-0.843750	-0.034862	-0.039450	0.558716	18.386841	18.188477	-6.042480
C:\Users\cware\Desktop\Steller25Nov\TagTesting25Nov2013\M9.DSG	11-1-2013	14:54:10	195280.000000	3905.600000	0.351563	0.535156	-0.890625	-0.036697	-0.034862	0.559633	30.380249	3.219604	0.076294
C:\Users\cware\Desktop\Steller25Nov\TagTesting25Nov2013\M9.DSG	11-1-2013	14:54:10	195281.000000	3905.620000	0.277344	0.406250	-0.906250	-0.036697	-0.033028	0.560550	15.060425	-29.541016	-6.408691
C:\Users\cware\Desktop\Steller25Nov\TagTesting25Nov2013\M9.DSG	11-1-2013	14:54:10	195282.000000	3905.640000	0.343750	0.488281	-0.867188	-0.033028	-0.026606	0.564220	12.359619	-7.186890	-3.051758
C:\Users\cware\Desktop\Steller25Nov\TagTesting25Nov2013\M9.DSG	11-1-2013	14:54:10	195283.000000	3905.660000	0.285156	0.492188	-1.070313	-0.033945	-0.024771	0.564220	12.161255	15.838623	-2.990723
C:\Users\cware\Desktop\Steller25Nov\TagTesting25Nov2013\M9.DSG	11-1-2013	14:54:10	195284.000000	3905.680000	0.242188	0.488281	-0.992188	-0.035780	-0.022018	0.564220	18.615723	-5.477905	-1.739502
C:\Users\cware\Desktop\Steller25Nov\TagTesting25Nov2013\M9.DSG	11-1-2013	14:54:10	195285.000000	3905.700000	0.320313	0.546875	-0.898438	-0.036697	-0.020183	0.564220	3.646851	-1.220703	-3.952026
C:\Users\cware\Desktop\Steller25Nov\TagTesting25Nov2013\M9.DSG	11-1-2013	14:54:10	195286.000000	3905.720000	0.222656	0.566406	-1.000000	-0.035780	-0.015596	0.566055	4.364014	-6.149292	0.610352
C:\Users\cware\Desktop\Steller25Nov\TagTesting25Nov2013\M9.DSG	11-1-2013	14:54:10	195287.000000	3905.740000	0.230469	0.582031	-1.066406	-0.036697	-0.013761	0.566055	16.479492	18.051147	3.189087
C:\Users\cware\Desktop\Steller25Nov\TagTesting25Nov2013\M9.DSG	11-1-2013	14:54:10	195288.000000	3905.760000	0.253906	0.519531	-0.925781	-0.041284	-0.011009	0.565138	9.414673	31.738281	-2.716064
C:\Users\cware\Desktop\Steller25Nov\TagTesting25Nov2013\M9.DSG	11-1-2013	14:54:10	195289.000000	3905.780000	0.226563	0.480469	-0.988281	-0.041284	-0.010092	0.565138	7.965088	18.020630	3.387451
C:\Users\cware\Desktop\Steller25Nov\TagTesting25Nov2013\M9.DSG	11-1-2013	14:54:10	195290.000000	3905.800000	0.449219	0.601563	-1.015625	-0.042202	-0.008257	0.566972	4.562378	-13.015747	-5.172729
C:\Users\cware\Desktop\Steller25Nov\TagTesting25Nov2013\M9.DSG	11-1-2013	14:54:10	195291.000000	3905.820000	0.242188	0.542969	-0.968750	-0.043119	-0.006422	0.566055	-0.732422	24.627686	-5.752563
C:\Users\cware\Desktop\Steller25Nov\TagTesting25Nov2013\M9.DSG	11-1-2013	14:54:10	195292.000000	3905.840000	0.292969	0.515625	-0.968750	-0.045872	-0.003670	0.564220	4.867554	17.440796	-5.416870
C:\Users\cware\Desktop\Steller25Nov\TagTesting25Nov2013\M9.DSG	11-1-2013	14:54:10	195293.000000	3905.860000	0.195313	0.535156	-1.027344	-0.046789	-0.001835	0.564220	19.897461	17.639160	-1.937866
C:\Users\cware\Desktop\Steller25Nov\TagTesting25Nov2013\M9.DSG	11-1-2013	14:54:10	195294.000000	3905.880000	0.417969	0.488281	-0.992188	-0.050459	0.002752	0.564220	5.279541	2.075195	-7.827759
C:\Users\cware\Desktop\Steller25Nov\TagTesting25Nov2013\M9.DSG	11-1-2013	14:54:10	195295.000000	3905.900000	0.292969	0.457031	-0.906250	-0.050459	0.002752	0.565138	2.334595	0.793457	5.722046
C:\Users\cware\Desktop\Steller25Nov\TagTesting25Nov2013\M9.DSG	11-1-2013	14:54:10	195296.000000	3905.920000	0.253906	0.429688	-1.066406	-0.051376	0.004587	0.564220	11.459351	13.092041	1.327515
C:\Users\cware\Desktop\Steller25Nov\TagTesting25Nov2013\M9.DSG	11-1-2013	14:54:10	195297.000000	3905.940000	0.285156	0.539063	-1.128906	-0.055963	0.005505	0.562385	-3.692627	30.807495	-3.311157
C:\Users\cware\Desktop\Steller25Nov\TagTesting25Nov2013\M9.DSG	11-1-2013	14:54:10	195298.000000	3905.960000	0.375000	0.468750	-0.957031	-0.057798	0.005505	0.560550	3.265381	5.187988	-3.280640
C:\Users\cware\Desktop\Steller25Nov\TagTesting25Nov2013\M9.DSG	11-1-2013	14:54:10	195299.000000	3905.980000	0.339844	0.480469	-0.945313	-0.058716	0.009174	0.559633	12.435913	1.739502	-1.647949
C:\Users\cware\Desktop\Steller25Nov\TagTesting25Nov2013\M9.DSG	11-1-2013	14:54:10	195300.000000	3906.000000	0.308594	0.464844	-1.031250	-0.059633	0.009174	0.562385	5.493164	13.809204	-4.425049
C:\Users\cware\Desktop\Steller25Nov\TagTesting25Nov2013\M9.DSG	11-1-2013	14:54:10	195301.000000	3906.020000	0.265625	0.484375	-0.996094	-0.063303	0.013761	0.560550	10.452271	-0.076294	-6.713867
C:\Users\cware\Desktop\Steller25Nov\TagTesting25Nov2013\M9.DSG	11-1-2013	14:54:10	195302.000000	3906.040000	0.312500	0.414063	-1.062500	-0.063303	0.014679	0.559633	16.754150	17.852783	0.686646
C:\Users\cware\Desktop\Steller25Nov\TagTesting25Nov2013\M9.DSG	11-1-2013	14:54:10	195303.000000	3906.060000	0.343750	0.425781	-1.035156	-0.065138	0.019266	0.560550	3.250122	15.701294	-2.319336
C:\Users\cware\Desktop\Steller25Nov\TagTesting25Nov2013\M9.DSG	11-1-2013	14:54:10	195304.000000	3906.080000	0.265625	0.445313	-1.062500	-0.066972	0.018349	0.557798	0.137329	10.787964	-3.875732
C:\Users\cware\Desktop\Steller25Nov\TagTesting25Nov2013\M9.DSG	11-1-2013	14:54:10	195305.000000	3906.100000	0.382813	0.445313	-0.984375	-0.068807	0.022018	0.557798	10.055542	13.366699	0.045776
C:\Users\cware\Desktop\Steller25Nov\TagTesting25Nov2013\M9.DSG	11-1-2013	14:54:10	195306.000000	3906.120000	0.355469	0.425781	-0.941406	-0.069725	0.021101	0.556881	6.698608	12.100220	-3.448486
C:\Users\cware\Desktop\Steller25Nov\TagTesting25Nov2013\M9.DSG	11-1-2013	14:54:10	195307.000000	3906.140000	0.445313	0.425781	-0.968750	-0.071560	0.022936	0.555963	-10.818481	27.740479	-6.469727
C:\Users\cware\Desktop\Steller25Nov\TagTesting25Nov2013\M9.DSG	11-1-2013	14:54:10	195308.000000	3906.160000	0.250000	0.445313	-1.109375	-0.075229	0.022936	0.552294	-17.410278	31.295776	2.365112
C:\Users\cware\Desktop\Steller25Nov\TagTesting25Nov2013\M9.DSG	11-1-2013	14:54:10	195309.000000	3906.180000	0.472656	0.601563	-1.121094	-0.084404	0.017431	0.546789	-18.844604	69.976807	5.645752
C:\Users\cware\Desktop\Steller25Nov\TagTesting25Nov2013\M9.DSG	11-1-2013	14:54:10	195310.000000	3906.200000	0.546875	0.777344	-1.035156	-0.090826	0.015596	0.540367	-26.077271	8.468628	-1.724243
C:\Users\cware\Desktop\Steller25Nov\TagTesting25Nov2013\M9.DSG	11-1-2013	14:54:10	195311.000000	3906.220000	0.398438	0.621094	-1.007813	-0.086239	0.012844	0.543119	-15.777588	-46.417236	-4.638672
C:\Users\cware\Desktop\Steller25Nov\TagTesting25Nov2013\M9.DSG	11-1-2013	14:54:10	195312.000000	3906.240000	0.398438	0.621094	-1.007813	-0.084404	0.012844	0.544954	1.708984	2.151489	-0.915527
C:\Users\cware\Desktop\Steller25Nov\TagTesting25Nov2013\M9.DSG	11-1-2013	14:54:10	195313.000000	3906.260000	0.234375	0.609375	-0.882813	-0.078899	0.015596	0.547706	-0.961304	-59.326172	-14.312744
C:\Users\cware\Desktop\Steller25Nov\TagTesting25Nov2013\M9.DSG	11-1-2013	14:54:10	195314.000000	3906.280000	0.035156	0.453125	-0.921875	-0.076147	0.017431	0.550459	2.273560	43.792725	-5.203247
C:\Users\cware\Desktop\Steller25Nov\TagTesting25Nov2013\M9.DSG	11-1-2013	14:54:10	195315.000000	3906.300000	0.515625	0.289063	-0.773438	-0.080734	0.019266	0.547706	8.712769	-14.282227	-2.578735
C:\Users\cware\Desktop\Steller25Nov\TagTesting25Nov2013\M9.DSG	11-1-2013	14:54:10	195316.000000	3906.320000	0.425781	0.191406	-0.816406	-0.080734	0.022936	0.548624	41.366577	17.349243	5.172729
C:\Users\cware\Desktop\Steller25Nov\TagTesting25Nov2013\M9.DSG	11-1-2013	14:54:10	195317.000000	3906.340000	0.621094	0.187500	-0.675781	-0.079817	0.033945	0.552294	62.927246	-19.256592	7.492065
C:\Users\cware\Desktop\Steller25Nov\TagTesting25Nov2013\M9.DSG	11-1-2013	14:54:10	195318.000000	3906.360000	0.535156	0.269531	-0.566406	-0.073394	0.043119	0.558716	73.776245	-34.545898	12.557983
C:\Users\cware\Desktop\Steller25Nov\TagTesting25Nov2013\M9.DSG	11-1-2013	14:54:10	195319.000000	3906.380000	0.371094	0.300781	-0.707031	-0.070642	0.056881	0.565138	55.160522	-27.908325	11.779785
C:\Users\cware\Desktop\Steller25Nov\TagTesting25Nov2013\M9.DSG	11-1-2013	14:54:10	195320.000000	3906.400000	0.351563	0.296875	-0.929688	-0.065138	0.064220	0.566055	60.546875	-55.541992	7.736206
C:\Users\cware\Desktop\Steller25Nov\TagTesting25Nov2013\M9.DSG	11-1-2013	14:54:10	195321.000000	3906.420000	0.164063	0.289063	-1.089844	-0.057798	0.071560	0.571560	65.460205	-10.330200	8.941650
C:\Users\cware\Desktop\Steller25Nov\TagTesting25Nov2013\M9.DSG	11-1-2013	14:54:10	195322.000000	3906.440000	0.292969	0.425781	-0.878906	-0.055046	0.086239	0.577064	59.371948	-13.519287	3.051758
C:\Users\cware\Desktop\Steller25Nov\TagTesting25Nov2013\M9.DSG	11-1-2013	14:54:10	195323.000000	3906.460000	0.433594	0.390625	-0.847656	-0.052294	0.093578	0.579817	50.018311	-13.244629	-2.273560
C:\Users\cware\Desktop\Steller25Nov\TagTesting25Nov2013\M9.DSG	11-1-2013	14:54:10	195324.000000	3906.480000	0.269531	0.402344	-0.722656	-0.048624	0.106422	0.582569	61.508179	-12.390137	5.187988
C:\Users\cware\Desktop\Steller25Nov\TagTesting25Nov2013\M9.DSG	11-1-2013	14:54:10	195325.000000	3906.500000	0.527344	0.472656	-0.703125	-0.045872	0.114679	0.584404	58.334351	-71.029663	-9.033203
C:\Users\cware\Desktop\Steller25Nov\TagTesting25Nov2013\M9.DSG	11-1-2013	14:54:10	195326.000000	3906.520000	0.289063	0.304688	-0.648438	-0.030275	0.130275	0.591743	46.493530	-65.414429	-3.540039
C:\Users\cware\Desktop\Steller25Nov\TagTesting25Nov2013\M9.DSG	11-1-2013	14:54:10	195327.000000	3906.540000	0.246094	0.218750	-0.656250	-0.022018	0.137615	0.598165	45.440674	-41.305542	17.837524
C:\Users\cware\Desktop\Steller25Nov\TagTesting25Nov2013\M9.DSG	11-1-2013	14:54:10	195328.000000	3906.560000	0.164063	0.101563	-0.761719	-0.011009	0.146789	0.601835	36.422729	-45.242310	18.798828
C:\Users\cware\Desktop\Steller25Nov\TagTesting25Nov2013\M9.DSG	11-1-2013	14:54:10	195329.000000	3906.580000	0.136719	-0.042969	-0.894531	-0.004587	0.151376	0.606422	27.862549	-51.467896	20.141602
C:\Users\cware\Desktop\Steller25Nov\TagTesting25Nov2013\M9.DSG	11-1-2013	14:54:10	195330.000000	3906.600000	0.042969	-0.023438	-0.957031	0.008257	0.155046	0.611009	15.426636	-54.473877	21.453857
C:\Users\cware\Desktop\Steller25Nov\TagTesting25Nov2013\M9.DSG	11-1-2013	14:54:10	195331.000000	3906.620000	0.097656	0.003906	-0.968750	0.012844	0.155046	0.613761	2.395630	-33.477783	17.532349
C:\Users\cware\Desktop\Steller25Nov\TagTesting25Nov2013\M9.DSG	11-1-2013	14:54:10	195332.000000	3906.640000	0.011719	0.156250	-1.023438	0.020183	0.155963	0.615596	-0.381470	-30.136108	4.470825
C:\Users\cware\Desktop\Steller25Nov\TagTesting25Nov2013\M9.DSG	11-1-2013	14:54:10	195333.000000	3906.660000	-0.003906	0.203125	-1.246094	0.023853	0.157798	0.617431	3.509521	-6.072998	-2.883911
C:\Users\cware\Desktop\Steller25Nov\TagTesting25Nov2013\M9.DSG	11-1-2013	14:54:10	195334.000000	3906.680000	-0.007813	0.234375	-1.394531	0.024771	0.161468	0.617431	7.858276	2.197266	-10.360718
C:\Users\cware\Desktop\Steller25Nov\TagTesting25Nov2013\M9.DSG	11-1-2013	14:54:10	195335.000000	3906.700000	-0.082031	0.269531	-1.625000	0.022936	0.162385	0.616514	14.511108	-18.859863	-21.774292
C:\Users\cware\Desktop\Steller25Nov\TagTesting25Nov2013\M9.DSG	11-1-2013	14:54:10	195336.000000	3906.720000	0.035156	0.347656	-1.566406	0.023853	0.166972	0.617431	10.223389	26.840210	-18.630981
C:\Users\cware\Desktop\Steller25Nov\TagTesting25Nov2013\M9.DSG	11-1-2013	14:54:10	195337.000000	3906.740000	-0.152344	0.339844	-1.324219	0.014679	0.168807	0.615596	-7.995605	76.614380	-20.248413
C:\Users\cware\Desktop\Steller25Nov\TagTesting25Nov2013\M9.DSG	11-1-2013	14:54:10	195338.000000	3906.760000	-0.152344	0.339844	-1.324219	0.004587	0.167890	0.611927	-17.181396	83.938599	-23.178101
C:\Users\cware\Desktop\Steller25Nov\TagTesting25Nov2013\M9.DSG	11-1-2013	14:54:10	195339.000000	3906.780000	0.281250	0.488281	-1.554688	-0.011009	0.166972	0.604587	-17.364502	39.718628	-30.181885
C:\Users\cware\Desktop\Steller25Nov\TagTesting25Nov2013\M9.DSG	11-1-2013	14:54:10	195340.000000	3906.800000	0.164063	0.492188	-1.691406	-0.015596	0.166055	0.601835	0.839233	87.066650	-31.265259
C:\Users\cware\Desktop\Steller25Nov\TagTesting25Nov2013\M9.DSG	11-1-2013	14:54:10	195341.000000	3906.820000	0.269531	0.546875	-1.464844	-0.036697	0.171560	0.591743	0.457764	111.968994	-44.006348
C:\Users\cware\Desktop\Steller25Nov\TagTesting25Nov2013\M9.DSG	11-1-2013	14:54:10	195342.000000	3906.840000	0.554688	0.421875	-1.304688	-0.051376	0.173394	0.585321	-9.368896	93.566895	-57.617188
C:\Users\cware\Desktop\Steller25Nov\TagTesting25Nov2013\M9.DSG	11-1-2013	14:54:10	195343.000000	3906.860000	0.492188	0.320313	-1.351563	-0.070642	0.178899	0.572477	-14.144897	105.377197	-54.122925
C:\Users\cware\Desktop\Steller25Nov\TagTesting25Nov2013\M9.DSG	11-1-2013	14:54:10	195344.000000	3906.880000	0.800781	0.339844	-1.250000	-0.082569	0.181651	0.564220	-4.638672	95.169067	-66.406250
C:\Users\cware\Desktop\Steller25Nov\TagTesting25Nov2013\M9.DSG	11-1-2013	14:54:10	195345.000000	3906.900000	0.855469	0.281250	-1.187500	-0.097248	0.191743	0.553211	4.226685	59.127808	-66.482544
C:\Users\cware\Desktop\Steller25Nov\TagTesting25Nov2013\M9.DSG	11-1-2013	14:54:10	195346.000000	3906.920000	0.800781	0.246094	-1.265625	-0.105505	0.198165	0.546789	18.280029	55.343628	-60.134888
C:\Users\cware\Desktop\Steller25Nov\TagTesting25Nov2013\M9.DSG	11-1-2013	14:54:10	195347.000000	3906.940000	0.726563	0.171875	-1.183594	-0.115596	0.211927	0.536697	16.387939	56.961060	-54.519653
C:\Users\cware\Desktop\Steller25Nov\TagTesting25Nov2013\M9.DSG	11-1-2013	14:54:10	195348.000000	3906.960000	0.734375	0.039063	-1.167969	-0.118349	0.218349	0.532110	15.884399	71.990967	-48.355103
C:\Users\cware\Desktop\Steller25Nov\TagTesting25Nov2013\M9.DSG	11-1-2013	14:54:10	195349.000000	3906.980000	0.656250	-0.015625	-1.125000	-0.130275	0.231193	0.519266	14.877319	68.679810	-41.091919
C:\Users\cware\Desktop\Steller25Nov\TagTesting25Nov2013\M9.DSG	11-1-2013	14:54:10	195350.000000	3907.000000	0.679688	-0.015625	-1.000000	-0.137615	0.235780	0.512844	5.783081	69.168091	-37.597656
C:\Users\cware\Desktop\Steller25Nov\TagTesting25Nov2013\M9.DSG	11-1-2013	14:54:10	195351.000000	3907.020000	0.750000	0.000000	-0.937500	-0.145872	0.242202	0.501835	-9.033203	50.552368	-32.608032
C:\Users\cware\Desktop\Steller25Nov\TagTesting25Nov2013\M9.DSG	11-1-2013	14:54:10	195352.000000	3907.040000	0.628906	0.042969	-0.808594	-0.150459	0.244037	0.497248	-19.226074	49.194336	-25.436401
C:\Users\cware\Desktop\Steller25Nov\TagTesting25Nov2013\M9.DSG	11-1-2013	14:54:10	195353.000000	3907.060000	0.785156	0.179688	-0.800781	-0.157798	0.245872	0.490826	-16.006470	9.231567	-30.899048
C:\Users\cware\Desktop\Steller25Nov\TagTesting25Nov2013\M9.DSG	11-1-2013	14:54:10	195354.000000	3907.080000	0.714844	0.222656	-0.820313	-0.155963	0.248624	0.489908	-14.068604	15.563965	-36.895752
C:\Users\cware\Desktop\Steller25Nov\TagTesting25Nov2013\M9.DSG	11-1-2013	14:54:10	195355.000000	3907.100000	0.687500	0.132813	-0.765625	-0.153211	0.254128	0.491743	13.076782	-42.053223	-37.872314
C:\Users\cware\Desktop\Steller25Nov\TagTesting25Nov2013\M9.DSG	11-1-2013	14:54:10	195356.000000	3907.120000	0.703125	0.125000	-0.757813	-0.149541	0.261468	0.495413	23.544312	-52.764893	-36.773682
C:\Users\cware\Desktop\Steller25Nov\TagTesting25Nov2013\M9.DSG	11-1-2013	14:54:10	195357.000000	3907.140000	0.648438	0.105469	-0.835938	-0.144037	0.273394	0.506422	-0.366211	-85.174561	-46.875000
C:\Users\cware\Desktop\Steller25Nov\TagTesting25Nov2013\M9.DSG	11-1-2013	14:54:10	195358.000000	3907.160000	0.492188	0.058594	-0.785156	-0.126606	0.277982	0.512844	10.238647	-84.472656	-39.169312
C:\Users\cware\Desktop\Steller25Nov\TagTesting25Nov2013\M9.DSG	11-1-2013	14:54:10	195359.000000	3907.180000	0.500000	0.132813	-0.710938	-0.118349	0.283486	0.520183	19.424438	-118.179321	-42.495728
C:\Users\cware\Desktop\Steller25Nov\TagTesting25Nov2013\M9.DSG	11-1-2013	14:54:10	195360.000000	3907.200000	0.605469	0.089844	-0.675781	-0.097248	0.296330	0.533945	28.427124	-116.775513	-44.097900
C:\Users\cware\Desktop\Steller25Nov\TagTesting25Nov2013\M9.DSG	11-1-2013	14:54:10	195361.000000	3907.220000	0.460938	0.070313	-0.804688	-0.086239	0.302752	0.538532	24.795532	-115.722656	-53.924561
C:\Users\cware\Desktop\Steller25Nov\TagTesting25Nov2013\M9.DSG	11-1-2013	14:54:10	195362.000000	3907.240000	0.429688	0.015625	-0.738281	-0.058716	0.320183	0.549541	18.234253	-71.334839	-51.116943
C:\Users\cware\Desktop\Steller25Nov\TagTesting25Nov2013\M9.DSG	11-1-2013	14:54:10	195363.000000	3907.260000	0.250000	-0.078125	-0.839844	-0.053211	0.323853	0.551376	20.019531	-20.629883	-34.591675
C:\Users\cware\Desktop\Steller25Nov\TagTesting25Nov2013\M9.DSG	11-1-2013	14:54:10	195364.000000	3907.280000	0.355469	0.035156	-0.687500	-0.048624	0.333945	0.551376	20.736694	-10.421753	-25.924683
C:\Users\cware\Desktop\Steller25Nov\TagTesting25Nov2013\M9.DSG	11-1-2013	14:54:10	195365.000000	3907.300000	0.226563	0.046875	-0.804688	-0.044954	0.338532	0.550459	19.989014	-23.681641	-25.177002
C:\Users\cware\Desktop\Steller25Nov\TagTesting25Nov2013\M9.DSG	11-1-2013	14:54:10	195366.000000	3907.320000	0.171875	0.031250	-0.847656	-0.041284	0.345872	0.549541	19.607544	-0.503540	-19.271851
C:\Users\cware\Desktop\Steller25Nov\TagTesting25Nov2013\M9.DSG	11-1-2013	14:54:10	195367.000000	3907.340000	0.113281	0.039063	-0.914063	-0.040367	0.349541	0.548624	19.821167	-3.662109	-20.935059
C:\Users\cware\Desktop\Steller25Nov\TagTesting25Nov2013\M9.DSG	11-1-2013	14:54:10	195368.000000	3907.360000	0.156250	0.031250	-0.914063	-0.040367	0.356881	0.544954	12.359619	7.965088	-23.147583
C:\Users\cware\Desktop\Steller25Nov\TagTesting25Nov2013\M9.DSG	11-1-2013	14:54:10	195369.000000	3907.380000	0.148438	0.031250	-0.902344	-0.039450	0.360550	0.544954	7.827759	29.083252	-15.518188
C:\Users\cware\Desktop\Steller25Nov\TagTesting25Nov2013\M9.DSG	11-1-2013	14:54:10	195370.000000	3907.400000	0.273438	0.066406	-0.863281	-0.046789	0.363303	0.539450	2.258301	28.701782	-17.471313
C:\Users\cware\Desktop\Steller25Nov\TagTesting25Nov2013\M9.DSG	11-1-2013	14:54:10	195371.000000	3907.420000	0.269531	0.031250	-0.937500	-0.045872	0.366972	0.538532	-0.152588	18.493652	-15.701294
C:\Users\cware\Desktop\Steller25Nov\TagTesting25Nov2013\M9.DSG	11-1-2013	14:54:10	195372.000000	3907.440000	0.253906	-0.054688	-0.906250	-0.048624	0.368807	0.537615	-3.677368	7.324219	-16.876221
C:\Users\cware\Desktop\Steller25Nov\TagTesting25Nov2013\M9.DSG	11-1-2013	14:54:10	195373.000000	3907.460000	0.136719	-0.101563	-0.839844	-0.050459	0.367890	0.534862	5.157471	13.381958	-23.086548
C:\Users\cware\Desktop\Steller25Nov\TagTesting25Nov2013\M9.DSG	11-1-2013	14:54:10	195374.000000	3907.480000	0.042969	-0.035156	-0.875000	-0.051376	0.370642	0.533945	-1.647949	18.432617	-27.816772
C:\Users\cware\Desktop\Steller25Nov\TagTesting25Nov2013\M9.DSG	11-1-2013	14:54:10	195375.000000	3907.500000	0.042969	0.085938	-0.960938	-0.051376	0.376147	0.531193	-8.453369	16.708374	-30.380249
C:\Users\cware\Desktop\Steller25Nov\TagTesting25Nov2013\M9.DSG	11-1-2013	14:54:10	195376.000000	3907.520000	0.109375	0.097656	-1.039063	-0.052294	0.377982	0.529358	-8.270264	34.133911	-32.180786
C:\Users\cware\Desktop\Steller25Nov\TagTesting25Nov2013\M9.DSG	11-1-2013	14:54:10	195377.000000	3907.540000	0.296875	0.023438	-0.996094	-0.055963	0.378899	0.525688	-8.361816	24.429321	-32.272339
C:\Users\cware\Desktop\Steller25Nov\TagTesting25Nov2013\M9.DSG	11-1-2013	14:54:10	195378.000000	3907.560000	0.386719	-0.070313	-0.968750	-0.058716	0.380734	0.523853	-3.555298	5.020142	-30.441284
C:\Users\cware\Desktop\Steller25Nov\TagTesting25Nov2013\M9.DSG	11-1-2013	14:54:10	195379.000000	3907.580000	0.316406	-0.093750	-1.046875	-0.055963	0.384404	0.522936	-12.405396	2.563477	-32.882690
C:\Users\cware\Desktop\Steller25Nov\TagTesting25Nov2013\M9.DSG	11-1-2013	14:54:10	195380.000000	3907.600000	0.156250	-0.054688	-1.242188	-0.054128	0.386239	0.522936	-9.536743	34.851074	-27.893066
C:\Users\cware\Desktop\Steller25Nov\TagTesting25Nov2013\M9.DSG	11-1-2013	14:54:10	195381.000000	3907.620000	0.093750	0.011719	-1.347656	-0.060550	0.388073	0.516514	-7.751465	65.246582	-19.439697
C:\Users\cware\Desktop\Steller25Nov\TagTesting25Nov2013\M9.DSG	11-1-2013	14:54:10	195382.000000	3907.640000	0.195313	0.082031	-1.273438	-0.066972	0.387156	0.512844	-10.101318	72.418213	-18.646240
C:\Users\cware\Desktop\Steller25Nov\TagTesting25Nov2013\M9.DSG	11-1-2013	14:54:10	195383.000000	3907.660000	0.339844	0.179688	-1.121094	-0.078899	0.388073	0.504587	-10.177612	54.122925	-20.996094
C:\Users\cware\Desktop\Steller25Nov\TagTesting25Nov2013\M9.DSG	11-1-2013	14:54:10	195384.000000	3907.680000	0.496094	0.171875	-1.007813	-0.083486	0.388073	0.500917	-10.787964	25.527954	-17.150879
C:\Users\cware\Desktop\Steller25Nov\TagTesting25Nov2013\M9.DSG	11-1-2013	14:54:10	195385.000000	3907.700000	0.546875	0.070313	-0.929688	-0.086239	0.388991	0.499083	-10.650635	1.129150	-2.105713
C:\Users\cware\Desktop\Steller25Nov\TagTesting25Nov2013\M9.DSG	11-1-2013	14:54:10	195386.000000	3907.720000	0.523438	-0.023438	-0.972656	-0.085321	0.388073	0.500000	-3.784180	-15.548706	12.695313
C:\Users\cware\Desktop\Steller25Nov\TagTesting25Nov2013\M9.DSG	11-1-2013	14:54:10	195387.000000	3907.740000	0.468750	-0.160156	-1.128906	-0.085321	0.385321	0.500917	4.333496	-3.982544	25.253296
C:\Users\cware\Desktop\Steller25Nov\TagTesting25Nov2013\M9.DSG	11-1-2013	14:54:10	195388.000000	3907.760000	0.375000	-0.152344	-1.167969	-0.087156	0.384404	0.501835	-1.907349	12.817383	27.099609
C:\Users\cware\Desktop\Steller25Nov\TagTesting25Nov2013\M9.DSG	11-1-2013	14:54:10	195389.000000	3907.780000	0.414063	-0.101563	-1.105469	-0.094495	0.377982	0.497248	-16.174316	24.490356	20.172119
C:\Users\cware\Desktop\Steller25Nov\TagTesting25Nov2013\M9.DSG	11-1-2013	14:54:10	195390.000000	3907.800000	0.488281	-0.062500	-1.062500	-0.097248	0.374312	0.497248	-17.791748	10.681152	13.717651
C:\Users\cware\Desktop\Steller25Nov\TagTesting25Nov2013\M9.DSG	11-1-2013	14:54:10	195391.000000	3907.820000	0.628906	-0.066406	-0.988281	-0.099083	0.368807	0.496330	-18.051147	-4.058838	12.680054
C:\Users\cware\Desktop\Steller25Nov\TagTesting25Nov2013\M9.DSG	11-1-2013	14:54:10	195392.000000	3907.840000	0.628906	-0.066406	-0.988281	-0.100917	0.366055	0.500000	-17.761230	-20.584106	17.761230
C:\Users\cware\Desktop\Steller25Nov\TagTesting25Nov2013\M9.DSG	11-1-2013	14:54:10	195393.000000	3907.860000	0.597656	0.039063	-1.035156	-0.097248	0.358716	0.503670	-23.391724	-31.997681	18.875122
C:\Users\cware\Desktop\Steller25Nov\TagTesting25Nov2013\M9.DSG	11-1-2013	14:54:10	195394.000000	3907.880000	0.628906	0.027344	-1.031250	-0.095413	0.356881	0.510092	-27.694702	-45.883179	16.906738
C:\Users\cware\Desktop\Steller25Nov\TagTesting25Nov2013\M9.DSG	11-1-2013	14:54:10	195395.000000	3907.900000	0.656250	-0.046875	-1.015625	-0.091743	0.347706	0.517431	-30.715942	-55.709839	11.047363
C:\Users\cware\Desktop\Steller25Nov\TagTesting25Nov2013\M9.DSG	11-1-2013	14:54:10	195396.000000	3907.920000	0.679688	-0.125000	-1.031250	-0.081651	0.344954	0.523853	-30.395508	-63.796997	4.348755
C:\Users\cware\Desktop\Steller25Nov\TagTesting25Nov2013\M9.DSG	11-1-2013	14:54:10	195397.000000	3907.940000	0.695313	-0.183594	-1.019531	-0.075229	0.341284	0.530275	-39.916992	-76.126099	0.473022
C:\Users\cware\Desktop\Steller25Nov\TagTesting25Nov2013\M9.DSG	11-1-2013	14:54:10	195398.000000	3907.960000	0.707031	-0.199219	-1.101563	-0.061468	0.333028	0.542202	-39.276123	-69.717407	-1.266479
C:\Users\cware\Desktop\Steller25Nov\TagTesting25Nov2013\M9.DSG	11-1-2013	14:54:10	195399.000000	3907.980000	0.675781	-0.156250	-1.167969	-0.055046	0.329358	0.548624	-29.037476	-66.543579	2.151489
C:\Users\cware\Desktop\Steller25Nov\TagTesting25Nov2013\M9.DSG	11-1-2013	14:54:10	195400.000000	3908.000000	0.652344	-0.085938	-1.222656	-0.039450	0.323853	0.558716	-19.409180	-74.447632	4.425049
C:\Users\cware\Desktop\Steller25Nov\TagTesting25Nov2013\M9.DSG	11-1-2013	14:54:10	195401.000000	3908.020000	0.652344	0.011719	-1.281250	-0.032110	0.322018	0.563303	-13.778687	-79.406738	-0.595093
C:\Users\cware\Desktop\Steller25Nov\TagTesting25Nov2013\M9.DSG	11-1-2013	14:54:10	195402.000000	3908.040000	0.542969	0.042969	-1.351563	-0.017431	0.320183	0.571560	-16.082764	-63.522339	-3.646851
C:\Users\cware\Desktop\Steller25Nov\TagTesting25Nov2013\M9.DSG	11-1-2013	14:54:10	195403.000000	3908.060000	0.496094	0.062500	-1.382813	-0.008257	0.320183	0.576147	-18.249512	-42.633057	-5.798340
C:\Users\cware\Desktop\Steller25Nov\TagTesting25Nov2013\M9.DSG	11-1-2013	14:54:10	195404.000000	3908.080000	0.496094	0.035156	-1.441406	-0.001835	0.317431	0.579817	-14.678955	-31.127930	-6.607056
C:\Users\cware\Desktop\Steller25Nov\TagTesting25Nov2013\M9.DSG	11-1-2013	14:54:10	195405.000000	3908.100000	0.480469	0.046875	-1.375000	-0.000917	0.317431	0.579817	-7.858276	-6.530762	0.061035
C:\Users\cware\Desktop\Steller25Nov\TagTesting25Nov2013\M9.DSG	11-1-2013	14:54:10	195406.000000	3908.120000	0.515625	0.074219	-1.250000	0.000917	0.316514	0.579817	-3.753662	-7.141113	0.991821
C:\Users\cware\Desktop\Steller25Nov\TagTesting25Nov2013\M9.DSG	11-1-2013	14:54:10	195407.000000	3908.140000	0.476563	0.082031	-1.218750	0.000917	0.317431	0.578899	4.791260	-12.252808	-4.211426
C:\Users\cware\Desktop\Steller25Nov\TagTesting25Nov2013\M9.DSG	11-1-2013	14:54:10	195408.000000	3908.160000	0.546875	0.101563	-1.199219	0.003670	0.320183	0.580734	10.742188	-17.868042	-11.093140
C:\Users\cware\Desktop\Steller25Nov\TagTesting25Nov2013\M9.DSG	11-1-2013	14:54:10	195409.000000	3908.180000	0.464844	0.089844	-1.085938	0.005505	0.323853	0.579817	9.643555	-27.374268	-20.202637
C:\Users\cware\Desktop\Steller25Nov\TagTesting25Nov2013\M9.DSG	11-1-2013	14:54:10	195410.000000	3908.200000	0.394531	0.070313	-1.007813	0.011009	0.328440	0.581651	8.972168	-36.880493	-14.419556
C:\Users\cware\Desktop\Steller25Nov\TagTesting25Nov2013\M9.DSG	11-1-2013	14:54:10	195411.000000	3908.220000	0.187500	0.015625	-1.039063	0.019266	0.331193	0.581651	6.408691	-15.701294	-1.815796
C:\Users\cware\Desktop\Steller25Nov\TagTesting25Nov2013\M9.DSG	11-1-2013	14:54:10	195412.000000	3908.240000	0.226563	-0.027344	-1.054688	0.019266	0.332110	0.580734	-0.640869	-15.335083	2.288818
C:\Users\cware\Desktop\Steller25Nov\TagTesting25Nov2013\M9.DSG	11-1-2013	14:54:10	195413.000000	3908.260000	0.394531	-0.046875	-1.031250	0.022936	0.333945	0.582569	-0.045776	-32.470703	-3.448486
C:\Users\cware\Desktop\Steller25Nov\TagTesting25Nov2013\M9.DSG	11-1-2013	14:54:10	195414.000000	3908.280000	0.367188	-0.125000	-1.054688	0.026606	0.333945	0.583486	-13.336182	-39.260864	-10.894775
C:\Users\cware\Desktop\Steller25Nov\TagTesting25Nov2013\M9.DSG	11-1-2013	14:54:10	195415.000000	3908.300000	0.433594	-0.210938	-0.980469	0.036697	0.332110	0.587156	-12.100220	-47.729492	-14.709473
C:\Users\cware\Desktop\Steller25Nov\TagTesting25Nov2013\M9.DSG	11-1-2013	14:54:10	195416.000000	3908.320000	0.285156	-0.210938	-1.000000	0.042202	0.333945	0.588991	-4.669189	-45.166016	-8.819580
C:\Users\cware\Desktop\Steller25Nov\TagTesting25Nov2013\M9.DSG	11-1-2013	14:54:10	195417.000000	3908.340000	0.257813	-0.160156	-0.855469	0.051376	0.333028	0.591743	-5.172729	-47.195435	-6.210327
C:\Users\cware\Desktop\Steller25Nov\TagTesting25Nov2013\M9.DSG	11-1-2013	14:54:10	195418.000000	3908.360000	0.230469	-0.105469	-0.882813	0.058716	0.333028	0.594495	0.137329	-57.647705	-6.362915
C:\Users\cware\Desktop\Steller25Nov\TagTesting25Nov2013\M9.DSG	11-1-2013	14:54:10	195419.000000	3908.380000	0.082031	-0.062500	-1.007813	0.069725	0.336697	0.596330	6.118774	-50.613403	-9.597778
C:\Users\cware\Desktop\Steller25Nov\TagTesting25Nov2013\M9.DSG	11-1-2013	14:54:10	195420.000000	3908.400000	-0.019531	0.019531	-1.011719	0.076147	0.338532	0.598165	5.447388	-32.943726	-11.611938
C:\Users\cware\Desktop\Steller25Nov\TagTesting25Nov2013\M9.DSG	11-1-2013	14:54:10	195421.000000	3908.420000	-0.031250	0.113281	-0.917969	0.083486	0.340367	0.598165	-7.369995	-17.745972	-11.398315
C:\Users\cware\Desktop\Steller25Nov\TagTesting25Nov2013\M9.DSG	11-1-2013	14:54:10	195422.000000	3908.440000	-0.031250	0.101563	-0.972656	0.084404	0.340367	0.598165	-17.364502	-3.036499	-4.272461
C:\Users\cware\Desktop\Steller25Nov\TagTesting25Nov2013\M9.DSG	11-1-2013	14:54:10	195423.000000	3908.460000	0.023438	0.074219	-1.000000	0.083486	0.334862	0.600917	-32.180786	0.244141	3.570557
C:\Users\cware\Desktop\Steller25Nov\TagTesting25Nov2013\M9.DSG	11-1-2013	14:54:10	195424.000000	3908.480000	-0.003906	0.062500	-1.050781	0.083486	0.331193	0.600917	-39.871216	17.898560	5.737305
C:\Users\cware\Desktop\Steller25Nov\TagTesting25Nov2013\M9.DSG	11-1-2013	14:54:10	195425.000000	3908.500000	0.031250	0.050781	-1.015625	0.077982	0.319266	0.603670	-42.114258	15.960693	6.179810
C:\Users\cware\Desktop\Steller25Nov\TagTesting25Nov2013\M9.DSG	11-1-2013	14:54:10	195426.000000	3908.520000	0.054688	0.050781	-1.082031	0.077064	0.314679	0.604587	-38.909912	7.568359	6.423950
C:\Users\cware\Desktop\Steller25Nov\TagTesting25Nov2013\M9.DSG	11-1-2013	14:54:10	195427.000000	3908.540000	0.023438	0.058594	-1.136719	0.074312	0.306422	0.606422	-31.143188	-1.235962	5.081177
C:\Users\cware\Desktop\Steller25Nov\TagTesting25Nov2013\M9.DSG	11-1-2013	14:54:10	195428.000000	3908.560000	-0.015625	0.058594	-1.148438	0.074312	0.303670	0.606422	-24.719238	17.028809	7.202148
C:\Users\cware\Desktop\Steller25Nov\TagTesting25Nov2013\M9.DSG	11-1-2013	14:54:10	195429.000000	3908.580000	0.027344	0.042969	-1.187500	0.069725	0.296330	0.607339	-17.837524	17.242432	4.486084
C:\Users\cware\Desktop\Steller25Nov\TagTesting25Nov2013\M9.DSG	11-1-2013	14:54:10	195430.000000	3908.600000	0.070313	0.019531	-1.199219	0.065138	0.295413	0.607339	-8.728027	27.084351	0.640869
C:\Users\cware\Desktop\Steller25Nov\TagTesting25Nov2013\M9.DSG	11-1-2013	14:54:10	195431.000000	3908.620000	0.167969	0.007813	-1.191406	0.059633	0.294495	0.603670	4.409790	23.742676	-6.912231
C:\Users\cware\Desktop\Steller25Nov\TagTesting25Nov2013\M9.DSG	11-1-2013	14:54:10	195432.000000	3908.640000	0.191406	-0.011719	-1.183594	0.056881	0.296330	0.604587	9.826660	31.051636	-11.520386
C:\Users\cware\Desktop\Steller25Nov\TagTesting25Nov2013\M9.DSG	11-1-2013	14:54:10	195433.000000	3908.660000	0.199219	-0.035156	-1.257813	0.048624	0.300000	0.599083	7.080078	19.958496	-12.924194
C:\Users\cware\Desktop\Steller25Nov\TagTesting25Nov2013\M9.DSG	11-1-2013	14:54:10	195434.000000	3908.680000	0.164063	-0.035156	-1.203125	0.045872	0.301835	0.599083	-4.043579	41.305542	-7.736206
C:\Users\cware\Desktop\Steller25Nov\TagTesting25Nov2013\M9.DSG	11-1-2013	14:54:10	195435.000000	3908.700000	0.167969	-0.035156	-1.195313	0.041284	0.301835	0.598165	-14.480591	37.826538	-10.559082
C:\Users\cware\Desktop\Steller25Nov\TagTesting25Nov2013\M9.DSG	11-1-2013	14:54:10	195436.000000	3908.720000	0.203125	-0.027344	-1.164063	0.032110	0.298165	0.595413	-21.118164	48.767090	-12.664795
C:\Users\cware\Desktop\Steller25Nov\TagTesting25Nov2013\M9.DSG	11-1-2013	14:54:10	195437.000000	3908.740000	0.269531	0.015625	-1.152344	0.025688	0.296330	0.593578	-12.283325	33.264160	-20.019531
C:\Users\cware\Desktop\Steller25Nov\TagTesting25Nov2013\M9.DSG	11-1-2013	14:54:10	195438.000000	3908.760000	0.214844	0.031250	-1.207031	0.017431	0.297248	0.590826	-1.800537	27.313232	-24.932861
C:\Users\cware\Desktop\Steller25Nov\TagTesting25Nov2013\M9.DSG	11-1-2013	14:54:10	195439.000000	3908.780000	0.402344	0.078125	-1.171875	0.015596	0.299083	0.588073	-0.549316	36.132813	-25.558472
C:\Users\cware\Desktop\Steller25Nov\TagTesting25Nov2013\M9.DSG	11-1-2013	14:54:10	195440.000000	3908.800000	0.320313	0.101563	-1.289063	0.011009	0.300917	0.585321	-3.860474	24.734497	-24.993896
C:\Users\cware\Desktop\Steller25Nov\TagTesting25Nov2013\M9.DSG	11-1-2013	14:54:10	195441.000000	3908.820000	0.324219	0.117188	-1.246094	0.007339	0.301835	0.583486	-5.081177	20.965576	-28.305054
C:\Users\cware\Desktop\Steller25Nov\TagTesting25Nov2013\M9.DSG	11-1-2013	14:54:10	195442.000000	3908.840000	0.410156	0.156250	-1.199219	0.005505	0.305505	0.580734	2.075195	26.687622	-31.036377
C:\Users\cware\Desktop\Steller25Nov\TagTesting25Nov2013\M9.DSG	11-1-2013	14:54:10	195443.000000	3908.860000	0.375000	0.195313	-1.246094	0.001835	0.309174	0.579817	17.730713	0.823975	-34.759521
C:\Users\cware\Desktop\Steller25Nov\TagTesting25Nov2013\M9.DSG	11-1-2013	14:54:10	195444.000000	3908.880000	0.410156	0.226563	-1.207031	0.002752	0.317431	0.576147	20.874023	24.139404	-32.272339
C:\Users\cware\Desktop\Steller25Nov\TagTesting25Nov2013\M9.DSG	11-1-2013	14:54:10	195445.000000	3908.900000	0.402344	0.117188	-1.230469	0.000917	0.322018	0.574312	23.941040	9.078979	-37.567139
C:\Users\cware\Desktop\Steller25Nov\TagTesting25Nov2013\M9.DSG	11-1-2013	14:54:10	195446.000000	3908.920000	0.402344	0.117188	-1.230469	0.001835	0.332110	0.570642	22.903442	-1.892090	-42.449951
C:\Users\cware\Desktop\Steller25Nov\TagTesting25Nov2013\M9.DSG	11-1-2013	14:54:10	195447.000000	3908.940000	0.375000	-0.042969	-1.281250	0.002752	0.337615	0.568807	19.775391	4.776001	-42.449951
C:\Users\cware\Desktop\Steller25Nov\TagTesting25Nov2013\M9.DSG	11-1-2013	14:54:10	195448.000000	3908.960000	0.398438	-0.035156	-1.261719	0.002752	0.345872	0.567890	12.207031	1.022339	-42.556763
C:\Users\cware\Desktop\Steller25Nov\TagTesting25Nov2013\M9.DSG	11-1-2013	14:54:10	195449.000000	3908.980000	0.328125	-0.046875	-1.320313	0.006422	0.349541	0.565138	4.409790	18.447876	-35.156250
C:\Users\cware\Desktop\Steller25Nov\TagTesting25Nov2013\M9.DSG	11-1-2013	14:54:10	195450.000000	3909.000000	0.335938	0.000000	-1.363281	0.004587	0.352294	0.564220	2.349854	26.718140	-33.309937
C:\Users\cware\Desktop\Steller25Nov\TagTesting25Nov2013\M9.DSG	11-1-2013	14:54:10	195451.000000	3909.020000	0.351563	-0.023438	-1.328125	0.001835	0.355963	0.559633	1.235962	55.892944	-31.295776
C:\Users\cware\Desktop\Steller25Nov\TagTesting25Nov2013\M9.DSG	11-1-2013	14:54:10	195452.000000	3909.040000	0.597656	-0.082031	-1.449219	-0.003670	0.356881	0.555963	-2.670288	86.410522	-28.762817
C:\Users\cware\Desktop\Steller25Nov\TagTesting25Nov2013\M9.DSG	11-1-2013	14:54:10	195453.000000	3909.060000	0.921875	-0.027344	-1.304688	-0.018349	0.359633	0.547706	7.202148	54.138184	-30.105591
C:\Users\cware\Desktop\Steller25Nov\TagTesting25Nov2013\M9.DSG	11-1-2013	14:54:10	195454.000000	3909.080000	0.773438	-0.027344	-1.589844	-0.022018	0.360550	0.544954	-25.344849	75.485229	-18.035889
C:\Users\cware\Desktop\Steller25Nov\TagTesting25Nov2013\M9.DSG	11-1-2013	14:54:10	195455.000000	3909.100000	0.910156	-0.179688	-1.285156	-0.033028	0.360550	0.538532	-1.205444	39.108276	-25.390625
C:\Users\cware\Desktop\Steller25Nov\TagTesting25Nov2013\M9.DSG	11-1-2013	14:54:10	195456.000000	3909.120000	1.003906	-0.238281	-0.804688	-0.036697	0.362385	0.535780	-3.585815	9.704590	-22.583008
C:\Users\cware\Desktop\Steller25Nov\TagTesting25Nov2013\M9.DSG	11-1-2013	14:54:10	195457.000000	3909.140000	0.996094	-0.683594	-0.992188	-0.029358	0.366055	0.537615	-7.629395	-71.960449	1.358032
C:\Users\cware\Desktop\Steller25Nov\TagTesting25Nov2013\M9.DSG	11-1-2013	14:54:10	195458.000000	3909.160000	0.605469	-0.496094	-1.265625	-0.022936	0.365138	0.540367	-14.022827	-49.377441	9.765625
C:\Users\cware\Desktop\Steller25Nov\TagTesting25Nov2013\M9.DSG	11-1-2013	14:54:10	195459.000000	3909.180000	0.316406	0.062500	-1.460938	-0.022936	0.360550	0.543119	-19.256592	37.963867	14.419556
C:\Users\cware\Desktop\Steller25Nov\TagTesting25Nov2013\M9.DSG	11-1-2013	14:54:10	195460.000000	3909.200000	0.562500	-0.195313	-1.402344	-0.026606	0.359633	0.540367	22.827148	24.520874	32.043457
C:\Users\cware\Desktop\Steller25Nov\TagTesting25Nov2013\M9.DSG	11-1-2013	14:54:10	195461.000000	3909.220000	0.359375	-0.312500	-1.175781	-0.037615	0.360550	0.533945	14.144897	48.507690	31.753540
C:\Users\cware\Desktop\Steller25Nov\TagTesting25Nov2013\M9.DSG	11-1-2013	14:54:10	195462.000000	3909.240000	0.144531	-0.417969	-1.207031	-0.044037	0.360550	0.529358	8.758545	85.983276	34.759521
C:\Users\cware\Desktop\Steller25Nov\TagTesting25Nov2013\M9.DSG	11-1-2013	14:54:10	195463.000000	3909.260000	0.324219	-0.136719	-0.992188	-0.066972	0.355963	0.517431	-5.493164	69.549561	26.535034
C:\Users\cware\Desktop\Steller25Nov\TagTesting25Nov2013\M9.DSG	11-1-2013	14:54:10	195464.000000	3909.280000	0.824219	0.250000	-0.660156	-0.073394	0.355046	0.512844	7.446289	18.463135	35.247803
C:\Users\cware\Desktop\Steller25Nov\TagTesting25Nov2013\M9.DSG	11-1-2013	14:54:10	195465.000000	3909.300000	0.871094	0.417969	-0.710938	-0.079817	0.355046	0.507339	64.926147	-4.913330	42.999268
C:\Users\cware\Desktop\Steller25Nov\TagTesting25Nov2013\M9.DSG	11-1-2013	14:54:10	195466.000000	3909.320000	0.910156	0.332031	-0.800781	-0.080734	0.361468	0.503670	89.401245	-6.149292	27.481079
C:\Users\cware\Desktop\Steller25Nov\TagTesting25Nov2013\M9.DSG	11-1-2013	14:54:10	195467.000000	3909.340000	0.910156	0.199219	-0.750000	-0.082569	0.377064	0.495413	77.804565	-21.408081	5.783081
C:\Users\cware\Desktop\Steller25Nov\TagTesting25Nov2013\M9.DSG	11-1-2013	14:54:10	195468.000000	3909.360000	1.015625	0.250000	-0.562500	-0.078899	0.384404	0.492661	68.588257	-60.668945	-11.260986
C:\Users\cware\Desktop\Steller25Nov\TagTesting25Nov2013\M9.DSG	11-1-2013	14:54:10	195469.000000	3909.380000	0.839844	0.191406	-0.652344	-0.065138	0.398165	0.493578	58.471680	-80.642700	-4.364014
C:\Users\cware\Desktop\Steller25Nov\TagTesting25Nov2013\M9.DSG	11-1-2013	14:54:10	195470.000000	3909.400000	0.570313	0.003906	-0.734375	-0.056881	0.403670	0.495413	50.354004	-76.751709	0.167847
C:\Users\cware\Desktop\Steller25Nov\TagTesting25Nov2013\M9.DSG	11-1-2013	14:54:10	195471.000000	3909.420000	0.417969	-0.257813	-0.714844	-0.044037	0.414679	0.497248	47.271729	-65.780640	-2.456665
C:\Users\cware\Desktop\Steller25Nov\TagTesting25Nov2013\M9.DSG	11-1-2013	14:54:10	195472.000000	3909.440000	0.417969	-0.257813	-0.714844	-0.039450	0.418349	0.496330	52.688599	-70.343018	-2.822876
C:\Users\cware\Desktop\Steller25Nov\TagTesting25Nov2013\M9.DSG	11-1-2013	14:54:10	195473.000000	3909.460000	0.605469	-0.261719	-0.585938	-0.032110	0.430275	0.497248	62.911987	-74.935913	-5.203247
C:\Users\cware\Desktop\Steller25Nov\TagTesting25Nov2013\M9.DSG	11-1-2013	14:54:10	195474.000000	3909.480000	0.664063	-0.140625	-0.550781	-0.018349	0.437615	0.497248	63.522339	-92.346191	-12.283325
C:\Users\cware\Desktop\Steller25Nov\TagTesting25Nov2013\M9.DSG	11-1-2013	14:54:10	195475.000000	3909.500000	0.457031	-0.140625	-0.523438	-0.008257	0.444037	0.497248	59.219360	-115.219116	-12.512207
C:\Users\cware\Desktop\Steller25Nov\TagTesting25Nov2013\M9.DSG	11-1-2013	14:54:10	195476.000000	3909.520000	0.281250	-0.152344	-0.484375	0.012844	0.456881	0.499083	47.790527	-107.177734	-17.425537
C:\Users\cware\Desktop\Steller25Nov\TagTesting25Nov2013\M9.DSG	11-1-2013	14:54:10	195477.000000	3909.540000	0.304688	-0.144531	-0.433594	0.024771	0.461468	0.500917	29.006958	-112.258911	-29.541016
C:\Users\cware\Desktop\Steller25Nov\TagTesting25Nov2013\M9.DSG	11-1-2013	14:54:10	195478.000000	3909.560000	0.371094	-0.171875	-0.496094	0.047706	0.470642	0.504587	15.823364	-108.139038	-32.806396
C:\Users\cware\Desktop\Steller25Nov\TagTesting25Nov2013\M9.DSG	11-1-2013	14:54:10	195479.000000	3909.580000	0.367188	-0.125000	-0.500000	0.062385	0.473394	0.507339	0.396729	-131.423950	-38.192749
C:\Users\cware\Desktop\Steller25Nov\TagTesting25Nov2013\M9.DSG	11-1-2013	14:54:10	195480.000000	3909.600000	0.234375	-0.027344	-0.464844	0.093578	0.476147	0.514679	-1.190186	-153.823853	-48.370361
C:\Users\cware\Desktop\Steller25Nov\TagTesting25Nov2013\M9.DSG	11-1-2013	14:54:10	195481.000000	3909.620000	0.019531	-0.011719	-0.511719	0.112844	0.477982	0.519266	1.190186	-153.656006	-57.723999
C:\Users\cware\Desktop\Steller25Nov\TagTesting25Nov2013\M9.DSG	11-1-2013	14:54:10	195482.000000	3909.640000	-0.074219	-0.039063	-0.500000	0.149541	0.481651	0.523853	3.952026	-148.178101	-64.300537
C:\Users\cware\Desktop\Steller25Nov\TagTesting25Nov2013\M9.DSG	11-1-2013	14:54:10	195483.000000	3909.660000	-0.125000	-0.218750	-0.511719	0.168807	0.483486	0.524771	0.961304	-130.630493	-56.915283
C:\Users\cware\Desktop\Steller25Nov\TagTesting25Nov2013\M9.DSG	11-1-2013	14:54:10	195484.000000	3909.680000	-0.199219	-0.328125	-0.488281	0.200917	0.485321	0.524771	12.039185	-128.570557	-36.865234
C:\Users\cware\Desktop\Steller25Nov\TagTesting25Nov2013\M9.DSG	11-1-2013	14:54:10	195485.000000	3909.700000	-0.199219	-0.296875	-0.519531	0.217431	0.486239	0.522018	9.429932	-142.990112	-34.210205
C:\Users\cware\Desktop\Steller25Nov\TagTesting25Nov2013\M9.DSG	11-1-2013	14:54:10	195486.000000	3909.720000	-0.281250	-0.277344	-0.558594	0.233028	0.490826	0.519266	10.391235	-177.124023	-38.665771
C:\Users\cware\Desktop\Steller25Nov\TagTesting25Nov2013\M9.DSG	11-1-2013	14:54:10	195487.000000	3909.740000	-0.558594	-0.363281	-0.773438	0.270642	0.491743	0.515596	-4.959106	-81.359863	-32.196045
C:\Users\cware\Desktop\Steller25Nov\TagTesting25Nov2013\M9.DSG	11-1-2013	14:54:10	195488.000000	3909.760000	-0.683594	-0.218750	-0.777344	0.278899	0.488991	0.515596	1.937866	-42.083740	-14.404297
C:\Users\cware\Desktop\Steller25Nov\TagTesting25Nov2013\M9.DSG	11-1-2013	14:54:10	195489.000000	3909.780000	-1.433594	-0.375000	-1.066406	0.270642	0.488991	0.521101	-5.813599	35.446167	-22.277832
C:\Users\cware\Desktop\Steller25Nov\TagTesting25Nov2013\M9.DSG	11-1-2013	14:54:10	195490.000000	3909.800000	-0.226563	-0.292969	-0.847656	0.268807	0.488073	0.521101	-26.443481	17.868042	-34.912109
C:\Users\cware\Desktop\Steller25Nov\TagTesting25Nov2013\M9.DSG	11-1-2013	14:54:10	195491.000000	3909.820000	-0.117188	-0.222656	-0.542969	0.277982	0.481651	0.524771	-17.395020	-147.293091	-54.977417
C:\Users\cware\Desktop\Steller25Nov\TagTesting25Nov2013\M9.DSG	11-1-2013	14:54:10	195492.000000	3909.840000	-0.175781	-0.300781	-0.679688	0.296330	0.480734	0.522936	-0.747681	-158.279419	-44.097900
C:\Users\cware\Desktop\Steller25Nov\TagTesting25Nov2013\M9.DSG	11-1-2013	14:54:10	195493.000000	3909.860000	-0.433594	-0.316406	-0.820313	0.333028	0.480734	0.514679	6.423950	-139.282227	-35.339355
C:\Users\cware\Desktop\Steller25Nov\TagTesting25Nov2013\M9.DSG	11-1-2013	14:54:10	195494.000000	3909.880000	-0.625000	-0.355469	-0.996094	0.348624	0.481651	0.509174	9.460449	-98.724365	-29.983521
C:\Users\cware\Desktop\Steller25Nov\TagTesting25Nov2013\M9.DSG	11-1-2013	14:54:10	195495.000000	3909.900000	-0.804688	-0.367188	-1.148438	0.368807	0.483486	0.502752	7.064819	-62.133789	-19.210815
C:\Users\cware\Desktop\Steller25Nov\TagTesting25Nov2013\M9.DSG	11-1-2013	14:54:10	195496.000000	3909.920000	-0.687500	-0.378906	-1.140625	0.377064	0.485321	0.498165	11.245728	-54.946899	-15.258789
C:\Users\cware\Desktop\Steller25Nov\TagTesting25Nov2013\M9.DSG	11-1-2013	14:54:10	195497.000000	3909.940000	-0.628906	-0.257813	-1.070313	0.387156	0.488991	0.492661	17.898560	-36.026001	-14.999390
C:\Users\cware\Desktop\Steller25Nov\TagTesting25Nov2013\M9.DSG	11-1-2013	14:54:10	195498.000000	3909.960000	-0.644531	-0.253906	-1.082031	0.392661	0.491743	0.488991	33.203125	-28.625488	-11.962891
C:\Users\cware\Desktop\Steller25Nov\TagTesting25Nov2013\M9.DSG	11-1-2013	14:54:10	195499.000000	3909.980000	-0.488281	-0.238281	-0.839844	0.403670	0.498165	0.478899	38.055420	-63.781738	-14.770508
C:\Users\cware\Desktop\Steller25Nov\TagTesting25Nov2013\M9.DSG	11-1-2013	14:54:10	195500.000000	3910.000000	-0.707031	-0.335938	-0.976563	0.411009	0.504587	0.472477	43.716431	-65.216064	-10.742188
C:\Users\cware\Desktop\Steller25Nov\TagTesting25Nov2013\M9.DSG	11-1-2013	14:54:10	195501.000000	3910.020000	-0.679688	-0.382813	-1.035156	0.422936	0.511009	0.458716	33.920288	-38.070679	-20.050049
C:\Users\cware\Desktop\Steller25Nov\TagTesting25Nov2013\M9.DSG	11-1-2013	14:54:10	195502.000000	3910.040000	-0.601563	-0.328125	-1.031250	0.426606	0.515596	0.454128	30.014038	-43.136597	-23.605347
C:\Users\cware\Desktop\Steller25Nov\TagTesting25Nov2013\M9.DSG	11-1-2013	14:54:10	195503.000000	3910.060000	-0.609375	-0.382813	-1.195313	0.437615	0.520183	0.444037	30.258179	-38.101196	-23.117065
C:\Users\cware\Desktop\Steller25Nov\TagTesting25Nov2013\M9.DSG	11-1-2013	14:54:10	195504.000000	3910.080000	-0.664063	-0.500000	-1.250000	0.441284	0.523853	0.439450	36.361694	-43.151855	-20.339966
C:\Users\cware\Desktop\Steller25Nov\TagTesting25Nov2013\M9.DSG	11-1-2013	14:54:10	195505.000000	3910.100000	-0.695313	-0.574219	-1.253906	0.449541	0.529358	0.427523	30.242920	-24.642944	-13.137817
C:\Users\cware\Desktop\Steller25Nov\TagTesting25Nov2013\M9.DSG	11-1-2013	14:54:10	195506.000000	3910.120000	-0.667969	-0.578125	-1.359375	0.451376	0.532110	0.425688	16.952515	-14.038086	-12.527466
C:\Users\cware\Desktop\Steller25Nov\TagTesting25Nov2013\M9.DSG	11-1-2013	14:54:10	195507.000000	3910.140000	-0.785156	-0.531250	-1.300781	0.455046	0.535780	0.419266	18.569946	8.300781	-6.988525
C:\Users\cware\Desktop\Steller25Nov\TagTesting25Nov2013\M9.DSG	11-1-2013	14:54:10	195508.000000	3910.160000	-0.980469	-0.550781	-0.984375	0.453211	0.537615	0.420183	19.104004	58.410645	-11.230469
C:\Users\cware\Desktop\Steller25Nov\TagTesting25Nov2013\M9.DSG	11-1-2013	14:54:10	195509.000000	3910.180000	-0.878906	-0.535156	-0.871094	0.443119	0.540367	0.423853	27.725220	74.813843	-12.222290
C:\Users\cware\Desktop\Steller25Nov\TagTesting25Nov2013\M9.DSG	11-1-2013	14:54:10	195510.000000	3910.200000	-0.570313	-0.554688	-1.058594	0.438532	0.544954	0.424771	30.242920	46.539307	-12.252808
C:\Users\cware\Desktop\Steller25Nov\TagTesting25Nov2013\M9.DSG	11-1-2013	14:54:10	195511.000000	3910.220000	-0.527344	-0.578125	-1.257813	0.435780	0.548624	0.424771	10.787964	65.475464	-19.195557
C:\Users\cware\Desktop\Steller25Nov\TagTesting25Nov2013\M9.DSG	11-1-2013	14:54:10	195512.000000	3910.240000	-0.433594	-0.515625	-1.238281	0.427523	0.548624	0.430275	1.815796	70.983887	-25.146484
C:\Users\cware\Desktop\Steller25Nov\TagTesting25Nov2013\M9.DSG	11-1-2013	14:54:10	195513.000000	3910.260000	-0.242188	-0.601563	-1.335938	0.423853	0.547706	0.433945	-10.238647	91.995239	-31.112671
C:\Users\cware\Desktop\Steller25Nov\TagTesting25Nov2013\M9.DSG	11-1-2013	14:54:10	195514.000000	3910.280000	0.066406	-0.742188	-1.359375	0.415596	0.543119	0.445872	-25.756836	62.637329	-38.528442
C:\Users\cware\Desktop\Steller25Nov\TagTesting25Nov2013\M9.DSG	11-1-2013	14:54:10	195515.000000	3910.300000	0.144531	-0.906250	-1.457031	0.411927	0.539450	0.453211	-45.867920	82.702637	-26.565552
C:\Users\cware\Desktop\Steller25Nov\TagTesting25Nov2013\M9.DSG	11-1-2013	14:54:10	195516.000000	3910.320000	0.378906	-0.960938	-1.554688	0.400917	0.529358	0.468807	-65.551758	101.791382	-7.965088
C:\Users\cware\Desktop\Steller25Nov\TagTesting25Nov2013\M9.DSG	11-1-2013	14:54:10	195517.000000	3910.340000	0.539063	-0.859375	-1.714844	0.393578	0.522936	0.477982	-64.178467	99.411011	16.677856
C:\Users\cware\Desktop\Steller25Nov\TagTesting25Nov2013\M9.DSG	11-1-2013	14:54:10	195518.000000	3910.360000	0.507813	-0.656250	-1.812500	0.371560	0.512844	0.496330	-44.021606	95.169067	25.466919
C:\Users\cware\Desktop\Steller25Nov\TagTesting25Nov2013\M9.DSG	11-1-2013	14:54:10	195519.000000	3910.380000	0.441406	-0.488281	-1.855469	0.356881	0.511927	0.504587	-23.895264	120.620728	37.124634
C:\Users\cware\Desktop\Steller25Nov\TagTesting25Nov2013\M9.DSG	11-1-2013	14:54:10	195520.000000	3910.400000	0.613281	-0.324219	-1.554688	0.331193	0.508257	0.515596	-10.528564	88.409424	18.600464
C:\Users\cware\Desktop\Steller25Nov\TagTesting25Nov2013\M9.DSG	11-1-2013	14:54:10	195521.000000	3910.420000	0.503906	-0.328125	-1.523438	0.322936	0.508257	0.520183	-2.334595	84.793091	22.583008
C:\Users\cware\Desktop\Steller25Nov\TagTesting25Nov2013\M9.DSG	11-1-2013	14:54:10	195522.000000	3910.440000	0.207031	-0.421875	-1.476563	0.303670	0.511009	0.524771	9.109497	46.020508	21.804810
C:\Users\cware\Desktop\Steller25Nov\TagTesting25Nov2013\M9.DSG	11-1-2013	14:54:10	195523.000000	3910.460000	0.355469	-0.437500	-1.121094	0.299083	0.511009	0.525688	-24.597168	47.744751	12.145996
C:\Users\cware\Desktop\Steller25Nov\TagTesting25Nov2013\M9.DSG	11-1-2013	14:54:10	195524.000000	3910.480000	0.171875	-0.261719	-1.285156	0.291743	0.506422	0.532110	-21.926880	57.937622	8.880615
C:\Users\cware\Desktop\Steller25Nov\TagTesting25Nov2013\M9.DSG	11-1-2013	14:54:10	195525.000000	3910.500000	-0.078125	-0.285156	-0.996094	0.277064	0.505505	0.534862	-10.421753	59.600830	-2.105713
C:\Users\cware\Desktop\Steller25Nov\TagTesting25Nov2013\M9.DSG	11-1-2013	14:54:10	195526.000000	3910.520000	-0.078125	-0.285156	-0.996094	0.267890	0.503670	0.537615	-9.506226	58.181763	0.656128
C:\Users\cware\Desktop\Steller25Nov\TagTesting25Nov2013\M9.DSG	11-1-2013	14:54:10	195527.000000	3910.540000	0.031250	-0.300781	-0.886719	0.251376	0.504587	0.541284	26.458740	79.681396	2.273560
C:\Users\cware\Desktop\Steller25Nov\TagTesting25Nov2013\M9.DSG	11-1-2013	14:54:10	195528.000000	3910.560000	0.218750	-0.398438	-0.949219	0.242202	0.505505	0.542202	16.906738	37.078857	-1.342773
C:\Users\cware\Desktop\Steller25Nov\TagTesting25Nov2013\M9.DSG	11-1-2013	14:54:10	195529.000000	3910.580000	0.042969	-0.289063	-1.082031	0.230275	0.511927	0.540367	12.832642	25.619507	12.359619
C:\Users\cware\Desktop\Steller25Nov\TagTesting25Nov2013\M9.DSG	11-1-2013	14:54:10	195530.000000	3910.600000	-0.019531	-0.332031	-0.914063	0.226606	0.512844	0.541284	11.901855	-31.127930	4.730225
C:\Users\cware\Desktop\Steller25Nov\TagTesting25Nov2013\M9.DSG	11-1-2013	14:54:10	195531.000000	3910.620000	-0.019531	-0.285156	-1.218750	0.227523	0.516514	0.537615	27.496338	-33.355713	21.652222
C:\Users\cware\Desktop\Steller25Nov\TagTesting25Nov2013\M9.DSG	11-1-2013	14:54:10	195532.000000	3910.640000	-0.269531	-0.292969	-1.187500	0.228440	0.519266	0.536697	25.634766	42.343140	13.824463
C:\Users\cware\Desktop\Steller25Nov\TagTesting25Nov2013\M9.DSG	11-1-2013	14:54:10	195533.000000	3910.660000	-0.093750	-0.382813	-1.093750	0.218349	0.528440	0.533028	37.414551	19.348145	12.847900
C:\Users\cware\Desktop\Steller25Nov\TagTesting25Nov2013\M9.DSG	11-1-2013	14:54:10	195534.000000	3910.680000	0.199219	-0.367188	-0.796875	0.214679	0.532110	0.531193	36.254883	-22.033691	-6.759644
C:\Users\cware\Desktop\Steller25Nov\TagTesting25Nov2013\M9.DSG	11-1-2013	14:54:10	195535.000000	3910.700000	0.082031	-0.363281	-1.054688	0.221101	0.543119	0.524771	29.235840	-3.768921	-10.726929
C:\Users\cware\Desktop\Steller25Nov\TagTesting25Nov2013\M9.DSG	11-1-2013	14:54:10	195536.000000	3910.720000	-0.031250	-0.527344	-1.011719	0.216514	0.546789	0.522936	32.806396	-2.609253	-8.453369
C:\Users\cware\Desktop\Steller25Nov\TagTesting25Nov2013\M9.DSG	11-1-2013	14:54:10	195537.000000	3910.740000	-0.128906	-0.472656	-1.058594	0.214679	0.554128	0.517431	29.312134	34.423828	4.089355
C:\Users\cware\Desktop\Steller25Nov\TagTesting25Nov2013\M9.DSG	11-1-2013	14:54:10	195538.000000	3910.760000	0.117188	-0.425781	-1.054688	0.210092	0.555963	0.515596	20.568848	-29.266357	-14.389038
C:\Users\cware\Desktop\Steller25Nov\TagTesting25Nov2013\M9.DSG	11-1-2013	14:54:10	195539.000000	3910.780000	-0.242188	-0.566406	-1.148438	0.212844	0.563303	0.511927	25.543213	54.885864	1.205444
C:\Users\cware\Desktop\Steller25Nov\TagTesting25Nov2013\M9.DSG	11-1-2013	14:54:10	195540.000000	3910.800000	-0.152344	-0.441406	-1.078125	0.205505	0.566972	0.508257	19.363403	27.725220	-1.403809
C:\Users\cware\Desktop\Steller25Nov\TagTesting25Nov2013\M9.DSG	11-1-2013	14:54:10	195541.000000	3910.820000	-0.152344	-0.558594	-1.187500	0.200000	0.574312	0.503670	25.665283	64.056396	4.150391
C:\Users\cware\Desktop\Steller25Nov\TagTesting25Nov2013\M9.DSG	11-1-2013	14:54:10	195542.000000	3910.840000	-0.027344	-0.488281	-0.960938	0.195413	0.577982	0.501835	17.929077	23.437500	-4.745483
C:\Users\cware\Desktop\Steller25Nov\TagTesting25Nov2013\M9.DSG	11-1-2013	14:54:10	195543.000000	3910.860000	0.171875	-0.464844	-0.902344	0.199083	0.583486	0.497248	21.026611	55.374146	-1.785278
C:\Users\cware\Desktop\Steller25Nov\TagTesting25Nov2013\M9.DSG	11-1-2013	14:54:10	195544.000000	3910.880000	-0.250000	-0.578125	-1.093750	0.189908	0.587156	0.495413	11.642456	-2.029419	-10.787964
C:\Users\cware\Desktop\Steller25Nov\TagTesting25Nov2013\M9.DSG	11-1-2013	14:54:10	195545.000000	3910.900000	0.179688	-0.488281	-1.031250	0.188073	0.591743	0.490826	18.127441	86.120605	6.896973
C:\Users\cware\Desktop\Steller25Nov\TagTesting25Nov2013\M9.DSG	11-1-2013	14:54:10	195546.000000	3910.920000	0.078125	-0.535156	-0.843750	0.186239	0.593578	0.489908	15.579224	-32.897949	-8.102417
C:\Users\cware\Desktop\Steller25Nov\TagTesting25Nov2013\M9.DSG	11-1-2013	14:54:10	195547.000000	3910.940000	-0.273438	-0.644531	-1.156250	0.182569	0.598165	0.486239	23.727417	-16.052246	-3.356934
C:\Users\cware\Desktop\Steller25Nov\TagTesting25Nov2013\M9.DSG	11-1-2013	14:54:10	195548.000000	3910.960000	0.261719	-0.570313	-0.828125	0.184404	0.602752	0.484404	23.315430	7.202148	2.914429
C:\Users\cware\Desktop\Steller25Nov\TagTesting25Nov2013\M9.DSG	11-1-2013	14:54:10	195549.000000	3910.980000	-0.125000	-0.644531	-1.105469	0.180734	0.607339	0.479817	13.092041	-2.380371	-3.173828
C:\Users\cware\Desktop\Steller25Nov\TagTesting25Nov2013\M9.DSG	11-1-2013	14:54:10	195550.000000	3911.000000	0.269531	-0.625000	-0.921875	0.179817	0.610092	0.477982	20.782471	-20.858765	-3.051758
C:\Users\cware\Desktop\Steller25Nov\TagTesting25Nov2013\M9.DSG	11-1-2013	14:54:10	195551.000000	3911.020000	0.425781	-0.507813	-0.765625	0.180734	0.612844	0.475229	12.832642	0.228882	-5.584717
C:\Users\cware\Desktop\Steller25Nov\TagTesting25Nov2013\M9.DSG	11-1-2013	14:54:10	195552.000000	3911.040000	0.425781	-0.507813	-0.765625	0.181651	0.619266	0.471560	15.060425	-20.767212	-7.400513
C:\Users\cware\Desktop\Steller25Nov\TagTesting25Nov2013\M9.DSG	11-1-2013	14:54:10	195553.000000	3911.060000	0.238281	-0.597656	-0.726563	0.179817	0.620183	0.469725	20.599365	-60.150146	2.777100
C:\Users\cware\Desktop\Steller25Nov\TagTesting25Nov2013\M9.DSG	11-1-2013	14:54:10	195554.000000	3911.080000	0.027344	-0.601563	-0.796875	0.184404	0.624771	0.465138	12.054443	-36.926270	-0.930786
C:\Users\cware\Desktop\Steller25Nov\TagTesting25Nov2013\M9.DSG	11-1-2013	14:54:10	195555.000000	3911.100000	-0.144531	-0.632813	-0.816406	0.188991	0.628440	0.461468	12.161255	6.881714	1.739502
C:\Users\cware\Desktop\Steller25Nov\TagTesting25Nov2013\M9.DSG	11-1-2013	14:54:10	195556.000000	3911.120000	0.238281	-0.503906	-0.773438	0.189908	0.632110	0.457798	9.704590	-78.369141	-8.224487
C:\Users\cware\Desktop\Steller25Nov\TagTesting25Nov2013\M9.DSG	11-1-2013	14:54:10	195557.000000	3911.140000	-0.066406	-0.750000	-0.785156	0.194495	0.636697	0.455963	19.454956	-42.098999	1.327515
C:\Users\cware\Desktop\Steller25Nov\TagTesting25Nov2013\M9.DSG	11-1-2013	14:54:10	195558.000000	3911.160000	-0.222656	-0.656250	-0.914063	0.200000	0.640367	0.449541	15.899658	-4.425049	3.677368
C:\Users\cware\Desktop\Steller25Nov\TagTesting25Nov2013\M9.DSG	11-1-2013	14:54:10	195559.000000	3911.180000	-0.175781	-0.613281	-0.804688	0.201835	0.643119	0.446789	12.420654	-22.415161	1.159668
C:\Users\cware\Desktop\Steller25Nov\TagTesting25Nov2013\M9.DSG	11-1-2013	14:54:10	195560.000000	3911.200000	-0.039063	-0.617188	-0.890625	0.208257	0.645872	0.444037	-1.174927	-32.287598	-9.613037
C:\Users\cware\Desktop\Steller25Nov\TagTesting25Nov2013\M9.DSG	11-1-2013	14:54:10	195561.000000	3911.220000	-0.089844	-0.613281	-0.800781	0.209174	0.646789	0.442202	5.630493	-39.138794	-3.601074
C:\Users\cware\Desktop\Steller25Nov\TagTesting25Nov2013\M9.DSG	11-1-2013	14:54:10	195562.000000	3911.240000	-0.203125	-0.605469	-0.839844	0.214679	0.649541	0.438532	4.928589	-14.816284	1.449585
[truncated: 19,505 more rows]
