# Supplementary material for: Averaged Propulsive Body Acceleration (APBA) Can Be Calculated from Biologging Tags That Incorporate Gyroscopes and Accelerometers to Estimate Swimming Speed, Hydrodynamic Drag and Energy Expenditure for Steller Sea Lions
Source: PLoS One. 2016 Jun 10;11(6):e0157326. doi: 10.1371/journal.pone.0157326 (PMC4902303; doi:10.1371/journal.pone.0157326)
Supplement: S5 Data — Same components as S2. (ZIP) [file pone.0157326.s005.zip › YashaNov_25/M9_PTMP_25_11_13.csv]

FileName	FileDate	FileTime	Sample	Time from Start (s)	Pressure	Temperature
C:\Users\cware\Desktop\Steller25Nov\TagTesting25Nov2013\M9.DSG	11-1-2013	14:54:10	48396.000000	4839.600000	49491.314865	20.000000
C:\Users\cware\Desktop\Steller25Nov\TagTesting25Nov2013\M9.DSG	11-1-2013	14:54:10	48397.000000	4839.700000	49481.878817	20.000000
C:\Users\cware\Desktop\Steller25Nov\TagTesting25Nov2013\M9.DSG	11-1-2013	14:54:10	48398.000000	4839.800000	49445.392759	20.000000
C:\Users\cware\Desktop\Steller25Nov\TagTesting25Nov2013\M9.DSG	11-1-2013	14:54:10	48399.000000	4839.900000	49466.056093	20.000000
C:\Users\cware\Desktop\Steller25Nov\TagTesting25Nov2013\M9.DSG	11-1-2013	14:54:10	48400.000000	4840.000000	49478.477133	20.000000
C:\Users\cware\Desktop\Steller25Nov\TagTesting25Nov2013\M9.DSG	11-1-2013	14:54:10	48401.000000	4840.100000	49483.134023	20.000000
C:\Users\cware\Desktop\Steller25Nov\TagTesting25Nov2013\M9.DSG	11-1-2013	14:54:10	48402.000000	4840.200000	49497.523026	20.000000
C:\Users\cware\Desktop\Steller25Nov\TagTesting25Nov2013\M9.DSG	11-1-2013	14:54:10	48403.000000	4840.300000	49496.164054	20.000000
C:\Users\cware\Desktop\Steller25Nov\TagTesting25Nov2013\M9.DSG	11-1-2013	14:54:10	48404.000000	4840.400000	49494.424441	20.000000
C:\Users\cware\Desktop\Steller25Nov\TagTesting25Nov2013\M9.DSG	11-1-2013	14:54:10	48405.000000	4840.500000	49500.074000	20.000000
C:\Users\cware\Desktop\Steller25Nov\TagTesting25Nov2013\M9.DSG	11-1-2013	14:54:10	48406.000000	4840.600000	49506.546415	20.000000
C:\Users\cware\Desktop\Steller25Nov\TagTesting25Nov2013\M9.DSG	11-1-2013	14:54:10	48407.000000	4840.700000	49556.403122	20.000000
C:\Users\cware\Desktop\Steller25Nov\TagTesting25Nov2013\M9.DSG	11-1-2013	14:54:10	48408.000000	4840.800000	49587.716837	20.000000
C:\Users\cware\Desktop\Steller25Nov\TagTesting25Nov2013\M9.DSG	11-1-2013	14:54:10	48409.000000	4840.900000	49637.970578	20.000000
C:\Users\cware\Desktop\Steller25Nov\TagTesting25Nov2013\M9.DSG	11-1-2013	14:54:10	48410.000000	4841.000000	49652.281892	20.000000
C:\Users\cware\Desktop\Steller25Nov\TagTesting25Nov2013\M9.DSG	11-1-2013	14:54:10	48411.000000	4841.100000	49666.494483	20.000000
C:\Users\cware\Desktop\Steller25Nov\TagTesting25Nov2013\M9.DSG	11-1-2013	14:54:10	48412.000000	4841.200000	49646.406701	20.000000
C:\Users\cware\Desktop\Steller25Nov\TagTesting25Nov2013\M9.DSG	11-1-2013	14:54:10	48413.000000	4841.300000	49616.113874	20.000000
C:\Users\cware\Desktop\Steller25Nov\TagTesting25Nov2013\M9.DSG	11-1-2013	14:54:10	48414.000000	4841.400000	49609.716152	20.000000
C:\Users\cware\Desktop\Steller25Nov\TagTesting25Nov2013\M9.DSG	11-1-2013	14:54:10	48415.000000	4841.500000	49618.627080	20.000000
C:\Users\cware\Desktop\Steller25Nov\TagTesting25Nov2013\M9.DSG	11-1-2013	14:54:10	48416.000000	4841.600000	49630.127171	20.000000
C:\Users\cware\Desktop\Steller25Nov\TagTesting25Nov2013\M9.DSG	11-1-2013	14:54:10	48417.000000	4841.700000	49631.521105	20.000000
C:\Users\cware\Desktop\Steller25Nov\TagTesting25Nov2013\M9.DSG	11-1-2013	14:54:10	48418.000000	4841.800000	49631.048616	20.000000
C:\Users\cware\Desktop\Steller25Nov\TagTesting25Nov2013\M9.DSG	11-1-2013	14:54:10	48419.000000	4841.900000	49638.738951	20.000000
C:\Users\cware\Desktop\Steller25Nov\TagTesting25Nov2013\M9.DSG	11-1-2013	14:54:10	48420.000000	4842.000000	49630.225899	20.000000
C:\Users\cware\Desktop\Steller25Nov\TagTesting25Nov2013\M9.DSG	11-1-2013	14:54:10	48421.000000	4842.100000	49625.447558	20.000000
C:\Users\cware\Desktop\Steller25Nov\TagTesting25Nov2013\M9.DSG	11-1-2013	14:54:10	48422.000000	4842.200000	49638.415564	20.000000
C:\Users\cware\Desktop\Steller25Nov\TagTesting25Nov2013\M9.DSG	11-1-2013	14:54:10	48423.000000	4842.300000	49656.785536	20.000000
C:\Users\cware\Desktop\Steller25Nov\TagTesting25Nov2013\M9.DSG	11-1-2013	14:54:10	48424.000000	4842.400000	49677.346185	20.000000
C:\Users\cware\Desktop\Steller25Nov\TagTesting25Nov2013\M9.DSG	11-1-2013	14:54:10	48425.000000	4842.500000	49713.887016	20.000000
C:\Users\cware\Desktop\Steller25Nov\TagTesting25Nov2013\M9.DSG	11-1-2013	14:54:10	48426.000000	4842.600000	49754.559677	20.000000
C:\Users\cware\Desktop\Steller25Nov\TagTesting25Nov2013\M9.DSG	11-1-2013	14:54:10	48427.000000	4842.700000	49777.857961	20.000000
C:\Users\cware\Desktop\Steller25Nov\TagTesting25Nov2013\M9.DSG	11-1-2013	14:54:10	48428.000000	4842.800000	49784.827642	20.000000
C:\Users\cware\Desktop\Steller25Nov\TagTesting25Nov2013\M9.DSG	11-1-2013	14:54:10	48429.000000	4842.900000	49772.979778	20.000000
C:\Users\cware\Desktop\Steller25Nov\TagTesting25Nov2013\M9.DSG	11-1-2013	14:54:10	48430.000000	4843.000000	49739.575898	20.000000
C:\Users\cware\Desktop\Steller25Nov\TagTesting25Nov2013\M9.DSG	11-1-2013	14:54:10	48431.000000	4843.100000	49712.693517	20.000000
C:\Users\cware\Desktop\Steller25Nov\TagTesting25Nov2013\M9.DSG	11-1-2013	14:54:10	48432.000000	4843.200000	49707.018717	20.000000
C:\Users\cware\Desktop\Steller25Nov\TagTesting25Nov2013\M9.DSG	11-1-2013	14:54:10	48433.000000	4843.300000	49715.655348	20.000000
C:\Users\cware\Desktop\Steller25Nov\TagTesting25Nov2013\M9.DSG	11-1-2013	14:54:10	48434.000000	4843.400000	49708.810292	20.000000
C:\Users\cware\Desktop\Steller25Nov\TagTesting25Nov2013\M9.DSG	11-1-2013	14:54:10	48435.000000	4843.500000	49739.525688	20.000000
C:\Users\cware\Desktop\Steller25Nov\TagTesting25Nov2013\M9.DSG	11-1-2013	14:54:10	48436.000000	4843.600000	49732.306915	20.000000
C:\Users\cware\Desktop\Steller25Nov\TagTesting25Nov2013\M9.DSG	11-1-2013	14:54:10	48437.000000	4843.700000	49743.831118	20.000000
C:\Users\cware\Desktop\Steller25Nov\TagTesting25Nov2013\M9.DSG	11-1-2013	14:54:10	48438.000000	4843.800000	49736.562628	20.000000
C:\Users\cware\Desktop\Steller25Nov\TagTesting25Nov2013\M9.DSG	11-1-2013	14:54:10	48439.000000	4843.900000	49733.426067	20.000000
C:\Users\cware\Desktop\Steller25Nov\TagTesting25Nov2013\M9.DSG	11-1-2013	14:54:10	48440.000000	4844.000000	49741.291718	20.000000
C:\Users\cware\Desktop\Steller25Nov\TagTesting25Nov2013\M9.DSG	11-1-2013	14:54:10	48441.000000	4844.100000	49739.275409	20.000000
C:\Users\cware\Desktop\Steller25Nov\TagTesting25Nov2013\M9.DSG	11-1-2013	14:54:10	48442.000000	4844.200000	49751.721053	20.000000
C:\Users\cware\Desktop\Steller25Nov\TagTesting25Nov2013\M9.DSG	11-1-2013	14:54:10	48443.000000	4844.300000	49758.740337	20.000000
C:\Users\cware\Desktop\Steller25Nov\TagTesting25Nov2013\M9.DSG	11-1-2013	14:54:10	48444.000000	4844.400000	49757.222183	20.000000
C:\Users\cware\Desktop\Steller25Nov\TagTesting25Nov2013\M9.DSG	11-1-2013	14:54:10	48445.000000	4844.500000	49765.436470	20.000000
C:\Users\cware\Desktop\Steller25Nov\TagTesting25Nov2013\M9.DSG	11-1-2013	14:54:10	48446.000000	4844.600000	49775.865949	20.000000
C:\Users\cware\Desktop\Steller25Nov\TagTesting25Nov2013\M9.DSG	11-1-2013	14:54:10	48447.000000	4844.700000	49805.436595	20.000000
C:\Users\cware\Desktop\Steller25Nov\TagTesting25Nov2013\M9.DSG	11-1-2013	14:54:10	48448.000000	4844.800000	49823.208889	20.000000
C:\Users\cware\Desktop\Steller25Nov\TagTesting25Nov2013\M9.DSG	11-1-2013	14:54:10	48449.000000	4844.900000	49831.248497	20.000000
C:\Users\cware\Desktop\Steller25Nov\TagTesting25Nov2013\M9.DSG	11-1-2013	14:54:10	48450.000000	4845.000000	49841.528557	20.000000
C:\Users\cware\Desktop\Steller25Nov\TagTesting25Nov2013\M9.DSG	11-1-2013	14:54:10	48451.000000	4845.100000	49837.097782	20.000000
C:\Users\cware\Desktop\Steller25Nov\TagTesting25Nov2013\M9.DSG	11-1-2013	14:54:10	48452.000000	4845.200000	49806.880093	20.000000
C:\Users\cware\Desktop\Steller25Nov\TagTesting25Nov2013\M9.DSG	11-1-2013	14:54:10	48453.000000	4845.300000	49795.355672	20.000000
C:\Users\cware\Desktop\Steller25Nov\TagTesting25Nov2013\M9.DSG	11-1-2013	14:54:10	48454.000000	4845.400000	49799.562052	20.000000
C:\Users\cware\Desktop\Steller25Nov\TagTesting25Nov2013\M9.DSG	11-1-2013	14:54:10	48455.000000	4845.500000	49803.843035	20.000000
C:\Users\cware\Desktop\Steller25Nov\TagTesting25Nov2013\M9.DSG	11-1-2013	14:54:10	48456.000000	4845.600000	49807.526595	20.000000
C:\Users\cware\Desktop\Steller25Nov\TagTesting25Nov2013\M9.DSG	11-1-2013	14:54:10	48457.000000	4845.700000	49814.247187	20.000000
C:\Users\cware\Desktop\Steller25Nov\TagTesting25Nov2013\M9.DSG	11-1-2013	14:54:10	48458.000000	4845.800000	49821.017643	20.000000
C:\Users\cware\Desktop\Steller25Nov\TagTesting25Nov2013\M9.DSG	11-1-2013	14:54:10	48459.000000	4845.900000	49818.154866	20.000000
C:\Users\cware\Desktop\Steller25Nov\TagTesting25Nov2013\M9.DSG	11-1-2013	14:54:10	48460.000000	4846.000000	49817.233620	20.000000
C:\Users\cware\Desktop\Steller25Nov\TagTesting25Nov2013\M9.DSG	11-1-2013	14:54:10	48461.000000	4846.100000	49820.743257	20.000000
C:\Users\cware\Desktop\Steller25Nov\TagTesting25Nov2013\M9.DSG	11-1-2013	14:54:10	48462.000000	4846.200000	49816.859757	20.000000
C:\Users\cware\Desktop\Steller25Nov\TagTesting25Nov2013\M9.DSG	11-1-2013	14:54:10	48463.000000	4846.300000	49819.672307	20.000000
C:\Users\cware\Desktop\Steller25Nov\TagTesting25Nov2013\M9.DSG	11-1-2013	14:54:10	48464.000000	4846.400000	49818.427727	20.000000
C:\Users\cware\Desktop\Steller25Nov\TagTesting25Nov2013\M9.DSG	11-1-2013	14:54:10	48465.000000	4846.500000	49815.316669	20.000000
C:\Users\cware\Desktop\Steller25Nov\TagTesting25Nov2013\M9.DSG	11-1-2013	14:54:10	48466.000000	4846.600000	49818.478125	20.000000
C:\Users\cware\Desktop\Steller25Nov\TagTesting25Nov2013\M9.DSG	11-1-2013	14:54:10	48467.000000	4846.700000	49820.643977	20.000000
C:\Users\cware\Desktop\Steller25Nov\TagTesting25Nov2013\M9.DSG	11-1-2013	14:54:10	48468.000000	4846.800000	49818.378649	20.000000
C:\Users\cware\Desktop\Steller25Nov\TagTesting25Nov2013\M9.DSG	11-1-2013	14:54:10	48469.000000	4846.900000	49834.159471	20.000000
C:\Users\cware\Desktop\Steller25Nov\TagTesting25Nov2013\M9.DSG	11-1-2013	14:54:10	48470.000000	4847.000000	49838.639704	20.000000
C:\Users\cware\Desktop\Steller25Nov\TagTesting25Nov2013\M9.DSG	11-1-2013	14:54:10	48471.000000	4847.100000	49859.149931	20.000000
C:\Users\cware\Desktop\Steller25Nov\TagTesting25Nov2013\M9.DSG	11-1-2013	14:54:10	48472.000000	4847.200000	49867.687665	20.000000
C:\Users\cware\Desktop\Steller25Nov\TagTesting25Nov2013\M9.DSG	11-1-2013	14:54:10	48473.000000	4847.300000	49879.958670	20.000000
C:\Users\cware\Desktop\Steller25Nov\TagTesting25Nov2013\M9.DSG	11-1-2013	14:54:10	48474.000000	4847.400000	49867.786752	20.000000
C:\Users\cware\Desktop\Steller25Nov\TagTesting25Nov2013\M9.DSG	11-1-2013	14:54:10	48475.000000	4847.500000	49842.671912	20.000000
C:\Users\cware\Desktop\Steller25Nov\TagTesting25Nov2013\M9.DSG	11-1-2013	14:54:10	48476.000000	4847.600000	49831.022884	20.000000
C:\Users\cware\Desktop\Steller25Nov\TagTesting25Nov2013\M9.DSG	11-1-2013	14:54:10	48477.000000	4847.700000	49833.686276	20.000000
C:\Users\cware\Desktop\Steller25Nov\TagTesting25Nov2013\M9.DSG	11-1-2013	14:54:10	48478.000000	4847.800000	49832.217882	20.000000
C:\Users\cware\Desktop\Steller25Nov\TagTesting25Nov2013\M9.DSG	11-1-2013	14:54:10	48479.000000	4847.900000	49838.415742	20.000000
C:\Users\cware\Desktop\Steller25Nov\TagTesting25Nov2013\M9.DSG	11-1-2013	14:54:10	48480.000000	4848.000000	49850.786241	20.000000
C:\Users\cware\Desktop\Steller25Nov\TagTesting25Nov2013\M9.DSG	11-1-2013	14:54:10	48481.000000	4848.100000	49856.037928	20.000000
C:\Users\cware\Desktop\Steller25Nov\TagTesting25Nov2013\M9.DSG	11-1-2013	14:54:10	48482.000000	4848.200000	49857.929617	20.000000
C:\Users\cware\Desktop\Steller25Nov\TagTesting25Nov2013\M9.DSG	11-1-2013	14:54:10	48483.000000	4848.300000	49848.197321	20.000000
C:\Users\cware\Desktop\Steller25Nov\TagTesting25Nov2013\M9.DSG	11-1-2013	14:54:10	48484.000000	4848.400000	49849.790261	20.000000
C:\Users\cware\Desktop\Steller25Nov\TagTesting25Nov2013\M9.DSG	11-1-2013	14:54:10	48485.000000	4848.500000	49844.338808	20.000000
C:\Users\cware\Desktop\Steller25Nov\TagTesting25Nov2013\M9.DSG	11-1-2013	14:54:10	48486.000000	4848.600000	49845.807402	20.000000
C:\Users\cware\Desktop\Steller25Nov\TagTesting25Nov2013\M9.DSG	11-1-2013	14:54:10	48487.000000	4848.700000	49844.039771	20.000000
C:\Users\cware\Desktop\Steller25Nov\TagTesting25Nov2013\M9.DSG	11-1-2013	14:54:10	48488.000000	4848.800000	49844.188832	20.000000
C:\Users\cware\Desktop\Steller25Nov\TagTesting25Nov2013\M9.DSG	11-1-2013	14:54:10	48489.000000	4848.900000	49839.534297	20.000000
C:\Users\cware\Desktop\Steller25Nov\TagTesting25Nov2013\M9.DSG	11-1-2013	14:54:10	48490.000000	4849.000000	49847.325686	20.000000
C:\Users\cware\Desktop\Steller25Nov\TagTesting25Nov2013\M9.DSG	11-1-2013	14:54:10	48491.000000	4849.100000	49848.047560	20.000000
C:\Users\cware\Desktop\Steller25Nov\TagTesting25Nov2013\M9.DSG	11-1-2013	14:54:10	48492.000000	4849.200000	49852.776650	20.000000
C:\Users\cware\Desktop\Steller25Nov\TagTesting25Nov2013\M9.DSG	11-1-2013	14:54:10	48493.000000	4849.300000	49858.775652	20.000000
C:\Users\cware\Desktop\Steller25Nov\TagTesting25Nov2013\M9.DSG	11-1-2013	14:54:10	48494.000000	4849.400000	49876.224187	20.000000
C:\Users\cware\Desktop\Steller25Nov\TagTesting25Nov2013\M9.DSG	11-1-2013	14:54:10	48495.000000	4849.500000	49890.636302	20.000000
C:\Users\cware\Desktop\Steller25Nov\TagTesting25Nov2013\M9.DSG	11-1-2013	14:54:10	48496.000000	4849.600000	49898.701012	20.000000
C:\Users\cware\Desktop\Steller25Nov\TagTesting25Nov2013\M9.DSG	11-1-2013	14:54:10	48497.000000	4849.700000	49905.023256	20.000000
C:\Users\cware\Desktop\Steller25Nov\TagTesting25Nov2013\M9.DSG	11-1-2013	14:54:10	48498.000000	4849.800000	49887.574650	20.000000
C:\Users\cware\Desktop\Steller25Nov\TagTesting25Nov2013\M9.DSG	11-1-2013	14:54:10	48499.000000	4849.900000	49857.954547	20.000000
C:\Users\cware\Desktop\Steller25Nov\TagTesting25Nov2013\M9.DSG	11-1-2013	14:54:10	48500.000000	4850.000000	49845.558601	20.000000
C:\Users\cware\Desktop\Steller25Nov\TagTesting25Nov2013\M9.DSG	11-1-2013	14:54:10	48501.000000	4850.100000	49850.760624	20.000000
C:\Users\cware\Desktop\Steller25Nov\TagTesting25Nov2013\M9.DSG	11-1-2013	14:54:10	48502.000000	4850.200000	49847.500098	20.000000
C:\Users\cware\Desktop\Steller25Nov\TagTesting25Nov2013\M9.DSG	11-1-2013	14:54:10	48503.000000	4850.300000	49850.063672	20.000000
C:\Users\cware\Desktop\Steller25Nov\TagTesting25Nov2013\M9.DSG	11-1-2013	14:54:10	48504.000000	4850.400000	49849.689718	20.000000
C:\Users\cware\Desktop\Steller25Nov\TagTesting25Nov2013\M9.DSG	11-1-2013	14:54:10	48505.000000	4850.500000	49849.216465	20.000000
C:\Users\cware\Desktop\Steller25Nov\TagTesting25Nov2013\M9.DSG	11-1-2013	14:54:10	48506.000000	4850.600000	49847.622769	20.000000
C:\Users\cware\Desktop\Steller25Nov\TagTesting25Nov2013\M9.DSG	11-1-2013	14:54:10	48507.000000	4850.700000	49847.274519	20.000000
C:\Users\cware\Desktop\Steller25Nov\TagTesting25Nov2013\M9.DSG	11-1-2013	14:54:10	48508.000000	4850.800000	49848.942219	20.000000
C:\Users\cware\Desktop\Steller25Nov\TagTesting25Nov2013\M9.DSG	11-1-2013	14:54:10	48509.000000	4850.900000	49846.303709	20.000000
C:\Users\cware\Desktop\Steller25Nov\TagTesting25Nov2013\M9.DSG	11-1-2013	14:54:10	48510.000000	4851.000000	49844.063468	20.000000
C:\Users\cware\Desktop\Steller25Nov\TagTesting25Nov2013\M9.DSG	11-1-2013	14:54:10	48511.000000	4851.100000	49842.595180	20.000000
C:\Users\cware\Desktop\Steller25Nov\TagTesting25Nov2013\M9.DSG	11-1-2013	14:54:10	48512.000000	4851.200000	49840.255279	20.000000
C:\Users\cware\Desktop\Steller25Nov\TagTesting25Nov2013\M9.DSG	11-1-2013	14:54:10	48513.000000	4851.300000	49844.412952	20.000000
C:\Users\cware\Desktop\Steller25Nov\TagTesting25Nov2013\M9.DSG	11-1-2013	14:54:10	48514.000000	4851.400000	49846.106164	20.000000
C:\Users\cware\Desktop\Steller25Nov\TagTesting25Nov2013\M9.DSG	11-1-2013	14:54:10	48515.000000	4851.500000	49842.621653	20.000000
C:\Users\cware\Desktop\Steller25Nov\TagTesting25Nov2013\M9.DSG	11-1-2013	14:54:10	48516.000000	4851.600000	49846.604447	20.000000
C:\Users\cware\Desktop\Steller25Nov\TagTesting25Nov2013\M9.DSG	11-1-2013	14:54:10	48517.000000	4851.700000	49849.442128	20.000000
C:\Users\cware\Desktop\Steller25Nov\TagTesting25Nov2013\M9.DSG	11-1-2013	14:54:10	48518.000000	4851.800000	49853.374877	20.000000
C:\Users\cware\Desktop\Steller25Nov\TagTesting25Nov2013\M9.DSG	11-1-2013	14:54:10	48519.000000	4851.900000	49860.468925	20.000000
C:\Users\cware\Desktop\Steller25Nov\TagTesting25Nov2013\M9.DSG	11-1-2013	14:54:10	48520.000000	4852.000000	49873.014007	20.000000
C:\Users\cware\Desktop\Steller25Nov\TagTesting25Nov2013\M9.DSG	11-1-2013	14:54:10	48521.000000	4852.100000	49882.049329	20.000000
C:\Users\cware\Desktop\Steller25Nov\TagTesting25Nov2013\M9.DSG	11-1-2013	14:54:10	48522.000000	4852.200000	49881.153236	20.000000
C:\Users\cware\Desktop\Steller25Nov\TagTesting25Nov2013\M9.DSG	11-1-2013	14:54:10	48523.000000	4852.300000	49874.955626	20.000000
C:\Users\cware\Desktop\Steller25Nov\TagTesting25Nov2013\M9.DSG	11-1-2013	14:54:10	48524.000000	4852.400000	49850.338597	20.000000
C:\Users\cware\Desktop\Steller25Nov\TagTesting25Nov2013\M9.DSG	11-1-2013	14:54:10	48525.000000	4852.500000	49827.239821	20.000000
C:\Users\cware\Desktop\Steller25Nov\TagTesting25Nov2013\M9.DSG	11-1-2013	14:54:10	48526.000000	4852.600000	49820.618951	20.000000
C:\Users\cware\Desktop\Steller25Nov\TagTesting25Nov2013\M9.DSG	11-1-2013	14:54:10	48527.000000	4852.700000	49822.162087	20.000000
C:\Users\cware\Desktop\Steller25Nov\TagTesting25Nov2013\M9.DSG	11-1-2013	14:54:10	48528.000000	4852.800000	49820.569142	20.000000
C:\Users\cware\Desktop\Steller25Nov\TagTesting25Nov2013\M9.DSG	11-1-2013	14:54:10	48529.000000	4852.900000	49823.779953	20.000000
C:\Users\cware\Desktop\Steller25Nov\TagTesting25Nov2013\M9.DSG	11-1-2013	14:54:10	48530.000000	4853.000000	49824.252811	20.000000
C:\Users\cware\Desktop\Steller25Nov\TagTesting25Nov2013\M9.DSG	11-1-2013	14:54:10	48531.000000	4853.100000	49822.112283	20.000000
C:\Users\cware\Desktop\Steller25Nov\TagTesting25Nov2013\M9.DSG	11-1-2013	14:54:10	48532.000000	4853.200000	49819.622599	20.000000
C:\Users\cware\Desktop\Steller25Nov\TagTesting25Nov2013\M9.DSG	11-1-2013	14:54:10	48533.000000	4853.300000	49818.999730	20.000000
C:\Users\cware\Desktop\Steller25Nov\TagTesting25Nov2013\M9.DSG	11-1-2013	14:54:10	48534.000000	4853.400000	49815.714042	20.000000
C:\Users\cware\Desktop\Steller25Nov\TagTesting25Nov2013\M9.DSG	11-1-2013	14:54:10	48535.000000	4853.500000	49812.029866	20.000000
C:\Users\cware\Desktop\Steller25Nov\TagTesting25Nov2013\M9.DSG	11-1-2013	14:54:10	48536.000000	4853.600000	49813.299237	20.000000
C:\Users\cware\Desktop\Steller25Nov\TagTesting25Nov2013\M9.DSG	11-1-2013	14:54:10	48537.000000	4853.700000	49805.432992	20.000000
C:\Users\cware\Desktop\Steller25Nov\TagTesting25Nov2013\M9.DSG	11-1-2013	14:54:10	48538.000000	4853.800000	49798.812283	20.000000
C:\Users\cware\Desktop\Steller25Nov\TagTesting25Nov2013\M9.DSG	11-1-2013	14:54:10	48539.000000	4853.900000	49797.194548	20.000000
C:\Users\cware\Desktop\Steller25Nov\TagTesting25Nov2013\M9.DSG	11-1-2013	14:54:10	48540.000000	4854.000000	49791.294944	20.000000
C:\Users\cware\Desktop\Steller25Nov\TagTesting25Nov2013\M9.DSG	11-1-2013	14:54:10	48541.000000	4854.100000	49789.976185	20.000000
C:\Users\cware\Desktop\Steller25Nov\TagTesting25Nov2013\M9.DSG	11-1-2013	14:54:10	48542.000000	4854.200000	49792.117111	20.000000
C:\Users\cware\Desktop\Steller25Nov\TagTesting25Nov2013\M9.DSG	11-1-2013	14:54:10	48543.000000	4854.300000	49798.091244	20.000000
C:\Users\cware\Desktop\Steller25Nov\TagTesting25Nov2013\M9.DSG	11-1-2013	14:54:10	48544.000000	4854.400000	49807.301619	20.000000
C:\Users\cware\Desktop\Steller25Nov\TagTesting25Nov2013\M9.DSG	11-1-2013	14:54:10	48545.000000	4854.500000	49820.717457	20.000000
C:\Users\cware\Desktop\Steller25Nov\TagTesting25Nov2013\M9.DSG	11-1-2013	14:54:10	48546.000000	4854.600000	49832.416543	20.000000
C:\Users\cware\Desktop\Steller25Nov\TagTesting25Nov2013\M9.DSG	11-1-2013	14:54:10	48547.000000	4854.700000	49847.625401	20.000000
C:\Users\cware\Desktop\Steller25Nov\TagTesting25Nov2013\M9.DSG	11-1-2013	14:54:10	48548.000000	4854.800000	49853.824130	20.000000
C:\Users\cware\Desktop\Steller25Nov\TagTesting25Nov2013\M9.DSG	11-1-2013	14:54:10	48549.000000	4854.900000	49859.748001	20.000000
C:\Users\cware\Desktop\Steller25Nov\TagTesting25Nov2013\M9.DSG	11-1-2013	14:54:10	48550.000000	4855.000000	49846.705615	20.000000
C:\Users\cware\Desktop\Steller25Nov\TagTesting25Nov2013\M9.DSG	11-1-2013	14:54:10	48551.000000	4855.100000	49821.142688	20.000000
C:\Users\cware\Desktop\Steller25Nov\TagTesting25Nov2013\M9.DSG	11-1-2013	14:54:10	48552.000000	4855.200000	49808.224307	20.000000
C:\Users\cware\Desktop\Steller25Nov\TagTesting25Nov2013\M9.DSG	11-1-2013	14:54:10	48553.000000	4855.300000	49810.639016	20.000000
C:\Users\cware\Desktop\Steller25Nov\TagTesting25Nov2013\M9.DSG	11-1-2013	14:54:10	48554.000000	4855.400000	49808.946346	20.000000
C:\Users\cware\Desktop\Steller25Nov\TagTesting25Nov2013\M9.DSG	11-1-2013	14:54:10	48555.000000	4855.500000	49809.668268	20.000000
C:\Users\cware\Desktop\Steller25Nov\TagTesting25Nov2013\M9.DSG	11-1-2013	14:54:10	48556.000000	4855.600000	49821.018543	20.000000
C:\Users\cware\Desktop\Steller25Nov\TagTesting25Nov2013\M9.DSG	11-1-2013	14:54:10	48557.000000	4855.700000	49820.844376	20.000000
C:\Users\cware\Desktop\Steller25Nov\TagTesting25Nov2013\M9.DSG	11-1-2013	14:54:10	48558.000000	4855.800000	49827.664095	20.000000
C:\Users\cware\Desktop\Steller25Nov\TagTesting25Nov2013\M9.DSG	11-1-2013	14:54:10	48559.000000	4855.900000	49827.788624	20.000000
C:\Users\cware\Desktop\Steller25Nov\TagTesting25Nov2013\M9.DSG	11-1-2013	14:54:10	48560.000000	4856.000000	49829.082973	20.000000
C:\Users\cware\Desktop\Steller25Nov\TagTesting25Nov2013\M9.DSG	11-1-2013	14:54:10	48561.000000	4856.100000	49825.772551	20.000000
C:\Users\cware\Desktop\Steller25Nov\TagTesting25Nov2013\M9.DSG	11-1-2013	14:54:10	48562.000000	4856.200000	49826.643228	20.000000
C:\Users\cware\Desktop\Steller25Nov\TagTesting25Nov2013\M9.DSG	11-1-2013	14:54:10	48563.000000	4856.300000	49823.830473	20.000000
C:\Users\cware\Desktop\Steller25Nov\TagTesting25Nov2013\M9.DSG	11-1-2013	14:54:10	48564.000000	4856.400000	49822.212743	20.000000
C:\Users\cware\Desktop\Steller25Nov\TagTesting25Nov2013\M9.DSG	11-1-2013	14:54:10	48565.000000	4856.500000	49818.853146	20.000000
C:\Users\cware\Desktop\Steller25Nov\TagTesting25Nov2013\M9.DSG	11-1-2013	14:54:10	48566.000000	4856.600000	49819.775056	20.000000
C:\Users\cware\Desktop\Steller25Nov\TagTesting25Nov2013\M9.DSG	11-1-2013	14:54:10	48567.000000	4856.700000	49820.646205	20.000000
C:\Users\cware\Desktop\Steller25Nov\TagTesting25Nov2013\M9.DSG	11-1-2013	14:54:10	48568.000000	4856.800000	49825.574847	20.000000
C:\Users\cware\Desktop\Steller25Nov\TagTesting25Nov2013\M9.DSG	11-1-2013	14:54:10	48569.000000	4856.900000	49845.363324	20.000000
C:\Users\cware\Desktop\Steller25Nov\TagTesting25Nov2013\M9.DSG	11-1-2013	14:54:10	48570.000000	4857.000000	49860.745804	20.000000
C:\Users\cware\Desktop\Steller25Nov\TagTesting25Nov2013\M9.DSG	11-1-2013	14:54:10	48571.000000	4857.100000	49870.453756	20.000000
C:\Users\cware\Desktop\Steller25Nov\TagTesting25Nov2013\M9.DSG	11-1-2013	14:54:10	48572.000000	4857.200000	49878.468531	20.000000
C:\Users\cware\Desktop\Steller25Nov\TagTesting25Nov2013\M9.DSG	11-1-2013	14:54:10	48573.000000	4857.300000	49873.092231	20.000000
C:\Users\cware\Desktop\Steller25Nov\TagTesting25Nov2013\M9.DSG	11-1-2013	14:54:10	48574.000000	4857.400000	49849.968616	20.000000
C:\Users\cware\Desktop\Steller25Nov\TagTesting25Nov2013\M9.DSG	11-1-2013	14:54:10	48575.000000	4857.500000	49841.381156	20.000000
C:\Users\cware\Desktop\Steller25Nov\TagTesting25Nov2013\M9.DSG	11-1-2013	14:54:10	48576.000000	4857.600000	49841.480785	20.000000
C:\Users\cware\Desktop\Steller25Nov\TagTesting25Nov2013\M9.DSG	11-1-2013	14:54:10	48577.000000	4857.700000	49841.206937	20.000000
C:\Users\cware\Desktop\Steller25Nov\TagTesting25Nov2013\M9.DSG	11-1-2013	14:54:10	48578.000000	4857.800000	49849.521054	20.000000
C:\Users\cware\Desktop\Steller25Nov\TagTesting25Nov2013\M9.DSG	11-1-2013	14:54:10	48579.000000	4857.900000	49851.163545	20.000000
C:\Users\cware\Desktop\Steller25Nov\TagTesting25Nov2013\M9.DSG	11-1-2013	14:54:10	48580.000000	4858.000000	49860.074491	20.000000
C:\Users\cware\Desktop\Steller25Nov\TagTesting25Nov2013\M9.DSG	11-1-2013	14:54:10	48581.000000	4858.100000	49865.874305	20.000000
C:\Users\cware\Desktop\Steller25Nov\TagTesting25Nov2013\M9.DSG	11-1-2013	14:54:10	48582.000000	4858.200000	49862.464349	20.000000
C:\Users\cware\Desktop\Steller25Nov\TagTesting25Nov2013\M9.DSG	11-1-2013	14:54:10	48583.000000	4858.300000	49867.915423	20.000000
C:\Users\cware\Desktop\Steller25Nov\TagTesting25Nov2013\M9.DSG	11-1-2013	14:54:10	48584.000000	4858.400000	49863.385167	20.000000
C:\Users\cware\Desktop\Steller25Nov\TagTesting25Nov2013\M9.DSG	11-1-2013	14:54:10	48585.000000	4858.500000	49865.003308	20.000000
C:\Users\cware\Desktop\Steller25Nov\TagTesting25Nov2013\M9.DSG	11-1-2013	14:54:10	48586.000000	4858.600000	49866.048682	20.000000
C:\Users\cware\Desktop\Steller25Nov\TagTesting25Nov2013\M9.DSG	11-1-2013	14:54:10	48587.000000	4858.700000	49863.659077	20.000000
C:\Users\cware\Desktop\Steller25Nov\TagTesting25Nov2013\M9.DSG	11-1-2013	14:54:10	48588.000000	4858.800000	49860.771653	20.000000
C:\Users\cware\Desktop\Steller25Nov\TagTesting25Nov2013\M9.DSG	11-1-2013	14:54:10	48589.000000	4858.900000	49857.560812	20.000000
C:\Users\cware\Desktop\Steller25Nov\TagTesting25Nov2013\M9.DSG	11-1-2013	14:54:10	48590.000000	4859.000000	49860.349136	20.000000
C:\Users\cware\Desktop\Steller25Nov\TagTesting25Nov2013\M9.DSG	11-1-2013	14:54:10	48591.000000	4859.100000	49862.190951	20.000000
C:\Users\cware\Desktop\Steller25Nov\TagTesting25Nov2013\M9.DSG	11-1-2013	14:54:10	48592.000000	4859.200000	49865.601029	20.000000
C:\Users\cware\Desktop\Steller25Nov\TagTesting25Nov2013\M9.DSG	11-1-2013	14:54:10	48593.000000	4859.300000	49881.730514	20.000000
C:\Users\cware\Desktop\Steller25Nov\TagTesting25Nov2013\M9.DSG	11-1-2013	14:54:10	48594.000000	4859.400000	49891.014633	20.000000
C:\Users\cware\Desktop\Steller25Nov\TagTesting25Nov2013\M9.DSG	11-1-2013	14:54:10	48595.000000	4859.500000	49908.214632	20.000000
C:\Users\cware\Desktop\Steller25Nov\TagTesting25Nov2013\M9.DSG	11-1-2013	14:54:10	48596.000000	4859.600000	49909.085904	20.000000
C:\Users\cware\Desktop\Steller25Nov\TagTesting25Nov2013\M9.DSG	11-1-2013	14:54:10	48597.000000	4859.700000	49907.492894	20.000000
C:\Users\cware\Desktop\Steller25Nov\TagTesting25Nov2013\M9.DSG	11-1-2013	14:54:10	48598.000000	4859.800000	49891.961051	20.000000
C:\Users\cware\Desktop\Steller25Nov\TagTesting25Nov2013\M9.DSG	11-1-2013	14:54:10	48599.000000	4859.900000	49876.852292	20.000000
C:\Users\cware\Desktop\Steller25Nov\TagTesting25Nov2013\M9.DSG	11-1-2013	14:54:10	48600.000000	4860.000000	49875.284020	20.000000
C:\Users\cware\Desktop\Steller25Nov\TagTesting25Nov2013\M9.DSG	11-1-2013	14:54:10	48601.000000	4860.100000	49879.540628	20.000000
C:\Users\cware\Desktop\Steller25Nov\TagTesting25Nov2013\M9.DSG	11-1-2013	14:54:10	48602.000000	4860.200000	49879.590362	20.000000
C:\Users\cware\Desktop\Steller25Nov\TagTesting25Nov2013\M9.DSG	11-1-2013	14:54:10	48603.000000	4860.300000	49887.281821	20.000000
C:\Users\cware\Desktop\Steller25Nov\TagTesting25Nov2013\M9.DSG	11-1-2013	14:54:10	48604.000000	4860.400000	49892.906930	20.000000
C:\Users\cware\Desktop\Steller25Nov\TagTesting25Nov2013\M9.DSG	11-1-2013	14:54:10	48605.000000	4860.500000	49889.497066	20.000000
C:\Users\cware\Desktop\Steller25Nov\TagTesting25Nov2013\M9.DSG	11-1-2013	14:54:10	48606.000000	4860.600000	49891.712381	20.000000
C:\Users\cware\Desktop\Steller25Nov\TagTesting25Nov2013\M9.DSG	11-1-2013	14:54:10	48607.000000	4860.700000	49893.380178	20.000000
C:\Users\cware\Desktop\Steller25Nov\TagTesting25Nov2013\M9.DSG	11-1-2013	14:54:10	48608.000000	4860.800000	49888.102957	20.000000
C:\Users\cware\Desktop\Steller25Nov\TagTesting25Nov2013\M9.DSG	11-1-2013	14:54:10	48609.000000	4860.900000	49889.845501	20.000000
C:\Users\cware\Desktop\Steller25Nov\TagTesting25Nov2013\M9.DSG	11-1-2013	14:54:10	48610.000000	4861.000000	49891.040368	20.000000
C:\Users\cware\Desktop\Steller25Nov\TagTesting25Nov2013\M9.DSG	11-1-2013	14:54:10	48611.000000	4861.100000	49887.729789	20.000000
C:\Users\cware\Desktop\Steller25Nov\TagTesting25Nov2013\M9.DSG	11-1-2013	14:54:10	48612.000000	4861.200000	49880.760155	20.000000
C:\Users\cware\Desktop\Steller25Nov\TagTesting25Nov2013\M9.DSG	11-1-2013	14:54:10	48613.000000	4861.300000	49884.170417	20.000000
C:\Users\cware\Desktop\Steller25Nov\TagTesting25Nov2013\M9.DSG	11-1-2013	14:54:10	48614.000000	4861.400000	49888.625921	20.000000
C:\Users\cware\Desktop\Steller25Nov\TagTesting25Nov2013\M9.DSG	11-1-2013	14:54:10	48615.000000	4861.500000	49901.270782	20.000000
C:\Users\cware\Desktop\Steller25Nov\TagTesting25Nov2013\M9.DSG	11-1-2013	14:54:10	48616.000000	4861.600000	49917.474735	20.000000
C:\Users\cware\Desktop\Steller25Nov\TagTesting25Nov2013\M9.DSG	11-1-2013	14:54:10	48617.000000	4861.700000	49928.103309	20.000000
C:\Users\cware\Desktop\Steller25Nov\TagTesting25Nov2013\M9.DSG	11-1-2013	14:54:10	48618.000000	4861.800000	49928.476739	20.000000
C:\Users\cware\Desktop\Steller25Nov\TagTesting25Nov2013\M9.DSG	11-1-2013	14:54:10	48619.000000	4861.900000	49913.816286	20.000000
C:\Users\cware\Desktop\Steller25Nov\TagTesting25Nov2013\M9.DSG	11-1-2013	14:54:10	48620.000000	4862.000000	49893.579875	20.000000
C:\Users\cware\Desktop\Steller25Nov\TagTesting25Nov2013\M9.DSG	11-1-2013	14:54:10	48621.000000	4862.100000	49882.403905	20.000000
C:\Users\cware\Desktop\Steller25Nov\TagTesting25Nov2013\M9.DSG	11-1-2013	14:54:10	48622.000000	4862.200000	49882.154846	20.000000
C:\Users\cware\Desktop\Steller25Nov\TagTesting25Nov2013\M9.DSG	11-1-2013	14:54:10	48623.000000	4862.300000	49880.885441	20.000000
C:\Users\cware\Desktop\Steller25Nov\TagTesting25Nov2013\M9.DSG	11-1-2013	14:54:10	48624.000000	4862.400000	49887.058546	20.000000
C:\Users\cware\Desktop\Steller25Nov\TagTesting25Nov2013\M9.DSG	11-1-2013	14:54:10	48625.000000	4862.500000	49888.924958	20.000000
C:\Users\cware\Desktop\Steller25Nov\TagTesting25Nov2013\M9.DSG	11-1-2013	14:54:10	48626.000000	4862.600000	49889.397843	20.000000
C:\Users\cware\Desktop\Steller25Nov\TagTesting25Nov2013\M9.DSG	11-1-2013	14:54:10	48627.000000	4862.700000	49888.078564	20.000000
C:\Users\cware\Desktop\Steller25Nov\TagTesting25Nov2013\M9.DSG	11-1-2013	14:54:10	48628.000000	4862.800000	49886.012700	20.000000
C:\Users\cware\Desktop\Steller25Nov\TagTesting25Nov2013\M9.DSG	11-1-2013	14:54:10	48629.000000	4862.900000	49880.287546	20.000000
C:\Users\cware\Desktop\Steller25Nov\TagTesting25Nov2013\M9.DSG	11-1-2013	14:54:10	48630.000000	4863.000000	49880.710824	20.000000
C:\Users\cware\Desktop\Steller25Nov\TagTesting25Nov2013\M9.DSG	11-1-2013	14:54:10	48631.000000	4863.100000	49877.474899	20.000000
C:\Users\cware\Desktop\Steller25Nov\TagTesting25Nov2013\M9.DSG	11-1-2013	14:54:10	48632.000000	4863.200000	49869.335932	20.000000
C:\Users\cware\Desktop\Steller25Nov\TagTesting25Nov2013\M9.DSG	11-1-2013	14:54:10	48633.000000	4863.300000	49863.362672	20.000000
C:\Users\cware\Desktop\Steller25Nov\TagTesting25Nov2013\M9.DSG	11-1-2013	14:54:10	48634.000000	4863.400000	49867.146115	20.000000
C:\Users\cware\Desktop\Steller25Nov\TagTesting25Nov2013\M9.DSG	11-1-2013	14:54:10	48635.000000	4863.500000	49876.679608	20.000000
C:\Users\cware\Desktop\Steller25Nov\TagTesting25Nov2013\M9.DSG	11-1-2013	14:54:10	48636.000000	4863.600000	49884.420631	20.000000
C:\Users\cware\Desktop\Steller25Nov\TagTesting25Nov2013\M9.DSG	11-1-2013	14:54:10	48637.000000	4863.700000	49898.832639	20.000000
C:\Users\cware\Desktop\Steller25Nov\TagTesting25Nov2013\M9.DSG	11-1-2013	14:54:10	48638.000000	4863.800000	49904.109795	20.000000
C:\Users\cware\Desktop\Steller25Nov\TagTesting25Nov2013\M9.DSG	11-1-2013	14:54:10	48639.000000	4863.900000	49909.063027	20.000000
C:\Users\cware\Desktop\Steller25Nov\TagTesting25Nov2013\M9.DSG	11-1-2013	14:54:10	48640.000000	4864.000000	49906.325092	20.000000
C:\Users\cware\Desktop\Steller25Nov\TagTesting25Nov2013\M9.DSG	11-1-2013	14:54:10	48641.000000	4864.100000	49890.469464	20.000000
C:\Users\cware\Desktop\Steller25Nov\TagTesting25Nov2013\M9.DSG	11-1-2013	14:54:10	48642.000000	4864.200000	49868.689978	20.000000
C:\Users\cware\Desktop\Steller25Nov\TagTesting25Nov2013\M9.DSG	11-1-2013	14:54:10	48643.000000	4864.300000	49871.278548	20.000000
C:\Users\cware\Desktop\Steller25Nov\TagTesting25Nov2013\M9.DSG	11-1-2013	14:54:10	48644.000000	4864.400000	49873.668280	20.000000
C:\Users\cware\Desktop\Steller25Nov\TagTesting25Nov2013\M9.DSG	11-1-2013	14:54:10	48645.000000	4864.500000	49875.684660	20.000000
C:\Users\cware\Desktop\Steller25Nov\TagTesting25Nov2013\M9.DSG	11-1-2013	14:54:10	48646.000000	4864.600000	49883.574998	20.000000
C:\Users\cware\Desktop\Steller25Nov\TagTesting25Nov2013\M9.DSG	11-1-2013	14:54:10	48647.000000	4864.700000	49880.090014	20.000000
C:\Users\cware\Desktop\Steller25Nov\TagTesting25Nov2013\M9.DSG	11-1-2013	14:54:10	48648.000000	4864.800000	49884.521048	20.000000
C:\Users\cware\Desktop\Steller25Nov\TagTesting25Nov2013\M9.DSG	11-1-2013	14:54:10	48649.000000	4864.900000	49884.844722	20.000000
C:\Users\cware\Desktop\Steller25Nov\TagTesting25Nov2013\M9.DSG	11-1-2013	14:54:10	48650.000000	4865.000000	49878.173955	20.000000
C:\Users\cware\Desktop\Steller25Nov\TagTesting25Nov2013\M9.DSG	11-1-2013	14:54:10	48651.000000	4865.100000	49877.651275	20.000000
C:\Users\cware\Desktop\Steller25Nov\TagTesting25Nov2013\M9.DSG	11-1-2013	14:54:10	48652.000000	4865.200000	49877.950002	20.000000
C:\Users\cware\Desktop\Steller25Nov\TagTesting25Nov2013\M9.DSG	11-1-2013	14:54:10	48653.000000	4865.300000	49875.859006	20.000000
C:\Users\cware\Desktop\Steller25Nov\TagTesting25Nov2013\M9.DSG	11-1-2013	14:54:10	48654.000000	4865.400000	49867.644884	20.000000
C:\Users\cware\Desktop\Steller25Nov\TagTesting25Nov2013\M9.DSG	11-1-2013	14:54:10	48655.000000	4865.500000	49869.238157	20.000000
C:\Users\cware\Desktop\Steller25Nov\TagTesting25Nov2013\M9.DSG	11-1-2013	14:54:10	48656.000000	4865.600000	49862.094706	20.000000
C:\Users\cware\Desktop\Steller25Nov\TagTesting25Nov2013\M9.DSG	11-1-2013	14:54:10	48657.000000	4865.700000	49864.434183	20.000000
C:\Users\cware\Desktop\Steller25Nov\TagTesting25Nov2013\M9.DSG	11-1-2013	14:54:10	48658.000000	4865.800000	49871.005749	20.000000
C:\Users\cware\Desktop\Steller25Nov\TagTesting25Nov2013\M9.DSG	11-1-2013	14:54:10	48659.000000	4865.900000	49883.102690	20.000000
C:\Users\cware\Desktop\Steller25Nov\TagTesting25Nov2013\M9.DSG	11-1-2013	14:54:10	48660.000000	4866.000000	49894.851319	20.000000
C:\Users\cware\Desktop\Steller25Nov\TagTesting25Nov2013\M9.DSG	11-1-2013	14:54:10	48661.000000	4866.100000	49903.414033	20.000000
C:\Users\cware\Desktop\Steller25Nov\TagTesting25Nov2013\M9.DSG	11-1-2013	14:54:10	48662.000000	4866.200000	49902.343655	20.000000
C:\Users\cware\Desktop\Steller25Nov\TagTesting25Nov2013\M9.DSG	11-1-2013	14:54:10	48663.000000	4866.300000	49895.648172	20.000000
C:\Users\cware\Desktop\Steller25Nov\TagTesting25Nov2013\M9.DSG	11-1-2013	14:54:10	48664.000000	4866.400000	49871.055929	20.000000
C:\Users\cware\Desktop\Steller25Nov\TagTesting25Nov2013\M9.DSG	11-1-2013	14:54:10	48665.000000	4866.500000	49861.497908	20.000000
C:\Users\cware\Desktop\Steller25Nov\TagTesting25Nov2013\M9.DSG	11-1-2013	14:54:10	48666.000000	4866.600000	49867.272739	20.000000
C:\Users\cware\Desktop\Steller25Nov\TagTesting25Nov2013\M9.DSG	11-1-2013	14:54:10	48667.000000	4866.700000	49868.168784	20.000000
C:\Users\cware\Desktop\Steller25Nov\TagTesting25Nov2013\M9.DSG	11-1-2013	14:54:10	48668.000000	4866.800000	49877.154435	20.000000
C:\Users\cware\Desktop\Steller25Nov\TagTesting25Nov2013\M9.DSG	11-1-2013	14:54:10	48669.000000	4866.900000	49880.241009	20.000000
C:\Users\cware\Desktop\Steller25Nov\TagTesting25Nov2013\M9.DSG	11-1-2013	14:54:10	48670.000000	4867.000000	49879.843016	20.000000
C:\Users\cware\Desktop\Steller25Nov\TagTesting25Nov2013\M9.DSG	11-1-2013	14:54:10	48671.000000	4867.100000	49880.042026	20.000000
C:\Users\cware\Desktop\Steller25Nov\TagTesting25Nov2013\M9.DSG	11-1-2013	14:54:10	48672.000000	4867.200000	49878.747940	20.000000
C:\Users\cware\Desktop\Steller25Nov\TagTesting25Nov2013\M9.DSG	11-1-2013	14:54:10	48673.000000	4867.300000	49878.100669	20.000000
C:\Users\cware\Desktop\Steller25Nov\TagTesting25Nov2013\M9.DSG	11-1-2013	14:54:10	48674.000000	4867.400000	49875.387416	20.000000
C:\Users\cware\Desktop\Steller25Nov\TagTesting25Nov2013\M9.DSG	11-1-2013	14:54:10	48675.000000	4867.500000	49871.405002	20.000000
C:\Users\cware\Desktop\Steller25Nov\TagTesting25Nov2013\M9.DSG	11-1-2013	14:54:10	48676.000000	4867.600000	49859.631665	20.000000
C:\Users\cware\Desktop\Steller25Nov\TagTesting25Nov2013\M9.DSG	11-1-2013	14:54:10	48677.000000	4867.700000	49859.631801	20.000000
C:\Users\cware\Desktop\Steller25Nov\TagTesting25Nov2013\M9.DSG	11-1-2013	14:54:10	48678.000000	4867.800000	49859.631814	20.000000
C:\Users\cware\Desktop\Steller25Nov\TagTesting25Nov2013\M9.DSG	11-1-2013	14:54:10	48679.000000	4867.900000	49861.947065	20.000000
C:\Users\cware\Desktop\Steller25Nov\TagTesting25Nov2013\M9.DSG	11-1-2013	14:54:10	48680.000000	4868.000000	49868.120266	20.000000
C:\Users\cware\Desktop\Steller25Nov\TagTesting25Nov2013\M9.DSG	11-1-2013	14:54:10	48681.000000	4868.100000	49878.026823	20.000000
C:\Users\cware\Desktop\Steller25Nov\TagTesting25Nov2013\M9.DSG	11-1-2013	14:54:10	48682.000000	4868.200000	49883.950795	20.000000
C:\Users\cware\Desktop\Steller25Nov\TagTesting25Nov2013\M9.DSG	11-1-2013	14:54:10	48683.000000	4868.300000	49890.522042	20.000000
C:\Users\cware\Desktop\Steller25Nov\TagTesting25Nov2013\M9.DSG	11-1-2013	14:54:10	48684.000000	4868.400000	49873.795359	20.000000
C:\Users\cware\Desktop\Steller25Nov\TagTesting25Nov2013\M9.DSG	11-1-2013	14:54:10	48685.000000	4868.500000	49858.462497	20.000000
C:\Users\cware\Desktop\Steller25Nov\TagTesting25Nov2013\M9.DSG	11-1-2013	14:54:10	48686.000000	4868.600000	49842.831272	20.000000
C:\Users\cware\Desktop\Steller25Nov\TagTesting25Nov2013\M9.DSG	11-1-2013	14:54:10	48687.000000	4868.700000	49842.333391	20.000000
C:\Users\cware\Desktop\Steller25Nov\TagTesting25Nov2013\M9.DSG	11-1-2013	14:54:10	48688.000000	4868.800000	49847.212282	20.000000
C:\Users\cware\Desktop\Steller25Nov\TagTesting25Nov2013\M9.DSG	11-1-2013	14:54:10	48689.000000	4868.900000	49848.108454	20.000000
C:\Users\cware\Desktop\Steller25Nov\TagTesting25Nov2013\M9.DSG	11-1-2013	14:54:10	48690.000000	4869.000000	49854.132121	20.000000
C:\Users\cware\Desktop\Steller25Nov\TagTesting25Nov2013\M9.DSG	11-1-2013	14:54:10	48691.000000	4869.100000	49857.741113	20.000000
C:\Users\cware\Desktop\Steller25Nov\TagTesting25Nov2013\M9.DSG	11-1-2013	14:54:10	48692.000000	4869.200000	49858.463022	20.000000
C:\Users\cware\Desktop\Steller25Nov\TagTesting25Nov2013\M9.DSG	11-1-2013	14:54:10	48693.000000	4869.300000	49858.513027	20.000000
C:\Users\cware\Desktop\Steller25Nov\TagTesting25Nov2013\M9.DSG	11-1-2013	14:54:10	48694.000000	4869.400000	49857.915648	20.000000
C:\Users\cware\Desktop\Steller25Nov\TagTesting25Nov2013\M9.DSG	11-1-2013	14:54:10	48695.000000	4869.500000	49852.513984	20.000000
C:\Users\cware\Desktop\Steller25Nov\TagTesting25Nov2013\M9.DSG	11-1-2013	14:54:10	48696.000000	4869.600000	49842.831726	20.000000
C:\Users\cware\Desktop\Steller25Nov\TagTesting25Nov2013\M9.DSG	11-1-2013	14:54:10	48697.000000	4869.700000	49847.287414	20.000000
C:\Users\cware\Desktop\Steller25Nov\TagTesting25Nov2013\M9.DSG	11-1-2013	14:54:10	48698.000000	4869.800000	49847.262252	20.000000
C:\Users\cware\Desktop\Steller25Nov\TagTesting25Nov2013\M9.DSG	11-1-2013	14:54:10	48699.000000	4869.900000	49840.691097	20.000000
C:\Users\cware\Desktop\Steller25Nov\TagTesting25Nov2013\M9.DSG	11-1-2013	14:54:10	48700.000000	4870.000000	49835.090651	20.000000
C:\Users\cware\Desktop\Steller25Nov\TagTesting25Nov2013\M9.DSG	11-1-2013	14:54:10	48701.000000	4870.100000	49829.540021	20.000000
C:\Users\cware\Desktop\Steller25Nov\TagTesting25Nov2013\M9.DSG	11-1-2013	14:54:10	48702.000000	4870.200000	49827.424314	20.000000
C:\Users\cware\Desktop\Steller25Nov\TagTesting25Nov2013\M9.DSG	11-1-2013	14:54:10	48703.000000	4870.300000	49826.279407	20.000000
C:\Users\cware\Desktop\Steller25Nov\TagTesting25Nov2013\M9.DSG	11-1-2013	14:54:10	48704.000000	4870.400000	49829.092329	20.000000
C:\Users\cware\Desktop\Steller25Nov\TagTesting25Nov2013\M9.DSG	11-1-2013	14:54:10	48705.000000	4870.500000	49843.081357	20.000000
C:\Users\cware\Desktop\Steller25Nov\TagTesting25Nov2013\M9.DSG	11-1-2013	14:54:10	48706.000000	4870.600000	49851.942562	20.000000
C:\Users\cware\Desktop\Steller25Nov\TagTesting25Nov2013\M9.DSG	11-1-2013	14:54:10	48707.000000	4870.700000	49867.374923	20.000000
C:\Users\cware\Desktop\Steller25Nov\TagTesting25Nov2013\M9.DSG	11-1-2013	14:54:10	48708.000000	4870.800000	49868.545171	20.000000
C:\Users\cware\Desktop\Steller25Nov\TagTesting25Nov2013\M9.DSG	11-1-2013	14:54:10	48709.000000	4870.900000	49857.468856	20.000000
C:\Users\cware\Desktop\Steller25Nov\TagTesting25Nov2013\M9.DSG	11-1-2013	14:54:10	48710.000000	4871.000000	49836.933816	20.000000
C:\Users\cware\Desktop\Steller25Nov\TagTesting25Nov2013\M9.DSG	11-1-2013	14:54:10	48711.000000	4871.100000	49823.019963	20.000000
C:\Users\cware\Desktop\Steller25Nov\TagTesting25Nov2013\M9.DSG	11-1-2013	14:54:10	48712.000000	4871.200000	49827.051989	20.000000
C:\Users\cware\Desktop\Steller25Nov\TagTesting25Nov2013\M9.DSG	11-1-2013	14:54:10	48713.000000	4871.300000	49822.621554	20.000000
C:\Users\cware\Desktop\Steller25Nov\TagTesting25Nov2013\M9.DSG	11-1-2013	14:54:10	48714.000000	4871.400000	49825.857684	20.000000
C:\Users\cware\Desktop\Steller25Nov\TagTesting25Nov2013\M9.DSG	11-1-2013	14:54:10	48715.000000	4871.500000	49829.342349	20.000000
C:\Users\cware\Desktop\Steller25Nov\TagTesting25Nov2013\M9.DSG	11-1-2013	14:54:10	48716.000000	4871.600000	49828.272228	20.000000
C:\Users\cware\Desktop\Steller25Nov\TagTesting25Nov2013\M9.DSG	11-1-2013	14:54:10	48717.000000	4871.700000	49825.334611	20.000000
C:\Users\cware\Desktop\Steller25Nov\TagTesting25Nov2013\M9.DSG	11-1-2013	14:54:10	48718.000000	4871.800000	49821.203039	20.000000
C:\Users\cware\Desktop\Steller25Nov\TagTesting25Nov2013\M9.DSG	11-1-2013	14:54:10	48719.000000	4871.900000	49822.123726	20.000000
C:\Users\cware\Desktop\Steller25Nov\TagTesting25Nov2013\M9.DSG	11-1-2013	14:54:10	48720.000000	4872.000000	49820.804735	20.000000
C:\Users\cware\Desktop\Steller25Nov\TagTesting25Nov2013\M9.DSG	11-1-2013	14:54:10	48721.000000	4872.100000	49813.162812	20.000000
C:\Users\cware\Desktop\Steller25Nov\TagTesting25Nov2013\M9.DSG	11-1-2013	14:54:10	48722.000000	4872.200000	49812.490651	20.000000
C:\Users\cware\Desktop\Steller25Nov\TagTesting25Nov2013\M9.DSG	11-1-2013	14:54:10	48723.000000	4872.300000	49813.835184	20.000000
C:\Users\cware\Desktop\Steller25Nov\TagTesting25Nov2013\M9.DSG	11-1-2013	14:54:10	48724.000000	4872.400000	49811.545339	20.000000
C:\Users\cware\Desktop\Steller25Nov\TagTesting25Nov2013\M9.DSG	11-1-2013	14:54:10	48725.000000	4872.500000	49809.778114	20.000000
C:\Users\cware\Desktop\Steller25Nov\TagTesting25Nov2013\M9.DSG	11-1-2013	14:54:10	48726.000000	4872.600000	49816.996859	20.000000
C:\Users\cware\Desktop\Steller25Nov\TagTesting25Nov2013\M9.DSG	11-1-2013	14:54:10	48727.000000	4872.700000	49836.710405	20.000000
C:\Users\cware\Desktop\Steller25Nov\TagTesting25Nov2013\M9.DSG	11-1-2013	14:54:10	48728.000000	4872.800000	49840.568276	20.000000
C:\Users\cware\Desktop\Steller25Nov\TagTesting25Nov2013\M9.DSG	11-1-2013	14:54:10	48729.000000	4872.900000	49845.372775	20.000000
C:\Users\cware\Desktop\Steller25Nov\TagTesting25Nov2013\M9.DSG	11-1-2013	14:54:10	48730.000000	4873.000000	49841.738896	20.000000
C:\Users\cware\Desktop\Steller25Nov\TagTesting25Nov2013\M9.DSG	11-1-2013	14:54:10	48731.000000	4873.100000	49819.362027	20.000000
C:\Users\cware\Desktop\Steller25Nov\TagTesting25Nov2013\M9.DSG	11-1-2013	14:54:10	48732.000000	4873.200000	49796.188778	20.000000
C:\Users\cware\Desktop\Steller25Nov\TagTesting25Nov2013\M9.DSG	11-1-2013	14:54:10	48733.000000	4873.300000	49796.064170	20.000000
C:\Users\cware\Desktop\Steller25Nov\TagTesting25Nov2013\M9.DSG	11-1-2013	14:54:10	48734.000000	4873.400000	49790.165097	20.000000
C:\Users\cware\Desktop\Steller25Nov\TagTesting25Nov2013\M9.DSG	11-1-2013	14:54:10	48735.000000	4873.500000	49795.366982	20.000000
C:\Users\cware\Desktop\Steller25Nov\TagTesting25Nov2013\M9.DSG	11-1-2013	14:54:10	48736.000000	4873.600000	49791.259904	20.000000
C:\Users\cware\Desktop\Steller25Nov\TagTesting25Nov2013\M9.DSG	11-1-2013	14:54:10	48737.000000	4873.700000	49793.773780	20.000000
C:\Users\cware\Desktop\Steller25Nov\TagTesting25Nov2013\M9.DSG	11-1-2013	14:54:10	48738.000000	4873.800000	49788.023512	20.000000
C:\Users\cware\Desktop\Steller25Nov\TagTesting25Nov2013\M9.DSG	11-1-2013	14:54:10	48739.000000	4873.900000	49792.229914	20.000000
C:\Users\cware\Desktop\Steller25Nov\TagTesting25Nov2013\M9.DSG	11-1-2013	14:54:10	48740.000000	4874.000000	49784.339327	20.000000
C:\Users\cware\Desktop\Steller25Nov\TagTesting25Nov2013\M9.DSG	11-1-2013	14:54:10	48741.000000	4874.100000	49786.778321	20.000000
C:\Users\cware\Desktop\Steller25Nov\TagTesting25Nov2013\M9.DSG	11-1-2013	14:54:10	48742.000000	4874.200000	49777.917019	20.000000
C:\Users\cware\Desktop\Steller25Nov\TagTesting25Nov2013\M9.DSG	11-1-2013	14:54:10	48743.000000	4874.300000	49772.541116	20.000000
C:\Users\cware\Desktop\Steller25Nov\TagTesting25Nov2013\M9.DSG	11-1-2013	14:54:10	48744.000000	4874.400000	49763.057583	20.000000
C:\Users\cware\Desktop\Steller25Nov\TagTesting25Nov2013\M9.DSG	11-1-2013	14:54:10	48745.000000	4874.500000	49759.397665	20.000000
C:\Users\cware\Desktop\Steller25Nov\TagTesting25Nov2013\M9.DSG	11-1-2013	14:54:10	48746.000000	4874.600000	49759.946114	20.000000
C:\Users\cware\Desktop\Steller25Nov\TagTesting25Nov2013\M9.DSG	11-1-2013	14:54:10	48747.000000	4874.700000	49760.021306	20.000000
C:\Users\cware\Desktop\Steller25Nov\TagTesting25Nov2013\M9.DSG	11-1-2013	14:54:10	48748.000000	4874.800000	49767.986746	20.000000
C:\Users\cware\Desktop\Steller25Nov\TagTesting25Nov2013\M9.DSG	11-1-2013	14:54:10	48749.000000	4874.900000	49773.761573	20.000000
C:\Users\cware\Desktop\Steller25Nov\TagTesting25Nov2013\M9.DSG	11-1-2013	14:54:10	48750.000000	4875.000000	49780.582206	20.000000
C:\Users\cware\Desktop\Steller25Nov\TagTesting25Nov2013\M9.DSG	11-1-2013	14:54:10	48751.000000	4875.100000	49789.941524	20.000000
C:\Users\cware\Desktop\Steller25Nov\TagTesting25Nov2013\M9.DSG	11-1-2013	14:54:10	48752.000000	4875.200000	49789.294332	20.000000
C:\Users\cware\Desktop\Steller25Nov\TagTesting25Nov2013\M9.DSG	11-1-2013	14:54:10	48753.000000	4875.300000	49772.468359	20.000000
C:\Users\cware\Desktop\Steller25Nov\TagTesting25Nov2013\M9.DSG	11-1-2013	14:54:10	48754.000000	4875.400000	49751.236436	20.000000
C:\Users\cware\Desktop\Steller25Nov\TagTesting25Nov2013\M9.DSG	11-1-2013	14:54:10	48755.000000	4875.500000	49740.533153	20.000000
C:\Users\cware\Desktop\Steller25Nov\TagTesting25Nov2013\M9.DSG	11-1-2013	14:54:10	48756.000000	4875.600000	49739.437701	20.000000
C:\Users\cware\Desktop\Steller25Nov\TagTesting25Nov2013\M9.DSG	11-1-2013	14:54:10	48757.000000	4875.700000	49741.378998	20.000000
C:\Users\cware\Desktop\Steller25Nov\TagTesting25Nov2013\M9.DSG	11-1-2013	14:54:10	48758.000000	4875.800000	49740.631561	20.000000
C:\Users\cware\Desktop\Steller25Nov\TagTesting25Nov2013\M9.DSG	11-1-2013	14:54:10	48759.000000	4875.900000	49748.322685	20.000000
C:\Users\cware\Desktop\Steller25Nov\TagTesting25Nov2013\M9.DSG	11-1-2013	14:54:10	48760.000000	4876.000000	49742.946074	20.000000
C:\Users\cware\Desktop\Steller25Nov\TagTesting25Nov2013\M9.DSG	11-1-2013	14:54:10	48761.000000	4876.100000	49737.743421	20.000000
C:\Users\cware\Desktop\Steller25Nov\TagTesting25Nov2013\M9.DSG	11-1-2013	14:54:10	48762.000000	4876.200000	49732.665817	20.000000
C:\Users\cware\Desktop\Steller25Nov\TagTesting25Nov2013\M9.DSG	11-1-2013	14:54:10	48763.000000	4876.300000	49723.629607	20.000000
C:\Users\cware\Desktop\Steller25Nov\TagTesting25Nov2013\M9.DSG	11-1-2013	14:54:10	48764.000000	4876.400000	49716.908953	20.000000
C:\Users\cware\Desktop\Steller25Nov\TagTesting25Nov2013\M9.DSG	11-1-2013	14:54:10	48765.000000	4876.500000	49710.959392	20.000000
C:\Users\cware\Desktop\Steller25Nov\TagTesting25Nov2013\M9.DSG	11-1-2013	14:54:10	48766.000000	4876.600000	49705.408745	20.000000
C:\Users\cware\Desktop\Steller25Nov\TagTesting25Nov2013\M9.DSG	11-1-2013	14:54:10	48767.000000	4876.700000	49706.952365	20.000000
C:\Users\cware\Desktop\Steller25Nov\TagTesting25Nov2013\M9.DSG	11-1-2013	14:54:10	48768.000000	4876.800000	49714.046642	20.000000
C:\Users\cware\Desktop\Steller25Nov\TagTesting25Nov2013\M9.DSG	11-1-2013	14:54:10	48769.000000	4876.900000	49718.701592	20.000000
C:\Users\cware\Desktop\Steller25Nov\TagTesting25Nov2013\M9.DSG	11-1-2013	14:54:10	48770.000000	4877.000000	49729.901997	20.000000
C:\Users\cware\Desktop\Steller25Nov\TagTesting25Nov2013\M9.DSG	11-1-2013	14:54:10	48771.000000	4877.100000	49744.936424	20.000000
C:\Users\cware\Desktop\Steller25Nov\TagTesting25Nov2013\M9.DSG	11-1-2013	14:54:10	48772.000000	4877.200000	49756.137819	20.000000
C:\Users\cware\Desktop\Steller25Nov\TagTesting25Nov2013\M9.DSG	11-1-2013	14:54:10	48773.000000	4877.300000	49763.754117	20.000000
C:\Users\cware\Desktop\Steller25Nov\TagTesting25Nov2013\M9.DSG	11-1-2013	14:54:10	48774.000000	4877.400000	49765.546285	20.000000
C:\Users\cware\Desktop\Steller25Nov\TagTesting25Nov2013\M9.DSG	11-1-2013	14:54:10	48775.000000	4877.500000	49760.144164	20.000000
C:\Users\cware\Desktop\Steller25Nov\TagTesting25Nov2013\M9.DSG	11-1-2013	14:54:10	48776.000000	4877.600000	49740.479729	20.000000
C:\Users\cware\Desktop\Steller25Nov\TagTesting25Nov2013\M9.DSG	11-1-2013	14:54:10	48777.000000	4877.700000	49725.446858	20.000000
C:\Users\cware\Desktop\Steller25Nov\TagTesting25Nov2013\M9.DSG	11-1-2013	14:54:10	48778.000000	4877.800000	49725.894717	20.000000
C:\Users\cware\Desktop\Steller25Nov\TagTesting25Nov2013\M9.DSG	11-1-2013	14:54:10	48779.000000	4877.900000	49718.874277	20.000000
C:\Users\cware\Desktop\Steller25Nov\TagTesting25Nov2013\M9.DSG	11-1-2013	14:54:10	48780.000000	4878.000000	49714.568977	20.000000
C:\Users\cware\Desktop\Steller25Nov\TagTesting25Nov2013\M9.DSG	11-1-2013	14:54:10	48781.000000	4878.100000	49714.120665	20.000000
C:\Users\cware\Desktop\Steller25Nov\TagTesting25Nov2013\M9.DSG	11-1-2013	14:54:10	48782.000000	4878.200000	49703.741825	20.000000
C:\Users\cware\Desktop\Steller25Nov\TagTesting25Nov2013\M9.DSG	11-1-2013	14:54:10	48783.000000	4878.300000	49704.985938	20.000000
C:\Users\cware\Desktop\Steller25Nov\TagTesting25Nov2013\M9.DSG	11-1-2013	14:54:10	48784.000000	4878.400000	49692.017646	20.000000
C:\Users\cware\Desktop\Steller25Nov\TagTesting25Nov2013\M9.DSG	11-1-2013	14:54:10	48785.000000	4878.500000	49691.221051	20.000000
C:\Users\cware\Desktop\Steller25Nov\TagTesting25Nov2013\M9.DSG	11-1-2013	14:54:10	48786.000000	4878.600000	49690.026345	20.000000
C:\Users\cware\Desktop\Steller25Nov\TagTesting25Nov2013\M9.DSG	11-1-2013	14:54:10	48787.000000	4878.700000	49691.843853	20.000000
C:\Users\cware\Desktop\Steller25Nov\TagTesting25Nov2013\M9.DSG	11-1-2013	14:54:10	48788.000000	4878.800000	49702.197999	20.000000
C:\Users\cware\Desktop\Steller25Nov\TagTesting25Nov2013\M9.DSG	11-1-2013	14:54:10	48789.000000	4878.900000	49713.847854	20.000000
C:\Users\cware\Desktop\Steller25Nov\TagTesting25Nov2013\M9.DSG	11-1-2013	14:54:10	48790.000000	4879.000000	49735.204327	20.000000
C:\Users\cware\Desktop\Steller25Nov\TagTesting25Nov2013\M9.DSG	11-1-2013	14:54:10	48791.000000	4879.100000	49743.816788	20.000000
C:\Users\cware\Desktop\Steller25Nov\TagTesting25Nov2013\M9.DSG	11-1-2013	14:54:10	48792.000000	4879.200000	49750.960406	20.000000
C:\Users\cware\Desktop\Steller25Nov\TagTesting25Nov2013\M9.DSG	11-1-2013	14:54:10	48793.000000	4879.300000	49758.377375	20.000000
C:\Users\cware\Desktop\Steller25Nov\TagTesting25Nov2013\M9.DSG	11-1-2013	14:54:10	48794.000000	4879.400000	49751.456781	20.000000
C:\Users\cware\Desktop\Steller25Nov\TagTesting25Nov2013\M9.DSG	11-1-2013	14:54:10	48795.000000	4879.500000	49735.651763	20.000000
C:\Users\cware\Desktop\Steller25Nov\TagTesting25Nov2013\M9.DSG	11-1-2013	14:54:10	48796.000000	4879.600000	49712.900972	20.000000
C:\Users\cware\Desktop\Steller25Nov\TagTesting25Nov2013\M9.DSG	11-1-2013	14:54:10	48797.000000	4879.700000	49717.430499	20.000000
C:\Users\cware\Desktop\Steller25Nov\TagTesting25Nov2013\M9.DSG	11-1-2013	14:54:10	48798.000000	4879.800000	49716.112550	20.000000
C:\Users\cware\Desktop\Steller25Nov\TagTesting25Nov2013\M9.DSG	11-1-2013	14:54:10	48799.000000	4879.900000	49709.143086	20.000000
C:\Users\cware\Desktop\Steller25Nov\TagTesting25Nov2013\M9.DSG	11-1-2013	14:54:10	48800.000000	4880.000000	49713.921620	20.000000
C:\Users\cware\Desktop\Steller25Nov\TagTesting25Nov2013\M9.DSG	11-1-2013	14:54:10	48801.000000	4880.100000	49710.238137	20.000000
C:\Users\cware\Desktop\Steller25Nov\TagTesting25Nov2013\M9.DSG	11-1-2013	14:54:10	48802.000000	4880.200000	49704.786139	20.000000
C:\Users\cware\Desktop\Steller25Nov\TagTesting25Nov2013\M9.DSG	11-1-2013	14:54:10	48803.000000	4880.300000	49703.044297	20.000000
C:\Users\cware\Desktop\Steller25Nov\TagTesting25Nov2013\M9.DSG	11-1-2013	14:54:10	48804.000000	4880.400000	49696.845465	20.000000
C:\Users\cware\Desktop\Steller25Nov\TagTesting25Nov2013\M9.DSG	11-1-2013	14:54:10	48805.000000	4880.500000	49690.971161	20.000000
C:\Users\cware\Desktop\Steller25Nov\TagTesting25Nov2013\M9.DSG	11-1-2013	14:54:10	48806.000000	4880.600000	49690.399030	20.000000
C:\Users\cware\Desktop\Steller25Nov\TagTesting25Nov2013\M9.DSG	11-1-2013	14:54:10	48807.000000	4880.700000	49688.705754	20.000000
C:\Users\cware\Desktop\Steller25Nov\TagTesting25Nov2013\M9.DSG	11-1-2013	14:54:10	48808.000000	4880.800000	49695.077202	20.000000
C:\Users\cware\Desktop\Steller25Nov\TagTesting25Nov2013\M9.DSG	11-1-2013	14:54:10	48809.000000	4880.900000	49698.339155	20.000000
C:\Users\cware\Desktop\Steller25Nov\TagTesting25Nov2013\M9.DSG	11-1-2013	14:54:10	48810.000000	4881.000000	49707.077461	20.000000
C:\Users\cware\Desktop\Steller25Nov\TagTesting25Nov2013\M9.DSG	11-1-2013	14:54:10	48811.000000	4881.100000	49721.091044	20.000000
C:\Users\cware\Desktop\Steller25Nov\TagTesting25Nov2013\M9.DSG	11-1-2013	14:54:10	48812.000000	4881.200000	49740.580449	20.000000
C:\Users\cware\Desktop\Steller25Nov\TagTesting25Nov2013\M9.DSG	11-1-2013	14:54:10	48813.000000	4881.300000	49752.801584	20.000000
C:\Users\cware\Desktop\Steller25Nov\TagTesting25Nov2013\M9.DSG	11-1-2013	14:54:10	48814.000000	4881.400000	49762.682063	20.000000
C:\Users\cware\Desktop\Steller25Nov\TagTesting25Nov2013\M9.DSG	11-1-2013	14:54:10	48815.000000	4881.500000	49755.837490	20.000000
C:\Users\cware\Desktop\Steller25Nov\TagTesting25Nov2013\M9.DSG	11-1-2013	14:54:10	48816.000000	4881.600000	49717.082475	20.000000
C:\Users\cware\Desktop\Steller25Nov\TagTesting25Nov2013\M9.DSG	11-1-2013	14:54:10	48817.000000	4881.700000	49699.634406	20.000000
C:\Users\cware\Desktop\Steller25Nov\TagTesting25Nov2013\M9.DSG	11-1-2013	14:54:10	48818.000000	4881.800000	49684.425415	20.000000
C:\Users\cware\Desktop\Steller25Nov\TagTesting25Nov2013\M9.DSG	11-1-2013	14:54:10	48819.000000	4881.900000	49680.890254	20.000000
C:\Users\cware\Desktop\Steller25Nov\TagTesting25Nov2013\M9.DSG	11-1-2013	14:54:10	48820.000000	4882.000000	49672.924955	20.000000
C:\Users\cware\Desktop\Steller25Nov\TagTesting25Nov2013\M9.DSG	11-1-2013	14:54:10	48821.000000	4882.100000	49661.948661	20.000000
C:\Users\cware\Desktop\Steller25Nov\TagTesting25Nov2013\M9.DSG	11-1-2013	14:54:10	48822.000000	4882.200000	49664.188353	20.000000
C:\Users\cware\Desktop\Steller25Nov\TagTesting25Nov2013\M9.DSG	11-1-2013	14:54:10	48823.000000	4882.300000	49649.775548	20.000000
C:\Users\cware\Desktop\Steller25Nov\TagTesting25Nov2013\M9.DSG	11-1-2013	14:54:10	48824.000000	4882.400000	49634.418240	20.000000
C:\Users\cware\Desktop\Steller25Nov\TagTesting25Nov2013\M9.DSG	11-1-2013	14:54:10	48825.000000	4882.500000	49630.634409	20.000000
C:\Users\cware\Desktop\Steller25Nov\TagTesting25Nov2013\M9.DSG	11-1-2013	14:54:10	48826.000000	4882.600000	49622.519491	20.000000
C:\Users\cware\Desktop\Steller25Nov\TagTesting25Nov2013\M9.DSG	11-1-2013	14:54:10	48827.000000	4882.700000	49597.653555	20.000000
C:\Users\cware\Desktop\Steller25Nov\TagTesting25Nov2013\M9.DSG	11-1-2013	14:54:10	48828.000000	4882.800000	49604.548154	20.000000
C:\Users\cware\Desktop\Steller25Nov\TagTesting25Nov2013\M9.DSG	11-1-2013	14:54:10	48829.000000	4882.900000	49595.412605	20.000000
C:\Users\cware\Desktop\Steller25Nov\TagTesting25Nov2013\M9.DSG	11-1-2013	14:54:10	48830.000000	4883.000000	49579.706288	20.000000
C:\Users\cware\Desktop\Steller25Nov\TagTesting25Nov2013\M9.DSG	11-1-2013	14:54:10	48831.000000	4883.100000	49580.799752	20.000000
C:\Users\cware\Desktop\Steller25Nov\TagTesting25Nov2013\M9.DSG	11-1-2013	14:54:10	48832.000000	4883.200000	49570.594626	20.000000
C:\Users\cware\Desktop\Steller25Nov\TagTesting25Nov2013\M9.DSG	11-1-2013	14:54:10	48833.000000	4883.300000	49538.882936	20.000000
C:\Users\cware\Desktop\Steller25Nov\TagTesting25Nov2013\M9.DSG	11-1-2013	14:54:10	48834.000000	4883.400000	49545.055432	20.000000
C:\Users\cware\Desktop\Steller25Nov\TagTesting25Nov2013\M9.DSG	11-1-2013	14:54:10	48835.000000	4883.500000	49502.466929	20.000000
C:\Users\cware\Desktop\Steller25Nov\TagTesting25Nov2013\M9.DSG	11-1-2013	14:54:10	48836.000000	4883.600000	49494.452496	20.000000
C:\Users\cware\Desktop\Steller25Nov\TagTesting25Nov2013\M9.DSG	11-1-2013	14:54:10	48837.000000	4883.700000	49496.095887	20.000000
C:\Users\cware\Desktop\Steller25Nov\TagTesting25Nov2013\M9.DSG	11-1-2013	14:54:10	48838.000000	4883.800000	49503.961291	20.000000
C:\Users\cware\Desktop\Steller25Nov\TagTesting25Nov2013\M9.DSG	11-1-2013	14:54:10	48839.000000	4883.900000	49512.648067	20.000000
C:\Users\cware\Desktop\Steller25Nov\TagTesting25Nov2013\M9.DSG	11-1-2013	14:54:10	48840.000000	4884.000000	49516.606025	20.000000
C:\Users\cware\Desktop\Steller25Nov\TagTesting25Nov2013\M9.DSG	11-1-2013	14:54:10	48841.000000	4884.100000	49517.851994	20.000000
C:\Users\cware\Desktop\Steller25Nov\TagTesting25Nov2013\M9.DSG	11-1-2013	14:54:10	48842.000000	4884.200000	49497.018138	20.000000
C:\Users\cware\Desktop\Steller25Nov\TagTesting25Nov2013\M9.DSG	11-1-2013	14:54:10	48843.000000	4884.300000	49478.402501	20.000000
C:\Users\cware\Desktop\Steller25Nov\TagTesting25Nov2013\M9.DSG	11-1-2013	14:54:10	48844.000000	4884.400000	49478.618471	20.000000
C:\Users\cware\Desktop\Steller25Nov\TagTesting25Nov2013\M9.DSG	11-1-2013	14:54:10	48845.000000	4884.500000	49492.051677	20.000000
C:\Users\cware\Desktop\Steller25Nov\TagTesting25Nov2013\M9.DSG	11-1-2013	14:54:10	48846.000000	4884.600000	49487.028698	20.000000
C:\Users\cware\Desktop\Steller25Nov\TagTesting25Nov2013\M9.DSG	11-1-2013	14:54:10	48847.000000	4884.700000	49496.641136	20.000000
C:\Users\cware\Desktop\Steller25Nov\TagTesting25Nov2013\M9.DSG	11-1-2013	14:54:10	48848.000000	4884.800000	49481.625120	20.000000
C:\Users\cware\Desktop\Steller25Nov\TagTesting25Nov2013\M9.DSG	11-1-2013	14:54:10	48849.000000	4884.900000	49488.170146	20.000000
C:\Users\cware\Desktop\Steller25Nov\TagTesting25Nov2013\M9.DSG	11-1-2013	14:54:10	48850.000000	4885.000000	49487.896176	20.000000
C:\Users\cware\Desktop\Steller25Nov\TagTesting25Nov2013\M9.DSG	11-1-2013	14:54:10	48851.000000	4885.100000	49486.252855	20.000000
C:\Users\cware\Desktop\Steller25Nov\TagTesting25Nov2013\M9.DSG	11-1-2013	14:54:10	48852.000000	4885.200000	49486.950363	20.000000
C:\Users\cware\Desktop\Steller25Nov\TagTesting25Nov2013\M9.DSG	11-1-2013	14:54:10	48853.000000	4885.300000	49484.461481	20.000000
C:\Users\cware\Desktop\Steller25Nov\TagTesting25Nov2013\M9.DSG	11-1-2013	14:54:10	48854.000000	4885.400000	49484.684233	20.000000
C:\Users\cware\Desktop\Steller25Nov\TagTesting25Nov2013\M9.DSG	11-1-2013	14:54:10	48855.000000	4885.500000	49481.970261	20.000000
C:\Users\cware\Desktop\Steller25Nov\TagTesting25Nov2013\M9.DSG	11-1-2013	14:54:10	48856.000000	4885.600000	49488.946211	20.000000
C:\Users\cware\Desktop\Steller25Nov\TagTesting25Nov2013\M9.DSG	11-1-2013	14:54:10	48857.000000	4885.700000	49482.889479	20.000000
C:\Users\cware\Desktop\Steller25Nov\TagTesting25Nov2013\M9.DSG	11-1-2013	14:54:10	48858.000000	4885.800000	49490.736179	20.000000
C:\Users\cware\Desktop\Steller25Nov\TagTesting25Nov2013\M9.DSG	11-1-2013	14:54:10	48859.000000	4885.900000	49492.150446	20.000000
C:\Users\cware\Desktop\Steller25Nov\TagTesting25Nov2013\M9.DSG	11-1-2013	14:54:10	48860.000000	4886.000000	49490.309030	20.000000
C:\Users\cware\Desktop\Steller25Nov\TagTesting25Nov2013\M9.DSG	11-1-2013	14:54:10	48861.000000	4886.100000	49498.279409	20.000000
C:\Users\cware\Desktop\Steller25Nov\TagTesting25Nov2013\M9.DSG	11-1-2013	14:54:10	48862.000000	4886.200000	49496.288330	20.000000
C:\Users\cware\Desktop\Steller25Nov\TagTesting25Nov2013\M9.DSG	11-1-2013	14:54:10	48863.000000	4886.300000	49485.455784	20.000000
C:\Users\cware\Desktop\Steller25Nov\TagTesting25Nov2013\M9.DSG	11-1-2013	14:54:10	48864.000000	4886.400000	49495.492731	20.000000
C:\Users\cware\Desktop\Steller25Nov\TagTesting25Nov2013\M9.DSG	11-1-2013	14:54:10	48865.000000	4886.500000	49497.809137	20.000000
C:\Users\cware\Desktop\Steller25Nov\TagTesting25Nov2013\M9.DSG	11-1-2013	14:54:10	48866.000000	4886.600000	49495.719328	20.000000
C:\Users\cware\Desktop\Steller25Nov\TagTesting25Nov2013\M9.DSG	11-1-2013	14:54:10	48867.000000	4886.700000	49499.184761	20.000000
C:\Users\cware\Desktop\Steller25Nov\TagTesting25Nov2013\M9.DSG	11-1-2013	14:54:10	48868.000000	4886.800000	49503.502470	20.000000
C:\Users\cware\Desktop\Steller25Nov\TagTesting25Nov2013\M9.DSG	11-1-2013	14:54:10	48869.000000	4886.900000	49497.411737	20.000000
C:\Users\cware\Desktop\Steller25Nov\TagTesting25Nov2013\M9.DSG	11-1-2013	14:54:10	48870.000000	4887.000000	49490.458888	20.000000
C:\Users\cware\Desktop\Steller25Nov\TagTesting25Nov2013\M9.DSG	11-1-2013	14:54:10	48871.000000	4887.100000	49483.361396	20.000000
C:\Users\cware\Desktop\Steller25Nov\TagTesting25Nov2013\M9.DSG	11-1-2013	14:54:10	48872.000000	4887.200000	49493.321503	20.000000
C:\Users\cware\Desktop\Steller25Nov\TagTesting25Nov2013\M9.DSG	11-1-2013	14:54:10	48873.000000	4887.300000	49494.421515	20.000000
C:\Users\cware\Desktop\Steller25Nov\TagTesting25Nov2013\M9.DSG	11-1-2013	14:54:10	48874.000000	4887.400000	49495.494258	20.000000
C:\Users\cware\Desktop\Steller25Nov\TagTesting25Nov2013\M9.DSG	11-1-2013	14:54:10	48875.000000	4887.500000	49497.412340	20.000000
C:\Users\cware\Desktop\Steller25Nov\TagTesting25Nov2013\M9.DSG	11-1-2013	14:54:10	48876.000000	4887.600000	49497.314608	20.000000
C:\Users\cware\Desktop\Steller25Nov\TagTesting25Nov2013\M9.DSG	11-1-2013	14:54:10	48877.000000	4887.700000	49499.681183	20.000000
C:\Users\cware\Desktop\Steller25Nov\TagTesting25Nov2013\M9.DSG	11-1-2013	14:54:10	48878.000000	4887.800000	49498.587959	20.000000
C:\Users\cware\Desktop\Steller25Nov\TagTesting25Nov2013\M9.DSG	11-1-2013	14:54:10	48879.000000	4887.900000	49499.858237	20.000000
C:\Users\cware\Desktop\Steller25Nov\TagTesting25Nov2013\M9.DSG	11-1-2013	14:54:10	48880.000000	4888.000000	49521.788149	20.000000
C:\Users\cware\Desktop\Steller25Nov\TagTesting25Nov2013\M9.DSG	11-1-2013	14:54:10	48881.000000	4888.100000	49555.739114	20.000000
C:\Users\cware\Desktop\Steller25Nov\TagTesting25Nov2013\M9.DSG	11-1-2013	14:54:10	48882.000000	4888.200000	49578.190677	20.000000
C:\Users\cware\Desktop\Steller25Nov\TagTesting25Nov2013\M9.DSG	11-1-2013	14:54:10	48883.000000	4888.300000	49598.476384	20.000000
C:\Users\cware\Desktop\Steller25Nov\TagTesting25Nov2013\M9.DSG	11-1-2013	14:54:10	48884.000000	4888.400000	49621.724280	20.000000
C:\Users\cware\Desktop\Steller25Nov\TagTesting25Nov2013\M9.DSG	11-1-2013	14:54:10	48885.000000	4888.500000	49590.735130	20.000000
C:\Users\cware\Desktop\Steller25Nov\TagTesting25Nov2013\M9.DSG	11-1-2013	14:54:10	48886.000000	4888.600000	49544.387151	20.000000
C:\Users\cware\Desktop\Steller25Nov\TagTesting25Nov2013\M9.DSG	11-1-2013	14:54:10	48887.000000	4888.700000	49532.390502	20.000000
C:\Users\cware\Desktop\Steller25Nov\TagTesting25Nov2013\M9.DSG	11-1-2013	14:54:10	48888.000000	4888.800000	49552.303584	20.000000
C:\Users\cware\Desktop\Steller25Nov\TagTesting25Nov2013\M9.DSG	11-1-2013	14:54:10	48889.000000	4888.900000	49568.209195	20.000000
C:\Users\cware\Desktop\Steller25Nov\TagTesting25Nov2013\M9.DSG	11-1-2013	14:54:10	48890.000000	4889.000000	49569.229978	20.000000
C:\Users\cware\Desktop\Steller25Nov\TagTesting25Nov2013\M9.DSG	11-1-2013	14:54:10	48891.000000	4889.100000	49584.986112	20.000000
C:\Users\cware\Desktop\Steller25Nov\TagTesting25Nov2013\M9.DSG	11-1-2013	14:54:10	48892.000000	4889.200000	49573.262535	20.000000
C:\Users\cware\Desktop\Steller25Nov\TagTesting25Nov2013\M9.DSG	11-1-2013	14:54:10	48893.000000	4889.300000	49566.342658	20.000000
C:\Users\cware\Desktop\Steller25Nov\TagTesting25Nov2013\M9.DSG	11-1-2013	14:54:10	48894.000000	4889.400000	49584.662373	20.000000
C:\Users\cware\Desktop\Steller25Nov\TagTesting25Nov2013\M9.DSG	11-1-2013	14:54:10	48895.000000	4889.500000	49591.383153	20.000000
C:\Users\cware\Desktop\Steller25Nov\TagTesting25Nov2013\M9.DSG	11-1-2013	14:54:10	48896.000000	4889.600000	49594.369771	20.000000
C:\Users\cware\Desktop\Steller25Nov\TagTesting25Nov2013\M9.DSG	11-1-2013	14:54:10	48897.000000	4889.700000	49623.815563	20.000000
C:\Users\cware\Desktop\Steller25Nov\TagTesting25Nov2013\M9.DSG	11-1-2013	14:54:10	48898.000000	4889.800000	49647.238056	20.000000
C:\Users\cware\Desktop\Steller25Nov\TagTesting25Nov2013\M9.DSG	11-1-2013	14:54:10	48899.000000	4889.900000	49668.668984	20.000000
C:\Users\cware\Desktop\Steller25Nov\TagTesting25Nov2013\M9.DSG	11-1-2013	14:54:10	48900.000000	4890.000000	49699.882261	20.000000
C:\Users\cware\Desktop\Steller25Nov\TagTesting25Nov2013\M9.DSG	11-1-2013	14:54:10	48901.000000	4890.100000	49709.340436	20.000000
C:\Users\cware\Desktop\Steller25Nov\TagTesting25Nov2013\M9.DSG	11-1-2013	14:54:10	48902.000000	4890.200000	49679.670465	20.000000
C:\Users\cware\Desktop\Steller25Nov\TagTesting25Nov2013\M9.DSG	11-1-2013	14:54:10	48903.000000	4890.300000	49663.989308	20.000000
C:\Users\cware\Desktop\Steller25Nov\TagTesting25Nov2013\M9.DSG	11-1-2013	14:54:10	48904.000000	4890.400000	49649.203508	20.000000
C:\Users\cware\Desktop\Steller25Nov\TagTesting25Nov2013\M9.DSG	11-1-2013	14:54:10	48905.000000	4890.500000	49640.342177	20.000000
C:\Users\cware\Desktop\Steller25Nov\TagTesting25Nov2013\M9.DSG	11-1-2013	14:54:10	48906.000000	4890.600000	49661.175895	20.000000
C:\Users\cware\Desktop\Steller25Nov\TagTesting25Nov2013\M9.DSG	11-1-2013	14:54:10	48907.000000	4890.700000	49648.307102	20.000000
C:\Users\cware\Desktop\Steller25Nov\TagTesting25Nov2013\M9.DSG	11-1-2013	14:54:10	48908.000000	4890.800000	49638.474983	20.000000
C:\Users\cware\Desktop\Steller25Nov\TagTesting25Nov2013\M9.DSG	11-1-2013	14:54:10	48909.000000	4890.900000	49642.183897	20.000000
C:\Users\cware\Desktop\Steller25Nov\TagTesting25Nov2013\M9.DSG	11-1-2013	14:54:10	48910.000000	4891.000000	49631.256345	20.000000
C:\Users\cware\Desktop\Steller25Nov\TagTesting25Nov2013\M9.DSG	11-1-2013	14:54:10	48911.000000	4891.100000	49626.128627	20.000000
C:\Users\cware\Desktop\Steller25Nov\TagTesting25Nov2013\M9.DSG	11-1-2013	14:54:10	48912.000000	4891.200000	49633.446447	20.000000
C:\Users\cware\Desktop\Steller25Nov\TagTesting25Nov2013\M9.DSG	11-1-2013	14:54:10	48913.000000	4891.300000	49639.370132	20.000000
C:\Users\cware\Desktop\Steller25Nov\TagTesting25Nov2013\M9.DSG	11-1-2013	14:54:10	48914.000000	4891.400000	49600.316234	20.000000
C:\Users\cware\Desktop\Steller25Nov\TagTesting25Nov2013\M9.DSG	11-1-2013	14:54:10	48915.000000	4891.500000	49634.292362	20.000000
C:\Users\cware\Desktop\Steller25Nov\TagTesting25Nov2013\M9.DSG	11-1-2013	14:54:10	48916.000000	4891.600000	49625.505830	20.000000
C:\Users\cware\Desktop\Steller25Nov\TagTesting25Nov2013\M9.DSG	11-1-2013	14:54:10	48917.000000	4891.700000	49616.768989	20.000000
C:\Users\cware\Desktop\Steller25Nov\TagTesting25Nov2013\M9.DSG	11-1-2013	14:54:10	48918.000000	4891.800000	49609.599976	20.000000
C:\Users\cware\Desktop\Steller25Nov\TagTesting25Nov2013\M9.DSG	11-1-2013	14:54:10	48919.000000	4891.900000	49593.669688	20.000000
C:\Users\cware\Desktop\Steller25Nov\TagTesting25Nov2013\M9.DSG	11-1-2013	14:54:10	48920.000000	4892.000000	49591.802534	20.000000
C:\Users\cware\Desktop\Steller25Nov\TagTesting25Nov2013\M9.DSG	11-1-2013	14:54:10	48921.000000	4892.100000	49572.835502	20.000000
C:\Users\cware\Desktop\Steller25Nov\TagTesting25Nov2013\M9.DSG	11-1-2013	14:54:10	48922.000000	4892.200000	49578.136978	20.000000
C:\Users\cware\Desktop\Steller25Nov\TagTesting25Nov2013\M9.DSG	11-1-2013	14:54:10	48923.000000	4892.300000	49560.016013	20.000000
C:\Users\cware\Desktop\Steller25Nov\TagTesting25Nov2013\M9.DSG	11-1-2013	14:54:10	48924.000000	4892.400000	49568.703033	20.000000
C:\Users\cware\Desktop\Steller25Nov\TagTesting25Nov2013\M9.DSG	11-1-2013	14:54:10	48925.000000	4892.500000	49564.247386	20.000000
C:\Users\cware\Desktop\Steller25Nov\TagTesting25Nov2013\M9.DSG	11-1-2013	14:54:10	48926.000000	4892.600000	49556.356656	20.000000
C:\Users\cware\Desktop\Steller25Nov\TagTesting25Nov2013\M9.DSG	11-1-2013	14:54:10	48927.000000	4892.700000	49546.549469	20.000000
C:\Users\cware\Desktop\Steller25Nov\TagTesting25Nov2013\M9.DSG	11-1-2013	14:54:10	48928.000000	4892.800000	49532.784584	20.000000
C:\Users\cware\Desktop\Steller25Nov\TagTesting25Nov2013\M9.DSG	11-1-2013	14:54:10	48929.000000	4892.900000	49523.699383	20.000000
C:\Users\cware\Desktop\Steller25Nov\TagTesting25Nov2013\M9.DSG	11-1-2013	14:54:10	48930.000000	4893.000000	49521.060326	20.000000
C:\Users\cware\Desktop\Steller25Nov\TagTesting25Nov2013\M9.DSG	11-1-2013	14:54:10	48931.000000	4893.100000	49524.743866	20.000000
C:\Users\cware\Desktop\Steller25Nov\TagTesting25Nov2013\M9.DSG	11-1-2013	14:54:10	48932.000000	4893.200000	49506.399331	20.000000
C:\Users\cware\Desktop\Steller25Nov\TagTesting25Nov2013\M9.DSG	11-1-2013	14:54:10	48933.000000	4893.300000	49505.627216	20.000000
C:\Users\cware\Desktop\Steller25Nov\TagTesting25Nov2013\M9.DSG	11-1-2013	14:54:10	48934.000000	4893.400000	49503.585977	20.000000
C:\Users\cware\Desktop\Steller25Nov\TagTesting25Nov2013\M9.DSG	11-1-2013	14:54:10	48935.000000	4893.500000	49496.765752	20.000000
C:\Users\cware\Desktop\Steller25Nov\TagTesting25Nov2013\M9.DSG	11-1-2013	14:54:10	48936.000000	4893.600000	49487.754777	20.000000
C:\Users\cware\Desktop\Steller25Nov\TagTesting25Nov2013\M9.DSG	11-1-2013	14:54:10	48937.000000	4893.700000	49492.334219	20.000000
C:\Users\cware\Desktop\Steller25Nov\TagTesting25Nov2013\M9.DSG	11-1-2013	14:54:10	48938.000000	4893.800000	49497.361212	20.000000
C:\Users\cware\Desktop\Steller25Nov\TagTesting25Nov2013\M9.DSG	11-1-2013	14:54:10	48939.000000	4893.900000	49497.087607	20.000000
C:\Users\cware\Desktop\Steller25Nov\TagTesting25Nov2013\M9.DSG	11-1-2013	14:54:10	48940.000000	4894.000000	49496.439486	20.000000
C:\Users\cware\Desktop\Steller25Nov\TagTesting25Nov2013\M9.DSG	11-1-2013	14:54:10	48941.000000	4894.100000	49496.464273	20.000000
C:\Users\cware\Desktop\Steller25Nov\TagTesting25Nov2013\M9.DSG	11-1-2013	14:54:10	48942.000000	4894.200000	49494.672461	20.000000
C:\Users\cware\Desktop\Steller25Nov\TagTesting25Nov2013\M9.DSG	11-1-2013	14:54:10	48943.000000	4894.300000	49497.783430	20.000000
C:\Users\cware\Desktop\Steller25Nov\TagTesting25Nov2013\M9.DSG	11-1-2013	14:54:10	48944.000000	4894.400000	49495.841786	20.000000
C:\Users\cware\Desktop\Steller25Nov\TagTesting25Nov2013\M9.DSG	11-1-2013	14:54:10	48945.000000	4894.500000	49494.870838	20.000000
C:\Users\cware\Desktop\Steller25Nov\TagTesting25Nov2013\M9.DSG	11-1-2013	14:54:10	48946.000000	4894.600000	49497.434318	20.000000
C:\Users\cware\Desktop\Steller25Nov\TagTesting25Nov2013\M9.DSG	11-1-2013	14:54:10	48947.000000	4894.700000	49496.936134	20.000000
C:\Users\cware\Desktop\Steller25Nov\TagTesting25Nov2013\M9.DSG	11-1-2013	14:54:10	48948.000000	4894.800000	49494.347003	20.000000
C:\Users\cware\Desktop\Steller25Nov\TagTesting25Nov2013\M9.DSG	11-1-2013	14:54:10	48949.000000	4894.900000	49495.491667	20.000000
C:\Users\cware\Desktop\Steller25Nov\TagTesting25Nov2013\M9.DSG	11-1-2013	14:54:10	48950.000000	4895.000000	49495.267483	20.000000
C:\Users\cware\Desktop\Steller25Nov\TagTesting25Nov2013\M9.DSG	11-1-2013	14:54:10	48951.000000	4895.100000	49494.022500	20.000000
C:\Users\cware\Desktop\Steller25Nov\TagTesting25Nov2013\M9.DSG	11-1-2013	14:54:10	48952.000000	4895.200000	49494.619419	20.000000
C:\Users\cware\Desktop\Steller25Nov\TagTesting25Nov2013\M9.DSG	11-1-2013	14:54:10	48953.000000	4895.300000	49493.393025	20.000000
C:\Users\cware\Desktop\Steller25Nov\TagTesting25Nov2013\M9.DSG	11-1-2013	14:54:10	48954.000000	4895.400000	49491.000188	20.000000
C:\Users\cware\Desktop\Steller25Nov\TagTesting25Nov2013\M9.DSG	11-1-2013	14:54:10	48955.000000	4895.500000	49490.575327	20.000000
C:\Users\cware\Desktop\Steller25Nov\TagTesting25Nov2013\M9.DSG	11-1-2013	14:54:10	48956.000000	4895.600000	49499.703539	20.000000
C:\Users\cware\Desktop\Steller25Nov\TagTesting25Nov2013\M9.DSG	11-1-2013	14:54:10	48957.000000	4895.700000	49486.188913	20.000000
C:\Users\cware\Desktop\Steller25Nov\TagTesting25Nov2013\M9.DSG	11-1-2013	14:54:10	48958.000000	4895.800000	49483.714644	20.000000
C:\Users\cware\Desktop\Steller25Nov\TagTesting25Nov2013\M9.DSG	11-1-2013	14:54:10	48959.000000	4895.900000	49489.588698	20.000000
C:\Users\cware\Desktop\Steller25Nov\TagTesting25Nov2013\M9.DSG	11-1-2013	14:54:10	48960.000000	4896.000000	49490.880542	20.000000
C:\Users\cware\Desktop\Steller25Nov\TagTesting25Nov2013\M9.DSG	11-1-2013	14:54:10	48961.000000	4896.100000	49490.428841	20.000000
C:\Users\cware\Desktop\Steller25Nov\TagTesting25Nov2013\M9.DSG	11-1-2013	14:54:10	48962.000000	4896.200000	49489.474821	20.000000
C:\Users\cware\Desktop\Steller25Nov\TagTesting25Nov2013\M9.DSG	11-1-2013	14:54:10	48963.000000	4896.300000	49485.235366	20.000000
C:\Users\cware\Desktop\Steller25Nov\TagTesting25Nov2013\M9.DSG	11-1-2013	14:54:10	48964.000000	4896.400000	49495.286241	20.000000
C:\Users\cware\Desktop\Steller25Nov\TagTesting25Nov2013\M9.DSG	11-1-2013	14:54:10	48965.000000	4896.500000	49492.440288	20.000000
C:\Users\cware\Desktop\Steller25Nov\TagTesting25Nov2013\M9.DSG	11-1-2013	14:54:10	48966.000000	4896.600000	49491.595389	20.000000
C:\Users\cware\Desktop\Steller25Nov\TagTesting25Nov2013\M9.DSG	11-1-2013	14:54:10	48967.000000	4896.700000	49494.484999	20.000000
C:\Users\cware\Desktop\Steller25Nov\TagTesting25Nov2013\M9.DSG	11-1-2013	14:54:10	48968.000000	4896.800000	49495.432688	20.000000
C:\Users\cware\Desktop\Steller25Nov\TagTesting25Nov2013\M9.DSG	11-1-2013	14:54:10	48969.000000	4896.900000	49497.947818	20.000000
C:\Users\cware\Desktop\Steller25Nov\TagTesting25Nov2013\M9.DSG	11-1-2013	14:54:10	48970.000000	4897.000000	49503.401534	20.000000
C:\Users\cware\Desktop\Steller25Nov\TagTesting25Nov2013\M9.DSG	11-1-2013	14:54:10	48971.000000	4897.100000	49497.308522	20.000000
C:\Users\cware\Desktop\Steller25Nov\TagTesting25Nov2013\M9.DSG	11-1-2013	14:54:10	48972.000000	4897.200000	49503.034147	20.000000
C:\Users\cware\Desktop\Steller25Nov\TagTesting25Nov2013\M9.DSG	11-1-2013	14:54:10	48973.000000	4897.300000	49521.329050	20.000000
C:\Users\cware\Desktop\Steller25Nov\TagTesting25Nov2013\M9.DSG	11-1-2013	14:54:10	48974.000000	4897.400000	49538.578614	20.000000
C:\Users\cware\Desktop\Steller25Nov\TagTesting25Nov2013\M9.DSG	11-1-2013	14:54:10	48975.000000	4897.500000	49573.625292	20.000000
C:\Users\cware\Desktop\Steller25Nov\TagTesting25Nov2013\M9.DSG	11-1-2013	14:54:10	48976.000000	4897.600000	49596.300843	20.000000
C:\Users\cware\Desktop\Steller25Nov\TagTesting25Nov2013\M9.DSG	11-1-2013	14:54:10	48977.000000	4897.700000	49609.468204	20.000000
C:\Users\cware\Desktop\Steller25Nov\TagTesting25Nov2013\M9.DSG	11-1-2013	14:54:10	48978.000000	4897.800000	49623.606047	20.000000
C:\Users\cware\Desktop\Steller25Nov\TagTesting25Nov2013\M9.DSG	11-1-2013	14:54:10	48979.000000	4897.900000	49645.559376	20.000000
C:\Users\cware\Desktop\Steller25Nov\TagTesting25Nov2013\M9.DSG	11-1-2013	14:54:10	48980.000000	4898.000000	49626.815992	20.000000
C:\Users\cware\Desktop\Steller25Nov\TagTesting25Nov2013\M9.DSG	11-1-2013	14:54:10	48981.000000	4898.100000	49596.275100	20.000000
C:\Users\cware\Desktop\Steller25Nov\TagTesting25Nov2013\M9.DSG	11-1-2013	14:54:10	48982.000000	4898.200000	49585.919403	20.000000
C:\Users\cware\Desktop\Steller25Nov\TagTesting25Nov2013\M9.DSG	11-1-2013	14:54:10	48983.000000	4898.300000	49598.091367	20.000000
C:\Users\cware\Desktop\Steller25Nov\TagTesting25Nov2013\M9.DSG	11-1-2013	14:54:10	48984.000000	4898.400000	49609.441546	20.000000
C:\Users\cware\Desktop\Steller25Nov\TagTesting25Nov2013\M9.DSG	11-1-2013	14:54:10	48985.000000	4898.500000	49613.149963	20.000000
C:\Users\cware\Desktop\Steller25Nov\TagTesting25Nov2013\M9.DSG	11-1-2013	14:54:10	48986.000000	4898.600000	49617.455938	20.000000
C:\Users\cware\Desktop\Steller25Nov\TagTesting25Nov2013\M9.DSG	11-1-2013	14:54:10	48987.000000	4898.700000	49618.252484	20.000000
C:\Users\cware\Desktop\Steller25Nov\TagTesting25Nov2013\M9.DSG	11-1-2013	14:54:10	48988.000000	4898.800000	49619.546750	20.000000
C:\Users\cware\Desktop\Steller25Nov\TagTesting25Nov2013\M9.DSG	11-1-2013	14:54:10	48989.000000	4898.900000	49620.766230	20.000000
C:\Users\cware\Desktop\Steller25Nov\TagTesting25Nov2013\M9.DSG	11-1-2013	14:54:10	48990.000000	4899.000000	49616.883350	20.000000
C:\Users\cware\Desktop\Steller25Nov\TagTesting25Nov2013\M9.DSG	11-1-2013	14:54:10	48991.000000	4899.100000	49619.894819	20.000000
C:\Users\cware\Desktop\Steller25Nov\TagTesting25Nov2013\M9.DSG	11-1-2013	14:54:10	48992.000000	4899.200000	49612.925100	20.000000
C:\Users\cware\Desktop\Steller25Nov\TagTesting25Nov2013\M9.DSG	11-1-2013	14:54:10	48993.000000	4899.300000	49616.832832	20.000000
C:\Users\cware\Desktop\Steller25Nov\TagTesting25Nov2013\M9.DSG	11-1-2013	14:54:10	48994.000000	4899.400000	49619.122198	20.000000
C:\Users\cware\Desktop\Steller25Nov\TagTesting25Nov2013\M9.DSG	11-1-2013	14:54:10	48995.000000	4899.500000	49615.886853	20.000000
C:\Users\cware\Desktop\Steller25Nov\TagTesting25Nov2013\M9.DSG	11-1-2013	14:54:10	48996.000000	4899.600000	49607.921260	20.000000
C:\Users\cware\Desktop\Steller25Nov\TagTesting25Nov2013\M9.DSG	11-1-2013	14:54:10	48997.000000	4899.700000	49607.945856	20.000000
C:\Users\cware\Desktop\Steller25Nov\TagTesting25Nov2013\M9.DSG	11-1-2013	14:54:10	48998.000000	4899.800000	49606.576617	20.000000
C:\Users\cware\Desktop\Steller25Nov\TagTesting25Nov2013\M9.DSG	11-1-2013	14:54:10	48999.000000	4899.900000	49592.015202	20.000000
C:\Users\cware\Desktop\Steller25Nov\TagTesting25Nov2013\M9.DSG	11-1-2013	14:54:10	49000.000000	4900.000000	49594.279676	20.000000
C:\Users\cware\Desktop\Steller25Nov\TagTesting25Nov2013\M9.DSG	11-1-2013	14:54:10	49001.000000	4900.100000	49573.968380	20.000000
C:\Users\cware\Desktop\Steller25Nov\TagTesting25Nov2013\M9.DSG	11-1-2013	14:54:10	49002.000000	4900.200000	49567.595863	20.000000
C:\Users\cware\Desktop\Steller25Nov\TagTesting25Nov2013\M9.DSG	11-1-2013	14:54:10	49003.000000	4900.300000	49571.030201	20.000000
C:\Users\cware\Desktop\Steller25Nov\TagTesting25Nov2013\M9.DSG	11-1-2013	14:54:10	49004.000000	4900.400000	49567.893594	20.000000
C:\Users\cware\Desktop\Steller25Nov\TagTesting25Nov2013\M9.DSG	11-1-2013	14:54:10	49005.000000	4900.500000	49565.379301	20.000000
C:\Users\cware\Desktop\Steller25Nov\TagTesting25Nov2013\M9.DSG	11-1-2013	14:54:10	49006.000000	4900.600000	49562.241903	20.000000
C:\Users\cware\Desktop\Steller25Nov\TagTesting25Nov2013\M9.DSG	11-1-2013	14:54:10	49007.000000	4900.700000	49550.094240	20.000000
C:\Users\cware\Desktop\Steller25Nov\TagTesting25Nov2013\M9.DSG	11-1-2013	14:54:10	49008.000000	4900.800000	49543.099193	20.000000
C:\Users\cware\Desktop\Steller25Nov\TagTesting25Nov2013\M9.DSG	11-1-2013	14:54:10	49009.000000	4900.900000	49534.062195	20.000000
C:\Users\cware\Desktop\Steller25Nov\TagTesting25Nov2013\M9.DSG	11-1-2013	14:54:10	49010.000000	4901.000000	49526.719366	20.000000
C:\Users\cware\Desktop\Steller25Nov\TagTesting25Nov2013\M9.DSG	11-1-2013	14:54:10	49011.000000	4901.100000	49513.651868	20.000000
C:\Users\cware\Desktop\Steller25Nov\TagTesting25Nov2013\M9.DSG	11-1-2013	14:54:10	49012.000000	4901.200000	49495.306705	20.000000
C:\Users\cware\Desktop\Steller25Nov\TagTesting25Nov2013\M9.DSG	11-1-2013	14:54:10	49013.000000	4901.300000	49485.624158	20.000000
C:\Users\cware\Desktop\Steller25Nov\TagTesting25Nov2013\M9.DSG	11-1-2013	14:54:10	49014.000000	4901.400000	49479.725300	20.000000
C:\Users\cware\Desktop\Steller25Nov\TagTesting25Nov2013\M9.DSG	11-1-2013	14:54:10	49015.000000	4901.500000	49457.727436	20.000000
C:\Users\cware\Desktop\Steller25Nov\TagTesting25Nov2013\M9.DSG	11-1-2013	14:54:10	49016.000000	4901.600000	49487.841851	20.000000
C:\Users\cware\Desktop\Steller25Nov\TagTesting25Nov2013\M9.DSG	11-1-2013	14:54:10	49017.000000	4901.700000	49495.276497	20.000000
C:\Users\cware\Desktop\Steller25Nov\TagTesting25Nov2013\M9.DSG	11-1-2013	14:54:10	49018.000000	4901.800000	49490.042335	20.000000
C:\Users\cware\Desktop\Steller25Nov\TagTesting25Nov2013\M9.DSG	11-1-2013	14:54:10	49019.000000	4901.900000	49497.986744	20.000000
C:\Users\cware\Desktop\Steller25Nov\TagTesting25Nov2013\M9.DSG	11-1-2013	14:54:10	49020.000000	4902.000000	49486.412328	20.000000
C:\Users\cware\Desktop\Steller25Nov\TagTesting25Nov2013\M9.DSG	11-1-2013	14:54:10	49021.000000	4902.100000	49493.356580	20.000000
C:\Users\cware\Desktop\Steller25Nov\TagTesting25Nov2013\M9.DSG	11-1-2013	14:54:10	49022.000000	4902.200000	49490.842110	20.000000
C:\Users\cware\Desktop\Steller25Nov\TagTesting25Nov2013\M9.DSG	11-1-2013	14:54:10	49023.000000	4902.300000	49490.866923	20.000000
C:\Users\cware\Desktop\Steller25Nov\TagTesting25Nov2013\M9.DSG	11-1-2013	14:54:10	49024.000000	4902.400000	49491.414411	20.000000
C:\Users\cware\Desktop\Steller25Nov\TagTesting25Nov2013\M9.DSG	11-1-2013	14:54:10	49025.000000	4902.500000	49490.667174	20.000000
C:\Users\cware\Desktop\Steller25Nov\TagTesting25Nov2013\M9.DSG	11-1-2013	14:54:10	49026.000000	4902.600000	49491.662805	20.000000
C:\Users\cware\Desktop\Steller25Nov\TagTesting25Nov2013\M9.DSG	11-1-2013	14:54:10	49027.000000	4902.700000	49490.865391	20.000000
C:\Users\cware\Desktop\Steller25Nov\TagTesting25Nov2013\M9.DSG	11-1-2013	14:54:10	49028.000000	4902.800000	49486.185133	20.000000
C:\Users\cware\Desktop\Steller25Nov\TagTesting25Nov2013\M9.DSG	11-1-2013	14:54:10	49029.000000	4902.900000	49485.338228	20.000000
C:\Users\cware\Desktop\Steller25Nov\TagTesting25Nov2013\M9.DSG	11-1-2013	14:54:10	49030.000000	4903.000000	49488.375599	20.000000
C:\Users\cware\Desktop\Steller25Nov\TagTesting25Nov2013\M9.DSG	11-1-2013	14:54:10	49031.000000	4903.100000	49487.778533	20.000000
C:\Users\cware\Desktop\Steller25Nov\TagTesting25Nov2013\M9.DSG	11-1-2013	14:54:10	49032.000000	4903.200000	49488.699447	20.000000
C:\Users\cware\Desktop\Steller25Nov\TagTesting25Nov2013\M9.DSG	11-1-2013	14:54:10	49033.000000	4903.300000	49487.726997	20.000000
C:\Users\cware\Desktop\Steller25Nov\TagTesting25Nov2013\M9.DSG	11-1-2013	14:54:10	49034.000000	4903.400000	49472.203466	20.000000
C:\Users\cware\Desktop\Steller25Nov\TagTesting25Nov2013\M9.DSG	11-1-2013	14:54:10	49035.000000	4903.500000	49498.394441	20.000000
C:\Users\cware\Desktop\Steller25Nov\TagTesting25Nov2013\M9.DSG	11-1-2013	14:54:10	49036.000000	4903.600000	49506.484577	20.000000
C:\Users\cware\Desktop\Steller25Nov\TagTesting25Nov2013\M9.DSG	11-1-2013	14:54:10	49037.000000	4903.700000	49518.508713	20.000000
C:\Users\cware\Desktop\Steller25Nov\TagTesting25Nov2013\M9.DSG	11-1-2013	14:54:10	49038.000000	4903.800000	49551.140543	20.000000
C:\Users\cware\Desktop\Steller25Nov\TagTesting25Nov2013\M9.DSG	11-1-2013	14:54:10	49039.000000	4903.900000	49572.172082	20.000000
C:\Users\cware\Desktop\Steller25Nov\TagTesting25Nov2013\M9.DSG	11-1-2013	14:54:10	49040.000000	4904.000000	49590.194220	20.000000
C:\Users\cware\Desktop\Steller25Nov\TagTesting25Nov2013\M9.DSG	11-1-2013	14:54:10	49041.000000	4904.100000	49600.671352	20.000000
C:\Users\cware\Desktop\Steller25Nov\TagTesting25Nov2013\M9.DSG	11-1-2013	14:54:10	49042.000000	4904.200000	49612.245260	20.000000
C:\Users\cware\Desktop\Steller25Nov\TagTesting25Nov2013\M9.DSG	11-1-2013	14:54:10	49043.000000	4904.300000	49620.037042	20.000000
C:\Users\cware\Desktop\Steller25Nov\TagTesting25Nov2013\M9.DSG	11-1-2013	14:54:10	49044.000000	4904.400000	49633.225887	20.000000
C:\Users\cware\Desktop\Steller25Nov\TagTesting25Nov2013\M9.DSG	11-1-2013	14:54:10	49045.000000	4904.500000	49633.748889	20.000000
C:\Users\cware\Desktop\Steller25Nov\TagTesting25Nov2013\M9.DSG	11-1-2013	14:54:10	49046.000000	4904.600000	49613.956320	20.000000
C:\Users\cware\Desktop\Steller25Nov\TagTesting25Nov2013\M9.DSG	11-1-2013	14:54:10	49047.000000	4904.700000	49597.357685	20.000000
C:\Users\cware\Desktop\Steller25Nov\TagTesting25Nov2013\M9.DSG	11-1-2013	14:54:10	49048.000000	4904.800000	49558.276071	20.000000
C:\Users\cware\Desktop\Steller25Nov\TagTesting25Nov2013\M9.DSG	11-1-2013	14:54:10	49049.000000	4904.900000	49524.952311	20.000000
C:\Users\cware\Desktop\Steller25Nov\TagTesting25Nov2013\M9.DSG	11-1-2013	14:54:10	49050.000000	4905.000000	49589.072191	20.000000
C:\Users\cware\Desktop\Steller25Nov\TagTesting25Nov2013\M9.DSG	11-1-2013	14:54:10	49051.000000	4905.100000	49586.583597	20.000000
C:\Users\cware\Desktop\Steller25Nov\TagTesting25Nov2013\M9.DSG	11-1-2013	14:54:10	49052.000000	4905.200000	49585.961901	20.000000
C:\Users\cware\Desktop\Steller25Nov\TagTesting25Nov2013\M9.DSG	11-1-2013	14:54:10	49053.000000	4905.300000	49584.194381	20.000000
C:\Users\cware\Desktop\Steller25Nov\TagTesting25Nov2013\M9.DSG	11-1-2013	14:54:10	49054.000000	4905.400000	49579.987892	20.000000
C:\Users\cware\Desktop\Steller25Nov\TagTesting25Nov2013\M9.DSG	11-1-2013	14:54:10	49055.000000	4905.500000	49573.665610	20.000000
C:\Users\cware\Desktop\Steller25Nov\TagTesting25Nov2013\M9.DSG	11-1-2013	14:54:10	49056.000000	4905.600000	49563.286189	20.000000
C:\Users\cware\Desktop\Steller25Nov\TagTesting25Nov2013\M9.DSG	11-1-2013	14:54:10	49057.000000	4905.700000	49569.185495	20.000000
C:\Users\cware\Desktop\Steller25Nov\TagTesting25Nov2013\M9.DSG	11-1-2013	14:54:10	49058.000000	4905.800000	49559.651828	20.000000
C:\Users\cware\Desktop\Steller25Nov\TagTesting25Nov2013\M9.DSG	11-1-2013	14:54:10	49059.000000	4905.900000	49552.209100	20.000000
C:\Users\cware\Desktop\Steller25Nov\TagTesting25Nov2013\M9.DSG	11-1-2013	14:54:10	49060.000000	4906.000000	49548.225214	20.000000
C:\Users\cware\Desktop\Steller25Nov\TagTesting25Nov2013\M9.DSG	11-1-2013	14:54:10	49061.000000	4906.100000	49545.562270	20.000000
C:\Users\cware\Desktop\Steller25Nov\TagTesting25Nov2013\M9.DSG	11-1-2013	14:54:10	49062.000000	4906.200000	49545.862126	20.000000
C:\Users\cware\Desktop\Steller25Nov\TagTesting25Nov2013\M9.DSG	11-1-2013	14:54:10	49063.000000	4906.300000	49535.905726	20.000000
C:\Users\cware\Desktop\Steller25Nov\TagTesting25Nov2013\M9.DSG	11-1-2013	14:54:10	49064.000000	4906.400000	49527.367430	20.000000
C:\Users\cware\Desktop\Steller25Nov\TagTesting25Nov2013\M9.DSG	11-1-2013	14:54:10	49065.000000	4906.500000	49519.800808	20.000000
C:\Users\cware\Desktop\Steller25Nov\TagTesting25Nov2013\M9.DSG	11-1-2013	14:54:10	49066.000000	4906.600000	49506.359323	20.000000
C:\Users\cware\Desktop\Steller25Nov\TagTesting25Nov2013\M9.DSG	11-1-2013	14:54:10	49067.000000	4906.700000	49506.608802	20.000000
C:\Users\cware\Desktop\Steller25Nov\TagTesting25Nov2013\M9.DSG	11-1-2013	14:54:10	49068.000000	4906.800000	49498.564241	20.000000
C:\Users\cware\Desktop\Steller25Nov\TagTesting25Nov2013\M9.DSG	11-1-2013	14:54:10	49069.000000	4906.900000	49496.971288	20.000000
C:\Users\cware\Desktop\Steller25Nov\TagTesting25Nov2013\M9.DSG	11-1-2013	14:54:10	49070.000000	4907.000000	49500.155336	20.000000
C:\Users\cware\Desktop\Steller25Nov\TagTesting25Nov2013\M9.DSG	11-1-2013	14:54:10	49071.000000	4907.100000	49497.915878	20.000000
C:\Users\cware\Desktop\Steller25Nov\TagTesting25Nov2013\M9.DSG	11-1-2013	14:54:10	49072.000000	4907.200000	49498.786168	20.000000
C:\Users\cware\Desktop\Steller25Nov\TagTesting25Nov2013\M9.DSG	11-1-2013	14:54:10	49073.000000	4907.300000	49499.856315	20.000000
C:\Users\cware\Desktop\Steller25Nov\TagTesting25Nov2013\M9.DSG	11-1-2013	14:54:10	49074.000000	4907.400000	49501.622562	20.000000
C:\Users\cware\Desktop\Steller25Nov\TagTesting25Nov2013\M9.DSG	11-1-2013	14:54:10	49075.000000	4907.500000	49499.856041	20.000000
C:\Users\cware\Desktop\Steller25Nov\TagTesting25Nov2013\M9.DSG	11-1-2013	14:54:10	49076.000000	4907.600000	49498.437108	20.000000
C:\Users\cware\Desktop\Steller25Nov\TagTesting25Nov2013\M9.DSG	11-1-2013	14:54:10	49077.000000	4907.700000	49500.055173	20.000000
C:\Users\cware\Desktop\Steller25Nov\TagTesting25Nov2013\M9.DSG	11-1-2013	14:54:10	49078.000000	4907.800000	49498.760395	20.000000
C:\Users\cware\Desktop\Steller25Nov\TagTesting25Nov2013\M9.DSG	11-1-2013	14:54:10	49079.000000	4907.900000	49499.283601	20.000000
C:\Users\cware\Desktop\Steller25Nov\TagTesting25Nov2013\M9.DSG	11-1-2013	14:54:10	49080.000000	4908.000000	49498.960799	20.000000
C:\Users\cware\Desktop\Steller25Nov\TagTesting25Nov2013\M9.DSG	11-1-2013	14:54:10	49081.000000	4908.100000	49500.853495	20.000000
C:\Users\cware\Desktop\Steller25Nov\TagTesting25Nov2013\M9.DSG	11-1-2013	14:54:10	49082.000000	4908.200000	49500.431286	20.000000
C:\Users\cware\Desktop\Steller25Nov\TagTesting25Nov2013\M9.DSG	11-1-2013	14:54:10	49083.000000	4908.300000	49498.663792	20.000000
C:\Users\cware\Desktop\Steller25Nov\TagTesting25Nov2013\M9.DSG	11-1-2013	14:54:10	49084.000000	4908.400000	49499.411255	20.000000
C:\Users\cware\Desktop\Steller25Nov\TagTesting25Nov2013\M9.DSG	11-1-2013	14:54:10	49085.000000	4908.500000	49497.593315	20.000000
C:\Users\cware\Desktop\Steller25Nov\TagTesting25Nov2013\M9.DSG	11-1-2013	14:54:10	49086.000000	4908.600000	49498.908686	20.000000
C:\Users\cware\Desktop\Steller25Nov\TagTesting25Nov2013\M9.DSG	11-1-2013	14:54:10	49087.000000	4908.700000	49498.688171	20.000000
C:\Users\cware\Desktop\Steller25Nov\TagTesting25Nov2013\M9.DSG	11-1-2013	14:54:10	49088.000000	4908.800000	49499.682295	20.000000
C:\Users\cware\Desktop\Steller25Nov\TagTesting25Nov2013\M9.DSG	11-1-2013	14:54:10	49089.000000	4908.900000	49503.089701	20.000000
C:\Users\cware\Desktop\Steller25Nov\TagTesting25Nov2013\M9.DSG	11-1-2013	14:54:10	49090.000000	4909.000000	49499.057338	20.000000
C:\Users\cware\Desktop\Steller25Nov\TagTesting25Nov2013\M9.DSG	11-1-2013	14:54:10	49091.000000	4909.100000	49499.057442	20.000000
C:\Users\cware\Desktop\Steller25Nov\TagTesting25Nov2013\M9.DSG	11-1-2013	14:54:10	49092.000000	4909.200000	49498.335539	20.000000
C:\Users\cware\Desktop\Steller25Nov\TagTesting25Nov2013\M9.DSG	11-1-2013	14:54:10	49093.000000	4909.300000	49498.360056	20.000000
C:\Users\cware\Desktop\Steller25Nov\TagTesting25Nov2013\M9.DSG	11-1-2013	14:54:10	49094.000000	4909.400000	49498.260314	20.000000
C:\Users\cware\Desktop\Steller25Nov\TagTesting25Nov2013\M9.DSG	11-1-2013	14:54:10	49095.000000	4909.500000	49498.957440	20.000000
C:\Users\cware\Desktop\Steller25Nov\TagTesting25Nov2013\M9.DSG	11-1-2013	14:54:10	49096.000000	4909.600000	49497.861551	20.000000
C:\Users\cware\Desktop\Steller25Nov\TagTesting25Nov2013\M9.DSG	11-1-2013	14:54:10	49097.000000	4909.700000	49499.428862	20.000000
C:\Users\cware\Desktop\Steller25Nov\TagTesting25Nov2013\M9.DSG	11-1-2013	14:54:10	49098.000000	4909.800000	49499.577196	20.000000
C:\Users\cware\Desktop\Steller25Nov\TagTesting25Nov2013\M9.DSG	11-1-2013	14:54:10	49099.000000	4909.900000	49496.737750	20.000000
C:\Users\cware\Desktop\Steller25Nov\TagTesting25Nov2013\M9.DSG	11-1-2013	14:54:10	49100.000000	4910.000000	49493.201609	20.000000
C:\Users\cware\Desktop\Steller25Nov\TagTesting25Nov2013\M9.DSG	11-1-2013	14:54:10	49101.000000	4910.100000	49494.927732	20.000000
C:\Users\cware\Desktop\Steller25Nov\TagTesting25Nov2013\M9.DSG	11-1-2013	14:54:10	49102.000000	4910.200000	49497.195884	20.000000
C:\Users\cware\Desktop\Steller25Nov\TagTesting25Nov2013\M9.DSG	11-1-2013	14:54:10	49103.000000	4910.300000	49507.999063	20.000000
C:\Users\cware\Desktop\Steller25Nov\TagTesting25Nov2013\M9.DSG	11-1-2013	14:54:10	49104.000000	4910.400000	49527.563335	20.000000
C:\Users\cware\Desktop\Steller25Nov\TagTesting25Nov2013\M9.DSG	11-1-2013	14:54:10	49105.000000	4910.500000	49548.571115	20.000000
C:\Users\cware\Desktop\Steller25Nov\TagTesting25Nov2013\M9.DSG	11-1-2013	14:54:10	49106.000000	4910.600000	49570.575360	20.000000
C:\Users\cware\Desktop\Steller25Nov\TagTesting25Nov2013\M9.DSG	11-1-2013	14:54:10	49107.000000	4910.700000	49585.833467	20.000000
C:\Users\cware\Desktop\Steller25Nov\TagTesting25Nov2013\M9.DSG	11-1-2013	14:54:10	49108.000000	4910.800000	49597.557056	20.000000
C:\Users\cware\Desktop\Steller25Nov\TagTesting25Nov2013\M9.DSG	11-1-2013	14:54:10	49109.000000	4910.900000	49617.494872	20.000000
C:\Users\cware\Desktop\Steller25Nov\TagTesting25Nov2013\M9.DSG	11-1-2013	14:54:10	49110.000000	4911.000000	49614.980831	20.000000
C:\Users\cware\Desktop\Steller25Nov\TagTesting25Nov2013\M9.DSG	11-1-2013	14:54:10	49111.000000	4911.100000	49592.777906	20.000000
C:\Users\cware\Desktop\Steller25Nov\TagTesting25Nov2013\M9.DSG	11-1-2013	14:54:10	49112.000000	4911.200000	49594.022446	20.000000
C:\Users\cware\Desktop\Steller25Nov\TagTesting25Nov2013\M9.DSG	11-1-2013	14:54:10	49113.000000	4911.300000	49601.538925	20.000000
C:\Users\cware\Desktop\Steller25Nov\TagTesting25Nov2013\M9.DSG	11-1-2013	14:54:10	49114.000000	4911.400000	49600.419119	20.000000
C:\Users\cware\Desktop\Steller25Nov\TagTesting25Nov2013\M9.DSG	11-1-2013	14:54:10	49115.000000	4911.500000	49610.549550	20.000000
C:\Users\cware\Desktop\Steller25Nov\TagTesting25Nov2013\M9.DSG	11-1-2013	14:54:10	49116.000000	4911.600000	49620.630004	20.000000
C:\Users\cware\Desktop\Steller25Nov\TagTesting25Nov2013\M9.DSG	11-1-2013	14:54:10	49117.000000	4911.700000	49615.328531	20.000000
C:\Users\cware\Desktop\Steller25Nov\TagTesting25Nov2013\M9.DSG	11-1-2013	14:54:10	49118.000000	4911.800000	49601.538899	20.000000
C:\Users\cware\Desktop\Steller25Nov\TagTesting25Nov2013\M9.DSG	11-1-2013	14:54:10	49119.000000	4911.900000	49616.075208	20.000000
C:\Users\cware\Desktop\Steller25Nov\TagTesting25Nov2013\M9.DSG	11-1-2013	14:54:10	49120.000000	4912.000000	49610.972575	20.000000
C:\Users\cware\Desktop\Steller25Nov\TagTesting25Nov2013\M9.DSG	11-1-2013	14:54:10	49121.000000	4912.100000	49616.473294	20.000000
C:\Users\cware\Desktop\Steller25Nov\TagTesting25Nov2013\M9.DSG	11-1-2013	14:54:10	49122.000000	4912.200000	49626.130879	20.000000
C:\Users\cware\Desktop\Steller25Nov\TagTesting25Nov2013\M9.DSG	11-1-2013	14:54:10	49123.000000	4912.300000	49615.029404	20.000000
C:\Users\cware\Desktop\Steller25Nov\TagTesting25Nov2013\M9.DSG	11-1-2013	14:54:10	49124.000000	4912.400000	49623.442501	20.000000
C:\Users\cware\Desktop\Steller25Nov\TagTesting25Nov2013\M9.DSG	11-1-2013	14:54:10	49125.000000	4912.500000	49627.300620	20.000000
C:\Users\cware\Desktop\Steller25Nov\TagTesting25Nov2013\M9.DSG	11-1-2013	14:54:10	49126.000000	4912.600000	49652.117093	20.000000
C:\Users\cware\Desktop\Steller25Nov\TagTesting25Nov2013\M9.DSG	11-1-2013	14:54:10	49127.000000	4912.700000	49673.821850	20.000000
C:\Users\cware\Desktop\Steller25Nov\TagTesting25Nov2013\M9.DSG	11-1-2013	14:54:10	49128.000000	4912.800000	49667.225963	20.000000
C:\Users\cware\Desktop\Steller25Nov\TagTesting25Nov2013\M9.DSG	11-1-2013	14:54:10	49129.000000	4912.900000	49686.466888	20.000000
C:\Users\cware\Desktop\Steller25Nov\TagTesting25Nov2013\M9.DSG	11-1-2013	14:54:10	49130.000000	4913.000000	49712.253464	20.000000
C:\Users\cware\Desktop\Steller25Nov\TagTesting25Nov2013\M9.DSG	11-1-2013	14:54:10	49131.000000	4913.100000	49715.788052	20.000000
C:\Users\cware\Desktop\Steller25Nov\TagTesting25Nov2013\M9.DSG	11-1-2013	14:54:10	49132.000000	4913.200000	49708.942851	20.000000
C:\Users\cware\Desktop\Steller25Nov\TagTesting25Nov2013\M9.DSG	11-1-2013	14:54:10	49133.000000	4913.300000	49701.948208	20.000000
C:\Users\cware\Desktop\Steller25Nov\TagTesting25Nov2013\M9.DSG	11-1-2013	14:54:10	49134.000000	4913.400000	49683.528886	20.000000
C:\Users\cware\Desktop\Steller25Nov\TagTesting25Nov2013\M9.DSG	11-1-2013	14:54:10	49135.000000	4913.500000	49680.392640	20.000000
C:\Users\cware\Desktop\Steller25Nov\TagTesting25Nov2013\M9.DSG	11-1-2013	14:54:10	49136.000000	4913.600000	49685.718947	20.000000
C:\Users\cware\Desktop\Steller25Nov\TagTesting25Nov2013\M9.DSG	11-1-2013	14:54:10	49137.000000	4913.700000	49690.522705	20.000000
C:\Users\cware\Desktop\Steller25Nov\TagTesting25Nov2013\M9.DSG	11-1-2013	14:54:10	49138.000000	4913.800000	49687.784467	20.000000
C:\Users\cware\Desktop\Steller25Nov\TagTesting25Nov2013\M9.DSG	11-1-2013	14:54:10	49139.000000	4913.900000	49693.609095	20.000000
C:\Users\cware\Desktop\Steller25Nov\TagTesting25Nov2013\M9.DSG	11-1-2013	14:54:10	49140.000000	4914.000000	49657.168476	20.000000
C:\Users\cware\Desktop\Steller25Nov\TagTesting25Nov2013\M9.DSG	11-1-2013	14:54:10	49141.000000	4914.100000	49678.076420	20.000000
C:\Users\cware\Desktop\Steller25Nov\TagTesting25Nov2013\M9.DSG	11-1-2013	14:54:10	49142.000000	4914.200000	49672.276906	20.000000
C:\Users\cware\Desktop\Steller25Nov\TagTesting25Nov2013\M9.DSG	11-1-2013	14:54:10	49143.000000	4914.300000	49682.482044	20.000000
C:\Users\cware\Desktop\Steller25Nov\TagTesting25Nov2013\M9.DSG	11-1-2013	14:54:10	49144.000000	4914.400000	49686.663423	20.000000
C:\Users\cware\Desktop\Steller25Nov\TagTesting25Nov2013\M9.DSG	11-1-2013	14:54:10	49145.000000	4914.500000	49690.447013	20.000000
C:\Users\cware\Desktop\Steller25Nov\TagTesting25Nov2013\M9.DSG	11-1-2013	14:54:10	49146.000000	4914.600000	49689.127233	20.000000
C:\Users\cware\Desktop\Steller25Nov\TagTesting25Nov2013\M9.DSG	11-1-2013	14:54:10	49147.000000	4914.700000	49702.717718	20.000000
C:\Users\cware\Desktop\Steller25Nov\TagTesting25Nov2013\M9.DSG	11-1-2013	14:54:10	49148.000000	4914.800000	49710.259631	20.000000
C:\Users\cware\Desktop\Steller25Nov\TagTesting25Nov2013\M9.DSG	11-1-2013	14:54:10	49149.000000	4914.900000	49725.667258	20.000000
C:\Users\cware\Desktop\Steller25Nov\TagTesting25Nov2013\M9.DSG	11-1-2013	14:54:10	49150.000000	4915.000000	49747.670600	20.000000
C:\Users\cware\Desktop\Steller25Nov\TagTesting25Nov2013\M9.DSG	11-1-2013	14:54:10	49151.000000	4915.100000	49776.867888	20.000000
C:\Users\cware\Desktop\Steller25Nov\TagTesting25Nov2013\M9.DSG	11-1-2013	14:54:10	49152.000000	4915.200000	49764.969819	20.000000
C:\Users\cware\Desktop\Steller25Nov\TagTesting25Nov2013\M9.DSG	11-1-2013	14:54:10	49153.000000	4915.300000	49787.022607	20.000000
C:\Users\cware\Desktop\Steller25Nov\TagTesting25Nov2013\M9.DSG	11-1-2013	14:54:10	49154.000000	4915.400000	49779.182242	20.000000
C:\Users\cware\Desktop\Steller25Nov\TagTesting25Nov2013\M9.DSG	11-1-2013	14:54:10	49155.000000	4915.500000	49763.077241	20.000000
C:\Users\cware\Desktop\Steller25Nov\TagTesting25Nov2013\M9.DSG	11-1-2013	14:54:10	49156.000000	4915.600000	49753.220524	20.000000
C:\Users\cware\Desktop\Steller25Nov\TagTesting25Nov2013\M9.DSG	11-1-2013	14:54:10	49157.000000	4915.700000	49753.768104	20.000000
C:\Users\cware\Desktop\Steller25Nov\TagTesting25Nov2013\M9.DSG	11-1-2013	14:54:10	49158.000000	4915.800000	49755.709875	20.000000
C:\Users\cware\Desktop\Steller25Nov\TagTesting25Nov2013\M9.DSG	11-1-2013	14:54:10	49159.000000	4915.900000	49753.941874	20.000000
C:\Users\cware\Desktop\Steller25Nov\TagTesting25Nov2013\M9.DSG	11-1-2013	14:54:10	49160.000000	4916.000000	49754.863128	20.000000
C:\Users\cware\Desktop\Steller25Nov\TagTesting25Nov2013\M9.DSG	11-1-2013	14:54:10	49161.000000	4916.100000	49758.721573	20.000000
C:\Users\cware\Desktop\Steller25Nov\TagTesting25Nov2013\M9.DSG	11-1-2013	14:54:10	49162.000000	4916.200000	49755.659194	20.000000
C:\Users\cware\Desktop\Steller25Nov\TagTesting25Nov2013\M9.DSG	11-1-2013	14:54:10	49163.000000	4916.300000	49749.585888	20.000000
C:\Users\cware\Desktop\Steller25Nov\TagTesting25Nov2013\M9.DSG	11-1-2013	14:54:10	49164.000000	4916.400000	49743.014592	20.000000
C:\Users\cware\Desktop\Steller25Nov\TagTesting25Nov2013\M9.DSG	11-1-2013	14:54:10	49165.000000	4916.500000	49733.107989	20.000000
C:\Users\cware\Desktop\Steller25Nov\TagTesting25Nov2013\M9.DSG	11-1-2013	14:54:10	49166.000000	4916.600000	49732.012773	20.000000
C:\Users\cware\Desktop\Steller25Nov\TagTesting25Nov2013\M9.DSG	11-1-2013	14:54:10	49167.000000	4916.700000	49720.388370	20.000000
C:\Users\cware\Desktop\Steller25Nov\TagTesting25Nov2013\M9.DSG	11-1-2013	14:54:10	49168.000000	4916.800000	49725.192210	20.000000
C:\Users\cware\Desktop\Steller25Nov\TagTesting25Nov2013\M9.DSG	11-1-2013	14:54:10	49169.000000	4916.900000	49723.101325	20.000000
C:\Users\cware\Desktop\Steller25Nov\TagTesting25Nov2013\M9.DSG	11-1-2013	14:54:10	49170.000000	4917.000000	49718.621425	20.000000
C:\Users\cware\Desktop\Steller25Nov\TagTesting25Nov2013\M9.DSG	11-1-2013	14:54:10	49171.000000	4917.100000	49705.404021	20.000000
C:\Users\cware\Desktop\Steller25Nov\TagTesting25Nov2013\M9.DSG	11-1-2013	14:54:10	49172.000000	4917.200000	49705.154445	20.000000
C:\Users\cware\Desktop\Steller25Nov\TagTesting25Nov2013\M9.DSG	11-1-2013	14:54:10	49173.000000	4917.300000	49684.992848	20.000000
C:\Users\cware\Desktop\Steller25Nov\TagTesting25Nov2013\M9.DSG	11-1-2013	14:54:10	49174.000000	4917.400000	49678.820374	20.000000
C:\Users\cware\Desktop\Steller25Nov\TagTesting25Nov2013\M9.DSG	11-1-2013	14:54:10	49175.000000	4917.500000	49694.327556	20.000000
C:\Users\cware\Desktop\Steller25Nov\TagTesting25Nov2013\M9.DSG	11-1-2013	14:54:10	49176.000000	4917.600000	49682.653545	20.000000
C:\Users\cware\Desktop\Steller25Nov\TagTesting25Nov2013\M9.DSG	11-1-2013	14:54:10	49177.000000	4917.700000	49677.873289	20.000000
C:\Users\cware\Desktop\Steller25Nov\TagTesting25Nov2013\M9.DSG	11-1-2013	14:54:10	49178.000000	4917.800000	49677.723015	20.000000
C:\Users\cware\Desktop\Steller25Nov\TagTesting25Nov2013\M9.DSG	11-1-2013	14:54:10	49179.000000	4917.900000	49658.608434	20.000000
C:\Users\cware\Desktop\Steller25Nov\TagTesting25Nov2013\M9.DSG	11-1-2013	14:54:10	49180.000000	4918.000000	49648.701469	20.000000
C:\Users\cware\Desktop\Steller25Nov\TagTesting25Nov2013\M9.DSG	11-1-2013	14:54:10	49181.000000	4918.100000	49642.205609	20.000000
C:\Users\cware\Desktop\Steller25Nov\TagTesting25Nov2013\M9.DSG	11-1-2013	14:54:10	49182.000000	4918.200000	49624.656785	20.000000
C:\Users\cware\Desktop\Steller25Nov\TagTesting25Nov2013\M9.DSG	11-1-2013	14:54:10	49183.000000	4918.300000	49626.050731	20.000000
C:\Users\cware\Desktop\Steller25Nov\TagTesting25Nov2013\M9.DSG	11-1-2013	14:54:10	49184.000000	4918.400000	49618.409194	20.000000
C:\Users\cware\Desktop\Steller25Nov\TagTesting25Nov2013\M9.DSG	11-1-2013	14:54:10	49185.000000	4918.500000	49613.356126	20.000000
C:\Users\cware\Desktop\Steller25Nov\TagTesting25Nov2013\M9.DSG	11-1-2013	14:54:10	49186.000000	4918.600000	49599.616135	20.000000
C:\Users\cware\Desktop\Steller25Nov\TagTesting25Nov2013\M9.DSG	11-1-2013	14:54:10	49187.000000	4918.700000	49596.553967	20.000000
C:\Users\cware\Desktop\Steller25Nov\TagTesting25Nov2013\M9.DSG	11-1-2013	14:54:10	49188.000000	4918.800000	49577.911076	20.000000
C:\Users\cware\Desktop\Steller25Nov\TagTesting25Nov2013\M9.DSG	11-1-2013	14:54:10	49189.000000	4918.900000	49580.325344	20.000000
C:\Users\cware\Desktop\Steller25Nov\TagTesting25Nov2013\M9.DSG	11-1-2013	14:54:10	49190.000000	4919.000000	49565.913506	20.000000
C:\Users\cware\Desktop\Steller25Nov\TagTesting25Nov2013\M9.DSG	11-1-2013	14:54:10	49191.000000	4919.100000	49559.242799	20.000000
C:\Users\cware\Desktop\Steller25Nov\TagTesting25Nov2013\M9.DSG	11-1-2013	14:54:10	49192.000000	4919.200000	49561.532547	20.000000
C:\Users\cware\Desktop\Steller25Nov\TagTesting25Nov2013\M9.DSG	11-1-2013	14:54:10	49193.000000	4919.300000	49546.224668	20.000000
C:\Users\cware\Desktop\Steller25Nov\TagTesting25Nov2013\M9.DSG	11-1-2013	14:54:10	49194.000000	4919.400000	49545.601650	20.000000
C:\Users\cware\Desktop\Steller25Nov\TagTesting25Nov2013\M9.DSG	11-1-2013	14:54:10	49195.000000	4919.500000	49527.779775	20.000000
C:\Users\cware\Desktop\Steller25Nov\TagTesting25Nov2013\M9.DSG	11-1-2013	14:54:10	49196.000000	4919.600000	49518.818404	20.000000
C:\Users\cware\Desktop\Steller25Nov\TagTesting25Nov2013\M9.DSG	11-1-2013	14:54:10	49197.000000	4919.700000	49509.857541	20.000000
C:\Users\cware\Desktop\Steller25Nov\TagTesting25Nov2013\M9.DSG	11-1-2013	14:54:10	49198.000000	4919.800000	49496.142776	20.000000
C:\Users\cware\Desktop\Steller25Nov\TagTesting25Nov2013\M9.DSG	11-1-2013	14:54:10	49199.000000	4919.900000	49487.157135	20.000000
C:\Users\cware\Desktop\Steller25Nov\TagTesting25Nov2013\M9.DSG	11-1-2013	14:54:10	49200.000000	4920.000000	49494.320427	20.000000
C:\Users\cware\Desktop\Steller25Nov\TagTesting25Nov2013\M9.DSG	11-1-2013	14:54:10	49201.000000	4920.100000	49480.478097	20.000000
C:\Users\cware\Desktop\Steller25Nov\TagTesting25Nov2013\M9.DSG	11-1-2013	14:54:10	49202.000000	4920.200000	49495.663124	20.000000
C:\Users\cware\Desktop\Steller25Nov\TagTesting25Nov2013\M9.DSG	11-1-2013	14:54:10	49203.000000	4920.300000	49491.430262	20.000000
C:\Users\cware\Desktop\Steller25Nov\TagTesting25Nov2013\M9.DSG	11-1-2013	14:54:10	49204.000000	4920.400000	49491.953293	20.000000
C:\Users\cware\Desktop\Steller25Nov\TagTesting25Nov2013\M9.DSG	11-1-2013	14:54:10	49205.000000	4920.500000	49489.689009	20.000000
C:\Users\cware\Desktop\Steller25Nov\TagTesting25Nov2013\M9.DSG	11-1-2013	14:54:10	49206.000000	4920.600000	49489.017123	20.000000
C:\Users\cware\Desktop\Steller25Nov\TagTesting25Nov2013\M9.DSG	11-1-2013	14:54:10	49207.000000	4920.700000	49490.932390	20.000000
C:\Users\cware\Desktop\Steller25Nov\TagTesting25Nov2013\M9.DSG	11-1-2013	14:54:10	49208.000000	4920.800000	49489.761799	20.000000
C:\Users\cware\Desktop\Steller25Nov\TagTesting25Nov2013\M9.DSG	11-1-2013	14:54:10	49209.000000	4920.900000	49487.721078	20.000000
C:\Users\cware\Desktop\Steller25Nov\TagTesting25Nov2013\M9.DSG	11-1-2013	14:54:10	49210.000000	4921.000000	49489.937355	20.000000
C:\Users\cware\Desktop\Steller25Nov\TagTesting25Nov2013\M9.DSG	11-1-2013	14:54:10	49211.000000	4921.100000	49487.373477	20.000000
C:\Users\cware\Desktop\Steller25Nov\TagTesting25Nov2013\M9.DSG	11-1-2013	14:54:10	49212.000000	4921.200000	49486.675731	20.000000
C:\Users\cware\Desktop\Steller25Nov\TagTesting25Nov2013\M9.DSG	11-1-2013	14:54:10	49213.000000	4921.300000	49487.994939	20.000000
C:\Users\cware\Desktop\Steller25Nov\TagTesting25Nov2013\M9.DSG	11-1-2013	14:54:10	49214.000000	4921.400000	49485.231586	20.000000
C:\Users\cware\Desktop\Steller25Nov\TagTesting25Nov2013\M9.DSG	11-1-2013	14:54:10	49215.000000	4921.500000	49486.400689	20.000000
C:\Users\cware\Desktop\Steller25Nov\TagTesting25Nov2013\M9.DSG	11-1-2013	14:54:10	49216.000000	4921.600000	49481.996680	20.000000
C:\Users\cware\Desktop\Steller25Nov\TagTesting25Nov2013\M9.DSG	11-1-2013	14:54:10	49217.000000	4921.700000	49488.248046	20.000000
C:\Users\cware\Desktop\Steller25Nov\TagTesting25Nov2013\M9.DSG	11-1-2013	14:54:10	49218.000000	4921.800000	49496.814975	20.000000
C:\Users\cware\Desktop\Steller25Nov\TagTesting25Nov2013\M9.DSG	11-1-2013	14:54:10	49219.000000	4921.900000	49521.582852	20.000000
C:\Users\cware\Desktop\Steller25Nov\TagTesting25Nov2013\M9.DSG	11-1-2013	14:54:10	49220.000000	4922.000000	49549.908866	20.000000
C:\Users\cware\Desktop\Steller25Nov\TagTesting25Nov2013\M9.DSG	11-1-2013	14:54:10	49221.000000	4922.100000	49579.231059	20.000000
C:\Users\cware\Desktop\Steller25Nov\TagTesting25Nov2013\M9.DSG	11-1-2013	14:54:10	49222.000000	4922.200000	49598.048021	20.000000
C:\Users\cware\Desktop\Steller25Nov\TagTesting25Nov2013\M9.DSG	11-1-2013	14:54:10	49223.000000	4922.300000	49614.924584	20.000000
C:\Users\cware\Desktop\Steller25Nov\TagTesting25Nov2013\M9.DSG	11-1-2013	14:54:10	49224.000000	4922.400000	49631.003787	20.000000
C:\Users\cware\Desktop\Steller25Nov\TagTesting25Nov2013\M9.DSG	11-1-2013	14:54:10	49225.000000	4922.500000	49610.792600	20.000000
C:\Users\cware\Desktop\Steller25Nov\TagTesting25Nov2013\M9.DSG	11-1-2013	14:54:10	49226.000000	4922.600000	49594.513707	20.000000
C:\Users\cware\Desktop\Steller25Nov\TagTesting25Nov2013\M9.DSG	11-1-2013	14:54:10	49227.000000	4922.700000	49583.337956	20.000000
C:\Users\cware\Desktop\Steller25Nov\TagTesting25Nov2013\M9.DSG	11-1-2013	14:54:10	49228.000000	4922.800000	49594.289476	20.000000
C:\Users\cware\Desktop\Steller25Nov\TagTesting25Nov2013\M9.DSG	11-1-2013	14:54:10	49229.000000	4922.900000	49599.367656	20.000000
C:\Users\cware\Desktop\Steller25Nov\TagTesting25Nov2013\M9.DSG	11-1-2013	14:54:10	49230.000000	4923.000000	49608.676636	20.000000
C:\Users\cware\Desktop\Steller25Nov\TagTesting25Nov2013\M9.DSG	11-1-2013	14:54:10	49231.000000	4923.100000	49610.095548	20.000000
C:\Users\cware\Desktop\Steller25Nov\TagTesting25Nov2013\M9.DSG	11-1-2013	14:54:10	49232.000000	4923.200000	49594.165951	20.000000
C:\Users\cware\Desktop\Steller25Nov\TagTesting25Nov2013\M9.DSG	11-1-2013	14:54:10	49233.000000	4923.300000	49605.690076	20.000000
C:\Users\cware\Desktop\Steller25Nov\TagTesting25Nov2013\M9.DSG	11-1-2013	14:54:10	49234.000000	4923.400000	49616.044804	20.000000
C:\Users\cware\Desktop\Steller25Nov\TagTesting25Nov2013\M9.DSG	11-1-2013	14:54:10	49235.000000	4923.500000	49639.467144	20.000000
C:\Users\cware\Desktop\Steller25Nov\TagTesting25Nov2013\M9.DSG	11-1-2013	14:54:10	49236.000000	4923.600000	49651.887644	20.000000
C:\Users\cware\Desktop\Steller25Nov\TagTesting25Nov2013\M9.DSG	11-1-2013	14:54:10	49237.000000	4923.700000	49680.288585	20.000000
C:\Users\cware\Desktop\Steller25Nov\TagTesting25Nov2013\M9.DSG	11-1-2013	14:54:10	49238.000000	4923.800000	49699.554568	20.000000
C:\Users\cware\Desktop\Steller25Nov\TagTesting25Nov2013\M9.DSG	11-1-2013	14:54:10	49239.000000	4923.900000	49729.348977	20.000000
C:\Users\cware\Desktop\Steller25Nov\TagTesting25Nov2013\M9.DSG	11-1-2013	14:54:10	49240.000000	4924.000000	49744.158975	20.000000
C:\Users\cware\Desktop\Steller25Nov\TagTesting25Nov2013\M9.DSG	11-1-2013	14:54:10	49241.000000	4924.100000	49755.733374	20.000000
C:\Users\cware\Desktop\Steller25Nov\TagTesting25Nov2013\M9.DSG	11-1-2013	14:54:10	49242.000000	4924.200000	49754.339204	20.000000
C:\Users\cware\Desktop\Steller25Nov\TagTesting25Nov2013\M9.DSG	11-1-2013	14:54:10	49243.000000	4924.300000	49721.234192	20.000000
C:\Users\cware\Desktop\Steller25Nov\TagTesting25Nov2013\M9.DSG	11-1-2013	14:54:10	49244.000000	4924.400000	49706.996660	20.000000
C:\Users\cware\Desktop\Steller25Nov\TagTesting25Nov2013\M9.DSG	11-1-2013	14:54:10	49245.000000	4924.500000	49703.810528	20.000000
C:\Users\cware\Desktop\Steller25Nov\TagTesting25Nov2013\M9.DSG	11-1-2013	14:54:10	49246.000000	4924.600000	49695.870181	20.000000
C:\Users\cware\Desktop\Steller25Nov\TagTesting25Nov2013\M9.DSG	11-1-2013	14:54:10	49247.000000	4924.700000	49700.250984	20.000000
C:\Users\cware\Desktop\Steller25Nov\TagTesting25Nov2013\M9.DSG	11-1-2013	14:54:10	49248.000000	4924.800000	49701.495119	20.000000
C:\Users\cware\Desktop\Steller25Nov\TagTesting25Nov2013\M9.DSG	11-1-2013	14:54:10	49249.000000	4924.900000	49719.167526	20.000000
C:\Users\cware\Desktop\Steller25Nov\TagTesting25Nov2013\M9.DSG	11-1-2013	14:54:10	49250.000000	4925.000000	49722.851303	20.000000
C:\Users\cware\Desktop\Steller25Nov\TagTesting25Nov2013\M9.DSG	11-1-2013	14:54:10	49251.000000	4925.100000	49727.356539	20.000000
C:\Users\cware\Desktop\Steller25Nov\TagTesting25Nov2013\M9.DSG	11-1-2013	14:54:10	49252.000000	4925.200000	49726.510224	20.000000
C:\Users\cware\Desktop\Steller25Nov\TagTesting25Nov2013\M9.DSG	11-1-2013	14:54:10	49253.000000	4925.300000	49726.535206	20.000000
C:\Users\cware\Desktop\Steller25Nov\TagTesting25Nov2013\M9.DSG	11-1-2013	14:54:10	49254.000000	4925.400000	49751.749614	20.000000
C:\Users\cware\Desktop\Steller25Nov\TagTesting25Nov2013\M9.DSG	11-1-2013	14:54:10	49255.000000	4925.500000	49765.115896	20.000000
C:\Users\cware\Desktop\Steller25Nov\TagTesting25Nov2013\M9.DSG	11-1-2013	14:54:10	49256.000000	4925.600000	49756.453654	20.000000
C:\Users\cware\Desktop\Steller25Nov\TagTesting25Nov2013\M9.DSG	11-1-2013	14:54:10	49257.000000	4925.700000	49756.901687	20.000000
C:\Users\cware\Desktop\Steller25Nov\TagTesting25Nov2013\M9.DSG	11-1-2013	14:54:10	49258.000000	4925.800000	49755.905189	20.000000
C:\Users\cware\Desktop\Steller25Nov\TagTesting25Nov2013\M9.DSG	11-1-2013	14:54:10	49259.000000	4925.900000	49754.411892	20.000000
C:\Users\cware\Desktop\Steller25Nov\TagTesting25Nov2013\M9.DSG	11-1-2013	14:54:10	49260.000000	4926.000000	49776.290367	20.000000
C:\Users\cware\Desktop\Steller25Nov\TagTesting25Nov2013\M9.DSG	11-1-2013	14:54:10	49261.000000	4926.100000	49813.428055	20.000000
C:\Users\cware\Desktop\Steller25Nov\TagTesting25Nov2013\M9.DSG	11-1-2013	14:54:10	49262.000000	4926.200000	49829.183814	20.000000
C:\Users\cware\Desktop\Steller25Nov\TagTesting25Nov2013\M9.DSG	11-1-2013	14:54:10	49263.000000	4926.300000	49859.500677	20.000000
C:\Users\cware\Desktop\Steller25Nov\TagTesting25Nov2013\M9.DSG	11-1-2013	14:54:10	49264.000000	4926.400000	49846.233732	20.000000
C:\Users\cware\Desktop\Steller25Nov\TagTesting25Nov2013\M9.DSG	11-1-2013	14:54:10	49265.000000	4926.500000	49804.465454	20.000000
C:\Users\cware\Desktop\Steller25Nov\TagTesting25Nov2013\M9.DSG	11-1-2013	14:54:10	49266.000000	4926.600000	49787.391190	20.000000
C:\Users\cware\Desktop\Steller25Nov\TagTesting25Nov2013\M9.DSG	11-1-2013	14:54:10	49267.000000	4926.700000	49792.170213	20.000000
C:\Users\cware\Desktop\Steller25Nov\TagTesting25Nov2013\M9.DSG	11-1-2013	14:54:10	49268.000000	4926.800000	49787.266897	20.000000
C:\Users\cware\Desktop\Steller25Nov\TagTesting25Nov2013\M9.DSG	11-1-2013	14:54:10	49269.000000	4926.900000	49783.658034	20.000000
C:\Users\cware\Desktop\Steller25Nov\TagTesting25Nov2013\M9.DSG	11-1-2013	14:54:10	49270.000000	4927.000000	49779.551246	20.000000
C:\Users\cware\Desktop\Steller25Nov\TagTesting25Nov2013\M9.DSG	11-1-2013	14:54:10	49271.000000	4927.100000	49781.293566	20.000000
C:\Users\cware\Desktop\Steller25Nov\TagTesting25Nov2013\M9.DSG	11-1-2013	14:54:10	49272.000000	4927.200000	49778.679974	20.000000
C:\Users\cware\Desktop\Steller25Nov\TagTesting25Nov2013\M9.DSG	11-1-2013	14:54:10	49273.000000	4927.300000	49781.940312	20.000000
C:\Users\cware\Desktop\Steller25Nov\TagTesting25Nov2013\M9.DSG	11-1-2013	14:54:10	49274.000000	4927.400000	49780.646392	20.000000
C:\Users\cware\Desktop\Steller25Nov\TagTesting25Nov2013\M9.DSG	11-1-2013	14:54:10	49275.000000	4927.500000	49775.568407	20.000000
C:\Users\cware\Desktop\Steller25Nov\TagTesting25Nov2013\M9.DSG	11-1-2013	14:54:10	49276.000000	4927.600000	49776.837549	20.000000
C:\Users\cware\Desktop\Steller25Nov\TagTesting25Nov2013\M9.DSG	11-1-2013	14:54:10	49277.000000	4927.700000	49777.908202	20.000000
C:\Users\cware\Desktop\Steller25Nov\TagTesting25Nov2013\M9.DSG	11-1-2013	14:54:10	49278.000000	4927.800000	49778.206688	20.000000
C:\Users\cware\Desktop\Steller25Nov\TagTesting25Nov2013\M9.DSG	11-1-2013	14:54:10	49279.000000	4927.900000	49774.423535	20.000000
C:\Users\cware\Desktop\Steller25Nov\TagTesting25Nov2013\M9.DSG	11-1-2013	14:54:10	49280.000000	4928.000000	49775.891985	20.000000
C:\Users\cware\Desktop\Steller25Nov\TagTesting25Nov2013\M9.DSG	11-1-2013	14:54:10	49281.000000	4928.100000	49769.793308	20.000000
C:\Users\cware\Desktop\Steller25Nov\TagTesting25Nov2013\M9.DSG	11-1-2013	14:54:10	49282.000000	4928.200000	49770.291088	20.000000
C:\Users\cware\Desktop\Steller25Nov\TagTesting25Nov2013\M9.DSG	11-1-2013	14:54:10	49283.000000	4928.300000	49756.601189	20.000000
C:\Users\cware\Desktop\Steller25Nov\TagTesting25Nov2013\M9.DSG	11-1-2013	14:54:10	49284.000000	4928.400000	49760.035960	20.000000
C:\Users\cware\Desktop\Steller25Nov\TagTesting25Nov2013\M9.DSG	11-1-2013	14:54:10	49285.000000	4928.500000	49754.758729	20.000000
C:\Users\cware\Desktop\Steller25Nov\TagTesting25Nov2013\M9.DSG	11-1-2013	14:54:10	49286.000000	4928.600000	49751.746254	20.000000
C:\Users\cware\Desktop\Steller25Nov\TagTesting25Nov2013\M9.DSG	11-1-2013	14:54:10	49287.000000	4928.700000	49759.511478	20.000000
C:\Users\cware\Desktop\Steller25Nov\TagTesting25Nov2013\M9.DSG	11-1-2013	14:54:10	49288.000000	4928.800000	49754.931884	20.000000
C:\Users\cware\Desktop\Steller25Nov\TagTesting25Nov2013\M9.DSG	11-1-2013	14:54:10	49289.000000	4928.900000	49760.880874	20.000000
C:\Users\cware\Desktop\Steller25Nov\TagTesting25Nov2013\M9.DSG	11-1-2013	14:54:10	49290.000000	4929.000000	49777.656511	20.000000
C:\Users\cware\Desktop\Steller25Nov\TagTesting25Nov2013\M9.DSG	11-1-2013	14:54:10	49291.000000	4929.100000	49786.094843	20.000000
C:\Users\cware\Desktop\Steller25Nov\TagTesting25Nov2013\M9.DSG	11-1-2013	14:54:10	49292.000000	4929.200000	49800.057931	20.000000
C:\Users\cware\Desktop\Steller25Nov\TagTesting25Nov2013\M9.DSG	11-1-2013	14:54:10	49293.000000	4929.300000	49793.213695	20.000000
C:\Users\cware\Desktop\Steller25Nov\TagTesting25Nov2013\M9.DSG	11-1-2013	14:54:10	49294.000000	4929.400000	49785.795889	20.000000
C:\Users\cware\Desktop\Steller25Nov\TagTesting25Nov2013\M9.DSG	11-1-2013	14:54:10	49295.000000	4929.500000	49768.546861	20.000000
C:\Users\cware\Desktop\Steller25Nov\TagTesting25Nov2013\M9.DSG	11-1-2013	14:54:10	49296.000000	4929.600000	49754.882045	20.000000
C:\Users\cware\Desktop\Steller25Nov\TagTesting25Nov2013\M9.DSG	11-1-2013	14:54:10	49297.000000	4929.700000	49738.901876	20.000000
C:\Users\cware\Desktop\Steller25Nov\TagTesting25Nov2013\M9.DSG	11-1-2013	14:54:10	49298.000000	4929.800000	49727.725455	20.000000
C:\Users\cware\Desktop\Steller25Nov\TagTesting25Nov2013\M9.DSG	11-1-2013	14:54:10	49299.000000	4929.900000	49709.629083	20.000000
C:\Users\cware\Desktop\Steller25Nov\TagTesting25Nov2013\M9.DSG	11-1-2013	14:54:10	49300.000000	4930.000000	49689.517894	20.000000
C:\Users\cware\Desktop\Steller25Nov\TagTesting25Nov2013\M9.DSG	11-1-2013	14:54:10	49301.000000	4930.100000	49664.402682	20.000000
C:\Users\cware\Desktop\Steller25Nov\TagTesting25Nov2013\M9.DSG	11-1-2013	14:54:10	49302.000000	4930.200000	49659.299950	20.000000
C:\Users\cware\Desktop\Steller25Nov\TagTesting25Nov2013\M9.DSG	11-1-2013	14:54:10	49303.000000	4930.300000	49637.270714	20.000000
C:\Users\cware\Desktop\Steller25Nov\TagTesting25Nov2013\M9.DSG	11-1-2013	14:54:10	49304.000000	4930.400000	49624.377235	20.000000
C:\Users\cware\Desktop\Steller25Nov\TagTesting25Nov2013\M9.DSG	11-1-2013	14:54:10	49305.000000	4930.500000	49602.544809	20.000000
C:\Users\cware\Desktop\Steller25Nov\TagTesting25Nov2013\M9.DSG	11-1-2013	14:54:10	49306.000000	4930.600000	49587.263194	20.000000
C:\Users\cware\Desktop\Steller25Nov\TagTesting25Nov2013\M9.DSG	11-1-2013	14:54:10	49307.000000	4930.700000	49570.486567	20.000000
C:\Users\cware\Desktop\Steller25Nov\TagTesting25Nov2013\M9.DSG	11-1-2013	14:54:10	49308.000000	4930.800000	49549.552267	20.000000
C:\Users\cware\Desktop\Steller25Nov\TagTesting25Nov2013\M9.DSG	11-1-2013	14:54:10	49309.000000	4930.900000	49544.996151	20.000000
C:\Users\cware\Desktop\Steller25Nov\TagTesting25Nov2013\M9.DSG	11-1-2013	14:54:10	49310.000000	4931.000000	49519.978443	20.000000
C:\Users\cware\Desktop\Steller25Nov\TagTesting25Nov2013\M9.DSG	11-1-2013	14:54:10	49311.000000	4931.100000	49498.195809	20.000000
C:\Users\cware\Desktop\Steller25Nov\TagTesting25Nov2013\M9.DSG	11-1-2013	14:54:10	49312.000000	4931.200000	49495.440247	20.000000
C:\Users\cware\Desktop\Steller25Nov\TagTesting25Nov2013\M9.DSG	11-1-2013	14:54:10	49313.000000	4931.300000	49488.114412	20.000000
C:\Users\cware\Desktop\Steller25Nov\TagTesting25Nov2013\M9.DSG	11-1-2013	14:54:10	49314.000000	4931.400000	49457.685066	20.000000
C:\Users\cware\Desktop\Steller25Nov\TagTesting25Nov2013\M9.DSG	11-1-2013	14:54:10	49315.000000	4931.500000	49494.051482	20.000000
C:\Users\cware\Desktop\Steller25Nov\TagTesting25Nov2013\M9.DSG	11-1-2013	14:54:10	49316.000000	4931.600000	49481.285401	20.000000
C:\Users\cware\Desktop\Steller25Nov\TagTesting25Nov2013\M9.DSG	11-1-2013	14:54:10	49317.000000	4931.700000	49489.749148	20.000000
C:\Users\cware\Desktop\Steller25Nov\TagTesting25Nov2013\M9.DSG	11-1-2013	14:54:10	49318.000000	4931.800000	49446.788103	20.000000
C:\Users\cware\Desktop\Steller25Nov\TagTesting25Nov2013\M9.DSG	11-1-2013	14:54:10	49319.000000	4931.900000	49450.971220	20.000000
C:\Users\cware\Desktop\Steller25Nov\TagTesting25Nov2013\M9.DSG	11-1-2013	14:54:10	49320.000000	4932.000000	49458.164977	20.000000
C:\Users\cware\Desktop\Steller25Nov\TagTesting25Nov2013\M9.DSG	11-1-2013	14:54:10	49321.000000	4932.100000	49461.053057	20.000000
C:\Users\cware\Desktop\Steller25Nov\TagTesting25Nov2013\M9.DSG	11-1-2013	14:54:10	49322.000000	4932.200000	49463.393116	20.000000
C:\Users\cware\Desktop\Steller25Nov\TagTesting25Nov2013\M9.DSG	11-1-2013	14:54:10	49323.000000	4932.300000	49465.733079	20.000000
C:\Users\cware\Desktop\Steller25Nov\TagTesting25Nov2013\M9.DSG	11-1-2013	14:54:10	49324.000000	4932.400000	49468.147945	20.000000
C:\Users\cware\Desktop\Steller25Nov\TagTesting25Nov2013\M9.DSG	11-1-2013	14:54:10	49325.000000	4932.500000	49474.596388	20.000000
C:\Users\cware\Desktop\Steller25Nov\TagTesting25Nov2013\M9.DSG	11-1-2013	14:54:10	49326.000000	4932.600000	49484.255857	20.000000
C:\Users\cware\Desktop\Steller25Nov\TagTesting25Nov2013\M9.DSG	11-1-2013	14:54:10	49327.000000	4932.700000	49488.264196	20.000000
C:\Users\cware\Desktop\Steller25Nov\TagTesting25Nov2013\M9.DSG	11-1-2013	14:54:10	49328.000000	4932.800000	49484.014446	20.000000
C:\Users\cware\Desktop\Steller25Nov\TagTesting25Nov2013\M9.DSG	11-1-2013	14:54:10	49329.000000	4932.900000	49493.202091	20.000000
C:\Users\cware\Desktop\Steller25Nov\TagTesting25Nov2013\M9.DSG	11-1-2013	14:54:10	49330.000000	4933.000000	49508.686723	20.000000
C:\Users\cware\Desktop\Steller25Nov\TagTesting25Nov2013\M9.DSG	11-1-2013	14:54:10	49331.000000	4933.100000	49530.217852	20.000000
C:\Users\cware\Desktop\Steller25Nov\TagTesting25Nov2013\M9.DSG	11-1-2013	14:54:10	49332.000000	4933.200000	49558.369507	20.000000
C:\Users\cware\Desktop\Steller25Nov\TagTesting25Nov2013\M9.DSG	11-1-2013	14:54:10	49333.000000	4933.300000	49586.222465	20.000000
C:\Users\cware\Desktop\Steller25Nov\TagTesting25Nov2013\M9.DSG	11-1-2013	14:54:10	49334.000000	4933.400000	49602.650637	20.000000
C:\Users\cware\Desktop\Steller25Nov\TagTesting25Nov2013\M9.DSG	11-1-2013	14:54:10	49335.000000	4933.500000	49613.352837	20.000000
C:\Users\cware\Desktop\Steller25Nov\TagTesting25Nov2013\M9.DSG	11-1-2013	14:54:10	49336.000000	4933.600000	49600.259642	20.000000
C:\Users\cware\Desktop\Steller25Nov\TagTesting25Nov2013\M9.DSG	11-1-2013	14:54:10	49337.000000	4933.700000	49576.936898	20.000000
C:\Users\cware\Desktop\Steller25Nov\TagTesting25Nov2013\M9.DSG	11-1-2013	14:54:10	49338.000000	4933.800000	49573.377485	20.000000
C:\Users\cware\Desktop\Steller25Nov\TagTesting25Nov2013\M9.DSG	11-1-2013	14:54:10	49339.000000	4933.900000	49587.390767	20.000000
C:\Users\cware\Desktop\Steller25Nov\TagTesting25Nov2013\M9.DSG	11-1-2013	14:54:10	49340.000000	4934.000000	49602.822899	20.000000
C:\Users\cware\Desktop\Steller25Nov\TagTesting25Nov2013\M9.DSG	11-1-2013	14:54:10	49341.000000	4934.100000	49594.260905	20.000000
C:\Users\cware\Desktop\Steller25Nov\TagTesting25Nov2013\M9.DSG	11-1-2013	14:54:10	49342.000000	4934.200000	49599.686524	20.000000
C:\Users\cware\Desktop\Steller25Nov\TagTesting25Nov2013\M9.DSG	11-1-2013	14:54:10	49343.000000	4934.300000	49603.818320	20.000000
C:\Users\cware\Desktop\Steller25Nov\TagTesting25Nov2013\M9.DSG	11-1-2013	14:54:10	49344.000000	4934.400000	49605.784524	20.000000
C:\Users\cware\Desktop\Steller25Nov\TagTesting25Nov2013\M9.DSG	11-1-2013	14:54:10	49345.000000	4934.500000	49610.165996	20.000000
C:\Users\cware\Desktop\Steller25Nov\TagTesting25Nov2013\M9.DSG	11-1-2013	14:54:10	49346.000000	4934.600000	49615.741761	20.000000
C:\Users\cware\Desktop\Steller25Nov\TagTesting25Nov2013\M9.DSG	11-1-2013	14:54:10	49347.000000	4934.700000	49606.605100	20.000000
C:\Users\cware\Desktop\Steller25Nov\TagTesting25Nov2013\M9.DSG	11-1-2013	14:54:10	49348.000000	4934.800000	49611.683510	20.000000
C:\Users\cware\Desktop\Steller25Nov\TagTesting25Nov2013\M9.DSG	11-1-2013	14:54:10	49349.000000	4934.900000	49619.848301	20.000000
C:\Users\cware\Desktop\Steller25Nov\TagTesting25Nov2013\M9.DSG	11-1-2013	14:54:10	49350.000000	4935.000000	49624.625827	20.000000
C:\Users\cware\Desktop\Steller25Nov\TagTesting25Nov2013\M9.DSG	11-1-2013	14:54:10	49351.000000	4935.100000	49623.580802	20.000000
C:\Users\cware\Desktop\Steller25Nov\TagTesting25Nov2013\M9.DSG	11-1-2013	14:54:10	49352.000000	4935.200000	49627.265214	20.000000
C:\Users\cware\Desktop\Steller25Nov\TagTesting25Nov2013\M9.DSG	11-1-2013	14:54:10	49353.000000	4935.300000	49627.936592	20.000000
C:\Users\cware\Desktop\Steller25Nov\TagTesting25Nov2013\M9.DSG	11-1-2013	14:54:10	49354.000000	4935.400000	49624.153251	20.000000
C:\Users\cware\Desktop\Steller25Nov\TagTesting25Nov2013\M9.DSG	11-1-2013	14:54:10	49355.000000	4935.500000	49623.853903	20.000000
C:\Users\cware\Desktop\Steller25Nov\TagTesting25Nov2013\M9.DSG	11-1-2013	14:54:10	49356.000000	4935.600000	49621.763383	20.000000
C:\Users\cware\Desktop\Steller25Nov\TagTesting25Nov2013\M9.DSG	11-1-2013	14:54:10	49357.000000	4935.700000	49631.919504	20.000000
C:\Users\cware\Desktop\Steller25Nov\TagTesting25Nov2013\M9.DSG	11-1-2013	14:54:10	49358.000000	4935.800000	49621.215864	20.000000
C:\Users\cware\Desktop\Steller25Nov\TagTesting25Nov2013\M9.DSG	11-1-2013	14:54:10	49359.000000	4935.900000	49633.934680	20.000000
C:\Users\cware\Desktop\Steller25Nov\TagTesting25Nov2013\M9.DSG	11-1-2013	14:54:10	49360.000000	4936.000000	49605.083762	20.000000
C:\Users\cware\Desktop\Steller25Nov\TagTesting25Nov2013\M9.DSG	11-1-2013	14:54:10	49361.000000	4936.100000	49594.979521	20.000000
C:\Users\cware\Desktop\Steller25Nov\TagTesting25Nov2013\M9.DSG	11-1-2013	14:54:10	49362.000000	4936.200000	49586.069510	20.000000
C:\Users\cware\Desktop\Steller25Nov\TagTesting25Nov2013\M9.DSG	11-1-2013	14:54:10	49363.000000	4936.300000	49576.485791	20.000000
C:\Users\cware\Desktop\Steller25Nov\TagTesting25Nov2013\M9.DSG	11-1-2013	14:54:10	49364.000000	4936.400000	49564.163422	20.000000
C:\Users\cware\Desktop\Steller25Nov\TagTesting25Nov2013\M9.DSG	11-1-2013	14:54:10	49365.000000	4936.500000	49557.418009	20.000000
C:\Users\cware\Desktop\Steller25Nov\TagTesting25Nov2013\M9.DSG	11-1-2013	14:54:10	49366.000000	4936.600000	49561.550349	20.000000
C:\Users\cware\Desktop\Steller25Nov\TagTesting25Nov2013\M9.DSG	11-1-2013	14:54:10	49367.000000	4936.700000	49532.476281	20.000000
C:\Users\cware\Desktop\Steller25Nov\TagTesting25Nov2013\M9.DSG	11-1-2013	14:54:10	49368.000000	4936.800000	49521.324219	20.000000
C:\Users\cware\Desktop\Steller25Nov\TagTesting25Nov2013\M9.DSG	11-1-2013	14:54:10	49369.000000	4936.900000	49504.844475	20.000000
C:\Users\cware\Desktop\Steller25Nov\TagTesting25Nov2013\M9.DSG	11-1-2013	14:54:10	49370.000000	4937.000000	49498.305469	20.000000
C:\Users\cware\Desktop\Steller25Nov\TagTesting25Nov2013\M9.DSG	11-1-2013	14:54:10	49371.000000	4937.100000	49497.208543	20.000000
C:\Users\cware\Desktop\Steller25Nov\TagTesting25Nov2013\M9.DSG	11-1-2013	14:54:10	49372.000000	4937.200000	49453.620610	20.000000
C:\Users\cware\Desktop\Steller25Nov\TagTesting25Nov2013\M9.DSG	11-1-2013	14:54:10	49373.000000	4937.300000	49430.724477	20.000000
C:\Users\cware\Desktop\Steller25Nov\TagTesting25Nov2013\M9.DSG	11-1-2013	14:54:10	49374.000000	4937.400000	49484.862048	20.000000
C:\Users\cware\Desktop\Steller25Nov\TagTesting25Nov2013\M9.DSG	11-1-2013	14:54:10	49375.000000	4937.500000	49484.448032	20.000000
C:\Users\cware\Desktop\Steller25Nov\TagTesting25Nov2013\M9.DSG	11-1-2013	14:54:10	49376.000000	4937.600000	49442.183288	20.000000
C:\Users\cware\Desktop\Steller25Nov\TagTesting25Nov2013\M9.DSG	11-1-2013	14:54:10	49377.000000	4937.700000	49444.722695	20.000000
C:\Users\cware\Desktop\Steller25Nov\TagTesting25Nov2013\M9.DSG	11-1-2013	14:54:10	49378.000000	4937.800000	49447.287431	20.000000
C:\Users\cware\Desktop\Steller25Nov\TagTesting25Nov2013\M9.DSG	11-1-2013	14:54:10	49379.000000	4937.900000	49460.207962	20.000000
C:\Users\cware\Desktop\Steller25Nov\TagTesting25Nov2013\M9.DSG	11-1-2013	14:54:10	49380.000000	4938.000000	49470.812670	20.000000
C:\Users\cware\Desktop\Steller25Nov\TagTesting25Nov2013\M9.DSG	11-1-2013	14:54:10	49381.000000	4938.100000	49477.907007	20.000000
C:\Users\cware\Desktop\Steller25Nov\TagTesting25Nov2013\M9.DSG	11-1-2013	14:54:10	49382.000000	4938.200000	49479.427851	20.000000
C:\Users\cware\Desktop\Steller25Nov\TagTesting25Nov2013\M9.DSG	11-1-2013	14:54:10	49383.000000	4938.300000	49468.255708	20.000000
C:\Users\cware\Desktop\Steller25Nov\TagTesting25Nov2013\M9.DSG	11-1-2013	14:54:10	49384.000000	4938.400000	49500.142830	20.000000
C:\Users\cware\Desktop\Steller25Nov\TagTesting25Nov2013\M9.DSG	11-1-2013	14:54:10	49385.000000	4938.500000	49502.289088	20.000000
C:\Users\cware\Desktop\Steller25Nov\TagTesting25Nov2013\M9.DSG	11-1-2013	14:54:10	49386.000000	4938.600000	49522.227785	20.000000
C:\Users\cware\Desktop\Steller25Nov\TagTesting25Nov2013\M9.DSG	11-1-2013	14:54:10	49387.000000	4938.700000	49556.278822	20.000000
C:\Users\cware\Desktop\Steller25Nov\TagTesting25Nov2013\M9.DSG	11-1-2013	14:54:10	49388.000000	4938.800000	49588.737306	20.000000
C:\Users\cware\Desktop\Steller25Nov\TagTesting25Nov2013\M9.DSG	11-1-2013	14:54:10	49389.000000	4938.900000	49603.920377	20.000000
C:\Users\cware\Desktop\Steller25Nov\TagTesting25Nov2013\M9.DSG	11-1-2013	14:54:10	49390.000000	4939.000000	49628.587439	20.000000
C:\Users\cware\Desktop\Steller25Nov\TagTesting25Nov2013\M9.DSG	11-1-2013	14:54:10	49391.000000	4939.100000	49641.505675	20.000000
C:\Users\cware\Desktop\Steller25Nov\TagTesting25Nov2013\M9.DSG	11-1-2013	14:54:10	49392.000000	4939.200000	49647.952071	20.000000
C:\Users\cware\Desktop\Steller25Nov\TagTesting25Nov2013\M9.DSG	11-1-2013	14:54:10	49393.000000	4939.300000	49625.598764	20.000000
C:\Users\cware\Desktop\Steller25Nov\TagTesting25Nov2013\M9.DSG	11-1-2013	14:54:10	49394.000000	4939.400000	49607.404204	20.000000
C:\Users\cware\Desktop\Steller25Nov\TagTesting25Nov2013\M9.DSG	11-1-2013	14:54:10	49395.000000	4939.500000	49618.853354	20.000000
C:\Users\cware\Desktop\Steller25Nov\TagTesting25Nov2013\M9.DSG	11-1-2013	14:54:10	49396.000000	4939.600000	49636.227126	20.000000
C:\Users\cware\Desktop\Steller25Nov\TagTesting25Nov2013\M9.DSG	11-1-2013	14:54:10	49397.000000	4939.700000	49647.975612	20.000000
C:\Users\cware\Desktop\Steller25Nov\TagTesting25Nov2013\M9.DSG	11-1-2013	14:54:10	49398.000000	4939.800000	49657.682477	20.000000
C:\Users\cware\Desktop\Steller25Nov\TagTesting25Nov2013\M9.DSG	11-1-2013	14:54:10	49399.000000	4939.900000	49670.028338	20.000000
C:\Users\cware\Desktop\Steller25Nov\TagTesting25Nov2013\M9.DSG	11-1-2013	14:54:10	49400.000000	4940.000000	49679.286232	20.000000
C:\Users\cware\Desktop\Steller25Nov\TagTesting25Nov2013\M9.DSG	11-1-2013	14:54:10	49401.000000	4940.100000	49688.098734	20.000000
C:\Users\cware\Desktop\Steller25Nov\TagTesting25Nov2013\M9.DSG	11-1-2013	14:54:10	49402.000000	4940.200000	49692.753253	20.000000
C:\Users\cware\Desktop\Steller25Nov\TagTesting25Nov2013\M9.DSG	11-1-2013	14:54:10	49403.000000	4940.300000	49706.393457	20.000000
C:\Users\cware\Desktop\Steller25Nov\TagTesting25Nov2013\M9.DSG	11-1-2013	14:54:10	49404.000000	4940.400000	49715.852432	20.000000
C:\Users\cware\Desktop\Steller25Nov\TagTesting25Nov2013\M9.DSG	11-1-2013	14:54:10	49405.000000	4940.500000	49723.743057	20.000000
C:\Users\cware\Desktop\Steller25Nov\TagTesting25Nov2013\M9.DSG	11-1-2013	14:54:10	49406.000000	4940.600000	49738.479336	20.000000
C:\Users\cware\Desktop\Steller25Nov\TagTesting25Nov2013\M9.DSG	11-1-2013	14:54:10	49407.000000	4940.700000	49756.053230	20.000000
C:\Users\cware\Desktop\Steller25Nov\TagTesting25Nov2013\M9.DSG	11-1-2013	14:54:10	49408.000000	4940.800000	49763.620483	20.000000
C:\Users\cware\Desktop\Steller25Nov\TagTesting25Nov2013\M9.DSG	11-1-2013	14:54:10	49409.000000	4940.900000	49783.881812	20.000000
C:\Users\cware\Desktop\Steller25Nov\TagTesting25Nov2013\M9.DSG	11-1-2013	14:54:10	49410.000000	4941.000000	49798.269008	20.000000
C:\Users\cware\Desktop\Steller25Nov\TagTesting25Nov2013\M9.DSG	11-1-2013	14:54:10	49411.000000	4941.100000	49813.302924	20.000000
C:\Users\cware\Desktop\Steller25Nov\TagTesting25Nov2013\M9.DSG	11-1-2013	14:54:10	49412.000000	4941.200000	49832.618055	20.000000
C:\Users\cware\Desktop\Steller25Nov\TagTesting25Nov2013\M9.DSG	11-1-2013	14:54:10	49413.000000	4941.300000	49815.319062	20.000000
C:\Users\cware\Desktop\Steller25Nov\TagTesting25Nov2013\M9.DSG	11-1-2013	14:54:10	49414.000000	4941.400000	49805.735906	20.000000
C:\Users\cware\Desktop\Steller25Nov\TagTesting25Nov2013\M9.DSG	11-1-2013	14:54:10	49415.000000	4941.500000	49801.105985	20.000000
C:\Users\cware\Desktop\Steller25Nov\TagTesting25Nov2013\M9.DSG	11-1-2013	14:54:10	49416.000000	4941.600000	49808.200165	20.000000
C:\Users\cware\Desktop\Steller25Nov\TagTesting25Nov2013\M9.DSG	11-1-2013	14:54:10	49417.000000	4941.700000	49814.995213	20.000000
C:\Users\cware\Desktop\Steller25Nov\TagTesting25Nov2013\M9.DSG	11-1-2013	14:54:10	49418.000000	4941.800000	49823.507929	20.000000
C:\Users\cware\Desktop\Steller25Nov\TagTesting25Nov2013\M9.DSG	11-1-2013	14:54:10	49419.000000	4941.900000	49833.688494	20.000000
C:\Users\cware\Desktop\Steller25Nov\TagTesting25Nov2013\M9.DSG	11-1-2013	14:54:10	49420.000000	4942.000000	49838.591880	20.000000
C:\Users\cware\Desktop\Steller25Nov\TagTesting25Nov2013\M9.DSG	11-1-2013	14:54:10	49421.000000	4942.100000	49841.877392	20.000000
C:\Users\cware\Desktop\Steller25Nov\TagTesting25Nov2013\M9.DSG	11-1-2013	14:54:10	49422.000000	4942.200000	49848.896401	20.000000
C:\Users\cware\Desktop\Steller25Nov\TagTesting25Nov2013\M9.DSG	11-1-2013	14:54:10	49423.000000	4942.300000	49844.988361	20.000000
C:\Users\cware\Desktop\Steller25Nov\TagTesting25Nov2013\M9.DSG	11-1-2013	14:54:10	49424.000000	4942.400000	49850.638857	20.000000
C:\Users\cware\Desktop\Steller25Nov\TagTesting25Nov2013\M9.DSG	11-1-2013	14:54:10	49425.000000	4942.500000	49849.593091	20.000000
C:\Users\cware\Desktop\Steller25Nov\TagTesting25Nov2013\M9.DSG	11-1-2013	14:54:10	49426.000000	4942.600000	49847.328017	20.000000
C:\Users\cware\Desktop\Steller25Nov\TagTesting25Nov2013\M9.DSG	11-1-2013	14:54:10	49427.000000	4942.700000	49849.742248	20.000000
C:\Users\cware\Desktop\Steller25Nov\TagTesting25Nov2013\M9.DSG	11-1-2013	14:54:10	49428.000000	4942.800000	49850.513759	20.000000
C:\Users\cware\Desktop\Steller25Nov\TagTesting25Nov2013\M9.DSG	11-1-2013	14:54:10	49429.000000	4942.900000	49853.525361	20.000000
C:\Users\cware\Desktop\Steller25Nov\TagTesting25Nov2013\M9.DSG	11-1-2013	14:54:10	49430.000000	4943.000000	49859.424981	20.000000
C:\Users\cware\Desktop\Steller25Nov\TagTesting25Nov2013\M9.DSG	11-1-2013	14:54:10	49431.000000	4943.100000	49860.246042	20.000000
C:\Users\cware\Desktop\Steller25Nov\TagTesting25Nov2013\M9.DSG	11-1-2013	14:54:10	49432.000000	4943.200000	49868.236196	20.000000
C:\Users\cware\Desktop\Steller25Nov\TagTesting25Nov2013\M9.DSG	11-1-2013	14:54:10	49433.000000	4943.300000	49885.186860	20.000000
C:\Users\cware\Desktop\Steller25Nov\TagTesting25Nov2013\M9.DSG	11-1-2013	14:54:10	49434.000000	4943.400000	49890.862216	20.000000
C:\Users\cware\Desktop\Steller25Nov\TagTesting25Nov2013\M9.DSG	11-1-2013	14:54:10	49435.000000	4943.500000	49896.586978	20.000000
C:\Users\cware\Desktop\Steller25Nov\TagTesting25Nov2013\M9.DSG	11-1-2013	14:54:10	49436.000000	4943.600000	49905.248944	20.000000
C:\Users\cware\Desktop\Steller25Nov\TagTesting25Nov2013\M9.DSG	11-1-2013	14:54:10	49437.000000	4943.700000	49891.956964	20.000000
C:\Users\cware\Desktop\Steller25Nov\TagTesting25Nov2013\M9.DSG	11-1-2013	14:54:10	49438.000000	4943.800000	49881.477799	20.000000
C:\Users\cware\Desktop\Steller25Nov\TagTesting25Nov2013\M9.DSG	11-1-2013	14:54:10	49439.000000	4943.900000	49869.828834	20.000000
C:\Users\cware\Desktop\Steller25Nov\TagTesting25Nov2013\M9.DSG	11-1-2013	14:54:10	49440.000000	4944.000000	49867.439200	20.000000
C:\Users\cware\Desktop\Steller25Nov\TagTesting25Nov2013\M9.DSG	11-1-2013	14:54:10	49441.000000	4944.100000	49873.040145	20.000000
C:\Users\cware\Desktop\Steller25Nov\TagTesting25Nov2013\M9.DSG	11-1-2013	14:54:10	49442.000000	4944.200000	49879.088297	20.000000
C:\Users\cware\Desktop\Steller25Nov\TagTesting25Nov2013\M9.DSG	11-1-2013	14:54:10	49443.000000	4944.300000	49880.830599	20.000000
C:\Users\cware\Desktop\Steller25Nov\TagTesting25Nov2013\M9.DSG	11-1-2013	14:54:10	49444.000000	4944.400000	49886.580278	20.000000
C:\Users\cware\Desktop\Steller25Nov\TagTesting25Nov2013\M9.DSG	11-1-2013	14:54:10	49445.000000	4944.500000	49894.146879	20.000000
C:\Users\cware\Desktop\Steller25Nov\TagTesting25Nov2013\M9.DSG	11-1-2013	14:54:10	49446.000000	4944.600000	49893.674113	20.000000
C:\Users\cware\Desktop\Steller25Nov\TagTesting25Nov2013\M9.DSG	11-1-2013	14:54:10	49447.000000	4944.700000	49891.135479	20.000000
C:\Users\cware\Desktop\Steller25Nov\TagTesting25Nov2013\M9.DSG	11-1-2013	14:54:10	49448.000000	4944.800000	49892.877834	20.000000
C:\Users\cware\Desktop\Steller25Nov\TagTesting25Nov2013\M9.DSG	11-1-2013	14:54:10	49449.000000	4944.900000	49893.723628	20.000000
C:\Users\cware\Desktop\Steller25Nov\TagTesting25Nov2013\M9.DSG	11-1-2013	14:54:10	49450.000000	4945.000000	49889.740989	20.000000
C:\Users\cware\Desktop\Steller25Nov\TagTesting25Nov2013\M9.DSG	11-1-2013	14:54:10	49451.000000	4945.100000	49884.065625	20.000000
C:\Users\cware\Desktop\Steller25Nov\TagTesting25Nov2013\M9.DSG	11-1-2013	14:54:10	49452.000000	4945.200000	49882.994893	20.000000
C:\Users\cware\Desktop\Steller25Nov\TagTesting25Nov2013\M9.DSG	11-1-2013	14:54:10	49453.000000	4945.300000	49880.082540	20.000000
C:\Users\cware\Desktop\Steller25Nov\TagTesting25Nov2013\M9.DSG	11-1-2013	14:54:10	49454.000000	4945.400000	49876.125348	20.000000
C:\Users\cware\Desktop\Steller25Nov\TagTesting25Nov2013\M9.DSG	11-1-2013	14:54:10	49455.000000	4945.500000	49870.997664	20.000000
C:\Users\cware\Desktop\Steller25Nov\TagTesting25Nov2013\M9.DSG	11-1-2013	14:54:10	49456.000000	4945.600000	49869.280502	20.000000
C:\Users\cware\Desktop\Steller25Nov\TagTesting25Nov2013\M9.DSG	11-1-2013	14:54:10	49457.000000	4945.700000	49872.043426	20.000000
C:\Users\cware\Desktop\Steller25Nov\TagTesting25Nov2013\M9.DSG	11-1-2013	14:54:10	49458.000000	4945.800000	49872.366991	20.000000
C:\Users\cware\Desktop\Steller25Nov\TagTesting25Nov2013\M9.DSG	11-1-2013	14:54:10	49459.000000	4945.900000	49880.357303	20.000000
C:\Users\cware\Desktop\Steller25Nov\TagTesting25Nov2013\M9.DSG	11-1-2013	14:54:10	49460.000000	4946.000000	49890.164048	20.000000
C:\Users\cware\Desktop\Steller25Nov\TagTesting25Nov2013\M9.DSG	11-1-2013	14:54:10	49461.000000	4946.100000	49900.269822	20.000000
C:\Users\cware\Desktop\Steller25Nov\TagTesting25Nov2013\M9.DSG	11-1-2013	14:54:10	49462.000000	4946.200000	49902.011940	20.000000
C:\Users\cware\Desktop\Steller25Nov\TagTesting25Nov2013\M9.DSG	11-1-2013	14:54:10	49463.000000	4946.300000	49904.078018	20.000000
C:\Users\cware\Desktop\Steller25Nov\TagTesting25Nov2013\M9.DSG	11-1-2013	14:54:10	49464.000000	4946.400000	49888.147871	20.000000
C:\Users\cware\Desktop\Steller25Nov\TagTesting25Nov2013\M9.DSG	11-1-2013	14:54:10	49465.000000	4946.500000	49876.698313	20.000000
C:\Users\cware\Desktop\Steller25Nov\TagTesting25Nov2013\M9.DSG	11-1-2013	14:54:10	49466.000000	4946.600000	49870.649728	20.000000
C:\Users\cware\Desktop\Steller25Nov\TagTesting25Nov2013\M9.DSG	11-1-2013	14:54:10	49467.000000	4946.700000	49865.970182	20.000000
C:\Users\cware\Desktop\Steller25Nov\TagTesting25Nov2013\M9.DSG	11-1-2013	14:54:10	49468.000000	4946.800000	49877.121416	20.000000
C:\Users\cware\Desktop\Steller25Nov\TagTesting25Nov2013\M9.DSG	11-1-2013	14:54:10	49469.000000	4946.900000	49881.551908	20.000000
C:\Users\cware\Desktop\Steller25Nov\TagTesting25Nov2013\M9.DSG	11-1-2013	14:54:10	49470.000000	4947.000000	49886.206493	20.000000
C:\Users\cware\Desktop\Steller25Nov\TagTesting25Nov2013\M9.DSG	11-1-2013	14:54:10	49471.000000	4947.100000	49885.086273	20.000000
C:\Users\cware\Desktop\Steller25Nov\TagTesting25Nov2013\M9.DSG	11-1-2013	14:54:10	49472.000000	4947.200000	49881.900172	20.000000
C:\Users\cware\Desktop\Steller25Nov\TagTesting25Nov2013\M9.DSG	11-1-2013	14:54:10	49473.000000	4947.300000	49879.485796	20.000000
C:\Users\cware\Desktop\Steller25Nov\TagTesting25Nov2013\M9.DSG	11-1-2013	14:54:10	49474.000000	4947.400000	49876.647963	20.000000
C:\Users\cware\Desktop\Steller25Nov\TagTesting25Nov2013\M9.DSG	11-1-2013	14:54:10	49475.000000	4947.500000	49873.312275	20.000000
C:\Users\cware\Desktop\Steller25Nov\TagTesting25Nov2013\M9.DSG	11-1-2013	14:54:10	49476.000000	4947.600000	49876.996318	20.000000
C:\Users\cware\Desktop\Steller25Nov\TagTesting25Nov2013\M9.DSG	11-1-2013	14:54:10	49477.000000	4947.700000	49871.694310	20.000000
C:\Users\cware\Desktop\Steller25Nov\TagTesting25Nov2013\M9.DSG	11-1-2013	14:54:10	49478.000000	4947.800000	49870.797823	20.000000
C:\Users\cware\Desktop\Steller25Nov\TagTesting25Nov2013\M9.DSG	11-1-2013	14:54:10	49479.000000	4947.900000	49868.881486	20.000000
C:\Users\cware\Desktop\Steller25Nov\TagTesting25Nov2013\M9.DSG	11-1-2013	14:54:10	49480.000000	4948.000000	49871.346020	20.000000
C:\Users\cware\Desktop\Steller25Nov\TagTesting25Nov2013\M9.DSG	11-1-2013	14:54:10	49481.000000	4948.100000	49868.732752	20.000000
C:\Users\cware\Desktop\Steller25Nov\TagTesting25Nov2013\M9.DSG	11-1-2013	14:54:10	49482.000000	4948.200000	49869.205764	20.000000
C:\Users\cware\Desktop\Steller25Nov\TagTesting25Nov2013\M9.DSG	11-1-2013	14:54:10	49483.000000	4948.300000	49885.186082	20.000000
C:\Users\cware\Desktop\Steller25Nov\TagTesting25Nov2013\M9.DSG	11-1-2013	14:54:10	49484.000000	4948.400000	49882.945951	20.000000
C:\Users\cware\Desktop\Steller25Nov\TagTesting25Nov2013\M9.DSG	11-1-2013	14:54:10	49485.000000	4948.500000	49901.240916	20.000000
C:\Users\cware\Desktop\Steller25Nov\TagTesting25Nov2013\M9.DSG	11-1-2013	14:54:10	49486.000000	4948.600000	49901.813285	20.000000
C:\Users\cware\Desktop\Steller25Nov\TagTesting25Nov2013\M9.DSG	11-1-2013	14:54:10	49487.000000	4948.700000	49882.821733	20.000000
C:\Users\cware\Desktop\Steller25Nov\TagTesting25Nov2013\M9.DSG	11-1-2013	14:54:10	49488.000000	4948.800000	49868.857985	20.000000
C:\Users\cware\Desktop\Steller25Nov\TagTesting25Nov2013\M9.DSG	11-1-2013	14:54:10	49489.000000	4948.900000	49860.295150	20.000000
C:\Users\cware\Desktop\Steller25Nov\TagTesting25Nov2013\M9.DSG	11-1-2013	14:54:10	49490.000000	4949.000000	49855.192807	20.000000
C:\Users\cware\Desktop\Steller25Nov\TagTesting25Nov2013\M9.DSG	11-1-2013	14:54:10	49491.000000	4949.100000	49852.778615	20.000000
C:\Users\cware\Desktop\Steller25Nov\TagTesting25Nov2013\M9.DSG	11-1-2013	14:54:10	49492.000000	4949.200000	49852.902956	20.000000
C:\Users\cware\Desktop\Steller25Nov\TagTesting25Nov2013\M9.DSG	11-1-2013	14:54:10	49493.000000	4949.300000	49856.861075	20.000000
C:\Users\cware\Desktop\Steller25Nov\TagTesting25Nov2013\M9.DSG	11-1-2013	14:54:10	49494.000000	4949.400000	49854.471118	20.000000
C:\Users\cware\Desktop\Steller25Nov\TagTesting25Nov2013\M9.DSG	11-1-2013	14:54:10	49495.000000	4949.500000	49844.390484	20.000000
C:\Users\cware\Desktop\Steller25Nov\TagTesting25Nov2013\M9.DSG	11-1-2013	14:54:10	49496.000000	4949.600000	49846.655331	20.000000
C:\Users\cware\Desktop\Steller25Nov\TagTesting25Nov2013\M9.DSG	11-1-2013	14:54:10	49497.000000	4949.700000	49838.789981	20.000000
C:\Users\cware\Desktop\Steller25Nov\TagTesting25Nov2013\M9.DSG	11-1-2013	14:54:10	49498.000000	4949.800000	49838.068077	20.000000
C:\Users\cware\Desktop\Steller25Nov\TagTesting25Nov2013\M9.DSG	11-1-2013	14:54:10	49499.000000	4949.900000	49835.280883	20.000000
C:\Users\cware\Desktop\Steller25Nov\TagTesting25Nov2013\M9.DSG	11-1-2013	14:54:10	49500.000000	4950.000000	49820.769114	20.000000
C:\Users\cware\Desktop\Steller25Nov\TagTesting25Nov2013\M9.DSG	11-1-2013	14:54:10	49501.000000	4950.100000	49823.831154	20.000000
C:\Users\cware\Desktop\Steller25Nov\TagTesting25Nov2013\M9.DSG	11-1-2013	14:54:10	49502.000000	4950.200000	49825.399346	20.000000
C:\Users\cware\Desktop\Steller25Nov\TagTesting25Nov2013\M9.DSG	11-1-2013	14:54:10	49503.000000	4950.300000	49827.714097	20.000000
C:\Users\cware\Desktop\Steller25Nov\TagTesting25Nov2013\M9.DSG	11-1-2013	14:54:10	49504.000000	4950.400000	49837.596119	20.000000
C:\Users\cware\Desktop\Steller25Nov\TagTesting25Nov2013\M9.DSG	11-1-2013	14:54:10	49505.000000	4950.500000	49843.122146	20.000000
C:\Users\cware\Desktop\Steller25Nov\TagTesting25Nov2013\M9.DSG	11-1-2013	14:54:10	49506.000000	4950.600000	49850.216139	20.000000
C:\Users\cware\Desktop\Steller25Nov\TagTesting25Nov2013\M9.DSG	11-1-2013	14:54:10	49507.000000	4950.700000	49854.398010	20.000000
C:\Users\cware\Desktop\Steller25Nov\TagTesting25Nov2013\M9.DSG	11-1-2013	14:54:10	49508.000000	4950.800000	49850.490320	20.000000
C:\Users\cware\Desktop\Steller25Nov\TagTesting25Nov2013\M9.DSG	11-1-2013	14:54:10	49509.000000	4950.900000	49855.742507	20.000000
C:\Users\cware\Desktop\Steller25Nov\TagTesting25Nov2013\M9.DSG	11-1-2013	14:54:10	49510.000000	4951.000000	49853.502429	20.000000
C:\Users\cware\Desktop\Steller25Nov\TagTesting25Nov2013\M9.DSG	11-1-2013	14:54:10	49511.000000	4951.100000	49843.322131	20.000000
C:\Users\cware\Desktop\Steller25Nov\TagTesting25Nov2013\M9.DSG	11-1-2013	14:54:10	49512.000000	4951.200000	49841.504993	20.000000
C:\Users\cware\Desktop\Steller25Nov\TagTesting25Nov2013\M9.DSG	11-1-2013	14:54:10	49513.000000	4951.300000	49843.571154	20.000000
C:\Users\cware\Desktop\Steller25Nov\TagTesting25Nov2013\M9.DSG	11-1-2013	14:54:10	49514.000000	4951.400000	49844.840576	20.000000
C:\Users\cware\Desktop\Steller25Nov\TagTesting25Nov2013\M9.DSG	11-1-2013	14:54:10	49515.000000	4951.500000	49862.513184	20.000000
C:\Users\cware\Desktop\Steller25Nov\TagTesting25Nov2013\M9.DSG	11-1-2013	14:54:10	49516.000000	4951.600000	49869.209310	20.000000
C:\Users\cware\Desktop\Steller25Nov\TagTesting25Nov2013\M9.DSG	11-1-2013	14:54:10	49517.000000	4951.700000	49873.017371	20.000000
C:\Users\cware\Desktop\Steller25Nov\TagTesting25Nov2013\M9.DSG	11-1-2013	14:54:10	49518.000000	4951.800000	49879.763244	20.000000
C:\Users\cware\Desktop\Steller25Nov\TagTesting25Nov2013\M9.DSG	11-1-2013	14:54:10	49519.000000	4951.900000	49882.202433	20.000000
C:\Users\cware\Desktop\Steller25Nov\TagTesting25Nov2013\M9.DSG	11-1-2013	14:54:10	49520.000000	4952.000000	49886.707686	20.000000
C:\Users\cware\Desktop\Steller25Nov\TagTesting25Nov2013\M9.DSG	11-1-2013	14:54:10	49521.000000	4952.100000	49886.408933	20.000000
C:\Users\cware\Desktop\Steller25Nov\TagTesting25Nov2013\M9.DSG	11-1-2013	14:54:10	49522.000000	4952.200000	49888.276062	20.000000
C:\Users\cware\Desktop\Steller25Nov\TagTesting25Nov2013\M9.DSG	11-1-2013	14:54:10	49523.000000	4952.300000	49888.898625	20.000000
C:\Users\cware\Desktop\Steller25Nov\TagTesting25Nov2013\M9.DSG	11-1-2013	14:54:10	49524.000000	4952.400000	49900.447883	20.000000
C:\Users\cware\Desktop\Steller25Nov\TagTesting25Nov2013\M9.DSG	11-1-2013	14:54:10	49525.000000	4952.500000	49883.347798	20.000000
C:\Users\cware\Desktop\Steller25Nov\TagTesting25Nov2013\M9.DSG	11-1-2013	14:54:10	49526.000000	4952.600000	49886.459310	20.000000
C:\Users\cware\Desktop\Steller25Nov\TagTesting25Nov2013\M9.DSG	11-1-2013	14:54:10	49527.000000	4952.700000	49883.173365	20.000000
C:\Users\cware\Desktop\Steller25Nov\TagTesting25Nov2013\M9.DSG	11-1-2013	14:54:10	49528.000000	4952.800000	49882.277530	20.000000
C:\Users\cware\Desktop\Steller25Nov\TagTesting25Nov2013\M9.DSG	11-1-2013	14:54:10	49529.000000	4952.900000	49878.395107	20.000000
C:\Users\cware\Desktop\Steller25Nov\TagTesting25Nov2013\M9.DSG	11-1-2013	14:54:10	49530.000000	4953.000000	49879.564712	20.000000
C:\Users\cware\Desktop\Steller25Nov\TagTesting25Nov2013\M9.DSG	11-1-2013	14:54:10	49531.000000	4953.100000	49879.266313	20.000000
C:\Users\cware\Desktop\Steller25Nov\TagTesting25Nov2013\M9.DSG	11-1-2013	14:54:10	49532.000000	4953.200000	49883.323708	20.000000
C:\Users\cware\Desktop\Steller25Nov\TagTesting25Nov2013\M9.DSG	11-1-2013	14:54:10	49533.000000	4953.300000	49887.331146	20.000000
C:\Users\cware\Desktop\Steller25Nov\TagTesting25Nov2013\M9.DSG	11-1-2013	14:54:10	49534.000000	4953.400000	49903.908805	20.000000
C:\Users\cware\Desktop\Steller25Nov\TagTesting25Nov2013\M9.DSG	11-1-2013	14:54:10	49535.000000	4953.500000	49908.911646	20.000000
C:\Users\cware\Desktop\Steller25Nov\TagTesting25Nov2013\M9.DSG	11-1-2013	14:54:10	49536.000000	4953.600000	49913.069230	20.000000
C:\Users\cware\Desktop\Steller25Nov\TagTesting25Nov2013\M9.DSG	11-1-2013	14:54:10	49537.000000	4953.700000	49920.063296	20.000000
C:\Users\cware\Desktop\Steller25Nov\TagTesting25Nov2013\M9.DSG	11-1-2013	14:54:10	49538.000000	4953.800000	49916.827916	20.000000
C:\Users\cware\Desktop\Steller25Nov\TagTesting25Nov2013\M9.DSG	11-1-2013	14:54:10	49539.000000	4953.900000	49903.785239	20.000000
C:\Users\cware\Desktop\Steller25Nov\TagTesting25Nov2013\M9.DSG	11-1-2013	14:54:10	49540.000000	4954.000000	49892.708922	20.000000
C:\Users\cware\Desktop\Steller25Nov\TagTesting25Nov2013\M9.DSG	11-1-2013	14:54:10	49541.000000	4954.100000	49888.328417	20.000000
C:\Users\cware\Desktop\Steller25Nov\TagTesting25Nov2013\M9.DSG	11-1-2013	14:54:10	49542.000000	4954.200000	49888.104057	20.000000
C:\Users\cware\Desktop\Steller25Nov\TagTesting25Nov2013\M9.DSG	11-1-2013	14:54:10	49543.000000	4954.300000	49889.050395	20.000000
C:\Users\cware\Desktop\Steller25Nov\TagTesting25Nov2013\M9.DSG	11-1-2013	14:54:10	49544.000000	4954.400000	49890.867366	20.000000
C:\Users\cware\Desktop\Steller25Nov\TagTesting25Nov2013\M9.DSG	11-1-2013	14:54:10	49545.000000	4954.500000	49891.190795	20.000000
C:\Users\cware\Desktop\Steller25Nov\TagTesting25Nov2013\M9.DSG	11-1-2013	14:54:10	49546.000000	4954.600000	49893.555959	20.000000
C:\Users\cware\Desktop\Steller25Nov\TagTesting25Nov2013\M9.DSG	11-1-2013	14:54:10	49547.000000	4954.700000	49892.112186	20.000000
C:\Users\cware\Desktop\Steller25Nov\TagTesting25Nov2013\M9.DSG	11-1-2013	14:54:10	49548.000000	4954.800000	49891.166163	20.000000
C:\Users\cware\Desktop\Steller25Nov\TagTesting25Nov2013\M9.DSG	11-1-2013	14:54:10	49549.000000	4954.900000	49886.934815	20.000000
C:\Users\cware\Desktop\Steller25Nov\TagTesting25Nov2013\M9.DSG	11-1-2013	14:54:10	49550.000000	4955.000000	49883.699325	20.000000
C:\Users\cware\Desktop\Steller25Nov\TagTesting25Nov2013\M9.DSG	11-1-2013	14:54:10	49551.000000	4955.100000	49881.682500	20.000000
C:\Users\cware\Desktop\Steller25Nov\TagTesting25Nov2013\M9.DSG	11-1-2013	14:54:10	49552.000000	4955.200000	49885.590357	20.000000
C:\Users\cware\Desktop\Steller25Nov\TagTesting25Nov2013\M9.DSG	11-1-2013	14:54:10	49553.000000	4955.300000	49881.706306	20.000000
C:\Users\cware\Desktop\Steller25Nov\TagTesting25Nov2013\M9.DSG	11-1-2013	14:54:10	49554.000000	4955.400000	49876.654090	20.000000
C:\Users\cware\Desktop\Steller25Nov\TagTesting25Nov2013\M9.DSG	11-1-2013	14:54:10	49555.000000	4955.500000	49871.452166	20.000000
C:\Users\cware\Desktop\Steller25Nov\TagTesting25Nov2013\M9.DSG	11-1-2013	14:54:10	49556.000000	4955.600000	49869.535171	20.000000
C:\Users\cware\Desktop\Steller25Nov\TagTesting25Nov2013\M9.DSG	11-1-2013	14:54:10	49557.000000	4955.700000	49874.040818	20.000000
C:\Users\cware\Desktop\Steller25Nov\TagTesting25Nov2013\M9.DSG	11-1-2013	14:54:10	49558.000000	4955.800000	49878.671550	20.000000
C:\Users\cware\Desktop\Steller25Nov\TagTesting25Nov2013\M9.DSG	11-1-2013	14:54:10	49559.000000	4955.900000	49879.568207	20.000000
C:\Users\cware\Desktop\Steller25Nov\TagTesting25Nov2013\M9.DSG	11-1-2013	14:54:10	49560.000000	4956.000000	49889.748296	20.000000
C:\Users\cware\Desktop\Steller25Nov\TagTesting25Nov2013\M9.DSG	11-1-2013	14:54:10	49561.000000	4956.100000	49897.688906	20.000000
C:\Users\cware\Desktop\Steller25Nov\TagTesting25Nov2013\M9.DSG	11-1-2013	14:54:10	49562.000000	4956.200000	49892.263251	20.000000
C:\Users\cware\Desktop\Steller25Nov\TagTesting25Nov2013\M9.DSG	11-1-2013	14:54:10	49563.000000	4956.300000	49899.930087	20.000000
C:\Users\cware\Desktop\Steller25Nov\TagTesting25Nov2013\M9.DSG	11-1-2013	14:54:10	49564.000000	4956.400000	49909.787193	20.000000
C:\Users\cware\Desktop\Steller25Nov\TagTesting25Nov2013\M9.DSG	11-1-2013	14:54:10	49565.000000	4956.500000	49895.947654	20.000000
C:\Users\cware\Desktop\Steller25Nov\TagTesting25Nov2013\M9.DSG	11-1-2013	14:54:10	49566.000000	4956.600000	49882.332754	20.000000
C:\Users\cware\Desktop\Steller25Nov\TagTesting25Nov2013\M9.DSG	11-1-2013	14:54:10	49567.000000	4956.700000	49877.454127	20.000000
C:\Users\cware\Desktop\Steller25Nov\TagTesting25Nov2013\M9.DSG	11-1-2013	14:54:10	49568.000000	4956.800000	49872.500998	20.000000
C:\Users\cware\Desktop\Steller25Nov\TagTesting25Nov2013\M9.DSG	11-1-2013	14:54:10	49569.000000	4956.900000	49871.604870	20.000000
C:\Users\cware\Desktop\Steller25Nov\TagTesting25Nov2013\M9.DSG	11-1-2013	14:54:10	49570.000000	4957.000000	49872.476159	20.000000
C:\Users\cware\Desktop\Steller25Nov\TagTesting25Nov2013\M9.DSG	11-1-2013	14:54:10	49571.000000	4957.100000	49875.363517	20.000000
C:\Users\cware\Desktop\Steller25Nov\TagTesting25Nov2013\M9.DSG	11-1-2013	14:54:10	49572.000000	4957.200000	49872.401487	20.000000
C:\Users\cware\Desktop\Steller25Nov\TagTesting25Nov2013\M9.DSG	11-1-2013	14:54:10	49573.000000	4957.300000	49874.218895	20.000000
C:\Users\cware\Desktop\Steller25Nov\TagTesting25Nov2013\M9.DSG	11-1-2013	14:54:10	49574.000000	4957.400000	49868.867112	20.000000
C:\Users\cware\Desktop\Steller25Nov\TagTesting25Nov2013\M9.DSG	11-1-2013	14:54:10	49575.000000	4957.500000	49874.542040	20.000000
C:\Users\cware\Desktop\Steller25Nov\TagTesting25Nov2013\M9.DSG	11-1-2013	14:54:10	49576.000000	4957.600000	49875.811178	20.000000
C:\Users\cware\Desktop\Steller25Nov\TagTesting25Nov2013\M9.DSG	11-1-2013	14:54:10	49577.000000	4957.700000	49868.344209	20.000000
C:\Users\cware\Desktop\Steller25Nov\TagTesting25Nov2013\M9.DSG	11-1-2013	14:54:10	49578.000000	4957.800000	49869.887520	20.000000
C:\Users\cware\Desktop\Steller25Nov\TagTesting25Nov2013\M9.DSG	11-1-2013	14:54:10	49579.000000	4957.900000	49872.774925	20.000000
C:\Users\cware\Desktop\Steller25Nov\TagTesting25Nov2013\M9.DSG	11-1-2013	14:54:10	49580.000000	4958.000000	49873.049002	20.000000
C:\Users\cware\Desktop\Steller25Nov\TagTesting25Nov2013\M9.DSG	11-1-2013	14:54:10	49581.000000	4958.100000	49874.292929	20.000000
C:\Users\cware\Desktop\Steller25Nov\TagTesting25Nov2013\M9.DSG	11-1-2013	14:54:10	49582.000000	4958.200000	49872.975134	20.000000
C:\Users\cware\Desktop\Steller25Nov\TagTesting25Nov2013\M9.DSG	11-1-2013	14:54:10	49583.000000	4958.300000	49875.812959	20.000000
C:\Users\cware\Desktop\Steller25Nov\TagTesting25Nov2013\M9.DSG	11-1-2013	14:54:10	49584.000000	4958.400000	49888.706896	20.000000
C:\Users\cware\Desktop\Steller25Nov\TagTesting25Nov2013\M9.DSG	11-1-2013	14:54:10	49585.000000	4958.500000	49889.578447	20.000000
C:\Users\cware\Desktop\Steller25Nov\TagTesting25Nov2013\M9.DSG	11-1-2013	14:54:10	49586.000000	4958.600000	49898.439801	20.000000
C:\Users\cware\Desktop\Steller25Nov\TagTesting25Nov2013\M9.DSG	11-1-2013	14:54:10	49587.000000	4958.700000	49908.546072	20.000000
C:\Users\cware\Desktop\Steller25Nov\TagTesting25Nov2013\M9.DSG	11-1-2013	14:54:10	49588.000000	4958.800000	49899.834133	20.000000
C:\Users\cware\Desktop\Steller25Nov\TagTesting25Nov2013\M9.DSG	11-1-2013	14:54:10	49589.000000	4958.900000	49891.022938	20.000000
C:\Users\cware\Desktop\Steller25Nov\TagTesting25Nov2013\M9.DSG	11-1-2013	14:54:10	49590.000000	4959.000000	49877.681510	20.000000
C:\Users\cware\Desktop\Steller25Nov\TagTesting25Nov2013\M9.DSG	11-1-2013	14:54:10	49591.000000	4959.100000	49874.421041	20.000000
C:\Users\cware\Desktop\Steller25Nov\TagTesting25Nov2013\M9.DSG	11-1-2013	14:54:10	49592.000000	4959.200000	49876.188326	20.000000
C:\Users\cware\Desktop\Steller25Nov\TagTesting25Nov2013\M9.DSG	11-1-2013	14:54:10	49593.000000	4959.300000	49876.909749	20.000000
C:\Users\cware\Desktop\Steller25Nov\TagTesting25Nov2013\M9.DSG	11-1-2013	14:54:10	49594.000000	4959.400000	49877.881075	20.000000
C:\Users\cware\Desktop\Steller25Nov\TagTesting25Nov2013\M9.DSG	11-1-2013	14:54:10	49595.000000	4959.500000	49878.603329	20.000000
C:\Users\cware\Desktop\Steller25Nov\TagTesting25Nov2013\M9.DSG	11-1-2013	14:54:10	49596.000000	4959.600000	49879.051331	20.000000
C:\Users\cware\Desktop\Steller25Nov\TagTesting25Nov2013\M9.DSG	11-1-2013	14:54:10	49597.000000	4959.700000	49878.951400	20.000000
C:\Users\cware\Desktop\Steller25Nov\TagTesting25Nov2013\M9.DSG	11-1-2013	14:54:10	49598.000000	4959.800000	49881.739233	20.000000
C:\Users\cware\Desktop\Steller25Nov\TagTesting25Nov2013\M9.DSG	11-1-2013	14:54:10	49599.000000	4959.900000	49876.885156	20.000000
C:\Users\cware\Desktop\Steller25Nov\TagTesting25Nov2013\M9.DSG	11-1-2013	14:54:10	49600.000000	4960.000000	49880.841924	20.000000
C:\Users\cware\Desktop\Steller25Nov\TagTesting25Nov2013\M9.DSG	11-1-2013	14:54:10	49601.000000	4960.100000	49878.253127	20.000000
C:\Users\cware\Desktop\Steller25Nov\TagTesting25Nov2013\M9.DSG	11-1-2013	14:54:10	49602.000000	4960.200000	49875.067751	20.000000
C:\Users\cware\Desktop\Steller25Nov\TagTesting25Nov2013\M9.DSG	11-1-2013	14:54:10	49603.000000	4960.300000	49871.358830	20.000000
C:\Users\cware\Desktop\Steller25Nov\TagTesting25Nov2013\M9.DSG	11-1-2013	14:54:10	49604.000000	4960.400000	49873.475219	20.000000
C:\Users\cware\Desktop\Steller25Nov\TagTesting25Nov2013\M9.DSG	11-1-2013	14:54:10	49605.000000	4960.500000	49875.142656	20.000000
C:\Users\cware\Desktop\Steller25Nov\TagTesting25Nov2013\M9.DSG	11-1-2013	14:54:10	49606.000000	4960.600000	49883.332006	20.000000
C:\Users\cware\Desktop\Steller25Nov\TagTesting25Nov2013\M9.DSG	11-1-2013	14:54:10	49607.000000	4960.700000	49890.351879	20.000000
C:\Users\cware\Desktop\Steller25Nov\TagTesting25Nov2013\M9.DSG	11-1-2013	14:54:10	49608.000000	4960.800000	49908.347714	20.000000
C:\Users\cware\Desktop\Steller25Nov\TagTesting25Nov2013\M9.DSG	11-1-2013	14:54:10	49609.000000	4960.900000	49914.345766	20.000000
C:\Users\cware\Desktop\Steller25Nov\TagTesting25Nov2013\M9.DSG	11-1-2013	14:54:10	49610.000000	4961.000000	49928.336010	20.000000
C:\Users\cware\Desktop\Steller25Nov\TagTesting25Nov2013\M9.DSG	11-1-2013	14:54:10	49611.000000	4961.100000	49921.292187	20.000000
C:\Users\cware\Desktop\Steller25Nov\TagTesting25Nov2013\M9.DSG	11-1-2013	14:54:10	49612.000000	4961.200000	49917.906524	20.000000
C:\Users\cware\Desktop\Steller25Nov\TagTesting25Nov2013\M9.DSG	11-1-2013	14:54:10	49613.000000	4961.300000	49904.042857	20.000000
C:\Users\cware\Desktop\Steller25Nov\TagTesting25Nov2013\M9.DSG	11-1-2013	14:54:10	49614.000000	4961.400000	49898.218386	20.000000
C:\Users\cware\Desktop\Steller25Nov\TagTesting25Nov2013\M9.DSG	11-1-2013	14:54:10	49615.000000	4961.500000	49900.334443	20.000000
C:\Users\cware\Desktop\Steller25Nov\TagTesting25Nov2013\M9.DSG	11-1-2013	14:54:10	49616.000000	4961.600000	49895.207063	20.000000
C:\Users\cware\Desktop\Steller25Nov\TagTesting25Nov2013\M9.DSG	11-1-2013	14:54:10	49617.000000	4961.700000	49891.448167	20.000000
C:\Users\cware\Desktop\Steller25Nov\TagTesting25Nov2013\M9.DSG	11-1-2013	14:54:10	49618.000000	4961.800000	49892.195194	20.000000
C:\Users\cware\Desktop\Steller25Nov\TagTesting25Nov2013\M9.DSG	11-1-2013	14:54:10	49619.000000	4961.900000	49886.918621	20.000000
C:\Users\cware\Desktop\Steller25Nov\TagTesting25Nov2013\M9.DSG	11-1-2013	14:54:10	49620.000000	4962.000000	49889.631362	20.000000
C:\Users\cware\Desktop\Steller25Nov\TagTesting25Nov2013\M9.DSG	11-1-2013	14:54:10	49621.000000	4962.100000	49881.640592	20.000000
C:\Users\cware\Desktop\Steller25Nov\TagTesting25Nov2013\M9.DSG	11-1-2013	14:54:10	49622.000000	4962.200000	49882.588160	20.000000
C:\Users\cware\Desktop\Steller25Nov\TagTesting25Nov2013\M9.DSG	11-1-2013	14:54:10	49623.000000	4962.300000	49882.115459	20.000000
C:\Users\cware\Desktop\Steller25Nov\TagTesting25Nov2013\M9.DSG	11-1-2013	14:54:10	49624.000000	4962.400000	49881.617954	20.000000
C:\Users\cware\Desktop\Steller25Nov\TagTesting25Nov2013\M9.DSG	11-1-2013	14:54:10	49625.000000	4962.500000	49880.025780	20.000000
C:\Users\cware\Desktop\Steller25Nov\TagTesting25Nov2013\M9.DSG	11-1-2013	14:54:10	49626.000000	4962.600000	49891.201790	20.000000
C:\Users\cware\Desktop\Steller25Nov\TagTesting25Nov2013\M9.DSG	11-1-2013	14:54:10	49627.000000	4962.700000	49893.417687	20.000000
C:\Users\cware\Desktop\Steller25Nov\TagTesting25Nov2013\M9.DSG	11-1-2013	14:54:10	49628.000000	4962.800000	49901.582353	20.000000
C:\Users\cware\Desktop\Steller25Nov\TagTesting25Nov2013\M9.DSG	11-1-2013	14:54:10	49629.000000	4962.900000	49908.477299	20.000000
C:\Users\cware\Desktop\Steller25Nov\TagTesting25Nov2013\M9.DSG	11-1-2013	14:54:10	49630.000000	4963.000000	49919.653773	20.000000
C:\Users\cware\Desktop\Steller25Nov\TagTesting25Nov2013\M9.DSG	11-1-2013	14:54:10	49631.000000	4963.100000	49923.064078	20.000000
C:\Users\cware\Desktop\Steller25Nov\TagTesting25Nov2013\M9.DSG	11-1-2013	14:54:10	49632.000000	4963.200000	49921.993998	20.000000
C:\Users\cware\Desktop\Steller25Nov\TagTesting25Nov2013\M9.DSG	11-1-2013	14:54:10	49633.000000	4963.300000	49907.706632	20.000000
C:\Users\cware\Desktop\Steller25Nov\TagTesting25Nov2013\M9.DSG	11-1-2013	14:54:10	49634.000000	4963.400000	49894.539431	20.000000
C:\Users\cware\Desktop\Steller25Nov\TagTesting25Nov2013\M9.DSG	11-1-2013	14:54:10	49635.000000	4963.500000	49884.409003	20.000000
C:\Users\cware\Desktop\Steller25Nov\TagTesting25Nov2013\M9.DSG	11-1-2013	14:54:10	49636.000000	4963.600000	49882.218968	20.000000
C:\Users\cware\Desktop\Steller25Nov\TagTesting25Nov2013\M9.DSG	11-1-2013	14:54:10	49637.000000	4963.700000	49883.363853	20.000000
C:\Users\cware\Desktop\Steller25Nov\TagTesting25Nov2013\M9.DSG	11-1-2013	14:54:10	49638.000000	4963.800000	49880.576172	20.000000
C:\Users\cware\Desktop\Steller25Nov\TagTesting25Nov2013\M9.DSG	11-1-2013	14:54:10	49639.000000	4963.900000	49878.908437	20.000000
C:\Users\cware\Desktop\Steller25Nov\TagTesting25Nov2013\M9.DSG	11-1-2013	14:54:10	49640.000000	4964.000000	49874.677062	20.000000
C:\Users\cware\Desktop\Steller25Nov\TagTesting25Nov2013\M9.DSG	11-1-2013	14:54:10	49641.000000	4964.100000	49870.669431	20.000000
C:\Users\cware\Desktop\Steller25Nov\TagTesting25Nov2013\M9.DSG	11-1-2013	14:54:10	49642.000000	4964.200000	49868.330195	20.000000
C:\Users\cware\Desktop\Steller25Nov\TagTesting25Nov2013\M9.DSG	11-1-2013	14:54:10	49643.000000	4964.300000	49867.308580	20.000000
C:\Users\cware\Desktop\Steller25Nov\TagTesting25Nov2013\M9.DSG	11-1-2013	14:54:10	49644.000000	4964.400000	49864.920248	20.000000
C:\Users\cware\Desktop\Steller25Nov\TagTesting25Nov2013\M9.DSG	11-1-2013	14:54:10	49645.000000	4964.500000	49857.129616	20.000000
C:\Users\cware\Desktop\Steller25Nov\TagTesting25Nov2013\M9.DSG	11-1-2013	14:54:10	49646.000000	4964.600000	49857.951307	20.000000
C:\Users\cware\Desktop\Steller25Nov\TagTesting25Nov2013\M9.DSG	11-1-2013	14:54:10	49647.000000	4964.700000	49859.295665	20.000000
C:\Users\cware\Desktop\Steller25Nov\TagTesting25Nov2013\M9.DSG	11-1-2013	14:54:10	49648.000000	4964.800000	49862.730953	20.000000
C:\Users\cware\Desktop\Steller25Nov\TagTesting25Nov2013\M9.DSG	11-1-2013	14:54:10	49649.000000	4964.900000	49865.668215	20.000000
C:\Users\cware\Desktop\Steller25Nov\TagTesting25Nov2013\M9.DSG	11-1-2013	14:54:10	49650.000000	4965.000000	49873.733011	20.000000
C:\Users\cware\Desktop\Steller25Nov\TagTesting25Nov2013\M9.DSG	11-1-2013	14:54:10	49651.000000	4965.100000	49876.495854	20.000000
C:\Users\cware\Desktop\Steller25Nov\TagTesting25Nov2013\M9.DSG	11-1-2013	14:54:10	49652.000000	4965.200000	49882.072125	20.000000
C:\Users\cware\Desktop\Steller25Nov\TagTesting25Nov2013\M9.DSG	11-1-2013	14:54:10	49653.000000	4965.300000	49883.739624	20.000000
C:\Users\cware\Desktop\Steller25Nov\TagTesting25Nov2013\M9.DSG	11-1-2013	14:54:10	49654.000000	4965.400000	49870.696937	20.000000
C:\Users\cware\Desktop\Steller25Nov\TagTesting25Nov2013\M9.DSG	11-1-2013	14:54:10	49655.000000	4965.500000	49847.473861	20.000000
C:\Users\cware\Desktop\Steller25Nov\TagTesting25Nov2013\M9.DSG	11-1-2013	14:54:10	49656.000000	4965.600000	49836.671410	20.000000
C:\Users\cware\Desktop\Steller25Nov\TagTesting25Nov2013\M9.DSG	11-1-2013	14:54:10	49657.000000	4965.700000	49835.128296	20.000000
C:\Users\cware\Desktop\Steller25Nov\TagTesting25Nov2013\M9.DSG	11-1-2013	14:54:10	49658.000000	4965.800000	49833.062489	20.000000
C:\Users\cware\Desktop\Steller25Nov\TagTesting25Nov2013\M9.DSG	11-1-2013	14:54:10	49659.000000	4965.900000	49830.847244	20.000000
C:\Users\cware\Desktop\Steller25Nov\TagTesting25Nov2013\M9.DSG	11-1-2013	14:54:10	49660.000000	4966.000000	49839.758111	20.000000
C:\Users\cware\Desktop\Steller25Nov\TagTesting25Nov2013\M9.DSG	11-1-2013	14:54:10	49661.000000	4966.100000	49834.979182	20.000000
C:\Users\cware\Desktop\Steller25Nov\TagTesting25Nov2013\M9.DSG	11-1-2013	14:54:10	49662.000000	4966.200000	49830.797580	20.000000
C:\Users\cware\Desktop\Steller25Nov\TagTesting25Nov2013\M9.DSG	11-1-2013	14:54:10	49663.000000	4966.300000	49826.466379	20.000000
C:\Users\cware\Desktop\Steller25Nov\TagTesting25Nov2013\M9.DSG	11-1-2013	14:54:10	49664.000000	4966.400000	49826.067751	20.000000
C:\Users\cware\Desktop\Steller25Nov\TagTesting25Nov2013\M9.DSG	11-1-2013	14:54:10	49665.000000	4966.500000	49838.113606	20.000000
C:\Users\cware\Desktop\Steller25Nov\TagTesting25Nov2013\M9.DSG	11-1-2013	14:54:10	49666.000000	4966.600000	49830.548154	20.000000
C:\Users\cware\Desktop\Steller25Nov\TagTesting25Nov2013\M9.DSG	11-1-2013	14:54:10	49667.000000	4966.700000	49814.742346	20.000000
C:\Users\cware\Desktop\Steller25Nov\TagTesting25Nov2013\M9.DSG	11-1-2013	14:54:10	49668.000000	4966.800000	49810.733972	20.000000
C:\Users\cware\Desktop\Steller25Nov\TagTesting25Nov2013\M9.DSG	11-1-2013	14:54:10	49669.000000	4966.900000	49802.270522	20.000000
C:\Users\cware\Desktop\Steller25Nov\TagTesting25Nov2013\M9.DSG	11-1-2013	14:54:10	49670.000000	4967.000000	49799.010062	20.000000
C:\Users\cware\Desktop\Steller25Nov\TagTesting25Nov2013\M9.DSG	11-1-2013	14:54:10	49671.000000	4967.100000	49789.252295	20.000000
C:\Users\cware\Desktop\Steller25Nov\TagTesting25Nov2013\M9.DSG	11-1-2013	14:54:10	49672.000000	4967.200000	49778.898969	20.000000
C:\Users\cware\Desktop\Steller25Nov\TagTesting25Nov2013\M9.DSG	11-1-2013	14:54:10	49673.000000	4967.300000	49770.136431	20.000000
C:\Users\cware\Desktop\Steller25Nov\TagTesting25Nov2013\M9.DSG	11-1-2013	14:54:10	49674.000000	4967.400000	49768.917013	20.000000
C:\Users\cware\Desktop\Steller25Nov\TagTesting25Nov2013\M9.DSG	11-1-2013	14:54:10	49675.000000	4967.500000	49774.643353	20.000000
C:\Users\cware\Desktop\Steller25Nov\TagTesting25Nov2013\M9.DSG	11-1-2013	14:54:10	49676.000000	4967.600000	49771.507151	20.000000
C:\Users\cware\Desktop\Steller25Nov\TagTesting25Nov2013\M9.DSG	11-1-2013	14:54:10	49677.000000	4967.700000	49775.563695	20.000000
C:\Users\cware\Desktop\Steller25Nov\TagTesting25Nov2013\M9.DSG	11-1-2013	14:54:10	49678.000000	4967.800000	49760.802767	20.000000
C:\Users\cware\Desktop\Steller25Nov\TagTesting25Nov2013\M9.DSG	11-1-2013	14:54:10	49679.000000	4967.900000	49731.804834	20.000000
C:\Users\cware\Desktop\Steller25Nov\TagTesting25Nov2013\M9.DSG	11-1-2013	14:54:10	49680.000000	4968.000000	49714.182682	20.000000
C:\Users\cware\Desktop\Steller25Nov\TagTesting25Nov2013\M9.DSG	11-1-2013	14:54:10	49681.000000	4968.100000	49699.596867	20.000000
C:\Users\cware\Desktop\Steller25Nov\TagTesting25Nov2013\M9.DSG	11-1-2013	14:54:10	49682.000000	4968.200000	49686.803516	20.000000
C:\Users\cware\Desktop\Steller25Nov\TagTesting25Nov2013\M9.DSG	11-1-2013	14:54:10	49683.000000	4968.300000	49669.330622	20.000000
C:\Users\cware\Desktop\Steller25Nov\TagTesting25Nov2013\M9.DSG	11-1-2013	14:54:10	49684.000000	4968.400000	49658.848082	20.000000
C:\Users\cware\Desktop\Steller25Nov\TagTesting25Nov2013\M9.DSG	11-1-2013	14:54:10	49685.000000	4968.500000	49633.361994	20.000000
C:\Users\cware\Desktop\Steller25Nov\TagTesting25Nov2013\M9.DSG	11-1-2013	14:54:10	49686.000000	4968.600000	49622.459299	20.000000
C:\Users\cware\Desktop\Steller25Nov\TagTesting25Nov2013\M9.DSG	11-1-2013	14:54:10	49687.000000	4968.700000	49589.527104	20.000000
C:\Users\cware\Desktop\Steller25Nov\TagTesting25Nov2013\M9.DSG	11-1-2013	14:54:10	49688.000000	4968.800000	49583.006406	20.000000
C:\Users\cware\Desktop\Steller25Nov\TagTesting25Nov2013\M9.DSG	11-1-2013	14:54:10	49689.000000	4968.900000	49552.313878	20.000000
C:\Users\cware\Desktop\Steller25Nov\TagTesting25Nov2013\M9.DSG	11-1-2013	14:54:10	49690.000000	4969.000000	49526.677020	20.000000
C:\Users\cware\Desktop\Steller25Nov\TagTesting25Nov2013\M9.DSG	11-1-2013	14:54:10	49691.000000	4969.100000	49494.046180	20.000000
C:\Users\cware\Desktop\Steller25Nov\TagTesting25Nov2013\M9.DSG	11-1-2013	14:54:10	49692.000000	4969.200000	49489.016644	20.000000
C:\Users\cware\Desktop\Steller25Nov\TagTesting25Nov2013\M9.DSG	11-1-2013	14:54:10	49693.000000	4969.300000	49472.119243	20.000000
C:\Users\cware\Desktop\Steller25Nov\TagTesting25Nov2013\M9.DSG	11-1-2013	14:54:10	49694.000000	4969.400000	49469.031611	20.000000
C:\Users\cware\Desktop\Steller25Nov\TagTesting25Nov2013\M9.DSG	11-1-2013	14:54:10	49695.000000	4969.500000	49505.358614	20.000000
C:\Users\cware\Desktop\Steller25Nov\TagTesting25Nov2013\M9.DSG	11-1-2013	14:54:10	49696.000000	4969.600000	49480.191069	20.000000
C:\Users\cware\Desktop\Steller25Nov\TagTesting25Nov2013\M9.DSG	11-1-2013	14:54:10	49697.000000	4969.700000	49460.078746	20.000000
C:\Users\cware\Desktop\Steller25Nov\TagTesting25Nov2013\M9.DSG	11-1-2013	14:54:10	49698.000000	4969.800000	49466.824100	20.000000
C:\Users\cware\Desktop\Steller25Nov\TagTesting25Nov2013\M9.DSG	11-1-2013	14:54:10	49699.000000	4969.900000	49477.803076	20.000000
C:\Users\cware\Desktop\Steller25Nov\TagTesting25Nov2013\M9.DSG	11-1-2013	14:54:10	49700.000000	4970.000000	49483.304801	20.000000
C:\Users\cware\Desktop\Steller25Nov\TagTesting25Nov2013\M9.DSG	11-1-2013	14:54:10	49701.000000	4970.100000	49484.800057	20.000000
C:\Users\cware\Desktop\Steller25Nov\TagTesting25Nov2013\M9.DSG	11-1-2013	14:54:10	49702.000000	4970.200000	49490.501943	20.000000
C:\Users\cware\Desktop\Steller25Nov\TagTesting25Nov2013\M9.DSG	11-1-2013	14:54:10	49703.000000	4970.300000	49493.868080	20.000000
C:\Users\cware\Desktop\Steller25Nov\TagTesting25Nov2013\M9.DSG	11-1-2013	14:54:10	49704.000000	4970.400000	49490.890958	20.000000
C:\Users\cware\Desktop\Steller25Nov\TagTesting25Nov2013\M9.DSG	11-1-2013	14:54:10	49705.000000	4970.500000	49498.235453	20.000000
C:\Users\cware\Desktop\Steller25Nov\TagTesting25Nov2013\M9.DSG	11-1-2013	14:54:10	49706.000000	4970.600000	49500.824649	20.000000
C:\Users\cware\Desktop\Steller25Nov\TagTesting25Nov2013\M9.DSG	11-1-2013	14:54:10	49707.000000	4970.700000	49557.849894	20.000000
C:\Users\cware\Desktop\Steller25Nov\TagTesting25Nov2013\M9.DSG	11-1-2013	14:54:10	49708.000000	4970.800000	49605.541214	20.000000
C:\Users\cware\Desktop\Steller25Nov\TagTesting25Nov2013\M9.DSG	11-1-2013	14:54:10	49709.000000	4970.900000	49649.274450	20.000000
C:\Users\cware\Desktop\Steller25Nov\TagTesting25Nov2013\M9.DSG	11-1-2013	14:54:10	49710.000000	4971.000000	49673.965951	20.000000
C:\Users\cware\Desktop\Steller25Nov\TagTesting25Nov2013\M9.DSG	11-1-2013	14:54:10	49711.000000	4971.100000	49677.624704	20.000000
C:\Users\cware\Desktop\Steller25Nov\TagTesting25Nov2013\M9.DSG	11-1-2013	14:54:10	49712.000000	4971.200000	49655.695558	20.000000
C:\Users\cware\Desktop\Steller25Nov\TagTesting25Nov2013\M9.DSG	11-1-2013	14:54:10	49713.000000	4971.300000	49634.762674	20.000000
C:\Users\cware\Desktop\Steller25Nov\TagTesting25Nov2013\M9.DSG	11-1-2013	14:54:10	49714.000000	4971.400000	49637.699262	20.000000
C:\Users\cware\Desktop\Steller25Nov\TagTesting25Nov2013\M9.DSG	11-1-2013	14:54:10	49715.000000	4971.500000	49654.152191	20.000000
C:\Users\cware\Desktop\Steller25Nov\TagTesting25Nov2013\M9.DSG	11-1-2013	14:54:10	49716.000000	4971.600000	49674.836504	20.000000
C:\Users\cware\Desktop\Steller25Nov\TagTesting25Nov2013\M9.DSG	11-1-2013	14:54:10	49717.000000	4971.700000	49693.479481	20.000000
C:\Users\cware\Desktop\Steller25Nov\TagTesting25Nov2013\M9.DSG	11-1-2013	14:54:10	49718.000000	4971.800000	49711.874177	20.000000
C:\Users\cware\Desktop\Steller25Nov\TagTesting25Nov2013\M9.DSG	11-1-2013	14:54:10	49719.000000	4971.900000	49710.953755	20.000000
C:\Users\cware\Desktop\Steller25Nov\TagTesting25Nov2013\M9.DSG	11-1-2013	14:54:10	49720.000000	4972.000000	49719.192205	20.000000
C:\Users\cware\Desktop\Steller25Nov\TagTesting25Nov2013\M9.DSG	11-1-2013	14:54:10	49721.000000	4972.100000	49730.517734	20.000000
C:\Users\cware\Desktop\Steller25Nov\TagTesting25Nov2013\M9.DSG	11-1-2013	14:54:10	49722.000000	4972.200000	49750.678760	20.000000
C:\Users\cware\Desktop\Steller25Nov\TagTesting25Nov2013\M9.DSG	11-1-2013	14:54:10	49723.000000	4972.300000	49766.360382	20.000000
C:\Users\cware\Desktop\Steller25Nov\TagTesting25Nov2013\M9.DSG	11-1-2013	14:54:10	49724.000000	4972.400000	49772.235021	20.000000
C:\Users\cware\Desktop\Steller25Nov\TagTesting25Nov2013\M9.DSG	11-1-2013	14:54:10	49725.000000	4972.500000	49781.768264	20.000000
C:\Users\cware\Desktop\Steller25Nov\TagTesting25Nov2013\M9.DSG	11-1-2013	14:54:10	49726.000000	4972.600000	49798.047563	20.000000
C:\Users\cware\Desktop\Steller25Nov\TagTesting25Nov2013\M9.DSG	11-1-2013	14:54:10	49727.000000	4972.700000	49809.347384	20.000000
C:\Users\cware\Desktop\Steller25Nov\TagTesting25Nov2013\M9.DSG	11-1-2013	14:54:10	49728.000000	4972.800000	49814.175624	20.000000
C:\Users\cware\Desktop\Steller25Nov\TagTesting25Nov2013\M9.DSG	11-1-2013	14:54:10	49729.000000	4972.900000	49823.013855	20.000000
C:\Users\cware\Desktop\Steller25Nov\TagTesting25Nov2013\M9.DSG	11-1-2013	14:54:10	49730.000000	4973.000000	49824.432991	20.000000
C:\Users\cware\Desktop\Steller25Nov\TagTesting25Nov2013\M9.DSG	11-1-2013	14:54:10	49731.000000	4973.100000	49830.930119	20.000000
C:\Users\cware\Desktop\Steller25Nov\TagTesting25Nov2013\M9.DSG	11-1-2013	14:54:10	49732.000000	4973.200000	49835.236876	20.000000
C:\Users\cware\Desktop\Steller25Nov\TagTesting25Nov2013\M9.DSG	11-1-2013	14:54:10	49733.000000	4973.300000	49838.895759	20.000000
C:\Users\cware\Desktop\Steller25Nov\TagTesting25Nov2013\M9.DSG	11-1-2013	14:54:10	49734.000000	4973.400000	49842.604857	20.000000
C:\Users\cware\Desktop\Steller25Nov\TagTesting25Nov2013\M9.DSG	11-1-2013	14:54:10	49735.000000	4973.500000	49851.988886	20.000000
C:\Users\cware\Desktop\Steller25Nov\TagTesting25Nov2013\M9.DSG	11-1-2013	14:54:10	49736.000000	4973.600000	49867.321690	20.000000
C:\Users\cware\Desktop\Steller25Nov\TagTesting25Nov2013\M9.DSG	11-1-2013	14:54:10	49737.000000	4973.700000	49878.174183	20.000000
C:\Users\cware\Desktop\Steller25Nov\TagTesting25Nov2013\M9.DSG	11-1-2013	14:54:10	49738.000000	4973.800000	49888.230019	20.000000
C:\Users\cware\Desktop\Steller25Nov\TagTesting25Nov2013\M9.DSG	11-1-2013	14:54:10	49739.000000	4973.900000	49896.419294	20.000000
C:\Users\cware\Desktop\Steller25Nov\TagTesting25Nov2013\M9.DSG	11-1-2013	14:54:10	49740.000000	4974.000000	49899.654899	20.000000
C:\Users\cware\Desktop\Steller25Nov\TagTesting25Nov2013\M9.DSG	11-1-2013	14:54:10	49741.000000	4974.100000	49869.437385	20.000000
C:\Users\cware\Desktop\Steller25Nov\TagTesting25Nov2013\M9.DSG	11-1-2013	14:54:10	49742.000000	4974.200000	49838.174244	20.000000
C:\Users\cware\Desktop\Steller25Nov\TagTesting25Nov2013\M9.DSG	11-1-2013	14:54:10	49743.000000	4974.300000	49827.346411	20.000000
C:\Users\cware\Desktop\Steller25Nov\TagTesting25Nov2013\M9.DSG	11-1-2013	14:54:10	49744.000000	4974.400000	49832.000764	20.000000
C:\Users\cware\Desktop\Steller25Nov\TagTesting25Nov2013\M9.DSG	11-1-2013	14:54:10	49745.000000	4974.500000	49831.403677	20.000000
C:\Users\cware\Desktop\Steller25Nov\TagTesting25Nov2013\M9.DSG	11-1-2013	14:54:10	49746.000000	4974.600000	49828.391448	20.000000
C:\Users\cware\Desktop\Steller25Nov\TagTesting25Nov2013\M9.DSG	11-1-2013	14:54:10	49747.000000	4974.700000	49830.781049	20.000000
C:\Users\cware\Desktop\Steller25Nov\TagTesting25Nov2013\M9.DSG	11-1-2013	14:54:10	49748.000000	4974.800000	49828.789464	20.000000
C:\Users\cware\Desktop\Steller25Nov\TagTesting25Nov2013\M9.DSG	11-1-2013	14:54:10	49749.000000	4974.900000	49826.050769	20.000000
C:\Users\cware\Desktop\Steller25Nov\TagTesting25Nov2013\M9.DSG	11-1-2013	14:54:10	49750.000000	4975.000000	49819.677681	20.000000
C:\Users\cware\Desktop\Steller25Nov\TagTesting25Nov2013\M9.DSG	11-1-2013	14:54:10	49751.000000	4975.100000	49813.231042	20.000000
C:\Users\cware\Desktop\Steller25Nov\TagTesting25Nov2013\M9.DSG	11-1-2013	14:54:10	49752.000000	4975.200000	49813.206230	20.000000
C:\Users\cware\Desktop\Steller25Nov\TagTesting25Nov2013\M9.DSG	11-1-2013	14:54:10	49753.000000	4975.300000	49798.941123	20.000000
C:\Users\cware\Desktop\Steller25Nov\TagTesting25Nov2013\M9.DSG	11-1-2013	14:54:10	49754.000000	4975.400000	49796.876643	20.000000
C:\Users\cware\Desktop\Steller25Nov\TagTesting25Nov2013\M9.DSG	11-1-2013	14:54:10	49755.000000	4975.500000	49796.975464	20.000000
C:\Users\cware\Desktop\Steller25Nov\TagTesting25Nov2013\M9.DSG	11-1-2013	14:54:10	49756.000000	4975.600000	49797.872059	20.000000
C:\Users\cware\Desktop\Steller25Nov\TagTesting25Nov2013\M9.DSG	11-1-2013	14:54:10	49757.000000	4975.700000	49793.914563	20.000000
C:\Users\cware\Desktop\Steller25Nov\TagTesting25Nov2013\M9.DSG	11-1-2013	14:54:10	49758.000000	4975.800000	49790.501852	20.000000
C:\Users\cware\Desktop\Steller25Nov\TagTesting25Nov2013\M9.DSG	11-1-2013	14:54:10	49759.000000	4975.900000	49770.018894	20.000000
C:\Users\cware\Desktop\Steller25Nov\TagTesting25Nov2013\M9.DSG	11-1-2013	14:54:10	49760.000000	4976.000000	49773.553283	20.000000
C:\Users\cware\Desktop\Steller25Nov\TagTesting25Nov2013\M9.DSG	11-1-2013	14:54:10	49761.000000	4976.100000	49765.214253	20.000000
C:\Users\cware\Desktop\Steller25Nov\TagTesting25Nov2013\M9.DSG	11-1-2013	14:54:10	49762.000000	4976.200000	49761.530484	20.000000
C:\Users\cware\Desktop\Steller25Nov\TagTesting25Nov2013\M9.DSG	11-1-2013	14:54:10	49763.000000	4976.300000	49748.661919	20.000000
C:\Users\cware\Desktop\Steller25Nov\TagTesting25Nov2013\M9.DSG	11-1-2013	14:54:10	49764.000000	4976.400000	49735.320233	20.000000
C:\Users\cware\Desktop\Steller25Nov\TagTesting25Nov2013\M9.DSG	11-1-2013	14:54:10	49765.000000	4976.500000	49718.245157	20.000000
C:\Users\cware\Desktop\Steller25Nov\TagTesting25Nov2013\M9.DSG	11-1-2013	14:54:10	49766.000000	4976.600000	49701.367043	20.000000
C:\Users\cware\Desktop\Steller25Nov\TagTesting25Nov2013\M9.DSG	11-1-2013	14:54:10	49767.000000	4976.700000	49723.695489	20.000000
C:\Users\cware\Desktop\Steller25Nov\TagTesting25Nov2013\M9.DSG	11-1-2013	14:54:10	49768.000000	4976.800000	49676.926013	20.000000
C:\Users\cware\Desktop\Steller25Nov\TagTesting25Nov2013\M9.DSG	11-1-2013	14:54:10	49769.000000	4976.900000	49666.123518	20.000000
C:\Users\cware\Desktop\Steller25Nov\TagTesting25Nov2013\M9.DSG	11-1-2013	14:54:10	49770.000000	4977.000000	49650.118096	20.000000
C:\Users\cware\Desktop\Steller25Nov\TagTesting25Nov2013\M9.DSG	11-1-2013	14:54:10	49771.000000	4977.100000	49641.304803	20.000000
C:\Users\cware\Desktop\Steller25Nov\TagTesting25Nov2013\M9.DSG	11-1-2013	14:54:10	49772.000000	4977.200000	49635.531505	20.000000
C:\Users\cware\Desktop\Steller25Nov\TagTesting25Nov2013\M9.DSG	11-1-2013	14:54:10	49773.000000	4977.300000	49643.246138	20.000000
C:\Users\cware\Desktop\Steller25Nov\TagTesting25Nov2013\M9.DSG	11-1-2013	14:54:10	49774.000000	4977.400000	49653.353519	20.000000
C:\Users\cware\Desktop\Steller25Nov\TagTesting25Nov2013\M9.DSG	11-1-2013	14:54:10	49775.000000	4977.500000	49674.685014	20.000000
C:\Users\cware\Desktop\Steller25Nov\TagTesting25Nov2013\M9.DSG	11-1-2013	14:54:10	49776.000000	4977.600000	49698.728925	20.000000
C:\Users\cware\Desktop\Steller25Nov\TagTesting25Nov2013\M9.DSG	11-1-2013	14:54:10	49777.000000	4977.700000	49713.690133	20.000000
C:\Users\cware\Desktop\Steller25Nov\TagTesting25Nov2013\M9.DSG	11-1-2013	14:54:10	49778.000000	4977.800000	49732.408372	20.000000
C:\Users\cware\Desktop\Steller25Nov\TagTesting25Nov2013\M9.DSG	11-1-2013	14:54:10	49779.000000	4977.900000	49739.078192	20.000000
C:\Users\cware\Desktop\Steller25Nov\TagTesting25Nov2013\M9.DSG	11-1-2013	14:54:10	49780.000000	4978.000000	49736.737554	20.000000
C:\Users\cware\Desktop\Steller25Nov\TagTesting25Nov2013\M9.DSG	11-1-2013	14:54:10	49781.000000	4978.100000	49704.679514	20.000000
C:\Users\cware\Desktop\Steller25Nov\TagTesting25Nov2013\M9.DSG	11-1-2013	14:54:10	49782.000000	4978.200000	49692.208281	20.000000
C:\Users\cware\Desktop\Steller25Nov\TagTesting25Nov2013\M9.DSG	11-1-2013	14:54:10	49783.000000	4978.300000	49683.371955	20.000000
C:\Users\cware\Desktop\Steller25Nov\TagTesting25Nov2013\M9.DSG	11-1-2013	14:54:10	49784.000000	4978.400000	49683.745128	20.000000
C:\Users\cware\Desktop\Steller25Nov\TagTesting25Nov2013\M9.DSG	11-1-2013	14:54:10	49785.000000	4978.500000	49677.396842	20.000000
C:\Users\cware\Desktop\Steller25Nov\TagTesting25Nov2013\M9.DSG	11-1-2013	14:54:10	49786.000000	4978.600000	49674.387368	20.000000
C:\Users\cware\Desktop\Steller25Nov\TagTesting25Nov2013\M9.DSG	11-1-2013	14:54:10	49787.000000	4978.700000	49672.594520	20.000000
C:\Users\cware\Desktop\Steller25Nov\TagTesting25Nov2013\M9.DSG	11-1-2013	14:54:10	49788.000000	4978.800000	49670.652152	20.000000
C:\Users\cware\Desktop\Steller25Nov\TagTesting25Nov2013\M9.DSG	11-1-2013	14:54:10	49789.000000	4978.900000	49666.023187	20.000000
C:\Users\cware\Desktop\Steller25Nov\TagTesting25Nov2013\M9.DSG	11-1-2013	14:54:10	49790.000000	4979.000000	49659.451462	20.000000
C:\Users\cware\Desktop\Steller25Nov\TagTesting25Nov2013\M9.DSG	11-1-2013	14:54:10	49791.000000	4979.100000	49658.231490	20.000000
C:\Users\cware\Desktop\Steller25Nov\TagTesting25Nov2013\M9.DSG	11-1-2013	14:54:10	49792.000000	4979.200000	49653.626915	20.000000
C:\Users\cware\Desktop\Steller25Nov\TagTesting25Nov2013\M9.DSG	11-1-2013	14:54:10	49793.000000	4979.300000	49637.565165	20.000000
C:\Users\cware\Desktop\Steller25Nov\TagTesting25Nov2013\M9.DSG	11-1-2013	14:54:10	49794.000000	4979.400000	49636.801903	20.000000
C:\Users\cware\Desktop\Steller25Nov\TagTesting25Nov2013\M9.DSG	11-1-2013	14:54:10	49795.000000	4979.500000	49623.832764	20.000000
C:\Users\cware\Desktop\Steller25Nov\TagTesting25Nov2013\M9.DSG	11-1-2013	14:54:10	49796.000000	4979.600000	49623.360066	20.000000
C:\Users\cware\Desktop\Steller25Nov\TagTesting25Nov2013\M9.DSG	11-1-2013	14:54:10	49797.000000	4979.700000	49606.061362	20.000000
C:\Users\cware\Desktop\Steller25Nov\TagTesting25Nov2013\M9.DSG	11-1-2013	14:54:10	49798.000000	4979.800000	49580.920746	20.000000
C:\Users\cware\Desktop\Steller25Nov\TagTesting25Nov2013\M9.DSG	11-1-2013	14:54:10	49799.000000	4979.900000	49574.049843	20.000000
C:\Users\cware\Desktop\Steller25Nov\TagTesting25Nov2013\M9.DSG	11-1-2013	14:54:10	49800.000000	4980.000000	49555.308627	20.000000
C:\Users\cware\Desktop\Steller25Nov\TagTesting25Nov2013\M9.DSG	11-1-2013	14:54:10	49801.000000	4980.100000	49567.206692	20.000000
C:\Users\cware\Desktop\Steller25Nov\TagTesting25Nov2013\M9.DSG	11-1-2013	14:54:10	49802.000000	4980.200000	49547.468115	20.000000
C:\Users\cware\Desktop\Steller25Nov\TagTesting25Nov2013\M9.DSG	11-1-2013	14:54:10	49803.000000	4980.300000	49544.929686	20.000000
C:\Users\cware\Desktop\Steller25Nov\TagTesting25Nov2013\M9.DSG	11-1-2013	14:54:10	49804.000000	4980.400000	49536.216855	20.000000
C:\Users\cware\Desktop\Steller25Nov\TagTesting25Nov2013\M9.DSG	11-1-2013	14:54:10	49805.000000	4980.500000	49530.765743	20.000000
C:\Users\cware\Desktop\Steller25Nov\TagTesting25Nov2013\M9.DSG	11-1-2013	14:54:10	49806.000000	4980.600000	49504.206559	20.000000
C:\Users\cware\Desktop\Steller25Nov\TagTesting25Nov2013\M9.DSG	11-1-2013	14:54:10	49807.000000	4980.700000	49511.399076	20.000000
C:\Users\cware\Desktop\Steller25Nov\TagTesting25Nov2013\M9.DSG	11-1-2013	14:54:10	49808.000000	4980.800000	49492.256790	20.000000
C:\Users\cware\Desktop\Steller25Nov\TagTesting25Nov2013\M9.DSG	11-1-2013	14:54:10	49809.000000	4980.900000	49474.658292	20.000000
C:\Users\cware\Desktop\Steller25Nov\TagTesting25Nov2013\M9.DSG	11-1-2013	14:54:10	49810.000000	4981.000000	49451.335025	20.000000
C:\Users\cware\Desktop\Steller25Nov\TagTesting25Nov2013\M9.DSG	11-1-2013	14:54:10	49811.000000	4981.100000	49446.978561	20.000000
C:\Users\cware\Desktop\Steller25Nov\TagTesting25Nov2013\M9.DSG	11-1-2013	14:54:10	49812.000000	4981.200000	49457.732220	20.000000
C:\Users\cware\Desktop\Steller25Nov\TagTesting25Nov2013\M9.DSG	11-1-2013	14:54:10	49813.000000	4981.300000	49445.484343	20.000000
C:\Users\cware\Desktop\Steller25Nov\TagTesting25Nov2013\M9.DSG	11-1-2013	14:54:10	49814.000000	4981.400000	49431.882826	20.000000
C:\Users\cware\Desktop\Steller25Nov\TagTesting25Nov2013\M9.DSG	11-1-2013	14:54:10	49815.000000	4981.500000	49482.882649	20.000000
C:\Users\cware\Desktop\Steller25Nov\TagTesting25Nov2013\M9.DSG	11-1-2013	14:54:10	49816.000000	4981.600000	49484.871171	20.000000
C:\Users\cware\Desktop\Steller25Nov\TagTesting25Nov2013\M9.DSG	11-1-2013	14:54:10	49817.000000	4981.700000	49488.262324	20.000000
C:\Users\cware\Desktop\Steller25Nov\TagTesting25Nov2013\M9.DSG	11-1-2013	14:54:10	49818.000000	4981.800000	49478.629086	20.000000
C:\Users\cware\Desktop\Steller25Nov\TagTesting25Nov2013\M9.DSG	11-1-2013	14:54:10	49819.000000	4981.900000	49481.168361	20.000000
C:\Users\cware\Desktop\Steller25Nov\TagTesting25Nov2013\M9.DSG	11-1-2013	14:54:10	49820.000000	4982.000000	49479.476225	20.000000
C:\Users\cware\Desktop\Steller25Nov\TagTesting25Nov2013\M9.DSG	11-1-2013	14:54:10	49821.000000	4982.100000	49481.094816	20.000000
C:\Users\cware\Desktop\Steller25Nov\TagTesting25Nov2013\M9.DSG	11-1-2013	14:54:10	49822.000000	4982.200000	49482.813213	20.000000
C:\Users\cware\Desktop\Steller25Nov\TagTesting25Nov2013\M9.DSG	11-1-2013	14:54:10	49823.000000	4982.300000	49484.556359	20.000000
C:\Users\cware\Desktop\Steller25Nov\TagTesting25Nov2013\M9.DSG	11-1-2013	14:54:10	49824.000000	4982.400000	49489.610664	20.000000
C:\Users\cware\Desktop\Steller25Nov\TagTesting25Nov2013\M9.DSG	11-1-2013	14:54:10	49825.000000	4982.500000	49488.491689	20.000000
C:\Users\cware\Desktop\Steller25Nov\TagTesting25Nov2013\M9.DSG	11-1-2013	14:54:10	49826.000000	4982.600000	49490.633243	20.000000
C:\Users\cware\Desktop\Steller25Nov\TagTesting25Nov2013\M9.DSG	11-1-2013	14:54:10	49827.000000	4982.700000	49495.444802	20.000000
C:\Users\cware\Desktop\Steller25Nov\TagTesting25Nov2013\M9.DSG	11-1-2013	14:54:10	49828.000000	4982.800000	49497.139920	20.000000
C:\Users\cware\Desktop\Steller25Nov\TagTesting25Nov2013\M9.DSG	11-1-2013	14:54:10	49829.000000	4982.900000	49517.725329	20.000000
C:\Users\cware\Desktop\Steller25Nov\TagTesting25Nov2013\M9.DSG	11-1-2013	14:54:10	49830.000000	4983.000000	49538.634982	20.000000
C:\Users\cware\Desktop\Steller25Nov\TagTesting25Nov2013\M9.DSG	11-1-2013	14:54:10	49831.000000	4983.100000	49576.518968	20.000000
C:\Users\cware\Desktop\Steller25Nov\TagTesting25Nov2013\M9.DSG	11-1-2013	14:54:10	49832.000000	4983.200000	49616.195113	20.000000
C:\Users\cware\Desktop\Steller25Nov\TagTesting25Nov2013\M9.DSG	11-1-2013	14:54:10	49833.000000	4983.300000	49633.344672	20.000000
C:\Users\cware\Desktop\Steller25Nov\TagTesting25Nov2013\M9.DSG	11-1-2013	14:54:10	49834.000000	4983.400000	49653.256677	20.000000
C:\Users\cware\Desktop\Steller25Nov\TagTesting25Nov2013\M9.DSG	11-1-2013	14:54:10	49835.000000	4983.500000	49675.832073	20.000000
C:\Users\cware\Desktop\Steller25Nov\TagTesting25Nov2013\M9.DSG	11-1-2013	14:54:10	49836.000000	4983.600000	49648.925793	20.000000
C:\Users\cware\Desktop\Steller25Nov\TagTesting25Nov2013\M9.DSG	11-1-2013	14:54:10	49837.000000	4983.700000	49617.911429	20.000000
C:\Users\cware\Desktop\Steller25Nov\TagTesting25Nov2013\M9.DSG	11-1-2013	14:54:10	49838.000000	4983.800000	49612.584123	20.000000
C:\Users\cware\Desktop\Steller25Nov\TagTesting25Nov2013\M9.DSG	11-1-2013	14:54:10	49839.000000	4983.900000	49621.744310	20.000000
C:\Users\cware\Desktop\Steller25Nov\TagTesting25Nov2013\M9.DSG	11-1-2013	14:54:10	49840.000000	4984.000000	49625.651529	20.000000
C:\Users\cware\Desktop\Steller25Nov\TagTesting25Nov2013\M9.DSG	11-1-2013	14:54:10	49841.000000	4984.100000	49632.570753	20.000000
C:\Users\cware\Desktop\Steller25Nov\TagTesting25Nov2013\M9.DSG	11-1-2013	14:54:10	49842.000000	4984.200000	49638.245911	20.000000
C:\Users\cware\Desktop\Steller25Nov\TagTesting25Nov2013\M9.DSG	11-1-2013	14:54:10	49843.000000	4984.300000	49647.056932	20.000000
C:\Users\cware\Desktop\Steller25Nov\TagTesting25Nov2013\M9.DSG	11-1-2013	14:54:10	49844.000000	4984.400000	49622.388256	20.000000
C:\Users\cware\Desktop\Steller25Nov\TagTesting25Nov2013\M9.DSG	11-1-2013	14:54:10	49845.000000	4984.500000	49659.402477	20.000000
C:\Users\cware\Desktop\Steller25Nov\TagTesting25Nov2013\M9.DSG	11-1-2013	14:54:10	49846.000000	4984.600000	49676.053187	20.000000
C:\Users\cware\Desktop\Steller25Nov\TagTesting25Nov2013\M9.DSG	11-1-2013	14:54:10	49847.000000	4984.700000	49686.906287	20.000000
C:\Users\cware\Desktop\Steller25Nov\TagTesting25Nov2013\M9.DSG	11-1-2013	14:54:10	49848.000000	4984.800000	49713.913733	20.000000
C:\Users\cware\Desktop\Steller25Nov\TagTesting25Nov2013\M9.DSG	11-1-2013	14:54:10	49849.000000	4984.900000	49724.891970	20.000000
C:\Users\cware\Desktop\Steller25Nov\TagTesting25Nov2013\M9.DSG	11-1-2013	14:54:10	49850.000000	4985.000000	49748.140207	20.000000
C:\Users\cware\Desktop\Steller25Nov\TagTesting25Nov2013\M9.DSG	11-1-2013	14:54:10	49851.000000	4985.100000	49774.599839	20.000000
C:\Users\cware\Desktop\Steller25Nov\TagTesting25Nov2013\M9.DSG	11-1-2013	14:54:10	49852.000000	4985.200000	49793.890275	20.000000
C:\Users\cware\Desktop\Steller25Nov\TagTesting25Nov2013\M9.DSG	11-1-2013	14:54:10	49853.000000	4985.300000	49814.948201	20.000000
C:\Users\cware\Desktop\Steller25Nov\TagTesting25Nov2013\M9.DSG	11-1-2013	14:54:10	49854.000000	4985.400000	49823.684465	20.000000
C:\Users\cware\Desktop\Steller25Nov\TagTesting25Nov2013\M9.DSG	11-1-2013	14:54:10	49855.000000	4985.500000	49816.565722	20.000000
C:\Users\cware\Desktop\Steller25Nov\TagTesting25Nov2013\M9.DSG	11-1-2013	14:54:10	49856.000000	4985.600000	49787.393278	20.000000
C:\Users\cware\Desktop\Steller25Nov\TagTesting25Nov2013\M9.DSG	11-1-2013	14:54:10	49857.000000	4985.700000	49776.440930	20.000000
C:\Users\cware\Desktop\Steller25Nov\TagTesting25Nov2013\M9.DSG	11-1-2013	14:54:10	49858.000000	4985.800000	49777.834890	20.000000
C:\Users\cware\Desktop\Steller25Nov\TagTesting25Nov2013\M9.DSG	11-1-2013	14:54:10	49859.000000	4985.900000	49769.247173	20.000000
C:\Users\cware\Desktop\Steller25Nov\TagTesting25Nov2013\M9.DSG	11-1-2013	14:54:10	49860.000000	4986.000000	49803.919372	20.000000
C:\Users\cware\Desktop\Steller25Nov\TagTesting25Nov2013\M9.DSG	11-1-2013	14:54:10	49861.000000	4986.100000	49805.337630	20.000000
C:\Users\cware\Desktop\Steller25Nov\TagTesting25Nov2013\M9.DSG	11-1-2013	14:54:10	49862.000000	4986.200000	49812.754903	20.000000
C:\Users\cware\Desktop\Steller25Nov\TagTesting25Nov2013\M9.DSG	11-1-2013	14:54:10	49863.000000	4986.300000	49819.848239	20.000000
C:\Users\cware\Desktop\Steller25Nov\TagTesting25Nov2013\M9.DSG	11-1-2013	14:54:10	49864.000000	4986.400000	49824.751404	20.000000
C:\Users\cware\Desktop\Steller25Nov\TagTesting25Nov2013\M9.DSG	11-1-2013	14:54:10	49865.000000	4986.500000	49822.187008	20.000000
C:\Users\cware\Desktop\Steller25Nov\TagTesting25Nov2013\M9.DSG	11-1-2013	14:54:10	49866.000000	4986.600000	49817.358568	20.000000
C:\Users\cware\Desktop\Steller25Nov\TagTesting25Nov2013\M9.DSG	11-1-2013	14:54:10	49867.000000	4986.700000	49817.731784	20.000000
C:\Users\cware\Desktop\Steller25Nov\TagTesting25Nov2013\M9.DSG	11-1-2013	14:54:10	49868.000000	4986.800000	49823.133285	20.000000
C:\Users\cware\Desktop\Steller25Nov\TagTesting25Nov2013\M9.DSG	11-1-2013	14:54:10	49869.000000	4986.900000	49826.020831	20.000000
C:\Users\cware\Desktop\Steller25Nov\TagTesting25Nov2013\M9.DSG	11-1-2013	14:54:10	49870.000000	4987.000000	49825.619963	20.000000
C:\Users\cware\Desktop\Steller25Nov\TagTesting25Nov2013\M9.DSG	11-1-2013	14:54:10	49871.000000	4987.100000	49829.156300	20.000000
C:\Users\cware\Desktop\Steller25Nov\TagTesting25Nov2013\M9.DSG	11-1-2013	14:54:10	49872.000000	4987.200000	49821.587423	20.000000
C:\Users\cware\Desktop\Steller25Nov\TagTesting25Nov2013\M9.DSG	11-1-2013	14:54:10	49873.000000	4987.300000	49821.837997	20.000000
C:\Users\cware\Desktop\Steller25Nov\TagTesting25Nov2013\M9.DSG	11-1-2013	14:54:10	49874.000000	4987.400000	49819.273470	20.000000
C:\Users\cware\Desktop\Steller25Nov\TagTesting25Nov2013\M9.DSG	11-1-2013	14:54:10	49875.000000	4987.500000	49821.787341	20.000000
C:\Users\cware\Desktop\Steller25Nov\TagTesting25Nov2013\M9.DSG	11-1-2013	14:54:10	49876.000000	4987.600000	49828.259373	20.000000
C:\Users\cware\Desktop\Steller25Nov\TagTesting25Nov2013\M9.DSG	11-1-2013	14:54:10	49877.000000	4987.700000	49841.177321	20.000000
C:\Users\cware\Desktop\Steller25Nov\TagTesting25Nov2013\M9.DSG	11-1-2013	14:54:10	49878.000000	4987.800000	49859.994095	20.000000
C:\Users\cware\Desktop\Steller25Nov\TagTesting25Nov2013\M9.DSG	11-1-2013	14:54:10	49879.000000	4987.900000	49871.121020	20.000000
C:\Users\cware\Desktop\Steller25Nov\TagTesting25Nov2013\M9.DSG	11-1-2013	14:54:10	49880.000000	4988.000000	49881.225818	20.000000
C:\Users\cware\Desktop\Steller25Nov\TagTesting25Nov2013\M9.DSG	11-1-2013	14:54:10	49881.000000	4988.100000	49858.525400	20.000000
C:\Users\cware\Desktop\Steller25Nov\TagTesting25Nov2013\M9.DSG	11-1-2013	14:54:10	49882.000000	4988.200000	49820.244039	20.000000
C:\Users\cware\Desktop\Steller25Nov\TagTesting25Nov2013\M9.DSG	11-1-2013	14:54:10	49883.000000	4988.300000	49803.815764	20.000000
C:\Users\cware\Desktop\Steller25Nov\TagTesting25Nov2013\M9.DSG	11-1-2013	14:54:10	49884.000000	4988.400000	49791.592501	20.000000
C:\Users\cware\Desktop\Steller25Nov\TagTesting25Nov2013\M9.DSG	11-1-2013	14:54:10	49885.000000	4988.500000	49789.204373	20.000000
C:\Users\cware\Desktop\Steller25Nov\TagTesting25Nov2013\M9.DSG	11-1-2013	14:54:10	49886.000000	4988.600000	49784.325989	20.000000
C:\Users\cware\Desktop\Steller25Nov\TagTesting25Nov2013\M9.DSG	11-1-2013	14:54:10	49887.000000	4988.700000	49775.838662	20.000000
C:\Users\cware\Desktop\Steller25Nov\TagTesting25Nov2013\M9.DSG	11-1-2013	14:54:10	49888.000000	4988.800000	49768.122300	20.000000
C:\Users\cware\Desktop\Steller25Nov\TagTesting25Nov2013\M9.DSG	11-1-2013	14:54:10	49889.000000	4988.900000	49765.832474	20.000000
C:\Users\cware\Desktop\Steller25Nov\TagTesting25Nov2013\M9.DSG	11-1-2013	14:54:10	49890.000000	4989.000000	49757.518641	20.000000
C:\Users\cware\Desktop\Steller25Nov\TagTesting25Nov2013\M9.DSG	11-1-2013	14:54:10	49891.000000	4989.100000	49751.992503	20.000000
C:\Users\cware\Desktop\Steller25Nov\TagTesting25Nov2013\M9.DSG	11-1-2013	14:54:10	49892.000000	4989.200000	49734.842999	20.000000
C:\Users\cware\Desktop\Steller25Nov\TagTesting25Nov2013\M9.DSG	11-1-2013	14:54:10	49893.000000	4989.300000	49742.210368	20.000000
C:\Users\cware\Desktop\Steller25Nov\TagTesting25Nov2013\M9.DSG	11-1-2013	14:54:10	49894.000000	4989.400000	49726.429673	20.000000
C:\Users\cware\Desktop\Steller25Nov\TagTesting25Nov2013\M9.DSG	11-1-2013	14:54:10	49895.000000	4989.500000	49724.289271	20.000000
C:\Users\cware\Desktop\Steller25Nov\TagTesting25Nov2013\M9.DSG	11-1-2013	14:54:10	49896.000000	4989.600000	49713.834535	20.000000
C:\Users\cware\Desktop\Steller25Nov\TagTesting25Nov2013\M9.DSG	11-1-2013	14:54:10	49897.000000	4989.700000	49707.636650	20.000000
C:\Users\cware\Desktop\Steller25Nov\TagTesting25Nov2013\M9.DSG	11-1-2013	14:54:10	49898.000000	4989.800000	49698.028853	20.000000
C:\Users\cware\Desktop\Steller25Nov\TagTesting25Nov2013\M9.DSG	11-1-2013	14:54:10	49899.000000	4989.900000	49692.253683	20.000000
C:\Users\cware\Desktop\Steller25Nov\TagTesting25Nov2013\M9.DSG	11-1-2013	14:54:10	49900.000000	4990.000000	49683.366252	20.000000
C:\Users\cware\Desktop\Steller25Nov\TagTesting25Nov2013\M9.DSG	11-1-2013	14:54:10	49901.000000	4990.100000	49672.191277	20.000000
C:\Users\cware\Desktop\Steller25Nov\TagTesting25Nov2013\M9.DSG	11-1-2013	14:54:10	49902.000000	4990.200000	49666.864907	20.000000
C:\Users\cware\Desktop\Steller25Nov\TagTesting25Nov2013\M9.DSG	11-1-2013	14:54:10	49903.000000	4990.300000	49659.521035	20.000000
C:\Users\cware\Desktop\Steller25Nov\TagTesting25Nov2013\M9.DSG	11-1-2013	14:54:10	49904.000000	4990.400000	49659.446750	20.000000
C:\Users\cware\Desktop\Steller25Nov\TagTesting25Nov2013\M9.DSG	11-1-2013	14:54:10	49905.000000	4990.500000	49657.056863	20.000000
C:\Users\cware\Desktop\Steller25Nov\TagTesting25Nov2013\M9.DSG	11-1-2013	14:54:10	49906.000000	4990.600000	49656.757958	20.000000
C:\Users\cware\Desktop\Steller25Nov\TagTesting25Nov2013\M9.DSG	11-1-2013	14:54:10	49907.000000	4990.700000	49682.396144	20.000000
C:\Users\cware\Desktop\Steller25Nov\TagTesting25Nov2013\M9.DSG	11-1-2013	14:54:10	49908.000000	4990.800000	49690.982404	20.000000
C:\Users\cware\Desktop\Steller25Nov\TagTesting25Nov2013\M9.DSG	11-1-2013	14:54:10	49909.000000	4990.900000	49716.969029	20.000000
C:\Users\cware\Desktop\Steller25Nov\TagTesting25Nov2013\M9.DSG	11-1-2013	14:54:10	49910.000000	4991.000000	49734.691373	20.000000
C:\Users\cware\Desktop\Steller25Nov\TagTesting25Nov2013\M9.DSG	11-1-2013	14:54:10	49911.000000	4991.100000	49741.412819	20.000000
C:\Users\cware\Desktop\Steller25Nov\TagTesting25Nov2013\M9.DSG	11-1-2013	14:54:10	49912.000000	4991.200000	49758.212796	20.000000
C:\Users\cware\Desktop\Steller25Nov\TagTesting25Nov2013\M9.DSG	11-1-2013	14:54:10	49913.000000	4991.300000	49750.944533	20.000000
C:\Users\cware\Desktop\Steller25Nov\TagTesting25Nov2013\M9.DSG	11-1-2013	14:54:10	49914.000000	4991.400000	49722.122159	20.000000
C:\Users\cware\Desktop\Steller25Nov\TagTesting25Nov2013\M9.DSG	11-1-2013	14:54:10	49915.000000	4991.500000	49706.490204	20.000000
C:\Users\cware\Desktop\Steller25Nov\TagTesting25Nov2013\M9.DSG	11-1-2013	14:54:10	49916.000000	4991.600000	49701.412802	20.000000
C:\Users\cware\Desktop\Steller25Nov\TagTesting25Nov2013\M9.DSG	11-1-2013	14:54:10	49917.000000	4991.700000	49697.031762	20.000000
C:\Users\cware\Desktop\Steller25Nov\TagTesting25Nov2013\M9.DSG	11-1-2013	14:54:10	49918.000000	4991.800000	49693.297928	20.000000
C:\Users\cware\Desktop\Steller25Nov\TagTesting25Nov2013\M9.DSG	11-1-2013	14:54:10	49919.000000	4991.900000	49683.067494	20.000000
C:\Users\cware\Desktop\Steller25Nov\TagTesting25Nov2013\M9.DSG	11-1-2013	14:54:10	49920.000000	4992.000000	49684.436864	20.000000
C:\Users\cware\Desktop\Steller25Nov\TagTesting25Nov2013\M9.DSG	11-1-2013	14:54:10	49921.000000	4992.100000	49682.769225	20.000000
C:\Users\cware\Desktop\Steller25Nov\TagTesting25Nov2013\M9.DSG	11-1-2013	14:54:10	49922.000000	4992.200000	49684.984479	20.000000
C:\Users\cware\Desktop\Steller25Nov\TagTesting25Nov2013\M9.DSG	11-1-2013	14:54:10	49923.000000	4992.300000	49677.143746	20.000000
C:\Users\cware\Desktop\Steller25Nov\TagTesting25Nov2013\M9.DSG	11-1-2013	14:54:10	49924.000000	4992.400000	49673.509645	20.000000
C:\Users\cware\Desktop\Steller25Nov\TagTesting25Nov2013\M9.DSG	11-1-2013	14:54:10	49925.000000	4992.500000	49667.660539	20.000000
C:\Users\cware\Desktop\Steller25Nov\TagTesting25Nov2013\M9.DSG	11-1-2013	14:54:10	49926.000000	4992.600000	49655.861595	20.000000
C:\Users\cware\Desktop\Steller25Nov\TagTesting25Nov2013\M9.DSG	11-1-2013	14:54:10	49927.000000	4992.700000	49634.129940	20.000000
C:\Users\cware\Desktop\Steller25Nov\TagTesting25Nov2013\M9.DSG	11-1-2013	14:54:10	49928.000000	4992.800000	49632.861689	20.000000
C:\Users\cware\Desktop\Steller25Nov\TagTesting25Nov2013\M9.DSG	11-1-2013	14:54:10	49929.000000	4992.900000	49653.146371	20.000000
C:\Users\cware\Desktop\Steller25Nov\TagTesting25Nov2013\M9.DSG	11-1-2013	14:54:10	49930.000000	4993.000000	49637.542146	20.000000
C:\Users\cware\Desktop\Steller25Nov\TagTesting25Nov2013\M9.DSG	11-1-2013	14:54:10	49931.000000	4993.100000	49637.516998	20.000000
C:\Users\cware\Desktop\Steller25Nov\TagTesting25Nov2013\M9.DSG	11-1-2013	14:54:10	49932.000000	4993.200000	49637.691279	20.000000
C:\Users\cware\Desktop\Steller25Nov\TagTesting25Nov2013\M9.DSG	11-1-2013	14:54:10	49933.000000	4993.300000	49612.800780	20.000000
C:\Users\cware\Desktop\Steller25Nov\TagTesting25Nov2013\M9.DSG	11-1-2013	14:54:10	49934.000000	4993.400000	49608.668851	20.000000
C:\Users\cware\Desktop\Steller25Nov\TagTesting25Nov2013\M9.DSG	11-1-2013	14:54:10	49935.000000	4993.500000	49583.628289	20.000000
C:\Users\cware\Desktop\Steller25Nov\TagTesting25Nov2013\M9.DSG	11-1-2013	14:54:10	49936.000000	4993.600000	49591.988988	20.000000
C:\Users\cware\Desktop\Steller25Nov\TagTesting25Nov2013\M9.DSG	11-1-2013	14:54:10	49937.000000	4993.700000	49593.011293	20.000000
C:\Users\cware\Desktop\Steller25Nov\TagTesting25Nov2013\M9.DSG	11-1-2013	14:54:10	49938.000000	4993.800000	49588.729723	20.000000
C:\Users\cware\Desktop\Steller25Nov\TagTesting25Nov2013\M9.DSG	11-1-2013	14:54:10	49939.000000	4993.900000	49583.205181	20.000000
C:\Users\cware\Desktop\Steller25Nov\TagTesting25Nov2013\M9.DSG	11-1-2013	14:54:10	49940.000000	4994.000000	49567.672722	20.000000
C:\Users\cware\Desktop\Steller25Nov\TagTesting25Nov2013\M9.DSG	11-1-2013	14:54:10	49941.000000	4994.100000	49557.193954	20.000000
C:\Users\cware\Desktop\Steller25Nov\TagTesting25Nov2013\M9.DSG	11-1-2013	14:54:10	49942.000000	4994.200000	49546.390581	20.000000
C:\Users\cware\Desktop\Steller25Nov\TagTesting25Nov2013\M9.DSG	11-1-2013	14:54:10	49943.000000	4994.300000	49544.672234	20.000000
C:\Users\cware\Desktop\Steller25Nov\TagTesting25Nov2013\M9.DSG	11-1-2013	14:54:10	49944.000000	4994.400000	49540.989103	20.000000
C:\Users\cware\Desktop\Steller25Nov\TagTesting25Nov2013\M9.DSG	11-1-2013	14:54:10	49945.000000	4994.500000	49527.025020	20.000000
C:\Users\cware\Desktop\Steller25Nov\TagTesting25Nov2013\M9.DSG	11-1-2013	14:54:10	49946.000000	4994.600000	49507.409116	20.000000
C:\Users\cware\Desktop\Steller25Nov\TagTesting25Nov2013\M9.DSG	11-1-2013	14:54:10	49947.000000	4994.700000	49505.989302	20.000000
C:\Users\cware\Desktop\Steller25Nov\TagTesting25Nov2013\M9.DSG	11-1-2013	14:54:10	49948.000000	4994.800000	49492.274602	20.000000
C:\Users\cware\Desktop\Steller25Nov\TagTesting25Nov2013\M9.DSG	11-1-2013	14:54:10	49949.000000	4994.900000	49475.050747	20.000000
C:\Users\cware\Desktop\Steller25Nov\TagTesting25Nov2013\M9.DSG	11-1-2013	14:54:10	49950.000000	4995.000000	49472.064571	20.000000
C:\Users\cware\Desktop\Steller25Nov\TagTesting25Nov2013\M9.DSG	11-1-2013	14:54:10	49951.000000	4995.100000	49447.760910	20.000000
C:\Users\cware\Desktop\Steller25Nov\TagTesting25Nov2013\M9.DSG	11-1-2013	14:54:10	49952.000000	4995.200000	49481.264674	20.000000
C:\Users\cware\Desktop\Steller25Nov\TagTesting25Nov2013\M9.DSG	11-1-2013	14:54:10	49953.000000	4995.300000	49461.199850	20.000000
C:\Users\cware\Desktop\Steller25Nov\TagTesting25Nov2013\M9.DSG	11-1-2013	14:54:10	49954.000000	4995.400000	49467.021501	20.000000
C:\Users\cware\Desktop\Steller25Nov\TagTesting25Nov2013\M9.DSG	11-1-2013	14:54:10	49955.000000	4995.500000	49471.079250	20.000000
C:\Users\cware\Desktop\Steller25Nov\TagTesting25Nov2013\M9.DSG	11-1-2013	14:54:10	49956.000000	4995.600000	49473.693514	20.000000
C:\Users\cware\Desktop\Steller25Nov\TagTesting25Nov2013\M9.DSG	11-1-2013	14:54:10	49957.000000	4995.700000	49477.751385	20.000000
C:\Users\cware\Desktop\Steller25Nov\TagTesting25Nov2013\M9.DSG	11-1-2013	14:54:10	49958.000000	4995.800000	49479.320475	20.000000
C:\Users\cware\Desktop\Steller25Nov\TagTesting25Nov2013\M9.DSG	11-1-2013	14:54:10	49959.000000	4995.900000	49481.114300	20.000000
C:\Users\cware\Desktop\Steller25Nov\TagTesting25Nov2013\M9.DSG	11-1-2013	14:54:10	49960.000000	4996.000000	49484.299152	20.000000
C:\Users\cware\Desktop\Steller25Nov\TagTesting25Nov2013\M9.DSG	11-1-2013	14:54:10	49961.000000	4996.100000	49480.863663	20.000000
C:\Users\cware\Desktop\Steller25Nov\TagTesting25Nov2013\M9.DSG	11-1-2013	14:54:10	49962.000000	4996.200000	49481.908620	20.000000
C:\Users\cware\Desktop\Steller25Nov\TagTesting25Nov2013\M9.DSG	11-1-2013	14:54:10	49963.000000	4996.300000	49486.177275	20.000000
C:\Users\cware\Desktop\Steller25Nov\TagTesting25Nov2013\M9.DSG	11-1-2013	14:54:10	49964.000000	4996.400000	49497.905559	20.000000
C:\Users\cware\Desktop\Steller25Nov\TagTesting25Nov2013\M9.DSG	11-1-2013	14:54:10	49965.000000	4996.500000	49482.896665	20.000000
C:\Users\cware\Desktop\Steller25Nov\TagTesting25Nov2013\M9.DSG	11-1-2013	14:54:10	49966.000000	4996.600000	49523.071458	20.000000
C:\Users\cware\Desktop\Steller25Nov\TagTesting25Nov2013\M9.DSG	11-1-2013	14:54:10	49967.000000	4996.700000	49572.305888	20.000000
C:\Users\cware\Desktop\Steller25Nov\TagTesting25Nov2013\M9.DSG	11-1-2013	14:54:10	49968.000000	4996.800000	49613.799008	20.000000
C:\Users\cware\Desktop\Steller25Nov\TagTesting25Nov2013\M9.DSG	11-1-2013	14:54:10	49969.000000	4996.900000	49631.894871	20.000000
C:\Users\cware\Desktop\Steller25Nov\TagTesting25Nov2013\M9.DSG	11-1-2013	14:54:10	49970.000000	4997.000000	49659.399058	20.000000
C:\Users\cware\Desktop\Steller25Nov\TagTesting25Nov2013\M9.DSG	11-1-2013	14:54:10	49971.000000	4997.100000	49654.793883	20.000000
C:\Users\cware\Desktop\Steller25Nov\TagTesting25Nov2013\M9.DSG	11-1-2013	14:54:10	49972.000000	4997.200000	49622.958198	20.000000
C:\Users\cware\Desktop\Steller25Nov\TagTesting25Nov2013\M9.DSG	11-1-2013	14:54:10	49973.000000	4997.300000	49597.868001	20.000000
C:\Users\cware\Desktop\Steller25Nov\TagTesting25Nov2013\M9.DSG	11-1-2013	14:54:10	49974.000000	4997.400000	49599.734215	20.000000
C:\Users\cware\Desktop\Steller25Nov\TagTesting25Nov2013\M9.DSG	11-1-2013	14:54:10	49975.000000	4997.500000	49592.540117	20.000000
C:\Users\cware\Desktop\Steller25Nov\TagTesting25Nov2013\M9.DSG	11-1-2013	14:54:10	49976.000000	4997.600000	49620.691139	20.000000
C:\Users\cware\Desktop\Steller25Nov\TagTesting25Nov2013\M9.DSG	11-1-2013	14:54:10	49977.000000	4997.700000	49638.488204	20.000000
C:\Users\cware\Desktop\Steller25Nov\TagTesting25Nov2013\M9.DSG	11-1-2013	14:54:10	49978.000000	4997.800000	49640.753061	20.000000
C:\Users\cware\Desktop\Steller25Nov\TagTesting25Nov2013\M9.DSG	11-1-2013	14:54:10	49979.000000	4997.900000	49665.295800	20.000000
C:\Users\cware\Desktop\Steller25Nov\TagTesting25Nov2013\M9.DSG	11-1-2013	14:54:10	49980.000000	4998.000000	49683.042612	20.000000
C:\Users\cware\Desktop\Steller25Nov\TagTesting25Nov2013\M9.DSG	11-1-2013	14:54:10	49981.000000	4998.100000	49699.322042	20.000000
C:\Users\cware\Desktop\Steller25Nov\TagTesting25Nov2013\M9.DSG	11-1-2013	14:54:10	49982.000000	4998.200000	49711.893217	20.000000
C:\Users\cware\Desktop\Steller25Nov\TagTesting25Nov2013\M9.DSG	11-1-2013	14:54:10	49983.000000	4998.300000	49737.780454	20.000000
C:\Users\cware\Desktop\Steller25Nov\TagTesting25Nov2013\M9.DSG	11-1-2013	14:54:10	49984.000000	4998.400000	49742.982229	20.000000
C:\Users\cware\Desktop\Steller25Nov\TagTesting25Nov2013\M9.DSG	11-1-2013	14:54:10	49985.000000	4998.500000	49754.606544	20.000000
C:\Users\cware\Desktop\Steller25Nov\TagTesting25Nov2013\M9.DSG	11-1-2013	14:54:10	49986.000000	4998.600000	49774.843716	20.000000
C:\Users\cware\Desktop\Steller25Nov\TagTesting25Nov2013\M9.DSG	11-1-2013	14:54:10	49987.000000	4998.700000	49803.194756	20.000000
C:\Users\cware\Desktop\Steller25Nov\TagTesting25Nov2013\M9.DSG	11-1-2013	14:54:10	49988.000000	4998.800000	49818.999993	20.000000
C:\Users\cware\Desktop\Steller25Nov\TagTesting25Nov2013\M9.DSG	11-1-2013	14:54:10	49989.000000	4998.900000	49827.637207	20.000000
C:\Users\cware\Desktop\Steller25Nov\TagTesting25Nov2013\M9.DSG	11-1-2013	14:54:10	49990.000000	4999.000000	49845.708100	20.000000
C:\Users\cware\Desktop\Steller25Nov\TagTesting25Nov2013\M9.DSG	11-1-2013	14:54:10	49991.000000	4999.100000	49817.879676	20.000000
C:\Users\cware\Desktop\Steller25Nov\TagTesting25Nov2013\M9.DSG	11-1-2013	14:54:10	49992.000000	4999.200000	49783.156536	20.000000
C:\Users\cware\Desktop\Steller25Nov\TagTesting25Nov2013\M9.DSG	11-1-2013	14:54:10	49993.000000	4999.300000	49782.409973	20.000000
C:\Users\cware\Desktop\Steller25Nov\TagTesting25Nov2013\M9.DSG	11-1-2013	14:54:10	49994.000000	4999.400000	49789.080551	20.000000
C:\Users\cware\Desktop\Steller25Nov\TagTesting25Nov2013\M9.DSG	11-1-2013	14:54:10	49995.000000	4999.500000	49797.468843	20.000000
C:\Users\cware\Desktop\Steller25Nov\TagTesting25Nov2013\M9.DSG	11-1-2013	14:54:10	49996.000000	4999.600000	49805.707736	20.000000
C:\Users\cware\Desktop\Steller25Nov\TagTesting25Nov2013\M9.DSG	11-1-2013	14:54:10	49997.000000	4999.700000	49809.042835	20.000000
C:\Users\cware\Desktop\Steller25Nov\TagTesting25Nov2013\M9.DSG	11-1-2013	14:54:10	49998.000000	4999.800000	49808.818703	20.000000
C:\Users\cware\Desktop\Steller25Nov\TagTesting25Nov2013\M9.DSG	11-1-2013	14:54:10	49999.000000	4999.900000	49810.884685	20.000000
C:\Users\cware\Desktop\Steller25Nov\TagTesting25Nov2013\M9.DSG	11-1-2013	14:54:10	50000.000000	5000.000000	49809.441065	20.000000
C:\Users\cware\Desktop\Steller25Nov\TagTesting25Nov2013\M9.DSG	11-1-2013	14:54:10	50001.000000	5000.100000	49814.443724	20.000000
C:\Users\cware\Desktop\Steller25Nov\TagTesting25Nov2013\M9.DSG	11-1-2013	14:54:10	50002.000000	5000.200000	49820.168619	20.000000
C:\Users\cware\Desktop\Steller25Nov\TagTesting25Nov2013\M9.DSG	11-1-2013	14:54:10	50003.000000	5000.300000	49828.233048	20.000000
C:\Users\cware\Desktop\Steller25Nov\TagTesting25Nov2013\M9.DSG	11-1-2013	14:54:10	50004.000000	5000.400000	49823.902192	20.000000
C:\Users\cware\Desktop\Steller25Nov\TagTesting25Nov2013\M9.DSG	11-1-2013	14:54:10	50005.000000	5000.500000	49827.984357	20.000000
C:\Users\cware\Desktop\Steller25Nov\TagTesting25Nov2013\M9.DSG	11-1-2013	14:54:10	50006.000000	5000.600000	49838.338993	20.000000
C:\Users\cware\Desktop\Steller25Nov\TagTesting25Nov2013\M9.DSG	11-1-2013	14:54:10	50007.000000	5000.700000	49853.398094	20.000000
C:\Users\cware\Desktop\Steller25Nov\TagTesting25Nov2013\M9.DSG	11-1-2013	14:54:10	50008.000000	5000.800000	49863.553151	20.000000
C:\Users\cware\Desktop\Steller25Nov\TagTesting25Nov2013\M9.DSG	11-1-2013	14:54:10	50009.000000	5000.900000	49868.158066	20.000000
C:\Users\cware\Desktop\Steller25Nov\TagTesting25Nov2013\M9.DSG	11-1-2013	14:54:10	50010.000000	5001.000000	49871.219512	20.000000
C:\Users\cware\Desktop\Steller25Nov\TagTesting25Nov2013\M9.DSG	11-1-2013	14:54:10	50011.000000	5001.100000	49853.671112	20.000000
C:\Users\cware\Desktop\Steller25Nov\TagTesting25Nov2013\M9.DSG	11-1-2013	14:54:10	50012.000000	5001.200000	49819.769660	20.000000
C:\Users\cware\Desktop\Steller25Nov\TagTesting25Nov2013\M9.DSG	11-1-2013	14:54:10	50013.000000	5001.300000	49814.193713	20.000000
C:\Users\cware\Desktop\Steller25Nov\TagTesting25Nov2013\M9.DSG	11-1-2013	14:54:10	50014.000000	5001.400000	49821.412037	20.000000
C:\Users\cware\Desktop\Steller25Nov\TagTesting25Nov2013\M9.DSG	11-1-2013	14:54:10	50015.000000	5001.500000	49830.472236	20.000000
C:\Users\cware\Desktop\Steller25Nov\TagTesting25Nov2013\M9.DSG	11-1-2013	14:54:10	50016.000000	5001.600000	49833.683155	20.000000
C:\Users\cware\Desktop\Steller25Nov\TagTesting25Nov2013\M9.DSG	11-1-2013	14:54:10	50017.000000	5001.700000	49839.333190	20.000000
C:\Users\cware\Desktop\Steller25Nov\TagTesting25Nov2013\M9.DSG	11-1-2013	14:54:10	50018.000000	5001.800000	49832.288627	20.000000
C:\Users\cware\Desktop\Steller25Nov\TagTesting25Nov2013\M9.DSG	11-1-2013	14:54:10	50019.000000	5001.900000	49839.183599	20.000000
C:\Users\cware\Desktop\Steller25Nov\TagTesting25Nov2013\M9.DSG	11-1-2013	14:54:10	50020.000000	5002.000000	49833.906348	20.000000
C:\Users\cware\Desktop\Steller25Nov\TagTesting25Nov2013\M9.DSG	11-1-2013	14:54:10	50021.000000	5002.100000	49835.648315	20.000000
C:\Users\cware\Desktop\Steller25Nov\TagTesting25Nov2013\M9.DSG	11-1-2013	14:54:10	50022.000000	5002.200000	49831.117964	20.000000
C:\Users\cware\Desktop\Steller25Nov\TagTesting25Nov2013\M9.DSG	11-1-2013	14:54:10	50023.000000	5002.300000	49832.585868	20.000000
C:\Users\cware\Desktop\Steller25Nov\TagTesting25Nov2013\M9.DSG	11-1-2013	14:54:10	50024.000000	5002.400000	49834.178125	20.000000
C:\Users\cware\Desktop\Steller25Nov\TagTesting25Nov2013\M9.DSG	11-1-2013	14:54:10	50025.000000	5002.500000	49823.922172	20.000000
C:\Users\cware\Desktop\Steller25Nov\TagTesting25Nov2013\M9.DSG	11-1-2013	14:54:10	50026.000000	5002.600000	49815.633729	20.000000
C:\Users\cware\Desktop\Steller25Nov\TagTesting25Nov2013\M9.DSG	11-1-2013	14:54:10	50027.000000	5002.700000	49810.257636	20.000000
C:\Users\cware\Desktop\Steller25Nov\TagTesting25Nov2013\M9.DSG	11-1-2013	14:54:10	50028.000000	5002.800000	49803.013382	20.000000
C:\Users\cware\Desktop\Steller25Nov\TagTesting25Nov2013\M9.DSG	11-1-2013	14:54:10	50029.000000	5002.900000	49801.569531	20.000000
C:\Users\cware\Desktop\Steller25Nov\TagTesting25Nov2013\M9.DSG	11-1-2013	14:54:10	50030.000000	5003.000000	49792.683914	20.000000
C:\Users\cware\Desktop\Steller25Nov\TagTesting25Nov2013\M9.DSG	11-1-2013	14:54:10	50031.000000	5003.100000	49787.629499	20.000000
C:\Users\cware\Desktop\Steller25Nov\TagTesting25Nov2013\M9.DSG	11-1-2013	14:54:10	50032.000000	5003.200000	49787.904566	20.000000
C:\Users\cware\Desktop\Steller25Nov\TagTesting25Nov2013\M9.DSG	11-1-2013	14:54:10	50033.000000	5003.300000	49783.896490	20.000000
C:\Users\cware\Desktop\Steller25Nov\TagTesting25Nov2013\M9.DSG	11-1-2013	14:54:10	50034.000000	5003.400000	49785.639361	20.000000
C:\Users\cware\Desktop\Steller25Nov\TagTesting25Nov2013\M9.DSG	11-1-2013	14:54:10	50035.000000	5003.500000	49795.794675	20.000000
C:\Users\cware\Desktop\Steller25Nov\TagTesting25Nov2013\M9.DSG	11-1-2013	14:54:10	50036.000000	5003.600000	49812.446714	20.000000
C:\Users\cware\Desktop\Steller25Nov\TagTesting25Nov2013\M9.DSG	11-1-2013	14:54:10	50037.000000	5003.700000	49827.230737	20.000000
C:\Users\cware\Desktop\Steller25Nov\TagTesting25Nov2013\M9.DSG	11-1-2013	14:54:10	50038.000000	5003.800000	49839.178188	20.000000
C:\Users\cware\Desktop\Steller25Nov\TagTesting25Nov2013\M9.DSG	11-1-2013	14:54:10	50039.000000	5003.900000	49850.652715	20.000000
C:\Users\cware\Desktop\Steller25Nov\TagTesting25Nov2013\M9.DSG	11-1-2013	14:54:10	50040.000000	5004.000000	49833.653964	20.000000
C:\Users\cware\Desktop\Steller25Nov\TagTesting25Nov2013\M9.DSG	11-1-2013	14:54:10	50041.000000	5004.100000	49803.261606	20.000000
C:\Users\cware\Desktop\Steller25Nov\TagTesting25Nov2013\M9.DSG	11-1-2013	14:54:10	50042.000000	5004.200000	49788.899917	20.000000
C:\Users\cware\Desktop\Steller25Nov\TagTesting25Nov2013\M9.DSG	11-1-2013	14:54:10	50043.000000	5004.300000	49783.319662	20.000000
C:\Users\cware\Desktop\Steller25Nov\TagTesting25Nov2013\M9.DSG	11-1-2013	14:54:10	50044.000000	5004.400000	49772.073969	20.000000
C:\Users\cware\Desktop\Steller25Nov\TagTesting25Nov2013\M9.DSG	11-1-2013	14:54:10	50045.000000	5004.500000	49768.887897	20.000000
C:\Users\cware\Desktop\Steller25Nov\TagTesting25Nov2013\M9.DSG	11-1-2013	14:54:10	50046.000000	5004.600000	49764.307687	20.000000
C:\Users\cware\Desktop\Steller25Nov\TagTesting25Nov2013\M9.DSG	11-1-2013	14:54:10	50047.000000	5004.700000	49758.558119	20.000000
C:\Users\cware\Desktop\Steller25Nov\TagTesting25Nov2013\M9.DSG	11-1-2013	14:54:10	50048.000000	5004.800000	49752.981436	20.000000
C:\Users\cware\Desktop\Steller25Nov\TagTesting25Nov2013\M9.DSG	11-1-2013	14:54:10	50049.000000	5004.900000	49744.268319	20.000000
C:\Users\cware\Desktop\Steller25Nov\TagTesting25Nov2013\M9.DSG	11-1-2013	14:54:10	50050.000000	5005.000000	49739.713235	20.000000
C:\Users\cware\Desktop\Steller25Nov\TagTesting25Nov2013\M9.DSG	11-1-2013	14:54:10	50051.000000	5005.100000	49729.908654	20.000000
C:\Users\cware\Desktop\Steller25Nov\TagTesting25Nov2013\M9.DSG	11-1-2013	14:54:10	50052.000000	5005.200000	49719.429774	20.000000
C:\Users\cware\Desktop\Steller25Nov\TagTesting25Nov2013\M9.DSG	11-1-2013	14:54:10	50053.000000	5005.300000	49712.012188	20.000000
C:\Users\cware\Desktop\Steller25Nov\TagTesting25Nov2013\M9.DSG	11-1-2013	14:54:10	50054.000000	5005.400000	49709.299664	20.000000
C:\Users\cware\Desktop\Steller25Nov\TagTesting25Nov2013\M9.DSG	11-1-2013	14:54:10	50055.000000	5005.500000	49701.183308	20.000000
C:\Users\cware\Desktop\Steller25Nov\TagTesting25Nov2013\M9.DSG	11-1-2013	14:54:10	50056.000000	5005.600000	49688.638726	20.000000
C:\Users\cware\Desktop\Steller25Nov\TagTesting25Nov2013\M9.DSG	11-1-2013	14:54:10	50057.000000	5005.700000	49680.152339	20.000000
C:\Users\cware\Desktop\Steller25Nov\TagTesting25Nov2013\M9.DSG	11-1-2013	14:54:10	50058.000000	5005.800000	49678.460114	20.000000
C:\Users\cware\Desktop\Steller25Nov\TagTesting25Nov2013\M9.DSG	11-1-2013	14:54:10	50059.000000	5005.900000	49664.919378	20.000000
C:\Users\cware\Desktop\Steller25Nov\TagTesting25Nov2013\M9.DSG	11-1-2013	14:54:10	50060.000000	5006.000000	49664.371902	20.000000
C:\Users\cware\Desktop\Steller25Nov\TagTesting25Nov2013\M9.DSG	11-1-2013	14:54:10	50061.000000	5006.100000	49645.677662	20.000000
C:\Users\cware\Desktop\Steller25Nov\TagTesting25Nov2013\M9.DSG	11-1-2013	14:54:10	50062.000000	5006.200000	49633.854847	20.000000
C:\Users\cware\Desktop\Steller25Nov\TagTesting25Nov2013\M9.DSG	11-1-2013	14:54:10	50063.000000	5006.300000	49617.949985	20.000000
C:\Users\cware\Desktop\Steller25Nov\TagTesting25Nov2013\M9.DSG	11-1-2013	14:54:10	50064.000000	5006.400000	49609.408964	20.000000
C:\Users\cware\Desktop\Steller25Nov\TagTesting25Nov2013\M9.DSG	11-1-2013	14:54:10	50065.000000	5006.500000	49615.110338	20.000000
C:\Users\cware\Desktop\Steller25Nov\TagTesting25Nov2013\M9.DSG	11-1-2013	14:54:10	50066.000000	5006.600000	49619.492299	20.000000
C:\Users\cware\Desktop\Steller25Nov\TagTesting25Nov2013\M9.DSG	11-1-2013	14:54:10	50067.000000	5006.700000	49642.515071	20.000000
C:\Users\cware\Desktop\Steller25Nov\TagTesting25Nov2013\M9.DSG	11-1-2013	14:54:10	50068.000000	5006.800000	49651.328493	20.000000
C:\Users\cware\Desktop\Steller25Nov\TagTesting25Nov2013\M9.DSG	11-1-2013	14:54:10	50069.000000	5006.900000	49673.132203	20.000000
C:\Users\cware\Desktop\Steller25Nov\TagTesting25Nov2013\M9.DSG	11-1-2013	14:54:10	50070.000000	5007.000000	49688.715412	20.000000
C:\Users\cware\Desktop\Steller25Nov\TagTesting25Nov2013\M9.DSG	11-1-2013	14:54:10	50071.000000	5007.100000	49696.754924	20.000000
C:\Users\cware\Desktop\Steller25Nov\TagTesting25Nov2013\M9.DSG	11-1-2013	14:54:10	50072.000000	5007.200000	49703.948735	20.000000
C:\Users\cware\Desktop\Steller25Nov\TagTesting25Nov2013\M9.DSG	11-1-2013	14:54:10	50073.000000	5007.300000	49683.860159	20.000000
C:\Users\cware\Desktop\Steller25Nov\TagTesting25Nov2013\M9.DSG	11-1-2013	14:54:10	50074.000000	5007.400000	49664.370330	20.000000
C:\Users\cware\Desktop\Steller25Nov\TagTesting25Nov2013\M9.DSG	11-1-2013	14:54:10	50075.000000	5007.500000	49653.518616	20.000000
C:\Users\cware\Desktop\Steller25Nov\TagTesting25Nov2013\M9.DSG	11-1-2013	14:54:10	50076.000000	5007.600000	49644.259067	20.000000
C:\Users\cware\Desktop\Steller25Nov\TagTesting25Nov2013\M9.DSG	11-1-2013	14:54:10	50077.000000	5007.700000	49639.847966	20.000000
C:\Users\cware\Desktop\Steller25Nov\TagTesting25Nov2013\M9.DSG	11-1-2013	14:54:10	50078.000000	5007.800000	49635.522616	20.000000
C:\Users\cware\Desktop\Steller25Nov\TagTesting25Nov2013\M9.DSG	11-1-2013	14:54:10	50079.000000	5007.900000	49623.225380	20.000000
C:\Users\cware\Desktop\Steller25Nov\TagTesting25Nov2013\M9.DSG	11-1-2013	14:54:10	50080.000000	5008.000000	49632.983101	20.000000
C:\Users\cware\Desktop\Steller25Nov\TagTesting25Nov2013\M9.DSG	11-1-2013	14:54:10	50081.000000	5008.100000	49576.403987	20.000000
C:\Users\cware\Desktop\Steller25Nov\TagTesting25Nov2013\M9.DSG	11-1-2013	14:54:10	50082.000000	5008.200000	49596.419948	20.000000
C:\Users\cware\Desktop\Steller25Nov\TagTesting25Nov2013\M9.DSG	11-1-2013	14:54:10	50083.000000	5008.300000	49573.346336	20.000000
C:\Users\cware\Desktop\Steller25Nov\TagTesting25Nov2013\M9.DSG	11-1-2013	14:54:10	50084.000000	5008.400000	49575.013588	20.000000
C:\Users\cware\Desktop\Steller25Nov\TagTesting25Nov2013\M9.DSG	11-1-2013	14:54:10	50085.000000	5008.500000	49554.703300	20.000000
C:\Users\cware\Desktop\Steller25Nov\TagTesting25Nov2013\M9.DSG	11-1-2013	14:54:10	50086.000000	5008.600000	49553.856502	20.000000
C:\Users\cware\Desktop\Steller25Nov\TagTesting25Nov2013\M9.DSG	11-1-2013	14:54:10	50087.000000	5008.700000	49551.467355	20.000000
C:\Users\cware\Desktop\Steller25Nov\TagTesting25Nov2013\M9.DSG	11-1-2013	14:54:10	50088.000000	5008.800000	49517.863793	20.000000
C:\Users\cware\Desktop\Steller25Nov\TagTesting25Nov2013\M9.DSG	11-1-2013	14:54:10	50089.000000	5008.900000	49511.914592	20.000000
C:\Users\cware\Desktop\Steller25Nov\TagTesting25Nov2013\M9.DSG	11-1-2013	14:54:10	50090.000000	5009.000000	49524.831795	20.000000
C:\Users\cware\Desktop\Steller25Nov\TagTesting25Nov2013\M9.DSG	11-1-2013	14:54:10	50091.000000	5009.100000	49515.524188	20.000000
C:\Users\cware\Desktop\Steller25Nov\TagTesting25Nov2013\M9.DSG	11-1-2013	14:54:10	50092.000000	5009.200000	49525.505602	20.000000
C:\Users\cware\Desktop\Steller25Nov\TagTesting25Nov2013\M9.DSG	11-1-2013	14:54:10	50093.000000	5009.300000	49519.953341	20.000000
C:\Users\cware\Desktop\Steller25Nov\TagTesting25Nov2013\M9.DSG	11-1-2013	14:54:10	50094.000000	5009.400000	49508.352590	20.000000
C:\Users\cware\Desktop\Steller25Nov\TagTesting25Nov2013\M9.DSG	11-1-2013	14:54:10	50095.000000	5009.500000	49493.892424	20.000000
C:\Users\cware\Desktop\Steller25Nov\TagTesting25Nov2013\M9.DSG	11-1-2013	14:54:10	50096.000000	5009.600000	49468.902618	20.000000
C:\Users\cware\Desktop\Steller25Nov\TagTesting25Nov2013\M9.DSG	11-1-2013	14:54:10	50097.000000	5009.700000	49492.999900	20.000000
C:\Users\cware\Desktop\Steller25Nov\TagTesting25Nov2013\M9.DSG	11-1-2013	14:54:10	50098.000000	5009.800000	49459.036947	20.000000
C:\Users\cware\Desktop\Steller25Nov\TagTesting25Nov2013\M9.DSG	11-1-2013	14:54:10	50099.000000	5009.900000	49406.933289	20.000000
C:\Users\cware\Desktop\Steller25Nov\TagTesting25Nov2013\M9.DSG	11-1-2013	14:54:10	50100.000000	5010.000000	49493.703665	20.000000
C:\Users\cware\Desktop\Steller25Nov\TagTesting25Nov2013\M9.DSG	11-1-2013	14:54:10	50101.000000	5010.100000	49499.603589	20.000000
C:\Users\cware\Desktop\Steller25Nov\TagTesting25Nov2013\M9.DSG	11-1-2013	14:54:10	50102.000000	5010.200000	49482.105418	20.000000
C:\Users\cware\Desktop\Steller25Nov\TagTesting25Nov2013\M9.DSG	11-1-2013	14:54:10	50103.000000	5010.300000	49489.525006	20.000000
C:\Users\cware\Desktop\Steller25Nov\TagTesting25Nov2013\M9.DSG	11-1-2013	14:54:10	50104.000000	5010.400000	49491.293112	20.000000
C:\Users\cware\Desktop\Steller25Nov\TagTesting25Nov2013\M9.DSG	11-1-2013	14:54:10	50105.000000	5010.500000	49495.550115	20.000000
C:\Users\cware\Desktop\Steller25Nov\TagTesting25Nov2013\M9.DSG	11-1-2013	14:54:10	50106.000000	5010.600000	49495.127858	20.000000
C:\Users\cware\Desktop\Steller25Nov\TagTesting25Nov2013\M9.DSG	11-1-2013	14:54:10	50107.000000	5010.700000	49494.706153	20.000000
C:\Users\cware\Desktop\Steller25Nov\TagTesting25Nov2013\M9.DSG	11-1-2013	14:54:10	50108.000000	5010.800000	49494.856328	20.000000
C:\Users\cware\Desktop\Steller25Nov\TagTesting25Nov2013\M9.DSG	11-1-2013	14:54:10	50109.000000	5010.900000	49496.730673	20.000000
C:\Users\cware\Desktop\Steller25Nov\TagTesting25Nov2013\M9.DSG	11-1-2013	14:54:10	50110.000000	5011.000000	49494.867856	20.000000
C:\Users\cware\Desktop\Steller25Nov\TagTesting25Nov2013\M9.DSG	11-1-2013	14:54:10	50111.000000	5011.100000	49498.129508	20.000000
C:\Users\cware\Desktop\Steller25Nov\TagTesting25Nov2013\M9.DSG	11-1-2013	14:54:10	50112.000000	5011.200000	49534.943414	20.000000
C:\Users\cware\Desktop\Steller25Nov\TagTesting25Nov2013\M9.DSG	11-1-2013	14:54:10	50113.000000	5011.300000	49575.267236	20.000000
C:\Users\cware\Desktop\Steller25Nov\TagTesting25Nov2013\M9.DSG	11-1-2013	14:54:10	50114.000000	5011.400000	49616.560859	20.000000
C:\Users\cware\Desktop\Steller25Nov\TagTesting25Nov2013\M9.DSG	11-1-2013	14:54:10	50115.000000	5011.500000	49649.989496	20.000000
C:\Users\cware\Desktop\Steller25Nov\TagTesting25Nov2013\M9.DSG	11-1-2013	14:54:10	50116.000000	5011.600000	49665.471139	20.000000
C:\Users\cware\Desktop\Steller25Nov\TagTesting25Nov2013\M9.DSG	11-1-2013	14:54:10	50117.000000	5011.700000	49647.997325	20.000000
C:\Users\cware\Desktop\Steller25Nov\TagTesting25Nov2013\M9.DSG	11-1-2013	14:54:10	50118.000000	5011.800000	49605.956400	20.000000
C:\Users\cware\Desktop\Steller25Nov\TagTesting25Nov2013\M9.DSG	11-1-2013	14:54:10	50119.000000	5011.900000	49597.070167	20.000000
C:\Users\cware\Desktop\Steller25Nov\TagTesting25Nov2013\M9.DSG	11-1-2013	14:54:10	50120.000000	5012.000000	49604.587204	20.000000
C:\Users\cware\Desktop\Steller25Nov\TagTesting25Nov2013\M9.DSG	11-1-2013	14:54:10	50121.000000	5012.100000	49625.246419	20.000000
C:\Users\cware\Desktop\Steller25Nov\TagTesting25Nov2013\M9.DSG	11-1-2013	14:54:10	50122.000000	5012.200000	49626.389346	20.000000
C:\Users\cware\Desktop\Steller25Nov\TagTesting25Nov2013\M9.DSG	11-1-2013	14:54:10	50123.000000	5012.300000	49628.530196	20.000000
C:\Users\cware\Desktop\Steller25Nov\TagTesting25Nov2013\M9.DSG	11-1-2013	14:54:10	50124.000000	5012.400000	49657.428495	20.000000
C:\Users\cware\Desktop\Steller25Nov\TagTesting25Nov2013\M9.DSG	11-1-2013	14:54:10	50125.000000	5012.500000	49667.557874	20.000000
C:\Users\cware\Desktop\Steller25Nov\TagTesting25Nov2013\M9.DSG	11-1-2013	14:54:10	50126.000000	5012.600000	49687.023814	20.000000
C:\Users\cware\Desktop\Steller25Nov\TagTesting25Nov2013\M9.DSG	11-1-2013	14:54:10	50127.000000	5012.700000	49694.990336	20.000000
C:\Users\cware\Desktop\Steller25Nov\TagTesting25Nov2013\M9.DSG	11-1-2013	14:54:10	50128.000000	5012.800000	49714.578378	20.000000
C:\Users\cware\Desktop\Steller25Nov\TagTesting25Nov2013\M9.DSG	11-1-2013	14:54:10	50129.000000	5012.900000	49709.099307	20.000000
C:\Users\cware\Desktop\Steller25Nov\TagTesting25Nov2013\M9.DSG	11-1-2013	14:54:10	50130.000000	5013.000000	49719.528435	20.000000
C:\Users\cware\Desktop\Steller25Nov\TagTesting25Nov2013\M9.DSG	11-1-2013	14:54:10	50131.000000	5013.100000	49724.908223	20.000000
C:\Users\cware\Desktop\Steller25Nov\TagTesting25Nov2013\M9.DSG	11-1-2013	14:54:10	50132.000000	5013.200000	49737.802252	20.000000
C:\Users\cware\Desktop\Steller25Nov\TagTesting25Nov2013\M9.DSG	11-1-2013	14:54:10	50133.000000	5013.300000	49744.648097	20.000000
C:\Users\cware\Desktop\Steller25Nov\TagTesting25Nov2013\M9.DSG	11-1-2013	14:54:10	50134.000000	5013.400000	49759.556725	20.000000
C:\Users\cware\Desktop\Steller25Nov\TagTesting25Nov2013\M9.DSG	11-1-2013	14:54:10	50135.000000	5013.500000	49753.585220	20.000000
C:\Users\cware\Desktop\Steller25Nov\TagTesting25Nov2013\M9.DSG	11-1-2013	14:54:10	50136.000000	5013.600000	49755.601320	20.000000
C:\Users\cware\Desktop\Steller25Nov\TagTesting25Nov2013\M9.DSG	11-1-2013	14:54:10	50137.000000	5013.700000	49764.811350	20.000000
C:\Users\cware\Desktop\Steller25Nov\TagTesting25Nov2013\M9.DSG	11-1-2013	14:54:10	50138.000000	5013.800000	49773.697238	20.000000
C:\Users\cware\Desktop\Steller25Nov\TagTesting25Nov2013\M9.DSG	11-1-2013	14:54:10	50139.000000	5013.900000	49783.181008	20.000000
C:\Users\cware\Desktop\Steller25Nov\TagTesting25Nov2013\M9.DSG	11-1-2013	14:54:10	50140.000000	5014.000000	49803.740693	20.000000
C:\Users\cware\Desktop\Steller25Nov\TagTesting25Nov2013\M9.DSG	11-1-2013	14:54:10	50141.000000	5014.100000	49813.074698	20.000000
C:\Users\cware\Desktop\Steller25Nov\TagTesting25Nov2013\M9.DSG	11-1-2013	14:54:10	50142.000000	5014.200000	49819.222766	20.000000
C:\Users\cware\Desktop\Steller25Nov\TagTesting25Nov2013\M9.DSG	11-1-2013	14:54:10	50143.000000	5014.300000	49826.465907	20.000000
C:\Users\cware\Desktop\Steller25Nov\TagTesting25Nov2013\M9.DSG	11-1-2013	14:54:10	50144.000000	5014.400000	49826.640104	20.000000
C:\Users\cware\Desktop\Steller25Nov\TagTesting25Nov2013\M9.DSG	11-1-2013	14:54:10	50145.000000	5014.500000	49817.803666	20.000000
C:\Users\cware\Desktop\Steller25Nov\TagTesting25Nov2013\M9.DSG	11-1-2013	14:54:10	50146.000000	5014.600000	49787.585935	20.000000
C:\Users\cware\Desktop\Steller25Nov\TagTesting25Nov2013\M9.DSG	11-1-2013	14:54:10	50147.000000	5014.700000	49793.061877	20.000000
C:\Users\cware\Desktop\Steller25Nov\TagTesting25Nov2013\M9.DSG	11-1-2013	14:54:10	50148.000000	5014.800000	49808.369643	20.000000
C:\Users\cware\Desktop\Steller25Nov\TagTesting25Nov2013\M9.DSG	11-1-2013	14:54:10	50149.000000	5014.900000	49815.065369	20.000000
C:\Users\cware\Desktop\Steller25Nov\TagTesting25Nov2013\M9.DSG	11-1-2013	14:54:10	50150.000000	5015.000000	49843.614910	20.000000
C:\Users\cware\Desktop\Steller25Nov\TagTesting25Nov2013\M9.DSG	11-1-2013	14:54:10	50151.000000	5015.100000	49837.217994	20.000000
C:\Users\cware\Desktop\Steller25Nov\TagTesting25Nov2013\M9.DSG	11-1-2013	14:54:10	50152.000000	5015.200000	49848.518316	20.000000
C:\Users\cware\Desktop\Steller25Nov\TagTesting25Nov2013\M9.DSG	11-1-2013	14:54:10	50153.000000	5015.300000	49849.314963	20.000000
C:\Users\cware\Desktop\Steller25Nov\TagTesting25Nov2013\M9.DSG	11-1-2013	14:54:10	50154.000000	5015.400000	49859.445391	20.000000
C:\Users\cware\Desktop\Steller25Nov\TagTesting25Nov2013\M9.DSG	11-1-2013	14:54:10	50155.000000	5015.500000	49862.581239	20.000000
C:\Users\cware\Desktop\Steller25Nov\TagTesting25Nov2013\M9.DSG	11-1-2013	14:54:10	50156.000000	5015.600000	49865.045377	20.000000
C:\Users\cware\Desktop\Steller25Nov\TagTesting25Nov2013\M9.DSG	11-1-2013	14:54:10	50157.000000	5015.700000	49863.551975	20.000000
C:\Users\cware\Desktop\Steller25Nov\TagTesting25Nov2013\M9.DSG	11-1-2013	14:54:10	50158.000000	5015.800000	49867.733310	20.000000
C:\Users\cware\Desktop\Steller25Nov\TagTesting25Nov2013\M9.DSG	11-1-2013	14:54:10	50159.000000	5015.900000	49864.472333	20.000000
C:\Users\cware\Desktop\Steller25Nov\TagTesting25Nov2013\M9.DSG	11-1-2013	14:54:10	50160.000000	5016.000000	49859.344835	20.000000
C:\Users\cware\Desktop\Steller25Nov\TagTesting25Nov2013\M9.DSG	11-1-2013	14:54:10	50161.000000	5016.100000	49851.056116	20.000000
C:\Users\cware\Desktop\Steller25Nov\TagTesting25Nov2013\M9.DSG	11-1-2013	14:54:10	50162.000000	5016.200000	49849.139467	20.000000
C:\Users\cware\Desktop\Steller25Nov\TagTesting25Nov2013\M9.DSG	11-1-2013	14:54:10	50163.000000	5016.300000	49849.686749	20.000000
C:\Users\cware\Desktop\Steller25Nov\TagTesting25Nov2013\M9.DSG	11-1-2013	14:54:10	50164.000000	5016.400000	49845.106634	20.000000
C:\Users\cware\Desktop\Steller25Nov\TagTesting25Nov2013\M9.DSG	11-1-2013	14:54:10	50165.000000	5016.500000	49854.988445	20.000000
C:\Users\cware\Desktop\Steller25Nov\TagTesting25Nov2013\M9.DSG	11-1-2013	14:54:10	50166.000000	5016.600000	49865.069266	20.000000
C:\Users\cware\Desktop\Steller25Nov\TagTesting25Nov2013\M9.DSG	11-1-2013	14:54:10	50167.000000	5016.700000	49874.229007	20.000000
C:\Users\cware\Desktop\Steller25Nov\TagTesting25Nov2013\M9.DSG	11-1-2013	14:54:10	50168.000000	5016.800000	49879.481140	20.000000
C:\Users\cware\Desktop\Steller25Nov\TagTesting25Nov2013\M9.DSG	11-1-2013	14:54:10	50169.000000	5016.900000	49879.654926	20.000000
C:\Users\cware\Desktop\Steller25Nov\TagTesting25Nov2013\M9.DSG	11-1-2013	14:54:10	50170.000000	5017.000000	49846.873806	20.000000
C:\Users\cware\Desktop\Steller25Nov\TagTesting25Nov2013\M9.DSG	11-1-2013	14:54:10	50171.000000	5017.100000	49816.133292	20.000000
C:\Users\cware\Desktop\Steller25Nov\TagTesting25Nov2013\M9.DSG	11-1-2013	14:54:10	50172.000000	5017.200000	49797.440157	20.000000
C:\Users\cware\Desktop\Steller25Nov\TagTesting25Nov2013\M9.DSG	11-1-2013	14:54:10	50173.000000	5017.300000	49800.078461	20.000000
C:\Users\cware\Desktop\Steller25Nov\TagTesting25Nov2013\M9.DSG	11-1-2013	14:54:10	50174.000000	5017.400000	49793.556806	20.000000
C:\Users\cware\Desktop\Steller25Nov\TagTesting25Nov2013\M9.DSG	11-1-2013	14:54:10	50175.000000	5017.500000	49795.223982	20.000000
C:\Users\cware\Desktop\Steller25Nov\TagTesting25Nov2013\M9.DSG	11-1-2013	14:54:10	50176.000000	5017.600000	49787.756753	20.000000
C:\Users\cware\Desktop\Steller25Nov\TagTesting25Nov2013\M9.DSG	11-1-2013	14:54:10	50177.000000	5017.700000	49781.857342	20.000000
C:\Users\cware\Desktop\Steller25Nov\TagTesting25Nov2013\M9.DSG	11-1-2013	14:54:10	50178.000000	5017.800000	49770.506972	20.000000
C:\Users\cware\Desktop\Steller25Nov\TagTesting25Nov2013\M9.DSG	11-1-2013	14:54:10	50179.000000	5017.900000	49757.860386	20.000000
C:\Users\cware\Desktop\Steller25Nov\TagTesting25Nov2013\M9.DSG	11-1-2013	14:54:10	50180.000000	5018.000000	49747.975971	20.000000
C:\Users\cware\Desktop\Steller25Nov\TagTesting25Nov2013\M9.DSG	11-1-2013	14:54:10	50181.000000	5018.100000	49743.100799	20.000000
C:\Users\cware\Desktop\Steller25Nov\TagTesting25Nov2013\M9.DSG	11-1-2013	14:54:10	50182.000000	5018.200000	49733.666411	20.000000
C:\Users\cware\Desktop\Steller25Nov\TagTesting25Nov2013\M9.DSG	11-1-2013	14:54:10	50183.000000	5018.300000	49717.014041	20.000000
C:\Users\cware\Desktop\Steller25Nov\TagTesting25Nov2013\M9.DSG	11-1-2013	14:54:10	50184.000000	5018.400000	49705.313803	20.000000
C:\Users\cware\Desktop\Steller25Nov\TagTesting25Nov2013\M9.DSG	11-1-2013	14:54:10	50185.000000	5018.500000	49700.957768	20.000000
C:\Users\cware\Desktop\Steller25Nov\TagTesting25Nov2013\M9.DSG	11-1-2013	14:54:10	50186.000000	5018.600000	49684.829883	20.000000
C:\Users\cware\Desktop\Steller25Nov\TagTesting25Nov2013\M9.DSG	11-1-2013	14:54:10	50187.000000	5018.700000	49672.630049	20.000000
C:\Users\cware\Desktop\Steller25Nov\TagTesting25Nov2013\M9.DSG	11-1-2013	14:54:10	50188.000000	5018.800000	49657.622401	20.000000
C:\Users\cware\Desktop\Steller25Nov\TagTesting25Nov2013\M9.DSG	11-1-2013	14:54:10	50189.000000	5018.900000	49640.122994	20.000000
C:\Users\cware\Desktop\Steller25Nov\TagTesting25Nov2013\M9.DSG	11-1-2013	14:54:10	50190.000000	5019.000000	49623.246890	20.000000
C:\Users\cware\Desktop\Steller25Nov\TagTesting25Nov2013\M9.DSG	11-1-2013	14:54:10	50191.000000	5019.100000	49617.846883	20.000000
C:\Users\cware\Desktop\Steller25Nov\TagTesting25Nov2013\M9.DSG	11-1-2013	14:54:10	50192.000000	5019.200000	49596.714591	20.000000
C:\Users\cware\Desktop\Steller25Nov\TagTesting25Nov2013\M9.DSG	11-1-2013	14:54:10	50193.000000	5019.300000	49576.577254	20.000000
C:\Users\cware\Desktop\Steller25Nov\TagTesting25Nov2013\M9.DSG	11-1-2013	14:54:10	50194.000000	5019.400000	49547.429624	20.000000
C:\Users\cware\Desktop\Steller25Nov\TagTesting25Nov2013\M9.DSG	11-1-2013	14:54:10	50195.000000	5019.500000	49523.160655	20.000000
C:\Users\cware\Desktop\Steller25Nov\TagTesting25Nov2013\M9.DSG	11-1-2013	14:54:10	50196.000000	5019.600000	49541.605144	20.000000
C:\Users\cware\Desktop\Steller25Nov\TagTesting25Nov2013\M9.DSG	11-1-2013	14:54:10	50197.000000	5019.700000	49504.690781	20.000000
C:\Users\cware\Desktop\Steller25Nov\TagTesting25Nov2013\M9.DSG	11-1-2013	14:54:10	50198.000000	5019.800000	49516.437646	20.000000
C:\Users\cware\Desktop\Steller25Nov\TagTesting25Nov2013\M9.DSG	11-1-2013	14:54:10	50199.000000	5019.900000	49501.305066	20.000000
C:\Users\cware\Desktop\Steller25Nov\TagTesting25Nov2013\M9.DSG	11-1-2013	14:54:10	50200.000000	5020.000000	49479.026131	20.000000
C:\Users\cware\Desktop\Steller25Nov\TagTesting25Nov2013\M9.DSG	11-1-2013	14:54:10	50201.000000	5020.100000	49465.334120	20.000000
C:\Users\cware\Desktop\Steller25Nov\TagTesting25Nov2013\M9.DSG	11-1-2013	14:54:10	50202.000000	5020.200000	49438.501064	20.000000
C:\Users\cware\Desktop\Steller25Nov\TagTesting25Nov2013\M9.DSG	11-1-2013	14:54:10	50203.000000	5020.300000	49446.942829	20.000000
C:\Users\cware\Desktop\Steller25Nov\TagTesting25Nov2013\M9.DSG	11-1-2013	14:54:10	50204.000000	5020.400000	49418.630252	20.000000
C:\Users\cware\Desktop\Steller25Nov\TagTesting25Nov2013\M9.DSG	11-1-2013	14:54:10	50205.000000	5020.500000	49484.643976	20.000000
C:\Users\cware\Desktop\Steller25Nov\TagTesting25Nov2013\M9.DSG	11-1-2013	14:54:10	50206.000000	5020.600000	49488.972679	20.000000
C:\Users\cware\Desktop\Steller25Nov\TagTesting25Nov2013\M9.DSG	11-1-2013	14:54:10	50207.000000	5020.700000	49493.427750	20.000000
C:\Users\cware\Desktop\Steller25Nov\TagTesting25Nov2013\M9.DSG	11-1-2013	14:54:10	50208.000000	5020.800000	49482.925297	20.000000
C:\Users\cware\Desktop\Steller25Nov\TagTesting25Nov2013\M9.DSG	11-1-2013	14:54:10	50209.000000	5020.900000	49487.107948	20.000000
C:\Users\cware\Desktop\Steller25Nov\TagTesting25Nov2013\M9.DSG	11-1-2013	14:54:10	50210.000000	5021.000000	49487.359704	20.000000
C:\Users\cware\Desktop\Steller25Nov\TagTesting25Nov2013\M9.DSG	11-1-2013	14:54:10	50211.000000	5021.100000	49490.647383	20.000000
C:\Users\cware\Desktop\Steller25Nov\TagTesting25Nov2013\M9.DSG	11-1-2013	14:54:10	50212.000000	5021.200000	49493.286408	20.000000
C:\Users\cware\Desktop\Steller25Nov\TagTesting25Nov2013\M9.DSG	11-1-2013	14:54:10	50213.000000	5021.300000	49493.412243	20.000000
C:\Users\cware\Desktop\Steller25Nov\TagTesting25Nov2013\M9.DSG	11-1-2013	14:54:10	50214.000000	5021.400000	49493.860489	20.000000
C:\Users\cware\Desktop\Steller25Nov\TagTesting25Nov2013\M9.DSG	11-1-2013	14:54:10	50215.000000	5021.500000	49495.635049	20.000000
C:\Users\cware\Desktop\Steller25Nov\TagTesting25Nov2013\M9.DSG	11-1-2013	14:54:10	50216.000000	5021.600000	49495.261862	20.000000
C:\Users\cware\Desktop\Steller25Nov\TagTesting25Nov2013\M9.DSG	11-1-2013	14:54:10	50217.000000	5021.700000	49496.208818	20.000000
C:\Users\cware\Desktop\Steller25Nov\TagTesting25Nov2013\M9.DSG	11-1-2013	14:54:10	50218.000000	5021.800000	49510.969829	20.000000
C:\Users\cware\Desktop\Steller25Nov\TagTesting25Nov2013\M9.DSG	11-1-2013	14:54:10	50219.000000	5021.900000	49560.851520	20.000000
C:\Users\cware\Desktop\Steller25Nov\TagTesting25Nov2013\M9.DSG	11-1-2013	14:54:10	50220.000000	5022.000000	49611.330333	20.000000
C:\Users\cware\Desktop\Steller25Nov\TagTesting25Nov2013\M9.DSG	11-1-2013	14:54:10	50221.000000	5022.100000	49654.092097	20.000000
C:\Users\cware\Desktop\Steller25Nov\TagTesting25Nov2013\M9.DSG	11-1-2013	14:54:10	50222.000000	5022.200000	49666.263909	20.000000
C:\Users\cware\Desktop\Steller25Nov\TagTesting25Nov2013\M9.DSG	11-1-2013	14:54:10	50223.000000	5022.300000	49652.747684	20.000000
C:\Users\cware\Desktop\Steller25Nov\TagTesting25Nov2013\M9.DSG	11-1-2013	14:54:10	50224.000000	5022.400000	49615.909351	20.000000
C:\Users\cware\Desktop\Steller25Nov\TagTesting25Nov2013\M9.DSG	11-1-2013	14:54:10	50225.000000	5022.500000	49607.446805	20.000000
C:\Users\cware\Desktop\Steller25Nov\TagTesting25Nov2013\M9.DSG	11-1-2013	14:54:10	50226.000000	5022.600000	49620.265547	20.000000
C:\Users\cware\Desktop\Steller25Nov\TagTesting25Nov2013\M9.DSG	11-1-2013	14:54:10	50227.000000	5022.700000	49622.654920	20.000000
C:\Users\cware\Desktop\Steller25Nov\TagTesting25Nov2013\M9.DSG	11-1-2013	14:54:10	50228.000000	5022.800000	49627.583203	20.000000
C:\Users\cware\Desktop\Steller25Nov\TagTesting25Nov2013\M9.DSG	11-1-2013	14:54:10	50229.000000	5022.900000	49630.694759	20.000000
C:\Users\cware\Desktop\Steller25Nov\TagTesting25Nov2013\M9.DSG	11-1-2013	14:54:10	50230.000000	5023.000000	49647.969382	20.000000
C:\Users\cware\Desktop\Steller25Nov\TagTesting25Nov2013\M9.DSG	11-1-2013	14:54:10	50231.000000	5023.100000	49647.172531	20.000000
C:\Users\cware\Desktop\Steller25Nov\TagTesting25Nov2013\M9.DSG	11-1-2013	14:54:10	50232.000000	5023.200000	49661.036737	20.000000
C:\Users\cware\Desktop\Steller25Nov\TagTesting25Nov2013\M9.DSG	11-1-2013	14:54:10	50233.000000	5023.300000	49668.130972	20.000000
C:\Users\cware\Desktop\Steller25Nov\TagTesting25Nov2013\M9.DSG	11-1-2013	14:54:10	50234.000000	5023.400000	49673.432080	20.000000
C:\Users\cware\Desktop\Steller25Nov\TagTesting25Nov2013\M9.DSG	11-1-2013	14:54:10	50235.000000	5023.500000	49683.636772	20.000000
C:\Users\cware\Desktop\Steller25Nov\TagTesting25Nov2013\M9.DSG	11-1-2013	14:54:10	50236.000000	5023.600000	49686.301087	20.000000
C:\Users\cware\Desktop\Steller25Nov\TagTesting25Nov2013\M9.DSG	11-1-2013	14:54:10	50237.000000	5023.700000	49689.461034	20.000000
C:\Users\cware\Desktop\Steller25Nov\TagTesting25Nov2013\M9.DSG	11-1-2013	14:54:10	50238.000000	5023.800000	49690.307907	20.000000
C:\Users\cware\Desktop\Steller25Nov\TagTesting25Nov2013\M9.DSG	11-1-2013	14:54:10	50239.000000	5023.900000	49698.322589	20.000000
C:\Users\cware\Desktop\Steller25Nov\TagTesting25Nov2013\M9.DSG	11-1-2013	14:54:10	50240.000000	5024.000000	49696.107039	20.000000
C:\Users\cware\Desktop\Steller25Nov\TagTesting25Nov2013\M9.DSG	11-1-2013	14:54:10	50241.000000	5024.100000	49710.468515	20.000000
C:\Users\cware\Desktop\Steller25Nov\TagTesting25Nov2013\M9.DSG	11-1-2013	14:54:10	50242.000000	5024.200000	49709.697205	20.000000
C:\Users\cware\Desktop\Steller25Nov\TagTesting25Nov2013\M9.DSG	11-1-2013	14:54:10	50243.000000	5024.300000	49709.073152	20.000000
C:\Users\cware\Desktop\Steller25Nov\TagTesting25Nov2013\M9.DSG	11-1-2013	14:54:10	50244.000000	5024.400000	49717.238631	20.000000
C:\Users\cware\Desktop\Steller25Nov\TagTesting25Nov2013\M9.DSG	11-1-2013	14:54:10	50245.000000	5024.500000	49721.918597	20.000000
C:\Users\cware\Desktop\Steller25Nov\TagTesting25Nov2013\M9.DSG	11-1-2013	14:54:10	50246.000000	5024.600000	49727.942672	20.000000
C:\Users\cware\Desktop\Steller25Nov\TagTesting25Nov2013\M9.DSG	11-1-2013	14:54:10	50247.000000	5024.700000	49741.633274	20.000000
C:\Users\cware\Desktop\Steller25Nov\TagTesting25Nov2013\M9.DSG	11-1-2013	14:54:10	50248.000000	5024.800000	49748.678102	20.000000
C:\Users\cware\Desktop\Steller25Nov\TagTesting25Nov2013\M9.DSG	11-1-2013	14:54:10	50249.000000	5024.900000	49755.224888	20.000000
C:\Users\cware\Desktop\Steller25Nov\TagTesting25Nov2013\M9.DSG	11-1-2013	14:54:10	50250.000000	5025.000000	49771.130412	20.000000
C:\Users\cware\Desktop\Steller25Nov\TagTesting25Nov2013\M9.DSG	11-1-2013	14:54:10	50251.000000	5025.100000	49783.053161	20.000000
C:\Users\cware\Desktop\Steller25Nov\TagTesting25Nov2013\M9.DSG	11-1-2013	14:54:10	50252.000000	5025.200000	49791.491610	20.000000
C:\Users\cware\Desktop\Steller25Nov\TagTesting25Nov2013\M9.DSG	11-1-2013	14:54:10	50253.000000	5025.300000	49801.945678	20.000000
C:\Users\cware\Desktop\Steller25Nov\TagTesting25Nov2013\M9.DSG	11-1-2013	14:54:10	50254.000000	5025.400000	49800.004220	20.000000
C:\Users\cware\Desktop\Steller25Nov\TagTesting25Nov2013\M9.DSG	11-1-2013	14:54:10	50255.000000	5025.500000	49785.492434	20.000000
C:\Users\cware\Desktop\Steller25Nov\TagTesting25Nov2013\M9.DSG	11-1-2013	14:54:10	50256.000000	5025.600000	49755.872302	20.000000
C:\Users\cware\Desktop\Steller25Nov\TagTesting25Nov2013\M9.DSG	11-1-2013	14:54:10	50257.000000	5025.700000	49758.211971	20.000000
C:\Users\cware\Desktop\Steller25Nov\TagTesting25Nov2013\M9.DSG	11-1-2013	14:54:10	50258.000000	5025.800000	49741.932532	20.000000
C:\Users\cware\Desktop\Steller25Nov\TagTesting25Nov2013\M9.DSG	11-1-2013	14:54:10	50259.000000	5025.900000	49759.306978	20.000000
C:\Users\cware\Desktop\Steller25Nov\TagTesting25Nov2013\M9.DSG	11-1-2013	14:54:10	50260.000000	5026.000000	49765.504513	20.000000
C:\Users\cware\Desktop\Steller25Nov\TagTesting25Nov2013\M9.DSG	11-1-2013	14:54:10	50261.000000	5026.100000	49772.100427	20.000000
C:\Users\cware\Desktop\Steller25Nov\TagTesting25Nov2013\M9.DSG	11-1-2013	14:54:10	50262.000000	5026.200000	49765.055970	20.000000
C:\Users\cware\Desktop\Steller25Nov\TagTesting25Nov2013\M9.DSG	11-1-2013	14:54:10	50263.000000	5026.300000	49774.115392	20.000000
C:\Users\cware\Desktop\Steller25Nov\TagTesting25Nov2013\M9.DSG	11-1-2013	14:54:10	50264.000000	5026.400000	49771.949152	20.000000
C:\Users\cware\Desktop\Steller25Nov\TagTesting25Nov2013\M9.DSG	11-1-2013	14:54:10	50265.000000	5026.500000	49766.174549	20.000000
C:\Users\cware\Desktop\Steller25Nov\TagTesting25Nov2013\M9.DSG	11-1-2013	14:54:10	50266.000000	5026.600000	49757.736254	20.000000
C:\Users\cware\Desktop\Steller25Nov\TagTesting25Nov2013\M9.DSG	11-1-2013	14:54:10	50267.000000	5026.700000	49772.546893	20.000000
C:\Users\cware\Desktop\Steller25Nov\TagTesting25Nov2013\M9.DSG	11-1-2013	14:54:10	50268.000000	5026.800000	49754.300169	20.000000
C:\Users\cware\Desktop\Steller25Nov\TagTesting25Nov2013\M9.DSG	11-1-2013	14:54:10	50269.000000	5026.900000	49708.050886	20.000000
C:\Users\cware\Desktop\Steller25Nov\TagTesting25Nov2013\M9.DSG	11-1-2013	14:54:10	50270.000000	5027.000000	49743.895661	20.000000
C:\Users\cware\Desktop\Steller25Nov\TagTesting25Nov2013\M9.DSG	11-1-2013	14:54:10	50271.000000	5027.100000	49724.380105	20.000000
C:\Users\cware\Desktop\Steller25Nov\TagTesting25Nov2013\M9.DSG	11-1-2013	14:54:10	50272.000000	5027.200000	49736.080020	20.000000
C:\Users\cware\Desktop\Steller25Nov\TagTesting25Nov2013\M9.DSG	11-1-2013	14:54:10	50273.000000	5027.300000	49724.107961	20.000000
C:\Users\cware\Desktop\Steller25Nov\TagTesting25Nov2013\M9.DSG	11-1-2013	14:54:10	50274.000000	5027.400000	49697.797917	20.000000
C:\Users\cware\Desktop\Steller25Nov\TagTesting25Nov2013\M9.DSG	11-1-2013	14:54:10	50275.000000	5027.500000	49693.143204	20.000000
C:\Users\cware\Desktop\Steller25Nov\TagTesting25Nov2013\M9.DSG	11-1-2013	14:54:10	50276.000000	5027.600000	49695.632829	20.000000
C:\Users\cware\Desktop\Steller25Nov\TagTesting25Nov2013\M9.DSG	11-1-2013	14:54:10	50277.000000	5027.700000	49706.386308	20.000000
C:\Users\cware\Desktop\Steller25Nov\TagTesting25Nov2013\M9.DSG	11-1-2013	14:54:10	50278.000000	5027.800000	49721.246240	20.000000
C:\Users\cware\Desktop\Steller25Nov\TagTesting25Nov2013\M9.DSG	11-1-2013	14:54:10	50279.000000	5027.900000	49725.901708	20.000000
C:\Users\cware\Desktop\Steller25Nov\TagTesting25Nov2013\M9.DSG	11-1-2013	14:54:10	50280.000000	5028.000000	49732.846622	20.000000
C:\Users\cware\Desktop\Steller25Nov\TagTesting25Nov2013\M9.DSG	11-1-2013	14:54:10	50281.000000	5028.100000	49743.300524	20.000000
C:\Users\cware\Desktop\Steller25Nov\TagTesting25Nov2013\M9.DSG	11-1-2013	14:54:10	50282.000000	5028.200000	49760.599227	20.000000
C:\Users\cware\Desktop\Steller25Nov\TagTesting25Nov2013\M9.DSG	11-1-2013	14:54:10	50283.000000	5028.300000	49745.790115	20.000000
C:\Users\cware\Desktop\Steller25Nov\TagTesting25Nov2013\M9.DSG	11-1-2013	14:54:10	50284.000000	5028.400000	49717.861642	20.000000
C:\Users\cware\Desktop\Steller25Nov\TagTesting25Nov2013\M9.DSG	11-1-2013	14:54:10	50285.000000	5028.500000	49701.707889	20.000000
C:\Users\cware\Desktop\Steller25Nov\TagTesting25Nov2013\M9.DSG	11-1-2013	14:54:10	50286.000000	5028.600000	49705.938789	20.000000
C:\Users\cware\Desktop\Steller25Nov\TagTesting25Nov2013\M9.DSG	11-1-2013	14:54:10	50287.000000	5028.700000	49704.642684	20.000000
C:\Users\cware\Desktop\Steller25Nov\TagTesting25Nov2013\M9.DSG	11-1-2013	14:54:10	50288.000000	5028.800000	49711.909716	20.000000
C:\Users\cware\Desktop\Steller25Nov\TagTesting25Nov2013\M9.DSG	11-1-2013	14:54:10	50289.000000	5028.900000	49711.979432	20.000000
C:\Users\cware\Desktop\Steller25Nov\TagTesting25Nov2013\M9.DSG	11-1-2013	14:54:10	50290.000000	5029.000000	49722.836214	20.000000
C:\Users\cware\Desktop\Steller25Nov\TagTesting25Nov2013\M9.DSG	11-1-2013	14:54:10	50291.000000	5029.100000	49711.388353	20.000000
C:\Users\cware\Desktop\Steller25Nov\TagTesting25Nov2013\M9.DSG	11-1-2013	14:54:10	50292.000000	5029.200000	49703.770837	20.000000
C:\Users\cware\Desktop\Steller25Nov\TagTesting25Nov2013\M9.DSG	11-1-2013	14:54:10	50293.000000	5029.300000	49704.417815	20.000000
C:\Users\cware\Desktop\Steller25Nov\TagTesting25Nov2013\M9.DSG	11-1-2013	14:54:10	50294.000000	5029.400000	49701.256757	20.000000
C:\Users\cware\Desktop\Steller25Nov\TagTesting25Nov2013\M9.DSG	11-1-2013	14:54:10	50295.000000	5029.500000	49702.401245	20.000000
C:\Users\cware\Desktop\Steller25Nov\TagTesting25Nov2013\M9.DSG	11-1-2013	14:54:10	50296.000000	5029.600000	49690.925872	20.000000
C:\Users\cware\Desktop\Steller25Nov\TagTesting25Nov2013\M9.DSG	11-1-2013	14:54:10	50297.000000	5029.700000	49689.258538	20.000000
C:\Users\cware\Desktop\Steller25Nov\TagTesting25Nov2013\M9.DSG	11-1-2013	14:54:10	50298.000000	5029.800000	49682.384916	20.000000
C:\Users\cware\Desktop\Steller25Nov\TagTesting25Nov2013\M9.DSG	11-1-2013	14:54:10	50299.000000	5029.900000	49664.988310	20.000000
C:\Users\cware\Desktop\Steller25Nov\TagTesting25Nov2013\M9.DSG	11-1-2013	14:54:10	50300.000000	5030.000000	49674.001122	20.000000
C:\Users\cware\Desktop\Steller25Nov\TagTesting25Nov2013\M9.DSG	11-1-2013	14:54:10	50301.000000	5030.100000	49651.696981	20.000000
C:\Users\cware\Desktop\Steller25Nov\TagTesting25Nov2013\M9.DSG	11-1-2013	14:54:10	50302.000000	5030.200000	49634.574531	20.000000
C:\Users\cware\Desktop\Steller25Nov\TagTesting25Nov2013\M9.DSG	11-1-2013	14:54:10	50303.000000	5030.300000	49631.313342	20.000000
C:\Users\cware\Desktop\Steller25Nov\TagTesting25Nov2013\M9.DSG	11-1-2013	14:54:10	50304.000000	5030.400000	49640.272902	20.000000
C:\Users\cware\Desktop\Steller25Nov\TagTesting25Nov2013\M9.DSG	11-1-2013	14:54:10	50305.000000	5030.500000	49644.405914	20.000000
C:\Users\cware\Desktop\Steller25Nov\TagTesting25Nov2013\M9.DSG	11-1-2013	14:54:10	50306.000000	5030.600000	49653.441331	20.000000
C:\Users\cware\Desktop\Steller25Nov\TagTesting25Nov2013\M9.DSG	11-1-2013	14:54:10	50307.000000	5030.700000	49658.967115	20.000000
C:\Users\cware\Desktop\Steller25Nov\TagTesting25Nov2013\M9.DSG	11-1-2013	14:54:10	50308.000000	5030.800000	49683.659702	20.000000
C:\Users\cware\Desktop\Steller25Nov\TagTesting25Nov2013\M9.DSG	11-1-2013	14:54:10	50309.000000	5030.900000	49707.281302	20.000000
C:\Users\cware\Desktop\Steller25Nov\TagTesting25Nov2013\M9.DSG	11-1-2013	14:54:10	50310.000000	5031.000000	49705.789133	20.000000
C:\Users\cware\Desktop\Steller25Nov\TagTesting25Nov2013\M9.DSG	11-1-2013	14:54:10	50311.000000	5031.100000	49727.268701	20.000000
C:\Users\cware\Desktop\Steller25Nov\TagTesting25Nov2013\M9.DSG	11-1-2013	14:54:10	50312.000000	5031.200000	49727.493692	20.000000
C:\Users\cware\Desktop\Steller25Nov\TagTesting25Nov2013\M9.DSG	11-1-2013	14:54:10	50313.000000	5031.300000	49703.747232	20.000000
C:\Users\cware\Desktop\Steller25Nov\TagTesting25Nov2013\M9.DSG	11-1-2013	14:54:10	50314.000000	5031.400000	49694.388494	20.000000
C:\Users\cware\Desktop\Steller25Nov\TagTesting25Nov2013\M9.DSG	11-1-2013	14:54:10	50315.000000	5031.500000	49684.182386	20.000000
C:\Users\cware\Desktop\Steller25Nov\TagTesting25Nov2013\M9.DSG	11-1-2013	14:54:10	50316.000000	5031.600000	49675.247065	20.000000
C:\Users\cware\Desktop\Steller25Nov\TagTesting25Nov2013\M9.DSG	11-1-2013	14:54:10	50317.000000	5031.700000	49671.862253	20.000000
C:\Users\cware\Desktop\Steller25Nov\TagTesting25Nov2013\M9.DSG	11-1-2013	14:54:10	50318.000000	5031.800000	49661.855440	20.000000
C:\Users\cware\Desktop\Steller25Nov\TagTesting25Nov2013\M9.DSG	11-1-2013	14:54:10	50319.000000	5031.900000	49660.287343	20.000000
C:\Users\cware\Desktop\Steller25Nov\TagTesting25Nov2013\M9.DSG	11-1-2013	14:54:10	50320.000000	5032.000000	49654.438542	20.000000
C:\Users\cware\Desktop\Steller25Nov\TagTesting25Nov2013\M9.DSG	11-1-2013	14:54:10	50321.000000	5032.100000	49655.857354	20.000000
C:\Users\cware\Desktop\Steller25Nov\TagTesting25Nov2013\M9.DSG	11-1-2013	14:54:10	50322.000000	5032.200000	49650.579887	20.000000
C:\Users\cware\Desktop\Steller25Nov\TagTesting25Nov2013\M9.DSG	11-1-2013	14:54:10	50323.000000	5032.300000	49633.381091	20.000000
C:\Users\cware\Desktop\Steller25Nov\TagTesting25Nov2013\M9.DSG	11-1-2013	14:54:10	50324.000000	5032.400000	49641.419119	20.000000
C:\Users\cware\Desktop\Steller25Nov\TagTesting25Nov2013\M9.DSG	11-1-2013	14:54:10	50325.000000	5032.500000	49643.908547	20.000000
C:\Users\cware\Desktop\Steller25Nov\TagTesting25Nov2013\M9.DSG	11-1-2013	14:54:10	50326.000000	5032.600000	49643.311595	20.000000
C:\Users\cware\Desktop\Steller25Nov\TagTesting25Nov2013\M9.DSG	11-1-2013	14:54:10	50327.000000	5032.700000	49648.862244	20.000000
C:\Users\cware\Desktop\Steller25Nov\TagTesting25Nov2013\M9.DSG	11-1-2013	14:54:10	50328.000000	5032.800000	49661.980064	20.000000
C:\Users\cware\Desktop\Steller25Nov\TagTesting25Nov2013\M9.DSG	11-1-2013	14:54:10	50329.000000	5032.900000	49660.187008	20.000000
C:\Users\cware\Desktop\Steller25Nov\TagTesting25Nov2013\M9.DSG	11-1-2013	14:54:10	50330.000000	5033.000000	49681.095983	20.000000
C:\Users\cware\Desktop\Steller25Nov\TagTesting25Nov2013\M9.DSG	11-1-2013	14:54:10	50331.000000	5033.100000	49693.368962	20.000000
C:\Users\cware\Desktop\Steller25Nov\TagTesting25Nov2013\M9.DSG	11-1-2013	14:54:10	50332.000000	5033.200000	49714.900204	20.000000
C:\Users\cware\Desktop\Steller25Nov\TagTesting25Nov2013\M9.DSG	11-1-2013	14:54:10	50333.000000	5033.300000	49726.424492	20.000000
C:\Users\cware\Desktop\Steller25Nov\TagTesting25Nov2013\M9.DSG	11-1-2013	14:54:10	50334.000000	5033.400000	49744.321591	20.000000
C:\Users\cware\Desktop\Steller25Nov\TagTesting25Nov2013\M9.DSG	11-1-2013	14:54:10	50335.000000	5033.500000	49754.626186	20.000000
C:\Users\cware\Desktop\Steller25Nov\TagTesting25Nov2013\M9.DSG	11-1-2013	14:54:10	50336.000000	5033.600000	49750.767849	20.000000
C:\Users\cware\Desktop\Steller25Nov\TagTesting25Nov2013\M9.DSG	11-1-2013	14:54:10	50337.000000	5033.700000	49729.784862	20.000000
C:\Users\cware\Desktop\Steller25Nov\TagTesting25Nov2013\M9.DSG	11-1-2013	14:54:10	50338.000000	5033.800000	49717.514088	20.000000
C:\Users\cware\Desktop\Steller25Nov\TagTesting25Nov2013\M9.DSG	11-1-2013	14:54:10	50339.000000	5033.900000	49715.547631	20.000000
C:\Users\cware\Desktop\Steller25Nov\TagTesting25Nov2013\M9.DSG	11-1-2013	14:54:10	50340.000000	5034.000000	49709.623848	20.000000
C:\Users\cware\Desktop\Steller25Nov\TagTesting25Nov2013\M9.DSG	11-1-2013	14:54:10	50341.000000	5034.100000	49709.648539	20.000000
C:\Users\cware\Desktop\Steller25Nov\TagTesting25Nov2013\M9.DSG	11-1-2013	14:54:10	50342.000000	5034.200000	49703.227389	20.000000
C:\Users\cware\Desktop\Steller25Nov\TagTesting25Nov2013\M9.DSG	11-1-2013	14:54:10	50343.000000	5034.300000	49699.493943	20.000000
C:\Users\cware\Desktop\Steller25Nov\TagTesting25Nov2013\M9.DSG	11-1-2013	14:54:10	50344.000000	5034.400000	49710.918898	20.000000
C:\Users\cware\Desktop\Steller25Nov\TagTesting25Nov2013\M9.DSG	11-1-2013	14:54:10	50345.000000	5034.500000	49716.569426	20.000000
C:\Users\cware\Desktop\Steller25Nov\TagTesting25Nov2013\M9.DSG	11-1-2013	14:54:10	50346.000000	5034.600000	49740.937875	20.000000
C:\Users\cware\Desktop\Steller25Nov\TagTesting25Nov2013\M9.DSG	11-1-2013	14:54:10	50347.000000	5034.700000	49757.216703	20.000000
C:\Users\cware\Desktop\Steller25Nov\TagTesting25Nov2013\M9.DSG	11-1-2013	14:54:10	50348.000000	5034.800000	49783.850061	20.000000
C:\Users\cware\Desktop\Steller25Nov\TagTesting25Nov2013\M9.DSG	11-1-2013	14:54:10	50349.000000	5034.900000	49802.194548	20.000000
C:\Users\cware\Desktop\Steller25Nov\TagTesting25Nov2013\M9.DSG	11-1-2013	14:54:10	50350.000000	5035.000000	49818.149986	20.000000
C:\Users\cware\Desktop\Steller25Nov\TagTesting25Nov2013\M9.DSG	11-1-2013	14:54:10	50351.000000	5035.100000	49790.794876	20.000000
C:\Users\cware\Desktop\Steller25Nov\TagTesting25Nov2013\M9.DSG	11-1-2013	14:54:10	50352.000000	5035.200000	49776.831027	20.000000
C:\Users\cware\Desktop\Steller25Nov\TagTesting25Nov2013\M9.DSG	11-1-2013	14:54:10	50353.000000	5035.300000	49744.497747	20.000000
C:\Users\cware\Desktop\Steller25Nov\TagTesting25Nov2013\M9.DSG	11-1-2013	14:54:10	50354.000000	5035.400000	49743.128630	20.000000
C:\Users\cware\Desktop\Steller25Nov\TagTesting25Nov2013\M9.DSG	11-1-2013	14:54:10	50355.000000	5035.500000	49731.056443	20.000000
C:\Users\cware\Desktop\Steller25Nov\TagTesting25Nov2013\M9.DSG	11-1-2013	14:54:10	50356.000000	5035.600000	49743.626559	20.000000
C:\Users\cware\Desktop\Steller25Nov\TagTesting25Nov2013\M9.DSG	11-1-2013	14:54:10	50357.000000	5035.700000	49741.486048	20.000000
C:\Users\cware\Desktop\Steller25Nov\TagTesting25Nov2013\M9.DSG	11-1-2013	14:54:10	50358.000000	5035.800000	49740.763965	20.000000
C:\Users\cware\Desktop\Steller25Nov\TagTesting25Nov2013\M9.DSG	11-1-2013	14:54:10	50359.000000	5035.900000	49739.569167	20.000000
C:\Users\cware\Desktop\Steller25Nov\TagTesting25Nov2013\M9.DSG	11-1-2013	14:54:10	50360.000000	5036.000000	49725.530802	20.000000
C:\Users\cware\Desktop\Steller25Nov\TagTesting25Nov2013\M9.DSG	11-1-2013	14:54:10	50361.000000	5036.100000	49727.049109	20.000000
C:\Users\cware\Desktop\Steller25Nov\TagTesting25Nov2013\M9.DSG	11-1-2013	14:54:10	50362.000000	5036.200000	49746.015931	20.000000
C:\Users\cware\Desktop\Steller25Nov\TagTesting25Nov2013\M9.DSG	11-1-2013	14:54:10	50363.000000	5036.300000	49739.842672	20.000000
C:\Users\cware\Desktop\Steller25Nov\TagTesting25Nov2013\M9.DSG	11-1-2013	14:54:10	50364.000000	5036.400000	49736.905846	20.000000
C:\Users\cware\Desktop\Steller25Nov\TagTesting25Nov2013\M9.DSG	11-1-2013	14:54:10	50365.000000	5036.500000	49728.044743	20.000000
C:\Users\cware\Desktop\Steller25Nov\TagTesting25Nov2013\M9.DSG	11-1-2013	14:54:10	50366.000000	5036.600000	49713.358738	20.000000
C:\Users\cware\Desktop\Steller25Nov\TagTesting25Nov2013\M9.DSG	11-1-2013	14:54:10	50367.000000	5036.700000	49704.870678	20.000000
C:\Users\cware\Desktop\Steller25Nov\TagTesting25Nov2013\M9.DSG	11-1-2013	14:54:10	50368.000000	5036.800000	49707.882905	20.000000
C:\Users\cware\Desktop\Steller25Nov\TagTesting25Nov2013\M9.DSG	11-1-2013	14:54:10	50369.000000	5036.900000	49712.089354	20.000000
C:\Users\cware\Desktop\Steller25Nov\TagTesting25Nov2013\M9.DSG	11-1-2013	14:54:10	50370.000000	5037.000000	49723.364977	20.000000
C:\Users\cware\Desktop\Steller25Nov\TagTesting25Nov2013\M9.DSG	11-1-2013	14:54:10	50371.000000	5037.100000	49745.966093	20.000000
C:\Users\cware\Desktop\Steller25Nov\TagTesting25Nov2013\M9.DSG	11-1-2013	14:54:10	50372.000000	5037.200000	49758.361548	20.000000
C:\Users\cware\Desktop\Steller25Nov\TagTesting25Nov2013\M9.DSG	11-1-2013	14:54:10	50373.000000	5037.300000	49777.079858	20.000000
C:\Users\cware\Desktop\Steller25Nov\TagTesting25Nov2013\M9.DSG	11-1-2013	14:54:10	50374.000000	5037.400000	49768.367792	20.000000
C:\Users\cware\Desktop\Steller25Nov\TagTesting25Nov2013\M9.DSG	11-1-2013	14:54:10	50375.000000	5037.500000	49732.326027	20.000000
C:\Users\cware\Desktop\Steller25Nov\TagTesting25Nov2013\M9.DSG	11-1-2013	14:54:10	50376.000000	5037.600000	49709.774606	20.000000
C:\Users\cware\Desktop\Steller25Nov\TagTesting25Nov2013\M9.DSG	11-1-2013	14:54:10	50377.000000	5037.700000	49696.781405	20.000000
C:\Users\cware\Desktop\Steller25Nov\TagTesting25Nov2013\M9.DSG	11-1-2013	14:54:10	50378.000000	5037.800000	49700.963256	20.000000
C:\Users\cware\Desktop\Steller25Nov\TagTesting25Nov2013\M9.DSG	11-1-2013	14:54:10	50379.000000	5037.900000	49700.864058	20.000000
C:\Users\cware\Desktop\Steller25Nov\TagTesting25Nov2013\M9.DSG	11-1-2013	14:54:10	50380.000000	5038.000000	49679.332972	20.000000
C:\Users\cware\Desktop\Steller25Nov\TagTesting25Nov2013\M9.DSG	11-1-2013	14:54:10	50381.000000	5038.100000	49669.924159	20.000000
C:\Users\cware\Desktop\Steller25Nov\TagTesting25Nov2013\M9.DSG	11-1-2013	14:54:10	50382.000000	5038.200000	49672.736644	20.000000
C:\Users\cware\Desktop\Steller25Nov\TagTesting25Nov2013\M9.DSG	11-1-2013	14:54:10	50383.000000	5038.300000	49670.870195	20.000000
C:\Users\cware\Desktop\Steller25Nov\TagTesting25Nov2013\M9.DSG	11-1-2013	14:54:10	50384.000000	5038.400000	49661.162329	20.000000
C:\Users\cware\Desktop\Steller25Nov\TagTesting25Nov2013\M9.DSG	11-1-2013	14:54:10	50385.000000	5038.500000	49653.396212	20.000000
C:\Users\cware\Desktop\Steller25Nov\TagTesting25Nov2013\M9.DSG	11-1-2013	14:54:10	50386.000000	5038.600000	49641.747564	20.000000
C:\Users\cware\Desktop\Steller25Nov\TagTesting25Nov2013\M9.DSG	11-1-2013	14:54:10	50387.000000	5038.700000	49641.448807	20.000000
C:\Users\cware\Desktop\Steller25Nov\TagTesting25Nov2013\M9.DSG	11-1-2013	14:54:10	50388.000000	5038.800000	49631.069063	20.000000
C:\Users\cware\Desktop\Steller25Nov\TagTesting25Nov2013\M9.DSG	11-1-2013	14:54:10	50389.000000	5038.900000	49628.829128	20.000000
C:\Users\cware\Desktop\Steller25Nov\TagTesting25Nov2013\M9.DSG	11-1-2013	14:54:10	50390.000000	5039.000000	49624.572866	20.000000
C:\Users\cware\Desktop\Steller25Nov\TagTesting25Nov2013\M9.DSG	11-1-2013	14:54:10	50391.000000	5039.100000	49615.114328	20.000000
C:\Users\cware\Desktop\Steller25Nov\TagTesting25Nov2013\M9.DSG	11-1-2013	14:54:10	50392.000000	5039.200000	49596.421292	20.000000
C:\Users\cware\Desktop\Steller25Nov\TagTesting25Nov2013\M9.DSG	11-1-2013	14:54:10	50393.000000	5039.300000	49590.074001	20.000000
C:\Users\cware\Desktop\Steller25Nov\TagTesting25Nov2013\M9.DSG	11-1-2013	14:54:10	50394.000000	5039.400000	49587.634580	20.000000
[truncated: 3,377 more rows]
