# Supplementary material for: Averaged Propulsive Body Acceleration (APBA) Can Be Calculated from Biologging Tags That Incorporate Gyroscopes and Accelerometers to Estimate Swimming Speed, Hydrodynamic Drag and Energy Expenditure for Steller Sea Lions
Source: PLoS One. 2016 Jun 10;11(6):e0157326. doi: 10.1371/journal.pone.0157326 (PMC4902303; doi:10.1371/journal.pone.0157326)
Supplement: S5 Data — Same components as S2. (ZIP) [file pone.0157326.s005.zip › YashaNov_25/yasha10_5416_4.csv]

rawAx	rawAy	rawAz	gravX	gravY	gravZ	gyrX	gyrY	gyrZ	estAx	estAy	estAz	odbX	odbY	odbZ	spk
-0.560	1.169	-0.790	-0.299	0.882	-0.364	1.441	0.594	0.454	-0.343	0.290	-0.436	0.465	0.515	0.206	-0.153
-0.614	1.049	-0.731	-0.305	0.890	-0.339	1.520	-0.122	0.381	-0.390	0.162	-0.403	0.522	0.391	0.142	-0.147
-0.449	0.929	-0.696	-0.307	0.896	-0.319	1.186	-0.133	0.141	-0.222	0.036	-0.387	0.362	0.267	0.104	-0.090
-0.468	0.802	-0.723	-0.307	0.902	-0.305	1.136	-0.743	0.189	-0.242	-0.097	-0.429	0.389	0.134	0.133	-0.038
-0.303	0.929	-0.790	-0.303	0.906	-0.295	0.927	-0.862	0.121	-0.079	0.026	-0.506	0.232	0.254	0.203	0.062
-0.291	0.960	-0.763	-0.296	0.909	-0.293	0.732	-1.775	0.152	-0.075	0.053	-0.479	0.223	0.279	0.176	0.188
-0.083	1.022	-0.778	-0.287	0.909	-0.301	0.380	-2.300	0.325	0.124	0.115	-0.487	0.018	0.336	0.191	0.316
0.251	1.099	-0.708	-0.279	0.911	-0.305	0.351	-1.623	0.200	0.451	0.191	-0.412	0.314	0.408	0.120	0.423
0.247	1.153	-0.767	-0.268	0.912	-0.310	0.368	-1.986	0.154	0.436	0.243	-0.466	0.310	0.460	0.176	0.572
0.305	1.088	-0.889	-0.250	0.914	-0.318	0.328	-2.444	-0.026	0.477	0.175	-0.580	0.357	0.384	0.307	0.718
0.601	1.026	-0.767	-0.229	0.916	-0.331	0.233	-3.167	0.064	0.751	0.112	-0.445	0.662	0.319	0.174	0.841
0.836	0.821	-0.656	-0.218	0.916	-0.338	0.110	-1.818	0.232	0.975	-0.093	-0.328	0.898	0.111	0.063	0.962
1.001	0.833	-0.727	-0.207	0.914	-0.348	-0.070	-1.631	0.222	1.129	-0.080	-0.389	1.062	0.119	0.135	1.036
0.994	0.655	-0.751	-0.198	0.914	-0.353	0.017	-0.963	0.065	1.113	-0.258	-0.407	1.051	0.065	0.163	1.021
0.870	0.698	-0.637	-0.192	0.915	-0.355	0.098	-0.613	0.085	0.984	-0.216	-0.291	0.924	0.028	0.054	0.933
0.620	0.840	-0.625	-0.186	0.917	-0.354	0.185	-0.459	-0.028	0.728	-0.074	-0.280	0.669	0.109	0.048	0.815
0.447	1.076	-0.546	-0.176	0.918	-0.354	0.124	-0.650	-0.194	0.544	0.159	-0.201	0.493	0.340	0.026	0.626
0.551	1.134	-0.329	-0.166	0.919	-0.357	-0.033	-0.654	-0.182	0.638	0.216	0.019	0.595	0.393	0.238	0.475
0.193	1.061	-0.246	-0.156	0.922	-0.355	0.086	0.171	-0.529	0.271	0.140	0.099	0.236	0.315	0.317	0.315
0.236	1.211	-0.258	-0.141	0.924	-0.355	0.050	-0.552	-0.556	0.298	0.289	0.088	0.276	0.461	0.300	0.211
-0.030	1.123	-0.191	-0.127	0.928	-0.351	0.224	-0.284	-0.635	0.019	0.196	0.151	0.008	0.367	0.364	0.103
0.078	1.088	-0.160	-0.114	0.930	-0.349	0.159	-0.567	-0.415	0.114	0.159	0.180	0.113	0.328	0.395	0.069
0.078	1.088	-0.160	-0.114	0.932	-0.345	0.149	0.347	-0.119	0.114	0.157	0.176	0.108	0.322	0.388	0.035
0.090	0.964	-0.136	-0.112	0.932	-0.344	0.021	0.026	-0.094	0.123	0.033	0.199	0.113	0.194	0.408	0.027
0.059	0.999	-0.294	-0.113	0.930	-0.349	-0.349	0.408	-0.054	0.093	0.070	0.047	0.078	0.225	0.246	0.008
-0.057	1.007	-0.191	-0.114	0.929	-0.352	-0.280	0.534	-0.173	-0.022	0.079	0.153	0.040	0.229	0.345	-0.050
-0.060	0.945	-0.258	-0.115	0.928	-0.354	-0.134	0.342	-0.063	-0.024	0.018	0.087	0.047	0.163	0.273	-0.086
-0.322	0.929	-0.388	-0.119	0.927	-0.357	-0.145	-0.021	0.209	-0.281	0.004	-0.040	0.312	0.144	0.138	-0.103
-0.164	1.022	-0.302	-0.121	0.924	-0.362	-0.288	-0.038	0.107	-0.122	0.099	0.052	0.158	0.233	0.219	-0.102
-0.007	1.080	-0.211	-0.120	0.924	-0.362	-0.057	0.094	-0.034	0.036	0.157	0.144	0.006	0.286	0.305	-0.083
-0.064	0.918	-0.211	-0.122	0.923	-0.366	-0.263	0.301	-0.022	-0.021	-0.004	0.147	0.069	0.119	0.300	-0.084
0.113	1.123	-0.073	-0.119	0.921	-0.370	-0.310	0.313	-0.230	0.154	0.202	0.290	0.104	0.318	0.433	-0.048
-0.283	0.987	-0.321	-0.110	0.919	-0.379	-0.420	-0.713	-0.240	-0.252	0.069	0.050	0.295	0.179	0.180	-0.047
0.093	0.910	-0.187	-0.108	0.916	-0.386	-0.403	0.169	-0.141	0.123	-0.006	0.191	0.078	0.098	0.308	-0.068
-0.018	1.045	-0.325	-0.106	0.916	-0.386	-0.114	0.472	-0.314	0.009	0.129	0.054	0.037	0.230	0.165	-0.094
-0.245	0.960	-0.471	-0.104	0.913	-0.396	-0.485	-0.171	-0.077	-0.220	0.048	-0.082	0.265	0.143	0.014	-0.052
-0.095	0.895	-0.329	-0.103	0.909	-0.404	-0.485	0.059	-0.056	-0.070	-0.014	0.068	0.117	0.074	0.151	-0.077
-0.041	0.922	-0.349	-0.097	0.907	-0.411	-0.370	0.056	-0.329	-0.022	0.015	0.055	0.063	0.098	0.126	-0.064
-0.072	0.991	-0.353	-0.091	0.906	-0.414	-0.212	0.077	-0.386	-0.059	0.086	0.055	0.093	0.164	0.117	-0.055
0.105	1.053	-0.266	-0.086	0.902	-0.424	-0.551	-0.047	-0.222	0.113	0.152	0.151	0.085	0.222	0.198	-0.070
-0.110	1.072	-0.333	-0.079	0.898	-0.432	-0.447	-0.483	-0.134	-0.109	0.174	0.093	0.128	0.238	0.125	-0.036
-0.160	1.034	-0.416	-0.072	0.895	-0.440	-0.434	-0.390	-0.211	-0.166	0.139	0.018	0.173	0.196	0.037	-0.048
0.201	0.937	-0.290	-0.071	0.892	-0.445	-0.383	0.793	-0.424	0.195	0.045	0.150	0.193	0.095	0.157	-0.086
-0.076	0.999	-0.286	-0.070	0.888	-0.455	-0.633	0.531	-0.328	-0.083	0.112	0.164	0.080	0.153	0.156	-0.065
-0.118	0.972	-0.416	-0.063	0.884	-0.464	-0.459	-0.302	-0.279	-0.133	0.088	0.042	0.119	0.122	0.021	-0.086
0.017	0.914	-0.392	-0.057	0.880	-0.472	-0.488	0.025	-0.292	-0.004	0.035	0.074	0.018	0.062	0.040	-0.092
-0.222	0.864	-0.376	-0.052	0.876	-0.480	-0.455	-0.291	-0.185	-0.248	-0.012	0.098	0.219	0.009	0.053	-0.047
0.182	1.030	-0.353	-0.046	0.874	-0.484	-0.229	0.089	-0.340	0.151	0.156	0.126	0.187	0.173	0.073	0.001
0.182	1.030	-0.353	-0.045	0.871	-0.489	-0.336	0.395	-0.230	0.150	0.159	0.131	0.187	0.170	0.070	-0.041
0.174	0.937	-0.416	-0.044	0.868	-0.494	-0.329	0.242	-0.168	0.141	0.069	0.073	0.180	0.075	0.005	-0.042
-0.203	0.914	-0.428	-0.044	0.866	-0.498	-0.258	0.252	-0.193	-0.236	0.048	0.066	0.197	0.048	0.009	-0.058
-0.207	0.806	-0.376	-0.039	0.863	-0.503	-0.291	-0.532	0.003	-0.245	-0.058	0.123	0.201	0.063	0.039	-0.085
0.193	0.902	-0.112	-0.044	0.860	-0.508	-0.371	0.550	0.018	0.160	0.042	0.392	0.200	0.031	0.300	-0.124
0.078	0.891	-0.270	-0.041	0.860	-0.509	-0.071	-0.037	-0.126	0.042	0.031	0.235	0.085	0.017	0.139	-0.096
-0.026	0.902	-0.396	-0.044	0.859	-0.510	-0.102	0.629	-0.234	-0.060	0.043	0.110	0.020	0.026	0.010	-0.063
0.005	0.895	-0.298	-0.041	0.860	-0.509	0.001	0.271	-0.280	-0.031	0.035	0.208	0.011	0.016	0.106	-0.068
-0.037	0.856	-0.400	-0.043	0.860	-0.509	-0.041	0.380	-0.111	-0.071	-0.004	0.106	0.032	0.025	0.000	-0.067
0.117	0.918	-0.250	-0.044	0.862	-0.504	0.221	0.475	-0.186	0.084	0.055	0.251	0.120	0.035	0.146	-0.068
0.001	0.852	-0.475	-0.047	0.862	-0.505	-0.055	0.552	-0.190	-0.029	-0.010	0.027	0.004	0.034	0.082	-0.077
-0.053	0.860	-0.432	-0.050	0.864	-0.500	0.216	0.523	-0.120	-0.080	-0.005	0.067	0.050	0.029	0.042	-0.089
-0.060	0.790	-0.306	-0.050	0.866	-0.497	0.172	0.200	-0.124	-0.088	-0.076	0.190	0.058	0.101	0.080	-0.083
-0.087	0.806	-0.325	-0.050	0.869	-0.492	0.243	0.343	-0.167	-0.114	-0.064	0.165	0.086	0.089	0.056	-0.101
0.101	0.968	-0.329	-0.055	0.874	-0.483	0.436	0.855	-0.199	0.079	0.094	0.153	0.102	0.071	0.047	-0.120
-0.068	0.860	-0.337	-0.059	0.878	-0.475	0.377	0.515	-0.033	-0.086	-0.018	0.137	0.067	0.041	0.035	-0.113
-0.164	0.852	-0.376	-0.065	0.883	-0.465	0.531	0.607	0.010	-0.176	-0.031	0.088	0.164	0.052	0.009	-0.101
-0.057	0.868	-0.306	-0.071	0.889	-0.453	0.600	0.822	-0.089	-0.062	-0.021	0.147	0.057	0.040	0.057	-0.125
-0.068	0.987	-0.325	-0.074	0.894	-0.442	0.563	0.291	0.004	-0.071	0.093	0.117	0.068	0.076	0.033	-0.095
-0.053	0.852	-0.298	-0.075	0.898	-0.434	0.421	0.038	0.045	-0.055	-0.046	0.137	0.054	0.063	0.055	-0.094
0.074	0.910	-0.278	-0.078	0.904	-0.421	0.684	0.703	-0.138	0.076	0.006	0.143	0.072	0.009	0.070	-0.096
-0.141	0.887	-0.231	-0.082	0.909	-0.410	0.527	0.532	-0.063	-0.136	-0.022	0.180	0.143	0.036	0.113	-0.065
-0.103	0.945	-0.321	-0.083	0.915	-0.395	0.753	0.447	-0.145	-0.097	0.030	0.075	0.105	0.019	0.016	-0.053
0.093	0.956	-0.250	-0.084	0.921	-0.380	0.744	0.680	-0.185	0.101	0.035	0.131	0.092	0.026	0.082	-0.083
0.009	0.956	-0.223	-0.085	0.927	-0.367	0.694	0.095	0.007	0.017	0.030	0.146	0.007	0.022	0.104	-0.049
-0.110	0.945	-0.242	-0.088	0.933	-0.350	0.853	0.352	0.023	-0.099	0.012	0.110	0.111	0.007	0.079	-0.049
-0.018	0.914	-0.294	-0.092	0.939	-0.333	0.857	0.591	0.026	-0.002	-0.024	0.042	0.019	0.028	0.023	-0.085
-0.107	0.991	-0.203	-0.096	0.944	-0.315	0.916	0.122	0.199	-0.086	0.048	0.115	0.108	0.045	0.109	-0.111
-0.091	0.964	-0.089	-0.102	0.950	-0.294	0.992	0.582	0.098	-0.065	0.015	0.209	0.090	0.014	0.220	-0.109
-0.130	0.972	-0.065	-0.107	0.955	-0.275	0.917	0.475	0.144	-0.098	0.018	0.214	0.128	0.018	0.240	-0.129
-0.087	1.018	-0.045	-0.113	0.961	-0.252	1.073	0.754	0.077	-0.050	0.058	0.211	0.084	0.061	0.257	-0.128
-0.118	1.072	-0.093	-0.116	0.966	-0.233	0.951	0.423	0.089	-0.077	0.108	0.145	0.114	0.111	0.207	-0.126
-0.114	1.088	-0.077	-0.120	0.969	-0.215	0.846	0.480	0.077	-0.070	0.120	0.143	0.109	0.123	0.220	-0.106
-0.133	1.057	-0.077	-0.125	0.972	-0.197	0.803	0.571	0.109	-0.084	0.086	0.126	0.127	0.089	0.217	-0.097
-0.076	1.022	-0.069	-0.128	0.976	-0.178	0.924	0.397	0.110	-0.023	0.048	0.115	0.068	0.052	0.221	-0.073
-0.126	1.119	-0.144	-0.129	0.978	-0.163	0.684	0.698	-0.053	-0.073	0.141	0.025	0.119	0.145	0.144	-0.094
-0.060	1.092	-0.175	-0.131	0.980	-0.151	0.481	0.978	-0.080	-0.006	0.113	-0.018	0.053	0.116	0.110	-0.066
-0.333	1.034	-0.270	-0.134	0.981	-0.143	0.375	0.421	0.079	-0.277	0.054	-0.120	0.328	0.056	0.013	-0.087
-0.087	1.165	-0.286	-0.134	0.982	-0.135	0.253	1.052	-0.134	-0.031	0.184	-0.143	0.085	0.185	0.005	-0.117
-0.307	1.123	-0.329	-0.134	0.983	-0.127	0.323	0.939	-0.153	-0.251	0.141	-0.194	0.306	0.140	0.051	-0.165
-0.422	1.041	-0.451	-0.138	0.983	-0.118	0.499	0.064	0.150	-0.363	0.059	-0.325	0.424	0.056	0.174	-0.171
-0.426	1.007	-0.408	-0.141	0.984	-0.108	0.588	-0.483	0.182	-0.364	0.023	-0.290	0.432	0.021	0.133	-0.201
-0.364	0.960	-0.203	-0.142	0.985	-0.102	0.413	-0.336	0.039	-0.302	-0.024	-0.092	0.374	0.026	0.070	-0.140
-0.253	0.891	-0.250	-0.141	0.985	-0.101	0.195	-0.827	0.029	-0.192	-0.094	-0.140	0.266	0.095	0.020	-0.065
-0.003	0.790	-0.357	-0.144	0.985	-0.097	0.301	-0.523	0.194	0.061	-0.194	-0.250	0.020	0.195	0.088	0.044
0.032	0.879	-0.266	-0.148	0.985	-0.088	0.591	-0.859	0.357	0.100	-0.106	-0.169	0.012	0.106	0.001	0.171
0.209	1.088	-0.239	-0.153	0.985	-0.076	0.707	-0.378	0.329	0.281	0.102	-0.154	0.186	0.103	0.027	0.289
0.278	1.150	-0.262	-0.158	0.985	-0.072	0.440	-1.167	0.382	0.355	0.164	-0.182	0.252	0.164	0.002	0.356
0.332	1.204	-0.317	-0.159	0.985	-0.067	0.366	-0.692	0.217	0.410	0.218	-0.242	0.303	0.218	0.057	0.471
0.297	1.041	-0.467	-0.156	0.985	-0.068	0.253	-1.541	0.010	0.372	0.056	-0.391	0.266	0.056	0.211	0.559
0.605	0.898	-0.396	-0.152	0.986	-0.072	0.033	-1.002	-0.023	0.675	-0.088	-0.317	0.571	0.088	0.145	0.646
0.617	0.790	-0.443	-0.149	0.986	-0.076	0.038	-1.179	0.047	0.684	-0.196	-0.360	0.580	0.196	0.198	0.647
0.755	0.883	-0.282	-0.146	0.987	-0.072	0.327	-0.534	0.026	0.820	-0.104	-0.203	0.716	0.103	0.042	0.646
0.343	0.856	-0.337	-0.146	0.987	-0.069	0.194	-0.268	0.077	0.408	-0.131	-0.261	0.302	0.130	0.102	0.556
0.343	0.856	-0.337	-0.147	0.987	-0.067	0.176	-0.166	0.108	0.409	-0.132	-0.264	0.299	0.130	0.108	0.447
0.190	1.123	-0.207	-0.146	0.987	-0.068	0.058	-0.465	0.063	0.256	0.135	-0.134	0.143	0.135	0.017	0.339
0.151	1.254	-0.093	-0.143	0.987	-0.071	-0.079	-0.485	-0.064	0.215	0.266	-0.017	0.104	0.266	0.127	0.245
0.317	1.169	0.112	-0.138	0.988	-0.069	-0.006	0.562	-0.255	0.376	0.180	0.185	0.269	0.182	0.327	0.167
-0.030	1.096	0.037	-0.137	0.988	-0.070	-0.089	0.007	-0.019	0.030	0.107	0.112	0.077	0.109	0.247	0.115
0.055	1.142	0.002	-0.134	0.988	-0.072	-0.157	0.242	-0.105	0.113	0.153	0.078	0.009	0.155	0.208	0.093
-0.018	1.146	-0.030	-0.132	0.988	-0.080	-0.324	-0.432	-0.087	0.038	0.157	0.053	0.062	0.160	0.172	0.038
0.078	1.096	-0.010	-0.129	0.988	-0.084	-0.290	0.553	-0.164	0.132	0.106	0.077	0.036	0.110	0.186	0.047
-0.033	1.057	-0.057	-0.127	0.988	-0.089	-0.304	0.139	-0.081	0.019	0.068	0.035	0.073	0.071	0.134	0.019
-0.026	1.003	-0.132	-0.127	0.987	-0.094	-0.376	1.063	-0.106	0.027	0.015	-0.035	0.061	0.016	0.054	-0.022
-0.172	1.030	-0.250	-0.129	0.986	-0.103	-0.462	0.303	0.072	-0.117	0.043	-0.145	0.200	0.042	0.068	-0.051
-0.291	1.018	-0.187	-0.129	0.986	-0.110	-0.292	-0.270	0.038	-0.235	0.032	-0.075	0.314	0.028	0.010	-0.055
-0.080	1.014	-0.045	-0.129	0.985	-0.118	-0.384	-0.219	0.027	-0.023	0.029	0.075	0.098	0.023	0.128	-0.037
-0.007	1.065	0.065	-0.130	0.984	-0.121	-0.129	-0.422	0.134	0.051	0.079	0.188	0.021	0.072	0.235	-0.030
0.120	1.076	-0.022	-0.128	0.984	-0.128	-0.396	0.192	-0.104	0.176	0.092	0.109	0.108	0.084	0.144	-0.028
-0.060	1.068	-0.097	-0.126	0.982	-0.138	-0.452	-0.513	-0.039	-0.007	0.085	0.044	0.069	0.077	0.067	-0.039
-0.207	1.099	-0.026	-0.124	0.981	-0.146	-0.444	-0.065	-0.108	-0.155	0.116	0.124	0.214	0.108	0.137	-0.054
-0.122	1.057	-0.061	-0.120	0.981	-0.154	-0.435	0.246	-0.202	-0.073	0.075	0.096	0.127	0.066	0.100	-0.068
-0.160	1.053	-0.211	-0.118	0.979	-0.168	-0.664	-0.411	-0.043	-0.114	0.073	-0.040	0.166	0.062	0.051	-0.082
0.032	1.049	-0.152	-0.115	0.976	-0.183	-0.742	-0.157	-0.103	0.075	0.071	0.034	0.027	0.058	0.007	-0.057
-0.103	1.018	-0.089	-0.112	0.974	-0.195	-0.663	-0.105	-0.169	-0.063	0.042	0.110	0.107	0.027	0.068	-0.046
-0.095	1.010	-0.195	-0.109	0.972	-0.208	-0.628	-0.101	-0.135	-0.058	0.036	0.016	0.098	0.019	0.039	-0.085
-0.080	0.937	-0.219	-0.106	0.970	-0.219	-0.633	0.532	-0.239	-0.045	-0.035	0.003	0.083	0.054	0.064	-0.094
-0.395	0.987	-0.384	-0.102	0.967	-0.236	-0.775	-0.547	-0.142	-0.365	0.019	-0.146	0.398	0.004	0.231	-0.068
0.020	1.003	-0.164	-0.097	0.964	-0.249	-0.680	-0.300	-0.138	0.046	0.037	0.088	0.018	0.010	0.012	-0.051
0.051	1.007	-0.160	-0.094	0.962	-0.257	-0.485	0.361	-0.261	0.073	0.043	0.101	0.047	0.014	0.010	-0.051
0.051	1.007	-0.160	-0.090	0.960	-0.266	-0.430	-0.160	-0.145	0.070	0.045	0.109	0.046	0.014	0.012	0.018
-0.057	0.983	-0.262	-0.086	0.957	-0.275	-0.497	-0.231	-0.137	-0.042	0.024	0.016	0.061	0.010	0.115	0.004
0.086	1.084	-0.199	-0.084	0.955	-0.286	-0.575	0.322	-0.166	0.098	0.127	0.090	0.082	0.090	0.053	-0.008
-0.064	1.045	-0.294	-0.077	0.952	-0.296	-0.506	-0.398	-0.229	-0.058	0.091	0.005	0.067	0.052	0.147	-0.026
-0.033	0.972	-0.313	-0.071	0.950	-0.306	-0.492	-0.292	-0.223	-0.034	0.020	-0.005	0.038	0.021	0.168	-0.027
-0.033	0.945	-0.235	-0.069	0.947	-0.315	-0.512	0.179	-0.151	-0.035	-0.004	0.083	0.037	0.049	0.090	-0.047
-0.064	0.960	-0.369	-0.064	0.944	-0.324	-0.457	-0.194	-0.201	-0.071	0.014	-0.042	0.068	0.033	0.226	-0.024
-0.022	0.987	-0.313	-0.058	0.942	-0.329	-0.287	-0.181	-0.233	-0.034	0.042	0.019	0.026	0.006	0.172	-0.045
0.063	0.999	-0.388	-0.055	0.939	-0.340	-0.579	0.173	-0.219	0.047	0.057	-0.045	0.058	0.005	0.247	-0.025
-0.091	1.038	-0.262	-0.051	0.936	-0.348	-0.428	-0.106	-0.164	-0.110	0.099	0.089	0.096	0.043	0.122	-0.041
0.055	1.030	-0.376	-0.050	0.933	-0.355	-0.430	0.829	-0.365	0.034	0.093	-0.018	0.051	0.036	0.237	-0.053
-0.137	0.980	-0.420	-0.044	0.931	-0.361	-0.302	-0.410	-0.181	-0.164	0.045	-0.055	0.141	0.014	0.281	-0.080
-0.030	0.902	-0.242	-0.040	0.929	-0.367	-0.361	0.247	-0.324	-0.060	-0.030	0.129	0.034	0.091	0.104	-0.067
-0.099	0.856	-0.514	-0.034	0.928	-0.371	-0.134	-0.340	-0.175	-0.135	-0.075	-0.140	0.104	0.137	0.377	-0.087
0.028	0.914	-0.215	-0.031	0.927	-0.373	-0.160	0.177	-0.229	-0.011	-0.017	0.162	0.024	0.079	0.078	-0.065
-0.041	0.976	-0.443	-0.021	0.928	-0.373	0.020	-0.463	-0.331	-0.090	0.045	-0.067	0.046	0.017	0.307	-0.043
0.055	0.945	-0.294	-0.019	0.927	-0.374	-0.066	0.145	-0.174	0.004	0.014	0.084	0.050	0.048	0.157	-0.031
0.090	0.906	-0.321	-0.016	0.926	-0.377	-0.166	0.104	-0.185	0.036	-0.023	0.059	0.084	0.087	0.185	-0.026
0.028	0.868	-0.412	-0.011	0.926	-0.377	0.022	-0.204	-0.206	-0.031	-0.062	-0.032	0.022	0.126	0.277	-0.019
0.055	0.941	-0.286	-0.008	0.926	-0.377	-0.016	0.222	-0.226	-0.007	0.012	0.095	0.049	0.052	0.151	-0.025
0.013	0.860	-0.443	-0.004	0.928	-0.373	0.191	0.288	-0.343	-0.053	-0.071	-0.066	0.008	0.132	0.309	-0.058
0.036	0.895	-0.306	-0.001	0.929	-0.370	0.157	-0.171	-0.085	-0.033	-0.037	0.069	0.032	0.097	0.172	-0.062
-0.072	0.937	-0.306	0.003	0.930	-0.367	0.192	-0.027	-0.226	-0.145	0.004	0.065	0.076	0.054	0.172	-0.054
0.024	0.840	-0.396	0.005	0.934	-0.357	0.504	0.274	-0.197	-0.051	-0.096	-0.035	0.019	0.151	0.264	-0.072
0.074	0.925	-0.365	0.006	0.935	-0.354	0.177	0.062	-0.034	-0.001	-0.012	-0.007	0.070	0.066	0.231	-0.068
0.005	0.906	-0.191	0.009	0.940	-0.342	0.636	-0.387	-0.062	-0.074	-0.036	0.154	0.001	0.086	0.058	-0.048
0.013	0.895	-0.424	0.011	0.944	-0.329	0.700	-0.118	-0.036	-0.068	-0.052	-0.091	0.008	0.098	0.291	-0.051
0.040	0.910	-0.262	0.011	0.949	-0.314	0.757	-0.007	0.014	-0.040	-0.041	0.056	0.035	0.082	0.129	-0.046
0.051	0.848	-0.239	0.009	0.954	-0.300	0.766	-0.088	0.105	-0.028	-0.107	0.065	0.047	0.144	0.107	-0.032
0.124	0.941	-0.239	0.009	0.959	-0.282	0.920	0.301	-0.075	0.046	-0.020	0.047	0.120	0.052	0.107	-0.023
-0.010	0.929	-0.361	0.009	0.965	-0.262	1.057	0.070	-0.021	-0.089	-0.037	-0.095	0.014	0.063	0.230	-0.043
0.109	0.937	-0.183	0.006	0.970	-0.244	0.947	0.545	0.077	0.035	-0.033	0.064	0.104	0.056	0.054	-0.051
-0.107	0.956	-0.262	0.004	0.975	-0.224	1.006	-0.296	0.116	-0.180	-0.019	-0.034	0.111	0.037	0.134	-0.047
0.001	0.864	-0.132	0.003	0.980	-0.201	1.193	-0.381	0.175	-0.070	-0.116	0.072	0.004	0.131	0.005	-0.042
0.174	0.980	-0.030	-0.000	0.984	-0.180	1.013	0.445	0.093	0.106	-0.004	0.154	0.169	0.015	0.097	-0.049
0.055	0.987	-0.108	-0.003	0.988	-0.156	1.246	0.187	0.093	-0.011	-0.001	0.050	0.050	0.007	0.017	-0.036
0.055	0.991	-0.093	-0.006	0.991	-0.131	1.264	0.262	0.124	-0.008	-0.001	0.040	0.049	0.005	0.031	-0.051
-0.018	0.980	-0.049	-0.007	0.995	-0.103	1.371	0.426	0.028	-0.080	-0.015	0.056	0.024	0.017	0.073	-0.060
-0.118	1.018	-0.081	-0.012	0.997	-0.077	1.305	0.035	0.215	-0.175	0.021	-0.002	0.124	0.021	0.040	-0.091
0.097	1.049	0.061	-0.016	0.998	-0.054	1.112	0.539	0.162	0.044	0.050	0.117	0.091	0.051	0.181	-0.103
-0.168	1.018	-0.085	-0.018	0.999	-0.029	1.275	0.174	0.112	-0.218	0.018	-0.054	0.173	0.019	0.034	-0.089
-0.010	1.099	0.085	-0.023	1.000	-0.003	1.314	0.068	0.236	-0.056	0.099	0.089	0.016	0.100	0.202	-0.075
0.063	1.041	0.152	-0.027	0.999	0.020	1.073	0.535	0.232	0.022	0.041	0.134	0.056	0.042	0.268	-0.083
-0.041	1.057	0.096	-0.031	0.999	0.041	1.062	0.297	0.186	-0.077	0.057	0.057	0.047	0.056	0.212	-0.095
-0.014	1.065	0.049	-0.034	0.997	0.065	1.155	0.680	0.191	-0.047	0.066	-0.014	0.019	0.063	0.165	-0.056
-0.249	1.030	0.041	-0.042	0.996	0.080	0.759	0.441	0.389	-0.273	0.033	-0.037	0.254	0.027	0.157	-0.056
0.193	1.099	0.238	-0.046	0.995	0.094	0.669	0.197	0.263	0.174	0.104	0.146	0.189	0.096	0.354	-0.064
-0.014	1.107	0.081	-0.047	0.993	0.106	0.576	0.743	0.109	-0.033	0.113	-0.024	0.017	0.103	0.197	-0.062
-0.145	1.111	0.065	-0.047	0.992	0.117	0.557	0.283	0.054	-0.163	0.118	-0.051	0.146	0.107	0.182	-0.043
-0.037	1.115	0.053	-0.043	0.991	0.124	0.355	0.704	-0.114	-0.058	0.123	-0.070	0.037	0.111	0.171	-0.084
-0.218	1.080	-0.112	-0.041	0.990	0.133	0.459	0.458	-0.072	-0.241	0.089	-0.244	0.218	0.076	0.007	-0.112
-0.222	1.192	-0.242	-0.042	0.988	0.147	0.735	0.387	0.060	-0.244	0.203	-0.388	0.223	0.189	0.122	-0.115
-0.276	1.022	-0.160	-0.046	0.986	0.159	0.660	-0.155	0.174	-0.293	0.035	-0.316	0.278	0.020	0.038	-0.137
-0.187	0.941	0.057	-0.050	0.984	0.170	0.611	-0.169	0.120	-0.202	-0.045	-0.111	0.192	0.061	0.179	-0.094
-0.187	0.941	0.057	-0.056	0.983	0.176	0.361	-0.729	0.196	-0.195	-0.043	-0.116	0.195	0.061	0.180	-0.040
-0.018	1.003	-0.101	-0.062	0.981	0.185	0.511	-0.605	0.172	-0.021	0.020	-0.282	0.028	0.001	0.024	0.051
0.101	0.937	-0.057	-0.068	0.979	0.195	0.575	-0.552	0.207	0.104	-0.043	-0.248	0.088	0.065	0.069	0.169
0.220	0.964	-0.030	-0.078	0.976	0.204	0.606	-1.035	0.347	0.233	-0.013	-0.230	0.202	0.037	0.097	0.281
0.351	1.068	-0.081	-0.085	0.974	0.212	0.511	-0.739	0.292	0.371	0.094	-0.288	0.330	0.069	0.047	0.400
0.286	1.107	-0.179	-0.094	0.971	0.218	0.523	-1.540	0.177	0.314	0.134	-0.393	0.260	0.109	0.052	0.501
0.586	1.111	-0.085	-0.099	0.970	0.221	0.316	-1.376	0.062	0.619	0.139	-0.300	0.555	0.113	0.042	0.606
0.617	0.956	-0.034	-0.102	0.970	0.223	0.251	-1.166	-0.004	0.653	-0.015	-0.251	0.582	0.042	0.092	0.643
0.740	0.779	-0.081	-0.102	0.969	0.226	0.273	-0.685	-0.039	0.775	-0.192	-0.301	0.701	0.221	0.045	0.693
0.528	0.829	-0.077	-0.107	0.967	0.230	0.344	-1.003	0.093	0.568	-0.140	-0.301	0.486	0.172	0.047	0.646
0.597	0.798	-0.026	-0.106	0.966	0.235	0.334	-0.033	0.047	0.636	-0.170	-0.256	0.554	0.205	0.096	0.602
0.293	0.813	-0.144	-0.113	0.966	0.235	0.123	-1.020	0.163	0.339	-0.154	-0.373	0.250	0.190	0.023	0.531
0.359	0.991	-0.034	-0.116	0.965	0.237	0.249	-0.802	0.063	0.409	0.024	-0.265	0.316	0.012	0.086	0.485
0.390	1.119	0.081	-0.116	0.964	0.241	0.360	-0.785	-0.148	0.439	0.153	-0.155	0.348	0.115	0.199	0.388
0.390	1.126	0.254	-0.114	0.964	0.242	0.071	-0.381	-0.117	0.437	0.160	0.018	0.349	0.124	0.372	0.345
0.213	1.157	0.384	-0.111	0.964	0.242	0.030	-0.360	-0.184	0.258	0.191	0.148	0.173	0.154	0.500	0.227
0.305	1.196	0.510	-0.100	0.965	0.243	-0.026	0.609	-0.361	0.339	0.228	0.273	0.270	0.192	0.625	0.134
-0.149	1.092	0.290	-0.100	0.965	0.241	-0.104	-0.375	-0.092	-0.115	0.123	0.055	0.181	0.086	0.403	0.050
-0.007	1.084	0.329	-0.096	0.967	0.234	-0.381	0.483	-0.075	0.023	0.113	0.100	0.034	0.078	0.442	0.015
-0.022	1.022	0.321	-0.099	0.969	0.227	-0.390	-0.112	0.142	0.011	0.050	0.100	0.048	0.015	0.433	-0.038
0.040	1.034	0.372	-0.097	0.970	0.221	-0.319	0.180	-0.045	0.070	0.060	0.157	0.017	0.026	0.484	-0.029
-0.049	1.049	0.278	-0.092	0.971	0.218	-0.216	0.572	-0.085	-0.022	0.075	0.065	0.070	0.042	0.389	-0.044
-0.141	1.003	0.140	-0.094	0.973	0.213	-0.266	0.007	0.069	-0.113	0.027	-0.067	0.162	0.003	0.251	-0.059
-0.118	0.868	0.223	-0.098	0.973	0.208	-0.272	-0.122	0.201	-0.085	-0.108	0.021	0.138	0.138	0.335	-0.072
-0.137	0.902	0.226	-0.107	0.974	0.202	-0.247	-0.345	0.350	-0.096	-0.074	0.030	0.157	0.103	0.340	-0.073
-0.153	1.022	0.053	-0.113	0.974	0.198	-0.136	-0.443	0.249	-0.105	0.046	-0.139	0.171	0.018	0.168	-0.046
-0.153	1.022	0.053	-0.116	0.974	0.193	-0.260	0.049	0.159	-0.101	0.045	-0.134	0.172	0.018	0.169	-0.034
0.063	1.092	0.345	-0.115	0.975	0.190	-0.181	0.172	0.024	0.113	0.114	0.161	0.045	0.089	0.462	-0.018
-0.076	1.038	0.187	-0.117	0.976	0.183	-0.339	0.010	0.078	-0.024	0.058	0.010	0.094	0.035	0.306	-0.064
-0.041	1.072	0.254	-0.114	0.977	0.182	-0.182	0.723	0.005	0.008	0.092	0.078	0.059	0.071	0.374	-0.060
-0.360	1.045	0.148	-0.117	0.978	0.173	-0.422	-0.296	0.041	-0.308	0.064	-0.019	0.379	0.044	0.268	-0.072
-0.057	0.983	0.223	-0.117	0.980	0.162	-0.551	0.170	0.039	-0.005	0.000	0.066	0.077	0.018	0.343	-0.082
-0.045	1.026	0.199	-0.113	0.981	0.155	-0.422	0.323	-0.133	0.003	0.041	0.050	0.066	0.025	0.321	-0.069
-0.187	1.034	-0.018	-0.115	0.983	0.141	-0.640	-0.395	0.024	-0.137	0.047	-0.153	0.208	0.033	0.107	-0.033
0.051	1.018	0.258	-0.114	0.985	0.130	-0.554	-0.026	-0.025	0.101	0.030	0.134	0.030	0.018	0.386	-0.034
-0.160	1.003	0.092	-0.113	0.986	0.120	-0.516	-0.026	-0.056	-0.112	0.012	-0.021	0.181	0.004	0.221	-0.047
-0.122	1.130	0.002	-0.111	0.988	0.106	-0.679	-0.047	-0.086	-0.075	0.138	-0.098	0.144	0.132	0.133	-0.028
-0.126	1.111	0.100	-0.110	0.990	0.092	-0.678	-0.453	-0.082	-0.079	0.117	0.015	0.149	0.113	0.233	-0.035
-0.014	1.080	0.089	-0.109	0.991	0.076	-0.777	-0.111	-0.057	0.031	0.085	0.019	0.038	0.083	0.222	-0.013
-0.026	1.068	0.065	-0.106	0.992	0.064	-0.608	-0.141	-0.180	0.016	0.072	0.007	0.050	0.073	0.200	-0.023
0.036	1.061	0.207	-0.101	0.993	0.054	-0.516	0.173	-0.210	0.073	0.063	0.159	0.011	0.065	0.344	-0.005
-0.137	0.995	0.006	-0.102	0.994	0.035	-0.964	-0.317	0.032	-0.099	-0.003	-0.022	0.162	0.001	0.145	-0.022
-0.037	1.103	-0.026	-0.099	0.995	0.020	-0.701	-0.181	-0.155	-0.002	0.104	-0.039	0.063	0.109	0.114	-0.033
-0.091	1.038	0.029	-0.095	0.995	0.003	-0.832	-0.420	-0.171	-0.059	0.038	0.033	0.119	0.045	0.170	-0.038
-0.030	1.092	0.100	-0.090	0.996	-0.012	-0.778	-0.027	-0.260	-0.003	0.092	0.119	0.058	0.099	0.243	-0.044
0.005	1.045	0.065	-0.088	0.996	-0.030	-0.937	0.200	-0.106	0.029	0.046	0.102	0.024	0.054	0.209	-0.066
-0.118	1.041	0.029	-0.085	0.995	-0.050	-0.977	-0.182	-0.133	-0.096	0.042	0.086	0.147	0.051	0.175	-0.071
-0.126	1.092	-0.073	-0.083	0.994	-0.067	-0.881	0.029	-0.096	-0.106	0.093	0.001	0.155	0.102	0.074	-0.070
-0.087	0.972	-0.014	-0.080	0.993	-0.087	-1.020	-0.016	-0.140	-0.070	-0.025	0.080	0.116	0.016	0.135	-0.077
-0.057	1.034	-0.120	-0.075	0.992	-0.105	-0.839	-0.245	-0.225	-0.044	0.038	-0.010	0.086	0.047	0.029	-0.066
-0.045	1.049	-0.112	-0.070	0.990	-0.122	-0.900	0.083	-0.267	-0.038	0.055	0.016	0.075	0.064	0.039	-0.058
-0.022	1.010	0.002	-0.067	0.987	-0.143	-1.052	0.023	-0.136	-0.017	0.019	0.151	0.052	0.026	0.154	-0.057
-0.030	1.034	-0.081	-0.061	0.985	-0.161	-0.942	0.072	-0.319	-0.031	0.044	0.086	0.061	0.050	0.072	-0.071
-0.107	0.922	-0.242	-0.057	0.982	-0.180	-0.989	0.133	-0.217	-0.111	-0.064	-0.056	0.138	0.061	0.088	-0.078
-0.095	0.964	-0.168	-0.053	0.979	-0.199	-0.959	-0.179	-0.204	-0.104	-0.019	0.038	0.127	0.018	0.012	-0.082
-0.057	0.999	-0.187	-0.049	0.976	-0.214	-0.768	-0.002	-0.196	-0.069	0.019	0.033	0.089	0.018	0.031	-0.079
-0.049	0.991	-0.164	-0.046	0.972	-0.231	-0.872	-0.059	-0.159	-0.065	0.015	0.073	0.081	0.012	0.006	-0.068
0.032	0.987	-0.085	-0.042	0.968	-0.246	-0.798	0.193	-0.254	0.012	0.015	0.167	0.002	0.009	0.072	-0.066
-0.018	0.991	-0.302	-0.035	0.965	-0.259	-0.682	0.020	-0.323	-0.044	0.022	-0.037	0.052	0.013	0.143	-0.057
-0.049	0.949	-0.211	-0.029	0.961	-0.275	-0.855	-0.066	-0.312	-0.081	-0.016	0.070	0.084	0.029	0.053	-0.043
0.017	0.953	-0.262	-0.026	0.956	-0.291	-0.812	0.299	-0.246	-0.019	-0.008	0.034	0.019	0.025	0.103	-0.047
0.059	0.937	-0.203	-0.023	0.952	-0.304	-0.730	0.598	-0.324	0.021	-0.019	0.106	0.023	0.040	0.044	-0.050
-0.041	0.918	-0.365	-0.018	0.949	-0.314	-0.499	0.185	-0.318	-0.084	-0.036	-0.046	0.077	0.059	0.204	-0.040
0.005	0.968	-0.313	-0.014	0.946	-0.323	-0.517	0.124	-0.284	-0.042	0.018	0.015	0.031	0.008	0.153	-0.041
0.051	0.918	-0.191	-0.011	0.944	-0.330	-0.347	0.323	-0.247	0.001	-0.030	0.143	0.015	0.059	0.031	-0.056
0.047	0.945	-0.246	-0.010	0.941	-0.337	-0.409	0.668	-0.251	-0.003	-0.001	0.096	0.011	0.032	0.085	-0.062
-0.068	0.906	-0.404	-0.009	0.939	-0.343	-0.319	0.194	-0.171	-0.120	-0.037	-0.056	0.105	0.070	0.243	-0.081
0.005	0.895	-0.203	-0.008	0.939	-0.345	-0.130	0.606	-0.255	-0.047	-0.048	0.147	0.032	0.082	0.043	-0.085
-0.080	0.821	-0.302	-0.007	0.937	-0.350	-0.254	0.271	-0.148	-0.132	-0.120	0.053	0.117	0.155	0.141	-0.092
0.013	0.902	-0.278	-0.004	0.937	-0.348	0.065	0.252	-0.289	-0.044	-0.039	0.075	0.025	0.074	0.118	-0.092
0.001	0.868	-0.286	-0.005	0.939	-0.344	0.213	0.560	-0.112	-0.053	-0.076	0.063	0.036	0.109	0.126	-0.076
-0.014	0.879	-0.258	-0.006	0.940	-0.341	0.135	0.442	-0.132	-0.068	-0.065	0.088	0.052	0.098	0.098	-0.052
0.047	0.995	-0.313	-0.006	0.943	-0.334	0.398	0.649	-0.203	-0.006	0.048	0.025	0.010	0.018	0.154	-0.084
0.051	0.960	-0.274	-0.007	0.944	-0.329	0.267	-0.014	0.059	-0.001	0.012	0.059	0.013	0.018	0.116	-0.078
-0.145	0.840	-0.199	-0.009	0.947	-0.322	0.355	0.442	-0.070	-0.195	-0.111	0.127	0.183	0.138	0.041	-0.071
0.040	0.929	-0.215	-0.008	0.951	-0.308	0.682	-0.016	-0.059	-0.011	-0.026	0.098	0.002	0.050	0.057	-0.075
0.017	0.871	-0.235	-0.008	0.955	-0.295	0.683	0.401	-0.121	-0.034	-0.088	0.066	0.021	0.108	0.078	-0.088
0.059	0.945	-0.152	-0.008	0.960	-0.279	0.850	0.343	-0.063	0.009	-0.020	0.132	0.021	0.035	0.004	-0.053
-0.010	0.956	-0.172	-0.009	0.965	-0.261	0.884	0.480	-0.078	-0.059	-0.013	0.095	0.049	0.024	0.016	-0.052
0.047	0.941	-0.112	-0.010	0.970	-0.243	0.928	0.342	-0.045	-0.000	-0.033	0.136	0.009	0.040	0.042	-0.067
0.047	0.941	-0.112	-0.011	0.975	-0.223	0.991	0.569	-0.102	0.001	-0.038	0.117	0.009	0.041	0.042	-0.071
-0.057	0.941	-0.112	-0.013	0.978	-0.208	0.780	0.164	0.054	-0.101	-0.041	0.102	0.095	0.041	0.041	-0.083
0.040	1.084	-0.034	-0.016	0.982	-0.189	0.926	0.715	0.061	-0.001	0.098	0.162	0.002	0.102	0.120	-0.096
-0.095	1.022	-0.105	-0.020	0.985	-0.170	0.927	0.313	0.100	-0.133	0.032	0.073	0.133	0.039	0.048	-0.109
-0.033	1.030	-0.010	-0.023	0.988	-0.153	0.844	0.650	0.050	-0.068	0.037	0.150	0.072	0.046	0.142	-0.113
-0.045	1.096	-0.042	-0.027	0.990	-0.135	0.866	0.485	0.131	-0.076	0.100	0.102	0.084	0.112	0.110	-0.121
-0.110	1.041	-0.081	-0.029	0.992	-0.121	0.697	0.371	0.044	-0.140	0.045	0.049	0.150	0.057	0.070	-0.102
-0.049	1.053	-0.038	-0.030	0.994	-0.106	0.724	0.336	0.034	-0.077	0.055	0.078	0.088	0.069	0.113	-0.082
0.013	0.995	0.018	-0.034	0.995	-0.094	0.590	0.439	0.132	-0.013	-0.004	0.121	0.027	0.010	0.168	-0.072
-0.014	1.096	-0.172	-0.036	0.996	-0.087	0.333	0.742	0.053	-0.038	0.096	-0.075	0.054	0.111	0.021	-0.057
-0.091	1.184	-0.242	-0.036	0.996	-0.083	0.172	0.856	-0.096	-0.115	0.184	-0.149	0.131	0.199	0.092	-0.057
-0.103	1.126	-0.235	-0.034	0.996	-0.078	0.237	0.756	-0.166	-0.129	0.126	-0.145	0.144	0.141	0.085	-0.105
-0.149	1.065	-0.286	-0.032	0.997	-0.075	0.170	0.791	-0.166	-0.177	0.064	-0.199	0.189	0.079	0.135	-0.187
-0.407	1.068	-0.396	-0.032	0.997	-0.072	0.226	0.130	-0.070	-0.435	0.067	-0.313	0.446	0.083	0.245	-0.231
-0.484	0.995	-0.235	-0.031	0.997	-0.064	0.390	-0.220	-0.085	-0.513	-0.007	-0.158	0.523	0.009	0.082	-0.224
-0.330	0.941	-0.246	-0.030	0.998	-0.058	0.366	-0.768	-0.083	-0.361	-0.061	-0.176	0.368	0.045	0.094	-0.177
-0.103	0.999	-0.329	-0.028	0.998	-0.054	0.270	-0.636	-0.071	-0.136	-0.004	-0.263	0.141	0.014	0.178	-0.101
0.082	0.960	-0.337	-0.028	0.999	-0.045	0.486	-0.549	0.044	0.049	-0.043	-0.279	0.042	0.024	0.187	0.059
0.070	0.976	-0.207	-0.028	0.999	-0.037	0.473	-0.945	0.066	0.037	-0.027	-0.157	0.029	0.008	0.058	0.212
0.390	0.991	-0.195	-0.029	0.999	-0.030	0.423	-0.848	0.153	0.358	-0.012	-0.153	0.347	0.007	0.045	0.312
0.470	1.014	-0.294	-0.030	0.999	-0.021	0.486	-0.614	0.108	0.439	0.011	-0.260	0.425	0.030	0.143	0.420
0.386	1.072	-0.424	-0.029	1.000	-0.011	0.591	-1.139	0.071	0.354	0.069	-0.399	0.338	0.088	0.274	0.534
0.613	1.049	-0.451	-0.028	1.000	-0.006	0.351	-1.067	0.051	0.580	0.046	-0.432	0.564	0.065	0.301	0.597
0.601	0.937	-0.416	-0.030	1.000	-0.007	0.054	-0.825	0.165	0.570	-0.066	-0.396	0.551	0.047	0.265	0.611
0.640	0.806	-0.428	-0.031	0.999	-0.006	0.137	-0.860	0.187	0.610	-0.198	-0.408	0.588	0.178	0.276	0.631
0.513	0.941	-0.365	-0.033	0.999	-0.004	0.169	-0.371	0.141	0.485	-0.062	-0.347	0.460	0.041	0.213	0.589
0.513	0.941	-0.365	-0.032	0.999	-0.008	-0.162	-0.266	0.061	0.484	-0.062	-0.342	0.459	0.040	0.213	0.529
0.482	1.049	-0.168	-0.032	0.999	-0.009	0.007	-0.382	0.092	0.454	0.046	-0.144	0.428	0.069	0.015	0.449
0.386	1.177	-0.120	-0.033	0.999	-0.013	-0.170	-0.334	0.099	0.358	0.173	-0.093	0.333	0.197	0.032	0.369
0.405	1.181	0.112	-0.029	0.999	-0.017	-0.233	0.111	-0.154	0.373	0.177	0.144	0.353	0.200	0.265	0.283
0.232	1.173	0.014	-0.027	0.999	-0.020	-0.191	0.555	-0.049	0.198	0.169	0.049	0.180	0.191	0.166	0.196
0.190	1.111	0.002	-0.028	0.999	-0.030	-0.478	0.252	0.052	0.157	0.108	0.047	0.138	0.127	0.153	0.132
0.074	1.010	-0.026	-0.029	0.999	-0.039	-0.448	0.024	0.098	0.043	0.007	0.028	0.022	0.026	0.124	0.069
0.055	1.119	-0.116	-0.030	0.998	-0.049	-0.493	0.095	0.046	0.025	0.116	-0.052	0.004	0.134	0.032	0.047
-0.049	1.088	-0.227	-0.032	0.998	-0.060	-0.547	-0.018	0.083	-0.077	0.085	-0.151	0.099	0.103	0.079	-0.017
0.113	1.099	-0.042	-0.029	0.997	-0.075	-0.757	0.406	-0.135	0.082	0.098	0.049	0.064	0.115	0.108	-0.030
-0.187	1.142	-0.128	-0.027	0.996	-0.090	-0.749	-0.176	-0.125	-0.220	0.141	-0.022	0.235	0.158	0.022	-0.078
-0.014	1.007	-0.152	-0.026	0.994	-0.109	-0.956	0.274	-0.047	-0.048	0.008	-0.027	0.063	0.023	0.001	-0.079
-0.176	1.007	-0.140	-0.024	0.991	-0.128	-0.965	-0.264	-0.082	-0.211	0.010	0.004	0.224	0.023	0.011	-0.139
0.009	1.018	-0.148	-0.025	0.989	-0.145	-0.846	0.197	-0.013	-0.026	0.024	0.013	0.039	0.034	0.005	-0.115
-0.268	0.999	-0.286	-0.025	0.986	-0.165	-1.014	-0.122	0.015	-0.302	0.007	-0.104	0.315	0.015	0.132	-0.122
-0.041	1.061	-0.187	-0.022	0.983	-0.181	-0.793	-0.285	-0.140	-0.079	0.072	0.010	0.087	0.077	0.032	-0.091
0.013	1.041	-0.085	-0.019	0.980	-0.199	-0.930	-0.323	-0.089	-0.028	0.056	0.131	0.033	0.057	0.071	-0.100
0.028	1.041	-0.160	-0.016	0.976	-0.218	-0.962	-0.083	-0.089	-0.014	0.060	0.074	0.019	0.056	0.004	-0.088
-0.030	0.987	-0.227	-0.016	0.972	-0.236	-0.940	-0.138	-0.010	-0.072	0.010	0.026	0.077	0.002	0.071	-0.082
-0.110	1.049	-0.152	-0.013	0.968	-0.251	-0.813	0.143	-0.191	-0.155	0.076	0.116	0.159	0.063	0.004	-0.092
0.017	1.018	-0.239	-0.009	0.962	-0.272	-1.056	-0.105	-0.151	-0.032	0.050	0.049	0.033	0.033	0.083	-0.107
-0.072	0.933	-0.294	-0.005	0.957	-0.289	-0.910	0.000	-0.210	-0.124	-0.030	0.011	0.121	0.052	0.137	-0.118
-0.068	0.933	-0.321	-0.001	0.951	-0.310	-1.117	-0.358	-0.156	-0.124	-0.023	0.005	0.117	0.052	0.164	-0.074
-0.118	0.875	-0.443	0.004	0.944	-0.330	-1.030	-0.155	-0.184	-0.178	-0.075	-0.097	0.167	0.110	0.284	-0.077
0.140	0.960	-0.282	0.009	0.938	-0.346	-0.868	0.039	-0.295	0.074	0.016	0.080	0.089	0.025	0.122	-0.067
0.020	0.995	-0.321	0.014	0.932	-0.362	-0.862	-0.118	-0.187	-0.049	0.057	0.057	0.030	0.010	0.160	-0.062
0.005	1.026	-0.376	0.015	0.926	-0.378	-0.817	0.222	-0.187	-0.066	0.094	0.017	0.046	0.040	0.214	-0.029
-0.018	0.995	-0.400	0.021	0.920	-0.392	-0.803	-0.256	-0.226	-0.095	0.069	0.008	0.070	0.009	0.238	-0.064
0.074	0.968	-0.542	0.025	0.913	-0.407	-0.808	0.019	-0.208	-0.006	0.049	-0.119	0.023	0.018	0.377	-0.065
-0.030	0.821	-0.357	0.033	0.906	-0.422	-0.799	-0.360	-0.246	-0.117	-0.091	0.080	0.082	0.165	0.191	-0.052
0.036	0.910	-0.400	0.038	0.901	-0.432	-0.603	-0.147	-0.242	-0.057	0.003	0.048	0.017	0.076	0.233	-0.060
0.078	0.906	-0.514	0.042	0.893	-0.448	-0.860	0.045	-0.243	-0.019	0.007	-0.051	0.025	0.079	0.346	-0.057
0.009	0.910	-0.341	0.048	0.886	-0.460	-0.729	-0.078	-0.312	-0.094	0.018	0.135	0.045	0.075	0.171	-0.065
0.167	0.875	-0.471	0.050	0.878	-0.476	-0.843	0.405	-0.269	0.062	-0.009	0.020	0.113	0.109	0.300	-0.073
-0.076	0.902	-0.491	0.055	0.870	-0.489	-0.790	-0.150	-0.258	-0.185	0.026	0.014	0.129	0.082	0.318	-0.085
-0.007	0.779	-0.526	0.063	0.866	-0.496	-0.423	-0.382	-0.226	-0.123	-0.093	-0.014	0.061	0.206	0.352	-0.075
0.093	0.871	-0.408	0.062	0.860	-0.506	-0.529	0.539	-0.249	-0.022	0.005	0.114	0.039	0.112	0.233	-0.088
0.051	0.802	-0.475	0.065	0.855	-0.514	-0.476	-0.035	-0.175	-0.068	-0.059	0.055	0.004	0.182	0.298	-0.062
0.093	0.879	-0.562	0.068	0.851	-0.520	-0.353	0.082	-0.202	-0.028	0.022	-0.025	0.039	0.104	0.383	-0.048
0.090	0.821	-0.510	0.072	0.848	-0.525	-0.273	-0.025	-0.216	-0.036	-0.033	0.031	0.035	0.161	0.330	-0.058
0.113	0.802	-0.463	0.072	0.846	-0.528	-0.139	0.386	-0.276	-0.013	-0.050	0.081	0.057	0.180	0.280	-0.065
0.009	0.783	-0.558	0.078	0.844	-0.530	-0.152	-0.024	-0.296	-0.122	-0.068	-0.011	0.048	0.199	0.374	-0.074
0.009	0.755	-0.542	0.079	0.842	-0.534	-0.195	-0.028	-0.105	-0.124	-0.092	0.009	0.048	0.225	0.355	-0.100
0.090	0.755	-0.491	0.080	0.841	-0.536	-0.090	0.136	-0.121	-0.044	-0.091	0.062	0.032	0.225	0.303	-0.095
-0.076	0.763	-0.617	0.081	0.840	-0.536	0.009	0.027	-0.131	-0.210	-0.083	-0.064	0.133	0.216	0.427	-0.093
0.128	0.771	-0.510	0.080	0.842	-0.533	0.190	0.230	-0.063	-0.005	-0.077	0.039	0.070	0.208	0.319	-0.090
0.043	0.829	-0.510	0.080	0.843	-0.532	0.101	0.334	-0.210	-0.090	-0.020	0.038	0.015	0.150	0.317	-0.074
0.013	0.821	-0.566	0.083	0.846	-0.526	0.350	-0.071	-0.163	-0.124	-0.031	-0.023	0.046	0.157	0.371	-0.069
0.167	0.825	-0.514	0.084	0.850	-0.521	0.331	0.182	-0.124	0.030	-0.030	0.023	0.108	0.153	0.317	-0.072
-0.030	0.755	-0.558	0.084	0.854	-0.514	0.433	0.109	-0.119	-0.167	-0.104	-0.027	0.089	0.222	0.359	-0.065
0.105	0.775	-0.499	0.083	0.858	-0.506	0.459	0.151	-0.007	-0.031	-0.090	0.024	0.045	0.202	0.298	-0.062
0.105	0.779	-0.416	0.081	0.864	-0.497	0.543	0.416	-0.122	-0.028	-0.091	0.098	0.045	0.197	0.213	-0.074
0.055	0.779	-0.443	0.080	0.870	-0.487	0.641	0.306	-0.098	-0.077	-0.098	0.060	0.005	0.197	0.239	-0.052
0.109	0.871	-0.432	0.078	0.876	-0.476	0.619	0.219	-0.011	-0.021	-0.011	0.062	0.048	0.103	0.226	-0.048
0.109	0.871	-0.432	0.078	0.882	-0.465	0.668	0.172	-0.075	-0.021	-0.017	0.050	0.048	0.103	0.225	-0.060
0.120	0.860	-0.436	0.075	0.889	-0.451	0.793	0.202	0.062	-0.006	-0.036	0.033	0.059	0.113	0.227	-0.027
-0.037	0.883	-0.558	0.076	0.897	-0.436	0.820	-0.074	-0.042	-0.164	-0.020	-0.103	0.098	0.090	0.348	-0.040
0.232	0.860	-0.373	0.075	0.904	-0.420	0.936	0.430	-0.128	0.106	-0.051	0.066	0.171	0.112	0.161	-0.030
0.001	0.860	-0.447	0.075	0.913	-0.402	1.031	0.079	-0.063	-0.124	-0.060	-0.027	0.060	0.111	0.234	-0.041
0.147	0.929	-0.373	0.073	0.920	-0.385	0.930	0.505	-0.090	0.024	0.003	0.031	0.086	0.041	0.157	-0.025
0.043	0.864	-0.384	0.073	0.928	-0.366	1.081	0.220	-0.054	-0.079	-0.071	-0.000	0.019	0.105	0.168	-0.072
0.124	0.852	-0.246	0.069	0.935	-0.347	1.067	0.538	-0.016	0.005	-0.090	0.119	0.061	0.116	0.028	-0.057
-0.080	0.941	-0.416	0.068	0.942	-0.328	0.994	-0.081	0.061	-0.198	-0.008	-0.069	0.143	0.027	0.196	-0.085
0.124	0.914	-0.215	0.068	0.951	-0.302	1.341	0.066	-0.028	0.006	-0.044	0.107	0.060	0.053	0.007	-0.080
-0.003	0.956	-0.239	0.066	0.958	-0.279	1.235	0.174	0.059	-0.119	-0.009	0.060	0.067	0.009	0.015	-0.084
0.024	0.949	-0.388	0.065	0.965	-0.255	1.268	0.170	-0.012	-0.092	-0.023	-0.113	0.041	0.016	0.164	-0.068
0.082	0.976	-0.172	0.065	0.972	-0.226	1.532	0.215	-0.039	-0.034	-0.003	0.074	0.017	0.012	0.054	-0.073
0.070	1.007	-0.116	0.063	0.978	-0.200	1.308	0.196	0.040	-0.044	0.023	0.104	0.005	0.045	0.111	-0.057
0.059	0.999	-0.175	0.062	0.982	-0.177	1.212	0.326	0.014	-0.055	0.010	0.022	0.008	0.038	0.054	-0.067
0.047	1.030	-0.207	0.063	0.988	-0.143	1.703	0.020	-0.055	-0.068	0.036	-0.043	0.020	0.070	0.024	-0.076
0.032	0.995	-0.077	0.062	0.991	-0.115	1.442	0.345	0.004	-0.082	-0.002	0.059	0.035	0.036	0.155	-0.072
0.024	0.999	-0.042	0.060	0.994	-0.089	1.304	0.205	0.080	-0.088	-0.001	0.069	0.042	0.041	0.193	-0.076
0.047	1.038	-0.097	0.059	0.996	-0.063	1.330	0.321	0.022	-0.064	0.035	-0.012	0.020	0.081	0.140	-0.064
0.013	1.068	-0.097	0.057	0.998	-0.037	1.331	0.175	0.085	-0.097	0.065	-0.038	0.055	0.112	0.141	-0.058
0.147	1.099	0.045	0.055	0.998	-0.013	1.234	0.232	0.100	0.039	0.095	0.079	0.080	0.144	0.285	-0.060
0.055	1.061	0.041	0.055	0.998	0.013	1.281	0.066	-0.010	-0.054	0.056	0.049	0.013	0.106	0.283	-0.060
-0.018	1.068	0.006	0.054	0.998	0.038	1.283	0.174	0.041	-0.126	0.064	-0.012	0.086	0.116	0.250	-0.058
0.055	1.123	0.053	0.054	0.997	0.058	1.016	0.259	0.007	-0.053	0.119	0.015	0.012	0.171	0.299	-0.078
0.051	1.096	0.096	0.055	0.996	0.075	0.872	0.312	0.004	-0.057	0.093	0.041	0.016	0.145	0.345	-0.081
0.020	1.080	0.112	0.054	0.994	0.097	1.128	0.137	0.019	-0.088	0.079	0.034	0.047	0.131	0.363	-0.075
-0.014	1.099	0.002	0.053	0.992	0.118	1.062	0.128	0.056	-0.121	0.101	-0.097	0.082	0.152	0.254	-0.074
0.055	1.123	0.211	0.054	0.990	0.131	0.680	0.427	0.016	-0.052	0.126	0.099	0.013	0.176	0.465	-0.080
0.082	1.130	0.203	0.053	0.988	0.143	0.610	0.191	0.098	-0.024	0.135	0.079	0.014	0.184	0.459	-0.073
-0.014	1.092	0.096	0.053	0.986	0.155	0.633	0.198	0.004	-0.120	0.098	-0.039	0.082	0.147	0.355	-0.074
0.028	1.103	0.100	0.053	0.985	0.164	0.476	0.422	0.034	-0.078	0.111	-0.044	0.040	0.160	0.359	-0.079
-0.018	1.072	0.057	0.057	0.984	0.170	0.357	0.661	-0.082	-0.128	0.081	-0.094	0.086	0.130	0.317	-0.085
-0.041	1.165	0.041	0.063	0.983	0.175	0.312	0.715	-0.186	-0.156	0.174	-0.114	0.110	0.224	0.302	-0.098
-0.041	1.130	-0.042	0.067	0.981	0.181	0.430	0.755	-0.102	-0.160	0.141	-0.204	0.112	0.190	0.220	-0.148
-0.153	1.130	-0.097	0.069	0.980	0.186	0.319	0.551	-0.032	-0.273	0.141	-0.264	0.226	0.190	0.165	-0.190
-0.268	1.068	0.041	0.066	0.979	0.193	0.366	-0.063	0.117	-0.384	0.080	-0.133	0.343	0.129	0.304	-0.190
-0.230	1.014	0.120	0.062	0.978	0.199	0.306	-0.511	0.054	-0.341	0.026	-0.060	0.304	0.075	0.383	-0.147
-0.057	1.003	0.053	0.060	0.978	0.198	-0.076	-0.501	-0.011	-0.164	0.013	-0.126	0.131	0.064	0.317	-0.103
0.163	0.972	-0.097	0.062	0.979	0.195	-0.126	-0.027	-0.114	0.053	-0.019	-0.272	0.090	0.033	0.169	0.001
0.090	0.941	-0.034	0.059	0.978	0.201	0.329	-0.577	0.023	-0.016	-0.050	-0.216	0.020	0.003	0.234	0.134
0.255	0.964	-0.002	0.054	0.976	0.210	0.475	-0.571	0.192	0.156	-0.025	-0.193	0.188	0.027	0.268	0.232
0.409	1.014	-0.038	0.047	0.975	0.219	0.471	-0.317	0.342	0.317	0.026	-0.238	0.345	0.079	0.233	0.293
0.367	1.030	-0.164	0.039	0.973	0.226	0.351	-0.820	0.267	0.283	0.042	-0.371	0.308	0.095	0.108	0.415
0.428	0.941	-0.148	0.031	0.973	0.229	0.194	-1.092	0.211	0.352	-0.046	-0.359	0.374	0.007	0.123	0.509
0.663	0.925	-0.152	0.029	0.972	0.232	0.159	-0.956	-0.002	0.590	-0.061	-0.365	0.612	0.009	0.120	0.585
0.663	0.802	-0.187	0.028	0.972	0.234	0.148	-1.064	-0.095	0.592	-0.184	-0.402	0.615	0.132	0.085	0.633
0.759	0.798	-0.124	0.025	0.971	0.238	0.230	-0.810	0.023	0.691	-0.187	-0.342	0.714	0.136	0.150	0.651
0.594	0.759	-0.187	0.021	0.971	0.239	0.102	-0.890	0.119	0.532	-0.226	-0.405	0.550	0.174	0.089	0.606
0.517	0.825	-0.116	0.018	0.970	0.242	0.176	-0.613	0.076	0.458	-0.160	-0.336	0.474	0.108	0.161	0.554
0.428	0.929	-0.073	0.015	0.970	0.243	0.096	-0.259	0.162	0.374	-0.056	-0.292	0.386	0.003	0.208	0.478
0.440	1.041	0.045	0.011	0.970	0.242	-0.017	-0.549	0.113	0.389	0.056	-0.172	0.396	0.111	0.330	0.409
0.401	1.204	0.065	0.011	0.971	0.240	-0.085	-0.396	-0.022	0.351	0.217	-0.149	0.356	0.274	0.353	0.320
0.359	1.157	0.215	0.011	0.972	0.236	-0.205	-0.276	-0.042	0.309	0.169	0.007	0.312	0.229	0.506	0.249
0.197	1.161	0.337	0.013	0.974	0.225	-0.563	0.129	-0.014	0.146	0.170	0.142	0.148	0.234	0.631	0.154
0.197	1.161	0.337	0.011	0.976	0.219	-0.351	-0.377	0.047	0.149	0.169	0.150	0.146	0.236	0.632	0.086
-0.041	1.096	0.116	0.007	0.978	0.208	-0.519	-0.161	0.138	-0.086	0.100	-0.059	0.094	0.171	0.414	0.002
0.140	1.092	0.317	0.007	0.981	0.196	-0.653	0.214	0.071	0.095	0.094	0.157	0.083	0.169	0.617	-0.033
-0.083	1.084	0.211	0.004	0.984	0.178	-0.898	-0.002	0.150	-0.125	0.083	0.069	0.141	0.161	0.512	-0.081
-0.022	1.038	0.215	0.003	0.987	0.161	-0.885	0.312	0.081	-0.063	0.033	0.092	0.082	0.114	0.517	-0.112
-0.126	1.061	0.104	0.003	0.989	0.145	-0.795	0.208	-0.002	-0.167	0.054	-0.001	0.188	0.137	0.407	-0.152
-0.183	1.072	0.108	0.002	0.992	0.126	-0.958	0.301	0.081	-0.224	0.062	0.023	0.247	0.149	0.411	-0.163
-0.149	1.003	0.045	0.000	0.994	0.112	-0.664	-0.008	0.081	-0.188	-0.009	-0.026	0.214	0.079	0.348	-0.164
-0.176	1.072	0.041	-0.002	0.995	0.097	-0.737	-0.464	0.016	-0.214	0.059	-0.015	0.240	0.149	0.345	-0.150
-0.003	1.057	0.219	-0.002	0.996	0.084	-0.690	-0.096	-0.012	-0.041	0.042	0.177	0.066	0.134	0.523	-0.101
-0.010	0.987	0.140	-0.004	0.998	0.064	-0.993	-0.684	0.053	-0.046	-0.029	0.119	0.074	0.064	0.444	-0.079
0.109	1.053	0.092	0.001	0.999	0.046	-0.916	0.376	-0.181	0.068	0.036	0.091	0.045	0.130	0.397	-0.059
0.055	1.007	0.179	0.004	1.000	0.031	-0.811	0.363	-0.138	0.012	-0.011	0.194	0.008	0.083	0.484	-0.070
-0.053	1.049	-0.026	0.006	1.000	0.016	-0.736	-0.183	-0.141	-0.100	0.031	0.003	0.116	0.125	0.279	-0.081
-0.080	1.030	0.061	0.007	1.000	-0.004	-0.998	0.131	-0.042	-0.125	0.012	0.113	0.143	0.106	0.365	-0.104
-0.107	1.045	-0.069	0.008	1.000	-0.022	-0.907	-0.146	-0.077	-0.152	0.027	0.002	0.170	0.121	0.234	-0.113
-0.026	0.953	-0.057	0.008	0.999	-0.044	-1.102	-0.495	0.005	-0.071	-0.064	0.036	0.088	0.028	0.245	-0.104
-0.026	1.080	-0.014	0.013	0.998	-0.062	-0.905	-0.038	-0.267	-0.077	0.064	0.097	0.087	0.155	0.288	-0.089
0.043	1.076	-0.034	0.020	0.997	-0.080	-0.884	0.034	-0.318	-0.014	0.061	0.094	0.018	0.152	0.268	-0.083
0.036	1.080	0.018	0.024	0.995	-0.097	-0.897	-0.116	-0.202	-0.026	0.067	0.162	0.025	0.156	0.318	-0.085
-0.087	1.034	-0.242	0.028	0.993	-0.116	-0.922	-0.063	-0.200	-0.153	0.022	-0.079	0.148	0.109	0.057	-0.098
0.013	1.084	-0.085	0.032	0.991	-0.134	-0.920	-0.243	-0.180	-0.056	0.075	0.096	0.047	0.159	0.215	-0.104
-0.114	1.034	-0.203	0.037	0.988	-0.149	-0.800	-0.273	-0.242	-0.188	0.027	-0.007	0.174	0.108	0.095	-0.092
-0.007	1.080	-0.231	0.040	0.985	-0.170	-1.047	-0.063	-0.144	-0.083	0.077	-0.014	0.066	0.153	0.067	-0.083
0.090	0.953	-0.152	0.044	0.981	-0.187	-0.867	-0.091	-0.196	0.009	-0.047	0.081	0.031	0.025	0.145	-0.082
0.036	0.995	-0.175	0.047	0.977	-0.207	-1.014	-0.098	-0.119	-0.047	-0.001	0.078	0.021	0.068	0.121	-0.077
0.036	0.995	-0.175	0.050	0.973	-0.226	-0.992	0.103	-0.175	-0.051	0.003	0.096	0.022	0.067	0.119	-0.090
-0.033	1.049	-0.195	0.053	0.968	-0.244	-0.947	-0.043	-0.186	-0.124	0.062	0.094	0.091	0.120	0.098	-0.100
-0.041	0.953	-0.270	0.056	0.963	-0.265	-1.055	0.093	-0.151	-0.134	-0.029	0.039	0.097	0.023	0.023	-0.108
0.005	0.980	-0.365	0.059	0.957	-0.285	-1.031	-0.133	-0.136	-0.091	0.004	-0.036	0.051	0.049	0.073	-0.111
0.017	0.968	-0.258	0.064	0.951	-0.303	-0.968	-0.124	-0.230	-0.084	-0.002	0.088	0.039	0.037	0.033	-0.103
0.017	0.949	-0.321	0.066	0.944	-0.322	-1.009	0.405	-0.260	-0.086	-0.014	0.044	0.038	0.017	0.031	-0.080
-0.022	0.895	-0.412	0.068	0.937	-0.343	-1.085	0.058	-0.161	-0.127	-0.061	-0.026	0.076	0.038	0.122	-0.087
0.117	0.956	-0.313	0.071	0.930	-0.360	-0.922	-0.001	-0.140	0.009	0.008	0.089	0.063	0.022	0.025	-0.079
-0.026	0.910	-0.483	0.074	0.923	-0.378	-0.972	-0.195	-0.094	-0.137	-0.032	-0.063	0.079	0.025	0.195	-0.092
0.059	0.964	-0.388	0.075	0.916	-0.395	-0.868	0.327	-0.182	-0.053	0.029	0.048	0.006	0.028	0.101	-0.080
-0.068	0.887	-0.479	0.079	0.909	-0.410	-0.819	-0.152	-0.180	-0.184	-0.041	-0.029	0.121	0.051	0.193	-0.101
0.074	0.925	-0.447	0.081	0.900	-0.428	-1.005	0.136	-0.208	-0.044	0.006	0.021	0.022	0.013	0.162	-0.101
-0.007	0.891	-0.443	0.081	0.891	-0.446	-0.978	0.339	-0.175	-0.124	-0.020	0.043	0.058	0.048	0.159	-0.116
0.005	0.871	-0.499	0.082	0.883	-0.462	-0.874	0.166	-0.132	-0.113	-0.031	0.003	0.047	0.068	0.215	-0.093
-0.049	0.864	-0.566	0.083	0.874	-0.478	-0.904	0.057	-0.115	-0.167	-0.029	-0.048	0.100	0.077	0.283	-0.107
0.078	0.902	-0.507	0.085	0.867	-0.490	-0.678	0.157	-0.201	-0.042	0.016	0.022	0.028	0.039	0.224	-0.091
0.013	0.871	-0.487	0.086	0.859	-0.504	-0.793	0.093	-0.138	-0.108	-0.006	0.055	0.036	0.071	0.206	-0.079
0.047	0.833	-0.613	0.087	0.851	-0.518	-0.807	0.106	-0.122	-0.073	-0.036	-0.057	0.001	0.111	0.332	-0.061
0.090	0.875	-0.530	0.090	0.842	-0.532	-0.848	-0.071	-0.120	-0.033	0.015	0.040	0.042	0.069	0.250	-0.070
0.105	0.833	-0.475	0.090	0.833	-0.545	-0.747	0.308	-0.222	-0.017	-0.019	0.108	0.058	0.112	0.195	-0.067
0.020	0.817	-0.609	0.093	0.825	-0.557	-0.713	-0.128	-0.089	-0.103	-0.027	-0.015	0.026	0.128	0.329	-0.085
0.020	0.790	-0.585	0.096	0.817	-0.568	-0.669	0.023	-0.192	-0.105	-0.046	0.020	0.026	0.155	0.306	-0.097
-0.007	0.794	-0.570	0.099	0.811	-0.577	-0.547	-0.014	-0.191	-0.135	-0.035	0.044	0.054	0.151	0.291	-0.090
0.032	0.755	-0.597	0.102	0.804	-0.585	-0.510	0.027	-0.217	-0.099	-0.067	0.025	0.014	0.189	0.318	-0.095
0.117	0.802	-0.613	0.102	0.797	-0.596	-0.610	0.154	-0.166	-0.015	-0.013	0.020	0.070	0.143	0.334	-0.071
0.001	0.725	-0.660	0.104	0.790	-0.604	-0.499	0.086	-0.207	-0.132	-0.083	-0.019	0.044	0.219	0.381	-0.051
0.186	0.740	-0.562	0.108	0.785	-0.610	-0.397	0.012	-0.197	0.049	-0.062	0.086	0.140	0.204	0.282	-0.058
0.120	0.736	-0.574	0.104	0.779	-0.618	-0.447	0.403	-0.078	-0.012	-0.060	0.083	0.075	0.208	0.293	-0.064
0.001	0.701	-0.637	0.105	0.775	-0.623	-0.289	0.018	-0.125	-0.133	-0.091	0.025	0.044	0.242	0.356	-0.061
0.109	0.686	-0.581	0.105	0.772	-0.627	-0.251	0.261	-0.192	-0.025	-0.103	0.084	0.064	0.257	0.300	-0.060
0.051	0.713	-0.613	0.108	0.769	-0.630	-0.170	0.009	-0.227	-0.086	-0.074	0.056	0.006	0.230	0.331	-0.080
0.182	0.725	-0.597	0.105	0.768	-0.632	-0.086	0.504	-0.205	0.048	-0.061	0.074	0.137	0.218	0.315	-0.059
0.036	0.670	-0.526	0.102	0.767	-0.634	-0.073	0.318	-0.087	-0.095	-0.114	0.146	0.010	0.271	0.244	-0.072
0.151	0.674	-0.522	0.097	0.768	-0.633	0.117	0.540	-0.099	0.025	-0.111	0.150	0.106	0.267	0.239	-0.065
0.017	0.636	-0.621	0.098	0.772	-0.628	0.330	0.026	-0.094	-0.110	-0.154	0.046	0.028	0.305	0.337	-0.092
0.078	0.717	-0.605	0.095	0.774	-0.626	0.190	0.456	-0.140	-0.045	-0.075	0.060	0.033	0.224	0.321	-0.093
0.063	0.713	-0.463	0.092	0.777	-0.622	0.299	0.364	-0.117	-0.057	-0.082	0.198	0.018	0.227	0.179	-0.095
-0.010	0.701	-0.585	0.090	0.781	-0.617	0.324	0.144	-0.015	-0.128	-0.098	0.071	0.055	0.238	0.300	-0.092
0.117	0.763	-0.538	0.086	0.788	-0.610	0.495	0.358	-0.043	0.002	-0.042	0.111	0.073	0.175	0.252	-0.115
0.070	0.759	-0.443	0.080	0.794	-0.602	0.557	0.555	-0.034	-0.037	-0.053	0.197	0.027	0.178	0.156	-0.101
-0.057	0.759	-0.538	0.077	0.802	-0.592	0.638	0.217	0.035	-0.160	-0.060	0.093	0.100	0.178	0.250	-0.099
0.109	0.790	-0.443	0.071	0.811	-0.580	0.760	0.475	0.025	0.011	-0.039	0.176	0.066	0.146	0.155	-0.134
-0.003	0.767	-0.471	0.063	0.820	-0.568	0.776	0.650	0.018	-0.093	-0.071	0.136	0.045	0.169	0.181	-0.136
-0.118	0.759	-0.514	0.057	0.829	-0.556	0.789	0.476	-0.018	-0.203	-0.088	0.080	0.160	0.177	0.224	-0.139
-0.007	0.802	-0.491	0.053	0.837	-0.545	0.712	0.325	0.033	-0.086	-0.053	0.092	0.048	0.133	0.199	-0.167
-0.103	0.798	-0.483	0.047	0.845	-0.532	0.757	0.393	0.090	-0.176	-0.065	0.088	0.144	0.137	0.190	-0.140
-0.091	0.794	-0.447	0.043	0.852	-0.522	0.626	0.256	0.031	-0.161	-0.076	0.113	0.133	0.141	0.154	-0.103
0.105	0.860	-0.447	0.039	0.859	-0.511	0.641	0.370	0.054	0.039	-0.017	0.102	0.064	0.075	0.153	-0.123
0.070	0.945	-0.424	0.031	0.865	-0.500	0.641	0.597	0.086	0.013	0.061	0.115	0.030	0.010	0.127	-0.113
-0.153	0.833	-0.455	0.026	0.871	-0.490	0.589	0.424	0.013	-0.205	-0.057	0.073	0.193	0.101	0.158	-0.104
-0.064	0.837	-0.416	0.025	0.878	-0.479	0.631	-0.015	0.090	-0.115	-0.059	0.101	0.104	0.097	0.117	-0.125
-0.087	0.922	-0.451	0.020	0.883	-0.469	0.570	0.455	0.025	-0.133	0.020	0.056	0.126	0.012	0.150	-0.129
-0.053	0.891	-0.455	0.015	0.886	-0.462	0.369	0.380	0.030	-0.094	-0.015	0.046	0.090	0.043	0.152	-0.095
0.009	0.902	-0.424	0.011	0.891	-0.454	0.497	0.548	-0.058	-0.028	-0.008	0.069	0.028	0.030	0.119	-0.084
0.009	0.902	-0.424	0.010	0.896	-0.443	0.576	0.252	-0.037	-0.026	-0.013	0.059	0.027	0.029	0.119	-0.084
-0.030	0.902	-0.388	0.004	0.900	-0.435	0.473	0.531	0.041	-0.059	-0.018	0.086	0.066	0.029	0.083	-0.059
-0.114	0.875	-0.416	0.000	0.904	-0.428	0.383	0.199	0.121	-0.139	-0.048	0.052	0.151	0.056	0.109	-0.079
0.028	0.879	-0.507	-0.006	0.905	-0.425	0.201	0.660	0.034	0.010	-0.046	-0.042	0.009	0.052	0.198	-0.094
-0.183	0.891	-0.570	-0.011	0.907	-0.421	0.211	0.428	0.063	-0.196	-0.036	-0.109	0.220	0.040	0.261	-0.099
-0.199	0.848	-0.664	-0.016	0.908	-0.418	0.209	0.664	-0.096	-0.207	-0.080	-0.206	0.236	0.083	0.355	-0.087
-0.180	0.895	-0.637	-0.019	0.911	-0.411	0.392	0.620	-0.109	-0.184	-0.037	-0.185	0.217	0.037	0.326	-0.155
-0.180	0.798	-0.672	-0.024	0.917	-0.398	0.763	0.735	-0.078	-0.179	-0.140	-0.234	0.216	0.134	0.360	-0.183
-0.384	0.786	-0.526	-0.026	0.922	-0.385	0.695	-0.100	0.096	-0.380	-0.157	-0.100	0.421	0.146	0.213	-0.187
-0.291	0.844	-0.353	-0.027	0.928	-0.372	0.724	-0.461	0.172	-0.287	-0.104	0.061	0.328	0.087	0.039	-0.137
-0.191	0.898	-0.507	-0.027	0.932	-0.363	0.544	-0.471	0.169	-0.187	-0.054	-0.102	0.228	0.032	0.192	-0.114
0.070	0.910	-0.613	-0.027	0.935	-0.353	0.534	-0.103	0.040	0.074	-0.046	-0.218	0.035	0.021	0.298	-0.019
-0.057	0.902	-0.617	-0.027	0.939	-0.344	0.573	-0.664	0.254	-0.052	-0.058	-0.231	0.090	0.029	0.301	0.095
0.101	0.964	-0.538	-0.029	0.944	-0.329	0.812	-0.435	0.270	0.107	-0.001	-0.167	0.069	0.032	0.222	0.209
0.255	1.003	-0.499	-0.028	0.948	-0.316	0.737	-0.606	0.237	0.261	0.033	-0.140	0.224	0.070	0.182	0.280
0.393	1.007	-0.546	-0.025	0.953	-0.303	0.724	-0.581	0.094	0.397	0.033	-0.200	0.363	0.073	0.229	0.381
0.420	0.925	-0.676	-0.020	0.956	-0.294	0.557	-0.606	-0.013	0.418	-0.051	-0.339	0.391	0.009	0.359	0.462
0.470	0.844	-0.656	-0.012	0.957	-0.288	0.367	-0.701	-0.116	0.461	-0.134	-0.325	0.442	0.089	0.340	0.510
0.493	0.798	-0.692	-0.004	0.959	-0.283	0.372	-0.914	-0.115	0.475	-0.182	-0.366	0.466	0.136	0.375	0.522
0.467	0.817	-0.668	0.002	0.962	-0.273	0.563	-1.067	0.112	0.443	-0.165	-0.352	0.439	0.116	0.351	0.514
0.463	0.825	-0.581	0.003	0.964	-0.266	0.439	-0.383	0.087	0.437	-0.160	-0.273	0.437	0.108	0.263	0.494
0.447	0.856	-0.522	0.010	0.967	-0.256	0.564	-0.653	-0.080	0.416	-0.131	-0.224	0.421	0.077	0.204	0.438
0.417	0.891	-0.522	0.013	0.970	-0.244	0.616	-0.170	-0.056	0.382	-0.099	-0.235	0.391	0.042	0.203	0.390
0.282	0.995	-0.455	0.017	0.972	-0.236	0.446	-0.466	-0.064	0.243	0.004	-0.177	0.257	0.063	0.135	0.334
0.355	1.034	-0.254	0.021	0.974	-0.227	0.495	-0.221	-0.074	0.312	0.040	0.014	0.330	0.101	0.067	0.255
0.278	1.061	-0.258	0.019	0.975	-0.223	0.171	0.027	0.122	0.237	0.067	0.006	0.254	0.128	0.063	0.193
0.128	1.022	-0.203	0.019	0.976	-0.218	0.273	-0.005	0.004	0.087	0.027	0.056	0.104	0.090	0.118	0.102
0.190	1.068	-0.203	0.018	0.977	-0.214	0.197	0.022	0.078	0.149	0.072	0.052	0.166	0.136	0.118	0.033
-0.160	1.030	-0.286	0.016	0.978	-0.209	0.251	-0.393	0.167	-0.198	0.033	-0.037	0.185	0.098	0.035	-0.024
-0.060	1.018	-0.321	0.013	0.978	-0.208	0.053	0.147	0.118	-0.095	0.021	-0.073	0.085	0.086	0.000	-0.054
-0.026	1.034	-0.211	0.013	0.978	-0.209	-0.035	0.035	-0.010	-0.060	0.037	0.037	0.050	0.102	0.110	-0.094
-0.083	0.999	-0.302	0.011	0.977	-0.212	-0.156	0.123	0.037	-0.116	0.003	-0.051	0.107	0.067	0.020	-0.074
-0.049	1.068	-0.235	0.012	0.977	-0.214	-0.076	0.165	-0.103	-0.082	0.073	0.017	0.072	0.136	0.088	-0.095
-0.033	1.022	-0.231	0.011	0.977	-0.214	-0.002	0.569	-0.076	-0.064	0.027	0.021	0.056	0.090	0.091	-0.107
-0.168	0.972	-0.274	0.009	0.977	-0.213	0.069	-0.025	0.072	-0.196	-0.024	-0.024	0.191	0.040	0.048	-0.098
-0.095	0.937	-0.195	0.005	0.977	-0.214	-0.069	-0.191	0.271	-0.117	-0.058	0.056	0.118	0.005	0.125	-0.123
0.001	1.007	-0.164	0.001	0.977	-0.215	-0.038	0.268	0.100	-0.017	0.011	0.087	0.022	0.074	0.157	-0.110
-0.233	0.983	-0.321	-0.001	0.976	-0.217	-0.075	-0.184	0.132	-0.248	-0.012	-0.069	0.256	0.051	0.001	-0.096
-0.010	0.972	-0.313	-0.001	0.976	-0.220	-0.134	0.110	-0.046	-0.024	-0.023	-0.058	0.031	0.040	0.006	-0.069
-0.033	1.007	-0.069	-0.004	0.975	-0.220	-0.066	0.155	0.134	-0.043	0.012	0.186	0.054	0.074	0.250	-0.099
-0.026	1.007	-0.373	-0.005	0.974	-0.224	-0.188	0.453	-0.059	-0.033	0.013	-0.113	0.046	0.074	0.055	-0.048
-0.233	0.972	-0.345	-0.005	0.974	-0.228	-0.167	-0.529	0.090	-0.240	-0.021	-0.082	0.253	0.040	0.027	-0.064
0.082	1.022	-0.207	-0.005	0.972	-0.235	-0.379	0.246	-0.030	0.076	0.031	0.064	0.062	0.089	0.109	-0.073
-0.072	1.041	-0.250	-0.004	0.971	-0.238	-0.126	0.170	-0.125	-0.078	0.051	0.023	0.091	0.109	0.065	-0.104
-0.168	0.991	-0.313	-0.005	0.969	-0.245	-0.380	0.176	-0.014	-0.173	0.003	-0.032	0.186	0.058	0.001	-0.058
-0.153	0.953	-0.282	-0.003	0.968	-0.249	-0.202	-0.337	-0.018	-0.159	-0.035	0.004	0.170	0.019	0.032	-0.075
0.074	0.980	-0.207	-0.004	0.967	-0.254	-0.257	0.020	0.015	0.069	-0.006	0.084	0.057	0.046	0.106	-0.079
-0.018	0.976	-0.266	-0.002	0.966	-0.257	-0.172	-0.126	-0.049	-0.025	-0.009	0.029	0.035	0.042	0.046	-0.071
-0.114	0.976	-0.333	-0.002	0.965	-0.262	-0.207	-0.040	-0.020	-0.121	-0.008	-0.034	0.131	0.041	0.022	-0.029
-0.103	1.014	-0.270	-0.003	0.963	-0.269	-0.395	0.087	0.011	-0.108	0.033	0.037	0.119	0.080	0.040	-0.062
0.074	1.034	-0.317	-0.002	0.962	-0.275	-0.288	0.363	-0.110	0.068	0.054	-0.004	0.058	0.099	0.009	-0.053
-0.160	1.003	-0.384	-0.002	0.960	-0.281	-0.317	-0.024	-0.034	-0.167	0.025	-0.065	0.176	0.068	0.077	-0.034
0.024	0.972	-0.329	-0.001	0.957	-0.289	-0.419	-0.043	-0.042	0.016	-0.004	-0.001	0.009	0.036	0.024	-0.014
-0.007	1.003	-0.365	0.002	0.955	-0.296	-0.357	-0.355	-0.034	-0.018	0.029	-0.029	0.020	0.067	0.060	-0.032
-0.007	1.003	-0.365	0.005	0.953	-0.303	-0.354	0.010	-0.164	-0.021	0.032	-0.021	0.020	0.066	0.062	-0.022
-0.033	0.960	-0.424	0.008	0.950	-0.312	-0.461	-0.156	-0.106	-0.051	-0.008	-0.071	0.046	0.023	0.122	-0.035
-0.045	1.026	-0.298	0.008	0.946	-0.325	-0.674	0.179	-0.075	-0.064	0.063	0.068	0.059	0.088	0.002	-0.055
-0.041	0.976	-0.396	0.014	0.944	-0.330	-0.298	-0.488	-0.161	-0.066	0.015	-0.024	0.054	0.037	0.098	-0.063
-0.068	0.933	-0.325	0.016	0.941	-0.338	-0.381	0.146	-0.162	-0.095	-0.025	0.055	0.081	0.006	0.029	-0.060
-0.014	0.933	-0.353	0.018	0.938	-0.346	-0.427	-0.062	-0.132	-0.044	-0.022	0.035	0.027	0.007	0.058	-0.083
0.032	0.956	-0.376	0.020	0.936	-0.351	-0.283	0.478	-0.270	-0.000	0.003	0.018	0.020	0.016	0.083	-0.098
-0.203	0.937	-0.467	0.022	0.932	-0.361	-0.514	-0.090	-0.080	-0.236	-0.013	-0.063	0.214	0.004	0.175	-0.099
-0.076	0.964	-0.341	0.025	0.929	-0.369	-0.447	-0.012	-0.172	-0.113	0.018	0.071	0.087	0.022	0.050	-0.121
-0.053	0.987	-0.333	0.028	0.927	-0.373	-0.213	0.087	-0.227	-0.093	0.043	0.083	0.063	0.045	0.044	-0.123
-0.110	0.949	-0.376	0.036	0.925	-0.378	-0.307	-0.627	-0.191	-0.158	0.006	0.045	0.121	0.005	0.089	-0.106
0.036	0.953	-0.432	0.040	0.921	-0.387	-0.482	-0.019	-0.240	-0.017	0.014	-0.001	0.026	0.008	0.146	-0.080
-0.053	0.956	-0.408	0.048	0.918	-0.394	-0.387	-0.355	-0.286	-0.113	0.021	0.029	0.063	0.012	0.124	-0.057
0.113	0.875	-0.321	0.055	0.915	-0.399	-0.286	-0.352	-0.225	0.046	-0.057	0.121	0.102	0.070	0.039	-0.046
0.105	0.829	-0.357	0.056	0.912	-0.407	-0.416	0.300	-0.184	0.037	-0.100	0.094	0.095	0.117	0.076	-0.036
-0.064	0.798	-0.510	0.060	0.910	-0.411	-0.229	-0.136	-0.174	-0.136	-0.129	-0.055	0.075	0.149	0.232	-0.028
0.128	0.879	-0.416	0.063	0.909	-0.412	-0.017	0.140	-0.187	0.054	-0.047	0.040	0.118	0.069	0.139	-0.041
0.020	0.794	-0.396	0.065	0.908	-0.415	-0.171	0.093	-0.165	-0.055	-0.131	0.063	0.010	0.155	0.122	-0.046
0.001	0.871	-0.483	0.068	0.907	-0.415	0.034	0.074	-0.200	-0.077	-0.053	-0.024	0.008	0.078	0.211	-0.041
0.063	0.817	-0.420	0.068	0.909	-0.411	0.194	0.148	-0.106	-0.016	-0.109	0.036	0.054	0.133	0.150	-0.055
0.028	0.879	-0.349	0.067	0.911	-0.408	0.224	0.273	-0.054	-0.049	-0.049	0.103	0.019	0.073	0.081	-0.047
0.070	0.860	-0.376	0.068	0.912	-0.404	0.233	0.283	-0.161	-0.008	-0.070	0.072	0.062	0.093	0.110	-0.064
0.067	0.941	-0.369	0.068	0.917	-0.392	0.662	0.405	-0.182	-0.011	0.006	0.069	0.058	0.013	0.105	-0.059
-0.099	0.817	-0.459	0.064	0.922	-0.381	0.631	0.286	0.035	-0.173	-0.122	-0.033	0.106	0.137	0.197	-0.058
0.147	0.871	-0.195	0.062	0.927	-0.369	0.678	0.554	-0.067	0.076	-0.073	0.219	0.141	0.085	0.065	-0.064
0.032	0.910	-0.286	0.060	0.934	-0.352	0.912	-0.004	0.096	-0.038	-0.041	0.112	0.026	0.048	0.028	-0.058
0.032	0.910	-0.286	0.056	0.941	-0.334	0.981	0.544	-0.013	-0.034	-0.048	0.094	0.026	0.049	0.031	-0.073
0.132	0.925	-0.168	0.052	0.946	-0.319	0.802	0.505	0.061	0.071	-0.038	0.197	0.126	0.035	0.085	-0.086
-0.145	0.817	-0.235	0.048	0.953	-0.298	1.124	0.189	0.114	-0.202	-0.154	0.109	0.150	0.144	0.017	-0.088
0.001	0.887	-0.254	0.043	0.960	-0.277	1.086	0.290	0.184	-0.051	-0.090	0.069	0.004	0.076	0.006	-0.096
-0.033	0.956	-0.274	0.037	0.965	-0.259	0.942	0.229	0.209	-0.080	-0.026	0.032	0.038	0.007	0.028	-0.101
-0.049	0.914	-0.239	0.036	0.971	-0.237	1.143	-0.074	0.076	-0.094	-0.075	0.045	0.053	0.051	0.006	-0.073
0.067	0.914	-0.112	0.034	0.977	-0.213	1.248	0.179	0.093	0.024	-0.080	0.147	0.063	0.053	0.130	-0.098
0.005	0.995	-0.077	0.028	0.981	-0.193	1.004	0.448	0.179	-0.032	-0.004	0.163	0.002	0.028	0.163	-0.080
-0.180	1.049	-0.231	0.024	0.984	-0.176	0.893	-0.067	0.170	-0.213	0.047	-0.008	0.182	0.081	0.007	-0.075
0.063	1.045	-0.136	0.022	0.987	-0.157	0.944	0.584	0.020	0.032	0.040	0.068	0.060	0.075	0.099	-0.086
-0.030	0.941	-0.105	0.019	0.990	-0.139	0.925	0.285	0.138	-0.056	-0.067	0.082	0.032	0.030	0.129	-0.081
-0.022	1.103	-0.057	0.015	0.992	-0.125	0.716	0.399	0.139	-0.045	0.093	0.115	0.025	0.131	0.174	-0.058
-0.037	1.057	-0.136	0.011	0.994	-0.109	0.782	0.337	0.138	-0.056	0.045	0.021	0.040	0.083	0.093	-0.066
-0.057	1.041	-0.108	0.008	0.995	-0.094	0.747	0.161	0.142	-0.072	0.028	0.034	0.059	0.067	0.119	-0.054
-0.030	1.038	-0.140	0.005	0.997	-0.083	0.602	0.349	0.070	-0.043	0.023	-0.009	0.031	0.062	0.087	-0.065
-0.003	1.072	-0.105	0.004	0.997	-0.077	0.310	0.511	0.053	-0.014	0.057	0.020	0.004	0.096	0.121	-0.086
-0.168	1.057	-0.211	0.004	0.997	-0.073	0.202	0.831	-0.113	-0.180	0.041	-0.089	0.167	0.080	0.014	-0.087
-0.260	1.038	-0.384	0.006	0.998	-0.069	0.258	0.541	-0.188	-0.274	0.022	-0.267	0.258	0.060	0.162	-0.119
-0.176	1.041	-0.384	0.007	0.998	-0.061	0.425	0.438	-0.107	-0.190	0.025	-0.274	0.173	0.063	0.164	-0.152
-0.276	1.007	-0.298	0.001	0.999	-0.047	0.780	-0.127	0.279	-0.284	-0.011	-0.202	0.274	0.028	0.079	-0.172
-0.214	0.960	-0.120	-0.005	1.000	-0.029	0.898	-0.149	0.299	-0.216	-0.058	-0.042	0.212	0.019	0.097	-0.155
-0.264	0.968	-0.073	-0.012	1.000	-0.015	0.711	-0.376	0.304	-0.259	-0.050	-0.009	0.262	0.011	0.144	-0.112
-0.137	0.995	-0.172	-0.015	1.000	-0.006	0.491	-0.107	0.144	-0.129	-0.023	-0.117	0.137	0.015	0.044	-0.055
0.059	0.980	-0.242	-0.019	1.000	0.005	0.564	-0.517	0.185	0.071	-0.039	-0.198	0.058	0.002	0.029	0.025
0.024	0.945	-0.207	-0.022	1.000	0.018	0.687	-0.422	0.183	0.040	-0.073	-0.175	0.021	0.037	0.005	0.139
0.143	0.968	-0.207	-0.028	0.999	0.030	0.663	-0.553	0.267	0.165	-0.049	-0.187	0.137	0.015	0.003	0.253
0.270	1.068	-0.191	-0.031	0.999	0.041	0.623	-0.252	0.206	0.295	0.052	-0.183	0.260	0.086	0.017	0.342
0.374	1.111	-0.369	-0.031	0.998	0.051	0.553	-0.611	0.056	0.399	0.095	-0.369	0.361	0.128	0.163	0.429
0.470	1.007	-0.361	-0.029	0.998	0.058	0.467	-0.662	-0.068	0.494	-0.009	-0.369	0.453	0.023	0.157	0.514
0.443	0.837	-0.286	-0.026	0.998	0.063	0.307	-0.918	-0.131	0.464	-0.179	-0.299	0.422	0.146	0.082	0.549
0.574	0.817	-0.274	-0.022	0.997	0.068	0.300	-0.569	-0.180	0.590	-0.198	-0.292	0.551	0.166	0.072	0.551
0.397	0.786	-0.361	-0.024	0.997	0.074	0.392	-0.707	0.106	0.415	-0.228	-0.385	0.373	0.196	0.161	0.515
0.405	0.813	-0.286	-0.027	0.997	0.079	0.320	-0.733	0.169	0.425	-0.201	-0.316	0.379	0.170	0.088	0.474
0.313	0.953	-0.242	-0.028	0.996	0.088	0.527	-0.798	0.059	0.334	-0.061	-0.282	0.286	0.032	0.048	0.421
0.240	1.003	-0.175	-0.032	0.995	0.095	0.420	-0.855	0.133	0.264	-0.010	-0.222	0.213	0.017	0.015	0.365
0.355	1.123	-0.038	-0.030	0.994	0.103	0.453	-0.321	-0.041	0.378	0.111	-0.092	0.330	0.137	0.149	0.311
0.217	1.111	0.037	-0.032	0.994	0.108	0.260	-0.661	0.032	0.241	0.099	-0.022	0.192	0.124	0.219	0.262
0.228	1.157	0.073	-0.031	0.993	0.110	0.101	-0.102	-0.025	0.252	0.146	0.011	0.206	0.169	0.250	0.210
0.220	1.119	0.274	-0.029	0.993	0.113	0.142	-0.024	-0.036	0.244	0.108	0.209	0.201	0.129	0.447	0.131
0.051	1.099	0.096	-0.027	0.993	0.114	0.050	-0.099	-0.085	0.073	0.089	0.030	0.035	0.109	0.266	0.081
-0.033	1.157	0.085	-0.027	0.993	0.115	0.084	-0.115	-0.017	-0.011	0.147	0.017	0.047	0.166	0.251	0.034
-0.007	1.045	0.163	-0.027	0.993	0.114	-0.091	-0.049	-0.008	0.016	0.035	0.097	0.016	0.054	0.327	-0.029
-0.010	1.103	0.124	-0.025	0.993	0.112	-0.094	0.623	-0.054	0.011	0.092	0.059	0.018	0.110	0.285	-0.049
-0.183	0.964	0.089	-0.024	0.994	0.110	-0.094	0.175	-0.026	-0.162	-0.047	0.025	0.189	0.029	0.246	-0.069
-0.072	1.045	0.061	-0.022	0.994	0.109	-0.032	0.313	-0.070	-0.051	0.034	-0.002	0.074	0.053	0.217	-0.103
-0.160	1.068	0.033	-0.024	0.994	0.110	0.057	0.030	0.052	-0.138	0.057	-0.031	0.161	0.076	0.188	-0.139
-0.203	1.076	0.128	-0.027	0.994	0.105	-0.268	-0.416	0.096	-0.176	0.064	0.069	0.202	0.084	0.281	-0.113
-0.222	0.933	0.104	-0.032	0.994	0.108	0.160	-0.505	0.154	-0.190	-0.078	0.042	0.221	0.059	0.256	-0.102
-0.064	1.045	0.073	-0.035	0.994	0.108	0.031	-0.447	0.097	-0.029	0.034	0.010	0.063	0.053	0.222	-0.078
-0.003	1.030	0.132	-0.037	0.994	0.106	-0.075	-0.240	0.096	0.035	0.019	0.071	0.002	0.038	0.279	-0.052
-0.022	1.022	0.085	-0.038	0.994	0.100	-0.311	0.317	0.055	0.017	0.011	0.030	0.020	0.030	0.230	-0.015
-0.087	1.010	0.085	-0.038	0.994	0.101	0.041	-0.461	-0.013	-0.048	-0.001	0.029	0.085	0.018	0.228	-0.022
-0.068	1.084	-0.010	-0.039	0.995	0.096	-0.231	-0.092	0.004	-0.028	0.073	-0.060	0.066	0.091	0.132	-0.036
-0.103	1.007	0.069	-0.039	0.995	0.093	-0.121	0.118	0.005	-0.062	-0.005	0.021	0.100	0.014	0.210	-0.042
-0.103	1.007	0.069	-0.041	0.995	0.087	-0.325	-0.290	0.080	-0.060	-0.005	0.028	0.101	0.013	0.208	-0.035
-0.018	1.018	0.167	-0.038	0.996	0.083	-0.188	-0.017	-0.131	0.023	0.006	0.130	0.016	0.024	0.305	-0.063
-0.057	1.134	0.041	-0.035	0.996	0.077	-0.326	0.404	-0.159	-0.019	0.122	0.010	0.054	0.140	0.178	-0.077
-0.183	1.007	0.053	-0.034	0.997	0.071	-0.265	-0.022	-0.080	-0.147	-0.006	0.027	0.182	0.012	0.188	-0.079
-0.195	1.057	-0.010	-0.036	0.997	0.062	-0.431	-0.202	0.071	-0.157	0.044	-0.027	0.193	0.062	0.124	-0.087
-0.099	1.092	0.057	-0.034	0.998	0.057	-0.296	-0.012	-0.082	-0.062	0.078	0.046	0.096	0.097	0.190	-0.094
-0.080	1.041	0.073	-0.032	0.998	0.052	-0.243	0.230	-0.099	-0.044	0.028	0.066	0.077	0.047	0.205	-0.077
-0.110	1.057	-0.045	-0.031	0.999	0.041	-0.542	-0.009	-0.053	-0.076	0.043	-0.041	0.108	0.062	0.085	-0.080
-0.072	1.103	0.053	-0.030	0.999	0.031	-0.485	0.225	-0.060	-0.038	0.089	0.068	0.069	0.109	0.183	-0.081
-0.203	1.057	-0.049	-0.026	0.999	0.021	-0.513	-0.213	-0.249	-0.173	0.042	-0.024	0.200	0.062	0.080	-0.090
-0.072	1.076	0.073	-0.023	1.000	0.010	-0.564	0.299	-0.144	-0.045	0.061	0.109	0.070	0.081	0.201	-0.076
-0.130	1.049	-0.010	-0.021	1.000	-0.002	-0.581	-0.062	-0.136	-0.104	0.034	0.038	0.128	0.053	0.117	-0.075
-0.014	1.014	-0.093	-0.017	1.000	-0.013	-0.528	-0.059	-0.167	0.008	-0.001	-0.033	0.013	0.018	0.034	-0.054
-0.057	1.084	-0.010	-0.014	1.000	-0.020	-0.382	-0.168	-0.172	-0.038	0.069	0.057	0.055	0.087	0.116	-0.057
-0.057	1.068	-0.049	-0.012	0.999	-0.033	-0.635	-0.043	-0.113	-0.040	0.054	0.031	0.055	0.072	0.075	-0.054
-0.103	1.061	-0.061	-0.011	0.999	-0.044	-0.522	-0.034	-0.065	-0.088	0.046	0.030	0.101	0.064	0.063	-0.062
-0.080	1.041	0.010	-0.009	0.999	-0.053	-0.493	-0.167	-0.081	-0.066	0.028	0.111	0.078	0.045	0.133	-0.084
-0.014	0.995	-0.065	-0.005	0.998	-0.066	-0.654	0.422	-0.213	-0.005	-0.018	0.049	0.013	0.002	0.057	-0.082
-0.183	0.991	-0.128	-0.003	0.997	-0.077	-0.516	0.251	-0.185	-0.177	-0.021	-0.003	0.182	0.005	0.006	-0.089
-0.068	1.065	-0.215	0.002	0.996	-0.090	-0.638	0.230	-0.234	-0.066	0.054	-0.076	0.067	0.068	0.094	-0.084
-0.103	0.995	-0.061	0.004	0.995	-0.103	-0.672	0.024	-0.144	-0.104	-0.014	0.091	0.101	0.001	0.059	-0.067
-0.083	1.061	-0.179	0.008	0.994	-0.112	-0.455	0.106	-0.247	-0.089	0.053	-0.018	0.083	0.064	0.060	-0.067
0.117	1.088	-0.081	0.012	0.992	-0.122	-0.510	0.379	-0.212	0.107	0.081	0.091	0.117	0.092	0.038	-0.060
-0.133	0.995	-0.093	0.015	0.991	-0.135	-0.668	-0.067	-0.151	-0.146	-0.010	0.093	0.132	0.001	0.026	-0.059
0.059	0.987	-0.081	0.020	0.990	-0.142	-0.334	0.238	-0.304	0.040	-0.017	0.112	0.059	0.009	0.037	-0.068
-0.114	1.038	-0.227	0.023	0.988	-0.155	-0.640	-0.337	-0.104	-0.136	0.036	-0.021	0.114	0.041	0.109	-0.109
-0.114	1.038	-0.227	0.026	0.986	-0.166	-0.584	0.343	-0.213	-0.138	0.037	-0.009	0.114	0.041	0.110	-0.080
-0.118	0.995	-0.219	0.030	0.985	-0.173	-0.313	-0.023	-0.258	-0.147	-0.004	0.005	0.119	0.001	0.103	-0.090
-0.014	1.026	-0.298	0.036	0.983	-0.180	-0.336	-0.039	-0.281	-0.049	0.028	-0.067	0.015	0.029	0.183	-0.076
-0.018	0.976	-0.242	0.038	0.981	-0.192	-0.630	-0.107	-0.117	-0.055	-0.019	0.000	0.019	0.020	0.128	-0.058
0.024	1.010	-0.168	0.042	0.979	-0.201	-0.452	-0.062	-0.184	-0.017	0.017	0.084	0.023	0.014	0.054	-0.030
0.040	0.983	-0.168	0.048	0.977	-0.206	-0.289	-0.117	-0.266	-0.007	-0.009	0.089	0.038	0.013	0.055	-0.032
0.070	0.980	-0.219	0.052	0.976	-0.212	-0.299	0.140	-0.225	0.020	-0.011	0.045	0.069	0.017	0.107	-0.036
0.028	0.949	-0.239	0.054	0.974	-0.219	-0.313	0.234	-0.168	-0.024	-0.041	0.031	0.027	0.048	0.127	-0.023
-0.014	0.925	-0.250	0.057	0.973	-0.223	-0.224	-0.069	-0.142	-0.069	-0.063	0.024	0.015	0.072	0.140	-0.037
0.124	0.929	-0.168	0.060	0.972	-0.226	-0.138	0.536	-0.296	0.066	-0.058	0.110	0.124	0.069	0.059	-0.051
-0.037	0.922	-0.227	0.062	0.972	-0.229	-0.103	0.320	-0.168	-0.097	-0.065	0.053	0.038	0.076	0.119	-0.062
0.013	0.953	-0.223	0.064	0.971	-0.229	-0.008	0.342	-0.188	-0.049	-0.034	0.058	0.013	0.046	0.116	-0.062
-0.003	0.914	-0.191	0.066	0.972	-0.226	0.130	-0.106	-0.123	-0.067	-0.073	0.087	0.002	0.085	0.086	-0.070
0.028	0.891	-0.164	0.068	0.972	-0.225	0.076	0.331	-0.145	-0.037	-0.096	0.113	0.029	0.109	0.059	-0.070
0.070	0.918	-0.215	0.068	0.973	-0.221	0.262	0.428	-0.141	0.004	-0.070	0.058	0.072	0.083	0.111	-0.074
-0.010	0.929	-0.156	0.067	0.974	-0.215	0.345	0.615	-0.086	-0.075	-0.060	0.111	0.008	0.072	0.053	-0.084
0.001	0.883	-0.175	0.066	0.975	-0.210	0.269	0.385	-0.029	-0.062	-0.108	0.086	0.005	0.118	0.073	-0.083
-0.072	0.883	-0.199	0.065	0.978	-0.200	0.536	0.270	-0.039	-0.134	-0.110	0.053	0.068	0.119	0.098	-0.100
0.024	1.003	-0.148	0.064	0.980	-0.189	0.562	0.349	-0.006	-0.037	0.007	0.093	0.029	0.001	0.046	-0.096
-0.007	0.999	-0.116	0.062	0.982	-0.179	0.549	0.292	0.012	-0.066	0.001	0.114	0.001	0.003	0.015	-0.087
0.009	0.906	-0.089	0.060	0.984	-0.169	0.483	-0.030	0.130	-0.048	-0.093	0.132	0.015	0.096	0.013	-0.082
0.055	0.980	-0.081	0.059	0.986	-0.154	0.745	0.288	-0.004	-0.001	-0.023	0.125	0.062	0.023	0.022	-0.094
-0.072	0.956	-0.195	0.056	0.989	-0.140	0.764	0.160	0.083	-0.125	-0.048	-0.004	0.064	0.046	0.090	-0.102
-0.041	0.945	-0.061	0.054	0.990	-0.127	0.653	0.322	0.042	-0.092	-0.062	0.118	0.032	0.058	0.045	-0.089
-0.068	0.949	-0.057	0.051	0.992	-0.112	0.786	0.344	0.142	-0.115	-0.060	0.106	0.057	0.055	0.049	-0.117
0.067	1.041	-0.006	0.046	0.994	-0.096	0.756	0.052	0.231	0.024	0.031	0.142	0.078	0.038	0.100	-0.116
-0.157	0.995	-0.128	0.040	0.996	-0.082	0.756	0.336	0.236	-0.193	-0.017	0.006	0.144	0.009	0.020	-0.111
-0.049	0.999	-0.022	0.038	0.997	-0.066	0.792	0.198	0.095	-0.082	-0.015	0.096	0.037	0.005	0.088	-0.096
-0.049	0.999	-0.022	0.034	0.998	-0.050	0.808	0.003	0.165	-0.079	-0.016	0.080	0.038	0.004	0.089	-0.123
-0.033	1.068	-0.042	0.030	0.999	-0.037	0.640	0.386	0.178	-0.059	0.053	0.048	0.024	0.065	0.071	-0.088
-0.153	1.026	-0.085	0.025	0.999	-0.026	0.560	0.235	0.213	-0.173	0.010	-0.006	0.145	0.022	0.030	-0.078
0.043	1.065	0.018	0.025	1.000	-0.014	0.635	0.482	0.002	0.023	0.048	0.084	0.049	0.062	0.134	-0.073
-0.064	0.991	-0.112	0.024	1.000	-0.005	0.467	0.450	0.032	-0.083	-0.025	-0.055	0.062	0.011	0.006	-0.076
-0.091	1.053	-0.140	0.023	1.000	0.000	0.292	0.466	0.004	-0.110	0.037	-0.088	0.092	0.052	0.019	-0.064
-0.149	1.049	-0.258	0.024	1.000	0.003	0.198	0.574	-0.046	-0.168	0.033	-0.209	0.152	0.049	0.136	-0.123
-0.176	1.061	-0.286	0.025	1.000	0.009	0.361	0.695	-0.085	-0.196	0.044	-0.242	0.181	0.062	0.162	-0.181
-0.376	0.991	-0.223	0.024	0.999	0.022	0.666	0.292	0.006	-0.395	-0.025	-0.192	0.384	0.008	0.098	-0.204
-0.364	1.014	-0.010	0.020	0.999	0.038	0.844	-0.373	0.121	-0.379	-0.001	0.004	0.375	0.015	0.115	-0.159
-0.172	1.007	0.049	0.017	0.999	0.051	0.601	-0.603	0.098	-0.184	-0.009	0.051	0.185	0.007	0.173	-0.123
0.113	0.983	-0.128	0.017	0.998	0.058	0.385	0.096	0.018	0.101	-0.031	-0.133	0.097	0.016	0.004	-0.052
0.009	1.007	-0.227	0.014	0.998	0.067	0.482	-0.332	0.123	0.000	-0.007	-0.241	0.009	0.007	0.103	0.073
0.001	0.995	-0.156	0.008	0.997	0.078	0.615	-0.855	0.259	-0.001	-0.018	-0.182	0.019	0.005	0.032	0.181
0.240	1.072	-0.120	0.003	0.996	0.088	0.513	-0.462	0.209	0.242	0.060	-0.156	0.218	0.071	0.004	0.225
0.293	1.076	-0.183	-0.001	0.996	0.094	0.349	-0.303	0.231	0.300	0.065	-0.226	0.272	0.075	0.060	0.318
0.274	1.014	-0.239	-0.006	0.995	0.101	0.403	-1.075	0.193	0.285	0.004	-0.288	0.253	0.013	0.115	0.421
0.490	1.010	-0.203	-0.006	0.994	0.105	0.275	-0.530	0.018	0.501	0.000	-0.257	0.469	0.008	0.080	0.473
0.486	0.871	-0.294	-0.005	0.994	0.111	0.316	-0.741	-0.067	0.496	-0.138	-0.353	0.467	0.130	0.171	0.502
0.459	0.833	-0.250	-0.002	0.993	0.116	0.316	-0.438	-0.132	0.466	-0.176	-0.315	0.442	0.169	0.128	0.538
0.440	0.833	-0.179	-0.002	0.992	0.123	0.401	-0.674	-0.012	0.447	-0.175	-0.252	0.426	0.169	0.058	0.506
0.440	0.810	-0.290	-0.005	0.992	0.126	0.213	-0.370	0.193	0.451	-0.198	-0.365	0.429	0.193	0.168	0.457
0.309	0.879	-0.179	-0.010	0.991	0.132	0.337	-0.635	0.203	0.325	-0.128	-0.261	0.301	0.125	0.059	0.415
0.232	0.902	-0.207	-0.012	0.990	0.142	0.561	-0.573	0.046	0.250	-0.103	-0.299	0.226	0.103	0.087	0.355
0.232	1.103	-0.175	-0.016	0.989	0.147	0.354	-0.830	0.135	0.256	0.099	-0.273	0.228	0.097	0.055	0.286
0.228	1.138	0.226	-0.018	0.988	0.153	0.265	-0.418	0.080	0.255	0.135	0.123	0.226	0.132	0.347	0.226
0.228	1.138	0.226	-0.015	0.988	0.156	0.168	0.329	-0.066	0.253	0.135	0.119	0.227	0.132	0.347	0.198
0.117	1.030	0.250	-0.017	0.987	0.157	0.058	-0.502	0.032	0.144	0.027	0.141	0.117	0.024	0.372	0.138
0.236	1.150	0.262	-0.016	0.987	0.159	0.051	0.170	0.034	0.263	0.147	0.151	0.238	0.145	0.385	0.097
0.020	1.096	0.159	-0.017	0.987	0.158	-0.008	0.061	0.058	0.049	0.092	0.049	0.024	0.091	0.284	0.043
-0.049	1.072	0.104	-0.017	0.987	0.160	0.087	0.152	0.039	-0.019	0.069	-0.008	0.044	0.069	0.231	0.010
-0.103	1.026	0.140	-0.018	0.987	0.158	-0.102	0.257	0.048	-0.072	0.023	0.029	0.098	0.023	0.269	-0.085
-0.153	1.034	0.014	-0.017	0.988	0.155	-0.162	0.481	0.007	-0.122	0.030	-0.094	0.148	0.031	0.145	-0.066
-0.376	0.925	0.014	-0.023	0.988	0.150	-0.220	-0.319	0.223	-0.339	-0.078	-0.089	0.371	0.077	0.147	-0.093
0.117	1.111	0.152	-0.022	0.989	0.143	-0.346	0.674	0.061	0.153	0.106	0.056	0.122	0.110	0.287	-0.109
-0.207	1.030	0.077	-0.026	0.990	0.139	-0.216	-0.141	0.139	-0.166	0.025	-0.015	0.202	0.028	0.214	-0.100
-0.210	0.983	0.096	-0.029	0.991	0.132	-0.300	-0.288	0.085	-0.167	-0.022	0.011	0.206	0.018	0.235	-0.047
-0.087	1.045	0.073	-0.031	0.991	0.127	-0.265	-0.318	0.067	-0.041	0.039	-0.006	0.084	0.044	0.214	-0.068
-0.033	0.999	0.159	-0.032	0.992	0.122	-0.262	-0.307	0.020	0.014	-0.008	0.086	0.031	0.002	0.303	-0.051
-0.018	1.018	0.096	-0.032	0.993	0.115	-0.310	-0.105	-0.024	0.029	0.010	0.029	0.017	0.018	0.242	-0.029
-0.064	0.976	0.195	-0.032	0.994	0.107	-0.416	0.041	-0.026	-0.017	-0.033	0.136	0.064	0.024	0.342	-0.055
-0.076	1.072	0.116	-0.030	0.995	0.097	-0.520	0.104	-0.090	-0.030	0.062	0.068	0.075	0.072	0.266	-0.078
-0.207	1.034	0.089	-0.029	0.996	0.087	-0.496	-0.019	-0.045	-0.161	0.023	0.050	0.206	0.034	0.241	-0.083
-0.199	1.065	0.002	-0.030	0.997	0.076	-0.520	-0.479	-0.009	-0.152	0.053	-0.026	0.199	0.066	0.156	-0.086
-0.033	1.072	0.065	-0.028	0.998	0.064	-0.644	0.103	-0.110	0.011	0.060	0.050	0.034	0.074	0.221	-0.087
-0.118	1.096	0.025	-0.027	0.998	0.053	-0.502	-0.074	-0.081	-0.074	0.083	0.021	0.120	0.098	0.184	-0.067
-0.057	1.049	0.124	-0.023	0.999	0.040	-0.679	0.266	-0.175	-0.017	0.036	0.133	0.059	0.052	0.284	-0.047
-0.091	1.053	0.018	-0.020	0.999	0.029	-0.554	-0.264	-0.165	-0.054	0.039	0.038	0.094	0.056	0.181	-0.060
-0.049	1.018	0.018	-0.016	1.000	0.018	-0.563	0.147	-0.191	-0.016	0.004	0.050	0.052	0.023	0.182	-0.054
-0.068	1.030	0.057	-0.012	1.000	0.006	-0.610	0.139	-0.224	-0.040	0.016	0.102	0.073	0.035	0.224	-0.068
-0.091	1.018	-0.105	-0.010	1.000	-0.008	-0.668	-0.086	-0.140	-0.066	0.004	-0.046	0.097	0.025	0.065	-0.073
-0.118	1.041	0.045	-0.006	1.000	-0.019	-0.573	-0.197	-0.197	-0.097	0.028	0.115	0.125	0.049	0.217	-0.071
-0.099	1.057	-0.045	-0.002	1.000	-0.030	-0.520	0.023	-0.198	-0.082	0.044	0.036	0.107	0.065	0.128	-0.096
-0.064	1.041	-0.168	0.002	0.999	-0.046	-0.779	0.283	-0.249	-0.053	0.029	-0.070	0.073	0.050	0.007	-0.067
-0.172	0.922	0.014	0.006	0.998	-0.062	-0.846	-0.254	-0.205	-0.164	-0.090	0.128	0.182	0.069	0.191	-0.071
0.117	1.080	-0.097	0.011	0.997	-0.073	-0.513	0.244	-0.227	0.119	0.070	0.028	0.105	0.091	0.082	-0.053
-0.172	1.072	-0.175	0.013	0.996	-0.088	-0.766	-0.299	-0.127	-0.172	0.063	-0.035	0.184	0.085	0.006	-0.054
0.036	1.092	-0.061	0.017	0.995	-0.102	-0.730	0.135	-0.210	0.032	0.084	0.094	0.023	0.105	0.121	-0.034
-0.007	1.010	-0.120	0.021	0.993	-0.113	-0.525	0.155	-0.203	-0.014	0.004	0.045	0.020	0.024	0.063	-0.078
-0.076	1.080	-0.144	0.025	0.992	-0.127	-0.683	0.070	-0.233	-0.088	0.075	0.035	0.090	0.095	0.041	-0.059
-0.076	0.983	-0.081	0.027	0.990	-0.139	-0.635	0.132	-0.163	-0.090	-0.020	0.110	0.091	0.002	0.105	-0.049
-0.007	1.007	-0.108	0.028	0.988	-0.149	-0.497	-0.135	-0.039	-0.022	0.005	0.093	0.023	0.022	0.078	-0.062
0.078	1.026	-0.183	0.032	0.987	-0.161	-0.587	0.360	-0.207	0.060	0.026	0.030	0.061	0.042	0.004	-0.063
-0.060	1.003	-0.187	0.036	0.984	-0.172	-0.565	0.144	-0.273	-0.083	0.005	0.037	0.078	0.020	0.001	-0.051
-0.068	0.933	-0.199	0.040	0.982	-0.184	-0.592	0.049	-0.195	-0.094	-0.062	0.037	0.087	0.049	0.010	-0.046
-0.026	0.968	-0.219	0.043	0.979	-0.198	-0.729	0.426	-0.250	-0.055	-0.024	0.032	0.045	0.014	0.031	-0.057
0.020	1.003	-0.219	0.046	0.977	-0.210	-0.576	0.122	-0.221	-0.012	0.013	0.044	0.001	0.021	0.030	-0.040
0.028	0.964	-0.266	0.049	0.974	-0.223	-0.645	0.127	-0.170	-0.007	-0.023	0.009	0.007	0.017	0.078	-0.061
0.043	1.018	-0.262	0.054	0.971	-0.235	-0.606	0.518	-0.359	0.004	0.034	0.026	0.024	0.038	0.074	-0.057
-0.160	1.003	-0.262	0.058	0.967	-0.247	-0.643	0.081	-0.289	-0.204	0.022	0.038	0.181	0.023	0.074	-0.053
0.032	0.925	-0.223	0.064	0.964	-0.256	-0.461	0.009	-0.298	-0.018	-0.052	0.087	0.012	0.055	0.035	-0.077
0.082	0.945	-0.223	0.067	0.962	-0.266	-0.499	0.207	-0.230	0.029	-0.030	0.096	0.061	0.036	0.036	-0.097
-0.026	0.983	-0.172	0.070	0.959	-0.274	-0.443	0.131	-0.181	-0.081	0.011	0.156	0.047	0.003	0.014	-0.080
-0.037	0.929	-0.282	0.071	0.957	-0.282	-0.364	0.437	-0.198	-0.094	-0.041	0.053	0.059	0.051	0.097	-0.098
-0.037	0.953	-0.258	0.074	0.955	-0.286	-0.191	0.041	-0.196	-0.097	-0.016	0.081	0.059	0.028	0.075	-0.112
-0.041	0.933	-0.215	0.076	0.955	-0.288	-0.122	0.205	-0.180	-0.102	-0.035	0.127	0.063	0.048	0.032	-0.097
0.028	0.929	-0.211	0.076	0.954	-0.290	-0.096	0.288	-0.086	-0.032	-0.038	0.133	0.007	0.052	0.029	-0.090
0.036	0.980	-0.250	0.075	0.954	-0.291	-0.005	0.406	-0.110	-0.024	0.012	0.094	0.015	0.003	0.069	-0.085
0.036	0.941	-0.199	0.073	0.954	-0.290	0.068	0.498	-0.059	-0.022	-0.027	0.144	0.016	0.042	0.018	-0.075
0.005	0.960	-0.203	0.069	0.955	-0.288	0.144	0.600	0.049	-0.048	-0.009	0.139	0.014	0.023	0.022	-0.094
0.005	0.960	-0.203	0.064	0.956	-0.287	0.095	0.719	0.019	-0.044	-0.009	0.138	0.013	0.024	0.023	-0.095
-0.087	0.922	-0.195	0.064	0.957	-0.283	0.196	0.241	-0.070	-0.135	-0.049	0.142	0.104	0.063	0.015	-0.121
0.043	0.918	-0.183	0.063	0.957	-0.282	0.067	0.310	-0.049	-0.004	-0.053	0.153	0.029	0.067	0.004	-0.129
-0.122	0.891	-0.195	0.062	0.957	-0.282	0.017	0.190	-0.060	-0.168	-0.081	0.141	0.137	0.095	0.017	-0.135
-0.041	0.976	-0.183	0.061	0.958	-0.281	0.041	0.499	-0.092	-0.086	0.004	0.152	0.056	0.010	0.006	-0.137
-0.053	1.038	-0.246	0.059	0.958	-0.281	0.020	0.369	-0.026	-0.096	0.066	0.089	0.068	0.051	0.069	-0.158
-0.130	0.983	-0.258	0.056	0.958	-0.280	0.059	0.383	0.035	-0.169	0.011	0.077	0.145	0.003	0.081	-0.141
-0.076	0.972	-0.172	0.053	0.960	-0.276	0.251	0.455	0.013	-0.112	-0.002	0.159	0.093	0.015	0.005	-0.149
-0.064	0.964	-0.239	0.051	0.962	-0.270	0.330	0.272	-0.037	-0.099	-0.012	0.086	0.083	0.024	0.062	-0.149
-0.118	0.914	-0.231	0.049	0.962	-0.268	0.083	0.233	0.030	-0.151	-0.063	0.092	0.139	0.074	0.054	-0.136
-0.080	0.864	-0.274	0.047	0.963	-0.264	0.260	0.348	-0.017	-0.110	-0.114	0.044	0.104	0.123	0.097	-0.128
-0.110	0.945	-0.337	0.044	0.965	-0.259	0.294	0.539	0.011	-0.137	-0.034	-0.024	0.138	0.041	0.161	-0.121
-0.110	0.956	-0.333	0.041	0.966	-0.254	0.286	0.527	-0.028	-0.135	-0.024	-0.024	0.141	0.029	0.156	-0.119
-0.130	0.929	-0.463	0.039	0.967	-0.252	0.149	0.997	-0.169	-0.151	-0.052	-0.156	0.162	0.055	0.286	-0.143
-0.245	0.918	-0.562	0.039	0.968	-0.247	0.335	0.435	-0.142	-0.266	-0.065	-0.259	0.279	0.067	0.385	-0.181
-0.287	0.960	-0.432	0.039	0.971	-0.237	0.565	-0.175	-0.035	-0.309	-0.025	-0.140	0.323	0.024	0.254	-0.201
-0.310	1.014	-0.274	0.039	0.973	-0.226	0.546	-0.326	0.012	-0.332	0.026	0.007	0.348	0.029	0.097	-0.177
-0.233	0.953	-0.329	0.038	0.975	-0.219	0.351	-0.047	0.043	-0.254	-0.037	-0.054	0.272	0.033	0.153	-0.138
-0.018	0.941	-0.475	0.038	0.975	-0.217	0.134	-0.456	0.064	-0.039	-0.049	-0.202	0.059	0.045	0.301	-0.064
-0.007	0.953	-0.459	0.039	0.977	-0.209	0.449	-0.764	0.112	-0.028	-0.039	-0.195	0.049	0.034	0.287	0.063
0.101	0.999	-0.440	0.040	0.979	-0.201	0.401	-0.557	0.088	0.079	0.005	-0.182	0.058	0.012	0.270	0.189
0.309	1.034	-0.440	0.042	0.980	-0.193	0.435	-0.486	0.035	0.285	0.039	-0.191	0.265	0.047	0.272	0.276
0.393	1.030	-0.471	0.045	0.982	-0.184	0.468	-0.938	0.057	0.366	0.033	-0.231	0.348	0.043	0.306	0.394
0.447	0.933	-0.483	0.049	0.983	-0.178	0.287	-0.646	0.000	0.417	-0.064	-0.248	0.403	0.054	0.318	0.468
0.609	0.898	-0.542	0.054	0.983	-0.174	0.220	-0.754	-0.046	0.573	-0.099	-0.311	0.565	0.089	0.378	0.503
0.482	0.825	-0.510	0.060	0.984	-0.167	0.389	-0.779	-0.075	0.441	-0.173	-0.287	0.438	0.162	0.348	0.487
0.482	0.825	-0.510	0.062	0.985	-0.160	0.353	-0.474	0.019	0.438	-0.174	-0.293	0.438	0.162	0.350	0.483
0.332	0.933	-0.416	0.062	0.986	-0.154	0.356	-0.477	0.111	0.288	-0.067	-0.206	0.288	0.054	0.258	0.412
0.451	1.010	-0.412	0.063	0.987	-0.148	0.330	-0.172	0.068	0.407	0.010	-0.208	0.406	0.024	0.256	0.367
0.290	1.119	-0.361	0.065	0.987	-0.145	0.108	-0.415	-0.034	0.243	0.118	-0.159	0.242	0.131	0.206	0.299
0.340	1.041	-0.231	0.070	0.988	-0.140	0.249	-0.373	-0.153	0.288	0.040	-0.034	0.292	0.054	0.076	0.256
0.217	1.061	-0.235	0.071	0.988	-0.139	0.067	0.058	-0.032	0.164	0.060	-0.040	0.169	0.073	0.083	0.184
0.209	1.041	-0.120	0.071	0.988	-0.139	0.014	0.057	0.006	0.156	0.040	0.074	0.163	0.054	0.030	0.128
0.174	1.072	-0.116	0.071	0.988	-0.141	-0.087	0.000	0.005	0.121	0.071	0.080	0.128	0.085	0.032	0.070
0.070	1.072	-0.144	0.071	0.987	-0.141	-0.031	-0.097	0.017	0.017	0.071	0.052	0.026	0.085	0.002	0.026
0.059	1.026	-0.128	0.071	0.988	-0.140	0.061	0.096	-0.022	0.006	0.025	0.066	0.016	0.039	0.016	-0.016
0.009	1.026	-0.156	0.070	0.987	-0.142	-0.113	0.034	0.056	-0.043	0.025	0.041	0.032	0.040	0.013	-0.050
-0.041	1.088	-0.175	0.069	0.987	-0.145	-0.154	-0.006	0.030	-0.091	0.087	0.024	0.080	0.101	0.034	-0.061
-0.053	0.964	-0.219	0.067	0.986	-0.152	-0.300	0.214	0.049	-0.100	-0.035	-0.013	0.088	0.024	0.080	-0.098
0.005	1.099	-0.168	0.067	0.985	-0.158	-0.277	0.461	-0.084	-0.042	0.101	0.044	0.028	0.110	0.031	-0.112
-0.172	1.003	-0.199	0.065	0.984	-0.166	-0.412	0.250	0.001	-0.217	0.006	0.020	0.203	0.013	0.064	-0.108
-0.118	1.065	-0.306	0.066	0.983	-0.171	-0.237	-0.179	-0.039	-0.163	0.068	-0.082	0.147	0.073	0.172	-0.113
0.001	1.053	-0.136	0.066	0.982	-0.177	-0.307	0.148	-0.038	-0.043	0.058	0.093	0.026	0.061	0.004	-0.102
-0.099	1.038	-0.294	0.067	0.981	-0.181	-0.200	-0.053	-0.081	-0.143	0.043	-0.061	0.124	0.045	0.164	-0.076
0.040	0.937	-0.242	0.065	0.980	-0.190	-0.430	-0.309	0.179	-0.002	-0.056	-0.002	0.016	0.056	0.113	-0.048
-0.064	0.933	-0.309	0.063	0.979	-0.195	-0.275	-0.126	0.101	-0.103	-0.059	-0.063	0.086	0.059	0.179	-0.049
0.086	1.049	-0.172	0.063	0.977	-0.202	-0.371	0.041	-0.014	0.047	0.059	0.082	0.065	0.057	0.041	-0.035
-0.041	1.061	-0.250	0.064	0.976	-0.207	-0.280	-0.415	0.039	-0.080	0.072	0.008	0.061	0.069	0.119	-0.059
-0.022	0.991	-0.309	0.064	0.975	-0.214	-0.311	-0.045	-0.012	-0.060	0.003	-0.044	0.040	0.000	0.176	-0.048
-0.060	0.995	-0.195	0.066	0.972	-0.224	-0.526	0.096	-0.139	-0.100	0.010	0.081	0.078	0.004	0.061	-0.070
0.036	0.995	-0.239	0.070	0.970	-0.231	-0.384	-0.260	-0.131	-0.007	0.012	0.045	0.019	0.005	0.104	-0.072
-0.057	1.010	-0.290	0.071	0.968	-0.242	-0.543	0.545	-0.214	-0.100	0.030	0.005	0.074	0.020	0.155	-0.084
-0.045	1.003	-0.298	0.075	0.966	-0.248	-0.348	-0.525	-0.126	-0.093	0.025	0.003	0.063	0.012	0.162	-0.081
-0.041	0.980	-0.270	0.078	0.963	-0.258	-0.500	-0.097	-0.121	-0.091	0.004	0.040	0.061	0.012	0.135	-0.094
-0.041	0.980	-0.270	0.083	0.960	-0.268	-0.535	-0.461	-0.133	-0.096	0.007	0.050	0.060	0.011	0.134	-0.081
-0.053	0.987	-0.369	0.085	0.957	-0.278	-0.529	-0.090	-0.134	-0.110	0.018	-0.038	0.072	0.003	0.231	-0.082
0.067	1.030	-0.239	0.089	0.954	-0.286	-0.436	0.001	-0.190	0.005	0.063	0.100	0.045	0.039	0.101	-0.064
-0.033	0.953	-0.345	0.093	0.951	-0.293	-0.403	-0.244	-0.178	-0.099	-0.011	0.002	0.055	0.038	0.207	-0.056
0.059	0.991	-0.380	0.098	0.948	-0.303	-0.489	0.115	-0.291	-0.012	0.031	-0.024	0.037	0.000	0.242	-0.052
0.001	0.953	-0.361	0.102	0.945	-0.311	-0.424	-0.081	-0.200	-0.074	-0.004	0.004	0.020	0.039	0.221	-0.064
0.067	0.983	-0.207	0.103	0.942	-0.319	-0.382	0.427	-0.213	-0.010	0.029	0.166	0.046	0.008	0.066	-0.070
-0.045	0.964	-0.455	0.108	0.940	-0.323	-0.252	-0.271	-0.206	-0.127	0.013	-0.078	0.066	0.027	0.314	-0.072
-0.018	0.906	-0.309	0.111	0.938	-0.328	-0.248	-0.039	-0.159	-0.104	-0.043	0.073	0.041	0.085	0.167	-0.070
0.074	0.945	-0.388	0.116	0.936	-0.333	-0.247	-0.015	-0.241	-0.016	-0.002	-0.001	0.050	0.046	0.245	-0.067
0.047	0.937	-0.349	0.121	0.934	-0.335	-0.129	-0.126	-0.273	-0.049	-0.009	0.041	0.024	0.053	0.205	-0.053
0.067	0.891	-0.337	0.124	0.932	-0.341	-0.336	-0.052	-0.136	-0.033	-0.052	0.059	0.042	0.099	0.193	-0.035
0.086	0.902	-0.392	0.128	0.929	-0.348	-0.336	0.086	-0.280	-0.018	-0.038	0.011	0.061	0.086	0.247	-0.053
0.055	0.910	-0.463	0.134	0.927	-0.350	-0.130	-0.080	-0.271	-0.055	-0.029	-0.058	0.030	0.078	0.317	-0.036
0.067	0.875	-0.227	0.137	0.927	-0.350	-0.033	-0.032	-0.171	-0.047	-0.063	0.179	0.040	0.113	0.080	-0.046
0.151	0.871	-0.384	0.139	0.924	-0.356	-0.261	0.141	-0.170	0.036	-0.065	0.027	0.125	0.116	0.238	-0.047
-0.003	0.852	-0.459	0.146	0.924	-0.354	0.096	-0.226	-0.276	-0.124	-0.084	-0.050	0.030	0.135	0.313	-0.052
0.117	0.922	-0.345	0.147	0.924	-0.352	0.077	0.024	-0.083	-0.007	-0.015	0.063	0.089	0.065	0.198	-0.037
0.117	0.891	-0.254	0.147	0.925	-0.351	0.066	0.225	-0.075	-0.006	-0.046	0.153	0.088	0.096	0.107	-0.044
0.082	0.883	-0.443	0.148	0.926	-0.348	0.246	0.214	-0.163	-0.042	-0.055	-0.040	0.053	0.103	0.297	-0.042
0.109	0.933	-0.396	0.147	0.927	-0.345	0.220	0.331	-0.084	-0.014	-0.006	0.005	0.079	0.053	0.249	-0.054
0.043	0.786	-0.353	0.147	0.929	-0.339	0.395	0.273	-0.130	-0.080	-0.155	0.042	0.014	0.199	0.206	-0.047
0.028	0.821	-0.388	0.148	0.932	-0.330	0.476	-0.046	-0.045	-0.096	-0.123	-0.002	0.003	0.164	0.243	-0.062
0.136	0.879	-0.278	0.147	0.936	-0.319	0.628	0.160	0.016	0.014	-0.069	0.097	0.105	0.106	0.132	-0.061
0.036	0.887	-0.302	0.145	0.940	-0.308	0.604	0.127	0.019	-0.085	-0.066	0.062	0.005	0.098	0.157	-0.044
0.136	0.960	-0.274	0.144	0.945	-0.295	0.724	0.332	-0.030	0.017	0.004	0.077	0.105	0.024	0.130	-0.047
0.136	0.960	-0.274	0.142	0.949	-0.281	0.739	0.189	0.023	0.018	-0.001	0.063	0.104	0.024	0.131	-0.058
0.063	0.902	-0.172	0.142	0.953	-0.267	0.814	0.384	-0.090	-0.054	-0.063	0.151	0.031	0.082	0.029	-0.055
0.070	0.918	-0.207	0.140	0.958	-0.250	0.920	0.282	-0.006	-0.045	-0.052	0.099	0.039	0.066	0.065	-0.066
0.028	0.898	-0.266	0.138	0.963	-0.233	0.898	0.103	0.068	-0.085	-0.076	0.023	0.003	0.085	0.125	-0.076
0.078	0.914	-0.164	0.136	0.967	-0.216	0.924	0.279	0.041	-0.033	-0.065	0.108	0.047	0.070	0.024	-0.097
0.105	0.949	-0.105	0.133	0.971	-0.197	1.037	0.491	0.041	-0.003	-0.035	0.148	0.074	0.035	0.035	-0.073
-0.114	0.933	-0.211	0.130	0.976	-0.174	1.144	-0.178	0.147	-0.219	-0.055	0.019	0.146	0.051	0.073	-0.091
0.209	0.976	-0.053	0.127	0.980	-0.152	1.186	0.584	0.067	0.107	-0.017	0.155	0.178	0.009	0.084	-0.105
-0.053	0.898	-0.073	0.124	0.984	-0.127	1.265	0.048	0.112	-0.152	-0.098	0.110	0.083	0.086	0.064	-0.114
-0.018	0.953	-0.061	0.118	0.987	-0.107	1.046	0.251	0.259	-0.111	-0.047	0.102	0.049	0.032	0.075	-0.106
0.028	1.061	-0.022	0.114	0.990	-0.086	1.135	0.537	0.126	-0.061	0.058	0.120	0.002	0.075	0.114	-0.131
-0.068	1.034	-0.042	0.111	0.992	-0.061	1.286	0.189	0.143	-0.153	0.029	0.076	0.096	0.048	0.094	-0.120
0.036	1.010	0.018	0.108	0.994	-0.037	1.226	0.329	0.129	-0.046	0.004	0.111	0.008	0.025	0.152	-0.105
-0.030	1.041	-0.010	0.103	0.995	-0.016	1.046	0.055	0.230	-0.107	0.034	0.063	0.056	0.055	0.123	-0.109
0.013	1.068	-0.026	0.098	0.995	0.004	1.079	0.345	0.233	-0.059	0.060	0.026	0.015	0.082	0.107	-0.084
-0.080	1.030	-0.093	0.093	0.995	0.024	1.034	0.374	0.235	-0.146	0.021	-0.060	0.107	0.043	0.040	-0.086
-0.010	1.096	-0.085	0.089	0.995	0.042	0.934	0.101	0.155	-0.074	0.087	-0.070	0.039	0.108	0.047	-0.078
-0.041	1.092	-0.018	0.089	0.995	0.054	0.689	0.645	0.034	-0.104	0.084	-0.016	0.071	0.104	0.114	-0.101
-0.083	1.068	-0.164	0.089	0.994	0.064	0.583	0.520	-0.018	-0.146	0.061	-0.171	0.115	0.081	0.032	-0.105
-0.218	1.111	-0.219	0.088	0.993	0.073	0.502	0.244	0.012	-0.280	0.104	-0.235	0.251	0.123	0.087	-0.141
-0.160	1.142	-0.179	0.085	0.993	0.085	0.670	0.214	0.128	-0.220	0.136	-0.208	0.196	0.154	0.048	-0.179
-0.280	1.022	-0.195	0.080	0.992	0.100	0.763	-0.477	0.174	-0.333	0.017	-0.239	0.319	0.035	0.064	-0.169
-0.295	0.968	-0.042	0.074	0.991	0.114	0.678	-0.394	0.204	-0.343	-0.036	-0.099	0.336	0.019	0.090	-0.132
0.024	1.014	0.085	0.070	0.990	0.124	0.503	-0.404	0.124	-0.020	0.011	0.017	0.020	0.028	0.216	-0.086
-0.022	0.956	-0.108	0.066	0.989	0.132	0.423	-0.231	0.158	-0.062	-0.046	-0.184	0.069	0.029	0.022	-0.020
0.070	1.010	-0.101	0.063	0.987	0.145	0.689	-0.341	0.148	0.035	0.009	-0.190	0.022	0.025	0.030	0.108
0.070	1.010	-0.101	0.059	0.986	0.157	0.599	-0.771	0.072	0.038	0.011	-0.202	0.019	0.025	0.028	0.205
0.324	1.045	-0.152	0.055	0.984	0.167	0.486	-0.642	0.132	0.296	0.047	-0.262	0.271	0.059	0.024	0.297
0.417	1.038	-0.183	0.052	0.983	0.175	0.416	-0.757	0.102	0.392	0.040	-0.302	0.362	0.051	0.058	0.399
0.420	0.895	-0.160	0.050	0.982	0.182	0.357	-0.937	-0.021	0.398	-0.101	-0.285	0.364	0.093	0.037	0.500
0.590	0.802	-0.124	0.048	0.981	0.189	0.379	-0.845	0.005	0.569	-0.193	-0.257	0.533	0.187	0.004	0.561
0.586	0.725	-0.105	0.044	0.979	0.199	0.523	-0.961	0.129	0.569	-0.268	-0.248	0.528	0.265	0.013	0.565
0.609	0.833	-0.195	0.040	0.977	0.208	0.462	-0.497	0.161	0.596	-0.158	-0.347	0.550	0.158	0.080	0.555
0.405	0.852	-0.183	0.035	0.977	0.213	0.282	-0.509	0.224	0.398	-0.138	-0.340	0.346	0.139	0.072	0.503
0.355	0.918	-0.108	0.030	0.975	0.222	0.503	-0.728	0.117	0.352	-0.070	-0.275	0.295	0.074	0.001	0.455
0.270	0.976	-0.108	0.024	0.973	0.229	0.418	-0.548	0.231	0.274	-0.011	-0.282	0.210	0.016	0.004	0.370
0.343	1.084	0.033	0.025	0.971	0.236	0.371	-0.355	-0.067	0.346	0.099	-0.147	0.283	0.093	0.136	0.322
0.282	1.126	0.246	0.025	0.970	0.241	0.233	-0.385	-0.079	0.284	0.143	0.061	0.220	0.135	0.347	0.268
0.274	1.068	0.230	0.026	0.969	0.244	0.172	-0.446	-0.096	0.276	0.086	0.042	0.213	0.076	0.328	0.228
0.232	1.111	0.404	0.026	0.969	0.246	0.073	-0.116	-0.026	0.234	0.129	0.213	0.170	0.118	0.497	0.149
0.217	1.045	0.353	0.028	0.969	0.245	-0.051	0.201	-0.030	0.216	0.063	0.163	0.155	0.052	0.443	0.117
0.043	1.053	0.384	0.029	0.969	0.246	0.026	-0.125	-0.055	0.043	0.072	0.193	0.017	0.061	0.470	0.033
0.167	1.018	0.380	0.034	0.969	0.245	-0.048	0.691	-0.089	0.160	0.037	0.190	0.109	0.026	0.463	-0.007
-0.218	1.076	0.112	0.034	0.970	0.241	-0.198	0.310	0.043	-0.224	0.094	-0.074	0.273	0.083	0.192	-0.051
-0.060	1.007	0.156	0.037	0.971	0.237	-0.128	0.622	0.010	-0.069	0.024	-0.027	0.112	0.013	0.232	-0.069
-0.099	1.080	0.124	0.037	0.971	0.237	0.011	0.049	-0.033	-0.108	0.097	-0.059	0.147	0.086	0.196	-0.149
-0.126	1.099	0.159	0.036	0.971	0.235	-0.114	-0.061	0.020	-0.133	0.116	-0.021	0.172	0.104	0.228	-0.110
-0.330	0.945	0.199	0.033	0.972	0.232	-0.115	-0.016	0.102	-0.334	-0.039	0.021	0.374	0.051	0.264	-0.113
0.024	1.014	0.199	0.030	0.973	0.229	-0.161	-0.248	0.079	0.023	0.030	0.024	0.017	0.018	0.261	-0.108
-0.045	1.068	0.246	0.030	0.974	0.224	-0.296	0.194	0.039	-0.046	0.083	0.077	0.084	0.073	0.306	-0.074
-0.091	1.038	0.077	0.027	0.976	0.218	-0.268	-0.279	0.083	-0.089	0.051	-0.087	0.128	0.042	0.134	-0.055
0.109	1.026	0.305	0.028	0.976	0.214	-0.214	0.098	-0.023	0.110	0.039	0.145	0.073	0.031	0.361	-0.073
-0.241	0.968	0.159	0.025	0.978	0.209	-0.275	-0.108	0.072	-0.238	-0.020	0.004	0.276	0.027	0.213	-0.074
-0.041	0.987	0.266	0.025	0.979	0.202	-0.323	-0.051	-0.014	-0.038	-0.002	0.116	0.075	0.008	0.319	-0.067
-0.041	0.987	0.266	0.024	0.980	0.197	-0.300	0.033	0.032	-0.037	-0.003	0.122	0.074	0.008	0.317	-0.097
-0.022	0.995	0.132	0.026	0.981	0.190	-0.314	0.173	-0.056	-0.020	0.003	-0.005	0.055	0.001	0.181	-0.059
-0.118	0.999	0.104	0.027	0.983	0.183	-0.355	0.072	-0.046	-0.116	0.006	-0.026	0.150	0.003	0.153	-0.071
-0.022	1.092	0.140	0.032	0.984	0.176	-0.338	0.342	-0.229	-0.025	0.097	0.017	0.054	0.096	0.186	-0.059
-0.137	1.053	0.140	0.032	0.985	0.170	-0.300	-0.677	-0.121	-0.140	0.058	0.022	0.170	0.058	0.185	-0.069
0.032	1.096	0.230	0.035	0.986	0.161	-0.482	0.009	-0.172	0.027	0.099	0.122	0.000	0.100	0.274	-0.052
-0.053	1.007	0.136	0.035	0.988	0.152	-0.480	-0.238	-0.030	-0.057	0.009	0.037	0.085	0.010	0.178	-0.057
-0.010	1.049	0.085	0.039	0.989	0.143	-0.435	0.045	-0.192	-0.018	0.050	-0.006	0.043	0.053	0.125	-0.053
-0.041	1.061	0.104	0.040	0.990	0.134	-0.424	-0.067	-0.097	-0.050	0.060	0.022	0.073	0.065	0.144	-0.069
-0.110	1.076	0.096	0.042	0.991	0.125	-0.443	0.147	-0.094	-0.120	0.074	0.023	0.143	0.080	0.134	-0.087
-0.110	1.061	0.014	0.045	0.992	0.115	-0.525	0.021	-0.166	-0.122	0.058	-0.049	0.143	0.064	0.049	-0.088
-0.164	1.076	0.014	0.047	0.994	0.102	-0.649	-0.189	-0.162	-0.178	0.071	-0.036	0.197	0.079	0.048	-0.093
0.028	1.080	0.128	0.052	0.994	0.094	-0.378	-0.002	-0.289	0.009	0.075	0.085	0.004	0.083	0.161	-0.085
-0.045	0.945	0.077	0.057	0.995	0.081	-0.644	0.117	-0.229	-0.068	-0.061	0.047	0.078	0.052	0.108	-0.098
-0.080	1.045	-0.034	0.061	0.996	0.070	-0.525	0.328	-0.196	-0.107	0.039	-0.052	0.113	0.048	0.004	-0.097
-0.141	0.976	0.014	0.061	0.996	0.057	-0.651	-0.099	-0.059	-0.169	-0.031	0.008	0.175	0.021	0.042	-0.090
-0.114	0.987	0.033	0.063	0.997	0.044	-0.676	0.120	-0.113	-0.144	-0.020	0.042	0.148	0.010	0.060	-0.092
0.047	1.099	-0.022	0.068	0.997	0.034	-0.457	-0.083	-0.238	0.013	0.092	-0.004	0.014	0.102	0.003	-0.084
-0.064	1.126	-0.049	0.072	0.997	0.023	-0.555	-0.002	-0.223	-0.103	0.119	-0.020	0.099	0.129	0.026	-0.090
0.020	1.018	0.022	0.077	0.997	0.011	-0.599	0.192	-0.239	-0.023	0.012	0.063	0.015	0.021	0.043	-0.074
-0.172	1.022	-0.101	0.080	0.997	-0.000	-0.551	-0.197	-0.193	-0.218	0.016	-0.047	0.207	0.025	0.081	-0.081
-0.018	0.972	-0.038	0.081	0.997	-0.012	-0.558	0.118	-0.110	-0.067	-0.034	0.027	0.054	0.025	0.020	-0.087
0.082	1.053	0.065	0.086	0.996	-0.021	-0.460	0.156	-0.218	0.029	0.047	0.139	0.046	0.056	0.081	-0.097
-0.064	1.003	-0.077	0.091	0.995	-0.030	-0.438	0.082	-0.266	-0.122	-0.002	0.006	0.100	0.006	0.063	-0.089
-0.003	1.111	0.014	0.092	0.995	-0.042	-0.609	0.316	-0.086	-0.062	0.107	0.109	0.038	0.114	0.026	-0.105
-0.099	1.007	-0.105	0.093	0.994	-0.050	-0.387	0.170	-0.083	-0.159	0.003	-0.001	0.134	0.010	0.095	-0.127
-0.099	1.007	-0.105	0.094	0.994	-0.058	-0.344	0.227	-0.107	-0.161	0.003	0.007	0.134	0.009	0.096	-0.097
-0.010	1.007	0.061	0.096	0.993	-0.064	-0.336	-0.099	-0.132	-0.075	0.004	0.178	0.047	0.009	0.066	-0.087
0.132	1.045	-0.049	0.100	0.992	-0.070	-0.222	0.821	-0.254	0.064	0.043	0.074	0.096	0.048	0.046	-0.099
0.024	0.995	-0.124	0.102	0.992	-0.079	-0.390	0.464	-0.142	-0.046	-0.006	0.008	0.012	0.003	0.124	-0.075
-0.149	0.933	-0.140	0.104	0.991	-0.087	-0.432	0.042	-0.146	-0.221	-0.067	0.002	0.185	0.065	0.142	-0.059
0.059	0.945	-0.105	0.109	0.990	-0.090	-0.176	-0.325	-0.224	-0.018	-0.054	0.040	0.023	0.054	0.109	-0.083
0.055	0.914	-0.069	0.113	0.989	-0.093	-0.135	-0.079	-0.166	-0.025	-0.085	0.078	0.020	0.085	0.076	-0.078
0.009	0.956	-0.089	0.113	0.989	-0.100	-0.329	0.102	-0.051	-0.072	-0.042	0.065	0.026	0.043	0.099	-0.060
0.101	0.929	-0.038	0.114	0.988	-0.104	-0.218	0.288	-0.071	0.020	-0.068	0.121	0.066	0.071	0.050	-0.058
0.009	0.995	-0.038	0.117	0.988	-0.105	-0.042	0.088	-0.178	-0.075	-0.002	0.122	0.025	0.006	0.053	-0.072
0.097	0.964	-0.073	0.120	0.987	-0.107	-0.068	0.401	-0.218	0.010	-0.032	0.089	0.064	0.038	0.091	-0.074
0.009	0.949	-0.022	0.122	0.986	-0.109	-0.073	0.402	-0.143	-0.080	-0.047	0.142	0.025	0.054	0.042	-0.084
0.028	0.964	-0.053	0.124	0.986	-0.109	0.019	0.186	-0.145	-0.063	-0.031	0.110	0.005	0.039	0.075	-0.076
0.032	0.968	-0.101	0.125	0.986	-0.108	0.114	0.221	-0.067	-0.060	-0.027	0.061	0.000	0.036	0.125	-0.102
0.067	0.983	-0.034	0.126	0.987	-0.105	0.180	0.301	-0.096	-0.026	-0.012	0.125	0.035	0.021	0.060	-0.085
-0.037	0.972	-0.057	0.124	0.987	-0.099	0.309	0.029	0.045	-0.128	-0.024	0.096	0.069	0.033	0.085	-0.086
0.124	1.018	0.065	0.123	0.988	-0.092	0.374	0.523	-0.002	0.034	0.021	0.211	0.094	0.012	0.036	-0.090
-0.003	0.941	-0.089	0.122	0.989	-0.083	0.489	0.250	0.026	-0.091	-0.057	0.048	0.031	0.066	0.119	0.000
0.028	1.049	-0.002	0.121	0.990	-0.073	0.510	0.246	0.033	-0.059	0.051	0.126	0.001	0.041	0.035	0.000
-0.091	0.964	0.018	0.118	0.991	-0.067	0.344	0.246	0.104	-0.175	-0.035	0.139	0.117	0.044	0.017	0.000
Avg ODBA	3.638
Vec ODBA	2.483
Avg ELBA	2.010
Avg EPBA	0.646
Speed	ODBA	VeDBA	ELBA	EPBA	StrkSpGn	StrSpGn_L	ISI
9.700	3.638	2.483	2.010	0.646	1.231	0.985	1.873
MeanPeak	0.125617
MeanLong	0.100486
MeanISI	1.873333
