# Supplementary material for: Averaged Propulsive Body Acceleration (APBA) Can Be Calculated from Biologging Tags That Incorporate Gyroscopes and Accelerometers to Estimate Swimming Speed, Hydrodynamic Drag and Energy Expenditure for Steller Sea Lions
Source: PLoS One. 2016 Jun 10;11(6):e0157326. doi: 10.1371/journal.pone.0157326 (PMC4902303; doi:10.1371/journal.pone.0157326)
Supplement: S5 Data — Same components as S2. (ZIP) [file pone.0157326.s005.zip › YashaNov_25/yasha10_6376_4.csv]

rawAx	rawAy	rawAz	gravX	gravY	gravZ	gyrX	gyrY	gyrZ	estAx	estAy	estAz	odbX	odbY	odbZ	spk
-0.295	0.187	-1.042	-0.250	0.267	-0.931	0.832	-0.447	-0.016	-0.067	-0.074	-0.084	0.190	0.290	0.419	-0.052
-0.264	0.261	-0.928	-0.235	0.278	-0.931	0.654	-0.828	0.158	-0.050	-0.012	0.031	0.155	0.220	0.308	-0.044
-0.168	0.261	-0.794	-0.232	0.288	-0.929	0.518	-0.207	0.012	0.042	-0.021	0.163	0.056	0.222	0.177	-0.032
-0.326	0.338	-1.019	-0.217	0.304	-0.928	0.859	-0.803	0.073	-0.130	0.040	-0.063	0.211	0.148	0.404	-0.056
-0.133	0.319	-0.924	-0.211	0.318	-0.924	0.761	-0.319	-0.006	0.056	0.007	0.028	0.015	0.170	0.311	-0.023
-0.345	0.253	-0.952	-0.200	0.329	-0.923	0.611	-0.632	0.016	-0.166	-0.070	-0.001	0.224	0.239	0.341	-0.038
-0.030	0.330	-0.853	-0.202	0.342	-0.918	0.724	0.166	-0.064	0.151	-0.007	0.092	0.094	0.164	0.245	-0.040
-0.268	0.361	-0.936	-0.196	0.352	-0.915	0.509	-0.268	-0.143	-0.093	0.014	0.007	0.142	0.136	0.330	-0.057
-0.280	0.346	-0.912	-0.193	0.365	-0.911	0.638	-0.152	-0.177	-0.108	-0.013	0.026	0.151	0.154	0.310	-0.034
-0.233	0.319	-1.007	-0.181	0.377	-0.908	0.705	-0.658	-0.036	-0.074	-0.053	-0.071	0.102	0.184	0.407	-0.057
-0.203	0.342	-0.956	-0.174	0.390	-0.904	0.682	-0.312	-0.109	-0.050	-0.043	-0.024	0.069	0.163	0.358	-0.042
-0.133	0.334	-0.869	-0.166	0.410	-0.897	1.087	-0.360	-0.254	0.011	-0.071	0.055	0.002	0.174	0.274	-0.033
-0.133	0.334	-0.869	-0.159	0.429	-0.889	1.066	-0.281	-0.123	0.005	-0.090	0.048	0.003	0.178	0.276	-0.039
-0.207	0.504	-0.924	-0.153	0.441	-0.884	0.627	-0.326	-0.058	-0.074	0.068	-0.012	0.069	0.012	0.334	-0.045
-0.195	0.442	-0.861	-0.150	0.455	-0.878	0.765	-0.039	-0.289	-0.066	-0.008	0.044	0.055	0.078	0.274	-0.055
-0.199	0.442	-0.901	-0.147	0.471	-0.870	0.920	-0.109	-0.154	-0.073	-0.024	-0.003	0.057	0.082	0.317	-0.063
-0.222	0.458	-0.991	-0.145	0.484	-0.863	0.700	-0.087	-0.056	-0.098	-0.021	-0.100	0.078	0.071	0.411	-0.056
-0.207	0.508	-0.968	-0.141	0.494	-0.858	0.617	-0.202	-0.039	-0.086	0.018	-0.082	0.061	0.025	0.391	-0.056
-0.137	0.458	-0.842	-0.138	0.508	-0.850	0.800	-0.026	-0.249	-0.020	-0.046	0.036	0.010	0.079	0.268	-0.025
-0.149	0.408	-0.735	-0.133	0.524	-0.841	0.941	-0.316	-0.031	-0.037	-0.112	0.134	0.001	0.132	0.165	-0.032
-0.060	0.454	-0.983	-0.133	0.536	-0.834	0.695	0.037	-0.013	0.052	-0.077	-0.122	0.090	0.090	0.417	-0.013
-0.214	0.500	-0.881	-0.128	0.548	-0.827	0.752	-0.303	0.005	-0.106	-0.043	-0.027	0.062	0.047	0.317	-0.026
-0.049	0.558	-0.822	-0.126	0.567	-0.814	1.132	-0.062	-0.123	0.056	-0.004	0.020	0.104	0.008	0.261	-0.012
-0.183	0.527	-0.775	-0.122	0.580	-0.805	0.815	-0.181	-0.078	-0.082	-0.049	0.058	0.029	0.027	0.216	-0.038
-0.110	0.539	-0.806	-0.124	0.594	-0.795	0.876	0.141	-0.034	-0.007	-0.051	0.016	0.046	0.019	0.252	-0.020
-0.149	0.555	-0.818	-0.122	0.611	-0.782	1.062	-0.107	-0.028	-0.047	-0.052	-0.008	0.009	0.007	0.267	-0.038
-0.064	0.547	-0.704	-0.120	0.624	-0.772	0.869	-0.182	0.066	0.035	-0.074	0.096	0.096	0.018	0.156	-0.007
-0.176	0.508	-0.857	-0.122	0.641	-0.757	1.140	0.232	-0.114	-0.074	-0.129	-0.072	0.013	0.061	0.313	-0.025
-0.060	0.609	-0.849	-0.115	0.661	-0.742	1.290	-0.391	-0.053	0.035	-0.048	-0.080	0.104	0.036	0.309	-0.019
-0.187	0.597	-0.708	-0.118	0.678	-0.726	1.176	0.207	-0.069	-0.090	-0.077	0.045	0.021	0.021	0.171	-0.030
-0.099	0.609	-0.696	-0.118	0.695	-0.709	1.221	0.058	-0.062	-0.001	-0.083	0.040	0.068	0.029	0.163	-0.021
-0.137	0.659	-0.676	-0.115	0.718	-0.687	1.616	-0.193	-0.000	-0.042	-0.055	0.038	0.031	0.076	0.147	-0.029
-0.107	0.698	-0.711	-0.118	0.736	-0.666	1.357	0.236	0.006	-0.008	-0.035	-0.018	0.064	0.110	0.186	0.001
-0.045	0.755	-0.585	-0.120	0.755	-0.645	1.439	0.038	0.087	0.055	0.004	0.086	0.128	0.165	0.064	0.002
-0.003	0.682	-0.534	-0.121	0.775	-0.620	1.603	0.219	-0.079	0.098	-0.090	0.113	0.171	0.086	0.018	-0.005
-0.095	0.752	-0.581	-0.120	0.795	-0.595	1.594	-0.167	0.065	0.005	-0.040	0.041	0.080	0.151	0.069	-0.044
-0.199	0.775	-0.581	-0.126	0.811	-0.571	1.438	0.449	0.025	-0.093	-0.033	0.016	0.022	0.168	0.072	-0.083
-0.299	0.790	-0.530	-0.124	0.830	-0.543	1.730	-0.279	0.008	-0.195	-0.037	0.040	0.119	0.178	0.024	-0.119
-0.299	0.790	-0.530	-0.132	0.848	-0.513	1.666	0.875	-0.088	-0.187	-0.054	0.010	0.118	0.173	0.027	-0.111
-0.241	0.864	-0.483	-0.134	0.863	-0.487	1.537	-0.007	0.096	-0.127	0.004	0.031	0.058	0.242	0.017	-0.109
-0.049	0.895	-0.388	-0.138	0.878	-0.458	1.588	0.398	0.021	0.069	0.020	0.096	0.136	0.268	0.109	-0.078
-0.180	0.906	-0.369	-0.141	0.892	-0.430	1.559	0.106	0.134	-0.058	0.018	0.088	0.005	0.275	0.126	-0.052
-0.145	1.018	-0.376	-0.146	0.903	-0.404	1.381	0.429	0.085	-0.018	0.118	0.054	0.041	0.383	0.115	-0.044
-0.149	0.976	-0.313	-0.149	0.914	-0.377	1.421	0.345	0.034	-0.019	0.065	0.090	0.038	0.335	0.175	-0.058
-0.207	0.945	-0.333	-0.150	0.925	-0.349	1.508	-0.125	0.064	-0.076	0.023	0.043	0.021	0.299	0.152	-0.048
-0.145	1.014	-0.258	-0.153	0.934	-0.324	1.322	0.239	0.103	-0.011	0.084	0.092	0.040	0.363	0.224	-0.056
-0.176	0.972	-0.325	-0.160	0.941	-0.300	1.200	0.467	0.175	-0.036	0.034	0.001	0.009	0.316	0.154	-0.050
-0.218	0.995	-0.274	-0.165	0.948	-0.274	1.339	0.149	0.226	-0.073	0.050	0.026	0.035	0.334	0.203	-0.043
-0.141	1.053	-0.207	-0.169	0.953	-0.250	1.225	0.275	0.162	0.009	0.102	0.069	0.040	0.387	0.268	-0.042
-0.176	1.007	-0.160	-0.175	0.957	-0.229	0.935	0.561	0.177	-0.020	0.052	0.096	0.008	0.336	0.315	-0.039
-0.214	1.072	-0.274	-0.179	0.961	-0.211	0.871	0.497	0.102	-0.054	0.114	-0.036	0.029	0.398	0.199	-0.041
-0.214	1.041	-0.309	-0.181	0.964	-0.193	0.907	0.343	0.016	-0.052	0.079	-0.090	0.030	0.362	0.162	-0.047
-0.291	1.057	-0.294	-0.182	0.968	-0.175	0.785	0.782	-0.131	-0.128	0.091	-0.092	0.108	0.373	0.174	-0.057
-0.257	1.142	-0.321	-0.183	0.970	-0.161	0.564	0.826	-0.096	-0.092	0.174	-0.133	0.075	0.454	0.143	-0.071
-0.395	1.142	-0.491	-0.187	0.971	-0.146	0.753	0.416	0.118	-0.227	0.172	-0.317	0.215	0.450	0.029	-0.133
-0.380	1.146	-0.396	-0.190	0.974	-0.125	1.060	0.309	0.092	-0.208	0.174	-0.244	0.203	0.450	0.063	-0.166
-0.553	1.045	-0.223	-0.189	0.976	-0.111	0.887	-0.735	0.016	-0.381	0.071	-0.084	0.378	0.345	0.234	-0.133
-0.445	1.038	-0.132	-0.188	0.977	-0.103	0.509	-0.624	-0.058	-0.275	0.062	-0.001	0.274	0.334	0.323	-0.068
-0.072	1.007	-0.235	-0.183	0.978	-0.096	0.358	0.195	-0.236	0.094	0.029	-0.110	0.096	0.299	0.218	-0.029
-0.026	0.995	-0.404	-0.180	0.979	-0.091	0.337	-0.242	-0.100	0.137	0.017	-0.284	0.137	0.284	0.046	0.090
-0.153	1.014	-0.345	-0.179	0.980	-0.085	0.400	-0.276	-0.019	0.009	0.035	-0.231	0.005	0.300	0.103	0.209
0.074	1.049	-0.274	-0.177	0.981	-0.079	0.429	-0.544	-0.025	0.234	0.069	-0.166	0.226	0.331	0.172	0.280
0.120	1.018	-0.369	-0.174	0.982	-0.072	0.548	-0.617	-0.088	0.277	0.036	-0.268	0.266	0.297	0.074	0.331
0.232	0.953	-0.451	-0.172	0.983	-0.061	0.768	-1.064	0.072	0.387	-0.030	-0.360	0.371	0.229	0.012	0.450
0.232	0.953	-0.451	-0.171	0.984	-0.051	0.736	-0.964	0.027	0.385	-0.031	-0.370	0.365	0.226	0.015	0.510
0.455	0.810	-0.436	-0.168	0.985	-0.042	0.693	-0.833	-0.034	0.605	-0.175	-0.364	0.583	0.079	0.003	0.554
0.351	0.798	-0.388	-0.169	0.985	-0.035	0.677	-1.475	0.190	0.502	-0.187	-0.323	0.474	0.063	0.042	0.536
0.382	0.771	-0.278	-0.169	0.985	-0.027	0.527	-0.559	0.121	0.533	-0.214	-0.220	0.499	0.031	0.148	0.526
0.182	0.902	-0.298	-0.173	0.985	-0.022	0.475	-1.066	0.264	0.336	-0.082	-0.244	0.294	0.156	0.122	0.471
0.224	1.030	-0.270	-0.175	0.984	-0.015	0.429	-0.319	0.164	0.380	0.045	-0.223	0.331	0.277	0.143	0.428
0.209	1.161	-0.246	-0.176	0.984	-0.011	0.364	-0.503	0.122	0.365	0.177	-0.204	0.311	0.401	0.161	0.381
0.236	1.146	-0.014	-0.176	0.984	-0.006	0.327	-0.484	0.085	0.393	0.162	0.024	0.333	0.380	0.387	0.337
0.213	1.092	-0.014	-0.176	0.984	-0.000	0.330	-0.109	0.035	0.369	0.107	0.019	0.304	0.320	0.382	0.285
0.040	1.080	0.006	-0.175	0.984	0.008	0.410	-0.089	0.017	0.195	0.096	0.031	0.127	0.303	0.397	0.234
0.070	1.142	0.112	-0.177	0.984	0.013	0.282	-0.134	0.107	0.227	0.158	0.132	0.154	0.359	0.497	0.161
-0.003	1.026	-0.042	-0.176	0.984	0.014	0.041	-0.008	0.012	0.153	0.042	-0.022	0.079	0.237	0.337	0.088
-0.160	1.018	0.002	-0.180	0.984	0.012	-0.048	-0.326	0.191	-0.001	0.035	0.023	0.081	0.223	0.375	0.062
-0.191	1.099	-0.018	-0.179	0.984	0.011	0.020	-0.173	-0.062	-0.033	0.116	0.003	0.113	0.298	0.349	0.016
-0.114	1.065	-0.014	-0.177	0.984	0.012	-0.016	0.213	-0.073	0.042	0.081	0.007	0.036	0.257	0.347	-0.041
-0.210	1.007	0.025	-0.177	0.984	0.011	-0.063	0.120	-0.013	-0.055	0.023	0.047	0.132	0.193	0.379	-0.060
-0.303	1.107	-0.030	-0.176	0.984	0.008	-0.114	-0.035	-0.056	-0.149	0.123	-0.006	0.225	0.288	0.316	-0.083
-0.287	1.119	-0.089	-0.176	0.984	0.008	-0.014	-0.062	-0.044	-0.134	0.135	-0.065	0.209	0.293	0.249	-0.078
-0.314	0.976	-0.018	-0.176	0.984	0.005	-0.092	-0.129	-0.027	-0.161	-0.008	0.009	0.235	0.144	0.312	-0.077
-0.087	1.049	-0.034	-0.176	0.984	0.003	-0.023	-0.385	0.037	0.067	0.065	-0.005	0.005	0.212	0.288	-0.052
-0.207	1.045	0.006	-0.174	0.985	-0.000	-0.146	-0.254	-0.099	-0.054	0.061	0.037	0.123	0.204	0.319	-0.046
-0.141	1.068	0.010	-0.171	0.985	-0.003	-0.137	0.042	-0.174	0.008	0.084	0.044	0.056	0.221	0.315	-0.007
-0.241	1.026	-0.077	-0.169	0.986	-0.008	-0.194	-0.174	-0.110	-0.094	0.041	-0.039	0.157	0.173	0.221	-0.041
-0.053	1.065	0.085	-0.166	0.986	-0.008	-0.033	0.003	-0.093	0.093	0.079	0.123	0.032	0.206	0.377	-0.026
-0.295	1.022	-0.132	-0.167	0.986	-0.015	-0.305	-0.197	0.023	-0.149	0.037	-0.087	0.211	0.158	0.153	-0.042
-0.080	0.995	0.089	-0.166	0.986	-0.021	-0.285	-0.351	-0.033	0.066	0.010	0.140	0.005	0.126	0.368	-0.057
-0.260	1.018	-0.116	-0.165	0.986	-0.025	-0.147	-0.100	-0.079	-0.116	0.033	-0.061	0.176	0.145	0.160	-0.047
-0.283	1.096	-0.006	-0.161	0.986	-0.033	-0.423	0.070	-0.233	-0.143	0.110	0.057	0.200	0.218	0.266	-0.046
0.001	1.049	0.014	-0.156	0.987	-0.039	-0.328	-0.052	-0.184	0.137	0.063	0.083	0.085	0.167	0.281	-0.035
-0.268	1.010	-0.144	-0.152	0.987	-0.047	-0.330	-0.150	-0.233	-0.136	0.024	-0.068	0.185	0.124	0.118	-0.034
-0.033	1.018	-0.026	-0.147	0.988	-0.052	-0.273	0.097	-0.218	0.094	0.031	0.056	0.050	0.127	0.231	-0.010
-0.218	1.092	-0.093	-0.145	0.988	-0.060	-0.432	-0.068	-0.155	-0.093	0.104	-0.003	0.135	0.196	0.160	-0.030
-0.114	1.065	-0.006	-0.139	0.988	-0.068	-0.364	-0.130	-0.269	0.005	0.077	0.091	0.032	0.164	0.242	-0.014
-0.118	1.038	-0.101	-0.134	0.988	-0.074	-0.294	-0.068	-0.221	-0.003	0.050	0.003	0.039	0.132	0.142	-0.034
-0.122	1.084	-0.077	-0.131	0.988	-0.083	-0.484	0.087	-0.197	-0.011	0.096	0.036	0.044	0.174	0.161	-0.035
-0.137	0.941	-0.105	-0.126	0.988	-0.093	-0.460	-0.087	-0.235	-0.031	-0.047	0.017	0.061	0.026	0.129	-0.050
-0.180	1.014	-0.065	-0.122	0.988	-0.098	-0.290	0.023	-0.206	-0.077	0.027	0.062	0.104	0.096	0.163	-0.051
-0.183	1.119	-0.077	-0.118	0.988	-0.103	-0.235	-0.333	-0.190	-0.085	0.131	0.056	0.109	0.196	0.147	-0.038
-0.053	0.987	0.006	-0.114	0.988	-0.108	-0.259	0.076	-0.198	0.042	-0.000	0.143	0.022	0.061	0.226	-0.052
-0.057	1.014	-0.183	-0.108	0.987	-0.116	-0.469	0.462	-0.317	0.033	0.027	-0.038	0.016	0.084	0.032	-0.061
-0.218	1.038	-0.203	-0.103	0.987	-0.125	-0.423	0.067	-0.290	-0.134	0.051	-0.049	0.145	0.103	0.008	-0.029
-0.214	1.010	-0.120	-0.100	0.986	-0.133	-0.414	-0.223	-0.164	-0.133	0.024	0.042	0.143	0.072	0.086	-0.054
-0.003	0.995	-0.160	-0.094	0.985	-0.141	-0.448	0.450	-0.325	0.073	0.009	0.011	0.069	0.053	0.043	-0.074
-0.195	1.007	-0.108	-0.091	0.985	-0.147	-0.300	0.329	-0.225	-0.122	0.021	0.067	0.125	0.061	0.090	-0.069
-0.099	1.026	-0.097	-0.089	0.984	-0.156	-0.474	0.075	-0.119	-0.028	0.042	0.087	0.029	0.077	0.098	-0.046
-0.176	1.026	-0.246	-0.084	0.984	-0.157	-0.057	-0.125	-0.243	-0.110	0.042	-0.061	0.107	0.073	0.056	-0.074
-0.068	1.041	-0.148	-0.078	0.984	-0.160	-0.063	-0.809	-0.156	-0.008	0.057	0.040	0.000	0.085	0.038	-0.040
-0.110	1.022	-0.108	-0.074	0.983	-0.167	-0.425	0.331	-0.302	-0.055	0.039	0.087	0.043	0.063	0.074	-0.029
-0.026	0.976	-0.242	-0.066	0.983	-0.173	-0.290	-0.099	-0.341	0.023	-0.007	-0.041	0.041	0.013	0.063	-0.018
-0.049	1.068	-0.227	-0.061	0.982	-0.178	-0.249	0.065	-0.306	-0.006	0.086	-0.020	0.018	0.103	0.051	-0.032
-0.030	1.065	-0.124	-0.056	0.980	-0.188	-0.538	0.237	-0.271	0.009	0.084	0.092	0.036	0.096	0.048	-0.023
-0.122	0.964	-0.195	-0.050	0.980	-0.194	-0.281	0.080	-0.327	-0.090	-0.016	0.027	0.058	0.008	0.026	-0.039
-0.041	0.972	-0.156	-0.044	0.979	-0.198	-0.196	-0.189	-0.278	-0.015	-0.008	0.070	0.022	0.003	0.010	-0.050
-0.053	1.030	-0.175	-0.039	0.978	-0.204	-0.337	0.177	-0.272	-0.031	0.051	0.056	0.009	0.052	0.014	-0.037
-0.053	1.030	-0.175	-0.034	0.977	-0.210	-0.318	0.016	-0.281	-0.036	0.052	0.062	0.008	0.049	0.018	-0.029
0.047	0.983	-0.203	-0.029	0.977	-0.212	-0.104	0.306	-0.313	0.059	0.006	0.036	0.108	0.000	0.048	-0.037
-0.072	0.999	-0.274	-0.027	0.976	-0.215	-0.170	0.216	-0.145	-0.062	0.022	-0.031	0.012	0.013	0.123	-0.024
-0.080	0.995	-0.215	-0.023	0.976	-0.217	-0.108	0.125	-0.237	-0.073	0.018	0.030	0.021	0.007	0.066	-0.018
0.040	0.941	-0.179	-0.017	0.976	-0.217	0.020	0.077	-0.307	0.040	-0.036	0.065	0.098	0.050	0.034	-0.023
-0.041	0.949	-0.298	-0.016	0.975	-0.220	-0.161	0.040	-0.091	-0.042	-0.028	-0.050	0.016	0.044	0.155	-0.021
0.055	0.980	-0.148	-0.014	0.975	-0.221	-0.062	0.519	-0.226	0.052	0.003	0.101	0.111	0.016	0.007	-0.017
-0.010	0.987	-0.191	-0.010	0.976	-0.218	0.143	0.341	-0.266	-0.017	0.010	0.054	0.045	0.010	0.053	-0.032
-0.041	0.972	-0.199	-0.007	0.977	-0.212	0.314	0.115	-0.200	-0.051	-0.007	0.040	0.013	0.028	0.064	-0.031
-0.045	0.980	-0.223	-0.003	0.978	-0.209	0.132	-0.054	-0.173	-0.058	0.000	0.014	0.008	0.022	0.090	-0.057
0.017	0.972	-0.183	-0.000	0.978	-0.209	0.027	0.256	-0.190	0.001	-0.008	0.053	0.069	0.031	0.054	-0.054
-0.068	0.918	-0.124	0.003	0.980	-0.200	0.444	0.200	-0.226	-0.087	-0.064	0.103	0.017	0.087	0.003	-0.043
0.043	0.972	-0.097	0.005	0.982	-0.190	0.484	0.419	-0.186	0.023	-0.012	0.121	0.094	0.034	0.029	-0.030
0.017	0.980	-0.203	0.006	0.983	-0.181	0.449	0.132	-0.066	-0.005	-0.006	0.006	0.066	0.028	0.080	-0.059
0.067	1.018	-0.101	0.007	0.985	-0.171	0.516	0.400	-0.119	0.044	0.031	0.098	0.115	0.010	0.020	-0.026
-0.118	0.941	-0.085	0.005	0.987	-0.158	0.641	0.322	0.050	-0.138	-0.049	0.101	0.070	0.068	0.034	-0.042
0.136	1.003	-0.002	0.003	0.989	-0.146	0.618	0.719	-0.011	0.117	0.011	0.171	0.184	0.008	0.116	-0.057
-0.057	0.987	-0.065	0.004	0.992	-0.128	0.863	0.418	-0.097	-0.076	-0.007	0.091	0.010	0.024	0.051	-0.076
-0.080	0.999	-0.160	0.003	0.994	-0.112	0.851	0.475	-0.062	-0.098	0.003	-0.021	0.034	0.014	0.046	-0.058
-0.041	0.987	-0.030	0.003	0.995	-0.095	0.841	0.506	-0.047	-0.060	-0.011	0.092	0.002	0.026	0.083	-0.093
-0.037	0.980	-0.038	0.002	0.997	-0.079	0.797	0.183	0.019	-0.055	-0.020	0.068	0.005	0.034	0.073	-0.092
-0.103	0.999	-0.049	0.000	0.998	-0.061	0.899	0.155	0.087	-0.118	-0.002	0.038	0.062	0.015	0.060	-0.067
-0.083	1.076	-0.045	-0.002	0.999	-0.047	0.702	0.350	0.100	-0.096	0.075	0.028	0.043	0.062	0.063	-0.069
0.109	0.964	0.073	-0.003	1.000	-0.030	0.829	0.499	0.012	0.097	-0.038	0.130	0.147	0.050	0.180	-0.079
-0.076	1.003	0.022	-0.004	1.000	-0.012	0.877	0.342	0.069	-0.086	0.001	0.061	0.038	0.011	0.127	-0.079
-0.107	1.123	0.033	-0.006	1.000	0.004	0.788	0.333	0.072	-0.115	0.120	0.057	0.070	0.109	0.138	-0.070
-0.107	1.123	0.033	-0.007	1.000	0.019	0.783	0.500	0.032	-0.114	0.121	0.041	0.071	0.108	0.138	-0.094
-0.064	1.057	-0.026	-0.006	0.999	0.034	0.722	0.472	-0.045	-0.072	0.055	-0.033	0.030	0.043	0.078	-0.099
-0.118	1.061	-0.120	-0.003	0.999	0.045	0.586	0.498	-0.137	-0.129	0.060	-0.139	0.084	0.047	0.018	-0.072
-0.191	1.034	-0.172	-0.001	0.999	0.049	0.235	0.376	-0.138	-0.204	0.033	-0.194	0.159	0.020	0.070	-0.071
-0.049	1.038	-0.183	0.003	0.999	0.051	0.155	0.888	-0.173	-0.066	0.037	-0.208	0.017	0.024	0.083	-0.083
-0.183	1.038	-0.175	0.005	0.998	0.063	0.607	0.379	-0.091	-0.202	0.038	-0.211	0.153	0.024	0.076	-0.115
-0.153	0.968	-0.081	0.004	0.997	0.079	0.857	0.313	0.066	-0.170	-0.031	-0.133	0.123	0.045	0.017	-0.128
-0.291	0.976	-0.069	-0.002	0.995	0.098	0.964	-0.336	0.193	-0.303	-0.021	-0.140	0.263	0.037	0.027	-0.149
-0.222	1.022	0.033	-0.009	0.994	0.112	0.739	-0.419	0.296	-0.226	0.027	-0.052	0.195	0.009	0.128	-0.103
-0.157	1.014	-0.042	-0.017	0.992	0.123	0.554	-0.628	0.288	-0.153	0.020	-0.138	0.130	0.002	0.053	-0.049
0.051	1.018	-0.077	-0.020	0.991	0.133	0.529	-0.112	0.176	0.058	0.025	-0.183	0.076	0.007	0.015	0.031
0.074	1.026	-0.120	-0.024	0.989	0.143	0.548	-0.281	0.175	0.085	0.034	-0.236	0.098	0.015	0.029	0.130
0.074	1.007	-0.132	-0.030	0.988	0.151	0.463	-0.683	0.195	0.091	0.016	-0.256	0.095	0.004	0.042	0.217
0.197	0.999	-0.175	-0.032	0.987	0.159	0.478	-0.456	0.107	0.217	0.010	-0.307	0.217	0.012	0.085	0.280
0.217	1.007	-0.219	-0.037	0.985	0.167	0.502	-0.888	0.098	0.240	0.019	-0.358	0.237	0.004	0.130	0.354
0.309	0.980	-0.215	-0.042	0.984	0.171	0.344	-1.325	0.125	0.338	-0.007	-0.359	0.330	0.031	0.128	0.425
0.393	0.960	-0.254	-0.045	0.983	0.176	0.336	-1.052	-0.012	0.425	-0.025	-0.402	0.414	0.050	0.169	0.478
0.417	0.864	-0.172	-0.047	0.982	0.181	0.361	-1.047	-0.010	0.451	-0.121	-0.324	0.437	0.147	0.087	0.521
0.474	0.810	-0.132	-0.051	0.981	0.187	0.372	-0.994	0.126	0.513	-0.174	-0.290	0.495	0.201	0.049	0.539
0.455	0.783	-0.116	-0.057	0.980	0.193	0.396	-0.736	0.231	0.500	-0.199	-0.280	0.476	0.229	0.035	0.514
0.432	0.817	-0.061	-0.062	0.978	0.200	0.434	-0.381	0.234	0.482	-0.163	-0.232	0.452	0.194	0.018	0.477
0.278	0.848	-0.093	-0.071	0.976	0.208	0.493	-0.958	0.306	0.336	-0.129	-0.270	0.299	0.164	0.015	0.431
0.205	0.883	-0.101	-0.076	0.973	0.216	0.509	-0.415	0.231	0.268	-0.092	-0.286	0.226	0.130	0.024	0.370
0.228	1.076	0.002	-0.083	0.972	0.222	0.395	-0.820	0.195	0.298	0.103	-0.189	0.249	0.062	0.078	0.293
0.182	1.123	0.152	-0.084	0.970	0.229	0.391	-0.291	0.063	0.254	0.151	-0.046	0.202	0.109	0.226	0.240
0.082	1.200	0.234	-0.091	0.969	0.230	0.137	-0.762	0.202	0.160	0.229	0.036	0.100	0.187	0.308	0.188
0.082	1.200	0.234	-0.090	0.968	0.234	0.202	0.029	-0.022	0.158	0.229	0.032	0.099	0.189	0.307	0.132
0.005	1.130	0.191	-0.096	0.967	0.235	0.127	-0.617	0.157	0.086	0.159	-0.012	0.021	0.122	0.263	0.084
0.005	1.003	0.262	-0.096	0.968	0.233	-0.125	0.170	0.057	0.086	0.031	0.061	0.021	0.005	0.333	0.049
-0.041	1.026	0.286	-0.096	0.968	0.234	0.051	-0.072	0.029	0.039	0.055	0.084	0.026	0.019	0.357	0.011
-0.110	1.061	0.219	-0.094	0.970	0.226	-0.423	0.256	-0.061	-0.033	0.088	0.025	0.096	0.054	0.290	-0.032
-0.107	1.053	0.278	-0.092	0.970	0.223	-0.121	-0.082	-0.107	-0.031	0.080	0.086	0.094	0.045	0.347	-0.057
-0.245	1.080	0.116	-0.093	0.972	0.218	-0.279	-0.039	-0.011	-0.169	0.106	-0.069	0.234	0.072	0.184	-0.077
-0.149	1.065	0.163	-0.090	0.973	0.214	-0.194	0.173	-0.092	-0.075	0.090	-0.017	0.139	0.056	0.230	-0.095
-0.180	1.049	0.159	-0.091	0.974	0.209	-0.245	-0.172	-0.035	-0.105	0.073	-0.015	0.170	0.040	0.224	-0.068
-0.176	1.072	0.278	-0.092	0.974	0.205	-0.150	-0.295	-0.013	-0.100	0.096	0.107	0.168	0.063	0.341	-0.048
0.043	0.968	0.254	-0.091	0.976	0.199	-0.351	0.394	0.040	0.118	-0.010	0.090	0.050	0.041	0.315	-0.060
-0.103	0.999	0.187	-0.090	0.976	0.196	-0.167	-0.072	-0.038	-0.028	0.020	0.027	0.097	0.010	0.246	-0.054
-0.180	1.057	0.226	-0.088	0.978	0.190	-0.320	0.037	-0.134	-0.108	0.076	0.073	0.175	0.048	0.285	-0.032
-0.168	1.018	0.077	-0.089	0.978	0.186	-0.126	-0.358	-0.030	-0.096	0.036	-0.073	0.163	0.010	0.134	-0.059
-0.060	1.053	0.230	-0.089	0.979	0.183	-0.184	-0.035	0.014	0.012	0.070	0.084	0.056	0.045	0.286	-0.045
-0.095	1.092	0.242	-0.089	0.980	0.179	-0.236	0.141	0.044	-0.023	0.108	0.100	0.090	0.083	0.297	-0.037
-0.030	1.057	0.156	-0.088	0.981	0.172	-0.343	0.189	-0.014	0.042	0.071	0.020	0.025	0.049	0.209	-0.039
-0.187	1.076	0.049	-0.089	0.982	0.167	-0.247	-0.186	-0.021	-0.116	0.090	-0.081	0.182	0.068	0.102	-0.052
-0.103	1.084	0.242	-0.083	0.984	0.159	-0.421	0.561	-0.204	-0.037	0.096	0.120	0.098	0.076	0.294	-0.040
-0.160	0.976	0.104	-0.083	0.985	0.151	-0.384	-0.398	-0.078	-0.094	-0.014	-0.009	0.156	0.032	0.155	-0.057
-0.091	0.980	0.010	-0.080	0.986	0.145	-0.280	0.006	-0.167	-0.028	-0.012	-0.098	0.087	0.028	0.059	-0.054
-0.118	1.038	0.112	-0.079	0.988	0.134	-0.567	-0.218	-0.043	-0.055	0.045	0.017	0.115	0.030	0.161	-0.044
-0.118	0.983	0.108	-0.075	0.989	0.124	-0.492	-0.040	-0.223	-0.059	-0.011	0.023	0.114	0.023	0.157	-0.046
-0.072	1.026	0.112	-0.074	0.991	0.112	-0.579	-0.023	-0.062	-0.014	0.029	0.039	0.069	0.019	0.159	-0.042
-0.180	1.092	-0.002	-0.073	0.992	0.100	-0.601	-0.113	-0.086	-0.123	0.094	-0.063	0.176	0.085	0.044	-0.026
-0.037	1.099	0.010	-0.070	0.994	0.088	-0.575	0.241	-0.139	0.016	0.100	-0.040	0.034	0.092	0.055	0.001
-0.037	1.099	0.010	-0.067	0.995	0.076	-0.620	-0.189	-0.131	0.014	0.098	-0.027	0.034	0.092	0.055	0.000
0.067	1.041	0.128	-0.064	0.996	0.064	-0.596	0.118	-0.117	0.115	0.039	0.103	0.070	0.034	0.173	0.028
-0.087	1.099	-0.022	-0.060	0.997	0.050	-0.677	-0.016	-0.211	-0.043	0.096	-0.033	0.084	0.092	0.022	0.007
0.013	1.053	0.006	-0.055	0.998	0.038	-0.618	0.225	-0.259	0.052	0.049	0.007	0.015	0.044	0.049	-0.004
-0.103	1.038	0.018	-0.051	0.998	0.025	-0.647	-0.083	-0.193	-0.067	0.033	0.032	0.101	0.029	0.061	-0.053
-0.087	1.057	-0.077	-0.047	0.999	0.011	-0.725	0.080	-0.185	-0.055	0.052	-0.048	0.086	0.049	0.034	-0.037
-0.226	1.053	-0.065	-0.044	0.999	-0.004	-0.688	-0.320	-0.168	-0.196	0.047	-0.022	0.224	0.044	0.022	-0.072
0.047	1.115	-0.010	-0.039	0.999	-0.015	-0.602	0.580	-0.279	0.071	0.109	0.045	0.049	0.105	0.032	-0.061
-0.180	1.053	-0.112	-0.037	0.999	-0.031	-0.760	-0.564	-0.087	-0.157	0.047	-0.042	0.179	0.043	0.071	-0.064
-0.018	1.049	-0.038	-0.033	0.999	-0.042	-0.559	-0.140	-0.203	0.000	0.043	0.044	0.018	0.039	0.004	-0.036
-0.049	1.080	-0.038	-0.028	0.998	-0.055	-0.655	0.037	-0.232	-0.035	0.075	0.057	0.048	0.070	0.003	-0.061
-0.053	1.026	-0.124	-0.024	0.997	-0.071	-0.773	-0.068	-0.210	-0.043	0.021	-0.014	0.053	0.016	0.084	-0.043
-0.114	1.065	-0.203	-0.019	0.996	-0.089	-0.874	-0.176	-0.263	-0.109	0.061	-0.075	0.115	0.055	0.162	-0.055
0.013	1.057	0.022	-0.015	0.995	-0.100	-0.614	0.248	-0.243	0.014	0.054	0.161	0.011	0.047	0.061	-0.057
-0.083	1.049	-0.172	-0.009	0.993	-0.116	-0.788	-0.103	-0.286	-0.088	0.049	-0.016	0.086	0.039	0.132	-0.052
-0.076	1.003	-0.235	-0.001	0.992	-0.129	-0.644	0.075	-0.410	-0.088	0.004	-0.066	0.078	0.007	0.194	-0.064
-0.026	1.049	-0.270	0.006	0.990	-0.140	-0.515	0.445	-0.419	-0.044	0.052	-0.091	0.028	0.039	0.230	-0.060
-0.095	1.010	-0.112	0.008	0.988	-0.156	-0.820	-0.183	-0.117	-0.116	0.016	0.083	0.098	0.001	0.072	-0.043
0.013	0.991	-0.179	0.013	0.986	-0.168	-0.616	-0.065	-0.223	-0.013	-0.002	0.028	0.010	0.018	0.139	-0.038
0.036	1.107	-0.227	0.020	0.984	-0.177	-0.427	-0.310	-0.301	0.004	0.116	-0.011	0.033	0.098	0.186	-0.041
-0.007	1.099	-0.262	0.028	0.983	-0.184	-0.353	-0.081	-0.393	-0.046	0.110	-0.039	0.010	0.090	0.221	-0.008
0.040	1.076	-0.164	0.033	0.980	-0.197	-0.660	0.088	-0.249	-0.004	0.089	0.073	0.036	0.067	0.122	-0.033
0.136	0.972	-0.112	0.037	0.977	-0.212	-0.784	-0.086	-0.195	0.087	-0.012	0.139	0.132	0.037	0.071	-0.036
-0.091	0.949	-0.223	0.043	0.975	-0.219	-0.373	0.266	-0.382	-0.145	-0.034	0.037	0.095	0.060	0.181	-0.043
0.059	1.014	-0.242	0.050	0.974	-0.223	-0.196	-0.070	-0.355	-0.002	0.033	0.021	0.055	0.006	0.200	-0.043
-0.026	1.010	-0.325	0.053	0.971	-0.232	-0.446	0.434	-0.263	-0.090	0.032	-0.052	0.031	0.002	0.282	-0.057
0.070	1.065	-0.191	0.058	0.969	-0.241	-0.466	-0.141	-0.200	0.002	0.089	0.091	0.066	0.057	0.148	-0.032
0.055	0.941	-0.235	0.062	0.967	-0.248	-0.364	0.350	-0.315	-0.017	-0.033	0.055	0.050	0.067	0.192	-0.029
0.036	0.991	-0.337	0.068	0.965	-0.253	-0.222	-0.222	-0.283	-0.043	0.019	-0.043	0.031	0.016	0.293	-0.025
0.090	0.964	-0.306	0.073	0.963	-0.258	-0.268	0.410	-0.321	0.007	-0.006	-0.005	0.085	0.043	0.261	-0.034
0.067	1.026	-0.231	0.075	0.961	-0.268	-0.482	0.100	-0.175	-0.019	0.058	0.079	0.062	0.019	0.186	-0.032
0.036	0.902	-0.250	0.082	0.959	-0.271	-0.162	-0.059	-0.312	-0.056	-0.064	0.063	0.030	0.104	0.205	-0.025
0.086	0.895	-0.274	0.088	0.958	-0.271	0.006	0.348	-0.421	-0.012	-0.071	0.040	0.081	0.112	0.227	-0.048
0.120	0.902	-0.290	0.091	0.958	-0.271	0.033	0.427	-0.270	0.020	-0.063	0.026	0.115	0.104	0.242	-0.045
-0.010	0.898	-0.302	0.092	0.958	-0.273	-0.051	0.143	-0.121	-0.111	-0.066	0.016	0.016	0.107	0.253	-0.037
0.109	0.922	-0.211	0.095	0.959	-0.267	0.309	0.207	-0.233	0.005	-0.044	0.101	0.103	0.084	0.162	-0.040
0.105	0.902	-0.211	0.098	0.960	-0.260	0.361	0.117	-0.177	-0.002	-0.065	0.095	0.100	0.102	0.161	-0.063
0.070	0.937	-0.286	0.100	0.962	-0.256	0.253	0.184	-0.137	-0.038	-0.032	0.015	0.064	0.068	0.234	-0.051
-0.010	0.949	-0.309	0.099	0.963	-0.252	0.249	0.136	-0.029	-0.118	-0.021	-0.012	0.015	0.056	0.256	-0.056
0.093	0.960	-0.179	0.100	0.966	-0.238	0.703	0.176	-0.097	-0.015	-0.013	0.104	0.088	0.043	0.125	-0.061
0.120	0.960	-0.085	0.101	0.969	-0.227	0.618	0.443	-0.156	0.011	-0.016	0.188	0.115	0.043	0.029	-0.072
0.043	0.914	-0.274	0.103	0.971	-0.217	0.509	0.142	-0.114	-0.068	-0.064	-0.011	0.037	0.089	0.217	-0.064
0.024	0.922	-0.203	0.102	0.973	-0.209	0.487	0.505	-0.090	-0.087	-0.059	0.052	0.019	0.081	0.144	-0.071
0.028	0.898	-0.282	0.102	0.976	-0.194	0.806	0.007	-0.010	-0.083	-0.085	-0.043	0.022	0.104	0.222	-0.063
0.024	0.949	-0.203	0.102	0.979	-0.176	0.899	0.133	-0.010	-0.086	-0.038	0.019	0.018	0.053	0.142	-0.066
0.124	0.945	-0.132	0.099	0.982	-0.162	0.763	0.116	0.097	0.016	-0.045	0.075	0.118	0.056	0.069	-0.058
0.090	0.891	-0.018	0.097	0.984	-0.148	0.741	0.561	0.037	-0.016	-0.101	0.175	0.084	0.110	0.047	-0.072
0.047	0.983	-0.160	0.097	0.987	-0.129	0.964	0.157	-0.006	-0.058	-0.011	0.015	0.041	0.016	0.093	-0.067
-0.068	0.980	-0.231	0.095	0.990	-0.108	1.101	0.107	0.027	-0.172	-0.018	-0.078	0.075	0.020	0.163	-0.079
0.074	0.968	-0.030	0.092	0.992	-0.090	0.930	0.170	0.127	-0.026	-0.032	0.105	0.067	0.031	0.040	-0.079
0.043	0.980	-0.049	0.089	0.993	-0.072	0.928	0.333	0.143	-0.054	-0.022	0.067	0.036	0.019	0.021	-0.091
0.001	0.906	-0.124	0.086	0.995	-0.050	1.104	0.195	0.133	-0.093	-0.097	-0.030	0.007	0.092	0.053	-0.084
-0.014	0.991	-0.018	0.080	0.996	-0.031	0.979	0.276	0.264	-0.103	-0.013	0.057	0.022	0.007	0.055	-0.090
0.013	1.010	0.041	0.076	0.997	-0.012	1.005	0.360	0.199	-0.072	0.006	0.097	0.004	0.013	0.116	-0.082
0.013	1.010	0.041	0.073	0.997	0.008	1.009	0.414	0.136	-0.069	0.006	0.077	0.004	0.013	0.118	-0.076
0.036	1.007	-0.038	0.069	0.997	0.027	0.996	0.354	0.193	-0.042	0.002	-0.022	0.027	0.009	0.041	-0.092
0.009	1.034	-0.038	0.066	0.997	0.044	0.881	0.613	0.137	-0.066	0.029	-0.038	0.001	0.036	0.042	-0.088
-0.180	1.003	-0.105	0.065	0.996	0.056	0.688	0.422	0.079	-0.253	-0.001	-0.118	0.189	0.006	0.024	-0.091
-0.060	0.999	-0.112	0.065	0.995	0.069	0.713	0.591	-0.025	-0.134	-0.004	-0.139	0.069	0.002	0.031	-0.091
-0.118	1.022	-0.156	0.063	0.994	0.086	0.904	0.241	0.099	-0.188	0.021	-0.199	0.127	0.026	0.073	-0.118
-0.010	1.088	-0.061	0.062	0.992	0.106	1.045	0.529	0.118	-0.078	0.089	-0.125	0.020	0.091	0.023	-0.123
-0.222	0.995	-0.140	0.056	0.990	0.127	1.105	0.021	0.240	-0.283	-0.002	-0.225	0.231	0.001	0.054	-0.128
-0.230	1.010	-0.026	0.050	0.988	0.147	1.033	-0.385	0.194	-0.284	0.016	-0.132	0.239	0.015	0.061	-0.106
-0.083	0.999	0.061	0.047	0.985	0.163	0.825	-0.326	0.106	-0.134	0.006	-0.061	0.094	0.003	0.149	-0.071
-0.007	1.014	-0.026	0.044	0.983	0.178	0.741	-0.320	0.107	-0.053	0.024	-0.163	0.016	0.019	0.063	-0.015
0.117	1.049	-0.077	0.040	0.981	0.192	0.760	-0.318	0.137	0.074	0.061	-0.228	0.106	0.054	0.013	0.075
0.047	1.053	-0.085	0.033	0.978	0.206	0.769	-0.489	0.239	0.011	0.068	-0.251	0.038	0.058	0.007	0.160
0.182	1.053	-0.105	0.028	0.976	0.218	0.597	-0.698	0.162	0.151	0.070	-0.282	0.173	0.057	0.012	0.226
0.297	1.034	-0.042	0.026	0.973	0.228	0.565	-0.432	0.008	0.268	0.053	-0.229	0.289	0.038	0.052	0.278
0.274	0.995	-0.124	0.023	0.971	0.236	0.449	-0.801	0.020	0.248	0.016	-0.319	0.266	0.001	0.030	0.357
0.324	0.960	-0.164	0.019	0.969	0.246	0.533	-1.032	0.006	0.302	-0.016	-0.368	0.316	0.037	0.069	0.414
0.417	0.949	-0.144	0.014	0.966	0.257	0.642	-1.271	0.004	0.400	-0.024	-0.360	0.408	0.049	0.048	0.458
0.455	0.821	-0.120	0.012	0.963	0.270	0.700	-0.859	-0.058	0.440	-0.148	-0.348	0.446	0.177	0.023	0.493
0.493	0.732	-0.042	0.002	0.960	0.280	0.566	-1.086	0.257	0.488	-0.234	-0.280	0.484	0.265	0.057	0.499
0.478	0.752	0.049	-0.005	0.957	0.291	0.563	-0.701	0.263	0.480	-0.212	-0.199	0.468	0.246	0.150	0.477
0.390	0.752	0.065	-0.014	0.954	0.301	0.558	-0.733	0.281	0.400	-0.208	-0.193	0.379	0.245	0.167	0.438
0.313	0.887	0.045	-0.023	0.950	0.312	0.644	-0.579	0.334	0.331	-0.069	-0.224	0.302	0.111	0.149	0.389
0.243	0.987	0.045	-0.033	0.947	0.320	0.500	-0.749	0.324	0.272	0.034	-0.232	0.232	0.011	0.150	0.334
0.240	1.119	0.156	-0.038	0.944	0.328	0.447	-0.304	0.216	0.273	0.168	-0.129	0.227	0.121	0.262	0.294
0.220	1.196	0.297	-0.042	0.943	0.329	0.092	-0.222	0.148	0.257	0.246	0.011	0.208	0.198	0.406	0.220
0.220	1.196	0.297	-0.043	0.943	0.330	0.081	-0.091	0.084	0.258	0.246	0.010	0.207	0.198	0.407	0.173
-0.045	1.173	0.250	-0.049	0.944	0.326	-0.185	-0.362	0.206	-0.001	0.222	-0.033	0.059	0.175	0.360	0.134
0.090	1.057	0.376	-0.051	0.946	0.319	-0.362	0.076	0.137	0.135	0.103	0.100	0.075	0.059	0.488	0.080
0.078	1.014	0.305	-0.053	0.948	0.315	-0.258	0.026	0.129	0.126	0.059	0.034	0.063	0.017	0.419	0.018
-0.049	1.111	0.380	-0.053	0.950	0.307	-0.436	0.218	0.085	-0.001	0.153	0.117	0.064	0.113	0.495	-0.003
-0.103	1.041	0.329	-0.054	0.953	0.298	-0.439	0.063	0.055	-0.054	0.081	0.074	0.118	0.043	0.445	-0.045
-0.187	0.999	0.140	-0.052	0.958	0.282	-0.839	0.302	-0.019	-0.140	0.033	-0.099	0.203	0.000	0.258	-0.078
-0.176	1.003	0.223	-0.051	0.962	0.268	-0.743	0.067	-0.066	-0.130	0.033	-0.002	0.192	0.004	0.341	-0.105
-0.072	1.038	0.313	-0.048	0.966	0.254	-0.729	0.593	0.032	-0.028	0.064	0.103	0.089	0.039	0.434	-0.116
-0.276	1.076	0.081	-0.050	0.970	0.238	-0.828	-0.072	0.052	-0.230	0.098	-0.113	0.293	0.078	0.203	-0.115
-0.164	0.983	0.258	-0.054	0.973	0.223	-0.781	-0.024	0.145	-0.115	0.002	0.079	0.181	0.015	0.381	-0.096
-0.141	1.007	0.183	-0.055	0.977	0.207	-0.806	0.107	0.092	-0.090	0.022	0.020	0.160	0.008	0.307	-0.113
-0.087	1.010	0.128	-0.057	0.980	0.191	-0.798	-0.240	0.062	-0.034	0.023	-0.019	0.106	0.013	0.254	-0.091
-0.183	0.953	0.203	-0.059	0.983	0.174	-0.831	-0.183	0.014	-0.129	-0.038	0.072	0.203	0.046	0.330	-0.076
-0.107	1.026	0.167	-0.060	0.986	0.156	-0.948	-0.133	0.012	-0.051	0.032	0.055	0.126	0.027	0.295	-0.066
-0.122	1.007	0.085	-0.062	0.988	0.139	-0.827	-0.501	0.035	-0.064	0.010	-0.010	0.143	0.007	0.213	-0.071
-0.060	0.983	0.199	-0.063	0.991	0.120	-0.920	-0.173	0.007	-0.002	-0.015	0.122	0.082	0.016	0.329	-0.065
-0.064	1.065	0.183	-0.060	0.992	0.108	-0.671	0.223	-0.112	-0.008	0.064	0.119	0.087	0.065	0.314	-0.067
-0.172	1.007	0.073	-0.060	0.994	0.093	-0.725	-0.102	-0.041	-0.116	0.005	0.024	0.194	0.008	0.205	-0.076
-0.137	1.103	0.025	-0.057	0.995	0.079	-0.719	0.167	-0.124	-0.084	0.100	-0.009	0.160	0.105	0.159	-0.084
-0.180	1.103	-0.018	-0.058	0.996	0.064	-0.649	-1.212	-0.047	-0.125	0.099	-0.038	0.202	0.105	0.116	-0.086
-0.110	1.072	0.085	-0.055	0.997	0.046	-0.890	-0.189	-0.152	-0.058	0.067	0.082	0.133	0.074	0.220	-0.053
-0.068	1.092	0.104	-0.049	0.998	0.029	-0.868	-0.025	-0.303	-0.022	0.085	0.119	0.091	0.094	0.241	-0.062
0.040	1.123	0.041	-0.043	0.999	0.014	-0.757	-0.408	-0.303	0.080	0.115	0.071	0.017	0.125	0.179	-0.041
-0.164	1.010	-0.049	-0.038	0.999	-0.003	-0.801	-0.068	-0.306	-0.130	0.003	-0.003	0.188	0.013	0.090	-0.062
-0.010	1.084	-0.030	-0.032	0.999	-0.021	-0.922	-0.417	-0.276	0.019	0.076	0.035	0.035	0.087	0.109	-0.067
-0.210	1.049	-0.030	-0.027	0.999	-0.037	-0.783	-0.056	-0.262	-0.186	0.042	0.051	0.236	0.053	0.111	-0.084
-0.110	1.161	-0.089	-0.023	0.998	-0.056	-0.947	0.219	-0.210	-0.090	0.155	0.011	0.136	0.166	0.053	-0.070
-0.014	1.096	-0.018	-0.016	0.997	-0.075	-0.978	0.003	-0.347	-0.000	0.090	0.101	0.041	0.100	0.124	-0.086
-0.022	1.061	-0.034	-0.008	0.996	-0.090	-0.774	0.059	-0.421	-0.016	0.056	0.100	0.049	0.066	0.109	-0.056
-0.064	1.080	-0.108	-0.003	0.994	-0.110	-0.993	-0.118	-0.244	-0.063	0.078	0.045	0.092	0.086	0.035	-0.064
0.009	1.026	-0.045	0.004	0.992	-0.128	-0.912	0.377	-0.390	0.003	0.026	0.126	0.020	0.033	0.099	-0.050
-0.118	0.937	-0.172	0.010	0.990	-0.143	-0.777	-0.222	-0.323	-0.130	-0.061	0.015	0.148	0.056	0.027	-0.051
0.113	1.072	-0.057	0.017	0.986	-0.164	-1.034	0.523	-0.414	0.094	0.077	0.150	0.082	0.081	0.088	-0.061
-0.003	1.096	-0.144	0.024	0.983	-0.181	-0.877	0.205	-0.407	-0.029	0.104	0.080	0.034	0.104	0.002	-0.061
-0.083	0.972	-0.183	0.029	0.980	-0.196	-0.756	-0.160	-0.254	-0.115	-0.017	0.055	0.115	0.019	0.037	-0.055
0.020	0.960	-0.191	0.033	0.977	-0.212	-0.856	0.208	-0.235	-0.015	-0.025	0.064	0.011	0.030	0.045	-0.070
-0.049	1.007	-0.231	0.038	0.973	-0.228	-0.815	0.140	-0.296	-0.089	0.025	0.041	0.081	0.017	0.084	-0.085
0.040	1.022	-0.175	0.044	0.969	-0.242	-0.712	0.280	-0.355	-0.006	0.044	0.110	0.007	0.033	0.029	-0.080
-0.064	0.953	-0.235	0.047	0.965	-0.257	-0.739	0.214	-0.222	-0.113	-0.022	0.065	0.097	0.036	0.088	-0.080
-0.018	0.941	-0.199	0.050	0.961	-0.271	-0.769	0.165	-0.217	-0.070	-0.029	0.115	0.051	0.047	0.053	-0.078
0.020	0.956	-0.321	0.055	0.957	-0.283	-0.617	-0.046	-0.275	-0.036	-0.010	0.005	0.012	0.030	0.175	-0.077
-0.007	0.945	-0.258	0.059	0.955	-0.291	-0.388	0.103	-0.257	-0.067	-0.019	0.075	0.039	0.042	0.112	-0.074
0.078	0.991	-0.199	0.062	0.951	-0.304	-0.714	0.227	-0.232	0.014	0.032	0.148	0.045	0.005	0.053	-0.056
-0.030	0.953	-0.306	0.066	0.946	-0.317	-0.632	0.365	-0.323	-0.097	-0.002	0.054	0.063	0.033	0.160	-0.089
0.051	0.918	-0.373	0.070	0.943	-0.324	-0.380	0.014	-0.213	-0.020	-0.034	-0.006	0.018	0.068	0.228	-0.071
-0.091	0.856	-0.235	0.069	0.940	-0.333	-0.459	0.496	-0.149	-0.161	-0.093	0.141	0.124	0.129	0.091	-0.085
0.105	0.929	-0.294	0.072	0.938	-0.339	-0.263	0.342	-0.264	0.032	-0.018	0.087	0.072	0.056	0.150	-0.084
-0.022	0.983	-0.337	0.073	0.936	-0.345	-0.309	0.307	-0.214	-0.096	0.039	0.050	0.055	0.002	0.195	-0.108
-0.010	0.906	-0.325	0.076	0.934	-0.350	-0.281	0.128	-0.200	-0.087	-0.036	0.067	0.043	0.079	0.185	-0.073
-0.010	0.887	-0.239	0.077	0.932	-0.354	-0.150	0.519	-0.270	-0.088	-0.054	0.157	0.043	0.098	0.099	-0.105
0.086	0.964	-0.313	0.078	0.931	-0.356	-0.106	0.143	-0.123	0.006	0.024	0.084	0.053	0.022	0.176	-0.094
-0.103	0.902	-0.432	0.080	0.930	-0.359	-0.181	0.038	-0.117	-0.183	-0.036	-0.031	0.135	0.084	0.295	-0.084
0.067	0.879	-0.286	0.081	0.930	-0.360	0.013	0.439	-0.227	-0.015	-0.059	0.115	0.035	0.108	0.151	-0.077
0.067	0.879	-0.286	0.080	0.930	-0.359	0.069	0.469	-0.127	-0.014	-0.060	0.114	0.035	0.108	0.153	-0.094
-0.022	0.918	-0.376	0.080	0.931	-0.357	0.092	0.112	-0.077	-0.102	-0.022	0.022	0.053	0.070	0.245	-0.068
-0.018	0.895	-0.349	0.081	0.931	-0.355	0.117	0.083	-0.088	-0.099	-0.045	0.047	0.049	0.094	0.220	-0.092
0.074	0.933	-0.321	0.079	0.933	-0.351	0.267	0.477	-0.078	-0.005	-0.008	0.071	0.044	0.055	0.194	-0.099
-0.095	0.925	-0.353	0.078	0.935	-0.346	0.269	0.055	-0.028	-0.174	-0.018	0.034	0.126	0.064	0.227	-0.097
0.009	0.864	-0.317	0.077	0.937	-0.340	0.378	0.251	-0.037	-0.069	-0.082	0.063	0.021	0.125	0.194	-0.076
-0.018	0.902	-0.345	0.076	0.941	-0.331	0.492	0.205	-0.009	-0.094	-0.047	0.026	0.048	0.086	0.223	-0.103
0.078	0.964	-0.341	0.072	0.942	-0.327	0.260	0.576	0.011	0.006	0.013	0.026	0.049	0.025	0.221	-0.095
-0.118	0.914	-0.400	0.070	0.944	-0.321	0.324	0.137	0.028	-0.188	-0.039	-0.039	0.147	0.075	0.282	-0.090
-0.060	0.895	-0.306	0.068	0.948	-0.311	0.538	0.161	0.016	-0.128	-0.062	0.045	0.089	0.095	0.189	-0.089
0.036	0.887	-0.246	0.067	0.952	-0.300	0.619	0.331	-0.050	-0.031	-0.073	0.093	0.008	0.104	0.131	-0.107
-0.026	0.906	-0.302	0.063	0.955	-0.291	0.498	0.170	0.143	-0.088	-0.057	0.028	0.053	0.085	0.188	-0.097
-0.018	0.937	-0.258	0.059	0.957	-0.283	0.425	0.280	0.118	-0.076	-0.029	0.064	0.044	0.055	0.146	-0.095
-0.068	0.976	-0.321	0.057	0.961	-0.271	0.614	0.317	-0.019	-0.124	0.007	-0.011	0.094	0.016	0.211	-0.084
-0.076	1.007	-0.298	0.055	0.964	-0.260	0.593	0.174	0.031	-0.130	0.034	0.002	0.101	0.016	0.190	-0.076
0.028	1.030	-0.329	0.052	0.966	-0.254	0.367	0.482	0.019	-0.023	0.056	-0.036	0.003	0.039	0.223	-0.062
-0.026	0.949	-0.353	0.051	0.967	-0.249	0.273	0.185	-0.017	-0.076	-0.027	-0.065	0.051	0.041	0.248	-0.058
-0.007	0.980	-0.380	0.052	0.968	-0.246	0.222	0.482	-0.181	-0.058	0.003	-0.096	0.032	0.011	0.277	-0.056
-0.099	0.999	-0.424	0.054	0.969	-0.243	0.187	0.387	-0.221	-0.152	0.022	-0.142	0.124	0.009	0.321	-0.058
-0.145	0.964	-0.491	0.056	0.970	-0.237	0.393	0.594	-0.253	-0.199	-0.014	-0.215	0.170	0.026	0.389	-0.086
-0.057	0.995	-0.526	0.057	0.972	-0.230	0.439	0.448	-0.173	-0.111	0.015	-0.258	0.082	0.005	0.425	-0.124
-0.218	0.929	-0.447	0.056	0.974	-0.218	0.615	0.005	-0.033	-0.272	-0.053	-0.190	0.245	0.060	0.348	-0.147
-0.164	0.949	-0.207	0.056	0.976	-0.208	0.496	-0.160	0.000	-0.218	-0.036	0.040	0.192	0.041	0.109	-0.132
-0.176	0.914	-0.242	0.054	0.978	-0.201	0.351	-0.313	0.131	-0.228	-0.073	-0.003	0.206	0.075	0.146	-0.108
-0.007	0.945	-0.290	0.052	0.980	-0.194	0.414	0.027	0.136	-0.056	-0.044	-0.058	0.039	0.043	0.195	-0.050
0.093	1.007	-0.396	0.052	0.982	-0.180	0.710	-0.258	0.046	0.044	0.016	-0.178	0.058	0.021	0.303	0.037
0.093	1.007	-0.396	0.052	0.984	-0.171	0.491	-0.463	0.098	0.045	0.014	-0.187	0.057	0.023	0.304	0.141
0.220	0.991	-0.388	0.051	0.986	-0.159	0.602	-0.395	0.116	0.172	-0.004	-0.191	0.181	0.010	0.298	0.230
0.286	0.937	-0.463	0.051	0.988	-0.149	0.542	-0.502	0.120	0.237	-0.060	-0.276	0.245	0.043	0.374	0.287
0.420	0.953	-0.400	0.053	0.989	-0.139	0.528	-0.517	0.049	0.370	-0.046	-0.223	0.378	0.026	0.312	0.359
0.340	0.829	-0.526	0.055	0.990	-0.129	0.471	-0.985	0.042	0.286	-0.170	-0.358	0.296	0.148	0.440	0.372
0.451	0.771	-0.455	0.058	0.991	-0.120	0.466	-0.717	0.031	0.395	-0.229	-0.295	0.407	0.206	0.372	0.396
0.278	0.868	-0.404	0.057	0.992	-0.112	0.414	-1.202	0.217	0.223	-0.133	-0.253	0.234	0.109	0.323	0.361
0.486	0.929	-0.242	0.059	0.993	-0.099	0.639	-0.133	-0.020	0.428	-0.073	-0.104	0.442	0.047	0.165	0.329
0.270	0.860	-0.258	0.058	0.995	-0.085	0.711	-0.779	0.132	0.213	-0.144	-0.134	0.229	0.116	0.184	0.286
0.243	0.929	-0.254	0.055	0.996	-0.073	0.604	-0.386	0.219	0.190	-0.075	-0.142	0.203	0.046	0.184	0.271
0.263	1.072	-0.270	0.053	0.997	-0.064	0.466	-0.376	0.147	0.211	0.067	-0.166	0.224	0.097	0.203	0.220
0.259	1.184	-0.164	0.052	0.997	-0.049	0.721	-0.305	0.084	0.207	0.178	-0.074	0.222	0.209	0.101	0.212
0.243	1.096	-0.053	0.050	0.998	-0.038	0.554	-0.225	0.148	0.194	0.089	0.025	0.210	0.119	0.006	0.184
0.251	1.157	-0.112	0.050	0.998	-0.031	0.391	-0.053	0.032	0.202	0.150	-0.042	0.221	0.180	0.057	0.157
0.120	1.130	-0.112	0.049	0.999	-0.024	0.329	-0.118	0.085	0.073	0.123	-0.048	0.094	0.152	0.059	0.112
0.159	1.092	-0.085	0.045	0.999	-0.023	0.062	-0.172	0.232	0.115	0.084	-0.022	0.135	0.113	0.034	0.083
0.036	1.088	-0.053	0.044	0.999	-0.022	0.058	0.043	0.014	-0.007	0.080	0.009	0.015	0.110	0.004	0.053
0.063	1.138	-0.093	0.044	0.999	-0.021	0.030	-0.275	0.026	0.020	0.130	-0.031	0.044	0.161	0.046	0.002
0.109	1.076	-0.026	0.045	0.999	-0.026	-0.229	0.442	-0.049	0.066	0.068	0.040	0.093	0.100	0.019	-0.017
-0.145	1.018	-0.085	0.046	0.999	-0.025	0.039	-0.177	-0.089	-0.190	0.010	-0.019	0.159	0.043	0.041	-0.039
0.043	1.076	-0.108	0.044	0.999	-0.028	-0.134	0.067	0.082	0.001	0.068	-0.040	0.031	0.102	0.066	-0.058
-0.049	1.092	0.025	0.042	0.999	-0.032	-0.191	-0.045	0.087	-0.089	0.084	0.097	0.061	0.119	0.066	-0.087
-0.053	0.995	-0.124	0.041	0.999	-0.035	-0.129	-0.039	0.053	-0.092	-0.013	-0.049	0.063	0.023	0.084	-0.075
-0.060	1.065	-0.057	0.039	0.998	-0.038	-0.174	0.160	0.061	-0.098	0.057	0.021	0.070	0.093	0.018	-0.100
-0.049	1.088	0.014	0.040	0.998	-0.042	-0.196	0.011	-0.021	-0.086	0.080	0.096	0.057	0.117	0.052	-0.099
-0.107	1.053	-0.160	0.040	0.998	-0.047	-0.235	0.093	-0.045	-0.144	0.046	-0.072	0.114	0.083	0.122	-0.088
-0.107	1.053	-0.160	0.040	0.998	-0.053	-0.293	-0.034	-0.015	-0.144	0.046	-0.066	0.114	0.084	0.123	-0.073
0.036	1.014	-0.069	0.040	0.998	-0.058	-0.200	0.223	-0.029	-0.002	0.008	0.029	0.029	0.045	0.033	-0.071
0.020	1.045	-0.085	0.040	0.997	-0.067	-0.454	0.244	-0.029	-0.017	0.039	0.022	0.013	0.077	0.051	-0.059
-0.049	1.068	-0.049	0.042	0.997	-0.071	-0.219	-0.073	-0.085	-0.088	0.063	0.062	0.056	0.101	0.017	-0.036
-0.037	1.022	-0.172	0.041	0.996	-0.076	-0.244	-0.181	0.038	-0.076	0.017	-0.055	0.045	0.054	0.140	-0.062
0.074	1.092	-0.057	0.042	0.995	-0.085	-0.431	0.357	-0.090	0.035	0.087	0.068	0.067	0.124	0.027	-0.043
-0.126	1.034	-0.164	0.044	0.995	-0.091	-0.310	-0.518	-0.058	-0.167	0.030	-0.033	0.132	0.066	0.135	-0.040
0.159	1.088	-0.034	0.046	0.994	-0.097	-0.337	0.088	-0.093	0.116	0.085	0.104	0.153	0.120	0.006	-0.023
-0.076	1.065	-0.223	0.048	0.993	-0.110	-0.635	-0.459	-0.077	-0.121	0.063	-0.073	0.082	0.097	0.196	-0.049
0.113	1.068	-0.085	0.053	0.992	-0.117	-0.360	-0.012	-0.227	0.063	0.068	0.072	0.107	0.101	0.059	-0.020
-0.037	0.980	-0.042	0.056	0.991	-0.123	-0.322	-0.358	-0.129	-0.090	-0.020	0.121	0.042	0.012	0.017	-0.068
0.086	1.041	-0.105	0.057	0.989	-0.137	-0.709	0.540	-0.143	0.032	0.044	0.073	0.082	0.074	0.080	-0.058
-0.180	1.030	-0.337	0.060	0.986	-0.156	-0.931	-0.281	-0.111	-0.236	0.035	-0.141	0.184	0.063	0.314	-0.093
0.005	1.061	-0.250	0.065	0.984	-0.167	-0.552	0.082	-0.291	-0.056	0.068	-0.043	0.001	0.094	0.229	-0.071
-0.041	1.014	-0.093	0.070	0.982	-0.174	-0.406	-0.400	-0.212	-0.108	0.024	0.122	0.046	0.048	0.072	-0.081
0.097	0.976	-0.116	0.072	0.979	-0.188	-0.709	0.235	-0.140	0.029	-0.012	0.112	0.093	0.010	0.097	-0.060
0.013	0.987	-0.266	0.076	0.977	-0.200	-0.571	0.057	-0.223	-0.059	0.002	-0.026	0.009	0.021	0.248	-0.078
-0.014	1.014	-0.309	0.081	0.975	-0.208	-0.407	-0.005	-0.277	-0.091	0.031	-0.061	0.017	0.049	0.292	-0.059
-0.033	1.034	-0.183	0.087	0.973	-0.212	-0.254	-0.519	-0.212	-0.116	0.052	0.070	0.037	0.068	0.167	-0.064
0.113	1.030	-0.061	0.090	0.971	-0.223	-0.569	0.298	-0.217	0.027	0.050	0.203	0.110	0.064	0.046	-0.065
0.051	0.941	-0.274	0.095	0.968	-0.234	-0.555	-0.131	-0.243	-0.039	-0.035	0.001	0.047	0.024	0.261	-0.059
0.047	0.918	-0.254	0.100	0.966	-0.238	-0.252	-0.080	-0.254	-0.048	-0.057	0.025	0.044	0.047	0.242	-0.043
0.067	1.010	-0.282	0.104	0.964	-0.245	-0.337	0.251	-0.257	-0.033	0.038	0.005	0.063	0.046	0.271	-0.055
0.101	0.949	-0.148	0.107	0.961	-0.255	-0.476	0.313	-0.256	-0.001	-0.021	0.149	0.099	0.016	0.137	-0.051
0.047	0.860	-0.160	0.112	0.959	-0.261	-0.301	0.133	-0.280	-0.059	-0.108	0.143	0.045	0.104	0.151	-0.050
0.086	0.925	-0.317	0.116	0.958	-0.263	-0.106	-0.105	-0.177	-0.025	-0.041	-0.012	0.084	0.038	0.309	-0.047
0.078	0.949	-0.274	0.119	0.957	-0.265	-0.118	-0.150	-0.130	-0.036	-0.017	0.033	0.076	0.016	0.267	-0.054
0.147	0.898	-0.164	0.122	0.956	-0.266	-0.034	0.360	-0.225	0.031	-0.066	0.145	0.146	0.066	0.158	-0.059
0.051	0.895	-0.235	0.122	0.957	-0.263	0.206	0.194	-0.106	-0.066	-0.071	0.071	0.051	0.070	0.230	-0.068
-0.037	0.933	-0.341	0.124	0.958	-0.258	0.272	0.031	-0.099	-0.156	-0.033	-0.041	0.038	0.031	0.337	-0.082
0.097	0.968	-0.172	0.123	0.960	-0.253	0.276	0.327	-0.072	-0.021	0.000	0.124	0.097	0.003	0.169	-0.099
0.028	0.868	-0.187	0.124	0.962	-0.243	0.512	0.118	-0.096	-0.091	-0.102	0.099	0.028	0.098	0.186	-0.105
0.036	0.929	-0.183	0.123	0.965	-0.231	0.667	0.171	-0.013	-0.082	-0.044	0.091	0.037	0.036	0.183	-0.081
0.001	0.949	-0.250	0.122	0.968	-0.219	0.639	0.256	-0.001	-0.115	-0.028	0.012	0.002	0.017	0.251	-0.101
0.128	0.945	-0.183	0.121	0.971	-0.205	0.767	0.505	-0.041	0.013	-0.035	0.065	0.129	0.022	0.185	-0.088
-0.037	0.879	-0.160	0.119	0.974	-0.191	0.758	0.015	0.081	-0.150	-0.104	0.074	0.037	0.087	0.162	-0.088
0.067	0.929	-0.183	0.117	0.978	-0.174	0.889	0.161	0.031	-0.045	-0.057	0.034	0.067	0.037	0.187	-0.069
0.009	0.906	-0.164	0.116	0.981	-0.155	0.955	-0.034	0.031	-0.102	-0.083	0.035	0.010	0.061	0.168	-0.081
0.147	0.945	-0.030	0.116	0.984	-0.134	1.082	0.228	0.005	0.037	-0.048	0.148	0.149	0.023	0.035	-0.080
0.043	0.983	-0.136	0.114	0.987	-0.115	1.029	0.334	0.019	-0.065	-0.011	0.022	0.045	0.016	0.143	-0.071
-0.068	0.972	-0.132	0.111	0.989	-0.095	1.007	-0.076	0.172	-0.173	-0.026	0.006	0.066	0.003	0.140	-0.075
0.093	0.918	-0.124	0.107	0.991	-0.075	1.057	0.317	0.163	-0.007	-0.082	-0.006	0.096	0.051	0.132	-0.075
-0.033	0.991	-0.069	0.104	0.993	-0.050	1.270	0.066	0.131	-0.131	-0.010	0.024	0.031	0.022	0.078	-0.079
0.120	1.010	0.037	0.100	0.995	-0.026	1.189	0.292	0.162	0.026	0.008	0.107	0.123	0.041	0.028	-0.065
0.013	0.987	0.002	0.097	0.995	-0.003	1.158	0.054	0.142	-0.078	-0.016	0.049	0.015	0.017	0.008	-0.072
0.013	0.983	0.033	0.096	0.995	0.020	1.208	0.399	0.057	-0.077	-0.020	0.057	0.015	0.013	0.023	-0.063
0.047	1.022	0.014	0.095	0.994	0.046	1.332	0.290	0.048	-0.041	0.019	0.012	0.049	0.052	0.002	-0.072
0.001	1.007	0.045	0.091	0.993	0.070	1.263	0.218	0.204	-0.083	0.005	0.019	0.003	0.036	0.033	-0.071
0.028	0.995	0.077	0.086	0.992	0.095	1.257	-0.001	0.217	-0.051	-0.005	0.026	0.031	0.024	0.064	-0.062
-0.003	0.980	0.112	0.087	0.989	0.119	1.262	0.547	0.031	-0.082	-0.017	0.037	0.000	0.009	0.099	-0.077
0.043	1.014	0.128	0.086	0.986	0.144	1.265	0.237	0.083	-0.034	0.021	0.029	0.046	0.043	0.113	-0.058
-0.053	1.014	0.124	0.083	0.982	0.171	1.400	0.123	0.124	-0.128	0.025	-0.002	0.049	0.043	0.109	-0.065
0.059	1.068	0.085	0.079	0.977	0.198	1.367	-0.061	0.198	-0.012	0.083	-0.068	0.061	0.097	0.069	-0.065
-0.022	0.925	0.199	0.078	0.973	0.218	1.051	0.160	0.092	-0.091	-0.056	0.027	0.019	0.046	0.183	-0.079
-0.022	0.925	0.199	0.076	0.968	0.238	1.062	0.226	0.097	-0.089	-0.051	0.007	0.019	0.046	0.182	-0.067
-0.091	0.972	0.124	0.075	0.963	0.257	1.041	0.182	0.085	-0.157	-0.000	-0.087	0.088	0.000	0.106	-0.075
-0.022	0.964	0.163	0.073	0.958	0.279	1.145	0.098	0.122	-0.085	-0.002	-0.068	0.020	0.007	0.145	-0.066
-0.030	1.041	0.077	0.072	0.951	0.301	1.251	0.428	0.167	-0.092	0.082	-0.177	0.027	0.070	0.058	-0.044
-0.064	1.068	0.089	0.066	0.943	0.326	1.370	0.132	0.338	-0.121	0.117	-0.190	0.061	0.097	0.069	-0.046
0.032	1.072	0.179	0.062	0.934	0.351	1.359	0.563	0.418	-0.021	0.129	-0.123	0.035	0.100	0.159	-0.053
-0.137	0.987	0.187	0.056	0.926	0.374	1.321	0.233	0.377	-0.184	0.053	-0.138	0.135	0.015	0.167	-0.061
-0.091	0.933	0.246	0.051	0.917	0.397	1.227	-0.029	0.220	-0.134	0.008	-0.100	0.089	0.039	0.225	-0.049
-0.060	0.848	0.305	0.044	0.908	0.418	1.147	-0.363	0.242	-0.096	-0.068	-0.061	0.058	0.123	0.283	-0.037
0.017	0.879	0.305	0.038	0.899	0.436	1.038	-0.248	0.224	-0.013	-0.028	-0.079	0.019	0.092	0.282	0.006
0.040	0.914	0.207	0.031	0.890	0.454	1.038	-0.107	0.289	0.016	0.015	-0.195	0.042	0.058	0.182	0.037
0.024	0.972	0.156	0.027	0.884	0.467	0.751	0.025	0.269	0.005	0.079	-0.258	0.027	0.000	0.130	0.069
-0.033	0.953	0.104	0.017	0.878	0.479	0.725	-0.477	0.308	-0.043	0.066	-0.321	0.030	0.019	0.077	0.093
-0.007	0.983	0.156	0.004	0.872	0.489	0.603	-0.879	0.268	-0.003	0.102	-0.279	0.004	0.011	0.126	0.134
0.055	0.980	0.230	-0.009	0.868	0.497	0.523	-0.861	0.217	0.071	0.103	-0.212	0.058	0.007	0.199	0.187
0.220	0.956	0.282	-0.022	0.865	0.502	0.336	-1.112	0.171	0.250	0.083	-0.165	0.222	0.016	0.248	0.268
0.282	0.953	0.266	-0.030	0.863	0.505	0.243	-0.725	0.104	0.319	0.081	-0.183	0.283	0.020	0.232	0.346
0.405	0.891	0.266	-0.033	0.859	0.510	0.357	-0.518	-0.050	0.445	0.022	-0.188	0.406	0.082	0.232	0.418
0.378	0.771	0.187	-0.040	0.856	0.516	0.406	-0.712	0.029	0.425	-0.094	-0.273	0.379	0.202	0.153	0.447
0.370	0.694	0.167	-0.050	0.851	0.523	0.465	-0.944	0.097	0.427	-0.167	-0.299	0.372	0.280	0.133	0.467
0.286	0.601	0.156	-0.060	0.845	0.531	0.540	-0.703	0.193	0.353	-0.254	-0.318	0.289	0.372	0.120	0.429
0.317	0.636	0.211	-0.071	0.838	0.541	0.681	-0.869	0.205	0.395	-0.212	-0.273	0.322	0.338	0.174	0.404
0.090	0.612	0.167	-0.090	0.831	0.549	0.663	-1.199	0.363	0.187	-0.228	-0.324	0.097	0.362	0.129	0.370
0.193	0.725	0.258	-0.104	0.823	0.558	0.686	-0.869	0.313	0.305	-0.108	-0.243	0.204	0.250	0.217	0.343
0.178	0.825	0.372	-0.116	0.817	0.566	0.563	-0.791	0.223	0.302	-0.001	-0.135	0.190	0.151	0.330	0.313
0.174	0.964	0.475	-0.126	0.810	0.573	0.592	-0.750	0.143	0.308	0.145	-0.040	0.188	0.013	0.430	0.288
0.174	0.964	0.475	-0.127	0.805	0.580	0.447	-0.141	0.048	0.309	0.149	-0.047	0.190	0.014	0.429	0.223
0.024	0.964	0.514	-0.136	0.804	0.579	0.087	-0.540	0.179	0.168	0.151	-0.007	0.042	0.015	0.468	0.192
-0.072	0.929	0.613	-0.141	0.804	0.578	0.001	-0.296	0.098	0.076	0.116	0.092	0.053	0.050	0.566	0.137
0.070	1.038	0.613	-0.138	0.804	0.579	-0.004	0.181	0.014	0.216	0.224	0.092	0.089	0.057	0.565	0.088
-0.095	0.972	0.597	-0.140	0.805	0.576	-0.132	-0.091	0.036	0.052	0.157	0.079	0.076	0.008	0.549	0.061
-0.007	0.929	0.727	-0.136	0.807	0.575	-0.102	0.144	-0.098	0.137	0.113	0.210	0.012	0.050	0.679	0.032
-0.107	0.929	0.542	-0.133	0.810	0.571	-0.295	0.258	0.001	0.033	0.109	0.029	0.089	0.049	0.495	-0.014
-0.199	0.902	0.656	-0.131	0.813	0.567	-0.258	0.055	-0.057	-0.060	0.079	0.147	0.182	0.074	0.608	-0.034
-0.187	0.941	0.538	-0.126	0.818	0.561	-0.387	0.255	-0.177	-0.054	0.112	0.034	0.171	0.034	0.490	-0.069
-0.195	0.833	0.542	-0.119	0.823	0.556	-0.363	0.555	-0.058	-0.069	-0.001	0.042	0.179	0.141	0.494	-0.094
-0.303	0.806	0.376	-0.122	0.826	0.550	-0.323	-0.070	0.140	-0.174	-0.031	-0.117	0.287	0.168	0.328	-0.096
-0.233	0.833	0.526	-0.127	0.829	0.544	-0.329	-0.245	0.074	-0.100	-0.008	0.039	0.219	0.140	0.477	-0.093
-0.230	0.956	0.569	-0.131	0.835	0.534	-0.555	-0.256	0.061	-0.093	0.110	0.092	0.215	0.017	0.520	-0.066
-0.183	0.941	0.491	-0.136	0.841	0.524	-0.503	-0.437	0.060	-0.040	0.089	0.023	0.171	0.033	0.440	-0.066
-0.010	0.906	0.644	-0.133	0.846	0.517	-0.492	0.228	-0.022	0.130	0.049	0.184	0.002	0.068	0.592	-0.060
-0.257	0.910	0.494	-0.135	0.851	0.508	-0.492	-0.285	-0.099	-0.115	0.047	0.043	0.245	0.065	0.442	-0.048
-0.168	0.895	0.585	-0.128	0.855	0.503	-0.344	0.360	-0.187	-0.032	0.028	0.138	0.157	0.080	0.531	-0.066
-0.187	0.941	0.463	-0.126	0.860	0.495	-0.462	0.005	-0.160	-0.054	0.069	0.023	0.177	0.034	0.407	-0.100
-0.280	0.956	0.427	-0.123	0.866	0.484	-0.614	0.241	-0.030	-0.148	0.078	-0.002	0.269	0.018	0.371	-0.078
-0.226	0.875	0.498	-0.121	0.872	0.474	-0.559	-0.133	-0.187	-0.095	-0.010	0.078	0.216	0.099	0.440	-0.095
-0.133	0.953	0.416	-0.117	0.877	0.466	-0.468	0.069	-0.242	-0.007	0.062	0.003	0.124	0.022	0.355	-0.093
-0.303	0.953	0.400	-0.116	0.884	0.453	-0.716	-0.042	-0.075	-0.176	0.056	-0.001	0.293	0.022	0.339	-0.087
-0.057	0.925	0.723	-0.113	0.889	0.444	-0.570	0.122	-0.126	0.068	0.023	0.331	0.046	0.049	0.661	-0.074
-0.226	0.922	0.408	-0.112	0.893	0.436	-0.450	-0.133	-0.130	-0.102	0.015	0.024	0.215	0.053	0.344	-0.095
-0.176	0.968	0.372	-0.110	0.899	0.424	-0.639	0.086	-0.078	-0.053	0.056	-0.001	0.164	0.007	0.307	-0.088
-0.203	0.968	0.494	-0.113	0.903	0.414	-0.501	-0.509	-0.100	-0.077	0.051	0.131	0.190	0.007	0.429	-0.095
-0.272	0.972	0.305	-0.107	0.909	0.402	-0.669	0.255	-0.210	-0.152	0.049	-0.046	0.260	0.003	0.237	-0.085
-0.172	1.018	0.455	-0.107	0.915	0.389	-0.664	-0.420	-0.193	-0.051	0.090	0.117	0.159	0.044	0.386	-0.088
-0.168	0.995	0.329	-0.100	0.920	0.379	-0.607	0.385	-0.239	-0.054	0.061	0.001	0.155	0.021	0.259	-0.087
-0.172	0.983	0.333	-0.097	0.926	0.364	-0.777	-0.031	-0.201	-0.061	0.044	0.020	0.157	0.009	0.262	-0.083
-0.176	0.960	0.439	-0.091	0.932	0.352	-0.708	0.265	-0.229	-0.071	0.015	0.139	0.161	0.014	0.367	-0.072
-0.245	1.007	0.223	-0.093	0.937	0.337	-0.703	-0.396	-0.058	-0.138	0.056	-0.064	0.230	0.032	0.150	-0.083
-0.118	1.065	0.313	-0.086	0.943	0.320	-0.940	0.494	-0.201	-0.018	0.108	0.044	0.103	0.090	0.239	-0.081
-0.172	1.022	0.360	-0.083	0.948	0.307	-0.710	-0.097	-0.178	-0.074	0.060	0.105	0.156	0.048	0.284	-0.078
-0.168	1.003	0.203	-0.080	0.953	0.292	-0.770	0.048	-0.189	-0.073	0.036	-0.038	0.152	0.029	0.126	-0.071
-0.203	1.026	0.207	-0.078	0.958	0.275	-0.860	-0.159	-0.151	-0.110	0.054	-0.017	0.186	0.051	0.130	-0.069
-0.122	1.038	0.333	-0.076	0.963	0.260	-0.792	-0.219	-0.197	-0.031	0.061	0.124	0.104	0.063	0.254	-0.044
-0.068	0.991	0.309	-0.071	0.967	0.245	-0.795	0.147	-0.206	0.018	0.010	0.116	0.050	0.016	0.228	-0.048
-0.045	1.057	0.203	-0.064	0.972	0.227	-0.959	0.393	-0.264	0.034	0.071	0.027	0.027	0.082	0.121	-0.036
-0.133	1.088	0.211	-0.059	0.976	0.212	-0.744	-0.091	-0.278	-0.059	0.098	0.050	0.115	0.113	0.129	-0.045
-0.064	1.010	0.274	-0.056	0.979	0.196	-0.826	0.040	-0.135	0.007	0.017	0.129	0.044	0.035	0.190	-0.036
-0.176	1.045	0.179	-0.052	0.983	0.178	-0.941	-0.005	-0.240	-0.109	0.049	0.053	0.156	0.069	0.094	-0.077
-0.026	1.068	0.136	-0.046	0.986	0.161	-0.853	0.046	-0.267	0.036	0.069	0.026	0.004	0.092	0.050	-0.065
-0.253	0.991	0.108	-0.044	0.989	0.143	-0.887	-0.033	-0.146	-0.193	-0.012	0.016	0.231	0.014	0.023	-0.089
-0.033	0.983	0.167	-0.040	0.991	0.124	-0.985	0.104	-0.177	0.023	-0.022	0.095	0.011	0.005	0.081	-0.061
-0.187	1.049	0.156	-0.036	0.993	0.109	-0.778	0.176	-0.218	-0.136	0.042	0.098	0.164	0.070	0.068	-0.083
-0.022	1.045	0.049	-0.031	0.995	0.092	-0.808	0.136	-0.235	0.025	0.036	0.008	0.002	0.066	0.040	-0.058
-0.076	1.072	0.171	-0.026	0.997	0.071	-1.095	0.284	-0.256	-0.034	0.061	0.151	0.052	0.093	0.083	-0.080
-0.076	1.068	0.077	-0.022	0.998	0.050	-1.046	-0.002	-0.187	-0.038	0.056	0.077	0.051	0.088	0.012	-0.046
-0.141	1.026	0.041	-0.017	0.999	0.034	-0.823	0.207	-0.270	-0.108	0.012	0.058	0.117	0.045	0.048	-0.062
-0.003	1.072	-0.006	-0.013	1.000	0.017	-0.829	0.048	-0.216	0.026	0.058	0.028	0.022	0.091	0.096	-0.073
-0.080	1.026	-0.018	-0.008	1.000	-0.004	-1.062	-0.156	-0.242	-0.056	0.011	0.037	0.054	0.044	0.108	-0.065
-0.130	0.991	0.033	-0.003	1.000	-0.020	-0.820	-0.255	-0.250	-0.110	-0.023	0.105	0.104	0.009	0.056	-0.042
-0.026	1.088	-0.053	0.002	0.999	-0.038	-0.869	0.415	-0.265	-0.011	0.074	0.036	0.000	0.105	0.143	-0.059
0.017	1.065	-0.026	0.007	0.999	-0.052	-0.724	-0.036	-0.278	0.025	0.051	0.078	0.043	0.081	0.116	-0.054
-0.049	1.010	-0.042	0.012	0.997	-0.071	-0.940	0.195	-0.284	-0.045	-0.002	0.081	0.022	0.027	0.131	-0.045
0.020	0.987	0.037	0.019	0.996	-0.086	-0.755	0.308	-0.341	0.018	-0.024	0.175	0.048	0.004	0.052	-0.055
-0.080	1.026	-0.124	0.023	0.995	-0.101	-0.790	0.218	-0.230	-0.085	0.016	0.029	0.052	0.042	0.212	-0.068
-0.053	1.045	-0.120	0.027	0.993	-0.119	-0.866	0.114	-0.235	-0.062	0.038	0.050	0.025	0.061	0.207	-0.077
-0.018	1.010	-0.073	0.032	0.991	-0.132	-0.691	0.352	-0.337	-0.033	0.005	0.111	0.010	0.026	0.159	-0.076
-0.072	0.953	-0.116	0.037	0.988	-0.147	-0.729	0.038	-0.232	-0.091	-0.051	0.082	0.044	0.032	0.202	-0.063
-0.014	0.995	-0.211	0.040	0.986	-0.162	-0.769	0.020	-0.199	-0.038	-0.006	0.003	0.014	0.010	0.295	-0.060
0.009	1.049	-0.211	0.044	0.983	-0.180	-0.890	0.358	-0.273	-0.018	0.051	0.022	0.037	0.065	0.293	-0.078
-0.018	1.049	-0.211	0.050	0.980	-0.194	-0.721	0.198	-0.351	-0.052	0.054	0.036	0.010	0.065	0.292	-0.059
-0.087	0.941	-0.136	0.056	0.977	-0.206	-0.600	-0.090	-0.298	-0.127	-0.051	0.123	0.059	0.043	0.215	-0.063
0.078	0.960	-0.124	0.060	0.974	-0.217	-0.577	0.027	-0.210	0.034	-0.030	0.146	0.106	0.023	0.201	-0.072
0.028	0.922	-0.164	0.062	0.971	-0.229	-0.624	0.139	-0.121	-0.018	-0.065	0.119	0.056	0.061	0.239	-0.075
0.009	0.945	-0.195	0.065	0.969	-0.237	-0.390	0.269	-0.256	-0.041	-0.040	0.096	0.037	0.037	0.268	-0.062
-0.010	0.941	-0.250	0.068	0.968	-0.242	-0.259	0.310	-0.223	-0.063	-0.042	0.046	0.017	0.040	0.320	-0.079
-0.007	0.956	-0.183	0.069	0.966	-0.248	-0.274	0.203	-0.128	-0.061	-0.025	0.119	0.021	0.024	0.250	-0.098
0.005	0.925	-0.148	0.067	0.964	-0.256	-0.405	0.408	-0.025	-0.048	-0.054	0.163	0.033	0.055	0.213	-0.088
-0.076	0.929	-0.211	0.068	0.964	-0.258	-0.089	0.466	-0.176	-0.129	-0.049	0.102	0.049	0.050	0.273	-0.101
0.055	0.983	-0.258	0.070	0.965	-0.254	0.222	0.206	-0.179	-0.001	0.004	0.051	0.082	0.006	0.318	-0.094
-0.091	0.960	-0.286	0.069	0.965	-0.252	0.131	0.280	-0.010	-0.146	-0.020	0.022	0.065	0.017	0.342	-0.082
0.051	0.887	-0.136	0.068	0.966	-0.250	0.103	0.292	-0.055	-0.003	-0.094	0.170	0.077	0.090	0.189	-0.078
0.074	0.902	-0.132	0.068	0.967	-0.246	0.219	0.265	-0.043	0.020	-0.080	0.170	0.100	0.074	0.182	-0.094
-0.057	0.895	-0.207	0.068	0.969	-0.239	0.403	0.287	-0.102	-0.111	-0.090	0.087	0.031	0.081	0.254	-0.087
-0.037	0.925	-0.235	0.066	0.971	-0.229	0.501	0.246	0.018	-0.091	-0.062	0.050	0.012	0.048	0.280	-0.094
-0.060	0.937	-0.258	0.062	0.974	-0.220	0.514	0.380	0.117	-0.109	-0.053	0.017	0.035	0.035	0.301	-0.103
-0.007	0.949	-0.136	0.059	0.976	-0.209	0.570	0.551	-0.002	-0.053	-0.044	0.129	0.019	0.023	0.175	-0.098
-0.007	0.949	-0.136	0.058	0.979	-0.194	0.781	0.251	0.024	-0.051	-0.047	0.114	0.018	0.022	0.172	-0.107
-0.037	0.941	-0.140	0.055	0.982	-0.179	0.755	0.205	0.069	-0.079	-0.057	0.095	0.013	0.029	0.173	-0.101
-0.080	0.976	-0.112	0.052	0.985	-0.166	0.707	0.099	0.138	-0.118	-0.025	0.109	0.055	0.006	0.142	-0.106
0.005	0.953	-0.061	0.049	0.987	-0.153	0.671	0.655	0.048	-0.030	-0.051	0.148	0.029	0.017	0.088	-0.110
-0.057	0.999	-0.089	0.047	0.989	-0.137	0.804	0.186	0.038	-0.090	-0.007	0.104	0.032	0.030	0.112	-0.113
-0.083	0.999	-0.172	0.044	0.992	-0.121	0.822	0.099	0.133	-0.114	-0.009	0.005	0.059	0.030	0.192	-0.099
-0.083	1.053	-0.108	0.041	0.994	-0.106	0.750	0.243	0.091	-0.111	0.043	0.054	0.059	0.084	0.127	-0.113
-0.033	1.076	-0.089	0.040	0.995	-0.093	0.666	0.468	-0.001	-0.060	0.065	0.061	0.009	0.107	0.104	-0.097
-0.130	0.999	-0.128	0.040	0.996	-0.079	0.741	0.229	-0.059	-0.156	-0.013	0.007	0.105	0.030	0.140	-0.087
-0.007	0.987	-0.112	0.043	0.997	-0.064	0.741	0.230	-0.189	-0.036	-0.026	0.008	0.019	0.019	0.122	-0.080
-0.053	0.968	-0.175	0.046	0.998	-0.052	0.641	0.272	-0.166	-0.085	-0.045	-0.067	0.025	0.000	0.182	-0.071
-0.091	0.945	-0.175	0.047	0.998	-0.040	0.630	0.353	-0.068	-0.124	-0.069	-0.079	0.062	0.024	0.179	-0.045
-0.045	0.953	-0.211	0.046	0.999	-0.027	0.709	0.489	-0.011	-0.078	-0.062	-0.128	0.013	0.017	0.212	-0.054
-0.076	1.038	-0.317	0.045	0.999	-0.013	0.794	0.413	0.026	-0.108	0.023	-0.250	0.042	0.067	0.316	-0.084
-0.122	1.014	-0.223	0.043	0.999	0.006	0.984	0.408	0.073	-0.152	-0.000	-0.174	0.087	0.042	0.218	-0.109
-0.237	1.041	-0.136	0.039	0.999	0.027	1.067	-0.136	0.193	-0.263	0.027	-0.108	0.200	0.068	0.128	-0.131
-0.218	1.045	-0.030	0.034	0.998	0.046	0.936	-0.237	0.192	-0.238	0.032	-0.020	0.180	0.070	0.019	-0.109
-0.164	1.041	-0.069	0.029	0.998	0.064	0.941	-0.234	0.178	-0.180	0.029	-0.078	0.124	0.065	0.054	-0.077
0.070	1.030	-0.101	0.027	0.997	0.079	0.770	0.082	0.133	0.057	0.018	-0.125	0.111	0.053	0.082	-0.016
0.032	1.072	-0.128	0.022	0.995	0.095	0.825	0.015	0.232	0.024	0.062	-0.168	0.074	0.095	0.105	0.043
0.040	1.103	-0.140	0.019	0.994	0.110	0.813	-0.163	0.160	0.035	0.094	-0.196	0.083	0.126	0.112	0.092
-0.003	1.049	-0.187	0.013	0.993	0.120	0.555	-0.736	0.222	-0.001	0.041	-0.254	0.042	0.072	0.155	0.136
0.028	1.007	-0.144	0.010	0.991	0.130	0.547	-0.460	0.102	0.034	-0.000	-0.221	0.073	0.030	0.108	0.167
0.267	1.076	-0.093	0.008	0.990	0.141	0.585	-0.797	0.024	0.275	0.071	-0.181	0.312	0.100	0.052	0.240
0.143	1.041	-0.172	0.007	0.989	0.151	0.527	-0.855	-0.041	0.154	0.037	-0.270	0.188	0.065	0.126	0.316
0.393	0.933	-0.168	0.008	0.987	0.160	0.507	-0.502	-0.082	0.403	-0.070	-0.276	0.438	0.044	0.117	0.378
0.393	0.933	-0.168	0.009	0.986	0.167	0.398	-0.505	-0.079	0.403	-0.069	-0.283	0.438	0.045	0.112	0.382
0.386	0.844	-0.030	0.009	0.985	0.173	0.315	-0.570	-0.072	0.395	-0.157	-0.151	0.428	0.134	0.031	0.386
0.278	0.786	-0.089	0.009	0.984	0.180	0.412	-0.605	-0.046	0.288	-0.213	-0.218	0.319	0.192	0.024	0.351
0.190	0.898	-0.042	0.004	0.982	0.190	0.507	-0.876	0.118	0.205	-0.099	-0.180	0.228	0.081	0.028	0.313
0.243	0.972	0.010	0.000	0.979	0.202	0.620	-0.496	0.118	0.263	-0.024	-0.140	0.279	0.008	0.083	0.270
0.217	1.061	-0.010	-0.002	0.977	0.211	0.519	-0.175	0.108	0.238	0.067	-0.169	0.249	0.080	0.068	0.254
0.182	1.126	0.140	-0.002	0.976	0.220	0.461	-0.319	-0.037	0.204	0.135	-0.028	0.211	0.146	0.223	0.221
0.263	1.184	0.179	0.000	0.974	0.228	0.432	0.181	-0.034	0.283	0.195	0.003	0.289	0.205	0.266	0.178
0.036	1.173	0.089	-0.001	0.973	0.231	0.195	-0.279	0.035	0.058	0.184	-0.091	0.061	0.193	0.180	0.132
0.059	1.119	0.175	-0.002	0.973	0.231	-0.006	-0.246	-0.044	0.081	0.130	-0.004	0.081	0.139	0.271	0.115
0.051	1.076	0.250	-0.002	0.973	0.232	0.081	-0.308	-0.015	0.075	0.088	0.070	0.071	0.096	0.350	0.053
0.136	1.003	0.278	-0.000	0.974	0.228	-0.209	0.377	-0.004	0.157	0.013	0.101	0.154	0.022	0.381	0.036
-0.076	1.061	0.163	0.001	0.976	0.220	-0.428	0.163	-0.061	-0.056	0.070	-0.004	0.060	0.079	0.269	0.004
-0.018	1.034	0.163	0.004	0.977	0.214	-0.286	0.090	-0.127	-0.001	0.041	0.001	0.004	0.050	0.272	-0.010
-0.083	1.010	0.219	0.005	0.978	0.208	-0.322	-0.105	-0.075	-0.068	0.017	0.063	0.071	0.026	0.330	-0.053
-0.045	1.076	0.140	0.008	0.980	0.201	-0.325	0.041	-0.159	-0.032	0.081	-0.010	0.035	0.091	0.253	-0.059
-0.130	1.007	0.136	0.006	0.981	0.194	-0.330	-0.188	0.048	-0.114	0.010	-0.007	0.120	0.021	0.253	-0.071
-0.080	1.065	0.199	0.006	0.983	0.186	-0.426	0.269	0.060	-0.064	0.067	0.065	0.072	0.078	0.318	-0.078
-0.110	1.068	0.057	0.003	0.984	0.179	-0.327	-0.272	0.040	-0.092	0.069	-0.070	0.102	0.081	0.179	-0.082
-0.149	1.119	0.112	0.003	0.985	0.172	-0.359	-0.020	0.021	-0.130	0.118	-0.008	0.142	0.131	0.237	-0.074
-0.010	1.084	0.266	0.004	0.987	0.162	-0.536	0.229	-0.060	0.007	0.082	0.156	0.004	0.096	0.393	-0.083
-0.083	1.007	0.116	0.005	0.988	0.152	-0.476	0.029	-0.061	-0.067	0.003	0.016	0.078	0.019	0.246	-0.084
-0.149	1.057	0.092	0.007	0.989	0.145	-0.360	-0.007	-0.108	-0.134	0.052	-0.000	0.144	0.069	0.224	-0.067
-0.083	1.034	0.089	0.009	0.991	0.134	-0.546	0.017	-0.089	-0.070	0.027	0.007	0.079	0.046	0.222	-0.076
-0.018	1.022	0.136	0.012	0.993	0.121	-0.628	0.345	-0.118	-0.008	0.014	0.066	0.014	0.033	0.272	-0.083
-0.126	1.003	0.025	0.012	0.994	0.112	-0.446	0.115	-0.010	-0.116	-0.006	-0.035	0.123	0.014	0.163	-0.075
-0.126	1.003	0.025	0.012	0.995	0.101	-0.567	-0.187	-0.065	-0.116	-0.007	-0.023	0.123	0.014	0.165	-0.084
-0.076	1.034	0.108	0.014	0.996	0.089	-0.577	-0.162	-0.121	-0.068	0.023	0.071	0.073	0.045	0.250	-0.094
-0.126	1.057	0.041	0.014	0.997	0.080	-0.461	-0.335	-0.035	-0.117	0.045	0.013	0.124	0.068	0.184	-0.107
-0.110	1.053	-0.042	0.014	0.998	0.065	-0.725	-0.055	-0.012	-0.102	0.040	-0.055	0.109	0.064	0.103	-0.092
-0.137	1.045	0.128	0.014	0.999	0.051	-0.717	-0.359	-0.057	-0.129	0.032	0.128	0.137	0.056	0.275	-0.104
0.009	1.022	0.104	0.017	0.999	0.041	-0.544	0.349	-0.159	0.014	0.008	0.116	0.010	0.033	0.253	-0.075
-0.172	1.030	-0.053	0.018	0.999	0.029	-0.554	-0.298	-0.093	-0.168	0.015	-0.031	0.171	0.041	0.097	-0.094
0.024	1.088	-0.061	0.021	1.000	0.013	-0.814	0.363	-0.136	0.025	0.073	-0.022	0.025	0.100	0.091	-0.060
-0.164	1.045	0.002	0.022	1.000	-0.001	-0.681	-0.401	-0.080	-0.164	0.031	0.055	0.163	0.057	0.157	-0.096
0.063	1.099	0.069	0.027	1.000	-0.014	-0.651	0.503	-0.209	0.059	0.085	0.135	0.063	0.112	0.226	-0.065
-0.249	0.987	-0.164	0.026	0.999	-0.030	-0.807	-0.526	0.012	-0.252	-0.027	-0.081	0.248	0.000	0.006	-0.090
0.017	1.057	-0.097	0.029	0.998	-0.047	-0.830	0.262	-0.172	0.010	0.044	0.003	0.016	0.069	0.063	-0.064
-0.091	1.065	-0.108	0.032	0.998	-0.061	-0.732	-0.212	-0.180	-0.101	0.052	0.005	0.092	0.076	0.053	-0.083
0.013	1.053	-0.006	0.035	0.997	-0.074	-0.667	-0.140	-0.129	0.000	0.042	0.121	0.011	0.065	0.158	-0.041
-0.037	1.034	-0.034	0.036	0.995	-0.093	-0.914	0.093	-0.090	-0.051	0.024	0.111	0.038	0.046	0.132	-0.043
0.005	1.010	-0.207	0.038	0.993	-0.111	-0.918	-0.197	-0.067	-0.010	0.003	-0.044	0.004	0.023	0.040	-0.038
0.017	1.072	-0.172	0.042	0.991	-0.126	-0.739	0.086	-0.191	-0.002	0.067	0.006	0.015	0.085	0.003	-0.044
-0.041	1.034	-0.164	0.042	0.989	-0.142	-0.805	-0.068	-0.046	-0.060	0.030	0.030	0.043	0.047	0.007	-0.043
-0.026	0.956	-0.124	0.043	0.986	-0.159	-0.876	0.350	-0.116	-0.046	-0.044	0.087	0.027	0.030	0.048	-0.051
-0.068	1.010	-0.250	0.046	0.983	-0.177	-0.906	-0.192	-0.124	-0.091	0.013	-0.021	0.070	0.024	0.077	-0.058
-0.003	1.065	-0.215	0.050	0.980	-0.192	-0.746	-0.051	-0.175	-0.029	0.070	0.029	0.005	0.078	0.040	-0.069
0.009	1.049	-0.203	0.051	0.976	-0.211	-0.957	0.234	-0.126	-0.019	0.059	0.060	0.007	0.063	0.027	-0.068
-0.060	0.995	-0.164	0.051	0.972	-0.230	-1.009	0.078	-0.041	-0.088	0.009	0.119	0.063	0.010	0.014	-0.072
-0.014	0.953	-0.223	0.055	0.968	-0.245	-0.788	-0.112	-0.169	-0.045	-0.030	0.076	0.017	0.033	0.043	-0.075
-0.064	0.968	-0.298	0.059	0.964	-0.260	-0.755	-0.193	-0.189	-0.099	-0.010	0.015	0.066	0.017	0.116	-0.082
-0.018	1.041	-0.321	0.062	0.959	-0.277	-0.879	-0.018	-0.165	-0.056	0.068	0.009	0.020	0.057	0.139	-0.079
-0.010	1.003	-0.274	0.065	0.953	-0.296	-1.011	0.051	-0.175	-0.051	0.036	0.075	0.013	0.019	0.091	-0.062
-0.037	0.910	-0.274	0.068	0.947	-0.314	-0.963	0.163	-0.231	-0.081	-0.051	0.094	0.040	0.073	0.090	-0.049
0.097	0.953	-0.306	0.074	0.942	-0.328	-0.737	-0.113	-0.286	0.047	-0.004	0.076	0.094	0.030	0.119	-0.051
0.009	0.983	-0.432	0.076	0.936	-0.343	-0.749	0.282	-0.239	-0.043	0.033	-0.035	0.006	0.002	0.244	-0.047
-0.010	0.987	-0.404	0.080	0.929	-0.361	-0.972	-0.064	-0.159	-0.066	0.043	0.011	0.013	0.006	0.216	-0.042
0.051	0.964	-0.286	0.082	0.921	-0.381	-1.078	0.239	-0.229	-0.007	0.029	0.150	0.048	0.016	0.097	-0.049
0.032	0.925	-0.309	0.087	0.913	-0.399	-0.969	0.102	-0.317	-0.031	-0.002	0.144	0.028	0.054	0.119	-0.062
0.093	0.833	-0.341	0.091	0.907	-0.412	-0.705	0.207	-0.338	0.026	-0.088	0.126	0.091	0.147	0.149	-0.055
0.009	0.840	-0.369	0.096	0.902	-0.422	-0.544	0.054	-0.295	-0.064	-0.075	0.108	0.006	0.139	0.175	-0.054
0.059	0.871	-0.447	0.096	0.894	-0.437	-0.832	0.356	-0.166	-0.014	-0.037	0.045	0.056	0.107	0.253	-0.051
0.017	0.902	-0.507	0.096	0.886	-0.454	-0.867	0.342	-0.188	-0.056	0.002	0.003	0.014	0.076	0.311	-0.066
0.040	0.902	-0.443	0.099	0.881	-0.463	-0.528	0.183	-0.288	-0.036	0.007	0.076	0.037	0.075	0.247	-0.050
0.040	0.844	-0.353	0.103	0.877	-0.470	-0.373	0.030	-0.246	-0.040	-0.047	0.173	0.037	0.133	0.155	-0.050
0.124	0.798	-0.365	0.104	0.873	-0.477	-0.399	0.197	-0.173	0.043	-0.089	0.168	0.121	0.179	0.166	-0.060
0.086	0.790	-0.447	0.101	0.868	-0.485	-0.441	0.431	-0.075	0.007	-0.092	0.095	0.083	0.186	0.248	-0.062
0.001	0.825	-0.451	0.102	0.867	-0.488	-0.149	0.145	-0.142	-0.078	-0.056	0.094	0.002	0.151	0.252	-0.063
0.028	0.852	-0.479	0.102	0.867	-0.488	0.043	0.380	-0.197	-0.051	-0.029	0.066	0.025	0.124	0.278	-0.088
0.009	0.817	-0.420	0.099	0.868	-0.486	0.167	0.225	0.012	-0.067	-0.066	0.123	0.006	0.159	0.218	-0.114
-0.026	0.810	-0.396	0.096	0.870	-0.484	0.132	0.275	0.002	-0.099	-0.075	0.145	0.029	0.167	0.194	-0.100
-0.041	0.771	-0.380	0.092	0.871	-0.483	0.089	0.535	-0.086	-0.110	-0.114	0.160	0.044	0.205	0.177	-0.105
0.067	0.802	-0.432	0.089	0.872	-0.481	0.175	0.374	-0.036	0.001	-0.085	0.106	0.063	0.174	0.228	-0.114
-0.007	0.848	-0.447	0.088	0.877	-0.472	0.546	0.237	-0.108	-0.072	-0.044	0.082	0.010	0.127	0.243	-0.107
-0.068	0.864	-0.436	0.085	0.882	-0.463	0.517	0.299	-0.017	-0.130	-0.033	0.085	0.071	0.111	0.230	-0.092
-0.041	0.825	-0.483	0.083	0.886	-0.456	0.386	-0.085	0.148	-0.101	-0.076	0.031	0.044	0.149	0.277	-0.102
0.047	0.833	-0.298	0.080	0.890	-0.449	0.397	0.351	0.012	-0.009	-0.072	0.210	0.044	0.142	0.090	-0.102
0.020	0.817	-0.337	0.080	0.894	-0.441	0.498	0.134	-0.085	-0.036	-0.091	0.162	0.018	0.157	0.128	-0.087
0.005	0.833	-0.361	0.079	0.899	-0.432	0.518	0.290	-0.097	-0.051	-0.080	0.129	0.002	0.141	0.151	-0.081
-0.007	0.925	-0.420	0.078	0.905	-0.419	0.750	0.227	-0.087	-0.062	0.006	0.056	0.010	0.048	0.210	-0.077
-0.007	0.925	-0.420	0.077	0.911	-0.404	0.805	0.058	0.003	-0.061	-0.001	0.042	0.010	0.048	0.209	-0.087
0.001	0.976	-0.400	0.072	0.916	-0.395	0.507	0.408	0.098	-0.048	0.045	0.053	0.002	0.003	0.189	-0.078
-0.080	0.925	-0.376	0.068	0.920	-0.386	0.499	0.114	0.127	-0.126	-0.009	0.067	0.084	0.047	0.165	-0.083
0.040	0.906	-0.313	0.065	0.924	-0.376	0.584	0.463	-0.029	-0.004	-0.033	0.120	0.036	0.066	0.100	-0.087
-0.041	0.891	-0.345	0.062	0.929	-0.364	0.648	0.338	0.025	-0.082	-0.053	0.077	0.044	0.082	0.130	-0.094
-0.010	0.953	-0.270	0.059	0.935	-0.350	0.786	0.318	0.053	-0.048	0.003	0.137	0.013	0.020	0.054	-0.083
-0.057	0.929	-0.353	0.055	0.941	-0.334	0.896	0.300	0.056	-0.090	-0.027	0.038	0.059	0.043	0.136	-0.074
-0.057	0.949	-0.369	0.052	0.946	-0.320	0.710	0.007	0.136	-0.087	-0.012	0.009	0.058	0.023	0.151	-0.079
0.009	0.983	-0.412	0.050	0.949	-0.310	0.581	0.404	-0.015	-0.019	0.019	-0.045	0.008	0.012	0.195	-0.073
-0.145	0.910	-0.463	0.048	0.952	-0.302	0.432	0.207	0.022	-0.171	-0.057	-0.104	0.146	0.061	0.246	-0.069
-0.076	0.960	-0.440	0.047	0.955	-0.294	0.467	0.290	-0.050	-0.100	-0.009	-0.089	0.078	0.010	0.221	-0.053
-0.110	0.914	-0.479	0.047	0.958	-0.283	0.650	0.202	-0.086	-0.134	-0.059	-0.141	0.114	0.057	0.259	-0.055
-0.022	0.949	-0.440	0.044	0.962	-0.268	0.794	0.610	-0.036	-0.042	-0.029	-0.116	0.026	0.022	0.219	-0.055
-0.053	0.956	-0.459	0.039	0.967	-0.252	0.890	0.603	0.039	-0.069	-0.026	-0.152	0.056	0.014	0.237	-0.074
-0.172	0.925	-0.428	0.035	0.972	-0.234	0.971	0.186	0.133	-0.183	-0.061	-0.139	0.176	0.045	0.205	-0.092
-0.176	0.937	-0.298	0.033	0.975	-0.218	0.847	-0.165	0.141	-0.184	-0.054	-0.026	0.181	0.033	0.074	-0.096
-0.160	0.964	-0.219	0.030	0.979	-0.202	0.798	0.000	0.124	-0.165	-0.031	0.038	0.168	0.006	0.006	-0.062
-0.033	0.941	-0.282	0.028	0.982	-0.187	0.816	0.010	0.083	-0.036	-0.057	-0.041	0.041	0.028	0.055	-0.031
0.132	1.045	-0.333	0.027	0.985	-0.170	0.862	0.238	0.028	0.131	0.044	-0.109	0.123	0.077	0.106	0.015
-0.026	1.057	-0.365	0.025	0.988	-0.154	0.866	-0.284	0.112	-0.025	0.053	-0.158	0.035	0.089	0.136	0.085
0.013	1.030	-0.365	0.025	0.990	-0.138	0.815	-0.413	0.088	0.014	0.023	-0.174	0.004	0.063	0.135	0.135
0.140	0.968	-0.345	0.025	0.992	-0.126	0.603	-0.558	0.105	0.142	-0.040	-0.165	0.131	0.001	0.114	0.160
0.193	1.014	-0.329	0.026	0.993	-0.118	0.449	-0.279	-0.007	0.194	0.006	-0.158	0.185	0.047	0.097	0.216
0.236	1.026	-0.353	0.028	0.994	-0.109	0.471	-0.873	0.024	0.235	0.017	-0.191	0.227	0.058	0.121	0.302
0.232	0.949	-0.455	0.030	0.994	-0.103	0.343	-0.781	0.009	0.229	-0.061	-0.300	0.224	0.020	0.222	0.365
0.451	0.887	-0.412	0.032	0.995	-0.093	0.530	-0.441	0.002	0.446	-0.124	-0.266	0.443	0.082	0.178	0.385
0.451	0.887	-0.412	0.033	0.996	-0.084	0.476	-0.671	0.074	0.445	-0.124	-0.275	0.443	0.082	0.177	0.403
0.278	0.810	-0.365	0.033	0.997	-0.074	0.530	-0.720	0.103	0.272	-0.202	-0.238	0.270	0.159	0.129	0.393
0.340	0.852	-0.302	0.032	0.998	-0.062	0.621	-0.432	0.107	0.334	-0.160	-0.187	0.332	0.116	0.065	0.351
0.217	0.937	-0.298	0.030	0.998	-0.051	0.536	-0.642	0.188	0.214	-0.076	-0.193	0.208	0.031	0.060	0.298
0.267	1.041	-0.231	0.030	0.999	-0.039	0.626	-0.408	0.066	0.264	0.028	-0.138	0.259	0.073	0.008	0.272
0.224	1.088	-0.179	0.029	0.999	-0.029	0.514	-0.367	0.065	0.222	0.074	-0.097	0.217	0.119	0.062	0.220
0.224	1.142	-0.073	0.029	0.999	-0.021	0.409	-0.079	0.035	0.222	0.128	0.001	0.217	0.173	0.170	0.206
0.093	1.184	-0.136	0.027	0.999	-0.019	0.091	-0.545	0.141	0.094	0.170	-0.064	0.087	0.216	0.108	0.173
0.217	1.184	-0.045	0.026	1.000	-0.018	0.075	0.010	0.073	0.218	0.170	0.025	0.210	0.215	0.200	0.122
0.151	1.161	-0.026	0.026	1.000	-0.013	0.269	0.018	0.011	0.152	0.147	0.040	0.145	0.192	0.221	0.113
-0.022	0.972	-0.045	0.021	1.000	-0.011	0.062	-0.402	0.250	-0.016	-0.042	0.018	0.028	0.003	0.202	0.065
0.159	1.076	-0.089	0.021	1.000	-0.018	-0.305	0.591	0.026	0.165	0.062	-0.018	0.152	0.107	0.160	0.022
-0.168	1.119	-0.120	0.019	1.000	-0.021	-0.140	-0.185	0.055	-0.160	0.105	-0.047	0.175	0.150	0.129	-0.021
-0.022	0.999	-0.045	0.018	1.000	-0.026	-0.240	0.215	0.029	-0.013	-0.015	0.032	0.029	0.031	0.205	-0.027
-0.114	1.041	-0.105	0.017	0.999	-0.031	-0.224	0.092	0.022	-0.105	0.028	-0.022	0.121	0.073	0.148	-0.071
-0.080	1.038	-0.116	0.015	0.999	-0.035	-0.196	-0.022	0.084	-0.068	0.024	-0.030	0.086	0.069	0.137	-0.059
-0.045	1.018	0.006	0.011	0.999	-0.041	-0.305	-0.024	0.189	-0.029	0.005	0.098	0.052	0.050	0.260	-0.063
-0.083	1.007	-0.069	0.009	0.999	-0.045	-0.213	0.091	0.099	-0.065	-0.006	0.027	0.091	0.039	0.186	-0.051
-0.076	1.080	-0.112	0.005	0.999	-0.050	-0.223	-0.336	0.225	-0.054	0.067	-0.012	0.082	0.112	0.144	-0.049
-0.037	1.084	-0.057	0.003	0.998	-0.058	-0.429	0.041	0.067	-0.014	0.072	0.051	0.044	0.116	0.200	-0.050
-0.053	1.018	-0.065	0.001	0.998	-0.067	-0.440	-0.340	0.113	-0.028	0.007	0.051	0.059	0.050	0.193	-0.042
-0.095	0.980	-0.120	-0.001	0.997	-0.076	-0.459	-0.331	0.101	-0.068	-0.031	0.005	0.102	0.011	0.139	-0.037
-0.037	1.034	-0.081	-0.002	0.996	-0.088	-0.583	-0.269	0.100	-0.008	0.024	0.056	0.044	0.066	0.180	-0.036
-0.030	1.026	-0.081	-0.001	0.995	-0.096	-0.408	-0.099	-0.041	-0.001	0.017	0.064	0.037	0.058	0.181	-0.048
-0.037	1.038	-0.105	-0.000	0.995	-0.103	-0.377	0.049	-0.061	-0.010	0.030	0.048	0.044	0.070	0.158	-0.056
-0.110	0.999	-0.093	-0.000	0.993	-0.119	-0.770	0.313	-0.046	-0.082	-0.007	0.075	0.118	0.031	0.172	-0.060
-0.110	0.999	-0.093	0.001	0.991	-0.132	-0.672	-0.351	-0.027	-0.083	-0.005	0.088	0.118	0.031	0.173	-0.071
-0.072	0.960	-0.172	0.001	0.990	-0.141	-0.478	-0.284	-0.006	-0.045	-0.042	0.019	0.079	0.007	0.095	-0.070
-0.137	0.980	-0.278	0.002	0.988	-0.153	-0.585	-0.498	0.022	-0.112	-0.021	-0.076	0.145	0.012	0.011	-0.068
-0.026	1.053	-0.172	0.003	0.986	-0.168	-0.721	0.112	-0.099	-0.002	0.054	0.045	0.033	0.086	0.097	-0.033
-0.087	1.018	-0.132	0.006	0.984	-0.180	-0.649	-0.339	-0.106	-0.066	0.022	0.097	0.095	0.051	0.138	-0.035
0.067	1.076	-0.215	0.009	0.982	-0.189	-0.455	0.168	-0.144	0.085	0.082	0.023	0.059	0.110	0.056	-0.030
-0.080	1.072	-0.250	0.011	0.980	-0.200	-0.557	-0.153	-0.079	-0.064	0.080	-0.001	0.087	0.106	0.021	-0.046
-0.087	1.034	-0.309	0.012	0.977	-0.215	-0.737	0.054	-0.117	-0.073	0.045	-0.045	0.094	0.068	0.036	-0.037
-0.122	0.991	-0.290	0.015	0.974	-0.227	-0.647	-0.473	-0.066	-0.111	0.006	-0.013	0.128	0.026	0.015	-0.066
0.009	1.018	-0.105	0.017	0.971	-0.237	-0.489	0.026	-0.099	0.017	0.035	0.182	0.003	0.054	0.170	-0.052
-0.076	0.933	-0.258	0.019	0.968	-0.249	-0.636	-0.209	-0.039	-0.069	-0.047	0.040	0.082	0.031	0.017	-0.048
0.009	0.972	-0.325	0.021	0.963	-0.267	-0.952	-0.018	-0.116	0.013	-0.004	-0.008	0.002	0.008	0.048	-0.040
-0.045	1.010	-0.349	0.024	0.958	-0.285	-0.901	0.014	-0.152	-0.044	0.040	-0.015	0.051	0.046	0.070	-0.049
-0.037	1.018	-0.290	0.027	0.956	-0.293	-0.429	-0.218	-0.148	-0.041	0.050	0.052	0.044	0.054	0.011	-0.048
-0.026	1.022	-0.164	0.032	0.953	-0.300	-0.418	-0.097	-0.209	-0.034	0.057	0.185	0.032	0.059	0.116	-0.057
-0.037	0.914	-0.278	0.035	0.949	-0.315	-0.763	-0.174	-0.128	-0.049	-0.046	0.084	0.043	0.048	0.003	-0.053
-0.003	0.937	-0.345	0.037	0.943	-0.331	-0.846	0.172	-0.161	-0.016	-0.017	0.033	0.009	0.024	0.062	-0.071
-0.018	0.991	-0.443	0.043	0.939	-0.340	-0.490	-0.312	-0.207	-0.038	0.041	-0.057	0.024	0.030	0.160	-0.068
-0.114	0.941	-0.345	0.048	0.936	-0.348	-0.426	-0.127	-0.262	-0.140	-0.006	0.048	0.121	0.020	0.061	-0.054
-0.010	0.871	-0.274	0.049	0.931	-0.363	-0.798	0.154	-0.127	-0.037	-0.070	0.133	0.017	0.088	0.011	-0.054
0.070	0.902	-0.286	0.048	0.924	-0.379	-0.869	0.567	-0.169	0.045	-0.033	0.137	0.064	0.056	0.001	-0.058
0.028	0.864	-0.369	0.055	0.919	-0.390	-0.590	-0.237	-0.264	-0.005	-0.066	0.064	0.022	0.095	0.081	-0.044
-0.014	0.860	-0.475	0.061	0.916	-0.396	-0.344	-0.055	-0.353	-0.054	-0.067	-0.037	0.020	0.098	0.186	-0.035
-0.053	0.933	-0.475	0.062	0.912	-0.405	-0.476	0.144	-0.138	-0.093	0.010	-0.029	0.059	0.024	0.186	-0.046
0.020	0.953	-0.416	0.063	0.908	-0.415	-0.514	0.340	-0.205	-0.021	0.034	0.039	0.014	0.003	0.126	-0.056
0.040	0.883	-0.302	0.066	0.904	-0.422	-0.378	0.195	-0.248	-0.005	-0.032	0.159	0.033	0.072	0.011	-0.075
-0.010	0.817	-0.392	0.069	0.901	-0.428	-0.322	0.209	-0.251	-0.057	-0.095	0.073	0.016	0.137	0.100	-0.070
-0.103	0.833	-0.487	0.070	0.900	-0.430	-0.065	0.147	-0.203	-0.152	-0.078	-0.021	0.108	0.121	0.194	-0.080
-0.022	0.883	-0.507	0.071	0.899	-0.431	-0.057	0.113	-0.095	-0.071	-0.027	-0.040	0.027	0.070	0.213	-0.085
-0.010	0.883	-0.392	0.070	0.899	-0.433	-0.066	0.348	-0.141	-0.059	-0.027	0.075	0.015	0.069	0.098	-0.080
0.001	0.833	-0.349	0.071	0.898	-0.433	-0.012	0.236	-0.165	-0.048	-0.077	0.118	0.003	0.118	0.054	-0.062
0.013	0.786	-0.400	0.071	0.902	-0.426	0.406	0.229	-0.106	-0.038	-0.126	0.057	0.009	0.164	0.105	-0.052
0.009	0.898	-0.440	0.070	0.904	-0.422	0.246	0.138	-0.010	-0.043	-0.017	0.011	0.006	0.051	0.143	-0.057
0.086	0.902	-0.353	0.068	0.906	-0.417	0.303	0.410	-0.106	0.036	-0.015	0.093	0.084	0.047	0.056	-0.060
-0.030	0.887	-0.341	0.066	0.909	-0.412	0.324	0.385	-0.066	-0.077	-0.033	0.099	0.031	0.062	0.043	-0.072
-0.041	0.860	-0.365	0.065	0.914	-0.401	0.589	0.155	-0.051	-0.087	-0.065	0.065	0.042	0.088	0.066	-0.062
-0.064	0.852	-0.388	0.064	0.918	-0.391	0.530	-0.073	0.061	-0.109	-0.077	0.031	0.065	0.095	0.090	-0.074
0.070	0.925	-0.349	0.062	0.921	-0.384	0.383	0.249	-0.002	0.027	-0.006	0.064	0.071	0.022	0.050	-0.072
-0.003	0.887	-0.353	0.060	0.924	-0.377	0.424	0.410	-0.019	-0.043	-0.048	0.052	0.002	0.060	0.053	-0.063
-0.057	0.918	-0.380	0.059	0.929	-0.366	0.616	0.231	-0.097	-0.096	-0.022	0.014	0.055	0.029	0.080	-0.053
-0.014	0.875	-0.353	0.060	0.933	-0.354	0.636	-0.066	-0.022	-0.054	-0.069	0.030	0.012	0.071	0.051	-0.077
-0.010	0.833	-0.325	0.056	0.937	-0.345	0.494	0.324	0.067	-0.047	-0.115	0.048	0.008	0.113	0.023	-0.079
-0.076	0.887	-0.317	0.055	0.940	-0.337	0.461	-0.021	0.069	-0.110	-0.064	0.047	0.073	0.058	0.015	-0.075
-0.026	0.860	-0.317	0.053	0.944	-0.324	0.669	0.149	0.023	-0.058	-0.096	0.035	0.022	0.085	0.014	-0.074
-0.049	0.956	-0.345	0.053	0.949	-0.311	0.722	-0.052	-0.017	-0.082	-0.004	-0.006	0.044	0.012	0.041	-0.073
-0.014	0.945	-0.278	0.050	0.954	-0.295	0.841	0.243	0.066	-0.044	-0.021	0.045	0.009	0.001	0.028	-0.065
-0.026	0.987	-0.302	0.049	0.959	-0.279	0.842	-0.112	0.105	-0.054	0.017	0.006	0.019	0.044	0.007	-0.071
-0.037	0.949	-0.231	0.045	0.962	-0.268	0.586	0.267	0.096	-0.062	-0.025	0.066	0.030	0.006	0.079	-0.065
-0.060	0.910	-0.227	0.041	0.966	-0.256	0.629	0.571	0.072	-0.080	-0.067	0.059	0.052	0.032	0.085	-0.063
-0.010	0.953	-0.223	0.039	0.969	-0.242	0.732	0.381	-0.018	-0.028	-0.028	0.049	0.001	0.012	0.091	-0.070
-0.045	0.914	-0.278	0.038	0.972	-0.230	0.649	0.634	-0.098	-0.061	-0.069	-0.017	0.034	0.025	0.037	-0.074
-0.114	0.995	-0.353	0.038	0.975	-0.217	0.680	0.109	-0.088	-0.130	0.009	-0.105	0.102	0.057	0.036	-0.063
-0.176	1.030	-0.471	0.039	0.978	-0.205	0.658	-0.010	-0.058	-0.192	0.041	-0.235	0.163	0.092	0.153	-0.061
-0.107	0.941	-0.447	0.037	0.980	-0.195	0.580	0.338	-0.010	-0.121	-0.050	-0.221	0.093	0.004	0.128	-0.075
-0.107	0.941	-0.447	0.035	0.982	-0.184	0.606	0.532	0.011	-0.119	-0.052	-0.232	0.093	0.005	0.126	-0.114
-0.172	0.929	-0.337	0.032	0.985	-0.171	0.719	0.622	-0.017	-0.182	-0.066	-0.134	0.158	0.006	0.013	-0.132
-0.310	0.906	-0.219	0.029	0.987	-0.155	0.813	-0.056	0.108	-0.318	-0.092	-0.032	0.297	0.028	0.107	-0.117
-0.183	0.968	-0.148	0.028	0.990	-0.139	0.778	-0.438	0.089	-0.191	-0.033	0.024	0.171	0.034	0.180	-0.076
0.032	0.968	-0.203	0.027	0.992	-0.127	0.647	-0.081	0.051	0.025	-0.034	-0.043	0.043	0.035	0.127	-0.022
0.124	1.003	-0.333	0.025	0.993	-0.114	0.669	0.177	0.133	0.119	-0.000	-0.185	0.133	0.070	0.002	0.051
0.078	1.026	-0.365	0.021	0.995	-0.099	0.798	0.192	0.186	0.076	0.021	-0.232	0.085	0.094	0.031	0.130
-0.018	1.010	-0.408	0.017	0.996	-0.084	0.780	-0.610	0.240	-0.018	0.005	-0.290	0.013	0.080	0.072	0.187
0.167	1.080	-0.278	0.016	0.997	-0.071	0.676	-0.517	0.126	0.167	0.073	-0.172	0.170	0.151	0.059	0.225
0.270	1.080	-0.317	0.016	0.998	-0.063	0.454	-0.357	0.017	0.269	0.073	-0.220	0.271	0.151	0.022	0.275
0.313	1.018	-0.333	0.021	0.998	-0.055	0.415	-0.565	-0.137	0.307	0.010	-0.244	0.311	0.090	0.010	0.348
0.293	0.902	-0.479	0.022	0.999	-0.049	0.382	-0.954	0.020	0.286	-0.106	-0.397	0.291	0.026	0.134	0.415
0.382	0.844	-0.380	0.024	0.999	-0.043	0.332	-0.877	-0.004	0.372	-0.164	-0.305	0.380	0.083	0.034	0.417
0.505	0.790	-0.357	0.025	0.999	-0.037	0.312	-0.496	0.023	0.494	-0.218	-0.287	0.502	0.136	0.009	0.425
0.259	0.825	-0.365	0.024	0.999	-0.032	0.294	-0.958	0.137	0.250	-0.184	-0.300	0.255	0.101	0.016	0.409
0.351	0.860	-0.309	0.023	0.999	-0.023	0.457	-0.626	0.138	0.344	-0.149	-0.254	0.348	0.065	0.041	0.381
0.267	0.914	-0.270	0.020	1.000	-0.014	0.474	-0.616	0.163	0.262	-0.096	-0.224	0.265	0.010	0.082	0.319
0.297	0.925	-0.144	0.019	1.000	-0.006	0.445	-0.173	0.113	0.295	-0.084	-0.107	0.296	0.002	0.209	0.298
0.182	1.045	-0.250	0.017	1.000	0.001	0.357	-0.378	0.135	0.182	0.035	-0.220	0.183	0.122	0.103	0.253
0.201	1.111	-0.136	0.016	1.000	0.010	0.468	-0.299	0.067	0.202	0.101	-0.115	0.205	0.188	0.219	0.236
0.151	1.196	-0.108	0.014	1.000	0.016	0.306	-0.262	0.130	0.155	0.186	-0.093	0.158	0.273	0.247	0.172
0.270	1.142	0.045	0.012	1.000	0.017	0.074	-0.203	0.102	0.276	0.132	0.059	0.278	0.218	0.402	0.167
-0.049	1.111	-0.077	0.008	1.000	0.018	0.032	-0.224	0.224	-0.038	0.102	-0.064	0.039	0.187	0.281	0.114
0.217	1.134	-0.038	0.006	1.000	0.016	-0.077	-0.103	0.090	0.228	0.125	-0.023	0.228	0.210	0.322	0.084
-0.045	1.068	0.022	0.004	1.000	0.014	-0.075	-0.110	0.092	-0.031	0.059	0.038	0.032	0.146	0.383	0.040
-0.030	1.053	-0.124	0.004	1.000	0.009	-0.227	0.129	0.022	-0.015	0.044	-0.103	0.015	0.132	0.240	0.026
-0.030	1.053	-0.124	0.005	1.000	0.002	-0.378	0.195	-0.070	-0.016	0.044	-0.095	0.014	0.133	0.242	-0.040
-0.130	1.068	-0.093	0.004	1.000	-0.004	-0.239	0.178	0.018	-0.115	0.060	-0.058	0.113	0.150	0.276	-0.059
-0.145	1.103	-0.069	0.003	1.000	-0.013	-0.483	0.241	0.037	-0.129	0.095	-0.025	0.127	0.187	0.302	-0.070
-0.168	1.041	-0.057	0.004	1.000	-0.018	-0.242	-0.378	-0.051	-0.153	0.033	-0.008	0.149	0.127	0.317	-0.079
-0.060	1.045	-0.077	0.003	1.000	-0.023	-0.229	-0.412	0.038	-0.045	0.037	-0.023	0.042	0.132	0.300	-0.075
-0.041	1.003	-0.042	0.001	0.999	-0.034	-0.528	0.277	0.106	-0.023	-0.005	0.023	0.022	0.091	0.337	-0.045
-0.064	1.034	-0.014	0.000	0.999	-0.042	-0.446	0.144	0.012	-0.045	0.026	0.059	0.046	0.123	0.367	-0.048
0.005	1.030	-0.116	-0.001	0.999	-0.052	-0.450	0.379	0.048	0.025	0.023	-0.034	0.024	0.120	0.268	-0.050
-0.214	1.072	-0.179	-0.003	0.998	-0.065	-0.631	-0.361	0.080	-0.192	0.066	-0.084	0.196	0.164	0.207	-0.058
-0.045	1.045	-0.034	-0.001	0.998	-0.068	-0.179	-0.230	-0.066	-0.024	0.039	0.065	0.027	0.138	0.355	-0.048
-0.083	0.949	-0.069	-0.002	0.997	-0.077	-0.445	-0.286	0.039	-0.062	-0.057	0.039	0.065	0.043	0.323	-0.072
-0.060	0.976	-0.191	-0.003	0.996	-0.092	-0.724	0.156	0.007	-0.039	-0.028	-0.069	0.043	0.071	0.203	-0.060
-0.137	1.072	-0.195	-0.003	0.995	-0.103	-0.575	-0.063	-0.002	-0.115	0.069	-0.061	0.120	0.169	0.202	-0.066
-0.118	1.041	-0.144	-0.002	0.994	-0.112	-0.455	-0.390	-0.001	-0.097	0.039	-0.000	0.101	0.140	0.256	-0.051
-0.083	1.022	-0.105	-0.003	0.992	-0.125	-0.659	-0.107	0.018	-0.062	0.022	0.052	0.067	0.122	0.298	-0.078
0.005	1.007	-0.120	-0.001	0.991	-0.135	-0.464	0.260	-0.114	0.025	0.007	0.046	0.021	0.108	0.285	-0.070
-0.199	0.999	-0.219	-0.000	0.990	-0.144	-0.484	-0.129	-0.057	-0.179	0.001	-0.043	0.183	0.101	0.189	-0.075
-0.064	0.995	-0.175	-0.000	0.988	-0.158	-0.663	-0.316	0.044	-0.045	-0.000	0.014	0.049	0.099	0.235	-0.053
-0.130	0.968	-0.172	0.001	0.985	-0.172	-0.727	-0.457	-0.030	-0.112	-0.025	0.032	0.114	0.073	0.242	-0.080
0.024	1.080	-0.207	0.002	0.983	-0.181	-0.477	-0.174	-0.013	0.041	0.089	0.006	0.038	0.186	0.209	-0.059
-0.172	1.049	-0.278	0.004	0.981	-0.192	-0.549	-0.279	-0.072	-0.157	0.060	-0.054	0.159	0.157	0.140	-0.058
-0.041	1.049	-0.183	0.005	0.978	-0.209	-0.857	0.215	-0.075	-0.027	0.064	0.058	0.028	0.158	0.237	-0.046
-0.037	1.026	-0.199	0.007	0.975	-0.224	-0.771	-0.288	-0.048	-0.025	0.044	0.057	0.025	0.136	0.222	-0.059
-0.072	0.999	-0.270	0.005	0.972	-0.236	-0.622	0.356	-0.006	-0.058	0.020	-0.002	0.060	0.111	0.153	-0.047
-0.060	1.018	-0.313	0.003	0.968	-0.252	-0.814	-0.024	0.082	-0.045	0.043	-0.029	0.049	0.131	0.112	-0.053
-0.076	1.014	-0.270	0.004	0.963	-0.269	-0.901	0.069	-0.085	-0.061	0.044	0.032	0.065	0.129	0.157	-0.076
-0.057	0.980	-0.227	0.007	0.959	-0.284	-0.782	-0.279	-0.045	-0.044	0.014	0.090	0.045	0.095	0.202	-0.065
-0.210	0.941	-0.412	0.009	0.954	-0.299	-0.760	-0.344	-0.053	-0.200	-0.020	-0.080	0.200	0.058	0.018	-0.079
0.005	0.902	-0.309	0.010	0.948	-0.317	-0.947	0.043	-0.069	0.014	-0.053	0.040	0.015	0.020	0.121	-0.058
-0.068	0.925	-0.235	0.012	0.942	-0.334	-0.913	-0.182	-0.053	-0.061	-0.024	0.132	0.059	0.044	0.199	-0.036
0.059	0.987	-0.317	0.014	0.937	-0.348	-0.745	-0.005	-0.117	0.064	0.043	0.063	0.068	0.107	0.117	-0.019
0.009	0.987	-0.487	0.013	0.930	-0.367	-0.986	0.490	-0.135	0.015	0.050	-0.087	0.018	0.108	0.051	-0.030
-0.099	1.034	-0.447	0.013	0.922	-0.387	-1.111	0.177	-0.101	-0.093	0.105	-0.027	0.090	0.155	0.011	-0.037
-0.014	0.949	-0.317	0.019	0.915	-0.404	-0.921	-0.048	-0.296	-0.014	0.027	0.120	0.006	0.071	0.119	-0.056
-0.095	0.844	-0.325	0.023	0.908	-0.418	-0.779	-0.015	-0.232	-0.099	-0.070	0.126	0.087	0.033	0.113	-0.070
-0.049	0.829	-0.451	0.026	0.899	-0.437	-1.046	-0.134	-0.117	-0.056	-0.077	0.019	0.040	0.048	0.012	-0.073
-0.033	0.887	-0.530	0.031	0.889	-0.457	-1.121	-0.210	-0.182	-0.046	-0.009	-0.040	0.025	0.010	0.091	-0.059
-0.064	0.941	-0.467	0.038	0.879	-0.476	-1.057	-0.287	-0.279	-0.084	0.055	0.042	0.056	0.065	0.028	-0.049
0.097	0.898	-0.376	0.042	0.870	-0.492	-0.955	0.265	-0.336	0.074	0.022	0.149	0.105	0.023	0.063	-0.045
-0.045	0.813	-0.483	0.045	0.858	-0.511	-1.089	0.098	-0.226	-0.070	-0.052	0.062	0.037	0.062	0.043	-0.052
-0.010	0.794	-0.550	0.044	0.846	-0.532	-1.211	0.330	-0.154	-0.035	-0.058	0.016	0.002	0.082	0.110	-0.040
-0.014	0.840	-0.507	0.046	0.835	-0.549	-0.984	0.213	-0.290	-0.041	-0.001	0.076	0.006	0.036	0.067	-0.053
0.028	0.844	-0.507	0.049	0.826	-0.562	-0.812	0.215	-0.303	-0.002	0.012	0.090	0.036	0.032	0.067	-0.052
0.036	0.806	-0.455	0.050	0.814	-0.579	-1.005	0.168	-0.181	0.005	-0.015	0.157	0.044	0.071	0.017	-0.044
-0.037	0.721	-0.570	0.047	0.803	-0.594	-0.896	0.377	-0.132	-0.065	-0.089	0.058	0.029	0.156	0.132	-0.060
0.070	0.786	-0.534	0.047	0.797	-0.602	-0.549	0.226	-0.150	0.043	-0.017	0.103	0.079	0.091	0.096	-0.062
-0.110	0.763	-0.577	0.043	0.791	-0.611	-0.497	0.468	-0.149	-0.135	-0.034	0.068	0.102	0.115	0.140	-0.063
0.028	0.713	-0.514	0.039	0.783	-0.620	-0.602	0.353	-0.022	0.008	-0.077	0.140	0.036	0.166	0.078	-0.071
0.005	0.721	-0.522	0.033	0.777	-0.628	-0.485	0.802	-0.254	-0.009	-0.063	0.141	0.013	0.159	0.086	-0.090
-0.087	0.713	-0.577	0.030	0.776	-0.630	-0.100	0.276	-0.050	-0.098	-0.070	0.087	0.079	0.167	0.141	-0.084
-0.060	0.759	-0.577	0.023	0.776	-0.631	-0.027	0.470	0.031	-0.065	-0.023	0.088	0.051	0.121	0.141	-0.093
-0.087	0.732	-0.558	0.019	0.772	-0.635	-0.255	0.222	0.078	-0.088	-0.047	0.112	0.078	0.149	0.121	-0.095
-0.041	0.674	-0.526	0.016	0.771	-0.636	-0.102	0.317	-0.064	-0.038	-0.104	0.145	0.031	0.207	0.089	-0.083
-0.041	0.717	-0.577	0.014	0.773	-0.634	0.167	0.229	-0.089	-0.037	-0.063	0.091	0.030	0.165	0.140	-0.094
-0.041	0.717	-0.577	0.010	0.775	-0.632	0.121	0.371	-0.022	-0.032	-0.065	0.089	0.029	0.166	0.141	-0.090
-0.130	0.705	-0.550	0.003	0.773	-0.634	-0.115	0.348	0.124	-0.114	-0.075	0.119	0.117	0.178	0.114	-0.096
-0.057	0.694	-0.471	-0.003	0.774	-0.633	0.020	0.341	0.060	-0.036	-0.087	0.197	0.045	0.191	0.035	-0.112
-0.107	0.752	-0.538	-0.010	0.777	-0.630	0.204	0.582	-0.004	-0.078	-0.032	0.127	0.095	0.133	0.102	-0.120
-0.157	0.767	-0.585	-0.013	0.779	-0.627	0.221	0.012	0.152	-0.125	-0.019	0.076	0.145	0.118	0.149	-0.103
-0.114	0.763	-0.570	-0.020	0.780	-0.626	0.045	0.454	0.084	-0.076	-0.023	0.091	0.104	0.123	0.133	-0.111
-0.080	0.790	-0.581	-0.026	0.781	-0.624	0.063	0.439	-0.028	-0.036	0.003	0.078	0.071	0.097	0.146	-0.123
-0.141	0.748	-0.499	-0.029	0.784	-0.620	0.269	0.299	-0.043	-0.094	-0.043	0.156	0.134	0.140	0.062	-0.119
-0.191	0.690	-0.522	-0.030	0.789	-0.613	0.415	0.130	-0.048	-0.143	-0.107	0.126	0.186	0.198	0.085	-0.114
-0.172	0.713	-0.605	-0.034	0.791	-0.611	0.115	0.223	0.058	-0.120	-0.085	0.041	0.169	0.175	0.168	-0.119
-0.118	0.752	-0.589	-0.040	0.793	-0.608	0.156	0.514	-0.043	-0.060	-0.048	0.054	0.118	0.136	0.152	-0.106
-0.187	0.763	-0.727	-0.045	0.792	-0.609	-0.021	0.500	-0.113	-0.125	-0.036	-0.084	0.189	0.123	0.289	-0.092
-0.172	0.767	-0.723	-0.048	0.792	-0.609	-0.015	0.388	-0.105	-0.106	-0.032	-0.080	0.176	0.119	0.284	-0.082
-0.222	0.752	-0.747	-0.051	0.793	-0.608	0.064	0.380	-0.143	-0.153	-0.048	-0.105	0.227	0.134	0.308	-0.087
-0.203	0.713	-0.782	-0.053	0.793	-0.607	0.044	0.485	-0.266	-0.132	-0.087	-0.141	0.209	0.174	0.343	-0.105
-0.230	0.686	-0.782	-0.053	0.795	-0.604	0.181	0.270	-0.278	-0.160	-0.116	-0.144	0.237	0.201	0.343	-0.123
-0.291	0.682	-0.715	-0.051	0.797	-0.601	0.208	-0.036	-0.101	-0.223	-0.122	-0.081	0.300	0.207	0.276	-0.126
-0.230	0.740	-0.593	-0.054	0.800	-0.598	0.206	0.261	-0.072	-0.159	-0.067	0.038	0.240	0.149	0.155	-0.128
-0.187	0.779	-0.577	-0.056	0.802	-0.595	0.192	0.117	-0.006	-0.115	-0.031	0.050	0.200	0.112	0.142	-0.086
-0.176	0.786	-0.652	-0.059	0.804	-0.592	0.176	0.230	0.034	-0.100	-0.025	-0.028	0.190	0.105	0.218	-0.046
-0.018	0.755	-0.794	-0.060	0.806	-0.589	0.176	-0.150	0.157	0.058	-0.057	-0.172	0.033	0.136	0.362	0.014
-0.133	0.779	-0.857	-0.057	0.808	-0.587	0.231	-0.421	0.124	-0.060	-0.036	-0.238	0.149	0.114	0.426	0.102
0.040	0.825	-0.731	-0.056	0.811	-0.583	0.286	-0.300	0.157	0.112	0.007	-0.116	0.022	0.069	0.301	0.182
0.213	0.833	-0.775	-0.051	0.815	-0.577	0.413	-0.356	-0.003	0.280	0.010	-0.165	0.194	0.062	0.344	0.253
0.197	0.813	-0.861	-0.041	0.819	-0.572	0.389	-0.807	-0.020	0.255	-0.014	-0.257	0.179	0.081	0.432	0.340
0.347	0.748	-0.885	-0.033	0.823	-0.567	0.361	-0.337	-0.145	0.398	-0.083	-0.286	0.331	0.147	0.456	0.374
0.347	0.748	-0.885	-0.033	0.824	-0.566	0.103	0.056	-0.010	0.398	-0.084	-0.287	0.332	0.147	0.457	0.374
0.201	0.759	-0.865	-0.022	0.822	-0.569	-0.106	-1.020	0.095	0.241	-0.071	-0.265	0.186	0.136	0.439	0.383
0.251	0.705	-0.743	-0.018	0.822	-0.569	0.029	-0.262	0.007	0.288	-0.126	-0.143	0.237	0.189	0.318	0.357
0.297	0.790	-0.778	-0.014	0.825	-0.565	0.256	-0.210	-0.065	0.330	-0.044	-0.182	0.284	0.104	0.354	0.298
0.255	0.860	-0.806	-0.010	0.828	-0.561	0.302	-0.072	-0.130	0.285	0.022	-0.214	0.244	0.035	0.383	0.278
0.113	0.883	-0.704	-0.005	0.830	-0.558	0.210	-0.170	-0.140	0.138	0.043	-0.115	0.103	0.012	0.282	0.235
0.197	0.883	-0.617	-0.003	0.832	-0.555	0.178	0.043	-0.162	0.221	0.041	-0.031	0.190	0.013	0.196	0.194
0.051	0.883	-0.680	0.000	0.833	-0.553	0.112	-0.178	-0.031	0.072	0.040	-0.095	0.046	0.014	0.261	0.146
0.159	0.925	-0.562	0.002	0.834	-0.552	0.059	0.119	-0.185	0.178	0.082	0.022	0.155	0.028	0.143	0.111
0.055	0.856	-0.680	0.005	0.834	-0.552	-0.004	-0.001	-0.136	0.072	0.013	-0.096	0.053	0.043	0.262	0.080
-0.018	0.875	-0.566	0.008	0.835	-0.549	0.172	-0.159	-0.098	-0.005	0.030	0.016	0.018	0.024	0.148	0.044
0.051	0.821	-0.566	0.006	0.836	-0.549	0.051	0.297	-0.064	0.066	-0.024	0.015	0.053	0.079	0.147	-0.003
-0.118	0.918	-0.621	0.006	0.836	-0.549	-0.022	0.089	-0.074	-0.103	0.073	-0.039	0.116	0.018	0.202	-0.047
-0.126	0.918	-0.664	0.008	0.837	-0.547	0.117	-0.081	-0.074	-0.113	0.072	-0.084	0.122	0.019	0.246	-0.041
-0.137	0.891	-0.566	0.010	0.836	-0.549	-0.098	-0.296	0.013	-0.128	0.046	0.016	0.134	0.007	0.147	-0.072
0.020	0.918	-0.574	0.012	0.836	-0.549	-0.024	0.055	-0.168	0.027	0.073	0.009	0.026	0.021	0.153	-0.070
-0.133	0.910	-0.641	0.017	0.838	-0.546	0.205	0.020	-0.288	-0.132	0.063	-0.060	0.128	0.013	0.219	-0.074
-0.072	0.879	-0.570	0.020	0.835	-0.550	-0.276	-0.294	-0.029	-0.074	0.036	0.016	0.066	0.017	0.147	-0.067
-0.080	0.775	-0.546	0.021	0.829	-0.559	-0.512	-0.031	-0.087	-0.084	-0.063	0.048	0.073	0.121	0.123	-0.072
-0.114	0.790	-0.684	0.031	0.828	-0.560	-0.060	-0.540	-0.265	-0.129	-0.046	-0.088	0.108	0.105	0.260	-0.069
0.032	0.891	-0.550	0.032	0.826	-0.563	-0.158	0.171	-0.170	0.015	0.056	0.049	0.038	0.005	0.125	-0.067
-0.060	0.829	-0.566	0.036	0.821	-0.570	-0.466	-0.104	-0.149	-0.081	-0.000	0.040	0.055	0.066	0.140	-0.062
0.001	0.798	-0.491	0.039	0.816	-0.577	-0.414	-0.009	-0.201	-0.023	-0.026	0.122	0.005	0.096	0.065	-0.052
-0.064	0.821	-0.668	0.047	0.815	-0.577	-0.052	-0.427	-0.180	-0.096	-0.003	-0.055	0.062	0.072	0.241	-0.063
-0.003	0.802	-0.609	0.049	0.812	-0.582	-0.250	-0.080	-0.076	-0.037	-0.019	0.008	0.001	0.091	0.181	-0.058
0.005	0.806	-0.538	0.052	0.807	-0.588	-0.385	-0.056	-0.163	-0.033	-0.011	0.085	0.007	0.087	0.108	-0.067
0.005	0.806	-0.538	0.055	0.805	-0.590	-0.179	0.034	-0.270	-0.037	-0.009	0.088	0.006	0.086	0.107	-0.063
-0.083	0.759	-0.656	0.058	0.804	-0.592	-0.064	-0.100	-0.136	-0.128	-0.054	-0.029	0.083	0.132	0.224	-0.075
-0.018	0.825	-0.664	0.061	0.801	-0.595	-0.217	-0.193	-0.008	-0.065	0.014	-0.034	0.019	0.066	0.231	-0.079
-0.030	0.771	-0.574	0.066	0.799	-0.597	-0.179	-0.304	-0.135	-0.082	-0.037	0.059	0.031	0.119	0.139	-0.081
-0.003	0.732	-0.546	0.069	0.800	-0.596	0.098	0.072	-0.224	-0.058	-0.077	0.085	0.005	0.157	0.110	-0.057
-0.010	0.817	-0.605	0.071	0.799	-0.597	-0.028	0.069	-0.197	-0.067	0.009	0.027	0.014	0.072	0.170	-0.076
0.063	0.790	-0.648	0.071	0.798	-0.598	-0.090	0.258	-0.242	0.005	-0.017	-0.014	0.059	0.098	0.212	-0.059
-0.091	0.759	-0.625	0.075	0.797	-0.599	-0.048	-0.040	-0.234	-0.152	-0.047	0.010	0.096	0.129	0.188	-0.053
0.074	0.759	-0.581	0.079	0.796	-0.600	-0.058	-0.046	-0.235	0.009	-0.046	0.054	0.068	0.128	0.144	-0.045
0.036	0.725	-0.585	0.083	0.795	-0.602	-0.089	-0.076	-0.152	-0.033	-0.079	0.052	0.029	0.163	0.147	-0.048
0.028	0.752	-0.652	0.085	0.793	-0.603	-0.097	-0.088	-0.119	-0.043	-0.051	-0.014	0.021	0.135	0.214	-0.038
0.074	0.775	-0.621	0.086	0.792	-0.604	-0.028	0.255	-0.258	0.002	-0.027	0.019	0.066	0.112	0.182	-0.026
-0.041	0.752	-0.688	0.093	0.793	-0.603	0.073	-0.269	-0.213	-0.120	-0.051	-0.050	0.050	0.135	0.249	-0.042
0.170	0.748	-0.530	0.092	0.793	-0.602	0.063	0.454	-0.263	0.093	-0.055	0.108	0.161	0.139	0.091	-0.042
-0.033	0.701	-0.577	0.094	0.794	-0.601	0.105	0.051	-0.195	-0.113	-0.102	0.059	0.043	0.184	0.138	-0.067
0.055	0.728	-0.593	0.093	0.797	-0.597	0.294	0.428	-0.267	-0.024	-0.078	0.040	0.045	0.157	0.154	-0.057
-0.030	0.771	-0.542	0.096	0.801	-0.591	0.375	-0.076	-0.184	-0.112	-0.040	0.085	0.040	0.114	0.103	-0.084
0.078	0.713	-0.495	0.092	0.804	-0.588	0.252	0.577	-0.137	0.000	-0.100	0.129	0.067	0.172	0.056	-0.057
-0.030	0.817	-0.664	0.093	0.810	-0.580	0.519	-0.039	-0.095	-0.109	-0.002	-0.049	0.041	0.067	0.226	-0.077
0.101	0.783	-0.570	0.093	0.818	-0.568	0.734	0.054	-0.039	0.022	-0.045	0.034	0.089	0.102	0.132	-0.056
-0.053	0.786	-0.546	0.090	0.824	-0.560	0.512	0.189	0.038	-0.129	-0.047	0.050	0.065	0.098	0.109	-0.065
0.090	0.759	-0.467	0.088	0.828	-0.553	0.431	0.364	-0.121	0.015	-0.079	0.122	0.076	0.125	0.031	-0.051
0.013	0.790	-0.487	0.089	0.835	-0.543	0.629	0.106	-0.149	-0.063	-0.055	0.092	0.001	0.095	0.052	-0.080
0.059	0.817	-0.574	0.091	0.843	-0.530	0.810	0.140	-0.198	-0.018	-0.036	-0.008	0.044	0.068	0.140	-0.067
-0.072	0.813	-0.566	0.091	0.851	-0.518	0.733	0.083	-0.058	-0.149	-0.048	-0.012	0.086	0.072	0.133	-0.074
0.009	0.810	-0.510	0.089	0.857	-0.508	0.570	0.256	-0.056	-0.066	-0.057	0.034	0.005	0.076	0.079	-0.067
0.051	0.813	-0.416	0.089	0.862	-0.499	0.587	0.149	-0.093	-0.024	-0.059	0.119	0.036	0.072	0.013	-0.078
0.040	0.918	-0.463	0.090	0.871	-0.484	0.870	0.178	-0.168	-0.036	0.037	0.057	0.024	0.031	0.035	-0.081
0.017	0.879	-0.463	0.088	0.878	-0.470	0.774	0.120	-0.005	-0.058	-0.010	0.043	0.001	0.008	0.036	-0.080
-0.076	0.837	-0.451	0.087	0.884	-0.459	0.674	0.154	-0.047	-0.150	-0.058	0.044	0.091	0.052	0.026	-0.090
0.032	0.898	-0.392	0.086	0.891	-0.445	0.784	0.376	-0.121	-0.040	-0.004	0.089	0.016	0.009	0.032	-0.087
-0.010	0.844	-0.357	0.085	0.899	-0.429	0.911	0.061	-0.019	-0.082	-0.066	0.109	0.026	0.045	0.067	-0.103
0.047	0.887	-0.412	0.085	0.906	-0.415	0.820	0.178	-0.069	-0.024	-0.030	0.039	0.033	0.004	0.011	-0.093
-0.060	0.887	-0.353	0.085	0.913	-0.400	0.789	-0.166	0.058	-0.132	-0.037	0.084	0.074	0.004	0.068	-0.101
-0.014	0.914	-0.353	0.083	0.919	-0.386	0.799	0.339	-0.056	-0.084	-0.016	0.070	0.027	0.022	0.065	-0.089
-0.030	0.918	-0.353	0.081	0.926	-0.370	0.882	0.157	0.009	-0.097	-0.019	0.054	0.043	0.025	0.063	-0.100
0.036	0.949	-0.321	0.081	0.932	-0.352	0.942	-0.007	0.015	-0.032	0.005	0.067	0.021	0.055	0.094	-0.081
-0.014	0.887	-0.325	0.078	0.939	-0.335	0.888	-0.026	0.136	-0.079	-0.063	0.047	0.029	0.007	0.089	-0.075
0.024	0.991	-0.286	0.074	0.944	-0.320	0.828	0.419	0.055	-0.037	0.036	0.071	0.009	0.096	0.126	-0.065
-0.018	1.014	-0.349	0.071	0.949	-0.307	0.746	0.218	0.092	-0.076	0.054	-0.006	0.034	0.118	0.061	-0.063
-0.007	1.018	-0.321	0.069	0.954	-0.292	0.781	0.469	-0.034	-0.062	0.053	0.008	0.025	0.120	0.087	-0.066
0.005	0.964	-0.329	0.067	0.958	-0.277	0.822	0.395	-0.064	-0.049	-0.005	-0.015	0.015	0.065	0.078	-0.072
-0.083	0.964	-0.365	0.066	0.962	-0.265	0.658	0.312	-0.054	-0.136	-0.009	-0.062	0.106	0.064	0.042	-0.084
-0.095	0.925	-0.432	0.065	0.965	-0.256	0.539	0.121	0.028	-0.146	-0.050	-0.139	0.120	0.024	0.026	-0.074
-0.141	0.898	-0.420	0.060	0.968	-0.245	0.630	0.532	0.062	-0.188	-0.080	-0.138	0.169	0.003	0.016	-0.080
-0.030	0.999	-0.443	0.058	0.971	-0.232	0.734	0.459	-0.008	-0.074	0.017	-0.175	0.060	0.097	0.041	-0.095
-0.110	1.034	-0.455	0.055	0.975	-0.217	0.799	0.277	0.043	-0.152	0.048	-0.202	0.143	0.132	0.055	-0.121
-0.195	0.991	-0.353	0.054	0.978	-0.200	0.885	0.099	0.028	-0.235	0.002	-0.116	0.229	0.088	0.045	-0.125
-0.199	0.999	-0.231	0.054	0.981	-0.186	0.717	-0.267	0.018	-0.239	0.007	-0.008	0.235	0.095	0.166	-0.101
-0.145	1.018	-0.286	0.054	0.983	-0.173	0.673	-0.179	-0.007	-0.185	0.024	-0.076	0.183	0.111	0.108	-0.062
0.105	1.038	-0.345	0.053	0.986	-0.161	0.640	0.031	0.036	0.065	0.041	-0.147	0.065	0.128	0.046	-0.021
0.097	1.034	-0.388	0.051	0.987	-0.149	0.618	-0.290	0.153	0.059	0.035	-0.203	0.055	0.122	0.000	0.076
-0.041	1.010	-0.459	0.048	0.989	-0.139	0.520	-0.497	0.187	-0.076	0.010	-0.283	0.085	0.097	0.075	0.159
0.278	1.030	-0.294	0.046	0.990	-0.130	0.465	-0.324	0.192	0.245	0.028	-0.127	0.233	0.114	0.087	0.197
0.278	1.030	-0.294	0.046	0.991	-0.122	0.425	-0.298	0.101	0.246	0.027	-0.136	0.232	0.113	0.084	0.266
0.255	0.983	-0.436	0.048	0.992	-0.117	0.286	-0.860	0.034	0.221	-0.019	-0.283	0.208	0.065	0.061	0.349
0.436	0.895	-0.447	0.052	0.992	-0.111	0.282	-0.691	-0.059	0.397	-0.109	-0.300	0.388	0.026	0.076	0.392
0.424	0.898	-0.404	0.056	0.993	-0.104	0.392	-0.836	-0.087	0.381	-0.105	-0.265	0.376	0.024	0.036	0.419
0.482	0.817	-0.376	0.059	0.994	-0.096	0.390	-0.823	0.002	0.436	-0.187	-0.245	0.433	0.107	0.011	0.427
0.378	0.798	-0.432	0.058	0.994	-0.088	0.394	-0.561	0.143	0.333	-0.207	-0.308	0.329	0.127	0.071	0.382
0.313	0.933	-0.376	0.057	0.995	-0.079	0.473	-0.419	0.139	0.268	-0.073	-0.262	0.263	0.006	0.020	0.336
0.228	0.925	-0.325	0.055	0.996	-0.070	0.479	-0.535	0.153	0.186	-0.081	-0.220	0.178	0.002	0.028	0.273
0.209	1.018	-0.258	0.052	0.997	-0.064	0.320	-0.330	0.200	0.169	0.011	-0.159	0.158	0.089	0.091	0.250
0.147	1.084	-0.294	0.050	0.997	-0.057	0.369	-0.543	0.132	0.110	0.076	-0.202	0.095	0.153	0.051	0.206
0.351	1.215	-0.105	0.050	0.997	-0.052	0.246	-0.015	0.052	0.314	0.207	-0.018	0.297	0.282	0.237	0.193
0.136	1.126	-0.140	0.050	0.998	-0.047	0.213	-0.478	0.062	0.099	0.118	-0.058	0.081	0.192	0.198	0.174
0.228	1.192	-0.093	0.051	0.998	-0.046	0.095	0.164	-0.027	0.191	0.184	-0.013	0.172	0.257	0.243	0.150
0.151	1.096	-0.120	0.051	0.998	-0.048	-0.116	-0.084	0.010	0.114	0.088	-0.038	0.094	0.159	0.212	0.096
0.082	1.088	-0.097	0.051	0.997	-0.051	-0.121	-0.040	-0.015	0.045	0.080	-0.012	0.025	0.150	0.232	0.073
0.086	1.126	-0.022	0.051	0.997	-0.051	-0.027	0.230	0.020	0.050	0.119	0.063	0.029	0.187	0.303	0.025
0.028	1.096	-0.105	0.052	0.997	-0.056	-0.206	-0.053	-0.049	-0.008	0.088	-0.016	0.028	0.155	0.217	-0.017
-0.033	1.107	-0.112	0.052	0.997	-0.064	-0.405	0.254	-0.046	-0.070	0.100	-0.015	0.088	0.166	0.205	-0.060
-0.053	1.038	-0.065	0.052	0.996	-0.074	-0.469	0.198	-0.014	-0.088	0.031	0.041	0.106	0.095	0.249	-0.092
-0.168	1.038	-0.175	0.053	0.995	-0.079	-0.284	-0.203	-0.078	-0.205	0.031	-0.064	0.220	0.094	0.135	-0.106
-0.126	1.018	-0.148	0.052	0.995	-0.085	-0.301	0.018	0.009	-0.161	0.012	-0.030	0.175	0.073	0.159	-0.115
-0.014	1.034	-0.057	0.053	0.994	-0.091	-0.276	-0.090	-0.055	-0.050	0.029	0.066	0.063	0.087	0.246	-0.106
-0.087	1.038	-0.152	0.054	0.994	-0.096	-0.279	-0.327	-0.015	-0.124	0.033	-0.023	0.134	0.090	0.149	-0.094
-0.014	1.038	-0.120	0.053	0.993	-0.106	-0.491	-0.170	0.048	-0.050	0.034	0.018	0.060	0.088	0.177	-0.070
-0.037	1.041	-0.034	0.054	0.992	-0.117	-0.569	-0.090	-0.048	-0.073	0.040	0.116	0.082	0.091	0.260	-0.062
-0.007	1.030	-0.219	0.057	0.991	-0.121	-0.221	-0.708	-0.067	-0.045	0.029	-0.066	0.051	0.079	0.072	-0.050
-0.007	1.030	-0.219	0.058	0.990	-0.132	-0.548	-0.090	-0.086	-0.047	0.030	-0.055	0.049	0.078	0.070	-0.055
0.020	0.976	-0.097	0.061	0.988	-0.140	-0.424	-0.062	-0.110	-0.022	-0.022	0.076	0.022	0.024	0.190	-0.049
-0.049	1.003	-0.203	0.064	0.987	-0.145	-0.303	-0.318	-0.138	-0.095	0.006	-0.025	0.090	0.050	0.082	-0.073
-0.033	1.026	-0.191	0.065	0.986	-0.156	-0.547	0.046	-0.100	-0.081	0.031	-0.002	0.075	0.073	0.092	-0.069
-0.126	1.034	-0.266	0.070	0.984	-0.165	-0.454	-0.487	-0.193	-0.178	0.041	-0.068	0.168	0.080	0.015	-0.072
0.032	1.007	-0.250	0.074	0.982	-0.175	-0.543	-0.264	-0.158	-0.024	0.016	-0.042	0.010	0.052	0.030	-0.066
-0.010	1.007	-0.239	0.075	0.979	-0.189	-0.673	-0.117	-0.068	-0.068	0.018	-0.017	0.053	0.051	0.040	-0.057
0.028	1.014	-0.175	0.081	0.977	-0.196	-0.419	-0.258	-0.233	-0.035	0.028	0.054	0.015	0.059	0.101	-0.043
0.059	0.964	-0.175	0.085	0.975	-0.204	-0.414	-0.141	-0.165	-0.008	-0.020	0.062	0.015	0.008	0.100	-0.061
-0.010	0.995	-0.262	0.086	0.972	-0.218	-0.704	0.139	-0.108	-0.079	0.014	-0.011	0.054	0.039	0.012	-0.074
-0.072	1.061	-0.365	0.089	0.969	-0.232	-0.717	-0.002	-0.185	-0.143	0.084	-0.099	0.116	0.104	0.091	-0.094
0.001	1.018	-0.105	0.093	0.967	-0.239	-0.366	-0.051	-0.222	-0.074	0.043	0.168	0.044	0.061	0.168	-0.105
-0.053	0.960	-0.199	0.097	0.964	-0.247	-0.431	-0.079	-0.197	-0.132	-0.012	0.081	0.098	0.002	0.073	-0.097
0.005	0.976	-0.258	0.103	0.962	-0.254	-0.433	-0.509	-0.217	-0.081	0.006	0.030	0.041	0.017	0.012	-0.097
0.082	1.041	-0.227	0.106	0.959	-0.263	-0.418	0.290	-0.239	-0.007	0.074	0.070	0.036	0.082	0.044	-0.070
0.013	1.022	-0.231	0.110	0.957	-0.268	-0.310	-0.325	-0.119	-0.080	0.057	0.071	0.034	0.062	0.039	-0.056
0.163	0.922	-0.152	0.114	0.955	-0.276	-0.381	0.330	-0.271	0.066	-0.041	0.158	0.116	0.039	0.117	-0.048
0.013	0.914	-0.337	0.119	0.952	-0.283	-0.409	-0.053	-0.264	-0.089	-0.046	-0.020	0.034	0.047	0.069	-0.072
0.047	0.914	-0.345	0.120	0.949	-0.290	-0.315	0.290	-0.195	-0.056	-0.043	-0.020	0.000	0.047	0.077	-0.040
-0.064	0.933	-0.349	0.124	0.948	-0.293	-0.152	-0.196	-0.133	-0.171	-0.022	-0.022	0.111	0.029	0.081	-0.059
0.213	0.914	-0.227	0.125	0.946	-0.299	-0.308	0.356	-0.180	0.104	-0.039	0.107	0.165	0.048	0.041	-0.044
0.013	0.941	-0.357	0.129	0.945	-0.301	-0.054	0.026	-0.246	-0.100	-0.011	-0.022	0.036	0.022	0.090	-0.044
0.124	0.945	-0.306	0.132	0.944	-0.301	0.003	0.232	-0.227	0.009	-0.006	0.030	0.075	0.018	0.039	-0.029
0.067	0.860	-0.341	0.132	0.944	-0.301	0.012	-0.011	-0.009	-0.049	-0.091	-0.005	0.017	0.104	0.075	-0.051
0.047	0.864	-0.298	0.131	0.944	-0.304	-0.078	0.476	-0.115	-0.068	-0.086	0.041	0.002	0.101	0.031	-0.054
0.132	0.922	-0.152	0.135	0.945	-0.297	0.346	-0.093	-0.166	0.013	-0.030	0.179	0.082	0.043	0.114	-0.058
0.001	0.902	-0.361	0.137	0.947	-0.290	0.359	0.039	-0.150	-0.120	-0.051	-0.036	0.049	0.062	0.096	-0.058
0.120	0.937	-0.246	0.136	0.948	-0.288	0.169	0.414	-0.068	0.000	-0.017	0.076	0.069	0.028	0.018	-0.052
0.093	0.937	-0.266	0.135	0.949	-0.284	0.257	0.386	-0.068	-0.026	-0.018	0.052	0.043	0.028	0.001	-0.060
0.082	0.925	-0.270	0.136	0.952	-0.273	0.596	0.011	-0.068	-0.039	-0.032	0.036	0.031	0.040	0.004	-0.065
0.047	0.991	-0.227	0.136	0.955	-0.264	0.544	0.324	-0.074	-0.073	0.031	0.070	0.005	0.026	0.038	-0.072
-0.022	0.983	-0.321	0.135	0.957	-0.257	0.382	0.184	-0.050	-0.142	0.021	-0.032	0.074	0.018	0.057	-0.074
0.078	0.925	-0.211	0.134	0.959	-0.249	0.444	0.386	-0.059	-0.041	-0.039	0.071	0.025	0.040	0.053	-0.087
0.082	0.980	-0.219	0.133	0.962	-0.240	0.504	0.221	-0.006	-0.036	0.013	0.053	0.030	0.014	0.047	-0.083
0.001	0.945	-0.242	0.131	0.964	-0.230	0.543	0.166	0.045	-0.115	-0.024	0.019	0.052	0.021	0.023	-0.082
0.043	0.980	-0.239	0.129	0.966	-0.222	0.475	0.345	-0.008	-0.071	0.009	0.015	0.011	0.013	0.027	0.000
0.024	0.929	-0.148	0.129	0.969	-0.210	0.623	0.140	-0.042	-0.090	-0.044	0.093	0.031	0.037	0.119	0.000
0.013	0.956	-0.160	0.129	0.972	-0.197	0.677	0.015	-0.010	-0.101	-0.019	0.068	0.043	0.009	0.108	0.000
Avg ODBA	3.429
Vec ODBA	2.341
Avg ELBA	1.616
Avg EPBA	0.491
Speed	ODBA	VeDBA	ELBA	EPBA	StrkSpGn	StrSpGn_L	ISI
9.700	3.429	2.341	1.616	0.491	0.967	0.809	1.953
MeanPeak	0.098657
MeanLong	0.082574
MeanISI	1.953333
