# Supplementary material for: Averaged Propulsive Body Acceleration (APBA) Can Be Calculated from Biologging Tags That Incorporate Gyroscopes and Accelerometers to Estimate Swimming Speed, Hydrodynamic Drag and Energy Expenditure for Steller Sea Lions
Source: PLoS One. 2016 Jun 10;11(6):e0157326. doi: 10.1371/journal.pone.0157326 (PMC4902303; doi:10.1371/journal.pone.0157326)
Supplement: S5 Data — Same components as S2. (ZIP) [file pone.0157326.s005.zip › YashaNov_25/yasha6_2740_4.csv]

rawAx	rawAy	rawAz	gravX	gravY	gravZ	gyrX	gyrY	gyrZ	estAx	estAy	estAz	odbX	odbY	odbZ	spk
-0.214	0.960	-0.317	-0.235	0.940	-0.248	-0.220	-0.248	-0.055	0.027	0.068	-0.016	0.026	0.112	0.128	0.006
-0.245	0.972	-0.321	-0.233	0.939	-0.253	-0.232	-0.030	-0.101	-0.006	0.080	-0.015	0.005	0.123	0.124	0.011
-0.210	0.980	-0.306	-0.231	0.939	-0.256	-0.182	0.098	-0.140	0.026	0.088	0.003	0.029	0.131	0.140	0.016
-0.226	0.991	-0.325	-0.228	0.938	-0.260	-0.223	-0.101	-0.115	0.008	0.100	-0.012	0.013	0.142	0.120	0.019
-0.226	0.995	-0.349	-0.226	0.937	-0.266	-0.288	-0.050	-0.101	0.006	0.105	-0.029	0.013	0.146	0.097	0.018
-0.180	0.968	-0.325	-0.223	0.936	-0.272	-0.305	0.039	-0.141	0.049	0.079	-0.000	0.058	0.119	0.121	0.010
-0.241	0.964	-0.353	-0.221	0.935	-0.278	-0.321	0.078	-0.145	-0.015	0.076	-0.022	0.003	0.115	0.093	0.015
-0.237	0.968	-0.325	-0.220	0.933	-0.284	-0.343	0.146	-0.126	-0.012	0.082	0.012	0.000	0.119	0.121	0.012
-0.180	0.960	-0.341	-0.216	0.932	-0.292	-0.409	-0.254	-0.091	0.042	0.076	0.005	0.058	0.111	0.106	-0.002
-0.222	0.918	-0.353	-0.215	0.930	-0.299	-0.387	0.114	-0.126	-0.002	0.035	-0.000	0.016	0.069	0.095	-0.003
-0.257	0.922	-0.388	-0.213	0.927	-0.308	-0.433	-0.076	-0.090	-0.039	0.041	-0.027	0.020	0.072	0.059	0.004
-0.233	0.902	-0.392	-0.210	0.925	-0.317	-0.426	-0.127	-0.087	-0.018	0.024	-0.022	0.003	0.053	0.056	-0.003
-0.191	0.933	-0.369	-0.208	0.923	-0.325	-0.447	0.030	-0.118	0.022	0.058	0.009	0.045	0.083	0.079	-0.015
-0.210	0.933	-0.396	-0.207	0.920	-0.332	-0.410	0.141	-0.117	0.002	0.060	-0.011	0.025	0.083	0.052	0.001
-0.280	0.922	-0.404	-0.203	0.918	-0.341	-0.424	-0.392	-0.058	-0.071	0.051	-0.009	0.045	0.071	0.044	-0.002
-0.141	0.922	-0.384	-0.201	0.916	-0.348	-0.380	0.020	-0.130	0.065	0.053	0.017	0.093	0.071	0.063	-0.007
-0.226	0.929	-0.396	-0.200	0.913	-0.356	-0.437	0.091	-0.098	-0.021	0.063	0.013	0.008	0.079	0.051	-0.008
-0.203	0.922	-0.396	-0.198	0.910	-0.365	-0.458	0.001	-0.109	0.000	0.058	0.022	0.031	0.071	0.052	0.001
-0.203	0.902	-0.420	-0.197	0.907	-0.373	-0.499	0.108	-0.111	-0.001	0.042	0.007	0.030	0.051	0.029	-0.008
-0.222	0.875	-0.447	-0.195	0.904	-0.381	-0.427	0.028	-0.095	-0.022	0.018	-0.013	0.010	0.024	0.003	-0.011
-0.180	0.895	-0.412	-0.194	0.901	-0.389	-0.403	-0.036	-0.079	0.019	0.040	0.030	0.052	0.044	0.039	-0.013
-0.233	0.922	-0.432	-0.194	0.898	-0.395	-0.402	0.257	-0.101	-0.035	0.070	0.017	0.003	0.071	0.020	-0.009
-0.203	0.906	-0.428	-0.191	0.895	-0.403	-0.404	-0.248	-0.068	-0.007	0.057	0.029	0.028	0.056	0.025	-0.014
-0.172	0.891	-0.459	-0.189	0.892	-0.411	-0.468	0.113	-0.139	0.022	0.045	0.005	0.058	0.041	0.007	-0.016
-0.237	0.864	-0.479	-0.187	0.888	-0.420	-0.485	-0.026	-0.137	-0.046	0.022	-0.005	0.007	0.014	0.026	-0.005
-0.187	0.840	-0.459	-0.185	0.884	-0.429	-0.479	0.000	-0.105	0.002	0.002	0.023	0.043	0.008	0.006	-0.015
-0.149	0.871	-0.436	-0.186	0.881	-0.436	-0.480	0.470	-0.127	0.042	0.037	0.053	0.082	0.023	0.017	-0.019
-0.260	0.910	-0.483	-0.185	0.877	-0.444	-0.463	-0.009	-0.087	-0.071	0.079	0.014	0.028	0.062	0.030	-0.017
-0.183	0.902	-0.499	-0.183	0.872	-0.453	-0.533	0.025	-0.120	0.004	0.076	0.008	0.049	0.055	0.045	-0.022
-0.210	0.887	-0.495	-0.181	0.868	-0.463	-0.538	-0.022	-0.092	-0.025	0.065	0.021	0.023	0.039	0.041	-0.026
-0.218	0.844	-0.530	-0.178	0.863	-0.473	-0.551	-0.175	-0.095	-0.036	0.027	-0.004	0.017	0.004	0.076	-0.023
-0.172	0.825	-0.503	-0.178	0.859	-0.481	-0.511	0.176	-0.134	0.010	0.013	0.032	0.064	0.024	0.048	-0.015
-0.226	0.829	-0.522	-0.174	0.854	-0.491	-0.524	-0.170	-0.128	-0.048	0.021	0.022	0.010	0.020	0.067	-0.018
-0.110	0.868	-0.483	-0.172	0.849	-0.499	-0.507	0.082	-0.151	0.066	0.064	0.069	0.126	0.019	0.027	-0.003
-0.222	0.856	-0.566	-0.170	0.844	-0.509	-0.552	-0.016	-0.137	-0.048	0.058	-0.004	0.015	0.009	0.109	0.004
-0.118	0.817	-0.546	-0.168	0.839	-0.518	-0.552	0.112	-0.131	0.054	0.024	0.025	0.120	0.029	0.088	0.016
-0.118	0.817	-0.546	-0.164	0.833	-0.528	-0.578	-0.261	-0.072	0.050	0.030	0.036	0.119	0.028	0.087	0.008
-0.130	0.802	-0.518	-0.165	0.827	-0.537	-0.565	0.212	-0.116	0.039	0.020	0.072	0.108	0.042	0.058	0.007
-0.149	0.802	-0.530	-0.163	0.822	-0.546	-0.559	0.096	-0.128	0.018	0.026	0.069	0.089	0.041	0.068	-0.012
-0.199	0.810	-0.550	-0.163	0.816	-0.555	-0.583	0.153	-0.141	-0.032	0.040	0.058	0.039	0.032	0.086	-0.017
-0.187	0.821	-0.538	-0.160	0.810	-0.564	-0.587	-0.069	-0.140	-0.024	0.057	0.080	0.051	0.019	0.072	-0.038
-0.130	0.806	-0.546	-0.161	0.804	-0.572	-0.559	0.304	-0.164	0.035	0.048	0.080	0.109	0.034	0.078	-0.040
-0.237	0.790	-0.562	-0.160	0.798	-0.581	-0.561	0.104	-0.104	-0.073	0.038	0.072	0.001	0.048	0.092	-0.043
-0.145	0.779	-0.534	-0.162	0.792	-0.588	-0.515	0.265	-0.106	0.020	0.032	0.107	0.093	0.059	0.062	-0.047
-0.207	0.771	-0.577	-0.163	0.787	-0.596	-0.508	0.235	-0.102	-0.040	0.030	0.071	0.030	0.066	0.104	-0.035
-0.210	0.775	-0.581	-0.159	0.781	-0.604	-0.467	-0.227	-0.086	-0.048	0.039	0.075	0.026	0.061	0.106	-0.032
-0.060	0.775	-0.562	-0.162	0.775	-0.610	-0.540	0.509	-0.186	0.105	0.045	0.102	0.175	0.060	0.084	-0.049
-0.226	0.740	-0.605	-0.163	0.770	-0.617	-0.483	0.304	-0.183	-0.059	0.016	0.065	0.008	0.094	0.125	-0.037
-0.253	0.752	-0.613	-0.163	0.763	-0.625	-0.578	0.110	-0.147	-0.087	0.034	0.065	0.019	0.082	0.131	-0.034
-0.145	0.748	-0.617	-0.163	0.756	-0.633	-0.591	0.245	-0.163	0.022	0.037	0.069	0.088	0.084	0.133	-0.053
-0.191	0.748	-0.609	-0.161	0.749	-0.642	-0.603	0.016	-0.179	-0.027	0.044	0.086	0.041	0.083	0.123	-0.039
-0.168	0.736	-0.613	-0.162	0.743	-0.650	-0.570	0.259	-0.164	-0.003	0.039	0.090	0.063	0.094	0.125	-0.037
-0.133	0.709	-0.605	-0.166	0.736	-0.656	-0.534	0.528	-0.197	0.036	0.019	0.104	0.097	0.120	0.115	-0.056
-0.245	0.698	-0.641	-0.166	0.731	-0.662	-0.440	0.105	-0.123	-0.076	0.012	0.075	0.016	0.131	0.148	-0.048
-0.233	0.655	-0.621	-0.164	0.726	-0.668	-0.381	0.001	-0.100	-0.066	-0.025	0.100	0.005	0.172	0.126	-0.044
-0.141	0.647	-0.597	-0.168	0.722	-0.671	-0.316	0.350	-0.106	0.029	-0.029	0.127	0.087	0.179	0.100	-0.057
-0.153	0.628	-0.633	-0.169	0.718	-0.675	-0.290	0.140	-0.060	0.019	-0.045	0.095	0.074	0.197	0.133	-0.051
-0.214	0.612	-0.641	-0.172	0.715	-0.678	-0.256	0.273	-0.045	-0.040	-0.057	0.090	0.012	0.211	0.139	-0.040
-0.210	0.570	-0.625	-0.177	0.713	-0.679	-0.167	0.389	-0.020	-0.031	-0.097	0.107	0.015	0.253	0.121	-0.050
-0.187	0.558	-0.629	-0.182	0.712	-0.679	-0.050	0.310	0.044	-0.003	-0.108	0.103	0.037	0.263	0.122	-0.045
-0.233	0.543	-0.644	-0.189	0.713	-0.676	0.102	0.462	0.028	-0.042	-0.124	0.084	0.010	0.278	0.136	-0.028
-0.180	0.609	-0.708	-0.197	0.715	-0.671	0.182	0.558	0.027	0.020	-0.061	0.017	0.043	0.211	0.197	-0.002
-0.180	0.609	-0.708	-0.201	0.717	-0.667	0.223	0.231	0.103	0.024	-0.063	0.013	0.042	0.210	0.195	0.014
-0.180	0.593	-0.814	-0.207	0.722	-0.660	0.357	0.511	-0.027	0.030	-0.083	-0.100	0.041	0.225	0.299	0.036
-0.241	0.562	-0.909	-0.214	0.725	-0.655	0.271	0.556	-0.062	-0.025	-0.117	-0.200	0.021	0.255	0.391	0.005
-0.249	0.597	-0.897	-0.224	0.726	-0.651	0.067	0.907	-0.119	-0.022	-0.083	-0.193	0.029	0.219	0.376	-0.029
-0.391	0.605	-0.719	-0.228	0.725	-0.649	-0.013	0.345	-0.047	-0.161	-0.075	-0.016	0.172	0.211	0.197	-0.052
-0.357	0.636	-0.589	-0.229	0.727	-0.647	0.130	0.122	-0.067	-0.125	-0.046	0.111	0.139	0.179	0.065	-0.054
-0.268	0.667	-0.637	-0.230	0.729	-0.645	0.100	0.180	-0.102	-0.036	-0.017	0.062	0.051	0.146	0.110	-0.056
-0.199	0.686	-0.692	-0.234	0.730	-0.642	0.039	0.469	-0.136	0.037	0.001	0.004	0.017	0.126	0.163	-0.028
-0.226	0.686	-0.759	-0.239	0.731	-0.640	0.028	0.514	-0.100	0.015	0.001	-0.065	0.011	0.124	0.227	0.015
-0.264	0.670	-0.747	-0.239	0.733	-0.637	0.184	0.109	-0.104	-0.024	-0.017	-0.056	0.050	0.139	0.213	0.055
-0.210	0.643	-0.794	-0.238	0.736	-0.634	0.198	-0.052	-0.051	0.029	-0.047	-0.105	0.004	0.164	0.258	0.081
-0.141	0.643	-0.861	-0.236	0.739	-0.631	0.290	-0.113	-0.027	0.096	-0.050	-0.175	0.072	0.163	0.323	0.118
-0.126	0.628	-0.873	-0.232	0.743	-0.627	0.372	-0.224	-0.011	0.107	-0.070	-0.191	0.087	0.178	0.333	0.171
-0.057	0.647	-0.869	-0.227	0.748	-0.624	0.392	-0.352	-0.051	0.171	-0.056	-0.190	0.156	0.157	0.326	0.213
-0.003	0.601	-0.845	-0.223	0.753	-0.620	0.372	-0.125	-0.079	0.221	-0.107	-0.171	0.208	0.202	0.301	0.240
0.013	0.589	-0.849	-0.218	0.758	-0.615	0.421	-0.340	-0.038	0.231	-0.123	-0.179	0.224	0.212	0.302	0.261
0.036	0.601	-0.814	-0.217	0.762	-0.610	0.447	-0.051	0.031	0.253	-0.117	-0.149	0.246	0.199	0.264	0.243
0.017	0.609	-0.818	-0.217	0.768	-0.602	0.539	-0.039	0.116	0.235	-0.115	-0.160	0.226	0.190	0.265	0.223
-0.133	0.640	-0.794	-0.220	0.775	-0.593	0.614	0.057	0.131	0.087	-0.090	-0.146	0.075	0.158	0.238	0.199
-0.107	0.728	-0.810	-0.220	0.781	-0.585	0.614	-0.100	0.132	0.114	-0.008	-0.170	0.102	0.068	0.252	0.176
-0.110	0.767	-0.782	-0.222	0.787	-0.576	0.593	0.032	0.073	0.112	0.024	-0.151	0.098	0.028	0.223	0.145
-0.068	0.806	-0.711	-0.216	0.793	-0.570	0.539	-0.605	0.126	0.149	0.057	-0.086	0.140	0.011	0.150	0.133
-0.133	0.810	-0.731	-0.218	0.798	-0.562	0.516	0.124	0.026	0.085	0.056	-0.114	0.074	0.016	0.168	0.126
-0.168	0.817	-0.668	-0.220	0.803	-0.554	0.477	0.135	0.092	0.053	0.059	-0.059	0.039	0.025	0.103	0.104
-0.099	0.829	-0.644	-0.222	0.807	-0.547	0.405	0.022	0.111	0.124	0.066	-0.042	0.107	0.037	0.077	0.100
-0.187	0.817	-0.621	-0.226	0.811	-0.540	0.407	0.213	0.088	0.039	0.051	-0.025	0.019	0.026	0.052	0.090
-0.080	0.786	-0.625	-0.223	0.815	-0.535	0.423	-0.407	0.157	0.144	0.016	-0.034	0.125	0.004	0.053	0.090
-0.168	0.755	-0.613	-0.226	0.818	-0.528	0.404	0.103	0.102	0.058	-0.019	-0.029	0.036	0.034	0.039	0.057
-0.168	0.755	-0.613	-0.229	0.822	-0.522	0.388	0.131	0.121	0.062	-0.022	-0.035	0.034	0.033	0.037	0.041
-0.272	0.779	-0.585	-0.231	0.825	-0.516	0.377	-0.103	0.141	-0.041	-0.002	-0.013	0.071	0.009	0.007	0.014
-0.280	0.802	-0.585	-0.231	0.827	-0.512	0.275	-0.125	0.119	-0.048	0.019	-0.017	0.080	0.016	0.004	-0.001
-0.241	0.783	-0.609	-0.233	0.829	-0.508	0.267	0.037	0.076	-0.008	-0.003	-0.045	0.043	0.002	0.026	-0.019
-0.253	0.790	-0.581	-0.234	0.831	-0.504	0.269	-0.053	0.103	-0.018	0.003	-0.021	0.056	0.007	0.004	-0.013
-0.264	0.798	-0.577	-0.234	0.833	-0.501	0.236	-0.132	0.052	-0.030	0.009	-0.021	0.069	0.016	0.010	-0.022
-0.241	0.775	-0.554	-0.234	0.836	-0.497	0.252	0.005	0.011	-0.006	-0.017	-0.001	0.048	0.006	0.036	-0.033
-0.326	0.786	-0.558	-0.233	0.837	-0.495	0.162	-0.159	0.026	-0.092	-0.007	-0.007	0.133	0.007	0.034	-0.043
-0.283	0.798	-0.546	-0.233	0.837	-0.495	0.038	-0.113	0.061	-0.050	0.005	0.005	0.093	0.019	0.048	-0.054
-0.307	0.783	-0.574	-0.235	0.837	-0.494	0.085	0.106	0.002	-0.071	-0.011	-0.024	0.117	0.005	0.022	-0.055
-0.318	0.798	-0.566	-0.230	0.838	-0.495	0.100	-0.584	0.047	-0.088	0.004	-0.015	0.129	0.020	0.032	-0.044
-0.241	0.771	-0.554	-0.229	0.839	-0.494	0.095	-0.176	0.024	-0.012	-0.024	-0.004	0.053	0.006	0.045	-0.041
-0.253	0.790	-0.534	-0.227	0.840	-0.493	0.128	-0.090	-0.017	-0.025	-0.006	0.015	0.065	0.014	0.066	-0.042
-0.272	0.794	-0.554	-0.229	0.841	-0.490	0.132	0.091	0.046	-0.042	-0.003	-0.008	0.084	0.018	0.048	-0.025
-0.276	0.821	-0.495	-0.228	0.842	-0.489	0.135	-0.293	0.092	-0.047	0.023	0.051	0.089	0.046	0.109	-0.029
-0.210	0.821	-0.526	-0.228	0.843	-0.487	0.175	-0.157	0.071	0.018	0.022	0.017	0.024	0.047	0.079	-0.031
-0.264	0.821	-0.542	-0.228	0.844	-0.486	0.122	-0.068	0.048	-0.036	0.021	-0.000	0.078	0.048	0.064	-0.035
-0.268	0.810	-0.538	-0.230	0.845	-0.484	0.080	0.161	0.022	-0.038	0.009	0.002	0.082	0.037	0.069	-0.029
-0.303	0.794	-0.566	-0.230	0.845	-0.483	0.087	-0.060	0.035	-0.072	-0.007	-0.027	0.117	0.022	0.043	-0.041
-0.264	0.810	-0.538	-0.231	0.845	-0.482	0.018	0.107	-0.008	-0.033	0.008	0.000	0.079	0.038	0.071	-0.032
-0.276	0.798	-0.526	-0.229	0.846	-0.482	0.053	-0.260	-0.011	-0.047	-0.004	0.013	0.091	0.027	0.084	-0.031
-0.214	0.833	-0.530	-0.227	0.846	-0.483	0.020	-0.079	-0.048	0.013	0.030	0.009	0.029	0.063	0.081	-0.022
-0.272	0.825	-0.562	-0.229	0.846	-0.481	0.016	0.408	-0.121	-0.042	0.022	-0.025	0.087	0.056	0.050	-0.013
-0.230	0.821	-0.518	-0.225	0.847	-0.482	-0.005	-0.310	-0.079	-0.004	0.018	0.020	0.045	0.052	0.095	-0.013
-0.199	0.829	-0.522	-0.222	0.847	-0.483	-0.039	-0.094	-0.112	0.023	0.026	0.018	0.015	0.061	0.091	-0.024
-0.283	0.825	-0.570	-0.222	0.846	-0.485	-0.114	0.177	-0.099	-0.061	0.023	-0.028	0.099	0.057	0.045	-0.027
-0.283	0.825	-0.570	-0.221	0.845	-0.486	-0.092	0.026	-0.062	-0.062	0.024	-0.026	0.100	0.058	0.046	-0.028
-0.276	0.833	-0.562	-0.219	0.844	-0.489	-0.099	-0.178	-0.060	-0.056	0.032	-0.016	0.092	0.066	0.055	-0.041
-0.226	0.790	-0.534	-0.217	0.844	-0.491	-0.084	-0.066	-0.077	-0.008	-0.010	0.014	0.042	0.024	0.083	-0.035
-0.276	0.821	-0.562	-0.216	0.843	-0.493	-0.126	-0.001	-0.048	-0.059	0.022	-0.011	0.093	0.055	0.056	-0.028
-0.241	0.837	-0.562	-0.215	0.841	-0.496	-0.136	-0.076	-0.030	-0.025	0.039	-0.008	0.058	0.071	0.057	-0.021
-0.233	0.840	-0.570	-0.214	0.840	-0.498	-0.127	0.003	-0.074	-0.019	0.044	-0.014	0.050	0.076	0.050	-0.017
-0.233	0.864	-0.577	-0.213	0.839	-0.500	-0.142	0.066	-0.081	-0.020	0.068	-0.020	0.051	0.099	0.042	-0.006
-0.207	0.852	-0.566	-0.213	0.837	-0.504	-0.226	0.094	-0.071	0.007	0.059	-0.004	0.024	0.088	0.055	-0.011
-0.207	0.817	-0.558	-0.215	0.836	-0.505	-0.135	0.343	-0.099	0.009	0.025	0.005	0.024	0.053	0.063	-0.010
-0.264	0.783	-0.574	-0.213	0.835	-0.508	-0.137	-0.055	-0.071	-0.051	-0.009	-0.008	0.082	0.018	0.048	-0.021
-0.233	0.767	-0.597	-0.213	0.834	-0.509	-0.063	0.077	-0.085	-0.020	-0.024	-0.031	0.051	0.003	0.025	-0.025
-0.276	0.763	-0.546	-0.211	0.833	-0.511	-0.117	-0.038	-0.080	-0.064	-0.026	0.023	0.093	0.001	0.077	-0.030
-0.222	0.794	-0.562	-0.210	0.832	-0.513	-0.110	0.054	-0.078	-0.011	0.005	0.009	0.040	0.031	0.062	-0.021
-0.230	0.829	-0.577	-0.209	0.831	-0.516	-0.166	0.002	-0.089	-0.020	0.042	-0.004	0.048	0.066	0.046	-0.020
-0.226	0.794	-0.621	-0.208	0.830	-0.518	-0.164	0.068	-0.106	-0.018	0.008	-0.044	0.044	0.031	0.003	-0.009
-0.203	0.806	-0.558	-0.207	0.829	-0.520	-0.116	0.064	-0.106	0.004	0.021	0.021	0.021	0.043	0.067	-0.017
-0.218	0.771	-0.581	-0.205	0.828	-0.522	-0.089	-0.065	-0.095	-0.013	-0.014	-0.001	0.037	0.008	0.043	-0.020
-0.264	0.779	-0.593	-0.203	0.827	-0.524	-0.097	0.023	-0.111	-0.061	-0.005	-0.011	0.083	0.016	0.032	-0.031
-0.233	0.783	-0.574	-0.202	0.826	-0.526	-0.147	0.042	-0.072	-0.031	-0.000	0.011	0.052	0.020	0.052	-0.032
-0.260	0.790	-0.589	-0.200	0.825	-0.528	-0.098	-0.099	-0.079	-0.060	0.009	-0.002	0.079	0.027	0.037	-0.035
-0.203	0.786	-0.581	-0.198	0.825	-0.530	-0.068	-0.089	-0.086	-0.005	0.005	0.007	0.021	0.023	0.045	-0.032
-0.226	0.829	-0.581	-0.198	0.825	-0.530	-0.029	0.183	-0.119	-0.028	0.048	0.007	0.044	0.066	0.045	-0.033
-0.245	0.813	-0.613	-0.196	0.824	-0.531	-0.065	-0.081	-0.082	-0.049	0.033	-0.023	0.064	0.050	0.014	-0.024
-0.245	0.821	-0.617	-0.195	0.824	-0.533	-0.087	0.082	-0.120	-0.050	0.041	-0.026	0.064	0.058	0.010	-0.032
-0.210	0.806	-0.601	-0.194	0.823	-0.534	-0.092	0.123	-0.126	-0.016	0.026	-0.009	0.029	0.042	0.027	-0.031
-0.245	0.802	-0.601	-0.193	0.822	-0.536	-0.130	0.048	-0.107	-0.052	0.023	-0.006	0.064	0.038	0.027	-0.022
-0.207	0.763	-0.581	-0.189	0.821	-0.538	-0.074	-0.218	-0.082	-0.017	-0.015	0.016	0.026	0.000	0.047	-0.012
-0.180	0.786	-0.601	-0.186	0.821	-0.540	-0.056	-0.172	-0.124	0.006	0.009	-0.002	0.000	0.023	0.028	-0.015
-0.168	0.763	-0.593	-0.183	0.821	-0.541	-0.060	-0.023	-0.133	0.015	-0.014	0.007	0.012	0.001	0.036	-0.014
-0.203	0.755	-0.581	-0.183	0.820	-0.542	-0.094	0.144	-0.124	-0.020	-0.021	0.020	0.024	0.008	0.048	-0.009
-0.230	0.763	-0.625	-0.179	0.819	-0.545	-0.131	-0.149	-0.113	-0.051	-0.012	-0.020	0.050	0.001	0.005	-0.019
-0.176	0.813	-0.605	-0.178	0.818	-0.547	-0.158	0.128	-0.174	0.002	0.039	0.002	0.003	0.049	0.025	-0.037
-0.226	0.806	-0.621	-0.175	0.816	-0.551	-0.175	-0.017	-0.152	-0.051	0.033	-0.011	0.048	0.041	0.009	-0.031
-0.253	0.763	-0.613	-0.170	0.815	-0.554	-0.153	-0.308	-0.137	-0.083	-0.008	0.001	0.074	0.001	0.017	-0.028
-0.157	0.798	-0.597	-0.167	0.813	-0.557	-0.184	-0.002	-0.157	0.011	0.028	0.019	0.022	0.034	0.033	-0.037
-0.191	0.783	-0.617	-0.165	0.811	-0.561	-0.222	0.036	-0.161	-0.026	0.015	0.003	0.013	0.018	0.014	-0.035
-0.203	0.775	-0.601	-0.162	0.810	-0.564	-0.146	-0.112	-0.155	-0.041	0.008	0.022	0.025	0.010	0.030	-0.033
-0.183	0.775	-0.597	-0.160	0.808	-0.566	-0.165	0.043	-0.150	-0.024	0.010	0.029	0.006	0.010	0.034	-0.037
-0.230	0.786	-0.625	-0.157	0.807	-0.569	-0.133	-0.072	-0.124	-0.073	0.023	0.004	0.053	0.022	0.007	-0.041
-0.168	0.767	-0.617	-0.155	0.806	-0.571	-0.104	-0.051	-0.118	-0.014	0.004	0.014	0.008	0.002	0.015	-0.038
-0.203	0.732	-0.652	-0.151	0.805	-0.574	-0.123	-0.239	-0.069	-0.052	-0.029	-0.019	0.027	0.033	0.020	-0.040
-0.176	0.759	-0.605	-0.152	0.804	-0.574	-0.069	0.235	-0.118	-0.024	-0.001	0.029	0.000	0.006	0.027	-0.036
-0.183	0.786	-0.605	-0.151	0.803	-0.576	-0.106	0.116	-0.128	-0.032	0.027	0.030	0.009	0.021	0.028	-0.038
-0.207	0.786	-0.644	-0.150	0.803	-0.577	-0.087	0.032	-0.124	-0.057	0.027	-0.007	0.032	0.020	0.011	-0.043
-0.164	0.763	-0.597	-0.147	0.802	-0.579	-0.103	-0.052	-0.113	-0.017	0.005	0.042	0.009	0.004	0.036	-0.033
-0.203	0.752	-0.605	-0.146	0.800	-0.581	-0.140	0.028	-0.105	-0.056	-0.005	0.036	0.029	0.015	0.028	-0.036
-0.110	0.744	-0.605	-0.145	0.800	-0.583	-0.082	0.040	-0.087	0.035	-0.012	0.038	0.062	0.023	0.028	-0.039
-0.195	0.767	-0.617	-0.144	0.799	-0.583	-0.026	-0.038	-0.074	-0.051	0.011	0.026	0.022	0.000	0.016	-0.042
-0.214	0.783	-0.656	-0.141	0.799	-0.584	0.002	-0.161	-0.082	-0.073	0.027	-0.012	0.042	0.016	0.024	-0.040
-0.183	0.806	-0.629	-0.137	0.799	-0.586	-0.088	-0.216	-0.059	-0.046	0.051	0.017	0.012	0.039	0.003	-0.051
-0.195	0.786	-0.652	-0.136	0.797	-0.588	-0.127	-0.040	-0.066	-0.059	0.033	-0.004	0.025	0.020	0.021	-0.050
-0.153	0.752	-0.597	-0.135	0.796	-0.590	-0.120	-0.025	-0.059	-0.018	-0.001	0.053	0.016	0.014	0.035	-0.042
-0.180	0.732	-0.617	-0.136	0.793	-0.593	-0.208	0.160	-0.038	-0.043	-0.018	0.037	0.012	0.033	0.016	-0.037
-0.149	0.732	-0.621	-0.138	0.791	-0.596	-0.155	0.151	-0.037	-0.011	-0.016	0.035	0.019	0.032	0.012	-0.032
-0.149	0.732	-0.621	-0.134	0.790	-0.598	-0.087	-0.212	-0.043	-0.014	-0.015	0.037	0.018	0.031	0.012	-0.037
-0.157	0.717	-0.637	-0.135	0.789	-0.599	-0.117	0.046	-0.015	-0.022	-0.029	0.023	0.010	0.046	0.003	-0.035
-0.180	0.709	-0.609	-0.135	0.789	-0.600	-0.030	-0.003	-0.021	-0.045	-0.036	0.051	0.014	0.053	0.024	-0.036
-0.176	0.744	-0.641	-0.136	0.789	-0.599	0.050	0.105	-0.013	-0.040	-0.002	0.019	0.010	0.018	0.008	-0.043
-0.157	0.740	-0.629	-0.139	0.790	-0.597	0.080	0.308	-0.011	-0.017	-0.007	0.029	0.009	0.021	0.003	-0.037
-0.195	0.694	-0.625	-0.140	0.790	-0.597	0.030	0.021	0.046	-0.055	-0.053	0.033	0.029	0.067	0.007	-0.040
-0.133	0.705	-0.641	-0.146	0.790	-0.596	0.016	0.442	0.015	0.012	-0.042	0.016	0.034	0.056	0.009	-0.017
-0.245	0.705	-0.696	-0.149	0.791	-0.594	0.100	0.175	0.015	-0.097	-0.042	-0.041	0.077	0.056	0.065	-0.002
-0.110	0.690	-0.747	-0.153	0.792	-0.591	0.096	0.445	-0.031	0.042	-0.059	-0.094	0.059	0.071	0.116	0.014
-0.157	0.663	-0.798	-0.159	0.793	-0.588	0.133	0.521	-0.017	0.002	-0.087	-0.149	0.013	0.098	0.168	-0.008
-0.191	0.690	-0.775	-0.162	0.795	-0.585	0.190	0.354	-0.079	-0.030	-0.062	-0.129	0.021	0.071	0.145	-0.008
-0.280	0.732	-0.652	-0.163	0.797	-0.581	0.170	0.214	-0.095	-0.117	-0.022	-0.010	0.110	0.028	0.023	-0.040
-0.214	0.728	-0.554	-0.164	0.800	-0.577	0.230	0.224	-0.103	-0.050	-0.028	0.085	0.044	0.031	0.076	-0.053
-0.241	0.759	-0.585	-0.165	0.803	-0.573	0.216	0.147	-0.090	-0.077	-0.000	0.049	0.070	0.001	0.044	-0.053
-0.176	0.755	-0.621	-0.166	0.805	-0.569	0.200	0.178	-0.045	-0.010	-0.006	0.010	0.004	0.001	0.009	-0.026
-0.164	0.771	-0.656	-0.168	0.807	-0.567	0.133	0.191	-0.029	0.003	0.008	-0.028	0.007	0.015	0.026	-0.010
-0.145	0.790	-0.664	-0.168	0.808	-0.565	0.114	0.075	-0.044	0.022	0.026	-0.037	0.027	0.036	0.033	0.026
-0.187	0.775	-0.700	-0.167	0.808	-0.565	-0.001	0.002	-0.037	-0.020	0.010	-0.073	0.015	0.021	0.068	0.053
-0.099	0.755	-0.727	-0.164	0.808	-0.566	0.015	-0.161	-0.099	0.064	-0.009	-0.099	0.074	0.003	0.095	0.091
-0.064	0.755	-0.731	-0.162	0.807	-0.567	-0.054	-0.020	-0.081	0.097	-0.009	-0.102	0.108	0.003	0.099	0.121
0.005	0.759	-0.790	-0.157	0.806	-0.571	-0.133	-0.274	-0.089	0.161	-0.003	-0.157	0.178	0.008	0.157	0.158
-0.010	0.763	-0.790	-0.153	0.805	-0.573	-0.084	-0.077	-0.157	0.142	0.001	-0.155	0.162	0.012	0.156	0.189
0.013	0.701	-0.763	-0.148	0.805	-0.575	-0.060	-0.186	-0.152	0.160	-0.060	-0.125	0.185	0.049	0.128	0.198
0.086	0.651	-0.751	-0.143	0.806	-0.575	0.099	-0.185	-0.117	0.229	-0.111	-0.114	0.258	0.098	0.116	0.203
-0.018	0.589	-0.794	-0.142	0.808	-0.572	0.217	-0.061	-0.036	0.123	-0.175	-0.160	0.154	0.159	0.159	0.211
0.059	0.678	-0.751	-0.142	0.811	-0.567	0.355	0.051	0.021	0.200	-0.090	-0.122	0.231	0.070	0.114	0.198
0.059	0.678	-0.751	-0.142	0.815	-0.562	0.394	-0.122	0.092	0.200	-0.094	-0.127	0.231	0.069	0.114	0.180
-0.049	0.740	-0.727	-0.141	0.820	-0.555	0.462	-0.152	0.087	0.092	-0.037	-0.110	0.122	0.007	0.089	0.168
0.001	0.771	-0.692	-0.142	0.825	-0.547	0.495	-0.003	0.067	0.142	-0.011	-0.082	0.172	0.025	0.053	0.129
-0.060	0.786	-0.700	-0.142	0.830	-0.539	0.502	0.032	0.040	0.082	-0.001	-0.098	0.110	0.040	0.060	0.105
-0.126	0.856	-0.660	-0.139	0.834	-0.534	0.410	-0.465	0.104	0.013	0.065	-0.064	0.044	0.110	0.020	0.090
-0.041	0.902	-0.637	-0.140	0.838	-0.528	0.360	0.081	0.030	0.098	0.107	-0.046	0.129	0.157	0.004	0.049
-0.114	0.840	-0.648	-0.142	0.841	-0.522	0.349	0.218	-0.003	0.028	0.042	-0.064	0.056	0.096	0.007	0.047
-0.214	0.833	-0.641	-0.138	0.844	-0.518	0.290	-0.530	0.064	-0.077	0.032	-0.059	0.044	0.088	0.001	0.039
-0.037	0.840	-0.593	-0.140	0.846	-0.515	0.212	0.188	0.032	0.102	0.037	-0.016	0.132	0.096	0.049	0.018
-0.164	0.813	-0.617	-0.142	0.847	-0.512	0.182	0.091	0.064	-0.022	0.009	-0.043	0.005	0.068	0.025	0.019
-0.153	0.821	-0.601	-0.140	0.850	-0.508	0.255	-0.317	0.064	-0.013	0.014	-0.030	0.017	0.076	0.041	0.017
-0.076	0.837	-0.554	-0.143	0.851	-0.505	0.140	0.250	0.015	0.066	0.028	0.014	0.094	0.092	0.089	-0.005
-0.226	0.806	-0.605	-0.143	0.852	-0.503	0.146	-0.102	0.064	-0.083	-0.004	-0.039	0.057	0.060	0.038	-0.008
-0.137	0.783	-0.518	-0.143	0.854	-0.500	0.221	-0.064	0.059	0.006	-0.029	0.045	0.032	0.037	0.124	-0.013
-0.164	0.790	-0.558	-0.145	0.855	-0.497	0.150	0.082	0.048	-0.019	-0.022	0.003	0.005	0.044	0.085	-0.035
-0.191	0.755	-0.585	-0.147	0.856	-0.495	0.124	0.203	-0.006	-0.044	-0.058	-0.027	0.022	0.009	0.057	-0.020
-0.199	0.806	-0.550	-0.145	0.857	-0.495	0.065	-0.322	0.068	-0.054	-0.008	0.008	0.030	0.059	0.093	-0.029
-0.130	0.813	-0.554	-0.145	0.857	-0.495	0.011	-0.025	0.027	0.016	-0.000	0.004	0.039	0.066	0.089	-0.030
-0.203	0.821	-0.562	-0.143	0.856	-0.497	-0.025	-0.269	0.017	-0.059	0.008	-0.003	0.034	0.074	0.082	-0.029
-0.172	0.817	-0.566	-0.144	0.856	-0.497	-0.041	0.013	0.036	-0.028	0.005	-0.006	0.004	0.070	0.078	-0.017
-0.180	0.806	-0.577	-0.142	0.856	-0.498	0.031	-0.307	0.047	-0.037	-0.007	-0.017	0.013	0.058	0.066	-0.029
-0.145	0.806	-0.589	-0.143	0.856	-0.496	0.103	0.119	0.018	-0.001	-0.008	-0.031	0.021	0.058	0.055	-0.021
-0.199	0.821	-0.562	-0.143	0.856	-0.496	0.025	-0.202	0.062	-0.055	0.008	-0.003	0.033	0.073	0.083	-0.018
-0.149	0.833	-0.530	-0.144	0.856	-0.496	0.041	0.068	0.044	-0.004	0.019	0.028	0.016	0.085	0.114	-0.022
-0.164	0.810	-0.585	-0.144	0.857	-0.495	0.045	-0.020	0.003	-0.019	-0.005	-0.028	0.001	0.062	0.060	-0.024
-0.207	0.786	-0.577	-0.143	0.856	-0.496	-0.031	-0.108	-0.026	-0.062	-0.027	-0.019	0.044	0.039	0.068	-0.016
-0.141	0.837	-0.550	-0.142	0.856	-0.496	-0.004	0.038	-0.055	0.003	0.023	0.009	0.021	0.089	0.096	-0.028
-0.160	0.844	-0.577	-0.142	0.856	-0.497	-0.052	0.154	-0.074	-0.016	0.031	-0.018	0.001	0.097	0.068	-0.031
-0.233	0.875	-0.605	-0.138	0.855	-0.499	-0.037	-0.433	-0.013	-0.094	0.063	-0.044	0.073	0.128	0.041	-0.024
-0.180	0.860	-0.605	-0.137	0.855	-0.499	-0.002	-0.037	-0.061	-0.041	0.047	-0.043	0.020	0.112	0.041	-0.043
-0.164	0.852	-0.593	-0.135	0.855	-0.501	-0.031	-0.187	-0.020	-0.028	0.040	-0.030	0.005	0.104	0.052	-0.032
-0.237	0.833	-0.574	-0.130	0.855	-0.502	-0.019	-0.467	-0.029	-0.106	0.021	-0.009	0.079	0.084	0.072	-0.028
-0.080	0.844	-0.550	-0.130	0.854	-0.504	-0.104	0.175	-0.101	0.052	0.033	0.016	0.078	0.096	0.096	-0.033
-0.203	0.837	-0.613	-0.128	0.853	-0.506	-0.116	-0.008	-0.090	-0.073	0.027	-0.044	0.046	0.087	0.032	-0.034
-0.180	0.825	-0.581	-0.126	0.851	-0.510	-0.162	-0.191	-0.038	-0.052	0.017	-0.009	0.023	0.075	0.063	-0.019
-0.149	0.825	-0.577	-0.123	0.850	-0.512	-0.102	-0.169	-0.074	-0.024	0.018	-0.003	0.008	0.075	0.067	-0.035
-0.153	0.810	-0.593	-0.121	0.849	-0.514	-0.117	-0.079	-0.069	-0.030	0.003	-0.016	0.004	0.058	0.051	-0.018
-0.172	0.829	-0.625	-0.118	0.847	-0.518	-0.143	-0.277	-0.039	-0.052	0.024	-0.044	0.016	0.077	0.018	-0.021
-0.091	0.833	-0.601	-0.117	0.846	-0.521	-0.190	0.029	-0.055	0.028	0.030	-0.017	0.065	0.080	0.042	-0.027
-0.199	0.840	-0.621	-0.118	0.843	-0.524	-0.222	0.281	-0.098	-0.078	0.040	-0.034	0.043	0.087	0.022	-0.022
-0.164	0.833	-0.581	-0.114	0.841	-0.529	-0.229	-0.369	-0.010	-0.048	0.035	0.011	0.008	0.079	0.061	-0.019
-0.110	0.829	-0.581	-0.113	0.839	-0.533	-0.201	-0.035	-0.046	0.005	0.033	0.015	0.046	0.075	0.060	-0.026
-0.130	0.840	-0.593	-0.111	0.836	-0.537	-0.255	-0.173	-0.056	-0.017	0.048	0.008	0.027	0.087	0.048	-0.024
-0.118	0.829	-0.605	-0.111	0.833	-0.542	-0.286	0.193	-0.090	-0.005	0.039	0.000	0.038	0.075	0.035	-0.008
-0.172	0.802	-0.633	-0.107	0.830	-0.548	-0.274	-0.417	-0.008	-0.063	0.015	-0.021	0.016	0.048	0.007	-0.011
-0.072	0.825	-0.621	-0.105	0.827	-0.553	-0.308	-0.050	-0.088	0.035	0.042	-0.004	0.084	0.071	0.019	-0.014
-0.122	0.794	-0.629	-0.103	0.823	-0.559	-0.344	0.044	-0.106	-0.016	0.014	-0.006	0.034	0.040	0.010	-0.019
-0.137	0.825	-0.617	-0.100	0.819	-0.565	-0.349	-0.232	-0.053	-0.035	0.049	0.012	0.019	0.071	0.022	-0.009
-0.122	0.817	-0.609	-0.099	0.815	-0.571	-0.384	-0.011	-0.062	-0.021	0.046	0.026	0.035	0.063	0.029	-0.021
-0.091	0.786	-0.625	-0.096	0.810	-0.578	-0.403	-0.167	-0.075	0.007	0.019	0.018	0.066	0.031	0.013	-0.027
-0.118	0.783	-0.625	-0.093	0.805	-0.585	-0.406	-0.139	-0.045	-0.022	0.020	0.025	0.039	0.027	0.013	-0.026
-0.141	0.790	-0.656	-0.093	0.800	-0.592	-0.426	0.013	-0.047	-0.046	0.033	0.001	0.016	0.035	0.019	-0.033
-0.126	0.775	-0.648	-0.092	0.795	-0.600	-0.482	-0.012	-0.034	-0.031	0.023	0.017	0.031	0.019	0.011	-0.046
-0.157	0.728	-0.672	-0.088	0.788	-0.610	-0.553	-0.408	0.023	-0.066	-0.016	0.003	0.000	0.027	0.035	-0.044
-0.157	0.728	-0.672	-0.091	0.781	-0.618	-0.534	0.276	-0.070	-0.063	-0.010	0.011	0.001	0.027	0.035	-0.051
-0.107	0.748	-0.668	-0.091	0.773	-0.628	-0.625	0.051	-0.013	-0.013	0.018	0.025	0.051	0.008	0.032	-0.039
-0.160	0.740	-0.660	-0.089	0.765	-0.637	-0.610	-0.138	-0.020	-0.068	0.018	0.043	0.003	0.016	0.024	-0.040
-0.049	0.748	-0.668	-0.090	0.757	-0.647	-0.673	0.124	-0.047	0.044	0.034	0.045	0.108	0.008	0.032	-0.029
-0.145	0.705	-0.676	-0.089	0.748	-0.658	-0.696	-0.058	-0.039	-0.053	0.000	0.048	0.012	0.050	0.040	-0.035
-0.080	0.694	-0.688	-0.086	0.738	-0.669	-0.729	-0.125	-0.043	0.010	-0.002	0.048	0.078	0.062	0.051	-0.027
-0.110	0.667	-0.656	-0.085	0.728	-0.681	-0.767	-0.093	-0.031	-0.022	-0.018	0.091	0.047	0.089	0.020	-0.035
-0.110	0.632	-0.708	-0.084	0.718	-0.691	-0.727	-0.019	-0.045	-0.023	-0.043	0.051	0.047	0.124	0.071	-0.025
-0.080	0.647	-0.704	-0.084	0.708	-0.701	-0.691	0.031	-0.056	0.007	-0.018	0.065	0.078	0.108	0.067	-0.030
-0.083	0.659	-0.727	-0.084	0.699	-0.710	-0.653	0.064	-0.046	0.003	0.003	0.051	0.074	0.096	0.091	-0.033
-0.095	0.647	-0.711	-0.085	0.690	-0.719	-0.606	0.138	-0.041	-0.007	-0.000	0.076	0.062	0.108	0.075	-0.026
-0.122	0.620	-0.700	-0.083	0.682	-0.726	-0.550	-0.130	-0.023	-0.036	-0.019	0.096	0.036	0.135	0.063	-0.035
-0.060	0.574	-0.708	-0.087	0.675	-0.733	-0.507	0.324	-0.051	0.029	-0.058	0.095	0.098	0.182	0.071	-0.038
-0.130	0.589	-0.747	-0.088	0.667	-0.740	-0.520	0.002	0.013	-0.039	-0.035	0.063	0.028	0.167	0.110	-0.041
-0.099	0.589	-0.731	-0.091	0.661	-0.745	-0.408	0.237	-0.001	-0.005	-0.029	0.084	0.059	0.167	0.095	-0.031
-0.114	0.566	-0.735	-0.092	0.655	-0.750	-0.366	0.047	0.036	-0.019	-0.046	0.086	0.043	0.190	0.099	-0.039
-0.087	0.555	-0.747	-0.098	0.651	-0.753	-0.261	0.336	0.003	0.012	-0.054	0.077	0.070	0.202	0.111	-0.031
-0.114	0.551	-0.731	-0.098	0.649	-0.755	-0.152	0.032	0.027	-0.014	-0.055	0.095	0.043	0.206	0.095	-0.041
-0.087	0.535	-0.739	-0.101	0.647	-0.756	-0.114	0.167	0.017	0.016	-0.069	0.089	0.070	0.222	0.102	-0.030
-0.172	0.520	-0.755	-0.107	0.646	-0.756	-0.050	0.349	0.028	-0.063	-0.083	0.074	0.014	0.237	0.118	-0.039
-0.072	0.547	-0.731	-0.113	0.645	-0.755	0.000	0.383	0.056	0.043	-0.056	0.097	0.086	0.210	0.094	-0.033
-0.168	0.543	-0.782	-0.115	0.646	-0.754	0.077	0.087	0.020	-0.051	-0.061	0.045	0.010	0.214	0.146	-0.042
-0.110	0.535	-0.763	-0.118	0.648	-0.753	0.104	0.184	-0.010	0.009	-0.070	0.063	0.047	0.222	0.126	-0.032
-0.160	0.527	-0.751	-0.120	0.649	-0.752	0.086	0.088	0.032	-0.039	-0.079	0.074	0.003	0.230	0.114	-0.041
-0.133	0.516	-0.751	-0.123	0.649	-0.751	0.050	0.215	0.026	-0.008	-0.091	0.074	0.024	0.242	0.114	-0.036
-0.153	0.574	-0.778	-0.126	0.651	-0.749	0.127	0.150	-0.012	-0.026	-0.035	0.044	0.005	0.184	0.141	-0.035
-0.153	0.574	-0.778	-0.128	0.653	-0.747	0.135	0.203	-0.021	-0.023	-0.037	0.042	0.005	0.185	0.141	-0.043
-0.126	0.589	-0.771	-0.133	0.656	-0.743	0.237	0.374	-0.053	0.009	-0.025	0.046	0.032	0.169	0.133	-0.038
-0.233	0.589	-0.782	-0.132	0.660	-0.740	0.266	-0.116	0.042	-0.100	-0.028	0.032	0.076	0.170	0.145	-0.039
-0.126	0.597	-0.759	-0.136	0.664	-0.735	0.276	0.231	0.000	0.011	-0.025	0.051	0.032	0.162	0.122	-0.033
-0.160	0.589	-0.735	-0.138	0.668	-0.731	0.299	0.128	0.007	-0.021	-0.036	0.071	0.003	0.170	0.099	-0.047
-0.133	0.597	-0.751	-0.142	0.672	-0.727	0.279	0.344	-0.051	0.010	-0.033	0.050	0.023	0.163	0.115	-0.037
-0.210	0.574	-0.751	-0.144	0.676	-0.723	0.295	0.126	-0.016	-0.065	-0.060	0.046	0.054	0.186	0.114	-0.044
-0.187	0.589	-0.743	-0.146	0.682	-0.717	0.412	0.186	-0.033	-0.040	-0.050	0.048	0.031	0.171	0.106	-0.045
-0.191	0.589	-0.778	-0.147	0.688	-0.710	0.456	0.102	-0.053	-0.043	-0.057	0.006	0.035	0.170	0.141	-0.049
-0.203	0.612	-0.778	-0.148	0.694	-0.704	0.445	0.079	-0.032	-0.054	-0.040	0.000	0.047	0.147	0.141	-0.051
-0.172	0.601	-0.747	-0.152	0.702	-0.696	0.500	0.339	-0.093	-0.019	-0.059	0.024	0.016	0.158	0.109	-0.048
-0.233	0.597	-0.731	-0.153	0.708	-0.689	0.492	0.158	-0.043	-0.079	-0.069	0.032	0.078	0.162	0.093	-0.043
-0.187	0.605	-0.723	-0.154	0.716	-0.681	0.573	0.061	-0.046	-0.033	-0.069	0.032	0.032	0.154	0.086	-0.045
-0.160	0.640	-0.708	-0.155	0.723	-0.673	0.560	0.103	0.006	-0.004	-0.042	0.039	0.004	0.119	0.070	-0.048
-0.218	0.647	-0.731	-0.157	0.730	-0.665	0.534	0.119	0.011	-0.060	-0.041	0.008	0.061	0.111	0.094	-0.037
-0.207	0.640	-0.731	-0.159	0.738	-0.656	0.573	0.126	-0.018	-0.047	-0.056	-0.001	0.049	0.118	0.095	-0.043
-0.191	0.628	-0.719	-0.161	0.745	-0.648	0.561	0.199	-0.056	-0.030	-0.075	0.002	0.033	0.130	0.083	-0.048
-0.237	0.636	-0.715	-0.163	0.751	-0.639	0.514	0.287	-0.071	-0.073	-0.074	-0.002	0.078	0.122	0.079	-0.048
-0.218	0.636	-0.715	-0.166	0.758	-0.631	0.514	0.231	-0.050	-0.052	-0.080	-0.010	0.058	0.123	0.079	-0.048
-0.237	0.663	-0.727	-0.165	0.764	-0.623	0.536	-0.077	0.014	-0.072	-0.060	-0.030	0.077	0.096	0.092	-0.051
-0.237	0.659	-0.735	-0.169	0.771	-0.614	0.545	0.347	-0.033	-0.068	-0.070	-0.047	0.076	0.099	0.100	-0.048
-0.233	0.698	-0.723	-0.171	0.777	-0.606	0.555	0.029	0.051	-0.062	-0.038	-0.043	0.072	0.060	0.088	-0.049
-0.233	0.705	-0.680	-0.174	0.784	-0.596	0.641	0.181	0.073	-0.058	-0.038	-0.011	0.071	0.052	0.044	-0.040
-0.241	0.725	-0.684	-0.178	0.792	-0.584	0.672	0.234	0.077	-0.062	-0.026	-0.026	0.079	0.032	0.048	-0.037
-0.210	0.717	-0.672	-0.184	0.800	-0.571	0.789	0.329	0.088	-0.025	-0.042	-0.028	0.048	0.039	0.036	-0.033
-0.237	0.698	-0.676	-0.187	0.809	-0.557	0.866	0.053	0.186	-0.048	-0.070	-0.046	0.075	0.057	0.039	-0.021
-0.241	0.732	-0.672	-0.194	0.818	-0.542	0.911	0.230	0.226	-0.045	-0.045	-0.057	0.078	0.021	0.035	-0.012
-0.199	0.802	-0.613	-0.202	0.827	-0.525	0.951	0.342	0.308	0.006	0.016	-0.015	0.037	0.049	0.025	-0.009
-0.230	0.825	-0.609	-0.211	0.836	-0.506	1.075	0.262	0.360	-0.015	0.030	-0.030	0.067	0.073	0.029	-0.007
-0.233	0.817	-0.585	-0.220	0.845	-0.488	1.054	0.280	0.341	-0.010	0.013	-0.025	0.071	0.066	0.054	-0.003
-0.268	0.821	-0.581	-0.228	0.853	-0.469	1.040	0.241	0.350	-0.036	0.009	-0.040	0.106	0.071	0.058	0.001
-0.257	0.844	-0.574	-0.235	0.860	-0.453	0.895	0.243	0.302	-0.017	0.025	-0.049	0.094	0.095	0.067	-0.002
-0.230	0.879	-0.554	-0.243	0.865	-0.439	0.759	0.352	0.240	0.017	0.054	-0.044	0.068	0.131	0.088	0.005
-0.287	0.891	-0.546	-0.247	0.870	-0.427	0.628	0.151	0.167	-0.036	0.062	-0.047	0.126	0.143	0.097	0.018
-0.233	0.902	-0.530	-0.249	0.873	-0.418	0.500	0.100	0.099	0.020	0.069	-0.040	0.072	0.155	0.113	0.029
-0.222	0.895	-0.518	-0.251	0.876	-0.411	0.355	0.210	0.003	0.034	0.059	-0.036	0.061	0.148	0.126	0.040
-0.218	0.898	-0.550	-0.252	0.878	-0.407	0.240	0.139	-0.005	0.038	0.061	-0.072	0.057	0.152	0.096	0.064
-0.207	0.844	-0.577	-0.252	0.880	-0.403	0.199	0.133	-0.047	0.050	0.005	-0.103	0.046	0.099	0.069	0.084
-0.191	0.840	-0.605	-0.250	0.882	-0.401	0.166	-0.012	-0.117	0.063	-0.001	-0.133	0.031	0.096	0.042	0.114
-0.153	0.856	-0.605	-0.248	0.881	-0.403	-0.108	0.005	-0.092	0.100	0.015	-0.130	0.007	0.113	0.043	0.145
-0.083	0.875	-0.593	-0.245	0.880	-0.406	-0.135	0.013	-0.107	0.167	0.035	-0.116	0.076	0.133	0.056	0.167
-0.068	0.837	-0.617	-0.243	0.881	-0.407	-0.007	-0.027	-0.116	0.179	-0.004	-0.138	0.092	0.095	0.033	0.186
-0.091	0.813	-0.633	-0.239	0.881	-0.408	0.056	-0.197	-0.098	0.152	-0.028	-0.153	0.068	0.072	0.018	0.203
-0.072	0.806	-0.609	-0.236	0.882	-0.408	0.016	0.022	-0.132	0.169	-0.036	-0.129	0.088	0.065	0.043	0.206
-0.057	0.837	-0.637	-0.233	0.882	-0.409	-0.021	-0.064	-0.105	0.182	-0.005	-0.156	0.103	0.097	0.016	0.207
-0.068	0.821	-0.641	-0.232	0.883	-0.408	0.034	0.215	-0.129	0.169	-0.021	-0.161	0.091	0.082	0.013	0.203
-0.060	0.798	-0.652	-0.229	0.883	-0.410	0.007	-0.158	-0.081	0.173	-0.045	-0.171	0.098	0.060	0.002	0.199
-0.080	0.825	-0.574	-0.227	0.884	-0.409	0.113	-0.119	-0.020	0.152	-0.019	-0.093	0.079	0.088	0.082	0.180
-0.080	0.821	-0.585	-0.227	0.885	-0.406	0.182	0.009	-0.006	0.152	-0.024	-0.108	0.079	0.086	0.070	0.171
-0.122	0.802	-0.558	-0.225	0.887	-0.403	0.263	-0.243	0.047	0.108	-0.045	-0.083	0.036	0.067	0.099	0.151
-0.083	0.833	-0.566	-0.223	0.889	-0.399	0.282	-0.193	-0.027	0.144	-0.016	-0.094	0.074	0.099	0.092	0.147
-0.133	0.891	-0.562	-0.222	0.891	-0.397	0.196	-0.097	-0.012	0.093	0.040	-0.093	0.024	0.158	0.096	0.133
-0.095	0.887	-0.566	-0.220	0.892	-0.395	0.138	-0.116	-0.014	0.130	0.035	-0.099	0.063	0.155	0.093	0.127
-0.114	0.922	-0.471	-0.218	0.893	-0.394	0.067	-0.024	-0.073	0.109	0.069	-0.005	0.043	0.190	0.188	0.102
-0.114	0.922	-0.471	-0.215	0.894	-0.394	0.080	-0.244	-0.055	0.105	0.068	-0.005	0.043	0.191	0.189	0.075
-0.187	0.914	-0.499	-0.214	0.894	-0.394	0.043	-0.054	-0.045	0.031	0.060	-0.033	0.031	0.184	0.162	0.054
-0.249	0.914	-0.503	-0.211	0.893	-0.397	-0.089	-0.341	0.023	-0.033	0.061	-0.034	0.092	0.185	0.159	0.028
-0.160	0.929	-0.467	-0.212	0.892	-0.399	-0.147	0.153	-0.025	0.056	0.077	0.004	0.004	0.202	0.195	0.007
-0.260	0.902	-0.510	-0.208	0.891	-0.403	-0.106	-0.417	-0.023	-0.047	0.051	-0.035	0.104	0.175	0.152	-0.006
-0.218	0.895	-0.487	-0.206	0.889	-0.409	-0.260	-0.170	-0.034	-0.007	0.046	-0.006	0.061	0.168	0.176	-0.011
-0.241	0.879	-0.495	-0.204	0.887	-0.414	-0.253	-0.245	-0.041	-0.033	0.032	-0.008	0.085	0.154	0.168	-0.025
-0.257	0.833	-0.507	-0.200	0.885	-0.421	-0.270	-0.321	-0.049	-0.051	-0.012	-0.014	0.100	0.108	0.157	-0.028
-0.210	0.837	-0.463	-0.200	0.882	-0.427	-0.336	-0.011	-0.033	-0.006	-0.006	0.036	0.054	0.113	0.201	-0.032
-0.245	0.837	-0.483	-0.197	0.879	-0.433	-0.297	-0.320	0.006	-0.043	-0.003	0.023	0.088	0.114	0.181	-0.024
-0.233	0.844	-0.534	-0.195	0.876	-0.441	-0.345	-0.384	0.048	-0.034	0.008	-0.021	0.077	0.122	0.130	-0.027
-0.183	0.840	-0.510	-0.193	0.873	-0.448	-0.320	-0.145	-0.017	0.015	0.007	0.009	0.026	0.119	0.154	-0.031
-0.257	0.798	-0.526	-0.191	0.870	-0.455	-0.338	-0.275	0.023	-0.060	-0.032	0.001	0.099	0.077	0.139	-0.025
-0.233	0.825	-0.518	-0.190	0.867	-0.461	-0.297	-0.208	-0.003	-0.039	-0.002	0.015	0.076	0.105	0.147	-0.032
-0.191	0.810	-0.487	-0.188	0.864	-0.468	-0.342	-0.223	0.022	0.002	-0.014	0.053	0.034	0.090	0.179	-0.045
-0.253	0.837	-0.546	-0.185	0.860	-0.476	-0.368	-0.349	-0.017	-0.063	0.016	0.002	0.095	0.117	0.121	-0.041
-0.253	0.825	-0.577	-0.182	0.856	-0.483	-0.354	-0.268	0.002	-0.066	0.008	-0.023	0.095	0.106	0.090	-0.034
-0.214	0.829	-0.538	-0.179	0.852	-0.491	-0.396	-0.414	0.048	-0.030	0.016	0.025	0.056	0.110	0.129	-0.044
-0.187	0.817	-0.566	-0.179	0.848	-0.498	-0.388	-0.088	0.036	-0.004	0.009	0.005	0.029	0.099	0.101	-0.040
-0.245	0.790	-0.554	-0.175	0.845	-0.506	-0.321	-0.496	0.081	-0.065	-0.014	0.024	0.086	0.071	0.113	-0.033
-0.222	0.786	-0.581	-0.176	0.841	-0.512	-0.310	-0.079	0.066	-0.041	-0.015	0.002	0.062	0.067	0.085	-0.026
-0.191	0.794	-0.574	-0.174	0.838	-0.518	-0.301	-0.389	0.096	-0.013	-0.003	0.017	0.031	0.074	0.092	-0.031
-0.176	0.790	-0.577	-0.173	0.835	-0.523	-0.252	-0.112	0.067	0.002	-0.004	0.018	0.016	0.070	0.088	-0.020
-0.199	0.767	-0.581	-0.171	0.832	-0.528	-0.235	-0.322	0.051	-0.023	-0.025	0.019	0.038	0.046	0.084	-0.020
-0.191	0.783	-0.613	-0.171	0.829	-0.532	-0.239	-0.051	0.045	-0.015	-0.006	-0.008	0.030	0.061	0.052	-0.025
-0.230	0.725	-0.637	-0.171	0.826	-0.538	-0.255	-0.148	0.079	-0.054	-0.061	-0.027	0.068	0.002	0.028	-0.029
-0.230	0.725	-0.637	-0.169	0.823	-0.541	-0.162	-0.290	0.073	-0.055	-0.059	-0.023	0.068	0.002	0.028	-0.026
-0.195	0.748	-0.605	-0.169	0.821	-0.545	-0.157	-0.110	0.026	-0.021	-0.034	0.012	0.034	0.024	0.059	-0.033
-0.183	0.755	-0.609	-0.167	0.819	-0.548	-0.166	-0.223	0.049	-0.011	-0.024	0.012	0.023	0.031	0.055	-0.017
-0.214	0.759	-0.609	-0.165	0.818	-0.552	-0.131	-0.248	0.015	-0.044	-0.018	0.015	0.054	0.035	0.055	-0.016
-0.122	0.771	-0.613	-0.166	0.816	-0.554	-0.135	0.120	-0.037	0.048	-0.005	0.013	0.038	0.046	0.051	-0.020
-0.210	0.798	-0.633	-0.164	0.815	-0.556	-0.139	-0.067	-0.052	-0.041	0.023	-0.004	0.051	0.073	0.031	-0.017
-0.214	0.806	-0.637	-0.162	0.813	-0.559	-0.131	-0.161	-0.053	-0.048	0.032	-0.005	0.055	0.079	0.027	-0.011
-0.164	0.840	-0.625	-0.161	0.811	-0.562	-0.183	0.052	-0.081	0.001	0.069	0.010	0.006	0.113	0.038	-0.024
-0.172	0.821	-0.613	-0.159	0.810	-0.565	-0.160	0.002	-0.110	-0.008	0.051	0.024	0.013	0.093	0.049	-0.022
-0.180	0.806	-0.625	-0.157	0.808	-0.568	-0.175	-0.089	-0.097	-0.019	0.037	0.016	0.021	0.076	0.037	-0.017
-0.183	0.817	-0.633	-0.154	0.806	-0.571	-0.181	-0.080	-0.088	-0.025	0.051	0.011	0.025	0.086	0.028	-0.017
-0.180	0.798	-0.660	-0.151	0.804	-0.574	-0.176	-0.145	-0.074	-0.024	0.033	-0.013	0.022	0.064	0.000	-0.026
-0.153	0.775	-0.633	-0.150	0.802	-0.578	-0.187	-0.003	-0.093	0.001	0.012	0.018	0.005	0.039	0.026	-0.025
-0.210	0.763	-0.633	-0.149	0.800	-0.581	-0.184	-0.033	-0.075	-0.058	0.003	0.021	0.053	0.026	0.025	-0.020
-0.160	0.755	-0.641	-0.145	0.798	-0.585	-0.185	-0.229	-0.075	-0.012	-0.003	0.017	0.002	0.016	0.016	-0.019
-0.141	0.767	-0.644	-0.144	0.796	-0.588	-0.223	0.017	-0.083	0.006	0.011	0.017	0.017	0.026	0.011	-0.022
-0.157	0.755	-0.664	-0.140	0.793	-0.593	-0.228	-0.167	-0.090	-0.013	0.002	0.002	0.002	0.013	0.009	-0.024
-0.164	0.763	-0.668	-0.140	0.791	-0.596	-0.237	0.134	-0.123	-0.021	0.012	0.002	0.006	0.019	0.014	-0.028
-0.207	0.763	-0.637	-0.139	0.788	-0.600	-0.226	0.003	-0.072	-0.064	0.015	0.037	0.048	0.017	0.016	-0.032
-0.176	0.767	-0.672	-0.135	0.786	-0.603	-0.149	-0.172	-0.112	-0.037	0.020	0.004	0.017	0.020	0.021	-0.033
-0.157	0.755	-0.664	-0.134	0.785	-0.604	-0.107	0.088	-0.153	-0.019	0.010	0.014	0.002	0.007	0.014	-0.030
-0.137	0.744	-0.644	-0.131	0.784	-0.607	-0.149	-0.071	-0.135	-0.003	-0.000	0.036	0.022	0.006	0.004	-0.014
-0.130	0.771	-0.664	-0.128	0.782	-0.610	-0.161	-0.047	-0.151	0.002	0.028	0.019	0.030	0.020	0.017	-0.020
-0.122	0.755	-0.692	-0.126	0.780	-0.614	-0.215	-0.062	-0.115	0.007	0.015	-0.004	0.038	0.003	0.046	-0.021
-0.187	0.759	-0.660	-0.125	0.776	-0.618	-0.277	0.054	-0.075	-0.059	0.023	0.031	0.027	0.006	0.015	-0.037
-0.157	0.759	-0.688	-0.122	0.774	-0.622	-0.216	-0.144	-0.078	-0.031	0.025	0.008	0.004	0.004	0.044	-0.038
-0.226	0.732	-0.696	-0.120	0.772	-0.625	-0.178	-0.060	-0.104	-0.102	0.000	0.003	0.066	0.024	0.053	-0.046
-0.126	0.736	-0.688	-0.119	0.769	-0.628	-0.186	0.069	-0.112	-0.003	0.006	0.014	0.034	0.021	0.047	-0.039
-0.141	0.728	-0.664	-0.116	0.766	-0.632	-0.251	-0.096	-0.132	-0.021	0.001	0.041	0.019	0.031	0.024	-0.037
-0.145	0.736	-0.696	-0.116	0.763	-0.636	-0.286	0.129	-0.133	-0.026	0.013	0.014	0.015	0.024	0.057	-0.022
-0.133	0.721	-0.704	-0.113	0.760	-0.640	-0.255	-0.085	-0.123	-0.017	0.000	0.011	0.027	0.041	0.066	-0.029
-0.133	0.713	-0.700	-0.110	0.756	-0.645	-0.280	-0.088	-0.104	-0.019	-0.004	0.019	0.026	0.050	0.063	-0.021
-0.141	0.721	-0.676	-0.110	0.753	-0.649	-0.294	0.054	-0.107	-0.028	0.007	0.047	0.019	0.044	0.041	-0.021
-0.095	0.705	-0.708	-0.108	0.749	-0.654	-0.285	0.038	-0.117	0.017	-0.004	0.020	0.065	0.060	0.073	-0.019
-0.133	0.725	-0.715	-0.106	0.746	-0.658	-0.284	-0.034	-0.144	-0.024	0.018	0.017	0.027	0.042	0.082	-0.024
-0.103	0.694	-0.688	-0.107	0.742	-0.662	-0.272	0.268	-0.171	0.008	-0.009	0.048	0.057	0.074	0.055	-0.029
-0.160	0.682	-0.723	-0.105	0.739	-0.665	-0.253	-0.001	-0.156	-0.052	-0.018	0.016	0.001	0.087	0.091	-0.037
-0.172	0.674	-0.727	-0.101	0.735	-0.670	-0.287	-0.120	-0.133	-0.067	-0.022	0.017	0.012	0.095	0.096	-0.038
-0.130	0.686	-0.727	-0.100	0.731	-0.675	-0.302	-0.003	-0.116	-0.026	-0.006	0.021	0.029	0.085	0.097	-0.043
-0.118	0.663	-0.711	-0.096	0.728	-0.679	-0.233	-0.169	-0.123	-0.018	-0.026	0.041	0.040	0.109	0.082	-0.031
-0.114	0.670	-0.704	-0.093	0.725	-0.682	-0.239	-0.020	-0.135	-0.016	-0.015	0.053	0.044	0.102	0.075	-0.024
-0.068	0.663	-0.700	-0.093	0.722	-0.685	-0.210	0.130	-0.119	0.030	-0.020	0.060	0.090	0.111	0.072	-0.019
-0.126	0.659	-0.735	-0.093	0.720	-0.688	-0.202	0.112	-0.109	-0.028	-0.021	0.027	0.032	0.115	0.108	-0.023
-0.099	0.667	-0.755	-0.094	0.718	-0.690	-0.152	0.161	-0.106	-0.000	-0.012	0.009	0.058	0.108	0.128	-0.016
-0.153	0.659	-0.775	-0.091	0.716	-0.692	-0.126	-0.168	-0.074	-0.057	-0.018	-0.008	0.004	0.116	0.148	-0.025
-0.080	0.674	-0.719	-0.091	0.714	-0.694	-0.135	0.125	-0.094	0.016	-0.000	0.049	0.076	0.101	0.094	-0.021
-0.122	0.663	-0.731	-0.091	0.712	-0.696	-0.120	0.087	-0.096	-0.026	-0.010	0.039	0.033	0.113	0.106	-0.031
-0.103	0.659	-0.747	-0.093	0.711	-0.697	-0.094	0.244	-0.107	-0.005	-0.013	0.024	0.052	0.118	0.122	-0.029
-0.141	0.651	-0.735	-0.090	0.710	-0.699	-0.105	-0.192	-0.049	-0.047	-0.019	0.038	0.013	0.125	0.110	-0.026
-0.122	0.647	-0.735	-0.091	0.709	-0.699	-0.024	0.185	-0.082	-0.026	-0.023	0.038	0.032	0.129	0.110	-0.024
-0.064	0.643	-0.719	-0.091	0.709	-0.699	-0.016	0.077	-0.083	0.032	-0.026	0.054	0.089	0.133	0.094	-0.028
-0.118	0.659	-0.755	-0.092	0.709	-0.700	-0.027	0.103	-0.043	-0.021	-0.010	0.019	0.034	0.118	0.130	-0.022
-0.122	0.659	-0.747	-0.093	0.708	-0.700	-0.015	0.084	-0.041	-0.024	-0.010	0.027	0.030	0.118	0.122	-0.020
-0.122	0.651	-0.763	-0.093	0.708	-0.700	-0.026	0.054	-0.049	-0.024	-0.018	0.012	0.029	0.125	0.137	-0.022
-0.122	0.651	-0.763	-0.092	0.709	-0.700	0.063	-0.006	-0.044	-0.025	-0.018	0.011	0.029	0.124	0.137	-0.032
-0.087	0.655	-0.735	-0.094	0.709	-0.699	0.052	0.190	-0.054	0.012	-0.015	0.038	0.063	0.120	0.109	-0.027
-0.168	0.651	-0.755	-0.092	0.710	-0.698	0.038	-0.150	-0.025	-0.071	-0.020	0.018	0.018	0.123	0.128	-0.038
-0.095	0.659	-0.739	-0.095	0.711	-0.697	0.060	0.302	-0.084	0.005	-0.013	0.032	0.054	0.115	0.112	-0.032
-0.183	0.655	-0.755	-0.093	0.711	-0.697	0.034	-0.146	-0.016	-0.086	-0.017	0.016	0.034	0.119	0.128	-0.039
-0.080	0.632	-0.731	-0.095	0.711	-0.696	0.045	0.154	-0.038	0.020	-0.041	0.039	0.069	0.142	0.104	-0.031
-0.133	0.663	-0.743	-0.096	0.711	-0.696	0.008	0.105	-0.029	-0.033	-0.010	0.027	0.016	0.110	0.116	-0.033
-0.130	0.678	-0.759	-0.096	0.712	-0.696	0.045	-0.010	-0.015	-0.030	0.005	0.010	0.020	0.095	0.132	-0.030
-0.110	0.651	-0.739	-0.098	0.713	-0.695	0.062	0.149	0.008	-0.008	-0.023	0.029	0.039	0.122	0.112	-0.031
-0.168	0.655	-0.747	-0.098	0.714	-0.694	0.092	-0.016	0.023	-0.066	-0.020	0.020	0.018	0.118	0.120	-0.034
-0.099	0.647	-0.739	-0.101	0.715	-0.691	0.131	0.206	0.002	0.007	-0.029	0.026	0.051	0.125	0.112	-0.031
-0.153	0.643	-0.743	-0.102	0.717	-0.690	0.111	-0.018	0.050	-0.047	-0.034	0.021	0.003	0.129	0.116	-0.030
-0.126	0.651	-0.763	-0.101	0.718	-0.688	0.151	-0.077	0.017	-0.020	-0.028	-0.001	0.024	0.121	0.136	-0.028
-0.114	0.628	-0.755	-0.100	0.720	-0.687	0.130	-0.094	0.029	-0.010	-0.053	0.005	0.036	0.144	0.127	-0.027
-0.149	0.624	-0.711	-0.100	0.722	-0.685	0.163	-0.042	0.028	-0.044	-0.059	0.046	0.001	0.147	0.084	-0.025
-0.099	0.632	-0.735	-0.102	0.724	-0.682	0.177	0.103	0.043	0.008	-0.053	0.020	0.051	0.139	0.107	-0.028
-0.145	0.682	-0.731	-0.102	0.726	-0.680	0.167	-0.095	0.063	-0.038	-0.005	0.022	0.005	0.089	0.102	-0.038
-0.141	0.709	-0.759	-0.101	0.729	-0.677	0.214	-0.099	0.025	-0.035	0.019	-0.009	0.009	0.061	0.129	-0.021
-0.168	0.667	-0.735	-0.099	0.731	-0.675	0.230	-0.192	0.051	-0.063	-0.026	0.012	0.018	0.103	0.105	-0.031
-0.053	0.670	-0.688	-0.099	0.734	-0.672	0.201	-0.044	0.016	0.052	-0.025	0.056	0.097	0.098	0.057	-0.022
-0.153	0.655	-0.723	-0.099	0.736	-0.670	0.153	0.002	0.015	-0.047	-0.042	0.018	0.003	0.113	0.091	-0.029
-0.087	0.659	-0.696	-0.098	0.739	-0.667	0.231	-0.122	0.011	0.017	-0.041	0.043	0.062	0.108	0.063	-0.024
-0.172	0.647	-0.727	-0.099	0.742	-0.663	0.268	0.048	0.022	-0.066	-0.056	0.007	0.024	0.119	0.093	-0.049
-0.133	0.647	-0.704	-0.096	0.745	-0.660	0.254	-0.297	0.095	-0.030	-0.059	0.027	0.015	0.117	0.069	-0.049
-0.203	0.667	-0.704	-0.098	0.749	-0.656	0.294	0.020	0.064	-0.097	-0.044	0.023	0.056	0.097	0.068	-0.058
-0.145	0.682	-0.684	-0.098	0.752	-0.652	0.302	-0.075	0.068	-0.039	-0.032	0.038	0.001	0.081	0.047	-0.055
-0.145	0.682	-0.684	-0.103	0.755	-0.647	0.251	0.258	0.074	-0.035	-0.034	0.034	0.000	0.080	0.047	-0.058
-0.149	0.678	-0.672	-0.106	0.759	-0.642	0.330	0.161	0.043	-0.036	-0.042	0.040	0.004	0.084	0.034	-0.043
-0.160	0.667	-0.668	-0.107	0.763	-0.637	0.336	-0.043	0.085	-0.046	-0.057	0.039	0.016	0.095	0.029	-0.045
-0.126	0.659	-0.656	-0.111	0.768	-0.630	0.446	0.233	0.079	-0.007	-0.070	0.044	0.017	0.102	0.016	-0.034
-0.180	0.678	-0.680	-0.113	0.774	-0.623	0.474	0.068	0.080	-0.058	-0.056	0.013	0.037	0.082	0.039	-0.038
-0.110	0.674	-0.676	-0.119	0.779	-0.616	0.439	0.401	0.041	0.017	-0.065	0.009	0.031	0.086	0.035	-0.024
-0.210	0.663	-0.700	-0.121	0.784	-0.609	0.464	0.030	0.114	-0.081	-0.082	-0.021	0.069	0.097	0.058	-0.010
-0.126	0.655	-0.696	-0.127	0.789	-0.601	0.478	0.282	0.126	0.009	-0.095	-0.025	0.014	0.104	0.053	0.015
-0.114	0.705	-0.731	-0.132	0.795	-0.592	0.549	0.227	0.200	0.026	-0.050	-0.070	0.026	0.053	0.088	0.024
-0.110	0.721	-0.735	-0.141	0.803	-0.579	0.741	0.451	0.232	0.039	-0.042	-0.086	0.029	0.037	0.091	0.027
-0.130	0.740	-0.719	-0.152	0.812	-0.563	0.891	0.609	0.250	0.031	-0.032	-0.086	0.009	0.018	0.075	0.013
-0.245	0.736	-0.676	-0.160	0.821	-0.548	0.899	0.340	0.261	-0.076	-0.045	-0.058	0.107	0.021	0.031	-0.013
-0.233	0.744	-0.597	-0.168	0.829	-0.534	0.787	0.299	0.226	-0.058	-0.045	0.007	0.096	0.013	0.048	-0.034
-0.257	0.767	-0.562	-0.173	0.835	-0.522	0.686	0.181	0.198	-0.075	-0.028	0.030	0.120	0.011	0.084	-0.047
-0.230	0.813	-0.581	-0.177	0.840	-0.512	0.592	0.097	0.181	-0.044	0.013	0.000	0.094	0.057	0.065	-0.031
-0.207	0.848	-0.601	-0.180	0.845	-0.503	0.530	0.081	0.138	-0.018	0.044	-0.029	0.071	0.093	0.046	-0.010
-0.187	0.860	-0.629	-0.184	0.849	-0.495	0.440	0.206	0.117	0.005	0.051	-0.064	0.052	0.105	0.018	0.021
-0.164	0.844	-0.629	-0.187	0.852	-0.488	0.400	0.190	0.070	0.031	0.033	-0.072	0.030	0.089	0.019	0.040
-0.141	0.848	-0.613	-0.189	0.855	-0.482	0.341	0.162	0.030	0.056	0.033	-0.062	0.007	0.094	0.035	0.062
-0.164	0.837	-0.625	-0.188	0.857	-0.480	0.191	-0.153	-0.012	0.031	0.020	-0.076	0.031	0.082	0.024	0.089
-0.107	0.821	-0.625	-0.185	0.858	-0.478	0.127	-0.115	-0.057	0.087	0.004	-0.078	0.026	0.067	0.025	0.119
-0.057	0.759	-0.660	-0.182	0.859	-0.478	0.094	-0.164	-0.060	0.134	-0.059	-0.113	0.075	0.005	0.010	0.146
-0.033	0.732	-0.723	-0.180	0.860	-0.477	0.098	-0.110	-0.033	0.155	-0.087	-0.177	0.098	0.022	0.073	0.183
-0.018	0.713	-0.696	-0.179	0.861	-0.475	0.180	-0.110	0.013	0.169	-0.107	-0.152	0.113	0.041	0.045	0.201
0.028	0.740	-0.660	-0.179	0.864	-0.471	0.290	-0.043	0.069	0.215	-0.082	-0.120	0.160	0.014	0.010	0.204
-0.014	0.744	-0.656	-0.179	0.867	-0.466	0.392	-0.173	0.131	0.173	-0.081	-0.122	0.117	0.010	0.005	0.196
-0.049	0.783	-0.664	-0.180	0.870	-0.459	0.436	-0.178	0.145	0.139	-0.046	-0.136	0.081	0.028	0.013	0.188
-0.053	0.806	-0.633	-0.182	0.874	-0.451	0.502	0.005	0.134	0.137	-0.026	-0.113	0.077	0.052	0.019	0.166
-0.053	0.806	-0.633	-0.181	0.878	-0.444	0.500	-0.203	0.107	0.137	-0.030	-0.120	0.077	0.052	0.020	0.156
-0.083	0.856	-0.601	-0.181	0.881	-0.438	0.384	-0.193	0.067	0.105	0.017	-0.094	0.046	0.103	0.052	0.148
-0.057	0.871	-0.585	-0.180	0.883	-0.433	0.331	-0.190	0.059	0.131	0.030	-0.083	0.072	0.118	0.068	0.139
-0.064	0.925	-0.562	-0.179	0.885	-0.429	0.288	-0.074	0.037	0.123	0.082	-0.064	0.064	0.173	0.093	0.120
-0.080	0.922	-0.550	-0.179	0.887	-0.425	0.254	-0.026	-0.004	0.107	0.076	-0.056	0.047	0.170	0.106	0.107
-0.114	0.941	-0.514	-0.178	0.889	-0.423	0.127	-0.045	-0.004	0.071	0.095	-0.023	0.011	0.190	0.142	0.084
-0.137	0.922	-0.534	-0.178	0.889	-0.422	0.048	-0.036	0.056	0.049	0.075	-0.043	0.013	0.171	0.123	0.066
-0.160	0.887	-0.526	-0.178	0.889	-0.423	0.011	-0.084	0.032	0.026	0.041	-0.035	0.037	0.137	0.132	0.043
-0.164	0.864	-0.570	-0.179	0.888	-0.423	-0.002	0.016	0.014	0.022	0.018	-0.078	0.041	0.114	0.089	0.042
-0.214	0.840	-0.570	-0.177	0.888	-0.424	0.014	-0.227	0.008	-0.030	-0.005	-0.077	0.092	0.091	0.090	0.023
-0.130	0.852	-0.542	-0.178	0.888	-0.424	0.033	0.088	0.023	0.056	0.006	-0.050	0.009	0.103	0.118	0.019
-0.226	0.844	-0.514	-0.177	0.888	-0.425	-0.026	-0.258	0.073	-0.041	-0.001	-0.020	0.106	0.096	0.147	-0.006
-0.172	0.833	-0.499	-0.178	0.887	-0.426	-0.047	-0.019	0.034	0.013	-0.012	-0.003	0.053	0.084	0.163	-0.008
-0.264	0.860	-0.483	-0.176	0.886	-0.429	-0.130	-0.198	0.003	-0.081	0.017	0.016	0.145	0.111	0.179	-0.028
-0.191	0.833	-0.495	-0.176	0.884	-0.432	-0.140	0.021	-0.014	-0.008	-0.009	0.007	0.073	0.084	0.168	-0.022
-0.222	0.840	-0.514	-0.173	0.883	-0.436	-0.148	-0.344	-0.024	-0.042	0.000	-0.009	0.103	0.092	0.149	-0.028
-0.183	0.848	-0.534	-0.170	0.882	-0.440	-0.157	-0.246	-0.031	-0.006	0.009	-0.025	0.065	0.100	0.129	-0.007
-0.191	0.833	-0.507	-0.167	0.881	-0.443	-0.112	-0.238	-0.071	-0.018	-0.005	0.006	0.073	0.085	0.157	-0.011
-0.130	0.837	-0.483	-0.164	0.880	-0.446	-0.166	-0.070	-0.108	0.041	0.000	0.033	0.012	0.089	0.181	-0.011
-0.199	0.868	-0.507	-0.163	0.878	-0.450	-0.222	0.024	-0.085	-0.029	0.033	0.013	0.082	0.120	0.158	-0.009
-0.195	0.871	-0.507	-0.159	0.876	-0.455	-0.207	-0.315	-0.082	-0.030	0.038	0.018	0.078	0.124	0.158	-0.021
-0.153	0.860	-0.526	-0.157	0.875	-0.459	-0.208	-0.036	-0.107	0.011	0.028	0.003	0.036	0.113	0.138	-0.029
-0.237	0.891	-0.518	-0.153	0.873	-0.462	-0.148	-0.193	-0.105	-0.077	0.060	0.014	0.120	0.144	0.146	-0.036
-0.164	0.864	-0.510	-0.152	0.873	-0.465	-0.127	0.022	-0.119	-0.006	0.034	0.024	0.047	0.117	0.154	-0.039
-0.230	0.898	-0.546	-0.149	0.871	-0.468	-0.156	-0.098	-0.107	-0.074	0.070	-0.008	0.113	0.151	0.119	-0.051
-0.210	0.875	-0.562	-0.142	0.870	-0.472	-0.136	-0.455	-0.140	-0.061	0.048	-0.020	0.093	0.128	0.103	-0.035
-0.210	0.875	-0.562	-0.140	0.869	-0.474	-0.147	0.111	-0.184	-0.064	0.049	-0.018	0.094	0.128	0.103	-0.042
-0.141	0.821	-0.550	-0.138	0.868	-0.477	-0.155	-0.020	-0.127	0.003	-0.004	-0.003	0.024	0.074	0.115	-0.034
-0.191	0.821	-0.554	-0.134	0.867	-0.480	-0.117	-0.203	-0.106	-0.050	-0.003	-0.004	0.075	0.073	0.111	-0.025
-0.176	0.829	-0.574	-0.131	0.866	-0.482	-0.113	-0.178	-0.116	-0.038	0.006	-0.021	0.059	0.081	0.091	-0.017
-0.137	0.864	-0.554	-0.127	0.865	-0.485	-0.110	-0.175	-0.152	-0.003	0.041	0.001	0.021	0.116	0.111	-0.020
-0.137	0.856	-0.538	-0.123	0.865	-0.487	-0.108	-0.006	-0.192	-0.006	0.034	0.019	0.021	0.108	0.127	-0.017
-0.137	0.840	-0.550	-0.120	0.864	-0.489	-0.120	-0.067	-0.179	-0.010	0.019	0.010	0.021	0.092	0.115	-0.020
-0.157	0.825	-0.570	-0.117	0.862	-0.493	-0.204	-0.042	-0.127	-0.031	0.005	-0.006	0.041	0.077	0.095	-0.019
-0.168	0.837	-0.566	-0.113	0.860	-0.497	-0.192	-0.256	-0.115	-0.047	0.019	0.003	0.052	0.088	0.099	-0.026
-0.110	0.837	-0.554	-0.111	0.859	-0.500	-0.167	0.044	-0.147	0.009	0.020	0.018	0.005	0.088	0.111	-0.016
-0.168	0.821	-0.585	-0.106	0.857	-0.504	-0.175	-0.295	-0.131	-0.054	0.006	-0.010	0.053	0.072	0.079	-0.023
-0.068	0.825	-0.554	-0.105	0.856	-0.507	-0.170	0.143	-0.100	0.046	0.011	0.025	0.048	0.076	0.111	-0.022
-0.172	0.833	-0.570	-0.104	0.854	-0.509	-0.147	0.037	-0.074	-0.059	0.020	0.012	0.057	0.084	0.095	-0.021
-0.153	0.840	-0.585	-0.101	0.853	-0.513	-0.142	-0.263	-0.069	-0.043	0.029	-0.000	0.037	0.091	0.079	-0.018
-0.095	0.840	-0.574	-0.100	0.851	-0.516	-0.188	0.048	-0.086	0.014	0.031	0.015	0.020	0.091	0.091	-0.030
-0.137	0.860	-0.585	-0.097	0.849	-0.520	-0.201	-0.161	-0.055	-0.031	0.052	0.007	0.023	0.111	0.079	-0.021
-0.130	0.844	-0.585	-0.096	0.847	-0.523	-0.189	0.038	-0.087	-0.024	0.038	0.011	0.015	0.096	0.079	-0.018
-0.118	0.856	-0.585	-0.095	0.845	-0.527	-0.228	0.015	-0.069	-0.014	0.052	0.015	0.004	0.107	0.079	-0.030
-0.126	0.817	-0.593	-0.096	0.842	-0.531	-0.250	0.220	-0.085	-0.020	0.016	0.011	0.012	0.069	0.071	-0.025
-0.153	0.790	-0.597	-0.093	0.839	-0.536	-0.286	-0.277	-0.027	-0.051	-0.008	0.013	0.039	0.042	0.067	-0.019
-0.107	0.775	-0.593	-0.095	0.836	-0.540	-0.240	0.256	-0.080	-0.003	-0.021	0.021	0.007	0.026	0.071	-0.024
-0.091	0.759	-0.609	-0.092	0.834	-0.544	-0.187	-0.191	-0.035	0.010	-0.034	0.009	0.023	0.011	0.055	-0.022
-0.153	0.771	-0.637	-0.089	0.832	-0.547	-0.170	-0.168	-0.060	-0.055	-0.021	-0.015	0.040	0.022	0.028	-0.026
-0.103	0.802	-0.617	-0.087	0.830	-0.551	-0.185	-0.113	-0.071	-0.007	0.012	0.008	0.011	0.053	0.048	-0.037
-0.164	0.810	-0.605	-0.086	0.828	-0.554	-0.196	0.005	-0.050	-0.069	0.022	0.023	0.051	0.061	0.059	-0.051
-0.157	0.794	-0.621	-0.083	0.826	-0.557	-0.166	-0.194	-0.064	-0.064	0.008	0.011	0.044	0.046	0.044	-0.047
-0.157	0.794	-0.621	-0.083	0.824	-0.561	-0.210	0.069	-0.083	-0.065	0.011	0.014	0.044	0.046	0.043	-0.045
-0.122	0.802	-0.648	-0.081	0.821	-0.565	-0.236	-0.136	-0.061	-0.033	0.021	-0.009	0.009	0.054	0.016	-0.035
-0.080	0.786	-0.625	-0.080	0.818	-0.570	-0.293	0.051	-0.092	0.009	0.009	0.020	0.033	0.039	0.039	-0.022
-0.107	0.779	-0.648	-0.076	0.814	-0.575	-0.313	-0.181	-0.070	-0.021	0.005	0.002	0.005	0.031	0.015	-0.008
-0.068	0.755	-0.621	-0.073	0.811	-0.580	-0.259	-0.166	-0.074	0.014	-0.015	0.034	0.044	0.008	0.043	-0.007
-0.060	0.779	-0.609	-0.072	0.808	-0.584	-0.269	0.036	-0.090	0.020	0.011	0.050	0.051	0.031	0.055	-0.014
-0.091	0.779	-0.641	-0.071	0.806	-0.588	-0.208	-0.048	-0.054	-0.012	0.013	0.022	0.020	0.031	0.023	-0.007
-0.110	0.783	-0.656	-0.069	0.803	-0.592	-0.221	-0.080	-0.037	-0.032	0.020	0.010	0.001	0.035	0.007	-0.011
-0.057	0.783	-0.656	-0.068	0.800	-0.596	-0.235	-0.014	-0.067	0.020	0.023	0.014	0.055	0.035	0.007	-0.023
-0.095	0.748	-0.672	-0.069	0.797	-0.600	-0.250	0.179	-0.092	-0.018	-0.009	0.002	0.016	0.000	0.009	-0.021
-0.153	0.725	-0.708	-0.066	0.794	-0.604	-0.242	-0.267	-0.031	-0.079	-0.029	-0.029	0.042	0.023	0.044	-0.022
-0.072	0.744	-0.656	-0.066	0.791	-0.608	-0.226	0.109	-0.051	0.003	-0.007	0.026	0.039	0.003	0.006	-0.030
-0.114	0.755	-0.688	-0.066	0.788	-0.612	-0.220	-0.045	0.003	-0.040	0.007	-0.001	0.004	0.008	0.025	-0.023
-0.095	0.748	-0.656	-0.066	0.786	-0.614	-0.165	0.047	0.001	-0.020	0.001	0.033	0.016	0.001	0.006	-0.018
-0.041	0.767	-0.656	-0.067	0.785	-0.616	-0.134	0.082	-0.025	0.034	0.023	0.035	0.069	0.020	0.006	-0.017
-0.110	0.728	-0.688	-0.066	0.783	-0.618	-0.078	-0.116	-0.004	-0.037	-0.015	0.005	0.001	0.018	0.025	-0.024
-0.068	0.740	-0.668	-0.066	0.782	-0.620	-0.113	-0.004	0.010	0.006	-0.002	0.026	0.043	0.007	0.005	-0.013
-0.137	0.717	-0.656	-0.065	0.781	-0.622	-0.088	-0.105	0.054	-0.064	-0.024	0.040	0.027	0.030	0.006	-0.011
-0.030	0.740	-0.648	-0.067	0.780	-0.623	-0.065	0.083	0.032	0.045	0.000	0.049	0.081	0.007	0.014	-0.013
-0.033	0.728	-0.680	-0.066	0.779	-0.623	-0.020	-0.129	0.029	0.040	-0.011	0.018	0.077	0.018	0.017	-0.011
-0.122	0.755	-0.684	-0.068	0.778	-0.624	-0.051	0.149	0.041	-0.046	0.017	0.015	0.012	0.009	0.021	-0.003
-0.057	0.767	-0.672	-0.066	0.778	-0.625	-0.010	-0.252	0.088	0.018	0.029	0.027	0.053	0.020	0.009	-0.007
-0.107	0.752	-0.688	-0.066	0.778	-0.625	0.014	-0.100	0.045	-0.033	0.014	0.012	0.003	0.005	0.025	-0.017
-0.053	0.721	-0.656	-0.068	0.778	-0.624	0.010	0.087	0.036	0.023	-0.017	0.043	0.057	0.026	0.007	-0.011
-0.072	0.713	-0.629	-0.068	0.778	-0.624	0.020	-0.020	0.042	0.004	-0.025	0.070	0.038	0.034	0.034	-0.021
-0.068	0.740	-0.637	-0.068	0.778	-0.625	-0.016	-0.058	0.050	0.008	0.002	0.063	0.041	0.007	0.027	-0.022
-0.114	0.728	-0.672	-0.070	0.778	-0.625	-0.006	0.087	0.034	-0.037	-0.009	0.028	0.005	0.019	0.009	-0.031
-0.103	0.713	-0.652	-0.070	0.778	-0.624	0.058	-0.012	0.011	-0.025	-0.025	0.047	0.007	0.034	0.011	-0.041
-0.103	0.713	-0.652	-0.071	0.778	-0.624	0.031	0.050	0.028	-0.024	-0.025	0.046	0.007	0.034	0.011	-0.039
-0.133	0.740	-0.637	-0.071	0.779	-0.624	0.012	-0.036	0.004	-0.055	0.002	0.062	0.023	0.007	0.026	-0.039
-0.068	0.744	-0.652	-0.071	0.778	-0.624	-0.001	0.049	-0.012	0.011	0.006	0.046	0.042	0.003	0.010	-0.043
-0.110	0.728	-0.652	-0.072	0.779	-0.623	0.019	0.112	-0.056	-0.031	-0.010	0.046	0.001	0.019	0.010	-0.042
-0.133	0.717	-0.680	-0.072	0.779	-0.623	0.024	0.072	-0.068	-0.054	-0.022	0.018	0.024	0.030	0.017	-0.025
-0.099	0.725	-0.648	-0.071	0.778	-0.624	-0.040	-0.064	-0.041	-0.021	-0.014	0.050	0.010	0.022	0.015	-0.033
-0.053	0.701	-0.668	-0.072	0.778	-0.624	-0.039	0.172	-0.076	0.026	-0.036	0.031	0.056	0.044	0.004	-0.033
-0.103	0.709	-0.637	-0.074	0.778	-0.624	0.001	0.210	-0.045	-0.022	-0.028	0.063	0.006	0.036	0.028	-0.026
-0.118	0.732	-0.660	-0.074	0.777	-0.625	-0.057	0.056	-0.013	-0.037	-0.004	0.040	0.010	0.012	0.005	-0.022
-0.091	0.713	-0.664	-0.078	0.776	-0.625	-0.041	0.340	-0.021	-0.006	-0.023	0.036	0.017	0.031	0.001	-0.004
-0.107	0.682	-0.700	-0.081	0.777	-0.625	0.033	0.151	0.032	-0.019	-0.054	0.000	0.002	0.061	0.034	0.021
-0.007	0.682	-0.767	-0.085	0.777	-0.624	0.038	0.327	0.029	0.086	-0.054	-0.067	0.102	0.060	0.101	0.037
-0.049	0.701	-0.818	-0.091	0.778	-0.622	0.114	0.466	0.020	0.049	-0.036	-0.121	0.060	0.041	0.152	0.024
-0.091	0.759	-0.755	-0.098	0.779	-0.620	0.086	0.566	-0.025	0.014	0.021	-0.060	0.019	0.018	0.088	0.014
-0.183	0.759	-0.652	-0.101	0.779	-0.619	0.053	0.298	-0.005	-0.075	0.021	0.042	0.073	0.018	0.014	-0.013
-0.160	0.767	-0.621	-0.105	0.779	-0.618	0.017	0.331	-0.014	-0.048	0.028	0.072	0.049	0.025	0.046	-0.027
-0.126	0.771	-0.625	-0.110	0.779	-0.617	0.000	0.477	-0.056	-0.008	0.032	0.067	0.013	0.029	0.042	-0.028
-0.103	0.775	-0.680	-0.113	0.779	-0.617	-0.040	0.252	-0.040	0.017	0.036	0.012	0.011	0.033	0.013	-0.007
-0.087	0.790	-0.684	-0.116	0.778	-0.618	-0.090	0.289	-0.047	0.036	0.052	0.009	0.027	0.048	0.017	0.019
-0.110	0.794	-0.719	-0.117	0.776	-0.619	-0.117	0.188	-0.033	0.014	0.058	-0.025	0.004	0.052	0.053	0.027
-0.080	0.771	-0.747	-0.119	0.774	-0.622	-0.155	0.119	-0.015	0.046	0.036	-0.050	0.036	0.029	0.080	0.046
-0.141	0.755	-0.782	-0.118	0.772	-0.625	-0.195	0.063	-0.059	-0.015	0.023	-0.083	0.025	0.014	0.116	0.060
-0.041	0.740	-0.802	-0.114	0.768	-0.630	-0.278	-0.251	-0.049	0.080	0.011	-0.097	0.075	0.001	0.135	0.094
-0.053	0.713	-0.822	-0.111	0.763	-0.636	-0.363	-0.047	-0.130	0.066	-0.011	-0.111	0.064	0.028	0.154	0.120
0.067	0.690	-0.802	-0.107	0.759	-0.642	-0.342	-0.135	-0.125	0.181	-0.030	-0.085	0.184	0.050	0.134	0.155
0.067	0.616	-0.798	-0.103	0.756	-0.647	-0.264	-0.110	-0.128	0.177	-0.100	-0.077	0.184	0.123	0.129	0.162
0.067	0.616	-0.798	-0.104	0.752	-0.650	-0.241	0.230	-0.108	0.178	-0.097	-0.073	0.184	0.122	0.128	0.169
0.001	0.628	-0.838	-0.103	0.750	-0.653	-0.145	-0.038	-0.043	0.111	-0.083	-0.110	0.119	0.110	0.167	0.161
0.001	0.659	-0.838	-0.101	0.749	-0.655	-0.088	-0.095	-0.014	0.109	-0.051	-0.108	0.118	0.079	0.166	0.159
0.032	0.686	-0.802	-0.099	0.749	-0.655	0.019	-0.064	-0.045	0.138	-0.024	-0.072	0.148	0.052	0.130	0.140
0.059	0.721	-0.814	-0.100	0.750	-0.654	0.073	0.244	-0.091	0.167	0.010	-0.086	0.175	0.016	0.141	0.121
-0.030	0.721	-0.786	-0.100	0.749	-0.654	-0.014	0.148	-0.130	0.078	0.010	-0.058	0.086	0.016	0.112	0.107
-0.068	0.748	-0.759	-0.098	0.749	-0.656	-0.061	-0.040	-0.090	0.038	0.037	-0.030	0.046	0.012	0.083	0.085
-0.045	0.752	-0.755	-0.098	0.748	-0.657	-0.084	0.060	-0.081	0.061	0.042	-0.025	0.069	0.017	0.078	0.055
-0.072	0.748	-0.767	-0.097	0.746	-0.658	-0.098	0.030	-0.090	0.033	0.039	-0.035	0.041	0.013	0.089	0.027
-0.080	0.709	-0.759	-0.096	0.745	-0.660	-0.073	0.122	-0.118	0.026	0.001	-0.026	0.032	0.025	0.080	0.020
-0.172	0.713	-0.782	-0.095	0.744	-0.661	-0.107	-0.025	-0.062	-0.068	0.007	-0.048	0.060	0.021	0.103	0.005
-0.087	0.698	-0.719	-0.093	0.744	-0.662	0.002	-0.082	-0.091	0.015	-0.009	0.015	0.024	0.036	0.039	-0.002
-0.114	0.690	-0.735	-0.091	0.744	-0.662	0.011	-0.022	-0.105	-0.014	-0.017	-0.001	0.003	0.044	0.054	-0.017
-0.087	0.713	-0.727	-0.088	0.744	-0.663	-0.026	-0.130	-0.072	0.010	0.006	0.008	0.023	0.020	0.046	-0.014
-0.141	0.667	-0.719	-0.090	0.744	-0.662	0.045	0.270	-0.113	-0.041	-0.041	0.014	0.031	0.067	0.037	-0.027
-0.118	0.709	-0.696	-0.088	0.745	-0.661	0.069	-0.111	-0.086	-0.021	0.001	0.037	0.008	0.024	0.013	-0.026
-0.149	0.713	-0.719	-0.083	0.746	-0.661	0.038	-0.224	-0.108	-0.056	0.004	0.013	0.039	0.019	0.036	-0.034
-0.095	0.748	-0.723	-0.080	0.745	-0.662	-0.072	-0.119	-0.107	-0.005	0.040	0.010	0.015	0.016	0.039	-0.030
-0.114	0.759	-0.700	-0.080	0.745	-0.663	-0.039	0.099	-0.119	-0.024	0.052	0.034	0.005	0.028	0.015	-0.030
-0.110	0.736	-0.739	-0.077	0.744	-0.664	-0.044	-0.069	-0.115	-0.023	0.029	-0.004	0.001	0.005	0.054	-0.020
-0.107	0.725	-0.700	-0.076	0.743	-0.665	-0.074	0.032	-0.127	-0.020	0.019	0.036	0.002	0.006	0.014	-0.025
-0.087	0.725	-0.719	-0.074	0.742	-0.667	-0.129	0.021	-0.145	-0.003	0.020	0.018	0.022	0.007	0.034	-0.030
-0.118	0.705	-0.739	-0.073	0.739	-0.669	-0.166	0.066	-0.146	-0.035	0.003	0.001	0.009	0.026	0.053	-0.024
-0.141	0.705	-0.731	-0.073	0.736	-0.673	-0.265	0.096	-0.119	-0.058	0.007	0.013	0.032	0.026	0.045	-0.029
-0.053	0.701	-0.700	-0.068	0.733	-0.677	-0.216	-0.247	-0.071	0.026	0.006	0.048	0.057	0.029	0.013	-0.041
-0.122	0.701	-0.719	-0.064	0.731	-0.679	-0.159	-0.211	-0.094	-0.047	0.008	0.030	0.012	0.029	0.033	-0.024
-0.133	0.694	-0.715	-0.063	0.729	-0.682	-0.160	0.015	-0.073	-0.060	0.002	0.037	0.024	0.037	0.029	-0.025
-0.010	0.670	-0.719	-0.065	0.727	-0.683	-0.100	0.210	-0.081	0.065	-0.020	0.034	0.099	0.060	0.032	-0.027
-0.122	0.674	-0.715	-0.063	0.726	-0.685	-0.127	-0.112	-0.056	-0.049	-0.014	0.039	0.012	0.056	0.028	-0.021
-0.068	0.705	-0.723	-0.065	0.724	-0.687	-0.140	0.257	-0.076	0.007	0.019	0.033	0.042	0.025	0.036	-0.018
-0.095	0.694	-0.739	-0.065	0.722	-0.689	-0.121	0.070	-0.064	-0.019	0.009	0.019	0.015	0.036	0.051	-0.029
-0.126	0.701	-0.739	-0.066	0.720	-0.691	-0.157	0.084	-0.072	-0.050	0.019	0.021	0.016	0.028	0.051	-0.025
-0.072	0.678	-0.731	-0.065	0.716	-0.695	-0.283	0.013	-0.081	0.003	-0.001	0.033	0.038	0.052	0.043	-0.029
-0.110	0.674	-0.759	-0.064	0.711	-0.700	-0.324	-0.031	-0.050	-0.036	0.000	0.010	0.000	0.055	0.070	-0.019
-0.095	0.651	-0.767	-0.061	0.707	-0.704	-0.272	-0.194	-0.035	-0.024	-0.019	0.006	0.016	0.078	0.078	-0.018
-0.022	0.643	-0.708	-0.062	0.704	-0.707	-0.199	0.183	-0.090	0.051	-0.024	0.068	0.089	0.085	0.019	-0.017
-0.095	0.601	-0.708	-0.059	0.702	-0.710	-0.168	-0.173	-0.042	-0.025	-0.064	0.071	0.016	0.127	0.018	-0.010
-0.053	0.609	-0.731	-0.058	0.700	-0.712	-0.122	0.007	-0.051	0.017	-0.055	0.049	0.058	0.119	0.042	-0.008
-0.060	0.647	-0.755	-0.059	0.699	-0.713	-0.102	0.149	-0.081	0.010	-0.015	0.026	0.051	0.080	0.065	-0.021
-0.076	0.663	-0.747	-0.060	0.697	-0.715	-0.121	0.115	-0.044	-0.005	0.002	0.036	0.035	0.064	0.057	-0.012
-0.095	0.690	-0.723	-0.063	0.696	-0.716	-0.090	0.217	-0.054	-0.021	0.030	0.060	0.015	0.037	0.033	-0.008
-0.060	0.659	-0.747	-0.062	0.695	-0.716	-0.036	-0.015	-0.043	0.013	0.000	0.037	0.051	0.068	0.056	-0.026
-0.049	0.674	-0.747	-0.067	0.694	-0.716	-0.049	0.427	-0.110	0.029	0.016	0.037	0.062	0.052	0.056	-0.024
-0.157	0.632	-0.751	-0.064	0.694	-0.718	-0.053	-0.184	-0.028	-0.081	-0.026	0.034	0.046	0.094	0.060	-0.020
-0.064	0.616	-0.727	-0.065	0.694	-0.717	0.010	0.140	-0.044	0.012	-0.042	0.058	0.046	0.109	0.036	-0.024
-0.087	0.628	-0.751	-0.067	0.693	-0.717	-0.005	0.173	-0.055	-0.009	-0.030	0.034	0.023	0.097	0.059	-0.036
-0.080	0.601	-0.715	-0.069	0.693	-0.717	-0.008	0.159	-0.047	0.001	-0.057	0.069	0.030	0.124	0.023	-0.026
-0.107	0.616	-0.711	-0.073	0.693	-0.717	0.012	0.286	-0.013	-0.022	-0.042	0.073	0.003	0.108	0.019	-0.026
-0.099	0.609	-0.704	-0.076	0.694	-0.716	0.068	0.188	0.010	-0.012	-0.051	0.080	0.011	0.116	0.011	-0.031
-0.083	0.636	-0.747	-0.077	0.695	-0.714	0.098	0.085	-0.020	0.005	-0.025	0.035	0.026	0.089	0.055	-0.032
-0.114	0.647	-0.727	-0.077	0.697	-0.713	0.107	0.047	-0.031	-0.026	-0.015	0.053	0.005	0.077	0.035	-0.024
-0.103	0.643	-0.719	-0.079	0.698	-0.711	0.098	0.176	-0.062	-0.012	-0.020	0.059	0.007	0.080	0.027	-0.025
-0.080	0.647	-0.735	-0.079	0.700	-0.710	0.120	0.074	-0.066	0.011	-0.018	0.041	0.030	0.076	0.042	-0.031
-0.110	0.647	-0.704	-0.081	0.701	-0.708	0.094	0.180	-0.054	-0.018	-0.019	0.071	0.001	0.076	0.011	-0.026
-0.110	0.647	-0.704	-0.081	0.703	-0.707	0.084	0.038	-0.053	-0.018	-0.021	0.070	0.000	0.075	0.011	-0.024
-0.095	0.643	-0.735	-0.081	0.704	-0.706	0.073	0.083	-0.062	-0.002	-0.026	0.037	0.015	0.079	0.042	-0.027
-0.095	0.643	-0.704	-0.082	0.705	-0.705	0.088	0.104	-0.047	-0.001	-0.027	0.067	0.015	0.079	0.011	-0.025
-0.083	0.620	-0.680	-0.085	0.706	-0.703	0.123	0.263	-0.058	0.013	-0.052	0.088	0.027	0.102	0.013	-0.023
-0.110	0.647	-0.715	-0.086	0.708	-0.701	0.116	0.139	-0.029	-0.012	-0.027	0.051	0.000	0.075	0.023	-0.024
-0.110	0.651	-0.704	-0.088	0.710	-0.699	0.140	0.094	0.011	-0.011	-0.025	0.060	0.000	0.071	0.011	-0.032
-0.107	0.624	-0.704	-0.091	0.712	-0.696	0.161	0.211	-0.017	-0.004	-0.053	0.057	0.005	0.098	0.011	-0.032
-0.160	0.632	-0.739	-0.091	0.714	-0.694	0.185	0.064	-0.041	-0.058	-0.047	0.019	0.049	0.090	0.047	-0.032
-0.103	0.667	-0.684	-0.094	0.717	-0.690	0.216	0.213	-0.019	0.003	-0.015	0.071	0.009	0.055	0.008	-0.035
-0.122	0.667	-0.708	-0.097	0.721	-0.686	0.246	0.233	-0.011	-0.012	-0.018	0.044	0.011	0.055	0.015	-0.037
-0.145	0.682	-0.704	-0.098	0.724	-0.683	0.237	0.119	-0.020	-0.033	-0.005	0.045	0.034	0.039	0.011	-0.025
-0.130	0.655	-0.688	-0.101	0.727	-0.679	0.257	0.197	-0.018	-0.016	-0.036	0.057	0.018	0.066	0.004	-0.025
-0.107	0.674	-0.711	-0.103	0.730	-0.675	0.227	0.133	-0.011	0.009	-0.020	0.029	0.005	0.046	0.019	-0.035
-0.130	0.682	-0.704	-0.106	0.733	-0.672	0.217	0.307	-0.031	-0.010	-0.016	0.033	0.018	0.038	0.012	-0.026
-0.183	0.678	-0.692	-0.107	0.736	-0.668	0.242	0.003	0.043	-0.064	-0.023	0.041	0.072	0.042	0.000	-0.016
-0.110	0.667	-0.688	-0.109	0.740	-0.664	0.269	0.118	0.006	0.010	-0.039	0.041	0.002	0.054	0.004	-0.019
-0.083	0.667	-0.660	-0.113	0.743	-0.660	0.234	0.268	0.029	0.041	-0.042	0.064	0.029	0.054	0.032	-0.017
-0.130	0.670	-0.688	-0.117	0.746	-0.656	0.244	0.359	-0.025	-0.001	-0.041	0.032	0.017	0.050	0.004	-0.011
-0.145	0.690	-0.719	-0.119	0.748	-0.653	0.205	0.074	0.028	-0.016	-0.023	-0.003	0.032	0.030	0.028	-0.023
-0.168	0.713	-0.704	-0.118	0.750	-0.650	0.190	-0.141	0.046	-0.040	-0.001	0.011	0.055	0.007	0.012	-0.032
-0.195	0.725	-0.704	-0.118	0.752	-0.648	0.177	-0.032	0.026	-0.066	0.009	0.009	0.082	0.005	0.012	-0.037
-0.153	0.713	-0.676	-0.120	0.756	-0.644	0.252	0.212	-0.032	-0.021	-0.005	0.033	0.039	0.007	0.016	-0.043
-0.168	0.686	-0.692	-0.122	0.758	-0.641	0.173	0.101	0.030	-0.034	-0.035	0.014	0.055	0.034	0.001	-0.045
-0.168	0.717	-0.664	-0.123	0.760	-0.638	0.186	0.023	0.006	-0.034	-0.006	0.039	0.055	0.003	0.029	-0.041
-0.183	0.678	-0.676	-0.124	0.762	-0.636	0.170	0.069	-0.011	-0.049	-0.047	0.024	0.070	0.041	0.018	-0.042
-0.168	0.694	-0.668	-0.125	0.764	-0.633	0.191	0.104	0.012	-0.032	-0.034	0.029	0.054	0.026	0.026	-0.040
-0.168	0.694	-0.668	-0.126	0.767	-0.629	0.230	0.017	0.032	-0.032	-0.036	0.025	0.054	0.026	0.025	-0.034
-0.160	0.736	-0.668	-0.129	0.770	-0.625	0.236	0.251	0.004	-0.022	0.004	0.021	0.045	0.016	0.025	-0.025
-0.160	0.717	-0.696	-0.132	0.773	-0.621	0.267	0.133	0.028	-0.020	-0.018	-0.011	0.045	0.004	0.003	-0.028
-0.149	0.725	-0.672	-0.135	0.776	-0.617	0.251	0.283	-0.004	-0.005	-0.013	0.008	0.033	0.003	0.020	-0.024
-0.214	0.698	-0.708	-0.137	0.778	-0.613	0.251	0.124	0.006	-0.069	-0.043	-0.031	0.099	0.025	0.015	-0.025
-0.176	0.698	-0.711	-0.138	0.781	-0.609	0.195	0.147	-0.035	-0.030	-0.045	-0.038	0.059	0.025	0.020	-0.028
-0.203	0.721	-0.723	-0.140	0.782	-0.607	0.139	0.160	-0.009	-0.055	-0.023	-0.052	0.086	0.003	0.032	-0.024
-0.203	0.717	-0.715	-0.141	0.784	-0.604	0.188	0.046	0.004	-0.054	-0.029	-0.047	0.086	0.007	0.024	-0.010
-0.145	0.752	-0.692	-0.144	0.787	-0.600	0.222	0.258	-0.025	0.007	0.003	-0.027	0.029	0.028	0.000	-0.004
-0.168	0.775	-0.743	-0.147	0.789	-0.597	0.176	0.268	0.024	-0.013	0.024	-0.082	0.053	0.051	0.051	-0.004
-0.164	0.752	-0.708	-0.152	0.791	-0.592	0.265	0.379	0.007	-0.004	-0.003	-0.052	0.050	0.028	0.015	-0.005
-0.210	0.752	-0.688	-0.155	0.795	-0.586	0.363	0.166	0.059	-0.047	-0.006	-0.038	0.097	0.028	0.004	-0.019
-0.203	0.771	-0.625	-0.158	0.800	-0.579	0.399	0.185	0.041	-0.037	0.009	0.017	0.090	0.048	0.068	-0.029
-0.207	0.783	-0.581	-0.162	0.804	-0.572	0.379	0.230	0.076	-0.037	0.016	0.054	0.094	0.060	0.111	-0.026
-0.203	0.786	-0.601	-0.165	0.807	-0.567	0.343	0.101	0.108	-0.030	0.017	0.028	0.091	0.064	0.091	-0.009
-0.145	0.810	-0.629	-0.169	0.811	-0.561	0.329	0.222	0.101	0.031	0.037	-0.006	0.034	0.087	0.063	-0.001
-0.133	0.817	-0.652	-0.173	0.813	-0.556	0.263	0.254	0.090	0.047	0.042	-0.035	0.022	0.095	0.039	0.020
-0.214	0.810	-0.704	-0.176	0.813	-0.555	0.071	0.094	0.094	-0.031	0.034	-0.088	0.103	0.086	0.013	0.036
-0.157	0.802	-0.700	-0.176	0.813	-0.554	0.048	-0.023	0.056	0.027	0.027	-0.084	0.045	0.078	0.010	0.043
-0.168	0.794	-0.692	-0.177	0.813	-0.555	-0.016	-0.045	0.037	0.015	0.019	-0.076	0.056	0.069	0.003	0.049
-0.137	0.783	-0.688	-0.175	0.813	-0.555	0.029	-0.147	-0.011	0.044	0.008	-0.072	0.024	0.056	0.000	0.070
-0.110	0.783	-0.688	-0.172	0.813	-0.556	-0.008	-0.117	-0.055	0.069	0.008	-0.071	0.003	0.054	0.001	0.086
-0.091	0.779	-0.696	-0.170	0.813	-0.557	-0.034	-0.025	-0.122	0.085	0.004	-0.079	0.022	0.049	0.010	0.099
-0.064	0.759	-0.723	-0.166	0.812	-0.559	-0.056	-0.133	-0.120	0.109	-0.015	-0.105	0.050	0.029	0.039	0.118
-0.099	0.740	-0.735	-0.162	0.812	-0.561	-0.035	-0.186	-0.103	0.070	-0.034	-0.115	0.016	0.009	0.052	0.131
-0.026	0.736	-0.711	-0.161	0.811	-0.562	-0.073	0.025	-0.065	0.142	-0.037	-0.090	0.090	0.005	0.029	0.133
-0.030	0.732	-0.704	-0.160	0.810	-0.564	-0.081	0.044	-0.042	0.137	-0.040	-0.081	0.086	0.000	0.022	0.127
-0.083	0.698	-0.727	-0.158	0.811	-0.563	0.083	-0.095	-0.032	0.082	-0.076	-0.105	0.033	0.035	0.047	0.132
-0.083	0.698	-0.727	-0.157	0.812	-0.562	0.122	-0.087	-0.039	0.080	-0.077	-0.107	0.033	0.035	0.048	0.107
-0.037	0.775	-0.648	-0.155	0.814	-0.560	0.115	0.039	-0.093	0.124	-0.001	-0.030	0.079	0.041	0.030	0.098
-0.137	0.790	-0.668	-0.154	0.815	-0.558	0.133	-0.005	-0.079	0.023	0.012	-0.052	0.021	0.056	0.009	0.083
-0.076	0.821	-0.708	-0.154	0.817	-0.556	0.163	0.137	-0.073	0.084	0.041	-0.095	0.041	0.086	0.031	0.085
-0.145	0.829	-0.672	-0.152	0.819	-0.554	0.142	-0.065	-0.061	0.013	0.047	-0.062	0.028	0.093	0.003	0.064
-0.041	0.821	-0.644	-0.153	0.820	-0.552	0.088	0.289	-0.134	0.117	0.038	-0.037	0.076	0.085	0.030	0.070
-0.160	0.821	-0.672	-0.150	0.821	-0.551	0.084	-0.120	-0.100	-0.005	0.037	-0.065	0.043	0.084	0.001	0.045
-0.091	0.806	-0.641	-0.150	0.822	-0.549	0.094	0.206	-0.130	0.065	0.020	-0.036	0.027	0.068	0.032	0.042
-0.191	0.794	-0.652	-0.147	0.823	-0.548	0.080	-0.119	-0.099	-0.038	0.007	-0.049	0.073	0.056	0.020	0.028
-0.133	0.790	-0.613	-0.143	0.824	-0.547	0.093	-0.186	-0.088	0.016	0.002	-0.011	0.015	0.052	0.058	0.003
-0.110	0.802	-0.633	-0.145	0.826	-0.545	0.109	0.390	-0.115	0.042	0.012	-0.034	0.008	0.063	0.038	-0.006
-0.283	0.813	-0.644	-0.143	0.827	-0.543	0.128	-0.148	-0.075	-0.134	0.023	-0.048	0.165	0.074	0.025	-0.014
-0.126	0.821	-0.621	-0.141	0.828	-0.542	0.089	-0.006	-0.111	0.022	0.029	-0.026	0.007	0.081	0.048	-0.015
-0.218	0.837	-0.613	-0.139	0.829	-0.542	0.019	-0.063	-0.095	-0.072	0.044	-0.019	0.099	0.096	0.055	-0.033
-0.130	0.813	-0.597	-0.136	0.829	-0.542	0.027	-0.067	-0.115	0.014	0.021	-0.003	0.010	0.072	0.070	-0.017
-0.195	0.825	-0.613	-0.136	0.829	-0.543	-0.086	0.089	-0.117	-0.052	0.033	-0.018	0.076	0.084	0.054	-0.030
-0.176	0.806	-0.609	-0.133	0.827	-0.546	-0.154	-0.095	-0.098	-0.035	0.015	-0.012	0.056	0.064	0.057	-0.023
-0.168	0.840	-0.574	-0.130	0.826	-0.549	-0.153	-0.139	-0.082	-0.030	0.052	0.026	0.049	0.098	0.092	-0.027
-0.168	0.817	-0.609	-0.130	0.824	-0.551	-0.160	0.182	-0.121	-0.029	0.030	-0.007	0.049	0.074	0.056	-0.031
-0.141	0.825	-0.613	-0.125	0.822	-0.555	-0.162	-0.334	-0.095	-0.008	0.040	-0.008	0.021	0.081	0.052	-0.028
-0.199	0.813	-0.617	-0.123	0.820	-0.559	-0.210	-0.015	-0.145	-0.067	0.031	-0.009	0.079	0.069	0.047	-0.026
-0.133	0.798	-0.589	-0.118	0.818	-0.564	-0.258	-0.257	-0.099	-0.006	0.018	0.024	0.013	0.053	0.074	-0.016
-0.157	0.794	-0.609	-0.119	0.815	-0.567	-0.268	0.224	-0.124	-0.028	0.017	0.008	0.036	0.049	0.054	-0.036
-0.091	0.783	-0.613	-0.111	0.812	-0.573	-0.269	-0.573	-0.071	0.029	0.009	0.010	0.029	0.037	0.049	-0.032
-0.241	0.806	-0.648	-0.111	0.808	-0.579	-0.379	0.169	-0.154	-0.121	0.036	-0.020	0.120	0.059	0.013	-0.038
-0.153	0.767	-0.617	-0.110	0.803	-0.585	-0.378	0.080	-0.137	-0.033	0.002	0.017	0.032	0.020	0.044	-0.043
-0.153	0.767	-0.617	-0.106	0.800	-0.591	-0.315	-0.196	-0.106	-0.037	0.005	0.023	0.032	0.020	0.043	-0.049
-0.168	0.701	-0.633	-0.102	0.797	-0.596	-0.275	-0.255	-0.096	-0.057	-0.057	0.012	0.047	0.047	0.027	-0.023
-0.110	0.752	-0.633	-0.100	0.794	-0.600	-0.264	0.013	-0.107	-0.000	-0.004	0.017	0.011	0.003	0.027	-0.033
-0.083	0.767	-0.656	-0.100	0.791	-0.604	-0.248	0.158	-0.112	0.027	0.014	-0.003	0.038	0.017	0.002	-0.018
-0.210	0.779	-0.676	-0.096	0.788	-0.608	-0.219	-0.240	-0.092	-0.104	0.028	-0.018	0.088	0.028	0.018	-0.005
-0.057	0.783	-0.633	-0.096	0.785	-0.611	-0.236	0.157	-0.138	0.050	0.034	0.029	0.066	0.032	0.025	-0.026
-0.110	0.771	-0.692	-0.098	0.783	-0.614	-0.228	0.350	-0.108	-0.001	0.025	-0.027	0.012	0.020	0.035	-0.021
-0.233	0.728	-0.700	-0.090	0.780	-0.620	-0.232	-0.697	-0.015	-0.132	-0.014	-0.029	0.111	0.023	0.043	-0.007
-0.037	0.717	-0.652	-0.087	0.777	-0.623	-0.191	-0.070	-0.102	0.062	-0.023	0.021	0.085	0.035	0.004	-0.006
-0.107	0.694	-0.652	-0.085	0.775	-0.627	-0.224	-0.110	-0.046	-0.010	-0.043	0.025	0.016	0.059	0.003	-0.012
-0.053	0.713	-0.688	-0.085	0.772	-0.630	-0.205	0.047	-0.048	0.044	-0.022	-0.007	0.070	0.040	0.033	0.017
-0.114	0.728	-0.664	-0.083	0.772	-0.631	-0.026	-0.071	-0.118	-0.020	-0.006	0.018	0.008	0.025	0.010	-0.005
-0.045	0.736	-0.648	-0.083	0.771	-0.632	-0.084	0.174	-0.124	0.049	0.002	0.035	0.078	0.018	0.006	-0.001
-0.145	0.744	-0.660	-0.082	0.769	-0.633	-0.105	-0.017	-0.071	-0.053	0.011	0.026	0.022	0.011	0.006	-0.021
-0.076	0.748	-0.652	-0.081	0.768	-0.635	-0.097	0.068	-0.101	0.015	0.015	0.035	0.047	0.007	0.001	-0.014
-0.153	0.752	-0.684	-0.082	0.767	-0.636	-0.110	0.166	-0.074	-0.061	0.021	0.006	0.029	0.004	0.031	-0.025
-0.068	0.717	-0.664	-0.079	0.766	-0.638	-0.054	-0.238	-0.011	0.019	-0.013	0.027	0.055	0.039	0.011	-0.023
-0.087	0.709	-0.629	-0.081	0.766	-0.638	-0.010	0.139	0.004	0.001	-0.020	0.063	0.036	0.047	0.024	-0.024
-0.133	0.694	-0.668	-0.082	0.766	-0.637	0.014	0.121	-0.023	-0.044	-0.036	0.024	0.010	0.063	0.016	-0.018
-0.072	0.713	-0.637	-0.085	0.766	-0.637	0.028	0.173	0.017	0.019	-0.016	0.055	0.052	0.044	0.015	-0.034
-0.114	0.717	-0.668	-0.086	0.766	-0.637	-0.007	0.085	0.006	-0.023	-0.012	0.024	0.009	0.040	0.016	-0.039
-0.157	0.705	-0.656	-0.087	0.766	-0.637	0.007	0.071	0.029	-0.064	-0.024	0.036	0.033	0.052	0.005	-0.031
-0.130	0.694	-0.660	-0.089	0.766	-0.637	0.018	0.085	0.023	-0.036	-0.035	0.032	0.006	0.064	0.009	-0.044
-0.095	0.744	-0.668	-0.086	0.767	-0.636	0.073	-0.199	-0.007	-0.004	0.014	0.024	0.029	0.014	0.017	-0.042
-0.149	0.701	-0.660	-0.088	0.768	-0.635	0.062	0.072	0.006	-0.057	-0.029	0.031	0.025	0.057	0.009	-0.042
-0.099	0.740	-0.644	-0.087	0.769	-0.633	0.118	-0.080	0.010	-0.008	0.008	0.045	0.026	0.019	0.007	-0.035
-0.168	0.728	-0.692	-0.084	0.770	-0.632	0.090	-0.216	0.011	-0.080	-0.004	-0.004	0.044	0.031	0.041	-0.039
-0.087	0.713	-0.656	-0.085	0.770	-0.632	0.046	0.058	0.002	0.002	-0.020	0.031	0.037	0.047	0.006	-0.024
-0.107	0.713	-0.648	-0.085	0.771	-0.631	0.051	-0.026	-0.022	-0.018	-0.021	0.038	0.018	0.047	0.002	-0.034
-0.060	0.694	-0.641	-0.086	0.771	-0.631	0.026	0.151	-0.037	0.029	-0.040	0.045	0.064	0.067	0.010	-0.025
-0.153	0.678	-0.648	-0.085	0.771	-0.631	0.007	-0.096	0.008	-0.064	-0.056	0.038	0.028	0.082	0.001	-0.029
-0.107	0.686	-0.652	-0.086	0.771	-0.631	0.026	0.043	0.017	-0.017	-0.048	0.033	0.018	0.075	0.003	-0.024
-0.114	0.701	-0.660	-0.086	0.773	-0.629	0.106	-0.043	0.014	-0.024	-0.034	0.024	0.010	0.059	0.010	-0.027
-0.083	0.709	-0.656	-0.086	0.774	-0.627	0.133	0.037	0.019	0.007	-0.028	0.026	0.041	0.052	0.007	-0.020
-0.083	0.701	-0.644	-0.087	0.776	-0.625	0.162	0.039	0.035	0.008	-0.037	0.035	0.041	0.060	0.005	-0.020
-0.126	0.713	-0.652	-0.090	0.778	-0.622	0.186	0.093	0.052	-0.032	-0.028	0.025	0.001	0.048	0.003	-0.024
-0.118	0.709	-0.660	-0.093	0.780	-0.618	0.208	0.160	0.079	-0.021	-0.034	0.013	0.007	0.052	0.011	-0.021
-0.149	0.717	-0.648	-0.095	0.782	-0.615	0.200	0.018	0.116	-0.049	-0.028	0.022	0.024	0.045	0.001	-0.027
-0.080	0.713	-0.633	-0.099	0.786	-0.610	0.346	0.237	0.094	0.024	-0.036	0.032	0.045	0.049	0.016	-0.027
-0.149	0.705	-0.668	-0.103	0.790	-0.604	0.360	0.175	0.094	-0.041	-0.048	-0.009	0.024	0.056	0.020	-0.029
-0.160	0.717	-0.684	-0.108	0.794	-0.599	0.316	0.212	0.109	-0.048	-0.040	-0.030	0.036	0.045	0.036	-0.008
-0.164	0.725	-0.684	-0.111	0.797	-0.594	0.296	0.158	0.117	-0.048	-0.035	-0.035	0.040	0.037	0.036	0.011
-0.083	0.694	-0.688	-0.116	0.800	-0.588	0.336	0.297	0.100	0.038	-0.069	-0.045	0.041	0.068	0.040	0.031
-0.060	0.698	-0.771	-0.125	0.805	-0.580	0.415	0.671	0.071	0.070	-0.070	-0.135	0.064	0.064	0.123	0.029
-0.133	0.736	-0.814	-0.131	0.810	-0.572	0.488	0.363	0.113	0.002	-0.036	-0.187	0.010	0.026	0.166	0.020
-0.218	0.767	-0.700	-0.136	0.814	-0.564	0.466	0.294	0.087	-0.077	-0.010	-0.081	0.094	0.005	0.052	-0.008
-0.218	0.779	-0.574	-0.139	0.818	-0.558	0.379	0.105	0.078	-0.075	-0.002	0.039	0.094	0.016	0.074	-0.027
-0.218	0.771	-0.534	-0.142	0.822	-0.551	0.355	0.226	0.040	-0.071	-0.014	0.072	0.094	0.009	0.114	-0.033
-0.126	0.798	-0.577	-0.147	0.825	-0.546	0.298	0.367	0.016	0.025	0.010	0.023	0.002	0.035	0.071	-0.014
-0.130	0.821	-0.633	-0.151	0.828	-0.540	0.265	0.356	0.038	0.026	0.031	-0.038	0.006	0.058	0.016	0.008
-0.145	0.829	-0.700	-0.153	0.830	-0.537	0.199	0.153	0.042	0.013	0.037	-0.108	0.022	0.066	0.052	0.029
-0.160	0.817	-0.688	-0.153	0.831	-0.535	0.131	-0.073	0.055	-0.002	0.024	-0.098	0.037	0.054	0.040	0.054
-0.183	0.806	-0.711	-0.153	0.831	-0.535	0.067	-0.132	0.036	-0.026	0.012	-0.121	0.060	0.042	0.065	0.074
-0.049	0.794	-0.711	-0.150	0.831	-0.535	0.054	-0.157	-0.005	0.106	0.000	-0.121	0.074	0.030	0.066	0.107
-0.049	0.794	-0.711	-0.147	0.831	-0.536	0.026	-0.245	-0.027	0.103	-0.000	-0.121	0.074	0.030	0.066	0.135
0.040	0.775	-0.708	-0.144	0.832	-0.536	0.028	-0.060	-0.093	0.189	-0.020	-0.117	0.163	0.010	0.063	0.171
0.001	0.748	-0.700	-0.139	0.832	-0.537	0.040	-0.285	-0.108	0.145	-0.047	-0.108	0.124	0.017	0.055	0.186
0.043	0.728	-0.676	-0.136	0.833	-0.536	0.050	-0.026	-0.121	0.184	-0.067	-0.085	0.166	0.037	0.032	0.194
0.047	0.713	-0.719	-0.135	0.834	-0.535	0.098	0.060	-0.085	0.187	-0.084	-0.129	0.170	0.053	0.075	0.194
-0.007	0.721	-0.751	-0.132	0.836	-0.533	0.183	-0.124	-0.047	0.131	-0.078	-0.163	0.116	0.045	0.106	0.194
0.047	0.740	-0.711	-0.131	0.839	-0.529	0.287	0.048	-0.088	0.183	-0.061	-0.128	0.169	0.026	0.067	0.172
0.009	0.771	-0.692	-0.131	0.842	-0.523	0.378	0.091	-0.031	0.145	-0.034	-0.114	0.130	0.005	0.047	0.158
-0.064	0.790	-0.637	-0.128	0.846	-0.517	0.385	-0.316	0.038	0.069	-0.019	-0.064	0.056	0.025	0.008	0.145
0.005	0.829	-0.629	-0.128	0.849	-0.512	0.313	0.078	-0.016	0.138	0.017	-0.061	0.124	0.064	0.016	0.112
-0.045	0.840	-0.644	-0.128	0.853	-0.507	0.322	0.058	-0.032	0.088	0.025	-0.083	0.074	0.075	0.000	0.104
-0.118	0.860	-0.668	-0.126	0.855	-0.503	0.257	-0.274	0.022	0.012	0.042	-0.109	0.000	0.095	0.023	0.105
-0.010	0.914	-0.609	-0.126	0.857	-0.500	0.204	0.074	-0.020	0.120	0.094	-0.054	0.107	0.149	0.036	0.086
-0.053	0.918	-0.613	-0.124	0.859	-0.496	0.243	-0.085	-0.014	0.077	0.095	-0.061	0.064	0.153	0.031	0.072
-0.091	0.860	-0.605	-0.123	0.861	-0.494	0.158	-0.068	-0.006	0.037	0.036	-0.055	0.025	0.094	0.039	0.062
-0.114	0.844	-0.621	-0.123	0.862	-0.492	0.104	0.063	-0.055	0.014	0.019	-0.073	0.002	0.078	0.022	0.050
-0.133	0.860	-0.574	-0.121	0.863	-0.490	0.144	-0.160	-0.038	-0.008	0.033	-0.027	0.017	0.093	0.069	0.033
-0.060	0.852	-0.566	-0.119	0.865	-0.488	0.149	0.002	-0.078	0.064	0.024	-0.022	0.057	0.084	0.076	0.017
-0.130	0.871	-0.581	-0.119	0.866	-0.486	0.110	0.053	-0.055	-0.006	0.042	-0.039	0.013	0.103	0.060	0.009
-0.168	0.856	-0.574	-0.118	0.866	-0.486	0.014	-0.019	-0.019	-0.044	0.026	-0.032	0.051	0.086	0.067	0.011
-0.122	0.837	-0.538	-0.118	0.866	-0.485	0.060	-0.004	-0.020	0.001	0.007	0.003	0.005	0.066	0.101	-0.011
-0.107	0.856	-0.526	-0.119	0.866	-0.486	-0.066	0.071	0.010	0.017	0.027	0.016	0.011	0.085	0.113	-0.011
-0.172	0.852	-0.550	-0.117	0.865	-0.488	-0.052	-0.170	0.005	-0.049	0.024	-0.006	0.055	0.080	0.088	-0.018
-0.118	0.833	-0.558	-0.118	0.864	-0.489	-0.087	0.002	0.010	0.005	0.005	-0.013	0.000	0.061	0.079	-0.020
-0.195	0.829	-0.550	-0.119	0.862	-0.493	-0.199	-0.040	0.059	-0.071	0.004	-0.001	0.077	0.057	0.086	-0.035
-0.122	0.825	-0.526	-0.116	0.860	-0.497	-0.185	-0.322	0.038	-0.001	0.002	0.027	0.003	0.052	0.110	-0.030
-0.191	0.821	-0.554	-0.115	0.858	-0.501	-0.188	-0.130	0.014	-0.071	-0.000	0.003	0.072	0.048	0.081	-0.043
-0.141	0.817	-0.577	-0.113	0.856	-0.505	-0.165	-0.260	0.000	-0.023	-0.002	-0.017	0.022	0.044	0.057	-0.033
-0.183	0.837	-0.577	-0.112	0.854	-0.508	-0.147	-0.177	0.028	-0.067	0.019	-0.014	0.064	0.063	0.056	-0.034
-0.130	0.848	-0.554	-0.111	0.853	-0.510	-0.142	-0.101	0.001	-0.014	0.032	0.012	0.011	0.074	0.079	-0.023
-0.130	0.829	-0.570	-0.110	0.851	-0.513	-0.164	-0.071	0.024	-0.014	0.014	-0.000	0.010	0.054	0.063	-0.029
-0.122	0.837	-0.554	-0.110	0.849	-0.517	-0.179	-0.017	-0.033	-0.007	0.023	0.018	0.003	0.061	0.078	-0.023
-0.157	0.821	-0.554	-0.110	0.848	-0.519	-0.119	-0.026	0.001	-0.042	0.009	0.020	0.037	0.046	0.077	-0.037
-0.149	0.844	-0.593	-0.111	0.846	-0.522	-0.207	0.139	-0.023	-0.033	0.035	-0.016	0.030	0.069	0.037	-0.034
-0.210	0.802	-0.589	-0.107	0.844	-0.526	-0.182	-0.380	-0.005	-0.099	-0.006	-0.008	0.091	0.026	0.040	-0.032
-0.099	0.767	-0.566	-0.103	0.841	-0.531	-0.223	-0.250	-0.055	0.009	-0.038	0.020	0.021	0.009	0.064	-0.024
-0.110	0.779	-0.597	-0.102	0.839	-0.535	-0.250	-0.068	-0.051	-0.004	-0.024	-0.007	0.009	0.002	0.031	-0.011
-0.114	0.783	-0.597	-0.100	0.836	-0.540	-0.264	-0.173	0.011	-0.009	-0.017	-0.002	0.005	0.006	0.031	-0.005
-0.057	0.825	-0.589	-0.101	0.833	-0.544	-0.252	0.152	-0.015	0.050	0.028	0.010	0.063	0.048	0.039	-0.012
-0.183	0.840	-0.633	-0.101	0.830	-0.548	-0.228	-0.032	0.007	-0.077	0.046	-0.030	0.064	0.063	0.005	-0.009
-0.141	0.810	-0.617	-0.100	0.828	-0.552	-0.178	-0.124	-0.005	-0.036	0.017	-0.011	0.021	0.032	0.011	-0.013
-0.076	0.794	-0.570	-0.099	0.826	-0.555	-0.200	-0.073	-0.032	0.027	0.004	0.040	0.044	0.017	0.057	-0.034
-0.141	0.790	-0.633	-0.101	0.823	-0.559	-0.252	0.250	-0.009	-0.035	0.003	-0.019	0.022	0.013	0.006	-0.028
-0.168	0.779	-0.605	-0.097	0.820	-0.564	-0.248	-0.513	0.085	-0.066	-0.005	0.013	0.048	0.001	0.021	-0.025
-0.126	0.786	-0.589	-0.099	0.816	-0.569	-0.301	0.087	0.056	-0.022	0.006	0.033	0.007	0.008	0.036	-0.031
-0.110	0.802	-0.601	-0.100	0.813	-0.574	-0.276	0.019	0.022	-0.006	0.025	0.026	0.009	0.023	0.024	-0.031
-0.114	0.771	-0.609	-0.099	0.810	-0.578	-0.251	-0.148	0.019	-0.011	-0.003	0.022	0.005	0.008	0.016	-0.028
-0.133	0.755	-0.648	-0.097	0.808	-0.582	-0.199	-0.201	0.035	-0.032	-0.016	-0.013	0.014	0.025	0.024	-0.022
-0.160	0.775	-0.652	-0.097	0.805	-0.586	-0.241	-0.088	0.031	-0.059	0.007	-0.013	0.041	0.006	0.028	-0.021
-0.099	0.775	-0.633	-0.094	0.802	-0.590	-0.223	-0.250	0.006	-0.001	0.009	0.011	0.021	0.006	0.009	-0.016
-0.091	0.779	-0.601	-0.094	0.799	-0.594	-0.215	0.081	-0.011	0.008	0.016	0.046	0.027	0.003	0.022	-0.020
-0.083	0.755	-0.629	-0.093	0.797	-0.597	-0.199	-0.106	-0.003	0.014	-0.005	0.021	0.036	0.026	0.006	-0.006
-0.141	0.755	-0.644	-0.092	0.794	-0.601	-0.257	-0.125	0.001	-0.044	-0.002	0.010	0.022	0.026	0.023	-0.001
-0.072	0.732	-0.648	-0.093	0.790	-0.605	-0.259	0.144	-0.059	0.025	-0.022	0.010	0.047	0.050	0.027	-0.003
-0.072	0.732	-0.648	-0.095	0.786	-0.611	-0.345	0.250	-0.053	0.028	-0.018	0.015	0.047	0.050	0.027	-0.007
-0.103	0.728	-0.629	-0.092	0.782	-0.616	-0.311	-0.128	-0.053	-0.005	-0.018	0.040	0.016	0.055	0.008	-0.006
-0.095	0.721	-0.613	-0.095	0.779	-0.620	-0.307	0.246	-0.050	0.005	-0.022	0.060	0.025	0.063	0.007	-0.026
-0.137	0.732	-0.660	-0.095	0.775	-0.625	-0.290	0.072	-0.023	-0.037	-0.006	0.017	0.018	0.052	0.041	-0.035
-0.172	0.721	-0.656	-0.093	0.773	-0.628	-0.191	-0.122	-0.035	-0.073	-0.015	0.024	0.052	0.064	0.037	-0.035
-0.118	0.752	-0.660	-0.093	0.770	-0.631	-0.196	-0.002	-0.029	-0.019	0.018	0.023	0.001	0.033	0.041	-0.042
-0.110	0.713	-0.656	-0.094	0.768	-0.633	-0.147	0.075	-0.013	-0.011	-0.019	0.029	0.010	0.072	0.037	-0.036
-0.141	0.682	-0.652	-0.093	0.767	-0.635	-0.094	-0.079	-0.005	-0.042	-0.048	0.034	0.021	0.103	0.034	-0.025
-0.091	0.678	-0.637	-0.094	0.766	-0.636	-0.031	0.102	-0.015	0.009	-0.052	0.051	0.029	0.107	0.018	-0.025
-0.118	0.732	-0.668	-0.094	0.766	-0.636	-0.052	-0.037	0.021	-0.017	0.003	0.020	0.002	0.053	0.050	-0.020
-0.118	0.705	-0.660	-0.094	0.765	-0.637	0.006	0.005	0.004	-0.017	-0.024	0.028	0.002	0.081	0.042	-0.015
-0.091	0.736	-0.672	-0.096	0.766	-0.636	0.014	0.186	-0.009	0.013	0.007	0.016	0.029	0.050	0.054	-0.026
-0.126	0.736	-0.672	-0.098	0.766	-0.636	-0.001	0.126	-0.005	-0.020	0.007	0.016	0.006	0.051	0.054	-0.022
-0.168	0.721	-0.664	-0.097	0.766	-0.636	0.015	-0.120	0.003	-0.064	-0.009	0.024	0.048	0.066	0.046	-0.018
-0.099	0.701	-0.660	-0.099	0.766	-0.635	0.038	0.176	-0.013	0.008	-0.028	0.027	0.021	0.086	0.042	-0.023
-0.107	0.694	-0.672	-0.098	0.767	-0.634	0.111	-0.113	0.018	-0.001	-0.037	0.014	0.014	0.093	0.054	-0.024
-0.137	0.721	-0.708	-0.100	0.768	-0.632	0.083	0.220	-0.046	-0.029	-0.011	-0.023	0.017	0.066	0.089	-0.015
-0.137	0.725	-0.688	-0.099	0.768	-0.632	0.032	-0.119	0.007	-0.030	-0.008	-0.004	0.017	0.062	0.070	-0.025
-0.126	0.682	-0.664	-0.098	0.769	-0.632	0.038	0.000	-0.046	-0.019	-0.051	0.020	0.006	0.105	0.046	-0.028
-0.164	0.701	-0.692	-0.098	0.769	-0.632	0.026	0.009	-0.022	-0.058	-0.032	-0.008	0.045	0.086	0.074	-0.026
-0.110	0.725	-0.644	-0.096	0.769	-0.632	0.023	-0.197	0.011	-0.006	-0.008	0.040	0.009	0.062	0.027	-0.024
-0.103	0.717	-0.648	-0.097	0.770	-0.631	0.068	0.133	-0.010	0.003	-0.017	0.035	0.017	0.070	0.031	-0.023
-0.118	0.709	-0.656	-0.099	0.770	-0.630	0.016	0.091	0.007	-0.011	-0.025	0.027	0.002	0.078	0.038	-0.021
-0.130	0.721	-0.688	-0.099	0.771	-0.629	0.083	-0.008	0.019	-0.023	-0.014	-0.005	0.009	0.067	0.070	-0.029
-0.153	0.713	-0.692	-0.100	0.772	-0.628	0.107	0.089	-0.010	-0.045	-0.023	-0.011	0.033	0.075	0.074	-0.039
-0.157	0.705	-0.637	-0.099	0.773	-0.627	0.062	-0.148	0.029	-0.050	-0.031	0.044	0.037	0.082	0.019	-0.042
-0.157	0.705	-0.637	-0.101	0.774	-0.626	0.079	0.138	-0.007	-0.049	-0.032	0.043	0.036	0.082	0.019	-0.039
-0.149	0.713	-0.688	-0.100	0.775	-0.624	0.113	-0.048	0.020	-0.041	-0.026	-0.010	0.028	0.074	0.070	-0.039
-0.107	0.709	-0.664	-0.102	0.776	-0.622	0.114	0.090	0.026	0.002	-0.031	0.012	0.014	0.078	0.046	-0.026
-0.149	0.698	-0.668	-0.102	0.778	-0.620	0.172	-0.106	0.047	-0.041	-0.044	0.006	0.028	0.090	0.050	-0.025
-0.099	0.698	-0.660	-0.103	0.781	-0.616	0.242	0.109	0.037	0.011	-0.047	0.010	0.022	0.090	0.042	-0.020
-0.168	0.690	-0.664	-0.103	0.784	-0.612	0.306	-0.111	0.058	-0.058	-0.058	0.002	0.047	0.097	0.046	-0.022
-0.118	0.736	-0.641	-0.105	0.788	-0.607	0.311	0.076	0.049	-0.007	-0.016	0.021	0.002	0.051	0.022	-0.023
-0.118	0.725	-0.637	-0.107	0.792	-0.602	0.348	0.089	0.064	-0.005	-0.031	0.019	0.002	0.062	0.018	-0.026
-0.157	0.732	-0.641	-0.110	0.795	-0.597	0.303	0.163	0.056	-0.040	-0.027	0.011	0.036	0.054	0.022	-0.022
-0.133	0.732	-0.656	-0.113	0.798	-0.592	0.288	0.125	0.092	-0.014	-0.030	-0.010	0.012	0.054	0.038	-0.024
-0.172	0.705	-0.676	-0.115	0.801	-0.588	0.281	0.037	0.061	-0.051	-0.060	-0.034	0.051	0.081	0.058	-0.022
-0.164	0.698	-0.688	-0.115	0.804	-0.584	0.267	-0.064	0.048	-0.044	-0.070	-0.049	0.043	0.088	0.071	-0.013
-0.137	0.713	-0.668	-0.117	0.807	-0.579	0.307	0.178	0.029	-0.014	-0.058	-0.035	0.017	0.072	0.050	-0.002
-0.153	0.767	-0.719	-0.121	0.810	-0.573	0.332	0.191	0.091	-0.026	-0.008	-0.091	0.033	0.018	0.101	0.005
-0.114	0.790	-0.704	-0.127	0.815	-0.565	0.463	0.454	0.058	0.019	0.011	-0.084	0.006	0.006	0.084	0.003
-0.172	0.759	-0.692	-0.131	0.821	-0.556	0.551	0.196	0.086	-0.035	-0.026	-0.081	0.052	0.024	0.072	-0.002
-0.199	0.736	-0.660	-0.135	0.826	-0.547	0.527	0.218	0.105	-0.058	-0.055	-0.059	0.078	0.047	0.041	-0.009
-0.180	0.744	-0.609	-0.140	0.832	-0.537	0.571	0.235	0.118	-0.034	-0.053	-0.017	0.059	0.038	0.010	-0.017
-0.176	0.783	-0.581	-0.143	0.837	-0.528	0.551	-0.038	0.177	-0.027	-0.019	0.001	0.055	0.001	0.038	-0.010
-0.137	0.806	-0.546	-0.148	0.842	-0.519	0.500	0.316	0.146	0.017	-0.001	0.028	0.016	0.025	0.073	-0.000
-0.122	0.817	-0.554	-0.153	0.846	-0.510	0.479	0.242	0.157	0.037	0.006	0.011	0.001	0.037	0.065	0.010
-0.168	0.833	-0.609	-0.158	0.849	-0.504	0.345	0.231	0.153	-0.004	0.019	-0.050	0.046	0.053	0.010	0.022
-0.176	0.833	-0.656	-0.162	0.852	-0.498	0.340	0.188	0.094	-0.008	0.016	-0.104	0.052	0.054	0.038	0.032
-0.183	0.798	-0.684	-0.163	0.854	-0.495	0.210	0.084	0.047	-0.014	-0.021	-0.135	0.059	0.019	0.065	0.041
-0.149	0.802	-0.660	-0.162	0.856	-0.492	0.224	-0.150	0.010	0.019	-0.019	-0.114	0.023	0.023	0.042	0.061
-0.114	0.817	-0.637	-0.160	0.857	-0.490	0.171	-0.143	-0.030	0.052	-0.005	-0.092	0.012	0.039	0.019	0.088
-0.076	0.810	-0.633	-0.157	0.859	-0.487	0.208	-0.168	-0.040	0.087	-0.015	-0.091	0.052	0.031	0.015	0.109
-0.033	0.802	-0.672	-0.155	0.861	-0.484	0.223	-0.115	-0.033	0.128	-0.025	-0.133	0.095	0.024	0.054	0.134
-0.045	0.786	-0.637	-0.152	0.863	-0.481	0.228	-0.261	-0.030	0.113	-0.042	-0.100	0.084	0.010	0.017	0.154
-0.003	0.759	-0.648	-0.150	0.866	-0.478	0.259	-0.073	-0.025	0.154	-0.072	-0.116	0.127	0.017	0.028	0.166
-0.014	0.786	-0.684	-0.149	0.868	-0.473	0.302	-0.068	-0.047	0.140	-0.047	-0.156	0.117	0.011	0.064	0.164
-0.030	0.752	-0.684	-0.147	0.871	-0.469	0.333	-0.107	-0.003	0.123	-0.085	-0.161	0.102	0.023	0.064	0.172
-0.033	0.794	-0.660	-0.144	0.874	-0.464	0.376	-0.322	0.012	0.116	-0.046	-0.142	0.099	0.021	0.040	0.166
0.009	0.802	-0.605	-0.143	0.877	-0.458	0.359	-0.053	0.008	0.158	-0.041	-0.093	0.142	0.029	0.015	0.149
-0.018	0.856	-0.593	-0.143	0.881	-0.452	0.387	-0.034	0.004	0.130	0.010	-0.087	0.115	0.084	0.027	0.134
-0.080	0.868	-0.601	-0.143	0.883	-0.446	0.316	0.037	0.002	0.069	0.019	-0.101	0.054	0.096	0.019	0.118
-0.072	0.871	-0.566	-0.143	0.886	-0.441	0.307	0.003	0.029	0.077	0.020	-0.070	0.062	0.100	0.056	0.109
-0.110	0.929	-0.605	-0.141	0.888	-0.437	0.284	-0.274	0.002	0.036	0.076	-0.113	0.025	0.158	0.017	0.098
-0.033	0.929	-0.577	-0.138	0.890	-0.435	0.204	-0.205	-0.006	0.111	0.074	-0.089	0.102	0.159	0.046	0.096
-0.060	0.929	-0.554	-0.138	0.891	-0.432	0.151	-0.006	-0.022	0.083	0.072	-0.067	0.074	0.160	0.070	0.083
-0.076	0.868	-0.550	-0.137	0.892	-0.430	0.123	0.027	-0.028	0.067	0.010	-0.065	0.059	0.098	0.075	0.072
-0.141	0.883	-0.574	-0.137	0.893	-0.429	0.065	0.025	-0.010	0.002	0.025	-0.090	0.007	0.114	0.052	0.043
-0.141	0.883	-0.514	-0.138	0.894	-0.426	0.168	0.099	-0.008	0.002	0.023	-0.034	0.007	0.115	0.112	0.023
-0.176	0.868	-0.534	-0.137	0.895	-0.424	0.160	-0.140	-0.012	-0.034	0.006	-0.056	0.042	0.101	0.093	-0.000
-0.157	0.895	-0.503	-0.137	0.896	-0.421	0.144	0.144	-0.032	-0.014	0.032	-0.027	0.024	0.128	0.126	-0.009
-0.195	0.898	-0.522	-0.137	0.897	-0.420	0.098	0.025	-0.009	-0.052	0.035	-0.049	0.063	0.131	0.108	-0.009
-0.168	0.895	-0.507	-0.136	0.898	-0.419	0.059	-0.163	0.012	-0.026	0.031	-0.033	0.035	0.126	0.125	-0.020
-0.130	0.883	-0.487	-0.134	0.897	-0.421	-0.018	-0.284	0.005	0.010	0.019	-0.012	0.005	0.115	0.145	-0.019
-0.226	0.883	-0.514	-0.135	0.897	-0.422	-0.075	0.034	0.004	-0.086	0.020	-0.038	0.091	0.116	0.118	-0.016
-0.133	0.864	-0.483	-0.131	0.896	-0.424	-0.047	-0.399	-0.005	0.003	0.001	-0.005	0.002	0.098	0.150	-0.019
-0.164	0.875	-0.499	-0.130	0.895	-0.426	-0.099	-0.128	-0.038	-0.029	0.013	-0.018	0.029	0.111	0.136	-0.033
-0.164	0.910	-0.495	-0.129	0.894	-0.430	-0.156	-0.142	0.013	-0.030	0.050	-0.011	0.030	0.146	0.141	-0.031
-0.191	0.879	-0.479	-0.127	0.893	-0.432	-0.077	-0.207	-0.007	-0.059	0.019	0.007	0.058	0.115	0.158	-0.043
-0.195	0.883	-0.499	-0.126	0.891	-0.436	-0.183	-0.219	0.023	-0.064	0.025	-0.009	0.062	0.119	0.138	-0.055
-0.195	0.883	-0.499	-0.124	0.890	-0.439	-0.198	-0.032	-0.084	-0.066	0.026	-0.005	0.062	0.118	0.139	-0.048
-0.226	0.868	-0.530	-0.121	0.887	-0.445	-0.229	-0.464	0.026	-0.100	0.013	-0.031	0.091	0.102	0.108	-0.052
-0.110	0.902	-0.495	-0.120	0.885	-0.449	-0.240	0.058	-0.043	0.015	0.050	0.008	0.025	0.137	0.145	-0.051
-0.210	0.856	-0.518	-0.118	0.884	-0.452	-0.141	-0.212	-0.024	-0.087	0.004	-0.012	0.074	0.090	0.122	-0.046
-0.195	0.860	-0.554	-0.117	0.882	-0.456	-0.197	-0.172	-0.019	-0.073	0.010	-0.044	0.058	0.093	0.088	-0.048
-0.164	0.860	-0.530	-0.117	0.880	-0.460	-0.218	0.028	-0.030	-0.042	0.012	-0.016	0.028	0.092	0.113	-0.049
-0.226	0.840	-0.558	-0.112	0.878	-0.466	-0.235	-0.480	-0.019	-0.108	-0.005	-0.038	0.090	0.071	0.086	-0.032
-0.095	0.813	-0.487	-0.110	0.876	-0.470	-0.219	-0.196	-0.038	0.020	-0.030	0.037	0.040	0.042	0.159	-0.032
-0.095	0.852	-0.503	-0.109	0.874	-0.474	-0.214	0.037	-0.070	0.019	0.010	0.025	0.038	0.079	0.144	-0.023
-0.172	0.844	-0.534	-0.105	0.871	-0.479	-0.268	-0.319	-0.036	-0.061	0.005	-0.001	0.041	0.070	0.113	-0.015
-0.087	0.856	-0.514	-0.104	0.869	-0.483	-0.195	0.012	-0.052	0.022	0.018	0.022	0.042	0.080	0.134	-0.029
-0.164	0.868	-0.554	-0.103	0.867	-0.487	-0.221	-0.194	0.030	-0.056	0.032	-0.013	0.036	0.091	0.096	-0.038
-0.191	0.864	-0.585	-0.102	0.865	-0.491	-0.182	-0.153	0.016	-0.084	0.030	-0.040	0.064	0.086	0.066	-0.025
-0.149	0.860	-0.566	-0.101	0.863	-0.496	-0.231	-0.211	0.021	-0.043	0.029	-0.016	0.024	0.082	0.086	-0.040
-0.099	0.852	-0.558	-0.101	0.860	-0.500	-0.268	-0.039	0.021	0.007	0.024	-0.003	0.023	0.073	0.094	-0.014
-0.172	0.837	-0.554	-0.100	0.857	-0.505	-0.259	-0.144	0.020	-0.067	0.011	0.005	0.053	0.057	0.097	-0.015
-0.010	0.844	-0.550	-0.100	0.854	-0.510	-0.264	0.071	-0.012	0.095	0.021	0.014	0.106	0.064	0.101	-0.016
-0.176	0.817	-0.558	-0.102	0.851	-0.515	-0.297	0.099	0.039	-0.069	-0.003	0.011	0.062	0.036	0.093	-0.022
-0.149	0.810	-0.570	-0.102	0.849	-0.519	-0.204	-0.109	0.066	-0.042	-0.008	0.003	0.038	0.028	0.081	-0.020
-0.133	0.813	-0.577	-0.101	0.847	-0.522	-0.186	-0.160	0.038	-0.027	-0.002	-0.001	0.026	0.032	0.073	-0.025
-0.157	0.829	-0.570	-0.100	0.845	-0.526	-0.176	-0.148	0.036	-0.051	0.015	0.010	0.053	0.047	0.080	-0.028
-0.030	0.833	-0.566	-0.096	0.841	-0.532	-0.302	-0.545	0.072	0.071	0.023	0.020	0.070	0.050	0.083	-0.015
-0.191	0.810	-0.589	-0.098	0.837	-0.538	-0.349	0.165	0.040	-0.088	0.003	0.002	0.095	0.027	0.058	-0.018
-0.060	0.798	-0.558	-0.096	0.834	-0.543	-0.309	-0.337	0.075	0.040	-0.005	0.039	0.032	0.016	0.088	-0.000
-0.153	0.798	-0.613	-0.100	0.831	-0.548	-0.290	0.381	-0.011	-0.048	-0.002	-0.011	0.064	0.016	0.032	-0.023
-0.064	0.802	-0.613	-0.099	0.828	-0.552	-0.251	-0.217	0.073	0.039	0.005	-0.007	0.021	0.020	0.031	-0.007
-0.176	0.786	-0.652	-0.099	0.825	-0.557	-0.253	-0.059	0.051	-0.072	-0.007	-0.042	0.095	0.004	0.010	-0.011
-0.103	0.775	-0.609	-0.099	0.821	-0.563	-0.334	-0.087	0.044	0.001	-0.015	0.008	0.026	0.007	0.032	-0.014
-0.099	0.779	-0.613	-0.099	0.817	-0.568	-0.312	0.024	0.016	0.005	-0.008	0.009	0.026	0.004	0.026	-0.021
-0.164	0.786	-0.633	-0.099	0.812	-0.575	-0.394	-0.128	0.053	-0.061	0.005	-0.004	0.096	0.004	0.004	-0.007
-0.095	0.794	-0.625	-0.098	0.808	-0.581	-0.367	-0.092	0.025	0.008	0.017	0.010	0.031	0.012	0.010	-0.007
-0.076	0.767	-0.617	-0.098	0.804	-0.586	-0.326	0.002	-0.006	0.027	-0.006	0.023	0.016	0.015	0.016	-0.010
-0.107	0.763	-0.652	-0.098	0.799	-0.593	-0.380	-0.004	0.015	-0.004	-0.006	-0.006	0.050	0.019	0.022	0.003
-0.122	0.728	-0.660	-0.098	0.796	-0.598	-0.305	-0.070	0.008	-0.020	-0.037	-0.009	0.070	0.054	0.032	-0.011
-0.087	0.740	-0.648	-0.099	0.791	-0.603	-0.345	0.080	0.046	0.016	-0.021	0.009	0.040	0.043	0.022	-0.019
-0.180	0.728	-0.672	-0.100	0.787	-0.609	-0.321	0.031	0.025	-0.075	-0.028	-0.010	0.136	0.054	0.048	-0.019
-0.130	0.709	-0.668	-0.100	0.784	-0.613	-0.263	-0.101	0.033	-0.026	-0.044	-0.002	0.091	0.074	0.046	-0.013
-0.095	0.728	-0.641	-0.099	0.780	-0.618	-0.287	-0.095	0.023	0.008	-0.022	0.031	0.060	0.054	0.021	-0.024
-0.076	0.732	-0.641	-0.100	0.777	-0.622	-0.277	0.137	-0.006	0.029	-0.014	0.035	0.046	0.050	0.024	-0.017
-0.133	0.717	-0.625	-0.102	0.773	-0.626	-0.273	0.112	-0.004	-0.027	-0.026	0.055	0.108	0.065	0.010	-0.013
-0.133	0.713	-0.660	-0.102	0.770	-0.629	-0.190	0.007	0.018	-0.027	-0.028	0.022	0.112	0.068	0.048	-0.025
-0.095	0.744	-0.648	-0.104	0.767	-0.633	-0.243	0.065	0.027	0.013	0.006	0.038	0.079	0.037	0.039	-0.031
-0.172	0.725	-0.680	-0.104	0.764	-0.636	-0.224	-0.044	0.071	-0.064	-0.010	0.010	0.160	0.055	0.073	-0.021
-0.114	0.721	-0.656	-0.104	0.762	-0.639	-0.173	-0.075	0.053	-0.006	-0.011	0.036	0.107	0.059	0.052	-0.016
-0.087	0.698	-0.656	-0.105	0.759	-0.642	-0.202	0.038	0.038	0.022	-0.032	0.039	0.085	0.081	0.054	-0.026
-0.091	0.682	-0.633	-0.107	0.757	-0.645	-0.146	0.116	0.021	0.020	-0.045	0.065	0.094	0.096	0.033	-0.017
-0.153	0.678	-0.644	-0.111	0.755	-0.646	-0.138	0.279	0.040	-0.038	-0.047	0.055	0.161	0.100	0.047	-0.015
-0.130	0.717	-0.688	-0.111	0.753	-0.649	-0.158	-0.172	0.091	-0.015	-0.006	0.014	0.142	0.060	0.093	-0.031
-0.110	0.713	-0.664	-0.114	0.751	-0.651	-0.125	0.194	0.049	0.007	-0.008	0.040	0.128	0.063	0.072	-0.030
-0.187	0.678	-0.676	-0.116	0.750	-0.652	-0.080	0.154	0.018	-0.067	-0.042	0.029	0.210	0.098	0.086	-0.029
-0.107	0.709	-0.668	-0.117	0.748	-0.653	-0.084	0.027	0.046	0.014	-0.010	0.038	0.134	0.066	0.081	-0.022
-0.160	0.682	-0.668	-0.121	0.747	-0.654	-0.117	0.225	0.047	-0.036	-0.035	0.039	0.192	0.093	0.083	-0.024
-0.091	0.674	-0.656	-0.123	0.746	-0.655	-0.055	0.094	0.042	0.035	-0.042	0.051	0.128	0.100	0.074	-0.013
-0.149	0.678	-0.711	-0.124	0.745	-0.656	-0.049	0.051	0.018	-0.021	-0.038	-0.003	0.190	0.095	0.131	-0.023
-0.149	0.678	-0.711	-0.125	0.743	-0.657	-0.088	0.001	0.050	-0.021	-0.036	-0.002	0.195	0.094	0.133	-0.019
-0.176	0.686	-0.700	-0.127	0.742	-0.658	-0.059	0.038	0.086	-0.046	-0.028	0.011	0.227	0.086	0.124	-0.019
-0.160	0.682	-0.708	-0.126	0.742	-0.659	-0.016	-0.142	0.069	-0.031	-0.031	0.004	0.216	0.089	0.134	-0.022
-0.095	0.678	-0.656	-0.129	0.741	-0.659	-0.028	0.236	0.033	0.038	-0.034	0.055	0.156	0.092	0.085	-0.022
-0.153	0.698	-0.672	-0.131	0.741	-0.659	-0.025	0.010	0.062	-0.019	-0.014	0.039	0.218	0.072	0.103	-0.022
-0.149	0.678	-0.688	-0.133	0.741	-0.659	0.017	0.135	0.057	-0.012	-0.034	0.023	0.219	0.090	0.122	-0.016
-0.176	0.678	-0.684	-0.132	0.741	-0.659	0.035	-0.145	0.054	-0.040	-0.034	0.027	0.250	0.089	0.121	-0.032
-0.126	0.667	-0.672	-0.136	0.741	-0.658	0.018	0.278	0.037	0.014	-0.045	0.038	0.205	0.099	0.111	-0.030
-0.214	0.667	-0.719	-0.138	0.741	-0.657	0.039	0.043	0.070	-0.073	-0.045	-0.010	0.298	0.098	0.160	-0.027
-0.157	0.686	-0.688	-0.137	0.741	-0.657	0.044	-0.195	0.048	-0.017	-0.026	0.021	0.245	0.077	0.131	-0.022
-0.137	0.667	-0.680	-0.139	0.741	-0.657	-0.003	0.131	0.045	0.005	-0.045	0.029	0.231	0.095	0.124	-0.025
-0.149	0.651	-0.660	-0.141	0.742	-0.656	0.065	0.166	0.022	-0.004	-0.061	0.047	0.247	0.109	0.106	-0.017
-0.149	0.655	-0.668	-0.142	0.743	-0.654	0.145	-0.015	0.053	-0.003	-0.059	0.037	0.251	0.104	0.116	-0.017
-0.164	0.667	-0.676	-0.146	0.745	-0.651	0.157	0.193	0.057	-0.015	-0.050	0.026	0.271	0.091	0.125	-0.021
-0.172	0.667	-0.680	-0.149	0.747	-0.648	0.182	0.213	0.072	-0.018	-0.052	0.019	0.283	0.090	0.131	-0.029
-0.172	0.659	-0.664	-0.153	0.749	-0.644	0.224	0.168	0.085	-0.015	-0.062	0.030	0.288	0.096	0.117	0.000
-0.218	0.686	-0.660	-0.158	0.752	-0.640	0.229	0.222	0.105	-0.056	-0.037	0.030	0.338	0.068	0.115	0.000
-0.176	0.709	-0.684	-0.162	0.754	-0.637	0.197	0.153	0.133	-0.010	-0.016	0.003	0.300	0.044	0.140	0.000
Avg ODBA	1.832
Vec ODBA	1.183
Avg ELBA	0.732
Avg EPBA	0.210
Speed	ODBA	VeDBA	ELBA	EPBA	StrkSpGn	StrSpGn_L	ISI
6.200	1.832	1.183	0.732	0.210	0.464	0.458	2.257
MeanPeak	0.047381
MeanLong	0.046777
MeanISI	2.257143
