# Supplementary material for: Averaged Propulsive Body Acceleration (APBA) Can Be Calculated from Biologging Tags That Incorporate Gyroscopes and Accelerometers to Estimate Swimming Speed, Hydrodynamic Drag and Energy Expenditure for Steller Sea Lions
Source: PLoS One. 2016 Jun 10;11(6):e0157326. doi: 10.1371/journal.pone.0157326 (PMC4902303; doi:10.1371/journal.pone.0157326)
Supplement: S5 Data — Same components as S2. (ZIP) [file pone.0157326.s005.zip › YashaNov_25/yasha6_3186_4.csv]

rawAx	rawAy	rawAz	gravX	gravY	gravZ	gyrX	gyrY	gyrZ	estAx	estAy	estAz	odbX	odbY	odbZ	spk
-0.322	0.609	-0.711	-0.307	0.683	-0.663	1.231	-0.132	-0.050	-0.032	-0.058	-0.012	0.042	0.057	0.208	0.010
-0.253	0.643	-0.708	-0.308	0.699	-0.646	1.206	0.154	-0.089	0.038	-0.040	-0.025	0.111	0.087	0.207	0.003
-0.295	0.659	-0.668	-0.309	0.715	-0.628	1.221	0.190	-0.062	-0.003	-0.040	-0.004	0.067	0.098	0.172	0.000
-0.368	0.659	-0.680	-0.307	0.730	-0.611	1.248	-0.168	-0.032	-0.078	-0.056	-0.033	0.008	0.093	0.187	0.012
-0.245	0.682	-0.641	-0.305	0.745	-0.593	1.256	-0.048	-0.046	0.043	-0.048	-0.011	0.113	0.112	0.152	-0.014
-0.268	0.705	-0.656	-0.307	0.760	-0.573	1.243	0.252	-0.057	0.022	-0.039	-0.047	0.088	0.131	0.171	-0.005
-0.403	0.698	-0.641	-0.305	0.774	-0.554	1.292	-0.222	0.005	-0.114	-0.061	-0.049	0.048	0.118	0.159	0.007
-0.249	0.775	-0.589	-0.305	0.788	-0.534	1.262	0.075	-0.023	0.040	0.002	-0.018	0.103	0.192	0.112	0.009
-0.303	0.802	-0.609	-0.302	0.802	-0.516	1.287	-0.277	-0.008	-0.017	0.015	-0.056	0.047	0.214	0.135	0.006
-0.241	0.810	-0.570	-0.302	0.815	-0.495	1.286	0.083	-0.035	0.045	0.010	-0.038	0.107	0.218	0.099	0.030
-0.280	0.794	-0.550	-0.302	0.827	-0.474	1.300	-0.018	-0.018	0.006	-0.018	-0.039	0.066	0.199	0.083	0.026
-0.280	0.798	-0.562	-0.302	0.839	-0.452	1.292	0.056	-0.011	0.006	-0.026	-0.073	0.065	0.199	0.098	0.033
-0.280	0.802	-0.526	-0.303	0.851	-0.430	1.315	0.124	-0.013	0.007	-0.034	-0.060	0.063	0.198	0.066	0.019
-0.268	0.840	-0.510	-0.302	0.862	-0.407	1.329	-0.043	-0.007	0.018	-0.007	-0.066	0.072	0.232	0.053	0.029
-0.333	0.898	-0.499	-0.302	0.872	-0.386	1.252	-0.003	-0.000	-0.048	0.041	-0.076	0.005	0.286	0.044	0.022
-0.237	0.925	-0.475	-0.302	0.881	-0.364	1.247	0.010	-0.034	0.048	0.059	-0.073	0.099	0.308	0.024	0.024
-0.322	0.891	-0.479	-0.300	0.889	-0.345	1.185	-0.203	-0.005	-0.038	0.015	-0.097	0.012	0.269	0.031	0.025
-0.268	0.868	-0.424	-0.300	0.897	-0.324	1.185	-0.008	-0.015	0.015	-0.016	-0.062	0.063	0.241	0.020	0.040
-0.260	0.875	-0.404	-0.300	0.905	-0.301	1.210	0.186	-0.012	0.024	-0.016	-0.065	0.068	0.244	0.035	0.020
-0.245	0.910	-0.384	-0.299	0.912	-0.283	1.118	-0.188	-0.015	0.038	0.012	-0.064	0.080	0.273	0.051	0.017
-0.337	0.929	-0.357	-0.298	0.918	-0.262	1.109	0.058	-0.053	-0.055	0.025	-0.057	0.014	0.287	0.074	0.007
-0.330	0.964	-0.361	-0.297	0.923	-0.244	1.099	-0.246	-0.029	-0.049	0.054	-0.079	0.009	0.316	0.067	0.013
-0.330	0.964	-0.361	-0.295	0.928	-0.226	1.084	-0.329	0.004	-0.051	0.049	-0.097	0.011	0.310	0.064	-0.007
-0.207	0.960	-0.266	-0.296	0.933	-0.206	1.004	0.249	-0.022	0.073	0.041	-0.022	0.109	0.301	0.156	0.016
-0.349	0.983	-0.290	-0.295	0.936	-0.190	0.960	-0.357	0.034	-0.070	0.060	-0.061	0.036	0.318	0.129	0.016
-0.195	0.991	-0.235	-0.295	0.940	-0.172	0.903	0.240	-0.006	0.084	0.065	-0.024	0.115	0.320	0.181	0.025
-0.326	0.995	-0.262	-0.295	0.943	-0.157	0.884	-0.226	0.008	-0.048	0.066	-0.067	0.018	0.319	0.150	0.003
-0.260	0.960	-0.227	-0.294	0.945	-0.141	0.810	0.107	-0.033	0.017	0.028	-0.047	0.045	0.279	0.182	0.025
-0.330	0.945	-0.199	-0.295	0.947	-0.127	0.883	-0.349	0.080	-0.051	0.011	-0.034	0.026	0.258	0.206	0.010
-0.203	0.999	-0.128	-0.296	0.949	-0.109	0.913	0.135	0.069	0.077	0.063	0.019	0.099	0.307	0.273	0.015
-0.283	0.980	-0.164	-0.298	0.950	-0.093	0.876	-0.007	0.089	-0.002	0.042	-0.033	0.018	0.283	0.233	0.018
-0.287	1.003	-0.144	-0.299	0.951	-0.077	0.847	-0.059	0.080	-0.005	0.065	-0.029	0.014	0.300	0.249	0.026
-0.249	1.003	-0.144	-0.301	0.952	-0.061	0.764	0.258	0.087	0.036	0.064	-0.044	0.053	0.295	0.244	0.010
-0.299	1.026	-0.140	-0.302	0.952	-0.047	0.717	0.194	0.035	-0.014	0.087	-0.055	0.003	0.313	0.244	0.008
-0.326	1.010	-0.128	-0.303	0.952	-0.033	0.658	0.251	0.056	-0.039	0.071	-0.057	0.024	0.292	0.251	0.008
-0.310	0.987	-0.120	-0.304	0.952	-0.020	0.617	0.175	0.052	-0.023	0.048	-0.062	0.009	0.263	0.254	0.003
-0.310	0.983	-0.112	-0.304	0.953	-0.007	0.596	0.313	-0.011	-0.023	0.044	-0.067	0.008	0.254	0.257	0.006
-0.299	0.991	-0.136	-0.303	0.953	0.003	0.497	0.218	-0.039	-0.012	0.051	-0.101	0.003	0.257	0.229	0.020
-0.314	1.007	-0.179	-0.302	0.953	0.011	0.430	0.114	-0.039	-0.029	0.066	-0.153	0.012	0.267	0.182	0.022
-0.299	0.968	-0.203	-0.302	0.953	0.021	0.441	0.383	-0.035	-0.014	0.028	-0.187	0.003	0.224	0.154	0.018
-0.322	0.976	-0.136	-0.302	0.953	0.031	0.483	0.074	0.010	-0.037	0.036	-0.129	0.021	0.226	0.217	0.010
-0.330	0.945	-0.073	-0.302	0.952	0.042	0.537	0.328	0.034	-0.044	0.005	-0.078	0.029	0.190	0.277	-0.017
-0.318	0.918	-0.014	-0.304	0.951	0.055	0.692	-0.036	0.058	-0.032	-0.021	-0.032	0.019	0.159	0.332	-0.037
-0.422	0.922	-0.002	-0.306	0.950	0.069	0.784	-0.108	0.087	-0.134	-0.015	-0.034	0.124	0.158	0.341	-0.029
-0.357	0.956	0.010	-0.309	0.948	0.083	0.785	-0.142	0.138	-0.065	0.022	-0.037	0.059	0.188	0.349	-0.005
-0.272	0.995	-0.018	-0.312	0.945	0.095	0.736	-0.181	0.153	0.023	0.063	-0.077	0.024	0.222	0.319	0.019
-0.237	1.038	-0.081	-0.314	0.943	0.108	0.666	0.049	0.116	0.059	0.107	-0.152	0.057	0.260	0.253	0.062
-0.260	1.041	-0.112	-0.316	0.941	0.118	0.635	-0.184	0.133	0.039	0.113	-0.194	0.032	0.259	0.218	0.123
-0.260	1.041	-0.112	-0.319	0.940	0.126	0.568	-0.333	0.091	0.041	0.115	-0.202	0.031	0.255	0.216	0.159
-0.091	1.003	-0.085	-0.319	0.938	0.134	0.572	-0.201	0.008	0.211	0.078	-0.184	0.197	0.211	0.240	0.180
-0.137	1.018	-0.116	-0.318	0.937	0.142	0.486	-0.187	-0.009	0.165	0.094	-0.223	0.150	0.222	0.205	0.213
-0.157	0.999	-0.124	-0.318	0.937	0.146	0.422	-0.361	-0.026	0.146	0.076	-0.236	0.128	0.199	0.194	0.253
-0.099	0.956	-0.112	-0.318	0.936	0.151	0.389	-0.378	-0.040	0.203	0.034	-0.228	0.184	0.152	0.203	0.253
-0.045	0.933	-0.097	-0.317	0.936	0.156	0.367	-0.186	-0.062	0.256	0.011	-0.218	0.237	0.124	0.216	0.276
-0.110	0.871	-0.101	-0.318	0.935	0.158	0.378	-0.579	-0.000	0.192	-0.050	-0.224	0.170	0.058	0.209	0.281
0.001	0.891	-0.061	-0.317	0.934	0.165	0.434	-0.043	-0.034	0.303	-0.030	-0.192	0.280	0.073	0.246	0.280
-0.118	0.929	-0.057	-0.320	0.932	0.169	0.426	-0.656	0.044	0.186	0.010	-0.191	0.159	0.108	0.248	0.264
-0.076	0.960	-0.014	-0.321	0.931	0.173	0.426	-0.439	0.033	0.230	0.043	-0.153	0.200	0.135	0.289	0.264
-0.130	0.976	-0.049	-0.323	0.930	0.176	0.384	-0.496	0.064	0.179	0.060	-0.191	0.144	0.146	0.250	0.235
-0.107	1.022	-0.038	-0.324	0.929	0.180	0.359	-0.382	-0.005	0.203	0.107	-0.183	0.166	0.189	0.259	0.233
-0.153	1.003	-0.018	-0.325	0.928	0.183	0.434	-0.630	-0.041	0.158	0.088	-0.167	0.118	0.165	0.277	0.211
-0.107	1.045	0.041	-0.324	0.927	0.188	0.376	-0.263	-0.084	0.203	0.131	-0.113	0.163	0.204	0.333	0.206
-0.183	1.034	0.053	-0.323	0.927	0.191	0.297	-0.346	-0.077	0.126	0.120	-0.104	0.084	0.189	0.342	0.187
-0.110	1.057	0.085	-0.323	0.927	0.193	0.268	-0.467	-0.078	0.198	0.143	-0.074	0.156	0.208	0.371	0.174
-0.164	1.026	0.104	-0.322	0.926	0.194	0.203	-0.274	-0.067	0.144	0.113	-0.056	0.100	0.174	0.388	0.143
-0.160	1.026	0.152	-0.321	0.927	0.194	0.011	-0.040	-0.071	0.146	0.112	-0.008	0.103	0.171	0.433	0.122
-0.249	1.045	0.108	-0.319	0.928	0.193	-0.038	-0.058	-0.096	0.056	0.130	-0.050	0.012	0.186	0.387	0.090
-0.260	1.026	0.132	-0.316	0.929	0.193	0.035	-0.015	-0.125	0.041	0.110	-0.027	0.001	0.163	0.408	0.053
-0.272	1.041	0.100	-0.315	0.930	0.192	-0.024	-0.076	-0.079	0.028	0.125	-0.057	0.014	0.175	0.374	0.035
-0.345	0.995	0.120	-0.313	0.930	0.191	0.004	-0.122	-0.110	-0.046	0.078	-0.036	0.089	0.125	0.392	0.028
-0.249	1.018	0.152	-0.312	0.931	0.190	-0.032	0.004	-0.052	0.048	0.100	-0.003	0.006	0.145	0.421	0.016
-0.276	1.003	0.112	-0.313	0.931	0.188	-0.026	-0.300	-0.033	0.022	0.084	-0.040	0.023	0.126	0.379	0.006
-0.314	0.999	0.136	-0.312	0.932	0.185	-0.113	-0.059	-0.058	-0.018	0.080	-0.014	0.062	0.119	0.401	0.009
-0.303	0.964	0.144	-0.312	0.933	0.180	-0.177	-0.201	-0.038	-0.006	0.044	-0.001	0.051	0.081	0.407	0.001
-0.322	0.980	0.124	-0.312	0.934	0.176	-0.114	-0.323	-0.025	-0.025	0.059	-0.016	0.072	0.094	0.385	-0.005
-0.280	0.972	0.159	-0.312	0.935	0.171	-0.192	-0.288	-0.076	0.016	0.050	0.025	0.032	0.083	0.419	-0.018
-0.280	0.972	0.159	-0.311	0.936	0.167	-0.203	0.041	-0.042	0.015	0.049	0.028	0.033	0.080	0.417	-0.033
-0.391	0.991	0.100	-0.311	0.936	0.162	-0.183	-0.130	-0.003	-0.096	0.068	-0.026	0.146	0.096	0.356	-0.030
-0.395	0.983	0.092	-0.313	0.937	0.156	-0.179	-0.489	-0.002	-0.098	0.060	-0.027	0.151	0.086	0.346	-0.036
-0.299	1.003	0.108	-0.313	0.938	0.151	-0.179	-0.281	-0.065	-0.003	0.078	-0.006	0.056	0.103	0.360	-0.059
-0.318	0.980	0.112	-0.311	0.939	0.146	-0.214	-0.022	-0.074	-0.023	0.053	0.002	0.077	0.077	0.362	-0.031
-0.410	0.976	0.120	-0.313	0.940	0.138	-0.203	-0.770	-0.023	-0.114	0.049	0.019	0.170	0.071	0.368	-0.023
-0.199	1.007	0.179	-0.310	0.941	0.135	-0.228	0.236	-0.121	0.094	0.078	0.081	0.040	0.099	0.425	-0.019
-0.353	0.953	0.049	-0.309	0.942	0.128	-0.241	-0.266	-0.089	-0.060	0.023	-0.043	0.115	0.042	0.293	-0.021
-0.272	0.999	0.081	-0.306	0.944	0.125	-0.216	0.058	-0.132	0.018	0.068	-0.007	0.035	0.086	0.323	0.000
-0.333	0.995	0.053	-0.306	0.945	0.118	-0.236	-0.276	-0.044	-0.044	0.063	-0.029	0.098	0.080	0.294	-0.022
-0.295	0.983	0.069	-0.304	0.946	0.114	-0.176	-0.092	-0.097	-0.007	0.050	-0.009	0.060	0.067	0.308	-0.016
-0.345	1.007	0.065	-0.304	0.947	0.109	-0.222	-0.195	-0.064	-0.058	0.073	-0.007	0.111	0.088	0.302	-0.031
-0.287	1.003	0.092	-0.301	0.948	0.108	-0.084	0.079	-0.140	-0.003	0.067	0.022	0.055	0.082	0.328	-0.025
-0.341	0.953	0.077	-0.300	0.948	0.104	-0.129	-0.217	-0.092	-0.058	0.016	0.010	0.110	0.030	0.311	-0.031
-0.280	0.972	0.073	-0.299	0.949	0.101	-0.081	-0.208	-0.078	0.002	0.035	0.009	0.049	0.047	0.306	-0.021
-0.318	0.956	0.065	-0.296	0.950	0.098	-0.126	-0.113	-0.132	-0.039	0.018	0.004	0.089	0.030	0.297	-0.020
-0.260	0.980	0.112	-0.294	0.951	0.095	-0.141	-0.042	-0.094	0.017	0.041	0.054	0.032	0.052	0.343	-0.012
-0.291	0.976	0.029	-0.293	0.952	0.091	-0.141	-0.079	-0.092	-0.015	0.036	-0.025	0.064	0.047	0.259	-0.013
-0.310	0.995	0.002	-0.291	0.953	0.088	-0.144	-0.127	-0.107	-0.036	0.054	-0.049	0.084	0.065	0.230	0.002
-0.287	1.014	0.014	-0.290	0.954	0.083	-0.174	-0.280	-0.105	-0.014	0.073	-0.032	0.062	0.084	0.241	-0.007
-0.233	0.999	0.041	-0.288	0.955	0.077	-0.250	-0.093	-0.090	0.038	0.056	0.001	0.010	0.068	0.267	-0.006
-0.322	0.972	0.033	-0.286	0.955	0.072	-0.200	-0.191	-0.096	-0.052	0.028	-0.002	0.099	0.040	0.259	-0.007
-0.280	0.968	-0.006	-0.286	0.956	0.066	-0.238	-0.246	-0.041	-0.010	0.024	-0.035	0.058	0.035	0.218	-0.009
-0.295	0.964	0.025	-0.285	0.957	0.061	-0.201	-0.151	-0.063	-0.026	0.020	0.001	0.074	0.031	0.250	-0.008
-0.283	0.976	0.010	-0.283	0.957	0.056	-0.232	-0.018	-0.086	-0.016	0.030	-0.010	0.063	0.042	0.233	0.009
-0.222	1.007	0.014	-0.282	0.958	0.052	-0.232	-0.052	-0.079	0.043	0.061	-0.001	0.002	0.073	0.237	0.006
-0.222	1.007	0.014	-0.281	0.959	0.045	-0.252	-0.224	-0.030	0.043	0.060	0.005	0.003	0.072	0.237	0.014
-0.283	0.968	-0.018	-0.280	0.959	0.040	-0.229	-0.113	-0.046	-0.019	0.021	-0.021	0.066	0.034	0.206	0.016
-0.249	0.987	0.002	-0.279	0.960	0.036	-0.196	-0.044	-0.060	0.014	0.040	0.002	0.032	0.053	0.227	-0.000
-0.272	0.987	-0.026	-0.279	0.960	0.031	-0.237	-0.114	-0.003	-0.009	0.040	-0.020	0.056	0.053	0.199	-0.004
-0.307	0.983	-0.018	-0.279	0.960	0.023	-0.246	-0.425	0.002	-0.043	0.036	-0.005	0.091	0.049	0.208	0.000
-0.237	0.960	-0.002	-0.279	0.960	0.018	-0.215	-0.285	-0.033	0.026	0.012	0.017	0.022	0.027	0.223	-0.008
-0.253	0.980	-0.030	-0.278	0.961	0.012	-0.277	-0.084	-0.040	0.009	0.031	-0.005	0.038	0.046	0.196	-0.008
-0.299	0.960	-0.049	-0.277	0.961	0.005	-0.261	-0.272	-0.042	-0.037	0.012	-0.018	0.084	0.027	0.176	-0.010
-0.268	0.983	-0.049	-0.276	0.961	-0.001	-0.334	0.067	-0.059	-0.008	0.035	-0.012	0.054	0.051	0.177	-0.015
-0.307	0.995	-0.034	-0.276	0.961	-0.008	-0.290	-0.295	0.002	-0.046	0.046	0.011	0.093	0.063	0.194	-0.020
-0.272	0.976	-0.057	-0.276	0.961	-0.014	-0.254	-0.145	-0.021	-0.012	0.027	-0.006	0.059	0.043	0.171	-0.016
-0.287	0.991	-0.089	-0.275	0.961	-0.022	-0.303	-0.321	-0.014	-0.028	0.043	-0.030	0.075	0.059	0.141	-0.013
-0.276	0.980	-0.089	-0.275	0.961	-0.029	-0.301	-0.163	-0.014	-0.016	0.031	-0.023	0.066	0.048	0.142	-0.013
-0.253	0.964	-0.097	-0.275	0.961	-0.035	-0.284	-0.041	0.004	0.007	0.016	-0.025	0.044	0.033	0.135	-0.005
-0.330	0.956	-0.120	-0.276	0.960	-0.043	-0.280	-0.423	0.049	-0.069	0.009	-0.041	0.123	0.026	0.113	-0.009
-0.237	0.960	-0.116	-0.275	0.960	-0.051	-0.352	-0.300	0.004	0.023	0.013	-0.028	0.032	0.031	0.119	-0.000
-0.299	0.968	-0.101	-0.275	0.960	-0.059	-0.311	-0.318	-0.001	-0.039	0.021	-0.005	0.095	0.039	0.136	-0.013
-0.214	0.976	-0.097	-0.275	0.959	-0.068	-0.384	-0.192	0.003	0.045	0.029	0.008	0.012	0.048	0.142	-0.006
-0.318	0.964	-0.120	-0.274	0.959	-0.075	-0.360	-0.102	-0.023	-0.059	0.018	-0.008	0.117	0.037	0.120	-0.006
-0.272	0.960	-0.120	-0.273	0.958	-0.083	-0.341	-0.144	-0.043	-0.014	0.014	-0.001	0.072	0.034	0.121	-0.003
-0.233	1.003	-0.148	-0.271	0.958	-0.091	-0.311	-0.362	-0.046	0.023	0.057	-0.020	0.035	0.077	0.095	-0.010
-0.291	0.987	-0.187	-0.270	0.958	-0.098	-0.337	-0.129	-0.084	-0.036	0.042	-0.052	0.094	0.062	0.058	0.003
-0.257	0.999	-0.152	-0.268	0.958	-0.106	-0.352	-0.218	-0.074	-0.004	0.054	-0.009	0.061	0.074	0.095	0.007
-0.245	0.972	-0.183	-0.266	0.957	-0.113	-0.290	-0.179	-0.087	0.006	0.027	-0.034	0.050	0.047	0.065	0.008
-0.253	0.968	-0.183	-0.264	0.957	-0.121	-0.308	-0.303	-0.061	-0.004	0.023	-0.026	0.058	0.044	0.067	0.017
-0.214	0.972	-0.175	-0.261	0.957	-0.126	-0.242	-0.140	-0.117	0.032	0.027	-0.013	0.021	0.048	0.077	0.033
-0.214	0.972	-0.175	-0.258	0.957	-0.132	-0.264	-0.214	-0.115	0.029	0.027	-0.006	0.022	0.049	0.079	0.029
-0.141	1.007	-0.140	-0.254	0.957	-0.137	-0.206	-0.086	-0.166	0.099	0.061	0.033	0.051	0.084	0.116	0.035
-0.233	0.991	-0.164	-0.251	0.958	-0.141	-0.228	-0.030	-0.179	0.003	0.046	0.014	0.042	0.069	0.095	0.023
-0.187	1.003	-0.164	-0.247	0.958	-0.146	-0.233	0.054	-0.201	0.045	0.057	0.019	0.003	0.082	0.097	0.016
-0.264	1.003	-0.207	-0.243	0.958	-0.151	-0.258	-0.015	-0.194	-0.035	0.056	-0.020	0.075	0.083	0.055	0.003
-0.237	1.003	-0.203	-0.239	0.958	-0.157	-0.288	-0.089	-0.194	-0.012	0.056	-0.010	0.048	0.083	0.061	0.011
-0.207	1.030	-0.215	-0.235	0.958	-0.163	-0.326	0.079	-0.204	0.015	0.083	-0.015	0.018	0.111	0.051	-0.010
-0.183	1.018	-0.211	-0.232	0.958	-0.169	-0.381	0.273	-0.201	0.035	0.072	-0.005	0.004	0.100	0.057	-0.004
-0.283	1.010	-0.195	-0.228	0.957	-0.178	-0.385	-0.289	-0.139	-0.069	0.065	0.019	0.097	0.093	0.075	-0.011
-0.199	1.003	-0.203	-0.226	0.957	-0.185	-0.395	0.117	-0.163	0.013	0.058	0.018	0.013	0.085	0.069	-0.012
-0.257	1.010	-0.227	-0.223	0.955	-0.194	-0.432	-0.202	-0.128	-0.048	0.067	0.004	0.072	0.094	0.047	-0.022
-0.191	0.999	-0.242	-0.219	0.954	-0.203	-0.449	-0.020	-0.166	0.015	0.056	-0.003	0.008	0.082	0.033	-0.014
-0.218	0.976	-0.242	-0.216	0.954	-0.211	-0.430	0.090	-0.210	-0.016	0.034	0.005	0.035	0.059	0.035	-0.020
-0.222	0.995	-0.235	-0.212	0.952	-0.220	-0.489	0.090	-0.202	-0.023	0.055	0.022	0.040	0.079	0.045	-0.013
-0.218	0.976	-0.258	-0.208	0.951	-0.229	-0.479	-0.027	-0.221	-0.024	0.036	0.007	0.037	0.060	0.023	-0.021
-0.207	0.960	-0.282	-0.203	0.950	-0.238	-0.451	-0.032	-0.226	-0.016	0.022	-0.008	0.027	0.045	0.002	-0.009
-0.218	0.953	-0.306	-0.199	0.948	-0.247	-0.440	-0.163	-0.178	-0.032	0.016	-0.022	0.040	0.037	0.019	-0.008
-0.133	0.968	-0.286	-0.195	0.947	-0.255	-0.435	0.063	-0.216	0.049	0.033	0.006	0.045	0.053	0.003	0.000
-0.195	0.972	-0.278	-0.191	0.946	-0.262	-0.369	-0.016	-0.196	-0.017	0.038	0.021	0.017	0.058	0.013	0.002
-0.160	0.976	-0.313	-0.188	0.945	-0.269	-0.397	0.134	-0.207	0.015	0.043	-0.008	0.017	0.063	0.020	0.008
-0.172	0.983	-0.298	-0.185	0.943	-0.277	-0.410	-0.080	-0.159	-0.000	0.052	0.016	0.005	0.071	0.003	-0.016
-0.153	1.010	-0.302	-0.180	0.941	-0.285	-0.388	-0.130	-0.185	0.015	0.081	0.020	0.024	0.098	0.005	-0.009
-0.241	0.991	-0.317	-0.178	0.940	-0.292	-0.438	0.305	-0.216	-0.076	0.063	0.012	0.064	0.080	0.018	-0.010
-0.133	0.991	-0.298	-0.174	0.938	-0.300	-0.439	-0.012	-0.187	0.028	0.065	0.040	0.043	0.080	0.003	-0.008
-0.141	0.968	-0.325	-0.172	0.936	-0.308	-0.449	0.214	-0.219	0.018	0.044	0.020	0.036	0.057	0.022	-0.016
-0.133	0.976	-0.306	-0.168	0.934	-0.317	-0.455	-0.069	-0.185	0.022	0.053	0.048	0.043	0.065	0.001	-0.007
-0.180	0.956	-0.337	-0.164	0.932	-0.324	-0.418	0.217	-0.243	-0.028	0.036	0.024	0.003	0.046	0.030	-0.016
-0.183	0.929	-0.384	-0.161	0.929	-0.333	-0.487	0.163	-0.226	-0.034	0.011	-0.015	0.006	0.019	0.075	-0.018
-0.183	0.929	-0.384	-0.158	0.927	-0.341	-0.467	0.067	-0.233	-0.038	0.014	-0.006	0.006	0.019	0.073	-0.022
-0.141	0.941	-0.376	-0.154	0.924	-0.350	-0.473	0.027	-0.206	0.001	0.028	0.010	0.036	0.031	0.063	-0.023
-0.153	0.929	-0.384	-0.151	0.921	-0.358	-0.463	0.150	-0.214	-0.014	0.019	0.010	0.024	0.020	0.068	-0.022
-0.164	0.937	-0.376	-0.148	0.918	-0.367	-0.484	0.005	-0.161	-0.028	0.030	0.027	0.012	0.028	0.058	-0.017
-0.157	0.949	-0.412	-0.146	0.915	-0.375	-0.483	0.140	-0.153	-0.022	0.045	0.000	0.020	0.041	0.091	-0.010
-0.141	0.968	-0.424	-0.142	0.912	-0.385	-0.509	-0.121	-0.188	-0.011	0.067	-0.002	0.034	0.061	0.100	-0.008
-0.087	0.949	-0.420	-0.138	0.909	-0.394	-0.484	0.067	-0.240	0.039	0.051	0.011	0.087	0.043	0.094	0.005
-0.122	0.929	-0.416	-0.133	0.906	-0.402	-0.473	-0.021	-0.234	-0.000	0.035	0.023	0.052	0.024	0.087	0.009
-0.072	0.922	-0.408	-0.130	0.902	-0.412	-0.527	0.100	-0.215	0.047	0.031	0.041	0.102	0.017	0.076	0.008
-0.103	0.906	-0.424	-0.129	0.898	-0.420	-0.489	0.329	-0.188	0.015	0.019	0.033	0.071	0.003	0.088	-0.003
-0.130	0.883	-0.459	-0.127	0.895	-0.427	-0.438	0.080	-0.157	-0.014	-0.001	0.005	0.043	0.019	0.121	-0.010
-0.133	0.922	-0.459	-0.125	0.892	-0.435	-0.420	0.094	-0.170	-0.020	0.041	0.012	0.038	0.021	0.118	-0.020
-0.149	0.914	-0.451	-0.123	0.888	-0.442	-0.435	0.065	-0.158	-0.037	0.036	0.028	0.022	0.014	0.107	-0.025
-0.122	0.937	-0.459	-0.120	0.885	-0.450	-0.441	0.008	-0.174	-0.013	0.063	0.028	0.047	0.038	0.112	-0.019
-0.118	0.925	-0.455	-0.117	0.882	-0.457	-0.415	0.096	-0.204	-0.012	0.055	0.039	0.050	0.027	0.105	-0.020
-0.072	0.918	-0.467	-0.116	0.878	-0.465	-0.470	0.228	-0.182	0.033	0.051	0.035	0.095	0.021	0.114	-0.018
-0.130	0.879	-0.503	-0.112	0.873	-0.474	-0.508	-0.032	-0.187	-0.028	0.016	0.008	0.036	0.017	0.146	-0.015
-0.133	0.875	-0.510	-0.110	0.869	-0.483	-0.530	0.143	-0.203	-0.034	0.017	0.009	0.031	0.020	0.151	-0.005
-0.087	0.844	-0.483	-0.107	0.864	-0.492	-0.529	-0.034	-0.170	0.009	-0.009	0.046	0.076	0.050	0.120	-0.019
-0.053	0.840	-0.514	-0.104	0.860	-0.500	-0.471	0.070	-0.209	0.040	-0.009	0.023	0.110	0.053	0.149	-0.002
-0.145	0.848	-0.534	-0.100	0.856	-0.508	-0.459	-0.087	-0.209	-0.056	0.003	0.011	0.017	0.045	0.166	0.002
-0.003	0.879	-0.495	-0.099	0.851	-0.517	-0.536	0.245	-0.189	0.085	0.039	0.059	0.157	0.013	0.124	-0.005
-0.083	0.833	-0.510	-0.098	0.846	-0.525	-0.501	0.288	-0.231	0.003	-0.002	0.051	0.075	0.059	0.137	-0.016
-0.110	0.837	-0.514	-0.095	0.840	-0.534	-0.549	0.045	-0.185	-0.026	0.007	0.057	0.047	0.054	0.138	-0.013
-0.076	0.844	-0.487	-0.093	0.835	-0.543	-0.579	0.092	-0.190	0.006	0.020	0.094	0.081	0.045	0.108	-0.034
-0.103	0.848	-0.518	-0.093	0.829	-0.552	-0.584	0.314	-0.186	-0.020	0.030	0.071	0.052	0.041	0.137	-0.041
-0.103	0.848	-0.518	-0.092	0.822	-0.562	-0.596	0.055	-0.116	-0.021	0.037	0.081	0.052	0.040	0.134	-0.045
-0.095	0.813	-0.510	-0.091	0.817	-0.569	-0.483	0.113	-0.138	-0.015	0.007	0.096	0.058	0.075	0.124	-0.047
-0.126	0.798	-0.550	-0.091	0.813	-0.576	-0.420	0.245	-0.170	-0.045	-0.004	0.063	0.027	0.090	0.162	-0.049
-0.091	0.794	-0.542	-0.091	0.808	-0.582	-0.443	0.224	-0.145	-0.010	-0.003	0.078	0.060	0.093	0.152	-0.044
-0.114	0.798	-0.558	-0.090	0.804	-0.588	-0.375	0.053	-0.129	-0.035	0.005	0.068	0.036	0.089	0.166	-0.041
-0.072	0.825	-0.550	-0.091	0.800	-0.593	-0.352	0.314	-0.155	0.009	0.036	0.081	0.078	0.061	0.156	-0.035
-0.099	0.825	-0.581	-0.091	0.796	-0.598	-0.336	0.156	-0.134	-0.018	0.039	0.054	0.050	0.061	0.185	-0.039
-0.080	0.806	-0.538	-0.092	0.793	-0.602	-0.302	0.305	-0.176	0.002	0.023	0.102	0.068	0.080	0.140	-0.025
-0.107	0.798	-0.554	-0.091	0.789	-0.607	-0.320	0.125	-0.159	-0.026	0.019	0.091	0.039	0.088	0.154	-0.041
-0.037	0.771	-0.562	-0.095	0.786	-0.612	-0.352	0.552	-0.163	0.047	-0.004	0.088	0.108	0.116	0.161	-0.038
-0.164	0.740	-0.589	-0.094	0.781	-0.617	-0.363	0.045	-0.087	-0.080	-0.031	0.066	0.020	0.147	0.187	-0.037
-0.076	0.732	-0.574	-0.096	0.777	-0.622	-0.370	0.333	-0.128	0.010	-0.034	0.087	0.068	0.155	0.170	-0.035
-0.091	0.686	-0.581	-0.098	0.773	-0.626	-0.302	0.291	-0.110	-0.003	-0.077	0.083	0.051	0.201	0.177	-0.036
-0.114	0.682	-0.609	-0.100	0.770	-0.630	-0.286	0.210	-0.055	-0.024	-0.077	0.059	0.028	0.205	0.204	-0.031
-0.053	0.686	-0.585	-0.105	0.767	-0.633	-0.201	0.508	-0.117	0.042	-0.071	0.085	0.089	0.201	0.180	-0.031
-0.160	0.698	-0.629	-0.106	0.765	-0.635	-0.179	0.177	-0.057	-0.064	-0.057	0.044	0.020	0.190	0.223	-0.031
-0.091	0.694	-0.589	-0.111	0.765	-0.635	-0.033	0.441	-0.069	0.010	-0.061	0.083	0.049	0.194	0.183	-0.029
-0.122	0.682	-0.629	-0.116	0.766	-0.633	0.059	0.444	-0.035	-0.016	-0.073	0.042	0.018	0.207	0.222	-0.035
-0.137	0.678	-0.637	-0.121	0.767	-0.630	0.154	0.373	0.018	-0.026	-0.079	0.031	0.001	0.211	0.230	-0.023
-0.133	0.732	-0.648	-0.126	0.770	-0.625	0.228	0.453	-0.033	-0.017	-0.027	0.015	0.005	0.158	0.241	-0.011
-0.160	0.748	-0.735	-0.130	0.772	-0.622	0.141	0.404	-0.061	-0.040	-0.014	-0.074	0.023	0.142	0.327	0.011
-0.107	0.698	-0.739	-0.133	0.774	-0.620	0.139	0.328	-0.047	0.017	-0.066	-0.081	0.030	0.193	0.331	0.025
-0.087	0.655	-0.771	-0.138	0.776	-0.616	0.173	0.465	-0.078	0.041	-0.110	-0.116	0.047	0.236	0.362	0.028
-0.133	0.659	-0.767	-0.143	0.777	-0.614	0.086	0.581	-0.094	0.001	-0.107	-0.114	0.000	0.232	0.358	0.011
-0.168	0.694	-0.715	-0.147	0.777	-0.612	0.065	0.440	-0.109	-0.030	-0.073	-0.065	0.037	0.198	0.307	-0.017
-0.222	0.701	-0.574	-0.150	0.779	-0.609	0.094	0.371	-0.107	-0.081	-0.067	0.074	0.092	0.190	0.165	-0.046
-0.222	0.701	-0.574	-0.154	0.781	-0.605	0.184	0.330	-0.063	-0.077	-0.069	0.071	0.093	0.190	0.165	-0.060
-0.226	0.752	-0.652	-0.156	0.785	-0.600	0.317	0.274	-0.042	-0.078	-0.023	-0.014	0.099	0.140	0.243	-0.052
-0.210	0.752	-0.700	-0.158	0.789	-0.593	0.388	0.157	-0.009	-0.061	-0.027	-0.067	0.085	0.140	0.291	-0.021
-0.157	0.759	-0.751	-0.159	0.794	-0.586	0.445	0.111	-0.020	-0.006	-0.025	-0.125	0.032	0.132	0.342	0.021
-0.133	0.771	-0.743	-0.158	0.800	-0.579	0.497	-0.078	-0.012	0.016	-0.019	-0.124	0.011	0.120	0.334	0.070
-0.064	0.783	-0.715	-0.156	0.805	-0.573	0.450	-0.211	0.050	0.083	-0.012	-0.103	0.057	0.108	0.307	0.122
0.009	0.810	-0.719	-0.155	0.809	-0.567	0.373	-0.130	0.083	0.156	0.011	-0.112	0.129	0.081	0.311	0.161
0.047	0.790	-0.735	-0.156	0.812	-0.562	0.359	-0.028	0.071	0.194	-0.012	-0.133	0.166	0.100	0.327	0.198
0.055	0.748	-0.739	-0.156	0.816	-0.557	0.369	0.006	0.043	0.202	-0.058	-0.142	0.172	0.143	0.332	0.222
0.051	0.713	-0.771	-0.156	0.820	-0.551	0.401	-0.077	0.080	0.198	-0.097	-0.179	0.167	0.178	0.365	0.221
0.043	0.713	-0.739	-0.155	0.824	-0.544	0.446	-0.020	0.033	0.190	-0.101	-0.154	0.158	0.179	0.334	0.216
0.005	0.736	-0.704	-0.154	0.829	-0.538	0.420	-0.083	0.005	0.151	-0.082	-0.125	0.118	0.156	0.300	0.186
0.013	0.763	-0.711	-0.156	0.833	-0.531	0.404	0.281	-0.045	0.160	-0.059	-0.140	0.124	0.129	0.309	0.168
-0.099	0.837	-0.696	-0.153	0.837	-0.526	0.371	-0.224	-0.012	0.046	0.010	-0.129	0.012	0.056	0.294	0.141
-0.007	0.906	-0.644	-0.152	0.840	-0.520	0.355	0.029	-0.047	0.137	0.076	-0.083	0.103	0.013	0.244	0.134
-0.072	0.871	-0.641	-0.150	0.844	-0.516	0.311	-0.143	-0.027	0.069	0.038	-0.084	0.037	0.022	0.242	0.107
-0.007	0.922	-0.613	-0.150	0.847	-0.510	0.305	0.054	-0.013	0.135	0.085	-0.061	0.102	0.028	0.215	0.093
-0.103	0.887	-0.613	-0.149	0.850	-0.506	0.287	-0.054	0.004	0.038	0.047	-0.066	0.005	0.007	0.217	0.075
-0.145	0.895	-0.613	-0.149	0.852	-0.502	0.223	0.074	-0.032	-0.004	0.053	-0.070	0.037	0.000	0.218	0.071
-0.087	0.852	-0.581	-0.147	0.854	-0.500	0.194	-0.197	-0.029	0.051	0.008	-0.041	0.020	0.043	0.188	0.040
-0.080	0.844	-0.597	-0.145	0.856	-0.496	0.220	-0.013	-0.063	0.057	-0.002	-0.060	0.027	0.051	0.206	0.035
-0.164	0.856	-0.589	-0.143	0.859	-0.492	0.278	-0.061	-0.079	-0.030	0.007	-0.056	0.057	0.039	0.199	0.025
-0.110	0.856	-0.558	-0.140	0.862	-0.487	0.303	-0.159	-0.087	0.021	0.004	-0.029	0.003	0.039	0.169	0.021
-0.180	0.848	-0.562	-0.142	0.865	-0.481	0.316	0.368	-0.115	-0.046	-0.007	-0.039	0.073	0.047	0.174	0.001
-0.080	0.840	-0.507	-0.137	0.868	-0.476	0.326	-0.412	-0.016	0.049	-0.018	0.011	0.027	0.055	0.120	-0.003
-0.164	0.868	-0.526	-0.136	0.871	-0.471	0.325	-0.169	-0.001	-0.037	0.006	-0.013	0.058	0.028	0.141	-0.003
-0.160	0.860	-0.518	-0.137	0.874	-0.466	0.269	0.170	-0.045	-0.032	-0.004	-0.010	0.054	0.035	0.135	0.009
-0.099	0.910	-0.514	-0.135	0.876	-0.463	0.231	-0.068	-0.036	0.028	0.044	-0.010	0.007	0.015	0.133	-0.003
-0.099	0.910	-0.514	-0.134	0.878	-0.459	0.209	0.027	-0.069	0.027	0.042	-0.014	0.007	0.015	0.134	0.005
-0.164	0.910	-0.554	-0.132	0.880	-0.456	0.202	-0.177	-0.050	-0.041	0.040	-0.056	0.059	0.014	0.174	0.010
-0.122	0.895	-0.526	-0.130	0.881	-0.454	0.126	0.003	-0.099	-0.000	0.024	-0.031	0.016	0.001	0.148	0.002
-0.118	0.910	-0.495	-0.129	0.882	-0.453	0.062	0.057	-0.077	0.003	0.038	-0.000	0.013	0.014	0.118	-0.012
-0.141	0.891	-0.522	-0.127	0.883	-0.452	0.063	-0.070	-0.078	-0.022	0.018	-0.029	0.036	0.005	0.147	-0.014
-0.157	0.887	-0.483	-0.124	0.883	-0.453	-0.015	-0.176	-0.091	-0.041	0.015	0.012	0.052	0.009	0.109	-0.023
-0.137	0.887	-0.479	-0.121	0.883	-0.453	-0.019	-0.112	-0.133	-0.025	0.015	0.016	0.033	0.009	0.106	-0.032
-0.145	0.871	-0.479	-0.118	0.883	-0.455	-0.056	-0.031	-0.127	-0.035	-0.001	0.017	0.041	0.025	0.107	-0.058
-0.160	0.902	-0.507	-0.119	0.883	-0.455	-0.038	0.317	-0.141	-0.050	0.030	-0.010	0.056	0.006	0.136	-0.060
-0.264	0.898	-0.522	-0.112	0.883	-0.456	0.041	-0.665	-0.043	-0.160	0.026	-0.025	0.160	0.002	0.153	-0.051
-0.157	0.879	-0.487	-0.110	0.883	-0.456	0.028	-0.178	-0.059	-0.054	0.007	0.011	0.052	0.018	0.118	-0.059
-0.076	0.856	-0.479	-0.109	0.884	-0.454	0.079	0.083	-0.063	0.026	-0.017	0.017	0.029	0.041	0.111	-0.041
-0.191	0.898	-0.507	-0.107	0.885	-0.453	0.063	-0.193	-0.024	-0.091	0.025	-0.011	0.086	0.002	0.139	-0.029
-0.041	0.929	-0.495	-0.104	0.885	-0.453	0.067	-0.374	-0.013	0.055	0.055	0.001	0.064	0.033	0.128	-0.009
-0.191	0.922	-0.530	-0.102	0.886	-0.453	0.042	-0.050	-0.103	-0.097	0.047	-0.035	0.087	0.025	0.165	-0.035
-0.037	0.922	-0.483	-0.098	0.886	-0.453	0.019	-0.128	-0.115	0.054	0.047	0.012	0.067	0.025	0.119	-0.012
-0.226	0.883	-0.530	-0.095	0.886	-0.453	-0.000	-0.173	-0.139	-0.138	0.008	-0.035	0.122	0.014	0.167	-0.020
-0.049	0.868	-0.503	-0.093	0.886	-0.455	-0.064	-0.093	-0.061	0.037	-0.007	-0.006	0.055	0.030	0.140	-0.007
-0.064	0.864	-0.479	-0.089	0.885	-0.456	-0.076	-0.302	-0.020	0.018	-0.010	0.020	0.039	0.034	0.117	-0.026
-0.103	0.871	-0.530	-0.088	0.885	-0.458	-0.069	0.083	-0.113	-0.021	-0.002	-0.030	0.001	0.027	0.169	0.001
-0.137	0.922	-0.507	-0.087	0.884	-0.459	-0.076	-0.066	-0.047	-0.057	0.049	-0.005	0.034	0.023	0.147	-0.004
-0.057	0.906	-0.499	-0.084	0.883	-0.461	-0.097	-0.178	-0.062	0.021	0.034	0.005	0.046	0.008	0.140	-0.010
-0.060	0.883	-0.495	-0.081	0.883	-0.462	-0.048	-0.124	-0.094	0.015	0.011	0.011	0.042	0.016	0.137	-0.011
-0.076	0.868	-0.475	-0.077	0.882	-0.466	-0.162	-0.218	-0.115	-0.005	-0.003	0.034	0.027	0.031	0.118	0.017
-0.087	0.856	-0.514	-0.076	0.880	-0.469	-0.193	0.152	-0.148	-0.017	-0.013	-0.002	0.015	0.043	0.158	0.031
0.040	0.833	-0.487	-0.074	0.878	-0.473	-0.256	0.198	-0.173	0.108	-0.034	0.029	0.142	0.066	0.132	0.037
0.040	0.833	-0.487	-0.070	0.876	-0.478	-0.223	-0.208	-0.122	0.104	-0.032	0.034	0.142	0.066	0.132	0.028
-0.010	0.864	-0.507	-0.069	0.874	-0.480	-0.160	0.105	-0.123	0.053	0.000	0.017	0.092	0.036	0.153	0.030
-0.122	0.868	-0.507	-0.067	0.873	-0.482	-0.102	-0.046	-0.101	-0.061	0.005	0.019	0.019	0.032	0.154	0.001
-0.060	0.837	-0.510	-0.065	0.873	-0.484	-0.069	-0.033	-0.085	-0.001	-0.025	0.017	0.042	0.064	0.158	-0.021
-0.110	0.821	-0.507	-0.063	0.873	-0.484	-0.009	-0.079	-0.095	-0.053	-0.041	0.021	0.008	0.080	0.155	-0.042
-0.064	0.817	-0.475	-0.061	0.873	-0.483	0.055	-0.041	-0.086	-0.009	-0.045	0.052	0.038	0.085	0.125	-0.023
-0.099	0.813	-0.467	-0.059	0.874	-0.483	0.039	-0.111	-0.018	-0.045	-0.050	0.059	0.003	0.089	0.118	-0.031
0.013	0.821	-0.447	-0.060	0.875	-0.480	0.135	0.249	-0.104	0.067	-0.044	0.077	0.114	0.082	0.099	-0.027
-0.099	0.806	-0.507	-0.059	0.877	-0.477	0.202	-0.023	-0.037	-0.045	-0.061	0.014	0.003	0.098	0.159	-0.029
-0.083	0.821	-0.495	-0.057	0.880	-0.472	0.250	-0.142	-0.052	-0.032	-0.048	0.022	0.018	0.083	0.148	-0.021
-0.068	0.806	-0.443	-0.056	0.882	-0.467	0.301	0.018	-0.051	-0.017	-0.066	0.068	0.033	0.099	0.097	-0.040
-0.049	0.821	-0.447	-0.057	0.886	-0.461	0.363	0.164	-0.059	0.002	-0.054	0.058	0.052	0.084	0.102	-0.048
-0.110	0.802	-0.475	-0.057	0.890	-0.453	0.445	0.117	-0.053	-0.059	-0.077	0.023	0.010	0.104	0.131	-0.038
-0.130	0.813	-0.463	-0.055	0.895	-0.443	0.561	-0.253	0.002	-0.081	-0.071	0.025	0.029	0.093	0.119	-0.042
-0.018	0.825	-0.416	-0.057	0.900	-0.432	0.617	0.287	-0.042	0.033	-0.065	0.061	0.082	0.082	0.073	-0.045
-0.099	0.821	-0.420	-0.058	0.906	-0.419	0.726	0.126	0.006	-0.047	-0.075	0.044	0.001	0.086	0.077	-0.048
-0.076	0.813	-0.408	-0.060	0.913	-0.402	0.884	0.233	-0.009	-0.022	-0.090	0.040	0.024	0.094	0.066	-0.039
-0.137	0.840	-0.428	-0.061	0.921	-0.385	0.979	0.072	0.032	-0.082	-0.070	0.003	0.038	0.068	0.086	-0.046
-0.099	0.848	-0.424	-0.063	0.929	-0.365	1.073	0.219	0.018	-0.042	-0.070	-0.013	0.001	0.060	0.083	-0.043
-0.083	0.871	-0.380	-0.065	0.937	-0.344	1.136	0.128	0.048	-0.024	-0.055	0.009	0.015	0.038	0.040	-0.035
-0.107	0.864	-0.353	-0.067	0.945	-0.321	1.193	0.015	0.064	-0.046	-0.071	0.015	0.008	0.046	0.013	-0.032
-0.053	0.887	-0.345	-0.068	0.952	-0.298	1.220	0.123	0.027	0.009	-0.055	-0.000	0.046	0.023	0.005	-0.035
-0.145	0.879	-0.365	-0.070	0.959	-0.274	1.287	0.115	0.072	-0.081	-0.070	-0.044	0.047	0.032	0.026	-0.034
-0.137	0.891	-0.333	-0.073	0.966	-0.249	1.302	0.183	0.081	-0.071	-0.065	-0.038	0.040	0.020	0.006	-0.030
-0.107	0.906	-0.317	-0.075	0.972	-0.224	1.314	-0.119	0.140	-0.037	-0.056	-0.047	0.010	0.006	0.021	-0.033
-0.133	0.891	-0.321	-0.078	0.977	-0.197	1.369	0.078	0.136	-0.061	-0.077	-0.077	0.037	0.021	0.017	-0.014
-0.114	0.918	-0.309	-0.082	0.982	-0.169	1.453	0.098	0.161	-0.038	-0.055	-0.093	0.018	0.005	0.028	0.016
-0.076	0.987	-0.278	-0.086	0.986	-0.140	1.484	0.018	0.214	0.005	0.011	-0.091	0.020	0.075	0.060	0.023
-0.026	1.038	-0.282	-0.092	0.990	-0.110	1.518	0.388	0.243	0.060	0.057	-0.125	0.069	0.125	0.056	0.038
-0.114	1.049	-0.242	-0.098	0.992	-0.080	1.494	0.263	0.308	-0.021	0.067	-0.115	0.019	0.136	0.095	0.038
-0.095	1.041	-0.211	-0.105	0.993	-0.051	1.457	0.298	0.313	0.005	0.057	-0.113	0.001	0.128	0.126	0.029
-0.145	1.007	-0.164	-0.111	0.993	-0.025	1.353	0.128	0.327	-0.038	0.022	-0.092	0.051	0.092	0.173	0.006
-0.145	1.007	-0.105	-0.118	0.993	0.001	1.268	0.132	0.302	-0.032	0.022	-0.058	0.052	0.092	0.232	-0.002
-0.157	0.999	-0.077	-0.123	0.992	0.023	1.132	0.106	0.272	-0.038	0.015	-0.053	0.064	0.083	0.260	-0.014
-0.168	1.022	-0.065	-0.127	0.991	0.043	1.032	0.002	0.204	-0.045	0.040	-0.061	0.075	0.105	0.272	-0.009
-0.180	1.034	-0.085	-0.131	0.990	0.061	0.915	-0.086	0.184	-0.053	0.053	-0.098	0.088	0.116	0.252	-0.003
-0.137	1.057	-0.053	-0.134	0.988	0.076	0.799	0.036	0.172	-0.007	0.077	-0.082	0.046	0.139	0.284	0.009
-0.153	1.080	-0.069	-0.138	0.986	0.089	0.713	-0.129	0.162	-0.019	0.102	-0.111	0.062	0.161	0.268	0.021
-0.133	1.103	-0.065	-0.140	0.985	0.101	0.650	-0.153	0.084	0.002	0.127	-0.119	0.043	0.183	0.272	0.050
-0.153	1.115	-0.089	-0.141	0.984	0.110	0.535	-0.352	0.038	-0.015	0.140	-0.151	0.063	0.195	0.248	0.077
-0.049	1.065	-0.069	-0.141	0.983	0.119	0.511	-0.329	-0.029	0.089	0.091	-0.140	0.040	0.144	0.268	0.115
-0.018	1.041	-0.065	-0.140	0.982	0.125	0.388	-0.329	-0.055	0.119	0.068	-0.142	0.069	0.121	0.271	0.144
0.047	1.041	-0.045	-0.139	0.982	0.130	0.331	-0.247	-0.074	0.183	0.069	-0.128	0.134	0.121	0.290	0.175
0.024	1.034	-0.034	-0.139	0.981	0.134	0.269	-0.207	-0.009	0.160	0.061	-0.121	0.110	0.113	0.301	0.194
0.024	1.034	-0.030	-0.139	0.981	0.139	0.269	-0.147	-0.014	0.160	0.062	-0.121	0.108	0.113	0.305	0.203
0.051	1.018	-0.061	-0.137	0.980	0.145	0.359	-0.111	-0.051	0.186	0.047	-0.159	0.134	0.097	0.274	0.205
0.020	0.968	-0.077	-0.137	0.979	0.150	0.343	-0.149	0.003	0.155	-0.002	-0.180	0.102	0.047	0.259	0.209
0.036	0.968	-0.081	-0.138	0.978	0.155	0.313	-0.260	-0.002	0.171	-0.002	-0.188	0.116	0.048	0.255	0.205
0.040	0.941	-0.038	-0.139	0.977	0.159	0.264	-0.169	0.046	0.176	-0.028	-0.149	0.118	0.021	0.299	0.198
-0.014	0.933	-0.045	-0.140	0.976	0.165	0.331	-0.248	0.044	0.123	-0.035	-0.162	0.064	0.014	0.290	0.200
-0.003	0.937	-0.065	-0.141	0.975	0.170	0.382	-0.288	0.039	0.136	-0.030	-0.188	0.075	0.018	0.271	0.189
0.032	0.968	-0.030	-0.143	0.974	0.177	0.400	-0.357	0.034	0.172	0.003	-0.159	0.108	0.050	0.306	0.182
-0.018	0.956	-0.010	-0.145	0.972	0.183	0.422	-0.435	0.034	0.124	-0.008	-0.145	0.058	0.039	0.326	0.185
0.020	0.987	0.057	-0.145	0.971	0.190	0.395	-0.213	-0.006	0.163	0.025	-0.085	0.097	0.071	0.393	0.180
0.020	0.987	0.057	-0.146	0.970	0.194	0.304	-0.400	0.023	0.165	0.026	-0.089	0.097	0.071	0.393	0.159
0.001	1.034	0.061	-0.146	0.969	0.198	0.257	-0.307	-0.056	0.145	0.073	-0.089	0.078	0.118	0.397	0.156
-0.053	1.038	0.089	-0.147	0.969	0.200	0.231	-0.561	-0.042	0.093	0.077	-0.064	0.024	0.123	0.424	0.148
-0.003	1.068	0.096	-0.147	0.968	0.202	0.136	-0.231	-0.047	0.142	0.109	-0.057	0.074	0.154	0.432	0.137
-0.010	1.076	0.108	-0.147	0.968	0.202	0.037	-0.240	-0.032	0.135	0.116	-0.045	0.066	0.163	0.444	0.118
-0.022	1.057	0.120	-0.146	0.969	0.199	-0.072	-0.184	-0.028	0.123	0.096	-0.031	0.054	0.144	0.456	0.112
-0.068	1.076	0.156	-0.146	0.970	0.197	-0.110	-0.176	-0.063	0.076	0.115	0.007	0.007	0.165	0.492	0.070
-0.064	1.065	0.124	-0.143	0.971	0.192	-0.256	0.215	-0.078	0.078	0.102	-0.020	0.011	0.155	0.461	0.044
-0.230	1.041	0.065	-0.143	0.972	0.185	-0.301	-0.253	-0.034	-0.087	0.078	-0.072	0.154	0.134	0.402	0.010
-0.141	1.030	0.116	-0.143	0.974	0.178	-0.338	-0.179	-0.060	0.001	0.065	-0.013	0.066	0.124	0.454	-0.016
-0.199	1.018	0.108	-0.144	0.975	0.170	-0.353	-0.246	0.003	-0.056	0.052	-0.013	0.124	0.113	0.447	-0.026
-0.214	1.003	0.096	-0.146	0.976	0.161	-0.406	-0.386	0.018	-0.069	0.035	-0.016	0.140	0.099	0.436	-0.022
-0.107	1.007	0.132	-0.145	0.978	0.152	-0.422	-0.132	-0.029	0.038	0.038	0.029	0.033	0.104	0.472	-0.049
-0.183	1.038	0.089	-0.145	0.979	0.144	-0.398	-0.047	-0.063	-0.040	0.067	-0.007	0.111	0.137	0.429	-0.035
-0.280	0.995	0.108	-0.146	0.980	0.134	-0.456	-0.429	0.014	-0.134	0.024	0.023	0.207	0.096	0.449	-0.023
-0.095	1.026	0.136	-0.146	0.982	0.124	-0.494	-0.086	-0.042	0.050	0.053	0.061	0.023	0.128	0.478	-0.055
-0.141	1.034	0.081	-0.145	0.983	0.113	-0.508	-0.209	-0.041	0.004	0.060	0.017	0.070	0.137	0.423	-0.055
-0.280	0.995	0.073	-0.144	0.984	0.103	-0.488	-0.016	-0.066	-0.136	0.020	0.018	0.209	0.099	0.417	-0.030
-0.172	1.026	0.069	-0.144	0.985	0.092	-0.498	-0.408	-0.047	-0.028	0.049	0.026	0.102	0.132	0.414	-0.046
-0.133	1.014	0.092	-0.144	0.986	0.082	-0.472	-0.426	-0.039	0.010	0.037	0.060	0.063	0.122	0.438	-0.050
-0.183	1.053	0.073	-0.144	0.987	0.072	-0.479	-0.140	-0.052	-0.040	0.075	0.050	0.114	0.162	0.420	-0.045
-0.157	1.038	0.037	-0.142	0.988	0.061	-0.539	-0.177	-0.074	-0.014	0.058	0.026	0.088	0.148	0.385	-0.030
-0.253	1.007	0.006	-0.141	0.989	0.049	-0.551	-0.209	-0.076	-0.111	0.027	0.006	0.184	0.119	0.355	-0.043
-0.076	1.034	0.041	-0.140	0.990	0.037	-0.574	-0.334	-0.098	0.064	0.053	0.053	0.007	0.147	0.391	-0.047
-0.199	0.995	0.029	-0.138	0.990	0.023	-0.619	-0.359	-0.082	-0.060	0.014	0.055	0.131	0.110	0.381	-0.055
-0.214	1.003	-0.030	-0.136	0.991	0.011	-0.578	-0.306	-0.114	-0.078	0.021	0.008	0.146	0.119	0.323	-0.037
-0.203	0.972	-0.042	-0.134	0.991	-0.000	-0.550	-0.088	-0.105	-0.068	-0.010	0.007	0.135	0.090	0.312	-0.065
-0.141	0.999	-0.042	-0.132	0.991	-0.011	-0.546	0.013	-0.109	-0.008	0.017	0.018	0.074	0.118	0.313	-0.053
-0.233	1.026	-0.061	-0.131	0.991	-0.023	-0.532	-0.301	-0.078	-0.102	0.044	0.010	0.167	0.147	0.295	-0.054
-0.137	1.034	-0.065	-0.129	0.991	-0.034	-0.599	0.099	-0.117	-0.008	0.052	0.018	0.071	0.156	0.292	-0.060
-0.222	0.960	-0.108	-0.127	0.991	-0.047	-0.583	-0.278	-0.097	-0.094	-0.021	-0.013	0.156	0.084	0.250	-0.060
-0.230	0.995	-0.120	-0.125	0.990	-0.059	-0.579	-0.326	-0.102	-0.104	0.014	-0.013	0.163	0.120	0.239	-0.047
-0.145	0.995	-0.124	-0.122	0.990	-0.070	-0.508	-0.216	-0.133	-0.022	0.015	-0.006	0.079	0.121	0.236	-0.034
-0.153	0.991	-0.132	-0.119	0.990	-0.080	-0.481	-0.285	-0.128	-0.032	0.011	-0.003	0.086	0.118	0.229	-0.022
-0.049	0.991	-0.097	-0.115	0.989	-0.089	-0.414	0.007	-0.199	0.068	0.012	0.040	0.017	0.120	0.266	-0.012
-0.130	1.003	-0.124	-0.111	0.989	-0.096	-0.378	0.091	-0.190	-0.016	0.023	0.020	0.063	0.133	0.240	-0.019
-0.157	0.995	-0.168	-0.108	0.989	-0.105	-0.424	-0.108	-0.173	-0.047	0.016	-0.014	0.090	0.126	0.197	-0.017
-0.164	1.022	-0.152	-0.104	0.988	-0.114	-0.480	-0.069	-0.221	-0.059	0.044	0.011	0.097	0.154	0.214	-0.035
-0.110	1.026	-0.156	-0.100	0.987	-0.126	-0.561	-0.064	-0.201	-0.009	0.049	0.018	0.043	0.159	0.212	-0.032
-0.137	0.999	-0.168	-0.097	0.986	-0.136	-0.506	0.007	-0.157	-0.038	0.023	0.017	0.070	0.133	0.201	-0.028
-0.107	0.999	-0.199	-0.093	0.985	-0.148	-0.576	-0.138	-0.149	-0.011	0.024	-0.003	0.039	0.134	0.170	-0.023
-0.107	0.976	-0.195	-0.090	0.984	-0.157	-0.468	0.070	-0.168	-0.014	0.002	0.010	0.039	0.112	0.175	-0.020
-0.126	0.968	-0.203	-0.087	0.982	-0.166	-0.427	-0.220	-0.141	-0.036	-0.005	0.011	0.057	0.105	0.169	-0.024
-0.072	0.980	-0.195	-0.084	0.981	-0.175	-0.489	0.231	-0.175	0.015	0.008	0.029	0.003	0.118	0.178	-0.029
-0.153	0.999	-0.239	-0.080	0.980	-0.184	-0.469	-0.159	-0.190	-0.070	0.029	-0.005	0.084	0.138	0.135	-0.038
-0.118	0.980	-0.242	-0.076	0.978	-0.193	-0.447	0.068	-0.206	-0.039	0.011	0.000	0.048	0.119	0.133	-0.043
-0.133	0.964	-0.227	-0.072	0.977	-0.202	-0.429	-0.033	-0.209	-0.058	-0.003	0.024	0.062	0.104	0.149	-0.053
-0.126	0.976	-0.231	-0.068	0.975	-0.209	-0.377	0.006	-0.217	-0.055	0.010	0.028	0.054	0.117	0.146	-0.047
-0.126	1.014	-0.294	-0.063	0.974	-0.217	-0.351	-0.338	-0.222	-0.060	0.050	-0.027	0.054	0.156	0.084	-0.045
-0.099	1.038	-0.278	-0.059	0.973	-0.224	-0.363	0.057	-0.231	-0.038	0.074	-0.004	0.026	0.180	0.101	-0.043
-0.072	1.061	-0.254	-0.053	0.971	-0.232	-0.404	-0.191	-0.220	-0.016	0.099	0.028	0.001	0.204	0.125	-0.038
-0.107	1.038	-0.286	-0.048	0.969	-0.241	-0.461	-0.329	-0.210	-0.056	0.078	0.006	0.034	0.181	0.095	-0.038
-0.080	1.041	-0.290	-0.044	0.967	-0.250	-0.474	0.002	-0.218	-0.033	0.084	0.012	0.006	0.185	0.092	-0.042
-0.083	0.999	-0.290	-0.040	0.964	-0.262	-0.564	-0.122	-0.168	-0.041	0.045	0.023	0.009	0.143	0.093	-0.039
-0.083	0.999	-0.290	-0.036	0.962	-0.271	-0.509	0.002	-0.206	-0.045	0.047	0.033	0.009	0.144	0.094	-0.035
-0.033	1.007	-0.306	-0.032	0.959	-0.281	-0.496	-0.050	-0.186	0.001	0.057	0.027	0.042	0.152	0.079	-0.032
-0.072	0.983	-0.349	-0.030	0.956	-0.290	-0.485	0.148	-0.192	-0.040	0.037	-0.007	0.004	0.129	0.037	-0.039
-0.045	0.995	-0.337	-0.027	0.953	-0.301	-0.581	0.017	-0.170	-0.016	0.052	0.017	0.031	0.141	0.050	-0.028
-0.099	0.949	-0.325	-0.023	0.949	-0.313	-0.605	-0.201	-0.127	-0.073	0.009	0.040	0.022	0.095	0.063	-0.033
-0.018	0.972	-0.373	-0.020	0.945	-0.325	-0.650	-0.022	-0.170	0.004	0.036	0.005	0.059	0.119	0.016	-0.032
-0.045	0.968	-0.369	-0.017	0.941	-0.337	-0.629	-0.051	-0.161	-0.026	0.037	0.021	0.032	0.115	0.022	-0.030
-0.037	0.949	-0.373	-0.014	0.937	-0.349	-0.609	-0.002	-0.147	-0.021	0.021	0.029	0.041	0.096	0.019	-0.022
-0.018	0.922	-0.388	-0.012	0.933	-0.360	-0.616	0.139	-0.139	-0.003	-0.002	0.025	0.061	0.069	0.005	-0.029
-0.057	0.960	-0.428	-0.009	0.928	-0.373	-0.653	-0.187	-0.096	-0.045	0.042	-0.002	0.023	0.108	0.034	-0.025
-0.033	0.956	-0.412	-0.007	0.923	-0.385	-0.677	0.006	-0.110	-0.023	0.043	0.027	0.047	0.105	0.018	-0.029
-0.007	0.925	-0.412	-0.005	0.918	-0.397	-0.653	0.009	-0.128	0.001	0.017	0.039	0.074	0.075	0.017	-0.040
-0.053	0.949	-0.443	-0.004	0.913	-0.409	-0.626	0.155	-0.139	-0.046	0.045	0.019	0.028	0.098	0.047	-0.025
-0.060	0.918	-0.432	0.000	0.907	-0.420	-0.629	-0.271	-0.111	-0.057	0.020	0.043	0.021	0.067	0.034	-0.028
0.051	0.922	-0.443	0.003	0.901	-0.433	-0.693	0.005	-0.164	0.051	0.029	0.044	0.132	0.072	0.045	-0.031
-0.037	0.887	-0.471	0.006	0.896	-0.445	-0.670	-0.062	-0.153	-0.040	0.001	0.029	0.044	0.037	0.071	-0.023
-0.003	0.914	-0.459	0.008	0.889	-0.458	-0.716	0.091	-0.151	-0.007	0.034	0.054	0.079	0.065	0.057	-0.012
0.009	0.895	-0.483	0.009	0.882	-0.471	-0.766	0.210	-0.139	0.004	0.022	0.044	0.090	0.046	0.079	-0.029
-0.003	0.864	-0.530	0.010	0.875	-0.485	-0.766	-0.004	-0.099	-0.009	-0.002	0.010	0.078	0.015	0.125	-0.025
-0.045	0.871	-0.538	0.012	0.867	-0.498	-0.747	0.077	-0.121	-0.052	0.013	0.016	0.035	0.024	0.131	-0.029
-0.007	0.860	-0.538	0.014	0.860	-0.511	-0.742	-0.036	-0.115	-0.016	0.009	0.029	0.074	0.014	0.129	-0.025
-0.014	0.840	-0.518	0.015	0.852	-0.523	-0.700	0.132	-0.132	-0.025	-0.003	0.061	0.066	0.004	0.107	-0.029
0.043	0.844	-0.522	0.016	0.845	-0.534	-0.651	0.123	-0.149	0.032	0.008	0.069	0.123	0.001	0.109	-0.031
0.001	0.844	-0.546	0.019	0.839	-0.544	-0.606	0.020	-0.197	-0.013	0.014	0.056	0.080	0.002	0.130	-0.034
-0.033	0.837	-0.562	0.023	0.831	-0.556	-0.687	-0.047	-0.192	-0.051	0.014	0.052	0.045	0.005	0.144	-0.035
-0.010	0.844	-0.593	0.026	0.823	-0.567	-0.693	-0.042	-0.181	-0.031	0.030	0.032	0.067	0.004	0.173	-0.043
-0.010	0.844	-0.593	0.029	0.816	-0.577	-0.602	-0.060	-0.173	-0.035	0.037	0.042	0.067	0.004	0.171	-0.039
-0.007	0.840	-0.641	0.032	0.809	-0.587	-0.612	0.088	-0.218	-0.033	0.040	0.005	0.070	0.001	0.216	-0.044
0.020	0.864	-0.641	0.033	0.801	-0.597	-0.638	0.197	-0.231	-0.008	0.071	0.016	0.096	0.025	0.214	-0.042
-0.053	0.848	-0.637	0.039	0.793	-0.608	-0.692	-0.235	-0.207	-0.086	0.064	0.031	0.023	0.010	0.208	-0.044
0.028	0.810	-0.621	0.043	0.785	-0.619	-0.660	0.021	-0.242	-0.009	0.034	0.057	0.103	0.028	0.190	-0.042
-0.007	0.779	-0.652	0.048	0.776	-0.629	-0.704	-0.279	-0.128	-0.049	0.012	0.037	0.069	0.058	0.220	-0.032
0.036	0.783	-0.664	0.053	0.766	-0.640	-0.732	-0.288	-0.102	-0.012	0.025	0.036	0.112	0.053	0.230	-0.010
0.120	0.755	-0.625	0.054	0.757	-0.651	-0.722	0.073	-0.095	0.072	0.007	0.087	0.197	0.080	0.190	-0.005
0.101	0.740	-0.644	0.055	0.747	-0.663	-0.748	-0.016	-0.064	0.052	0.002	0.078	0.179	0.095	0.208	0.005
0.086	0.717	-0.625	0.054	0.737	-0.674	-0.770	0.166	-0.099	0.037	-0.011	0.110	0.164	0.118	0.187	0.010
0.074	0.667	-0.656	0.055	0.727	-0.685	-0.701	0.103	-0.115	0.025	-0.052	0.089	0.153	0.168	0.217	-0.003
0.078	0.651	-0.672	0.053	0.718	-0.694	-0.591	0.266	-0.145	0.030	-0.059	0.082	0.158	0.183	0.232	-0.008
0.040	0.667	-0.696	0.052	0.710	-0.702	-0.574	0.219	-0.128	-0.007	-0.035	0.067	0.121	0.168	0.255	-0.018
0.063	0.705	-0.715	0.051	0.701	-0.712	-0.663	0.145	-0.096	0.017	0.013	0.057	0.145	0.130	0.274	-0.028
0.009	0.690	-0.735	0.051	0.692	-0.720	-0.593	0.110	-0.107	-0.037	0.006	0.046	0.093	0.146	0.292	-0.039
0.009	0.663	-0.719	0.051	0.684	-0.728	-0.540	0.150	-0.132	-0.036	-0.013	0.069	0.093	0.173	0.276	-0.034
0.013	0.636	-0.711	0.051	0.676	-0.735	-0.539	0.009	-0.076	-0.033	-0.032	0.084	0.098	0.201	0.267	-0.035
0.082	0.632	-0.700	0.052	0.669	-0.742	-0.501	-0.008	-0.034	0.035	-0.028	0.103	0.169	0.205	0.255	-0.040
0.063	0.628	-0.739	0.051	0.663	-0.747	-0.412	0.168	-0.086	0.018	-0.026	0.069	0.150	0.209	0.293	-0.027
-0.010	0.628	-0.731	0.050	0.658	-0.752	-0.321	0.163	-0.107	-0.054	-0.021	0.082	0.078	0.209	0.284	-0.036
0.082	0.640	-0.735	0.048	0.652	-0.757	-0.361	0.183	-0.104	0.039	-0.004	0.082	0.172	0.197	0.287	-0.032
-0.045	0.597	-0.747	0.043	0.648	-0.760	-0.247	0.439	-0.110	-0.082	-0.042	0.074	0.046	0.240	0.298	-0.040
0.093	0.620	-0.723	0.047	0.645	-0.762	-0.173	-0.195	-0.047	0.053	-0.017	0.100	0.185	0.216	0.273	-0.024
0.028	0.605	-0.711	0.041	0.644	-0.764	-0.075	0.406	-0.065	-0.008	-0.031	0.113	0.120	0.231	0.260	-0.037
0.067	0.612	-0.731	0.036	0.643	-0.765	-0.080	0.370	-0.033	0.036	-0.022	0.094	0.160	0.223	0.278	-0.023
0.005	0.632	-0.719	0.034	0.642	-0.766	-0.088	0.178	-0.051	-0.023	-0.002	0.107	0.099	0.204	0.265	-0.043
0.032	0.605	-0.719	0.029	0.641	-0.767	-0.050	0.391	-0.063	0.009	-0.028	0.108	0.126	0.231	0.263	-0.050
-0.033	0.585	-0.711	0.025	0.640	-0.768	-0.071	0.260	-0.015	-0.053	-0.046	0.117	0.061	0.250	0.254	-0.066
-0.033	0.585	-0.711	0.016	0.639	-0.769	-0.079	0.596	-0.062	-0.044	-0.045	0.118	0.061	0.250	0.253	-0.060
-0.041	0.589	-0.743	0.014	0.638	-0.770	-0.053	0.186	-0.067	-0.050	-0.041	0.087	0.053	0.246	0.283	-0.065
0.009	0.589	-0.739	0.011	0.636	-0.772	-0.109	0.250	-0.075	0.003	-0.039	0.093	0.103	0.246	0.278	-0.050
-0.018	0.593	-0.739	0.009	0.635	-0.772	-0.058	0.177	-0.087	-0.022	-0.034	0.093	0.076	0.242	0.277	-0.041
0.028	0.578	-0.704	0.003	0.634	-0.773	-0.043	0.467	-0.086	0.030	-0.049	0.129	0.122	0.258	0.240	-0.042
-0.010	0.570	-0.723	-0.004	0.634	-0.773	0.006	0.549	-0.078	-0.000	-0.057	0.109	0.084	0.265	0.259	-0.048
-0.064	0.578	-0.731	-0.008	0.634	-0.773	0.007	0.280	-0.066	-0.050	-0.049	0.101	0.029	0.257	0.265	-0.040
-0.033	0.609	-0.711	-0.010	0.635	-0.773	0.005	0.172	-0.055	-0.017	-0.019	0.120	0.060	0.226	0.244	-0.044
0.017	0.593	-0.680	-0.016	0.635	-0.772	0.034	0.460	-0.062	0.040	-0.035	0.151	0.111	0.241	0.211	-0.042
-0.022	0.601	-0.719	-0.021	0.636	-0.771	0.053	0.394	-0.067	0.007	-0.028	0.110	0.072	0.234	0.250	-0.044
-0.037	0.589	-0.743	-0.028	0.638	-0.770	0.123	0.511	-0.097	-0.001	-0.041	0.085	0.056	0.245	0.272	-0.028
-0.103	0.582	-0.735	-0.031	0.639	-0.768	0.077	0.243	-0.049	-0.063	-0.050	0.091	0.010	0.252	0.263	-0.030
0.017	0.605	-0.719	-0.038	0.640	-0.767	0.080	0.483	-0.086	0.063	-0.028	0.105	0.109	0.229	0.246	-0.039
-0.053	0.582	-0.739	-0.046	0.642	-0.765	0.115	0.653	-0.089	0.003	-0.053	0.083	0.040	0.252	0.265	-0.034
-0.110	0.593	-0.743	-0.049	0.644	-0.763	0.121	0.159	-0.022	-0.052	-0.044	0.077	0.018	0.240	0.268	-0.030
-0.033	0.597	-0.711	-0.054	0.646	-0.761	0.126	0.402	-0.067	0.030	-0.042	0.107	0.059	0.236	0.236	-0.039
-0.110	0.597	-0.739	-0.057	0.648	-0.760	0.126	0.234	-0.041	-0.043	-0.044	0.077	0.018	0.235	0.262	-0.041
-0.068	0.601	-0.731	-0.062	0.650	-0.757	0.160	0.412	-0.083	0.005	-0.042	0.082	0.024	0.231	0.254	-0.039
-0.083	0.585	-0.715	-0.067	0.653	-0.754	0.184	0.415	-0.092	-0.005	-0.061	0.095	0.008	0.246	0.238	-0.040
-0.122	0.570	-0.727	-0.073	0.656	-0.751	0.190	0.436	-0.098	-0.038	-0.079	0.080	0.030	0.261	0.249	-0.042
-0.068	0.609	-0.715	-0.077	0.659	-0.748	0.209	0.340	-0.108	0.020	-0.044	0.089	0.023	0.222	0.237	-0.049
-0.149	0.609	-0.723	-0.081	0.662	-0.745	0.202	0.353	-0.104	-0.057	-0.047	0.078	0.057	0.222	0.245	-0.055
-0.126	0.620	-0.719	-0.083	0.666	-0.741	0.246	0.250	-0.085	-0.031	-0.039	0.078	0.035	0.210	0.241	-0.047
-0.141	0.640	-0.708	-0.086	0.670	-0.738	0.234	0.260	-0.099	-0.044	-0.023	0.086	0.051	0.190	0.230	-0.053
-0.103	0.651	-0.723	-0.091	0.674	-0.733	0.280	0.408	-0.108	-0.001	-0.016	0.066	0.012	0.178	0.246	-0.045
-0.137	0.690	-0.751	-0.094	0.678	-0.729	0.290	0.325	-0.134	-0.032	0.018	0.034	0.047	0.139	0.274	-0.040
-0.137	0.690	-0.751	-0.095	0.682	-0.725	0.225	0.209	-0.130	-0.031	0.015	0.031	0.046	0.139	0.274	-0.034
-0.122	0.667	-0.739	-0.097	0.686	-0.721	0.240	0.252	-0.173	-0.014	-0.012	0.039	0.031	0.162	0.263	-0.042
-0.141	0.651	-0.739	-0.097	0.689	-0.718	0.227	0.192	-0.154	-0.033	-0.031	0.035	0.050	0.177	0.264	-0.038
-0.172	0.655	-0.755	-0.097	0.693	-0.715	0.238	0.046	-0.118	-0.064	-0.031	0.016	0.080	0.173	0.280	-0.033
-0.114	0.674	-0.723	-0.098	0.697	-0.711	0.271	0.235	-0.144	-0.005	-0.015	0.043	0.023	0.153	0.250	-0.040
-0.110	0.694	-0.723	-0.101	0.700	-0.707	0.201	0.377	-0.135	0.002	0.001	0.040	0.019	0.134	0.250	-0.039
-0.164	0.690	-0.704	-0.103	0.703	-0.703	0.228	0.231	-0.140	-0.050	-0.007	0.056	0.073	0.138	0.232	-0.044
-0.145	0.659	-0.723	-0.105	0.707	-0.699	0.263	0.264	-0.157	-0.029	-0.041	0.032	0.053	0.169	0.253	-0.044
-0.195	0.651	-0.715	-0.104	0.711	-0.695	0.267	0.068	-0.109	-0.079	-0.053	0.036	0.102	0.177	0.247	-0.050
-0.133	0.686	-0.735	-0.104	0.714	-0.692	0.238	0.104	-0.115	-0.018	-0.022	0.013	0.040	0.142	0.268	-0.046
-0.149	0.698	-0.711	-0.104	0.718	-0.688	0.279	0.135	-0.122	-0.033	-0.014	0.032	0.055	0.130	0.247	-0.052
-0.153	0.705	-0.708	-0.104	0.723	-0.683	0.314	0.137	-0.143	-0.037	-0.011	0.031	0.058	0.123	0.245	-0.039
-0.168	0.713	-0.684	-0.103	0.728	-0.678	0.330	-0.016	-0.124	-0.054	-0.008	0.050	0.074	0.116	0.224	-0.046
-0.126	0.698	-0.696	-0.104	0.733	-0.673	0.361	0.189	-0.101	-0.011	-0.028	0.033	0.032	0.131	0.238	-0.050
-0.157	0.705	-0.668	-0.106	0.738	-0.667	0.358	0.214	-0.074	-0.039	-0.025	0.055	0.062	0.124	0.213	-0.046
-0.176	0.698	-0.680	-0.108	0.743	-0.661	0.394	0.239	-0.048	-0.056	-0.038	0.037	0.081	0.131	0.227	-0.042
-0.130	0.713	-0.660	-0.112	0.748	-0.654	0.427	0.279	-0.027	-0.006	-0.028	0.049	0.035	0.116	0.209	-0.046
-0.168	0.713	-0.668	-0.116	0.755	-0.646	0.500	0.360	-0.035	-0.041	-0.035	0.033	0.074	0.115	0.219	-0.050
-0.164	0.744	-0.668	-0.118	0.761	-0.638	0.490	0.177	0.011	-0.034	-0.010	0.025	0.070	0.084	0.222	-0.042
-0.214	0.736	-0.692	-0.120	0.767	-0.630	0.484	0.115	0.016	-0.082	-0.024	-0.006	0.120	0.091	0.248	-0.045
-0.164	0.748	-0.680	-0.124	0.772	-0.624	0.402	0.210	0.048	-0.029	-0.017	-0.001	0.071	0.080	0.238	-0.039
-0.187	0.713	-0.708	-0.125	0.777	-0.617	0.446	0.050	0.040	-0.050	-0.057	-0.035	0.093	0.114	0.268	-0.032
-0.168	0.713	-0.680	-0.128	0.782	-0.610	0.409	0.168	0.013	-0.029	-0.062	-0.014	0.075	0.113	0.243	-0.018
-0.153	0.713	-0.672	-0.131	0.786	-0.605	0.329	0.259	0.004	-0.010	-0.066	-0.012	0.059	0.113	0.238	-0.014
-0.157	0.736	-0.684	-0.133	0.790	-0.599	0.349	0.106	0.025	-0.012	-0.047	-0.029	0.064	0.089	0.252	-0.000
-0.172	0.771	-0.688	-0.137	0.794	-0.592	0.433	0.311	0.044	-0.023	-0.017	-0.040	0.079	0.054	0.259	-0.002
-0.149	0.763	-0.719	-0.144	0.801	-0.582	0.548	0.548	0.023	0.007	-0.030	-0.082	0.056	0.061	0.294	-0.021
-0.230	0.752	-0.723	-0.152	0.807	-0.570	0.617	0.544	0.063	-0.066	-0.049	-0.097	0.137	0.073	0.301	-0.038
-0.295	0.759	-0.656	-0.156	0.814	-0.560	0.609	0.266	0.064	-0.127	-0.047	-0.040	0.202	0.065	0.237	-0.053
-0.241	0.755	-0.550	-0.159	0.819	-0.551	0.503	0.250	0.019	-0.070	-0.057	0.057	0.148	0.069	0.134	-0.047
-0.233	0.752	-0.518	-0.160	0.824	-0.543	0.509	0.016	0.044	-0.061	-0.066	0.080	0.141	0.073	0.106	-0.029
-0.087	0.798	-0.526	-0.164	0.830	-0.532	0.559	0.341	0.022	0.089	-0.026	0.062	0.006	0.027	0.117	-0.008
-0.118	0.817	-0.589	-0.169	0.837	-0.521	0.600	0.439	0.020	0.063	-0.013	-0.012	0.025	0.007	0.184	0.017
-0.195	0.833	-0.601	-0.172	0.841	-0.512	0.487	0.201	0.052	-0.011	-0.002	-0.033	0.101	0.008	0.200	0.049
-0.160	0.813	-0.613	-0.173	0.846	-0.505	0.457	0.105	0.022	0.025	-0.026	-0.052	0.066	0.012	0.216	0.049
-0.126	0.840	-0.625	-0.173	0.850	-0.497	0.437	0.108	-0.059	0.060	-0.003	-0.071	0.030	0.015	0.232	0.061
-0.153	0.810	-0.641	-0.171	0.855	-0.491	0.430	-0.087	-0.100	0.030	-0.038	-0.094	0.056	0.016	0.252	0.091
-0.076	0.798	-0.629	-0.168	0.859	-0.483	0.465	-0.053	-0.115	0.105	-0.055	-0.089	0.022	0.028	0.244	0.123
-0.060	0.775	-0.652	-0.165	0.864	-0.475	0.516	-0.127	-0.062	0.117	-0.083	-0.121	0.038	0.052	0.272	0.148
-0.003	0.790	-0.644	-0.163	0.870	-0.466	0.600	-0.054	-0.059	0.173	-0.073	-0.122	0.096	0.037	0.269	0.177
-0.010	0.779	-0.672	-0.163	0.876	-0.454	0.706	0.056	-0.023	0.165	-0.091	-0.162	0.090	0.049	0.301	0.200
-0.018	0.752	-0.676	-0.163	0.882	-0.442	0.761	-0.220	0.116	0.157	-0.124	-0.177	0.083	0.077	0.310	0.210
0.028	0.783	-0.652	-0.163	0.889	-0.429	0.791	-0.048	0.066	0.203	-0.100	-0.167	0.131	0.046	0.291	0.208
-0.014	0.817	-0.625	-0.162	0.895	-0.415	0.811	-0.117	0.018	0.159	-0.072	-0.153	0.090	0.012	0.268	0.189
-0.018	0.833	-0.609	-0.161	0.902	-0.401	0.816	-0.030	0.002	0.155	-0.063	-0.151	0.087	0.003	0.257	0.176
-0.110	0.868	-0.593	-0.160	0.907	-0.388	0.765	-0.068	0.001	0.062	-0.034	-0.148	0.004	0.037	0.246	0.159
-0.033	0.883	-0.475	-0.157	0.913	-0.376	0.771	-0.481	0.020	0.135	-0.024	-0.042	0.074	0.052	0.133	0.136
-0.018	0.906	-0.479	-0.156	0.919	-0.361	0.812	0.154	-0.072	0.150	-0.007	-0.061	0.090	0.075	0.142	0.121
-0.099	0.918	-0.467	-0.154	0.925	-0.347	0.820	-0.194	-0.029	0.067	-0.001	-0.063	0.011	0.086	0.135	0.117
-0.057	0.929	-0.459	-0.152	0.931	-0.332	0.827	-0.069	-0.077	0.107	0.005	-0.070	0.054	0.097	0.132	0.095
-0.087	0.953	-0.432	-0.149	0.936	-0.318	0.806	-0.239	-0.047	0.073	0.022	-0.056	0.025	0.120	0.109	0.064
-0.160	0.956	-0.440	-0.149	0.941	-0.304	0.794	-0.002	-0.005	0.000	0.021	-0.079	0.047	0.123	0.122	0.052
-0.172	0.941	-0.380	-0.148	0.946	-0.288	0.872	-0.362	0.051	-0.012	0.001	-0.035	0.057	0.106	0.067	0.033
-0.130	0.976	-0.313	-0.149	0.951	-0.271	0.897	0.023	0.047	0.031	0.031	0.015	0.013	0.140	0.005	0.016
-0.130	0.976	-0.313	-0.150	0.955	-0.256	0.856	-0.204	0.092	0.032	0.026	-0.000	0.011	0.139	0.010	0.014
-0.168	0.945	-0.313	-0.149	0.960	-0.239	0.940	-0.257	0.017	-0.008	-0.009	-0.017	0.048	0.107	0.015	0.011
-0.133	0.968	-0.258	-0.149	0.964	-0.222	0.871	0.052	0.025	0.028	0.010	0.021	0.012	0.128	0.036	-0.008
-0.168	0.987	-0.239	-0.150	0.967	-0.207	0.782	0.122	-0.005	-0.006	0.026	0.026	0.045	0.146	0.051	-0.010
-0.249	1.030	-0.286	-0.148	0.970	-0.194	0.724	-0.379	-0.010	-0.089	0.066	-0.035	0.124	0.187	0.001	-0.019
-0.141	1.057	-0.239	-0.147	0.973	-0.180	0.697	0.049	-0.079	0.018	0.090	-0.001	0.015	0.212	0.042	-0.024
-0.214	1.057	-0.246	-0.146	0.975	-0.169	0.611	-0.179	-0.026	-0.056	0.088	-0.020	0.087	0.211	0.029	-0.028
-0.168	1.010	-0.227	-0.145	0.977	-0.158	0.606	0.023	-0.054	-0.011	0.039	-0.012	0.040	0.163	0.044	-0.026
-0.203	1.010	-0.223	-0.144	0.978	-0.148	0.516	-0.156	-0.039	-0.047	0.037	-0.017	0.073	0.161	0.043	-0.034
-0.207	0.995	-0.156	-0.144	0.980	-0.141	0.382	-0.125	0.003	-0.050	0.021	0.042	0.076	0.144	0.106	-0.037
-0.172	1.018	-0.168	-0.143	0.980	-0.135	0.308	0.003	-0.025	-0.016	0.043	0.025	0.039	0.165	0.089	-0.050
-0.207	1.022	-0.164	-0.142	0.981	-0.130	0.271	-0.219	-0.064	-0.052	0.046	0.024	0.073	0.167	0.089	-0.051
-0.241	1.018	-0.215	-0.140	0.982	-0.128	0.190	-0.324	-0.067	-0.089	0.042	-0.030	0.106	0.162	0.033	-0.043
-0.187	0.995	-0.156	-0.138	0.982	-0.126	0.153	-0.230	-0.066	-0.037	0.018	0.027	0.051	0.136	0.087	-0.045
-0.172	0.976	-0.179	-0.137	0.983	-0.123	0.179	-0.204	-0.060	-0.023	-0.002	0.000	0.034	0.115	0.059	-0.035
-0.172	0.987	-0.140	-0.135	0.984	-0.116	0.349	-0.146	-0.071	-0.024	0.009	0.033	0.033	0.125	0.094	-0.028
-0.153	0.991	-0.168	-0.134	0.985	-0.109	0.385	-0.121	-0.040	-0.006	0.012	-0.002	0.012	0.127	0.063	-0.012
-0.195	1.018	-0.179	-0.133	0.986	-0.103	0.329	-0.106	-0.028	-0.049	0.038	-0.020	0.054	0.152	0.046	-0.008
-0.103	1.041	-0.160	-0.131	0.986	-0.098	0.289	-0.149	-0.075	0.042	0.061	-0.005	0.040	0.173	0.062	-0.014
-0.137	1.099	-0.128	-0.129	0.987	-0.095	0.209	-0.302	-0.082	0.005	0.118	0.023	0.007	0.229	0.090	-0.013
-0.199	1.034	-0.128	-0.127	0.988	-0.093	0.136	-0.164	-0.082	-0.058	0.052	0.021	0.054	0.161	0.086	-0.011
-0.133	0.999	-0.132	-0.126	0.988	-0.093	0.006	-0.008	-0.059	0.006	0.017	0.017	0.012	0.125	0.078	-0.025
-0.164	1.003	-0.136	-0.125	0.988	-0.093	-0.003	-0.159	-0.045	-0.026	0.021	0.014	0.018	0.126	0.069	-0.032
-0.172	1.026	-0.144	-0.123	0.988	-0.093	0.006	0.021	-0.097	-0.035	0.044	0.006	0.025	0.147	0.058	-0.024
-0.160	1.007	-0.120	-0.122	0.988	-0.095	-0.045	-0.166	-0.080	-0.026	0.024	0.031	0.012	0.126	0.077	-0.028
-0.153	1.018	-0.132	-0.120	0.988	-0.097	-0.088	-0.047	-0.076	-0.019	0.036	0.021	0.003	0.135	0.062	-0.030
-0.149	0.976	-0.140	-0.118	0.988	-0.100	-0.164	0.000	-0.101	-0.017	-0.006	0.016	0.001	0.090	0.050	-0.035
-0.172	0.980	-0.164	-0.116	0.988	-0.104	-0.175	-0.091	-0.131	-0.043	-0.002	-0.004	0.021	0.092	0.022	-0.038
-0.187	0.972	-0.164	-0.113	0.988	-0.109	-0.214	-0.177	-0.139	-0.061	-0.010	0.001	0.035	0.082	0.019	-0.033
-0.164	0.972	-0.140	-0.109	0.988	-0.113	-0.188	-0.253	-0.154	-0.041	-0.010	0.029	0.011	0.080	0.039	-0.030
-0.103	0.956	-0.120	-0.107	0.987	-0.116	-0.165	-0.121	-0.127	0.017	-0.025	0.052	0.051	0.062	0.055	-0.025
-0.122	0.968	-0.164	-0.104	0.987	-0.120	-0.152	-0.182	-0.098	-0.004	-0.013	0.012	0.032	0.072	0.008	-0.032
-0.114	0.953	-0.144	-0.103	0.987	-0.122	-0.111	0.012	-0.062	0.002	-0.028	0.034	0.041	0.054	0.024	-0.025
-0.226	0.980	-0.195	-0.102	0.987	-0.123	0.025	-0.289	-0.042	-0.110	-0.001	-0.017	0.070	0.079	0.031	-0.032
-0.114	0.972	-0.148	-0.101	0.988	-0.121	0.096	0.037	-0.052	0.001	-0.009	0.028	0.042	0.069	0.013	-0.040
-0.137	0.976	-0.124	-0.100	0.988	-0.116	0.237	-0.028	-0.046	-0.023	-0.006	0.047	0.020	0.071	0.034	-0.041
-0.157	0.925	-0.140	-0.100	0.989	-0.110	0.325	-0.076	0.015	-0.042	-0.057	0.025	0.001	0.019	0.015	-0.024
-0.122	0.922	-0.128	-0.101	0.990	-0.101	0.433	0.007	0.017	-0.007	-0.062	0.028	0.036	0.013	0.023	-0.031
-0.122	0.918	-0.132	-0.102	0.991	-0.091	0.532	0.081	0.021	-0.007	-0.066	0.014	0.036	0.006	0.016	-0.031
-0.160	0.925	-0.124	-0.103	0.992	-0.078	0.675	-0.003	0.041	-0.044	-0.060	0.009	0.002	0.012	0.021	-0.031
-0.153	0.910	-0.097	-0.104	0.993	-0.063	0.757	-0.004	0.081	-0.035	-0.076	0.021	0.006	0.006	0.046	-0.029
-0.160	0.937	-0.081	-0.106	0.993	-0.046	0.845	0.077	0.055	-0.041	-0.049	0.020	0.002	0.019	0.059	-0.034
-0.126	0.933	-0.069	-0.107	0.994	-0.028	0.902	0.060	0.061	-0.005	-0.054	0.014	0.033	0.014	0.068	-0.029
-0.164	0.906	-0.073	-0.109	0.994	-0.010	0.921	0.181	0.064	-0.042	-0.081	-0.009	0.006	0.015	0.061	-0.031
-0.145	0.933	-0.053	-0.110	0.994	0.009	0.910	0.196	0.074	-0.021	-0.053	-0.008	0.014	0.010	0.078	-0.026
-0.183	0.937	-0.038	-0.112	0.993	0.028	0.959	0.133	0.108	-0.057	-0.049	-0.011	0.025	0.012	0.091	-0.027
-0.153	0.941	-0.002	-0.114	0.992	0.049	1.014	0.249	0.089	-0.024	-0.044	0.003	0.006	0.015	0.124	-0.025
-0.168	0.953	-0.045	-0.116	0.991	0.070	1.102	0.081	0.104	-0.037	-0.030	-0.062	0.009	0.025	0.078	-0.021
-0.176	0.949	-0.002	-0.118	0.989	0.093	1.148	0.216	0.106	-0.042	-0.032	-0.042	0.017	0.019	0.119	-0.002
-0.153	0.953	0.010	-0.120	0.986	0.117	1.216	0.173	0.125	-0.017	-0.025	-0.054	0.006	0.022	0.129	0.016
-0.122	0.972	-0.010	-0.123	0.982	0.142	1.224	0.242	0.185	0.017	-0.002	-0.098	0.037	0.039	0.107	0.027
-0.110	1.014	0.002	-0.126	0.978	0.167	1.245	0.478	0.202	0.032	0.044	-0.112	0.048	0.080	0.117	0.022
-0.145	1.045	0.010	-0.129	0.973	0.192	1.281	0.294	0.215	0.001	0.080	-0.129	0.014	0.110	0.122	0.013
-0.226	0.976	0.112	-0.131	0.967	0.219	1.354	0.519	0.210	-0.078	0.017	-0.054	0.067	0.039	0.223	-0.008
-0.226	0.976	0.112	-0.136	0.960	0.243	1.253	0.045	0.230	-0.073	0.024	-0.078	0.068	0.037	0.221	-0.030
-0.230	0.972	0.167	-0.139	0.955	0.263	1.054	0.128	0.163	-0.074	0.026	-0.043	0.072	0.032	0.274	-0.044
-0.237	0.983	0.152	-0.141	0.950	0.279	0.873	0.005	0.129	-0.079	0.042	-0.075	0.080	0.042	0.257	-0.023
-0.195	1.018	0.230	-0.145	0.944	0.295	0.887	-0.190	0.129	-0.033	0.083	-0.013	0.038	0.076	0.334	-0.006
-0.107	1.045	0.254	-0.146	0.939	0.311	0.826	0.050	0.089	0.057	0.115	-0.004	0.050	0.102	0.356	0.014
-0.137	1.049	0.226	-0.147	0.934	0.325	0.728	0.130	0.114	0.028	0.124	-0.046	0.020	0.105	0.327	0.041
-0.153	1.026	0.191	-0.149	0.930	0.337	0.687	0.059	0.131	0.015	0.106	-0.094	0.004	0.080	0.290	0.070
-0.114	1.030	0.175	-0.151	0.925	0.348	0.617	-0.100	0.068	0.055	0.114	-0.120	0.042	0.083	0.273	0.087
-0.091	1.014	0.163	-0.151	0.923	0.355	0.430	-0.040	0.006	0.079	0.101	-0.139	0.065	0.067	0.260	0.107
-0.068	0.972	0.175	-0.152	0.921	0.359	0.261	-0.175	-0.034	0.102	0.060	-0.131	0.088	0.023	0.271	0.131
-0.057	0.945	0.207	-0.153	0.920	0.361	0.210	-0.310	-0.017	0.116	0.035	-0.102	0.099	0.005	0.301	0.150
-0.033	0.949	0.191	-0.152	0.918	0.366	0.278	-0.092	-0.074	0.138	0.040	-0.122	0.121	0.001	0.284	0.156
-0.022	0.941	0.171	-0.152	0.916	0.372	0.374	-0.069	-0.056	0.148	0.035	-0.148	0.132	0.010	0.263	0.167
-0.072	0.902	0.156	-0.153	0.913	0.379	0.432	-0.166	0.013	0.100	-0.001	-0.170	0.082	0.049	0.246	0.183
-0.022	0.891	0.175	-0.157	0.909	0.386	0.484	-0.370	0.067	0.153	-0.008	-0.158	0.131	0.061	0.265	0.187
0.001	0.902	0.175	-0.156	0.906	0.394	0.497	-0.022	0.007	0.176	0.007	-0.166	0.154	0.050	0.265	0.190
-0.022	0.883	0.207	-0.160	0.902	0.401	0.487	-0.332	0.060	0.156	-0.009	-0.142	0.130	0.070	0.295	0.201
-0.022	0.883	0.191	-0.161	0.898	0.408	0.449	-0.179	0.010	0.157	-0.005	-0.164	0.130	0.071	0.279	0.208
-0.018	0.871	0.211	-0.165	0.895	0.414	0.406	-0.344	0.055	0.165	-0.013	-0.150	0.134	0.082	0.298	0.201
0.020	0.906	0.262	-0.171	0.891	0.420	0.471	-0.635	0.075	0.209	0.025	-0.105	0.171	0.048	0.348	0.190
-0.037	0.941	0.238	-0.168	0.888	0.428	0.451	0.240	-0.024	0.148	0.064	-0.137	0.112	0.013	0.324	0.180
-0.076	0.945	0.278	-0.171	0.884	0.435	0.469	-0.438	0.002	0.113	0.072	-0.104	0.074	0.010	0.364	0.168
-0.068	0.972	0.286	-0.173	0.880	0.442	0.476	-0.331	-0.057	0.122	0.102	-0.102	0.080	0.017	0.372	0.143
-0.080	0.937	0.282	-0.179	0.878	0.445	0.333	-0.663	0.003	0.116	0.070	-0.109	0.069	0.018	0.368	0.121
-0.107	0.995	0.333	-0.177	0.876	0.448	0.198	0.024	-0.040	0.088	0.130	-0.061	0.041	0.040	0.419	0.107
-0.137	0.956	0.345	-0.182	0.875	0.448	0.150	-0.456	0.016	0.062	0.092	-0.050	0.010	0.002	0.431	0.086
-0.137	0.956	0.345	-0.178	0.875	0.450	0.040	0.280	-0.050	0.058	0.092	-0.051	0.009	0.002	0.431	0.067
-0.160	0.972	0.372	-0.178	0.876	0.448	-0.059	-0.054	-0.032	0.035	0.107	-0.022	0.014	0.018	0.458	0.043
-0.153	0.937	0.360	-0.178	0.877	0.446	-0.074	-0.078	-0.037	0.043	0.071	-0.032	0.007	0.016	0.446	0.033
-0.226	0.956	0.368	-0.182	0.877	0.444	-0.031	-0.402	0.014	-0.026	0.090	-0.022	0.080	0.003	0.454	0.023
-0.176	0.980	0.396	-0.183	0.879	0.440	-0.177	-0.118	-0.006	0.025	0.112	0.010	0.030	0.026	0.481	0.003
-0.160	0.964	0.408	-0.179	0.881	0.438	-0.166	0.176	-0.112	0.036	0.094	0.024	0.014	0.011	0.493	-0.021
-0.257	0.968	0.396	-0.178	0.883	0.434	-0.244	0.038	-0.072	-0.061	0.096	0.017	0.110	0.015	0.481	-0.024
-0.272	0.953	0.368	-0.178	0.886	0.428	-0.286	-0.219	-0.083	-0.076	0.078	-0.005	0.125	0.001	0.453	-0.042
-0.218	0.987	0.412	-0.178	0.890	0.421	-0.367	-0.079	-0.094	-0.023	0.109	0.046	0.070	0.034	0.497	-0.058
-0.276	0.960	0.345	-0.179	0.893	0.413	-0.365	-0.276	-0.086	-0.080	0.078	-0.014	0.128	0.008	0.430	-0.056
-0.233	0.937	0.412	-0.178	0.896	0.406	-0.367	-0.120	-0.079	-0.037	0.052	0.060	0.085	0.015	0.497	-0.052
-0.233	0.925	0.404	-0.179	0.900	0.398	-0.371	-0.204	-0.068	-0.037	0.037	0.060	0.085	0.026	0.489	-0.053
-0.222	0.929	0.404	-0.178	0.904	0.390	-0.479	-0.063	-0.107	-0.026	0.037	0.069	0.073	0.021	0.490	-0.065
-0.226	0.929	0.360	-0.175	0.908	0.382	-0.422	0.001	-0.155	-0.033	0.033	0.033	0.077	0.021	0.447	-0.066
-0.310	0.929	0.380	-0.175	0.911	0.374	-0.404	-0.191	-0.113	-0.118	0.030	0.061	0.161	0.020	0.468	-0.064
-0.237	0.956	0.357	-0.175	0.915	0.364	-0.477	-0.257	-0.115	-0.045	0.053	0.047	0.088	0.008	0.445	-0.064
-0.249	0.968	0.278	-0.175	0.919	0.354	-0.452	-0.335	-0.106	-0.056	0.061	-0.022	0.100	0.021	0.367	-0.064
-0.237	0.976	0.313	-0.175	0.922	0.346	-0.430	-0.173	-0.072	-0.044	0.065	0.022	0.089	0.030	0.403	-0.046
-0.226	0.983	0.317	-0.174	0.925	0.337	-0.422	-0.149	-0.109	-0.033	0.070	0.034	0.078	0.038	0.409	-0.051
-0.218	0.968	0.325	-0.174	0.928	0.330	-0.362	-0.158	-0.085	-0.026	0.052	0.049	0.070	0.024	0.418	-0.050
-0.272	0.980	0.290	-0.174	0.930	0.323	-0.334	-0.243	-0.110	-0.080	0.061	0.021	0.124	0.037	0.384	-0.054
-0.222	0.949	0.301	-0.172	0.933	0.315	-0.435	0.003	-0.094	-0.031	0.027	0.041	0.074	0.007	0.398	-0.056
-0.257	0.953	0.262	-0.172	0.936	0.306	-0.412	-0.266	-0.096	-0.066	0.028	0.010	0.109	0.012	0.360	-0.049
-0.257	0.964	0.215	-0.172	0.939	0.298	-0.372	-0.154	-0.097	-0.066	0.037	-0.029	0.109	0.025	0.315	-0.042
-0.195	1.003	0.242	-0.170	0.942	0.289	-0.438	-0.080	-0.107	-0.006	0.072	0.007	0.048	0.065	0.344	-0.039
-0.233	1.007	0.238	-0.169	0.944	0.282	-0.373	-0.078	-0.100	-0.046	0.074	0.011	0.087	0.070	0.342	-0.036
-0.210	0.972	0.238	-0.169	0.947	0.273	-0.420	-0.194	-0.069	-0.023	0.037	0.019	0.064	0.037	0.344	-0.033
-0.226	0.987	0.242	-0.168	0.950	0.264	-0.459	-0.189	-0.082	-0.039	0.049	0.033	0.080	0.053	0.350	-0.044
-0.222	0.995	0.207	-0.166	0.952	0.256	-0.394	-0.013	-0.120	-0.037	0.055	0.005	0.076	0.062	0.316	-0.047
-0.253	0.991	0.199	-0.166	0.955	0.246	-0.501	-0.056	-0.063	-0.068	0.048	0.007	0.108	0.060	0.311	-0.050
-0.241	1.007	0.199	-0.165	0.957	0.237	-0.439	-0.048	-0.076	-0.058	0.061	0.016	0.096	0.076	0.313	-0.050
-0.233	0.976	0.167	-0.164	0.960	0.228	-0.482	-0.137	-0.091	-0.051	0.028	-0.006	0.089	0.047	0.283	-0.051
-0.222	1.026	0.183	-0.163	0.962	0.218	-0.489	-0.068	-0.086	-0.041	0.076	0.019	0.078	0.098	0.301	-0.052
-0.218	1.003	0.179	-0.161	0.965	0.209	-0.430	0.003	-0.107	-0.039	0.050	0.024	0.075	0.076	0.300	-0.046
-0.253	1.018	0.156	-0.160	0.967	0.200	-0.463	-0.215	-0.096	-0.074	0.064	0.010	0.109	0.093	0.278	-0.050
-0.199	0.999	0.159	-0.158	0.969	0.189	-0.528	-0.047	-0.110	-0.022	0.042	0.024	0.056	0.075	0.284	-0.050
-0.241	0.964	0.128	-0.157	0.971	0.179	-0.514	-0.123	-0.107	-0.065	0.005	0.003	0.098	0.041	0.255	-0.054
-0.214	0.983	0.148	-0.155	0.974	0.168	-0.531	-0.094	-0.103	-0.040	0.022	0.034	0.071	0.061	0.277	-0.051
-0.257	0.976	0.057	-0.154	0.976	0.156	-0.536	-0.245	-0.117	-0.083	0.012	-0.046	0.113	0.055	0.189	-0.054
-0.218	1.003	0.120	-0.150	0.978	0.147	-0.491	0.259	-0.173	-0.049	0.038	0.026	0.075	0.084	0.254	-0.047
-0.218	1.014	0.085	-0.149	0.979	0.137	-0.473	-0.380	-0.125	-0.050	0.048	0.001	0.075	0.097	0.221	-0.044
-0.183	1.007	0.092	-0.145	0.981	0.128	-0.487	0.157	-0.176	-0.019	0.038	0.018	0.040	0.090	0.231	-0.036
-0.191	1.018	0.089	-0.144	0.983	0.117	-0.503	-0.244	-0.110	-0.028	0.048	0.025	0.048	0.103	0.229	-0.032
-0.180	1.034	0.061	-0.141	0.984	0.106	-0.559	-0.067	-0.164	-0.020	0.062	0.009	0.037	0.119	0.204	-0.033
-0.187	1.007	0.065	-0.138	0.986	0.095	-0.512	-0.098	-0.145	-0.030	0.034	0.023	0.044	0.094	0.210	-0.033
-0.199	1.014	0.065	-0.135	0.987	0.086	-0.497	0.206	-0.137	-0.044	0.040	0.033	0.056	0.102	0.213	-0.037
-0.145	1.045	0.108	-0.133	0.988	0.076	-0.478	-0.043	-0.106	0.008	0.070	0.085	0.002	0.134	0.259	-0.048
-0.214	1.045	0.010	-0.130	0.989	0.067	-0.474	0.068	-0.189	-0.065	0.069	-0.004	0.071	0.135	0.162	-0.053
-0.222	1.061	0.006	-0.125	0.991	0.056	-0.547	0.074	-0.227	-0.077	0.083	0.003	0.079	0.152	0.161	-0.055
-0.210	1.061	-0.010	-0.120	0.992	0.045	-0.639	0.633	-0.231	-0.070	0.082	-0.001	0.068	0.153	0.147	-0.068
-0.187	1.014	0.022	-0.119	0.992	0.030	-0.679	-0.569	-0.106	-0.048	0.035	0.045	0.044	0.108	0.181	-0.074
-0.218	0.995	0.002	-0.116	0.993	0.016	-0.698	-0.085	-0.153	-0.082	0.015	0.039	0.075	0.089	0.164	-0.071
-0.214	1.007	-0.014	-0.112	0.994	0.002	-0.704	0.159	-0.200	-0.082	0.027	0.037	0.071	0.102	0.150	-0.071
-0.191	1.018	-0.065	-0.110	0.994	-0.011	-0.655	-0.138	-0.149	-0.061	0.038	-0.001	0.048	0.115	0.101	-0.072
-0.191	1.018	-0.065	-0.106	0.994	-0.024	-0.662	0.450	-0.206	-0.065	0.038	0.012	0.047	0.116	0.103	-0.067
-0.187	1.010	-0.081	-0.102	0.994	-0.036	-0.600	-0.153	-0.189	-0.065	0.030	0.008	0.043	0.109	0.090	-0.052
-0.191	1.014	-0.105	-0.099	0.994	-0.049	-0.663	-0.137	-0.176	-0.072	0.035	-0.002	0.047	0.114	0.068	-0.056
-0.110	1.049	-0.073	-0.095	0.993	-0.063	-0.702	0.215	-0.203	0.005	0.070	0.043	0.034	0.150	0.102	-0.052
-0.195	1.026	-0.120	-0.092	0.993	-0.078	-0.716	-0.163	-0.152	-0.082	0.048	0.011	0.050	0.128	0.057	-0.045
-0.137	1.022	-0.093	-0.089	0.992	-0.091	-0.665	-0.042	-0.182	-0.028	0.045	0.052	0.008	0.125	0.087	-0.036
-0.126	1.022	-0.132	-0.086	0.991	-0.105	-0.712	0.067	-0.166	-0.020	0.046	0.026	0.020	0.126	0.051	-0.050
-0.126	1.003	-0.164	-0.083	0.989	-0.119	-0.724	0.211	-0.163	-0.022	0.028	0.009	0.020	0.108	0.022	-0.040
-0.176	0.999	-0.160	-0.080	0.988	-0.134	-0.718	-0.100	-0.151	-0.075	0.026	0.027	0.030	0.105	0.028	-0.042
-0.122	1.003	-0.175	-0.077	0.986	-0.148	-0.724	0.089	-0.171	-0.024	0.031	0.026	0.025	0.109	0.015	-0.044
-0.145	0.991	-0.195	-0.074	0.984	-0.163	-0.769	0.022	-0.152	-0.050	0.022	0.022	0.002	0.099	0.002	-0.059
-0.122	1.014	-0.215	-0.072	0.982	-0.177	-0.741	0.172	-0.172	-0.029	0.048	0.016	0.025	0.123	0.019	-0.041
-0.187	0.980	-0.223	-0.068	0.979	-0.192	-0.734	-0.215	-0.149	-0.098	0.015	0.023	0.040	0.089	0.024	-0.052
-0.064	0.980	-0.235	-0.066	0.976	-0.208	-0.821	0.135	-0.156	0.022	0.019	0.027	0.083	0.090	0.033	-0.047
-0.180	0.980	-0.274	-0.064	0.973	-0.223	-0.768	0.234	-0.156	-0.095	0.022	0.003	0.032	0.091	0.070	-0.052
-0.110	0.976	-0.290	-0.061	0.969	-0.238	-0.767	-0.116	-0.140	-0.028	0.021	0.002	0.038	0.088	0.083	-0.042
-0.137	0.976	-0.294	-0.058	0.966	-0.252	-0.712	0.150	-0.191	-0.058	0.025	0.012	0.012	0.088	0.084	-0.054
-0.114	0.987	-0.286	-0.054	0.962	-0.266	-0.749	-0.191	-0.165	-0.039	0.040	0.035	0.036	0.101	0.073	-0.046
-0.110	1.003	-0.294	-0.051	0.958	-0.280	-0.733	0.055	-0.197	-0.039	0.059	0.041	0.040	0.117	0.078	-0.044
-0.107	0.964	-0.309	-0.049	0.954	-0.294	-0.737	0.210	-0.182	-0.037	0.025	0.039	0.044	0.079	0.090	-0.041
-0.064	0.949	-0.298	-0.047	0.950	-0.308	-0.722	0.160	-0.165	0.003	0.014	0.065	0.086	0.065	0.075	-0.038
-0.099	0.949	-0.341	-0.044	0.946	-0.322	-0.714	0.016	-0.145	-0.034	0.018	0.035	0.052	0.065	0.115	-0.050
-0.095	0.953	-0.376	-0.043	0.941	-0.335	-0.731	0.319	-0.167	-0.031	0.027	0.014	0.056	0.070	0.148	-0.047
-0.168	0.922	-0.376	-0.040	0.936	-0.350	-0.760	-0.231	-0.100	-0.107	0.001	0.028	0.017	0.040	0.145	-0.057
-0.080	0.953	-0.380	-0.039	0.931	-0.363	-0.721	0.272	-0.189	-0.021	0.037	0.038	0.072	0.071	0.145	-0.056
-0.110	0.941	-0.380	-0.037	0.926	-0.376	-0.710	0.139	-0.197	-0.054	0.031	0.051	0.042	0.060	0.142	-0.066
-0.080	0.945	-0.388	-0.035	0.920	-0.389	-0.728	0.239	-0.180	-0.024	0.040	0.056	0.074	0.064	0.147	-0.048
-0.133	0.918	-0.436	-0.032	0.915	-0.403	-0.724	-0.038	-0.157	-0.081	0.019	0.023	0.021	0.037	0.191	-0.064
-0.057	0.906	-0.428	-0.031	0.909	-0.416	-0.716	0.278	-0.190	-0.005	0.013	0.044	0.098	0.026	0.180	-0.060
-0.157	0.887	-0.451	-0.028	0.903	-0.428	-0.706	-0.100	-0.146	-0.109	-0.000	0.033	0.001	0.006	0.201	-0.064
-0.080	0.902	-0.459	-0.026	0.897	-0.441	-0.700	0.072	-0.141	-0.033	0.021	0.038	0.077	0.021	0.205	-0.058
-0.087	0.852	-0.436	-0.025	0.891	-0.453	-0.645	0.097	-0.149	-0.043	-0.023	0.073	0.069	0.029	0.179	-0.055
-0.083	0.860	-0.483	-0.023	0.885	-0.465	-0.678	0.032	-0.108	-0.040	-0.009	0.038	0.073	0.021	0.223	-0.042
-0.033	0.837	-0.491	-0.023	0.880	-0.475	-0.566	0.258	-0.131	0.010	-0.027	0.040	0.123	0.044	0.228	-0.046
-0.091	0.875	-0.526	-0.023	0.874	-0.485	-0.565	0.123	-0.128	-0.049	0.017	0.015	0.066	0.005	0.260	-0.036
-0.107	0.860	-0.550	-0.019	0.869	-0.495	-0.573	-0.136	-0.118	-0.067	0.007	0.001	0.051	0.020	0.281	-0.047
-0.030	0.856	-0.499	-0.020	0.863	-0.504	-0.546	0.421	-0.189	0.011	0.009	0.062	0.129	0.024	0.226	-0.052
-0.137	0.817	-0.526	-0.019	0.857	-0.514	-0.604	0.080	-0.153	-0.098	-0.024	0.045	0.021	0.062	0.251	-0.052
-0.060	0.794	-0.542	-0.018	0.851	-0.525	-0.595	0.213	-0.175	-0.022	-0.041	0.039	0.099	0.085	0.263	-0.038
-0.072	0.783	-0.558	-0.014	0.845	-0.534	-0.565	-0.202	-0.115	-0.037	-0.046	0.033	0.088	0.097	0.275	-0.066
-0.018	0.794	-0.570	-0.017	0.840	-0.543	-0.492	0.575	-0.181	0.020	-0.029	0.030	0.142	0.085	0.284	-0.036
-0.191	0.806	-0.585	-0.014	0.835	-0.550	-0.423	-0.238	-0.104	-0.157	-0.013	0.021	0.031	0.073	0.296	-0.049
0.032	0.833	-0.558	-0.014	0.830	-0.557	-0.420	0.277	-0.160	0.066	0.018	0.056	0.193	0.046	0.265	-0.041
-0.130	0.794	-0.585	-0.014	0.826	-0.564	-0.431	0.099	-0.110	-0.096	-0.015	0.036	0.032	0.085	0.290	-0.059
-0.022	0.786	-0.585	-0.015	0.821	-0.570	-0.380	0.226	-0.100	0.013	-0.019	0.042	0.139	0.093	0.286	-0.035
-0.114	0.763	-0.601	-0.015	0.817	-0.576	-0.347	0.178	-0.102	-0.079	-0.038	0.032	0.047	0.116	0.299	-0.056
-0.057	0.779	-0.597	-0.014	0.814	-0.581	-0.301	-0.001	-0.076	-0.022	-0.019	0.041	0.105	0.101	0.291	-0.041
-0.087	0.771	-0.597	-0.016	0.811	-0.585	-0.244	0.294	-0.116	-0.051	-0.024	0.045	0.074	0.108	0.288	-0.056
-0.041	0.779	-0.585	-0.018	0.808	-0.588	-0.209	0.322	-0.113	-0.003	-0.013	0.060	0.120	0.101	0.273	-0.049
-0.114	0.771	-0.621	-0.019	0.806	-0.592	-0.215	0.125	-0.070	-0.075	-0.018	0.029	0.047	0.109	0.305	-0.046
-0.072	0.767	-0.597	-0.020	0.803	-0.595	-0.217	0.224	-0.079	-0.031	-0.020	0.056	0.090	0.113	0.278	-0.044
-0.045	0.779	-0.605	-0.021	0.801	-0.599	-0.223	0.165	-0.064	-0.003	-0.005	0.051	0.117	0.101	0.282	-0.049
-0.087	0.759	-0.621	-0.023	0.798	-0.602	-0.203	0.189	-0.053	-0.044	-0.022	0.039	0.075	0.121	0.294	-0.043
-0.087	0.736	-0.641	-0.024	0.796	-0.605	-0.179	0.180	-0.051	-0.042	-0.043	0.022	0.075	0.144	0.311	-0.040
-0.087	0.736	-0.641	-0.025	0.794	-0.607	-0.143	0.163	-0.077	-0.041	-0.041	0.025	0.075	0.144	0.308	-0.049
-0.083	0.752	-0.664	-0.027	0.792	-0.609	-0.121	0.211	-0.052	-0.035	-0.024	0.003	0.078	0.129	0.328	-0.040
-0.099	0.740	-0.617	-0.028	0.791	-0.612	-0.139	0.122	-0.057	-0.050	-0.034	0.053	0.063	0.141	0.277	-0.043
-0.041	0.748	-0.605	-0.031	0.789	-0.613	-0.109	0.291	-0.053	0.011	-0.025	0.066	0.121	0.133	0.262	-0.046
-0.099	0.748	-0.625	-0.032	0.788	-0.614	-0.078	0.207	-0.058	-0.045	-0.024	0.048	0.063	0.133	0.279	-0.051
-0.103	0.740	-0.625	-0.034	0.787	-0.616	-0.078	0.179	-0.050	-0.048	-0.031	0.049	0.059	0.141	0.275	-0.038
-0.114	0.752	-0.648	-0.034	0.787	-0.616	-0.035	0.004	-0.001	-0.059	-0.019	0.026	0.047	0.130	0.295	-0.044
-0.030	0.755	-0.609	-0.036	0.787	-0.616	-0.004	0.230	-0.060	0.028	-0.015	0.065	0.132	0.126	0.253	-0.044
-0.091	0.732	-0.633	-0.038	0.787	-0.616	-0.003	0.173	-0.027	-0.032	-0.038	0.042	0.070	0.149	0.273	-0.040
-0.114	0.740	-0.644	-0.040	0.787	-0.615	0.048	0.162	-0.015	-0.053	-0.031	0.029	0.047	0.142	0.282	-0.039
-0.087	0.744	-0.621	-0.043	0.788	-0.614	0.078	0.266	-0.029	-0.023	-0.028	0.051	0.074	0.138	0.255	-0.048
-0.122	0.755	-0.644	-0.045	0.788	-0.614	0.030	0.110	0.006	-0.056	-0.017	0.027	0.039	0.126	0.276	-0.045
-0.095	0.736	-0.621	-0.048	0.789	-0.612	0.065	0.248	-0.017	-0.026	-0.037	0.050	0.066	0.145	0.249	-0.048
-0.080	0.744	-0.613	-0.051	0.790	-0.611	0.104	0.299	-0.046	-0.007	-0.030	0.055	0.081	0.137	0.238	-0.044
-0.141	0.748	-0.625	-0.053	0.791	-0.609	0.068	0.126	0.013	-0.067	-0.027	0.042	0.019	0.133	0.247	-0.045
-0.080	0.748	-0.625	-0.056	0.793	-0.607	0.131	0.309	-0.022	-0.002	-0.029	0.040	0.081	0.133	0.244	-0.042
-0.149	0.744	-0.644	-0.058	0.794	-0.605	0.144	0.139	0.005	-0.069	-0.034	0.018	0.011	0.137	0.261	-0.050
-0.091	0.755	-0.621	-0.060	0.796	-0.602	0.166	0.151	0.016	-0.009	-0.025	0.039	0.069	0.125	0.234	-0.047
-0.145	0.771	-0.625	-0.062	0.798	-0.600	0.152	0.079	0.003	-0.062	-0.011	0.032	0.015	0.109	0.235	-0.052
-0.141	0.775	-0.625	-0.064	0.799	-0.598	0.123	0.185	0.018	-0.055	-0.008	0.030	0.019	0.105	0.232	-0.049
-0.110	0.763	-0.589	-0.067	0.801	-0.595	0.115	0.200	-0.001	-0.022	-0.021	0.063	0.049	0.116	0.194	-0.053
-0.137	0.748	-0.613	-0.070	0.802	-0.593	0.129	0.300	-0.043	-0.046	-0.038	0.037	0.022	0.131	0.214	-0.045
-0.130	0.767	-0.629	-0.071	0.803	-0.592	0.077	0.058	-0.009	-0.037	-0.020	0.020	0.029	0.112	0.227	-0.039
-0.103	0.763	-0.589	-0.073	0.804	-0.591	0.063	0.227	0.006	-0.007	-0.024	0.058	0.056	0.115	0.184	-0.037
-0.130	0.759	-0.633	-0.075	0.804	-0.590	0.062	0.108	0.010	-0.032	-0.029	0.014	0.029	0.119	0.225	-0.032
-0.118	0.759	-0.601	-0.078	0.804	-0.589	0.006	0.183	0.011	-0.018	-0.029	0.045	0.040	0.118	0.190	-0.035
-0.118	0.759	-0.601	-0.081	0.805	-0.588	0.042	0.272	-0.014	-0.014	-0.029	0.043	0.040	0.117	0.187	-0.037
-0.157	0.767	-0.609	-0.083	0.805	-0.587	0.060	0.231	-0.015	-0.050	-0.022	0.034	0.002	0.109	0.192	-0.041
-0.137	0.790	-0.617	-0.086	0.806	-0.586	0.054	0.262	-0.010	-0.027	0.001	0.025	0.021	0.085	0.197	-0.047
-0.164	0.786	-0.621	-0.088	0.806	-0.585	0.050	0.117	-0.027	-0.053	-0.004	0.020	0.007	0.089	0.198	-0.047
-0.168	0.775	-0.609	-0.088	0.807	-0.584	0.039	0.049	-0.023	-0.056	-0.016	0.031	0.011	0.100	0.184	-0.039
-0.126	0.763	-0.593	-0.089	0.807	-0.584	0.018	0.122	-0.015	-0.012	-0.027	0.046	0.031	0.111	0.165	-0.045
-0.118	0.771	-0.585	-0.092	0.807	-0.583	0.028	0.286	-0.025	-0.002	-0.020	0.053	0.039	0.102	0.155	-0.046
-0.172	0.763	-0.605	-0.095	0.807	-0.582	0.015	0.171	0.002	-0.053	-0.028	0.033	0.015	0.109	0.171	-0.043
-0.176	0.763	-0.605	-0.096	0.808	-0.582	0.028	0.086	-0.001	-0.056	-0.028	0.032	0.019	0.108	0.169	-0.045
-0.157	0.794	-0.589	-0.097	0.808	-0.581	0.024	0.081	0.010	-0.035	0.003	0.048	0.000	0.076	0.150	-0.051
-0.149	0.775	-0.593	-0.100	0.808	-0.580	0.049	0.187	0.011	-0.025	-0.017	0.042	0.008	0.095	0.152	-0.044
-0.168	0.767	-0.613	-0.102	0.808	-0.580	-0.007	0.123	0.025	-0.042	-0.024	0.023	0.011	0.101	0.168	-0.038
-0.157	0.779	-0.637	-0.105	0.808	-0.580	-0.009	0.250	-0.004	-0.027	-0.012	-0.001	0.000	0.089	0.189	-0.036
-0.164	0.779	-0.625	-0.106	0.807	-0.580	-0.021	0.139	-0.002	-0.033	-0.012	0.011	0.008	0.088	0.175	-0.034
-0.168	0.775	-0.621	-0.108	0.807	-0.581	-0.029	0.126	0.010	-0.035	-0.015	0.015	0.011	0.090	0.168	-0.033
-0.149	0.767	-0.593	-0.108	0.807	-0.581	-0.002	-0.019	0.007	-0.016	-0.023	0.043	0.008	0.097	0.138	-0.037
-0.157	0.744	-0.581	-0.111	0.807	-0.580	-0.008	0.254	0.003	-0.020	-0.045	0.055	0.000	0.119	0.124	-0.039
-0.180	0.763	-0.609	-0.114	0.806	-0.581	-0.029	0.154	0.033	-0.041	-0.026	0.027	0.023	0.099	0.149	-0.040
-0.183	0.740	-0.625	-0.116	0.806	-0.581	-0.005	0.108	0.047	-0.042	-0.048	0.011	0.027	0.121	0.162	-0.041
-0.172	0.721	-0.581	-0.119	0.806	-0.580	-0.013	0.169	0.021	-0.028	-0.067	0.055	0.016	0.139	0.116	-0.042
-0.168	0.744	-0.597	-0.121	0.805	-0.580	-0.009	0.139	0.016	-0.022	-0.044	0.039	0.012	0.115	0.130	-0.044
-0.183	0.744	-0.605	-0.124	0.805	-0.580	-0.006	0.211	0.037	-0.035	-0.043	0.031	0.028	0.114	0.136	-0.051
-0.203	0.744	-0.605	-0.127	0.806	-0.579	0.068	0.213	0.021	-0.051	-0.044	0.029	0.047	0.113	0.134	-0.048
-0.230	0.717	-0.609	-0.127	0.807	-0.576	0.148	-0.022	0.032	-0.077	-0.072	0.023	0.073	0.139	0.135	-0.046
-0.176	0.728	-0.601	-0.130	0.809	-0.573	0.174	0.161	0.015	-0.021	-0.063	0.028	0.019	0.126	0.125	-0.044
-0.172	0.709	-0.597	-0.132	0.812	-0.569	0.249	0.128	0.015	-0.015	-0.085	0.028	0.015	0.144	0.119	-0.045
-0.199	0.709	-0.625	-0.134	0.815	-0.564	0.285	0.178	0.020	-0.040	-0.088	-0.004	0.042	0.143	0.145	-0.041
-0.226	0.740	-0.609	-0.136	0.819	-0.557	0.418	0.106	0.020	-0.065	-0.061	0.005	0.068	0.111	0.127	-0.049
-0.226	0.740	-0.609	-0.139	0.824	-0.549	0.492	0.205	0.016	-0.062	-0.066	-0.004	0.068	0.110	0.126	-0.052
-0.230	0.755	-0.566	-0.142	0.830	-0.540	0.537	0.116	0.090	-0.063	-0.056	0.031	0.072	0.093	0.080	-0.053
-0.207	0.771	-0.566	-0.146	0.836	-0.530	0.591	0.176	0.106	-0.036	-0.047	0.021	0.048	0.077	0.079	-0.051
-0.214	0.763	-0.574	-0.149	0.842	-0.518	0.678	0.147	0.102	-0.041	-0.061	0.001	0.056	0.083	0.085	-0.050
-0.233	0.771	-0.558	-0.153	0.849	-0.506	0.686	0.219	0.063	-0.056	-0.060	0.005	0.075	0.075	0.067	-0.048
-0.245	0.755	-0.577	-0.156	0.854	-0.496	0.586	0.216	0.080	-0.064	-0.081	-0.025	0.086	0.089	0.085	-0.050
-0.264	0.759	-0.581	-0.160	0.859	-0.486	0.572	0.200	0.088	-0.079	-0.082	-0.039	0.105	0.085	0.088	-0.046
-0.257	0.779	-0.577	-0.164	0.865	-0.475	0.607	0.166	0.104	-0.068	-0.068	-0.046	0.097	0.065	0.083	-0.043
-0.237	0.810	-0.585	-0.168	0.870	-0.464	0.624	0.187	0.101	-0.045	-0.042	-0.065	0.077	0.033	0.090	-0.032
-0.268	0.817	-0.593	-0.172	0.876	-0.452	0.691	0.148	0.147	-0.072	-0.040	-0.085	0.107	0.025	0.097	-0.017
-0.226	0.852	-0.581	-0.177	0.882	-0.438	0.782	0.212	0.172	-0.024	-0.011	-0.087	0.065	0.010	0.085	-0.004
-0.222	0.852	-0.562	-0.183	0.888	-0.421	0.884	0.270	0.213	-0.014	-0.018	-0.084	0.060	0.010	0.064	-0.007
-0.222	0.852	-0.530	-0.190	0.895	-0.402	0.994	0.426	0.219	-0.007	-0.025	-0.071	0.059	0.010	0.031	-0.006
-0.276	0.837	-0.483	-0.197	0.903	-0.383	1.051	0.300	0.238	-0.054	-0.048	-0.043	0.112	0.005	0.017	-0.012
-0.272	0.844	-0.436	-0.204	0.909	-0.363	1.015	0.226	0.248	-0.043	-0.047	-0.015	0.108	0.003	0.065	-0.016
-0.264	0.879	-0.416	-0.210	0.914	-0.346	0.917	0.182	0.239	-0.030	-0.017	-0.013	0.101	0.038	0.086	-0.020
-0.260	0.925	-0.424	-0.216	0.919	-0.329	0.876	0.314	0.219	-0.019	0.024	-0.038	0.097	0.085	0.078	-0.019
-0.272	0.960	-0.432	-0.221	0.924	-0.314	0.791	0.213	0.175	-0.026	0.055	-0.061	0.109	0.121	0.071	-0.010
-0.307	0.968	-0.440	-0.224	0.926	-0.303	0.617	0.043	0.174	-0.057	0.060	-0.080	0.144	0.129	0.064	0.003
-0.272	0.995	-0.424	-0.226	0.929	-0.294	0.452	0.144	0.067	-0.020	0.084	-0.073	0.110	0.156	0.080	0.016
-0.230	1.010	-0.416	-0.226	0.930	-0.288	0.294	0.062	-0.016	0.022	0.098	-0.070	0.068	0.172	0.089	0.037
-0.222	1.007	-0.443	-0.225	0.932	-0.286	0.159	-0.023	-0.074	0.028	0.093	-0.100	0.061	0.169	0.062	0.076
-0.164	0.976	-0.420	-0.221	0.933	-0.284	0.120	-0.110	-0.141	0.082	0.061	-0.078	0.003	0.138	0.086	0.102
-0.076	0.968	-0.392	-0.218	0.934	-0.284	0.017	0.020	-0.157	0.168	0.052	-0.051	0.085	0.130	0.114	0.127
-0.118	0.933	-0.412	-0.215	0.934	-0.286	-0.033	-0.035	-0.154	0.122	0.017	-0.069	0.043	0.096	0.094	0.148
-0.099	0.852	-0.463	-0.211	0.935	-0.286	0.012	-0.134	-0.139	0.138	-0.065	-0.119	0.062	0.014	0.043	0.159
-0.099	0.852	-0.463	-0.208	0.935	-0.286	0.047	-0.070	-0.129	0.135	-0.066	-0.119	0.062	0.013	0.042	0.160
-0.110	0.821	-0.479	-0.206	0.936	-0.287	0.043	-0.214	-0.033	0.121	-0.097	-0.134	0.051	0.018	0.026	0.162
-0.076	0.833	-0.455	-0.204	0.937	-0.285	0.210	-0.175	-0.047	0.153	-0.087	-0.113	0.085	0.007	0.049	0.153
-0.110	0.821	-0.440	-0.202	0.939	-0.279	0.348	-0.125	-0.036	0.117	-0.100	-0.103	0.051	0.019	0.064	0.155
-0.126	0.868	-0.420	-0.200	0.941	-0.273	0.401	-0.243	-0.031	0.100	-0.056	-0.089	0.036	0.026	0.083	0.149
-0.080	0.875	-0.443	-0.198	0.944	-0.264	0.504	-0.079	-0.072	0.144	-0.051	-0.121	0.082	0.033	0.059	0.137
-0.114	0.922	-0.408	-0.195	0.947	-0.255	0.525	-0.025	-0.106	0.107	-0.008	-0.095	0.049	0.079	0.094	0.130
-0.130	0.925	-0.416	-0.194	0.949	-0.247	0.431	0.081	-0.103	0.090	-0.007	-0.111	0.033	0.082	0.085	0.117
-0.130	0.933	-0.376	-0.191	0.951	-0.241	0.335	0.031	-0.115	0.088	-0.001	-0.078	0.034	0.089	0.124	0.101
-0.183	0.964	-0.373	-0.188	0.953	-0.237	0.270	-0.301	-0.106	0.030	0.028	-0.078	0.019	0.119	0.127	0.090
-0.118	0.987	-0.321	-0.184	0.955	-0.234	0.230	-0.141	-0.149	0.092	0.050	-0.030	0.047	0.142	0.177	0.067
-0.141	0.980	-0.329	-0.182	0.956	-0.229	0.246	0.037	-0.129	0.067	0.040	-0.042	0.025	0.133	0.168	0.064
-0.226	0.968	-0.361	-0.179	0.958	-0.226	0.268	-0.337	-0.073	-0.021	0.027	-0.078	0.059	0.121	0.135	0.060
-0.107	0.980	-0.282	-0.177	0.959	-0.221	0.248	-0.112	-0.039	0.097	0.037	-0.003	0.061	0.132	0.213	0.034
-0.176	0.983	-0.302	-0.176	0.960	-0.217	0.239	0.078	-0.088	0.026	0.040	-0.027	0.007	0.135	0.192	0.024
-0.260	0.999	-0.325	-0.174	0.961	-0.213	0.203	-0.049	-0.092	-0.060	0.054	-0.055	0.091	0.150	0.167	0.015
-0.180	1.014	-0.302	-0.172	0.962	-0.211	0.163	-0.075	-0.102	0.018	0.068	-0.034	0.010	0.164	0.190	-0.017
-0.260	0.987	-0.333	-0.170	0.963	-0.209	0.100	-0.126	-0.097	-0.065	0.041	-0.066	0.090	0.137	0.158	-0.037
-0.280	1.010	-0.294	-0.168	0.963	-0.210	0.019	-0.104	-0.099	-0.086	0.064	-0.026	0.108	0.159	0.196	-0.042
-0.260	0.995	-0.242	-0.168	0.963	-0.210	-0.088	0.449	-0.114	-0.066	0.049	0.026	0.089	0.143	0.246	-0.047
-0.245	0.972	-0.246	-0.164	0.963	-0.215	-0.135	-0.779	-0.008	-0.054	0.027	0.027	0.072	0.119	0.241	-0.051
-0.183	0.964	-0.262	-0.162	0.962	-0.219	-0.114	-0.320	-0.069	0.005	0.019	0.015	0.010	0.110	0.224	-0.041
-0.249	0.972	-0.282	-0.161	0.962	-0.222	-0.147	-0.145	-0.045	-0.061	0.028	-0.002	0.075	0.117	0.203	-0.031
-0.199	0.972	-0.262	-0.158	0.961	-0.227	-0.195	-0.371	-0.031	-0.013	0.028	0.023	0.024	0.116	0.222	-0.026
-0.210	0.987	-0.302	-0.158	0.960	-0.231	-0.223	0.164	-0.094	-0.026	0.044	-0.013	0.035	0.131	0.181	-0.035
-0.214	1.003	-0.286	-0.155	0.959	-0.237	-0.286	-0.174	-0.079	-0.032	0.060	0.009	0.039	0.146	0.196	-0.038
-0.233	0.983	-0.309	-0.153	0.958	-0.244	-0.335	-0.154	-0.093	-0.053	0.042	-0.007	0.057	0.126	0.171	-0.049
-0.253	0.956	-0.309	-0.150	0.956	-0.253	-0.380	-0.326	-0.107	-0.076	0.016	0.002	0.076	0.098	0.171	-0.053
-0.253	0.956	-0.309	-0.147	0.954	-0.261	-0.381	-0.192	-0.077	-0.078	0.018	0.010	0.075	0.097	0.169	-0.054
-0.214	0.983	-0.321	-0.146	0.952	-0.269	-0.401	-0.163	-0.038	-0.041	0.047	0.007	0.036	0.123	0.157	-0.055
-0.199	0.968	-0.298	-0.146	0.950	-0.276	-0.393	0.081	-0.053	-0.025	0.033	0.038	0.020	0.107	0.180	-0.048
-0.218	0.929	-0.309	-0.144	0.948	-0.284	-0.360	-0.250	-0.015	-0.046	-0.003	0.034	0.039	0.067	0.167	-0.046
-0.199	0.918	-0.317	-0.143	0.946	-0.291	-0.378	0.007	-0.079	-0.028	-0.013	0.033	0.019	0.055	0.158	-0.043
-0.222	0.937	-0.309	-0.141	0.944	-0.300	-0.420	-0.267	-0.047	-0.053	0.009	0.050	0.042	0.074	0.165	-0.046
-0.180	0.918	-0.329	-0.138	0.942	-0.307	-0.366	-0.188	-0.089	-0.013	-0.009	0.038	0.001	0.054	0.145	-0.035
-0.210	0.949	-0.345	-0.137	0.939	-0.316	-0.440	-0.224	-0.009	-0.045	0.025	0.031	0.029	0.084	0.129	-0.035
-0.160	0.968	-0.376	-0.136	0.936	-0.323	-0.372	-0.113	-0.021	0.004	0.046	0.007	0.021	0.103	0.097	-0.032
-0.207	0.972	-0.408	-0.135	0.934	-0.331	-0.394	-0.046	-0.028	-0.043	0.052	-0.017	0.025	0.106	0.064	-0.039
-0.203	0.953	-0.357	-0.133	0.932	-0.338	-0.370	-0.106	-0.051	-0.040	0.035	0.041	0.020	0.086	0.115	-0.026
-0.214	0.925	-0.369	-0.133	0.928	-0.347	-0.431	-0.100	0.011	-0.052	0.011	0.038	0.032	0.059	0.103	-0.035
-0.137	0.910	-0.380	-0.133	0.926	-0.354	-0.383	-0.110	0.028	0.025	-0.002	0.033	0.046	0.043	0.090	-0.038
-0.207	0.914	-0.416	-0.135	0.923	-0.361	-0.402	0.087	0.043	-0.042	0.005	0.005	0.024	0.047	0.054	-0.033
-0.218	0.918	-0.432	-0.135	0.919	-0.369	-0.386	-0.166	0.080	-0.053	0.012	-0.003	0.035	0.050	0.038	-0.028
-0.191	0.925	-0.420	-0.136	0.916	-0.377	-0.393	-0.056	0.034	-0.026	0.023	0.016	0.007	0.058	0.050	-0.040
-0.191	0.906	-0.412	-0.135	0.913	-0.385	-0.423	-0.154	0.019	-0.026	0.007	0.032	0.007	0.038	0.057	-0.034
-0.195	0.895	-0.404	-0.134	0.909	-0.394	-0.475	-0.183	-0.004	-0.031	-0.001	0.049	0.011	0.026	0.065	-0.034
-0.176	0.891	-0.451	-0.134	0.906	-0.402	-0.453	0.096	-0.045	-0.012	-0.001	0.010	0.009	0.022	0.017	-0.037
-0.199	0.852	-0.436	-0.132	0.902	-0.412	-0.479	-0.276	0.022	-0.036	-0.036	0.036	0.014	0.017	0.033	-0.027
-0.195	0.844	-0.436	-0.132	0.898	-0.420	-0.438	-0.018	0.009	-0.032	-0.039	0.044	0.010	0.025	0.032	-0.038
-0.126	0.895	-0.428	-0.131	0.894	-0.428	-0.430	-0.213	0.016	0.036	0.015	0.060	0.059	0.025	0.040	-0.036
-0.264	0.875	-0.475	-0.130	0.891	-0.435	-0.399	-0.090	-0.004	-0.103	-0.001	0.020	0.079	0.006	0.008	-0.042
-0.145	0.868	-0.459	-0.128	0.888	-0.442	-0.338	-0.363	0.029	0.014	-0.006	0.043	0.040	0.002	0.008	-0.036
-0.230	0.864	-0.471	-0.128	0.885	-0.448	-0.331	0.036	0.003	-0.070	-0.007	0.037	0.044	0.006	0.004	-0.042
-0.157	0.848	-0.459	-0.129	0.882	-0.453	-0.267	0.014	0.016	0.004	-0.020	0.053	0.029	0.022	0.008	-0.019
-0.157	0.848	-0.459	-0.129	0.880	-0.457	-0.223	0.067	-0.047	0.004	-0.018	0.057	0.029	0.022	0.007	-0.029
-0.126	0.817	-0.467	-0.128	0.878	-0.462	-0.262	-0.041	-0.019	0.034	-0.046	0.054	0.060	0.053	0.001	-0.023
-0.199	0.833	-0.483	-0.129	0.876	-0.465	-0.215	0.173	-0.018	-0.038	-0.029	0.042	0.013	0.038	0.016	-0.025
-0.199	0.821	-0.503	-0.127	0.874	-0.469	-0.176	-0.359	0.037	-0.040	-0.039	0.026	0.013	0.049	0.036	-0.026
-0.172	0.856	-0.491	-0.127	0.873	-0.472	-0.145	-0.070	0.021	-0.014	-0.003	0.041	0.014	0.015	0.025	-0.042
-0.168	0.829	-0.491	-0.128	0.871	-0.474	-0.135	0.071	0.003	-0.009	-0.028	0.044	0.018	0.042	0.025	-0.037
-0.226	0.810	-0.514	-0.128	0.870	-0.477	-0.138	-0.144	0.083	-0.066	-0.046	0.023	0.039	0.061	0.049	-0.034
-0.168	0.821	-0.495	-0.128	0.868	-0.479	-0.113	-0.078	0.053	-0.008	-0.033	0.045	0.018	0.049	0.029	-0.037
-0.183	0.813	-0.518	-0.129	0.867	-0.481	-0.106	-0.040	0.048	-0.023	-0.039	0.023	0.003	0.057	0.053	-0.035
-0.203	0.810	-0.534	-0.127	0.866	-0.484	-0.118	-0.265	0.032	-0.044	-0.042	0.011	0.016	0.061	0.069	-0.030
-0.160	0.790	-0.514	-0.127	0.865	-0.486	-0.101	-0.015	0.015	-0.001	-0.060	0.032	0.026	0.081	0.049	-0.034
-0.187	0.802	-0.503	-0.127	0.864	-0.487	-0.035	-0.048	-0.002	-0.029	-0.048	0.045	0.001	0.069	0.037	-0.029
-0.187	0.813	-0.503	-0.128	0.864	-0.487	-0.012	-0.028	0.029	-0.028	-0.036	0.045	0.001	0.058	0.037	-0.024
-0.153	0.817	-0.510	-0.129	0.864	-0.487	0.018	0.134	0.024	0.008	-0.033	0.037	0.034	0.054	0.045	-0.030
-0.172	0.806	-0.514	-0.129	0.864	-0.486	0.072	-0.070	0.038	-0.011	-0.045	0.032	0.015	0.066	0.049	-0.038
-0.210	0.786	-0.546	-0.131	0.865	-0.484	0.118	0.158	0.009	-0.048	-0.065	-0.001	0.024	0.085	0.080	-0.031
-0.237	0.779	-0.518	-0.131	0.867	-0.482	0.151	-0.138	0.051	-0.075	-0.074	0.024	0.051	0.093	0.053	-0.038
-0.168	0.794	-0.522	-0.133	0.868	-0.479	0.171	0.106	0.051	-0.004	-0.060	0.017	0.018	0.078	0.056	-0.042
-0.207	0.779	-0.534	-0.135	0.870	-0.475	0.231	0.029	0.081	-0.040	-0.077	0.001	0.020	0.094	0.068	-0.043
-0.210	0.783	-0.522	-0.137	0.872	-0.471	0.246	-0.045	0.102	-0.043	-0.075	0.009	0.024	0.090	0.057	-0.029
-0.214	0.783	-0.491	-0.140	0.874	-0.465	0.290	0.274	0.044	-0.043	-0.078	0.035	0.028	0.090	0.025	-0.028
-0.176	0.802	-0.510	-0.142	0.877	-0.459	0.311	0.126	0.025	-0.003	-0.061	0.010	0.010	0.070	0.044	-0.024
-0.183	0.786	-0.534	-0.143	0.879	-0.455	0.268	0.047	0.037	-0.009	-0.079	-0.018	0.002	0.086	0.068	-0.004
-0.210	0.779	-0.554	-0.146	0.882	-0.449	0.315	0.207	0.016	-0.034	-0.089	-0.044	0.025	0.094	0.087	0.022
-0.149	0.798	-0.585	-0.149	0.885	-0.442	0.378	0.330	0.006	0.031	-0.073	-0.082	0.036	0.074	0.119	0.028
-0.141	0.798	-0.621	-0.153	0.889	-0.432	0.511	0.330	0.083	0.042	-0.077	-0.127	0.044	0.074	0.154	0.009
-0.207	0.848	-0.597	-0.159	0.893	-0.422	0.540	0.511	0.067	-0.017	-0.031	-0.114	0.022	0.024	0.130	-0.005
-0.280	0.852	-0.424	-0.162	0.897	-0.412	0.519	0.215	0.060	-0.087	-0.031	0.049	0.096	0.020	0.044	-0.022
-0.280	0.852	-0.424	-0.165	0.901	-0.402	0.542	0.132	0.093	-0.084	-0.035	0.039	0.096	0.019	0.044	-0.033
-0.218	0.902	-0.432	-0.169	0.904	-0.393	0.459	0.237	0.118	-0.019	0.012	0.022	0.035	0.031	0.036	-0.037
-0.183	0.918	-0.455	-0.174	0.907	-0.384	0.417	0.377	0.097	0.021	0.025	-0.010	0.000	0.047	0.013	-0.018
-0.230	0.937	-0.510	-0.177	0.909	-0.376	0.404	0.211	0.078	-0.022	0.041	-0.073	0.046	0.067	0.042	0.005
-0.241	0.953	-0.522	-0.179	0.911	-0.371	0.294	0.075	0.058	-0.032	0.055	-0.090	0.058	0.083	0.053	0.027
-0.226	0.922	-0.542	-0.179	0.913	-0.368	0.216	-0.066	0.040	-0.016	0.023	-0.113	0.043	0.053	0.072	0.053
-0.160	0.895	-0.554	-0.178	0.914	-0.365	0.197	-0.154	0.003	0.048	-0.006	-0.128	0.022	0.026	0.083	0.085
-0.083	0.825	-0.534	-0.175	0.915	-0.363	0.184	-0.214	-0.039	0.122	-0.077	-0.110	0.098	0.043	0.063	0.124
-0.053	0.825	-0.503	-0.173	0.916	-0.363	0.071	-0.230	-0.027	0.150	-0.077	-0.079	0.129	0.041	0.030	0.168
-0.022	0.825	-0.522	-0.171	0.916	-0.362	0.115	-0.117	-0.031	0.179	-0.078	-0.099	0.159	0.040	0.049	0.183
0.024	0.833	-0.522	-0.170	0.917	-0.360	0.152	0.021	-0.039	0.224	-0.071	-0.102	0.205	0.031	0.048	0.190
-0.068	0.825	-0.550	-0.169	0.919	-0.357	0.177	-0.073	-0.009	0.131	-0.080	-0.132	0.112	0.038	0.074	0.198
-0.049	0.806	-0.550	-0.168	0.920	-0.354	0.258	-0.159	0.002	0.149	-0.101	-0.135	0.131	0.055	0.073	0.198
-0.026	0.802	-0.554	-0.166	0.922	-0.349	0.311	-0.249	0.041	0.170	-0.106	-0.144	0.154	0.058	0.076	0.181
-0.033	0.829	-0.550	-0.166	0.924	-0.344	0.330	-0.113	0.027	0.162	-0.081	-0.145	0.146	0.030	0.071	0.180
-0.072	0.868	-0.526	-0.165	0.926	-0.340	0.295	-0.161	0.050	0.123	-0.044	-0.126	0.108	0.010	0.046	0.166
-0.057	0.898	-0.487	-0.165	0.928	-0.335	0.278	0.006	0.013	0.138	-0.015	-0.091	0.124	0.042	0.006	0.155
-0.083	0.945	-0.432	-0.166	0.929	-0.330	0.248	0.148	-0.011	0.112	0.029	-0.040	0.098	0.089	0.050	0.124
-0.053	0.991	-0.436	-0.165	0.930	-0.328	0.194	-0.158	0.023	0.142	0.075	-0.047	0.129	0.136	0.047	0.121
-0.172	0.976	-0.455	-0.164	0.931	-0.326	0.124	0.040	-0.052	0.022	0.058	-0.069	0.011	0.121	0.028	0.104
-0.053	0.972	-0.416	-0.163	0.932	-0.325	0.062	-0.027	0.004	0.141	0.054	-0.030	0.131	0.118	0.069	0.086
-0.122	0.945	-0.404	-0.163	0.932	-0.324	0.020	0.033	-0.003	0.071	0.027	-0.019	0.062	0.092	0.082	0.069
-0.172	0.949	-0.420	-0.162	0.932	-0.325	0.033	-0.186	-0.016	0.020	0.030	-0.034	0.012	0.096	0.068	0.059
-0.141	0.933	-0.432	-0.161	0.932	-0.326	-0.022	-0.107	-0.012	0.050	0.015	-0.045	0.044	0.081	0.057	0.033
-0.214	0.937	-0.424	-0.161	0.932	-0.325	0.040	0.218	-0.091	-0.024	0.018	-0.039	0.029	0.086	0.066	0.019
-0.183	0.949	-0.396	-0.159	0.933	-0.324	0.039	-0.016	-0.067	0.006	0.030	-0.012	0.003	0.099	0.095	0.015
-0.183	0.949	-0.396	-0.156	0.932	-0.326	-0.036	-0.517	0.008	0.003	0.030	-0.009	0.003	0.100	0.095	-0.003
-0.172	0.937	-0.373	-0.157	0.932	-0.327	-0.063	0.114	-0.031	0.015	0.019	0.015	0.015	0.089	0.120	-0.010
-0.210	0.918	-0.365	-0.156	0.931	-0.329	-0.067	-0.058	-0.026	-0.025	-0.000	0.025	0.023	0.070	0.129	-0.024
-0.222	0.933	-0.373	-0.156	0.931	-0.331	-0.130	0.022	-0.019	-0.036	0.016	0.019	0.034	0.087	0.123	-0.033
-0.241	0.910	-0.369	-0.155	0.930	-0.335	-0.137	-0.155	-0.023	-0.057	-0.007	0.027	0.054	0.064	0.128	-0.045
-0.226	0.895	-0.388	-0.155	0.928	-0.338	-0.164	-0.054	0.018	-0.041	-0.021	0.010	0.038	0.050	0.110	-0.049
-0.245	0.925	-0.408	-0.155	0.927	-0.342	-0.226	-0.065	0.038	-0.060	0.012	-0.005	0.057	0.082	0.092	-0.042
-0.233	0.929	-0.396	-0.154	0.925	-0.347	-0.204	-0.248	0.016	-0.049	0.017	0.012	0.046	0.087	0.106	-0.034
-0.183	0.929	-0.392	-0.154	0.923	-0.352	-0.241	-0.042	-0.006	0.001	0.019	0.020	0.004	0.088	0.111	-0.043
-0.210	0.922	-0.424	-0.154	0.922	-0.356	-0.231	0.091	-0.031	-0.026	0.012	-0.007	0.024	0.081	0.081	-0.036
-0.245	0.902	-0.345	-0.153	0.921	-0.360	-0.166	-0.248	0.007	-0.062	-0.006	0.075	0.060	0.063	0.162	-0.042
-0.191	0.906	-0.380	-0.152	0.919	-0.363	-0.193	-0.023	-0.031	-0.009	-0.001	0.044	0.007	0.068	0.128	-0.049
-0.260	0.891	-0.412	-0.150	0.918	-0.368	-0.198	-0.257	-0.017	-0.080	-0.015	0.017	0.077	0.054	0.099	-0.056
-0.222	0.906	-0.424	-0.150	0.916	-0.371	-0.168	-0.049	-0.017	-0.042	0.002	0.008	0.039	0.070	0.089	-0.036
-0.230	0.906	-0.416	-0.148	0.915	-0.376	-0.186	-0.328	0.017	-0.051	0.003	0.021	0.047	0.071	0.099	-0.034
-0.149	0.929	-0.420	-0.146	0.913	-0.381	-0.261	-0.184	-0.038	0.028	0.028	0.022	0.034	0.095	0.097	-0.027
-0.187	0.918	-0.443	-0.144	0.911	-0.385	-0.216	-0.053	-0.071	-0.012	0.018	0.002	0.005	0.084	0.074	-0.034
-0.214	0.902	-0.420	-0.144	0.910	-0.390	-0.261	0.049	-0.053	-0.040	0.005	0.031	0.033	0.069	0.099	-0.034
-0.249	0.895	-0.432	-0.143	0.907	-0.396	-0.350	0.014	-0.061	-0.075	-0.001	0.025	0.068	0.062	0.089	-0.042
-0.226	0.891	-0.451	-0.141	0.905	-0.402	-0.281	-0.164	-0.048	-0.054	-0.002	0.011	0.045	0.059	0.070	-0.049
-0.180	0.918	-0.428	-0.142	0.902	-0.407	-0.303	0.286	-0.076	-0.006	0.027	0.039	0.001	0.086	0.095	-0.056
-0.218	0.906	-0.459	-0.139	0.900	-0.413	-0.286	-0.399	-0.005	-0.048	0.018	0.014	0.038	0.075	0.065	-0.038
-0.249	0.891	-0.463	-0.136	0.898	-0.419	-0.275	-0.321	-0.039	-0.081	0.005	0.016	0.068	0.060	0.062	-0.048
-0.145	0.906	-0.455	-0.134	0.895	-0.425	-0.306	-0.057	-0.082	0.021	0.023	0.030	0.036	0.076	0.071	-0.046
-0.272	0.898	-0.479	-0.133	0.893	-0.430	-0.302	0.010	-0.060	-0.106	0.017	0.012	0.092	0.068	0.048	-0.047
-0.164	0.879	-0.479	-0.130	0.890	-0.436	-0.290	-0.215	-0.072	-0.002	0.000	0.017	0.016	0.049	0.049	-0.037
-0.222	0.844	-0.507	-0.127	0.888	-0.442	-0.288	-0.295	-0.040	-0.062	-0.032	-0.004	0.042	0.015	0.022	-0.045
-0.187	0.871	-0.499	-0.127	0.885	-0.448	-0.331	0.125	-0.070	-0.027	-0.002	0.009	0.007	0.042	0.030	-0.025
-0.187	0.871	-0.499	-0.126	0.881	-0.455	-0.399	-0.114	-0.004	-0.028	0.002	0.017	0.007	0.042	0.030	-0.043
-0.157	0.868	-0.507	-0.128	0.878	-0.461	-0.345	0.218	-0.031	0.005	0.001	0.015	0.024	0.038	0.023	-0.022
-0.260	0.875	-0.514	-0.124	0.874	-0.469	-0.382	-0.569	0.038	-0.103	0.012	0.015	0.079	0.046	0.016	-0.038
-0.087	0.856	-0.491	-0.127	0.871	-0.475	-0.370	0.438	-0.053	0.073	-0.004	0.044	0.093	0.027	0.040	-0.035
-0.264	0.825	-0.510	-0.125	0.868	-0.481	-0.314	-0.229	0.007	-0.106	-0.032	0.030	0.083	0.004	0.020	-0.041
-0.168	0.829	-0.522	-0.125	0.865	-0.485	-0.241	-0.020	-0.011	-0.010	-0.025	0.023	0.013	0.000	0.008	-0.031
-0.180	0.802	-0.510	-0.125	0.863	-0.489	-0.244	0.026	-0.022	-0.021	-0.050	0.039	0.002	0.027	0.020	-0.047
-0.218	0.825	-0.562	-0.126	0.860	-0.494	-0.262	0.084	0.013	-0.058	-0.024	-0.008	0.037	0.004	0.031	-0.031
-0.187	0.844	-0.554	-0.125	0.858	-0.498	-0.223	-0.137	0.007	-0.028	-0.003	0.004	0.006	0.016	0.023	-0.033
-0.180	0.825	-0.534	-0.126	0.856	-0.502	-0.205	0.100	-0.033	-0.019	-0.020	0.028	0.002	0.004	0.003	-0.027
-0.187	0.837	-0.554	-0.125	0.854	-0.506	-0.222	-0.080	-0.001	-0.028	-0.006	0.012	0.005	0.008	0.022	-0.025
-0.149	0.806	-0.534	-0.126	0.851	-0.509	-0.226	0.123	-0.019	0.012	-0.035	0.035	0.034	0.023	0.003	-0.022
-0.195	0.813	-0.542	-0.126	0.848	-0.514	-0.275	-0.114	0.016	-0.035	-0.024	0.032	0.013	0.016	0.011	-0.021
-0.168	0.810	-0.562	-0.127	0.846	-0.518	-0.235	0.207	-0.048	-0.006	-0.026	0.016	0.015	0.020	0.030	-0.025
-0.176	0.786	-0.550	-0.128	0.843	-0.522	-0.258	0.046	0.003	-0.013	-0.046	0.033	0.006	0.043	0.018	-0.022
-0.203	0.817	-0.546	-0.129	0.840	-0.527	-0.289	0.064	-0.004	-0.039	-0.012	0.041	0.020	0.012	0.014	-0.018
-0.130	0.806	-0.558	-0.127	0.837	-0.532	-0.269	-0.117	-0.014	0.033	-0.021	0.034	0.053	0.024	0.026	-0.016
-0.180	0.794	-0.570	-0.129	0.834	-0.537	-0.306	0.180	-0.017	-0.016	-0.029	0.027	0.003	0.035	0.038	-0.024
-0.145	0.817	-0.550	-0.129	0.831	-0.542	-0.282	-0.011	-0.012	0.019	-0.003	0.052	0.038	0.012	0.018	-0.010
-0.230	0.779	-0.593	-0.130	0.828	-0.545	-0.222	0.112	-0.022	-0.065	-0.039	0.012	0.047	0.051	0.061	-0.035
-0.130	0.798	-0.570	-0.131	0.826	-0.549	-0.239	0.107	-0.013	0.036	-0.017	0.040	0.053	0.032	0.037	-0.028
-0.268	0.786	-0.574	-0.130	0.823	-0.553	-0.243	-0.052	-0.005	-0.102	-0.026	0.040	0.086	0.044	0.041	-0.028
-0.141	0.790	-0.585	-0.130	0.821	-0.556	-0.180	0.000	-0.003	0.025	-0.020	0.031	0.041	0.040	0.053	-0.029
-0.157	0.783	-0.589	-0.130	0.818	-0.560	-0.206	-0.031	-0.007	0.009	-0.025	0.031	0.026	0.048	0.057	-0.036
-0.230	0.775	-0.589	-0.130	0.816	-0.563	-0.224	-0.001	-0.007	-0.064	-0.031	0.035	0.047	0.056	0.057	-0.017
-0.168	0.779	-0.593	-0.130	0.814	-0.566	-0.163	0.016	-0.017	-0.002	-0.025	0.033	0.014	0.052	0.061	-0.018
-0.168	0.779	-0.593	-0.131	0.812	-0.568	-0.157	0.123	-0.034	-0.001	-0.023	0.036	0.014	0.052	0.061	-0.031
-0.145	0.759	-0.597	-0.133	0.811	-0.570	-0.127	0.212	-0.027	0.024	-0.041	0.033	0.037	0.072	0.065	-0.013
-0.230	0.775	-0.601	-0.132	0.809	-0.573	-0.161	-0.138	0.030	-0.061	-0.024	0.032	0.047	0.056	0.069	-0.018
-0.133	0.767	-0.597	-0.134	0.807	-0.575	-0.102	0.129	-0.013	0.036	-0.031	0.038	0.049	0.064	0.065	-0.020
-0.199	0.771	-0.597	-0.134	0.806	-0.576	-0.086	-0.017	0.004	-0.029	-0.026	0.039	0.017	0.061	0.065	-0.028
-0.180	0.755	-0.581	-0.136	0.805	-0.577	-0.110	0.158	0.017	-0.008	-0.040	0.057	0.003	0.076	0.049	-0.009
-0.191	0.779	-0.605	-0.138	0.804	-0.579	-0.092	0.120	0.017	-0.017	-0.016	0.034	0.009	0.053	0.072	-0.029
-0.145	0.771	-0.629	-0.141	0.803	-0.579	-0.090	0.294	0.000	0.032	-0.023	0.011	0.037	0.061	0.096	-0.020
-0.257	0.736	-0.641	-0.139	0.802	-0.582	-0.071	-0.297	0.025	-0.082	-0.056	0.002	0.075	0.096	0.108	-0.017
-0.157	0.755	-0.609	-0.139	0.800	-0.583	-0.106	0.082	-0.014	0.019	-0.036	0.035	0.025	0.076	0.076	-0.014
-0.176	0.740	-0.613	-0.140	0.799	-0.585	-0.103	0.004	-0.002	-0.000	-0.050	0.033	0.006	0.092	0.080	-0.025
-0.180	0.752	-0.613	-0.142	0.798	-0.586	-0.085	0.283	-0.036	-0.001	-0.037	0.033	0.002	0.080	0.079	-0.008
-0.199	0.763	-0.617	-0.141	0.797	-0.588	-0.111	-0.158	0.016	-0.022	-0.024	0.032	0.018	0.069	0.083	-0.020
-0.149	0.755	-0.601	-0.141	0.795	-0.590	-0.120	0.041	-0.015	0.028	-0.031	0.049	0.033	0.076	0.067	-0.020
-0.226	0.767	-0.621	-0.142	0.794	-0.591	-0.118	0.092	-0.033	-0.048	-0.018	0.031	0.045	0.064	0.087	-0.027
-0.176	0.748	-0.617	-0.140	0.792	-0.594	-0.132	-0.171	-0.001	0.000	-0.036	0.038	0.005	0.084	0.083	-0.023
-0.218	0.755	-0.629	-0.140	0.790	-0.596	-0.128	0.007	-0.010	-0.042	-0.026	0.028	0.037	0.075	0.095	-0.020
-0.168	0.744	-0.621	-0.140	0.789	-0.599	-0.142	-0.089	0.017	0.007	-0.036	0.039	0.013	0.087	0.087	-0.015
-0.133	0.725	-0.609	-0.142	0.787	-0.600	-0.095	0.200	-0.018	0.044	-0.054	0.052	0.047	0.106	0.075	-0.013
-0.199	0.725	-0.629	-0.141	0.787	-0.601	-0.070	-0.008	-0.026	-0.022	-0.053	0.033	0.018	0.105	0.094	-0.014
-0.168	0.759	-0.629	-0.143	0.786	-0.602	-0.072	0.141	-0.016	0.010	-0.018	0.034	0.012	0.070	0.093	-0.024
-0.230	0.767	-0.648	-0.143	0.785	-0.603	-0.083	-0.048	0.008	-0.051	-0.009	0.016	0.050	0.062	0.112	-0.030
-0.226	0.759	-0.637	-0.142	0.783	-0.605	-0.078	-0.104	-0.008	-0.049	-0.016	0.029	0.045	0.069	0.100	-0.033
-0.172	0.740	-0.621	-0.141	0.782	-0.607	-0.110	-0.040	-0.015	0.004	-0.034	0.047	0.008	0.088	0.084	-0.036
-0.207	0.732	-0.613	-0.143	0.781	-0.608	-0.079	0.164	-0.029	-0.029	-0.040	0.056	0.027	0.094	0.076	-0.025
-0.180	0.740	-0.633	-0.143	0.780	-0.609	-0.076	0.033	-0.019	-0.002	-0.032	0.037	0.000	0.086	0.095	-0.021
-0.160	0.713	-0.621	-0.144	0.779	-0.610	-0.072	0.048	0.019	0.019	-0.058	0.050	0.019	0.112	0.083	-0.026
-0.199	0.705	-0.621	-0.145	0.779	-0.611	-0.036	0.034	0.012	-0.019	-0.065	0.051	0.019	0.120	0.083	-0.020
-0.199	0.705	-0.621	-0.144	0.778	-0.611	-0.028	-0.059	-0.014	-0.020	-0.065	0.051	0.019	0.121	0.082	-0.029
-0.187	0.713	-0.641	-0.144	0.778	-0.612	-0.008	0.007	-0.015	-0.008	-0.057	0.032	0.006	0.113	0.102	-0.033
-0.226	0.713	-0.629	-0.143	0.778	-0.612	-0.003	-0.073	0.004	-0.047	-0.057	0.044	0.043	0.113	0.091	-0.025
-0.180	0.736	-0.621	-0.143	0.778	-0.612	0.031	-0.056	0.026	-0.001	-0.034	0.052	0.003	0.090	0.083	-0.028
-0.160	0.717	-0.637	-0.146	0.779	-0.610	0.071	0.190	0.003	0.020	-0.055	0.034	0.023	0.110	0.099	-0.028
-0.222	0.717	-0.625	-0.146	0.780	-0.609	0.119	-0.030	0.037	-0.041	-0.056	0.044	0.037	0.111	0.088	-0.017
-0.180	0.717	-0.609	-0.148	0.781	-0.607	0.120	0.082	0.029	0.003	-0.057	0.058	0.006	0.111	0.072	-0.024
-0.180	0.736	-0.644	-0.149	0.784	-0.603	0.196	0.123	-0.013	0.004	-0.040	0.019	0.006	0.091	0.107	-0.034
-0.237	0.736	-0.641	-0.151	0.786	-0.600	0.179	0.130	0.002	-0.052	-0.043	0.020	0.051	0.091	0.103	-0.023
-0.230	0.728	-0.648	-0.152	0.788	-0.597	0.181	0.034	0.016	-0.043	-0.052	0.009	0.044	0.098	0.110	-0.030
-0.183	0.725	-0.637	-0.155	0.789	-0.594	0.165	0.268	-0.028	0.006	-0.058	0.018	0.002	0.102	0.098	-0.028
-0.249	0.690	-0.656	-0.156	0.791	-0.592	0.159	0.060	0.036	-0.058	-0.095	-0.004	0.064	0.136	0.117	-0.017
-0.195	0.686	-0.676	-0.159	0.793	-0.588	0.207	0.230	0.031	-0.001	-0.101	-0.028	0.010	0.139	0.136	-0.004
-0.222	0.698	-0.708	-0.165	0.796	-0.582	0.293	0.393	0.051	-0.022	-0.092	-0.065	0.037	0.127	0.167	-0.003
-0.218	0.732	-0.735	-0.168	0.800	-0.576	0.369	0.168	0.089	-0.015	-0.061	-0.099	0.033	0.091	0.193	0.011
-0.230	0.755	-0.711	-0.173	0.804	-0.569	0.405	0.312	0.068	-0.022	-0.042	-0.083	0.045	0.068	0.169	0.001
-0.191	0.763	-0.625	-0.176	0.808	-0.561	0.433	0.234	0.034	0.020	-0.039	-0.004	0.008	0.059	0.082	0.002
-0.245	0.736	-0.562	-0.181	0.813	-0.553	0.441	0.299	0.049	-0.030	-0.070	0.051	0.062	0.086	0.018	0.000
-0.191	0.755	-0.550	-0.185	0.818	-0.545	0.434	0.296	0.041	0.028	-0.056	0.055	0.009	0.066	0.005	-0.003
-0.195	0.779	-0.554	-0.189	0.822	-0.537	0.436	0.314	0.070	0.029	-0.037	0.043	0.013	0.043	0.008	-0.005
-0.233	0.817	-0.577	-0.194	0.826	-0.529	0.425	0.254	0.092	-0.006	-0.002	0.011	0.052	0.004	0.031	0.008
-0.230	0.821	-0.601	-0.198	0.830	-0.521	0.433	0.262	0.077	0.002	-0.003	-0.021	0.049	0.000	0.054	0.014
-0.237	0.794	-0.644	-0.200	0.834	-0.515	0.377	0.143	0.047	-0.003	-0.033	-0.071	0.057	0.028	0.097	0.021
-0.226	0.790	-0.652	-0.200	0.836	-0.511	0.256	-0.109	0.030	0.009	-0.039	-0.082	0.046	0.032	0.104	0.050
-0.214	0.779	-0.652	-0.199	0.837	-0.509	0.170	-0.039	0.010	0.020	-0.051	-0.084	0.035	0.043	0.104	0.075
-0.114	0.779	-0.644	-0.198	0.839	-0.507	0.165	-0.073	-0.011	0.120	-0.052	-0.078	0.064	0.043	0.096	0.108
-0.114	0.779	-0.644	-0.197	0.841	-0.504	0.183	-0.067	0.001	0.119	-0.054	-0.080	0.065	0.043	0.095	0.132
-0.053	0.794	-0.621	-0.196	0.843	-0.500	0.255	0.009	-0.058	0.180	-0.041	-0.060	0.126	0.028	0.072	0.156
-0.099	0.775	-0.664	-0.194	0.846	-0.497	0.272	-0.076	-0.083	0.131	-0.063	-0.108	0.079	0.047	0.115	0.161
-0.083	0.759	-0.652	-0.193	0.849	-0.492	0.280	0.066	-0.068	0.145	-0.082	-0.101	0.095	0.063	0.103	0.163
-0.091	0.771	-0.644	-0.192	0.851	-0.488	0.248	0.009	-0.026	0.137	-0.073	-0.097	0.087	0.051	0.095	0.147
-0.107	0.783	-0.644	-0.192	0.854	-0.484	0.259	0.122	-0.048	0.122	-0.064	-0.102	0.071	0.040	0.095	0.137
-0.149	0.813	-0.641	-0.190	0.856	-0.480	0.285	-0.127	-0.060	0.077	-0.036	-0.102	0.029	0.009	0.091	0.129
-0.137	0.821	-0.617	-0.187	0.860	-0.476	0.316	-0.144	-0.074	0.086	-0.031	-0.083	0.041	0.002	0.068	0.117
-0.103	0.829	-0.581	-0.187	0.863	-0.470	0.317	0.172	-0.072	0.121	-0.026	-0.054	0.076	0.006	0.032	0.111
-0.137	0.864	-0.585	-0.185	0.866	-0.465	0.331	-0.078	-0.059	0.084	0.006	-0.063	0.041	0.041	0.036	0.103
-0.114	0.860	-0.566	-0.184	0.870	-0.458	0.355	0.137	-0.116	0.106	-0.002	-0.050	0.064	0.037	0.016	0.085
-0.168	0.844	-0.562	-0.184	0.873	-0.453	0.315	0.125	-0.098	0.052	-0.020	-0.051	0.010	0.021	0.013	0.061
-0.222	0.837	-0.562	-0.183	0.876	-0.447	0.334	0.068	-0.097	-0.003	-0.030	-0.057	0.044	0.013	0.013	0.048
-0.222	0.848	-0.538	-0.180	0.879	-0.442	0.343	-0.159	-0.058	-0.005	-0.022	-0.039	0.045	0.025	0.011	0.020
-0.191	0.879	-0.522	-0.181	0.883	-0.433	0.424	0.302	-0.096	0.027	0.005	-0.031	0.014	0.056	0.026	0.022
-0.253	0.887	-0.518	-0.180	0.887	-0.426	0.441	-0.162	-0.027	-0.037	0.009	-0.034	0.075	0.064	0.030	0.016
-0.130	0.902	-0.463	-0.178	0.890	-0.419	0.430	0.009	-0.066	0.085	0.020	0.013	0.048	0.080	0.085	0.015
-0.230	0.883	-0.471	-0.177	0.894	-0.411	0.441	-0.126	-0.042	-0.017	-0.003	-0.002	0.052	0.060	0.077	0.003
-0.210	0.895	-0.463	-0.176	0.897	-0.405	0.367	0.130	-0.079	0.002	0.005	-0.001	0.033	0.072	0.085	0.008
-0.226	0.922	-0.424	-0.175	0.900	-0.400	0.287	-0.068	-0.066	-0.015	0.030	0.034	0.049	0.099	0.124	-0.008
-0.195	0.983	-0.420	-0.173	0.902	-0.396	0.227	0.014	-0.109	0.014	0.090	0.034	0.019	0.160	0.128	-0.011
-0.218	0.972	-0.463	-0.171	0.903	-0.394	0.101	-0.116	-0.059	-0.011	0.077	-0.011	0.041	0.149	0.085	-0.006
-0.241	0.910	-0.467	-0.170	0.904	-0.392	0.154	-0.010	-0.042	-0.035	0.014	-0.018	0.065	0.087	0.081	-0.010
-0.187	0.906	-0.467	-0.170	0.905	-0.389	0.166	-0.046	-0.009	0.019	0.009	-0.020	0.011	0.084	0.081	-0.012
-0.257	0.879	-0.463	-0.167	0.906	-0.389	0.065	-0.397	-0.008	-0.054	-0.019	-0.016	0.080	0.057	0.085	-0.013
-0.195	0.922	-0.400	-0.167	0.906	-0.389	0.006	0.112	-0.068	0.008	0.024	0.046	0.019	0.099	0.148	-0.013
-0.203	0.929	-0.424	-0.164	0.905	-0.391	-0.108	-0.151	-0.065	-0.002	0.032	0.025	0.027	0.107	0.124	-0.024
-0.233	0.898	-0.467	-0.162	0.903	-0.397	-0.277	-0.106	-0.074	-0.035	0.003	-0.013	0.058	0.076	0.081	-0.031
-0.233	0.864	-0.467	-0.161	0.901	-0.402	-0.269	-0.011	-0.091	-0.037	-0.030	-0.008	0.058	0.041	0.081	-0.037
-0.280	0.860	-0.463	-0.159	0.899	-0.408	-0.275	-0.215	-0.058	-0.085	-0.031	0.002	0.104	0.037	0.084	-0.048
-0.222	0.883	-0.436	-0.156	0.898	-0.411	-0.134	-0.123	-0.096	-0.030	-0.007	0.033	0.046	0.061	0.112	-0.040
-0.233	0.871	-0.412	-0.152	0.898	-0.413	-0.070	-0.399	-0.073	-0.046	-0.018	0.059	0.058	0.049	0.136	-0.037
-0.160	0.929	-0.436	-0.150	0.897	-0.416	-0.131	-0.109	-0.061	0.025	0.041	0.038	0.015	0.107	0.112	-0.013
-0.199	0.918	-0.467	-0.147	0.896	-0.419	-0.126	-0.174	-0.076	-0.016	0.030	0.009	0.023	0.096	0.080	-0.011
-0.133	0.875	-0.479	-0.146	0.895	-0.422	-0.203	0.115	-0.081	0.049	-0.011	-0.000	0.042	0.053	0.068	0.001
-0.218	0.883	-0.499	-0.146	0.892	-0.427	-0.257	-0.031	-0.043	-0.037	-0.001	-0.015	0.042	0.061	0.049	-0.010
-0.183	0.883	-0.483	-0.145	0.890	-0.432	-0.279	-0.005	-0.033	-0.003	0.002	0.005	0.008	0.061	0.065	-0.010
-0.222	0.879	-0.487	-0.144	0.887	-0.438	-0.310	-0.121	-0.027	-0.043	0.000	0.007	0.046	0.058	0.061	-0.019
-0.191	0.887	-0.475	-0.142	0.885	-0.443	-0.268	-0.102	-0.045	-0.014	0.010	0.024	0.015	0.066	0.073	-0.012
-0.172	0.856	-0.499	-0.141	0.882	-0.450	-0.343	-0.167	-0.008	0.004	-0.018	0.006	0.004	0.035	0.049	-0.007
-0.168	0.860	-0.507	-0.141	0.879	-0.456	-0.342	0.052	-0.010	0.008	-0.011	0.004	0.008	0.039	0.041	-0.005
-0.133	0.871	-0.467	-0.139	0.876	-0.462	-0.282	-0.317	0.025	0.040	0.004	0.050	0.042	0.050	0.080	-0.007
-0.195	0.883	-0.483	-0.138	0.874	-0.467	-0.272	-0.033	-0.022	-0.022	0.018	0.039	0.019	0.062	0.064	-0.007
-0.191	0.875	-0.487	-0.137	0.871	-0.472	-0.323	0.011	-0.068	-0.019	0.013	0.041	0.015	0.054	0.060	-0.014
-0.168	0.868	-0.530	-0.135	0.868	-0.478	-0.316	-0.150	-0.065	0.002	0.008	0.004	0.008	0.047	0.017	-0.021
-0.191	0.840	-0.522	-0.134	0.865	-0.484	-0.342	0.064	-0.068	-0.022	-0.016	0.017	0.015	0.020	0.025	-0.016
-0.180	0.825	-0.526	-0.133	0.861	-0.490	-0.348	-0.075	-0.058	-0.012	-0.028	0.020	0.004	0.004	0.020	-0.014
-0.160	0.810	-0.507	-0.133	0.858	-0.496	-0.343	0.056	-0.025	0.007	-0.040	0.045	0.016	0.011	0.040	-0.031
-0.168	0.806	-0.495	-0.133	0.855	-0.502	-0.309	-0.017	-0.002	-0.000	-0.041	0.062	0.008	0.015	0.052	-0.022
-0.249	0.825	-0.538	-0.133	0.852	-0.506	-0.276	-0.014	-0.022	-0.082	-0.019	0.023	0.073	0.004	0.008	-0.020
-0.133	0.844	-0.538	-0.132	0.850	-0.510	-0.224	0.035	-0.063	0.033	0.002	0.027	0.043	0.024	0.008	-0.025
-0.168	0.848	-0.550	-0.132	0.848	-0.514	-0.203	0.064	-0.032	-0.001	0.008	0.019	0.008	0.027	0.004	-0.018
-0.191	0.813	-0.546	-0.130	0.846	-0.517	-0.152	-0.163	-0.019	-0.026	-0.025	0.026	0.015	0.007	0.000	0.001
-0.145	0.794	-0.554	-0.131	0.845	-0.519	-0.156	0.169	-0.054	0.021	-0.043	0.020	0.032	0.027	0.008	-0.006
-0.145	0.794	-0.554	-0.129	0.842	-0.523	-0.212	-0.220	-0.028	0.018	-0.041	0.024	0.031	0.027	0.009	-0.011
-0.168	0.786	-0.566	-0.128	0.841	-0.526	-0.146	0.101	-0.077	-0.005	-0.047	0.015	0.009	0.035	0.021	-0.011
-0.191	0.786	-0.562	-0.127	0.840	-0.528	-0.103	-0.103	-0.028	-0.029	-0.046	0.021	0.014	0.035	0.017	-0.019
-0.187	0.786	-0.554	-0.126	0.839	-0.530	-0.117	-0.031	-0.027	-0.026	-0.045	0.031	0.010	0.035	0.009	-0.025
-0.180	0.763	-0.562	-0.126	0.838	-0.531	-0.058	0.023	-0.059	-0.019	-0.067	0.024	0.003	0.059	0.017	-0.027
-0.180	0.759	-0.570	-0.126	0.838	-0.531	0.001	0.084	-0.037	-0.019	-0.071	0.016	0.003	0.062	0.025	-0.025
-0.164	0.775	-0.546	-0.126	0.838	-0.531	-0.008	0.002	-0.043	-0.004	-0.056	0.039	0.012	0.047	0.001	-0.017
-0.180	0.740	-0.562	-0.124	0.838	-0.531	0.072	-0.219	0.000	-0.021	-0.092	0.023	0.003	0.083	0.017	-0.011
-0.145	0.740	-0.562	-0.124	0.840	-0.529	0.135	0.065	-0.015	0.014	-0.093	0.020	0.032	0.083	0.018	-0.006
-0.145	0.755	-0.566	-0.124	0.842	-0.525	0.196	0.007	-0.017	0.013	-0.080	0.013	0.032	0.068	0.023	-0.013
-0.157	0.755	-0.570	-0.127	0.844	-0.521	0.231	0.300	-0.012	0.005	-0.081	0.005	0.021	0.069	0.027	-0.009
-0.226	0.759	-0.577	-0.129	0.847	-0.516	0.307	0.116	0.022	-0.062	-0.080	-0.007	0.049	0.065	0.035	-0.017
-0.180	0.790	-0.570	-0.132	0.850	-0.510	0.327	0.212	0.020	-0.012	-0.051	-0.005	0.002	0.035	0.027	-0.031
-0.210	0.802	-0.570	-0.134	0.854	-0.503	0.365	0.206	0.008	-0.041	-0.042	-0.012	0.033	0.024	0.028	-0.032
-0.237	0.779	-0.558	-0.135	0.858	-0.496	0.421	0.012	0.026	-0.067	-0.068	-0.007	0.061	0.047	0.016	-0.013
-0.180	0.810	-0.558	-0.136	0.861	-0.490	0.377	0.053	0.014	-0.009	-0.040	-0.015	0.003	0.017	0.016	-0.001
-0.149	0.767	-0.585	-0.138	0.864	-0.484	0.333	0.186	0.034	0.024	-0.086	-0.049	0.027	0.060	0.043	0.021
-0.149	0.755	-0.617	-0.142	0.868	-0.476	0.404	0.350	0.006	0.027	-0.102	-0.088	0.026	0.072	0.075	0.039
-0.141	0.794	-0.644	-0.145	0.871	-0.469	0.388	0.315	0.025	0.038	-0.067	-0.122	0.033	0.033	0.103	0.041
-0.183	0.864	-0.605	-0.149	0.875	-0.461	0.419	0.419	-0.001	-0.001	-0.002	-0.091	0.010	0.036	0.063	0.024
-0.191	0.875	-0.538	-0.150	0.879	-0.453	0.471	0.120	-0.006	-0.007	0.006	-0.033	0.018	0.047	0.004	0.009
-0.233	0.864	-0.495	-0.153	0.882	-0.446	0.371	0.201	0.016	-0.046	-0.008	0.003	0.061	0.035	0.047	-0.004
-0.203	0.868	-0.467	-0.155	0.884	-0.441	0.273	0.113	0.060	-0.013	-0.006	0.026	0.031	0.038	0.075	-0.009
-0.164	0.895	-0.440	-0.158	0.886	-0.435	0.251	0.239	0.063	0.029	0.020	0.049	0.007	0.065	0.102	-0.002
-0.199	0.902	-0.499	-0.162	0.888	-0.431	0.205	0.354	0.075	-0.001	0.026	-0.015	0.028	0.072	0.043	0.009
-0.168	0.922	-0.503	-0.165	0.890	-0.426	0.242	0.166	0.046	0.033	0.044	-0.024	0.002	0.090	0.039	0.021
-0.226	0.902	-0.570	-0.167	0.891	-0.422	0.199	0.190	0.027	-0.023	0.023	-0.095	0.056	0.070	0.028	0.049
-0.199	0.790	-0.593	-0.165	0.892	-0.421	0.170	-0.322	0.055	0.002	-0.091	-0.120	0.029	0.043	0.053	0.081
-0.076	0.829	-0.570	-0.164	0.893	-0.420	0.131	-0.189	0.007	0.124	-0.053	-0.098	0.094	0.005	0.029	0.105
-0.041	0.840	-0.542	-0.162	0.893	-0.419	0.061	-0.013	-0.037	0.157	-0.043	-0.071	0.128	0.006	0.002	0.134
-0.045	0.879	-0.518	-0.162	0.894	-0.418	0.040	0.034	-0.042	0.152	-0.005	-0.048	0.124	0.044	0.021	0.157
-0.053	0.871	-0.538	-0.161	0.894	-0.418	0.048	0.000	-0.042	0.144	-0.013	-0.069	0.116	0.035	0.001	0.157
-0.060	0.837	-0.562	-0.160	0.895	-0.416	0.087	0.099	-0.063	0.135	-0.048	-0.094	0.109	0.001	0.024	0.155
-0.072	0.829	-0.581	-0.158	0.896	-0.414	0.164	-0.014	-0.076	0.122	-0.057	-0.116	0.097	0.009	0.045	0.153
-0.076	0.798	-0.613	-0.156	0.898	-0.411	0.195	-0.077	-0.068	0.117	-0.089	-0.150	0.093	0.041	0.077	0.159
-0.080	0.798	-0.585	-0.154	0.900	-0.409	0.210	-0.181	-0.040	0.111	-0.091	-0.125	0.089	0.041	0.051	0.156
-0.022	0.825	-0.558	-0.152	0.902	-0.405	0.236	0.033	-0.063	0.167	-0.066	-0.101	0.147	0.015	0.024	0.155
-0.083	0.864	-0.574	-0.151	0.904	-0.400	0.294	-0.002	-0.039	0.105	-0.029	-0.122	0.086	0.023	0.040	0.142
-0.060	0.875	-0.530	-0.151	0.907	-0.394	0.352	0.096	-0.053	0.128	-0.021	-0.085	0.109	0.034	0.003	0.143
-0.110	0.910	-0.503	-0.151	0.909	-0.388	0.303	0.040	-0.038	0.077	0.012	-0.063	0.059	0.068	0.030	0.124
-0.049	0.925	-0.510	-0.150	0.911	-0.383	0.293	0.101	-0.060	0.138	0.025	-0.076	0.120	0.083	0.022	0.114
-0.122	0.925	-0.526	-0.147	0.913	-0.381	0.190	-0.175	-0.054	0.063	0.023	-0.095	0.046	0.083	0.006	0.094
-0.114	0.941	-0.503	-0.148	0.914	-0.377	0.164	0.276	-0.092	0.071	0.038	-0.075	0.054	0.098	0.029	0.080
-0.157	0.922	-0.483	-0.146	0.916	-0.374	0.206	-0.149	-0.043	0.026	0.017	-0.058	0.012	0.079	0.048	0.065
-0.180	0.918	-0.483	-0.145	0.917	-0.372	0.144	0.037	-0.044	0.003	0.012	-0.061	0.011	0.075	0.047	0.040
-0.107	0.929	-0.459	-0.143	0.918	-0.369	0.187	-0.287	-0.015	0.073	0.022	-0.039	0.062	0.086	0.070	0.022
-0.245	0.914	-0.475	-0.145	0.919	-0.365	0.158	0.384	-0.054	-0.063	0.006	-0.059	0.076	0.071	0.054	0.027
-0.191	0.910	-0.447	-0.144	0.920	-0.363	0.134	-0.073	-0.030	-0.010	0.001	-0.033	0.021	0.067	0.081	0.022
-0.110	0.941	-0.428	-0.143	0.921	-0.361	0.122	0.026	-0.051	0.070	0.031	-0.016	0.060	0.097	0.100	-0.001
-0.187	0.933	-0.420	-0.142	0.922	-0.361	0.051	-0.180	0.013	-0.008	0.023	-0.009	0.017	0.089	0.108	0.014
-0.203	0.945	-0.380	-0.142	0.922	-0.361	0.001	0.090	-0.051	-0.024	0.035	0.031	0.031	0.101	0.147	-0.007
-0.133	0.941	-0.400	-0.140	0.921	-0.363	-0.113	-0.188	-0.013	0.044	0.031	0.013	0.038	0.097	0.127	-0.030
-0.280	0.922	-0.388	-0.142	0.920	-0.366	-0.160	0.164	-0.023	-0.101	0.013	0.028	0.107	0.078	0.138	-0.038
-0.222	0.972	-0.408	-0.141	0.918	-0.370	-0.169	-0.186	0.043	-0.044	0.065	0.012	0.050	0.128	0.118	-0.030
-0.222	0.972	-0.408	-0.142	0.917	-0.373	-0.205	0.106	0.009	-0.043	0.067	0.015	0.049	0.128	0.118	-0.052
-0.176	0.918	-0.436	-0.143	0.916	-0.375	-0.128	0.087	-0.015	0.004	0.014	-0.010	0.003	0.074	0.090	-0.026
-0.257	0.898	-0.420	-0.141	0.915	-0.378	-0.095	-0.414	0.024	-0.080	-0.005	0.009	0.083	0.056	0.106	-0.019
-0.137	0.929	-0.404	-0.141	0.913	-0.382	-0.230	0.100	-0.035	0.040	0.028	0.028	0.036	0.087	0.122	-0.010
-0.176	0.895	-0.420	-0.139	0.911	-0.388	-0.290	-0.045	-0.048	0.000	-0.005	0.018	0.003	0.052	0.107	-0.019
-0.176	0.891	-0.436	-0.139	0.908	-0.394	-0.365	0.130	-0.064	-0.000	-0.006	0.009	0.003	0.049	0.091	-0.003
-0.210	0.891	-0.443	-0.138	0.905	-0.403	-0.473	-0.077	-0.040	-0.036	-0.002	0.010	0.038	0.049	0.083	-0.020
-0.160	0.871	-0.432	-0.138	0.902	-0.410	-0.375	0.099	-0.065	0.014	-0.019	0.028	0.012	0.031	0.096	-0.023
-0.241	0.852	-0.475	-0.137	0.899	-0.417	-0.350	-0.196	-0.004	-0.068	-0.035	-0.008	0.068	0.012	0.053	-0.023
-0.183	0.895	-0.455	-0.135	0.896	-0.424	-0.363	-0.195	-0.037	-0.013	0.010	0.019	0.011	0.055	0.073	-0.011
-0.164	0.895	-0.463	-0.132	0.893	-0.431	-0.390	-0.169	-0.058	0.004	0.014	0.018	0.009	0.056	0.066	-0.004
-0.133	0.875	-0.467	-0.131	0.888	-0.440	-0.490	-0.050	-0.034	0.034	-0.001	0.023	0.039	0.038	0.063	-0.012
-0.122	0.864	-0.483	-0.133	0.884	-0.449	-0.524	0.239	-0.025	0.047	-0.008	0.016	0.051	0.028	0.048	-0.002
-0.280	0.840	-0.510	-0.132	0.879	-0.459	-0.532	-0.148	0.018	-0.111	-0.026	-0.001	0.107	0.006	0.021	-0.008
-0.118	0.833	-0.471	-0.132	0.874	-0.467	-0.477	0.002	0.007	0.051	-0.030	0.047	0.054	0.001	0.061	-0.005
-0.187	0.848	-0.495	-0.132	0.870	-0.476	-0.473	-0.061	0.023	-0.019	-0.010	0.031	0.015	0.015	0.038	-0.027
-0.126	0.833	-0.522	-0.134	0.865	-0.484	-0.506	0.205	-0.015	0.044	-0.020	0.012	0.047	0.001	0.011	0.004
-0.245	0.825	-0.526	-0.134	0.860	-0.493	-0.489	-0.060	0.012	-0.075	-0.023	0.017	0.073	0.006	0.008	-0.008
-0.099	0.825	-0.522	-0.134	0.855	-0.502	-0.505	-0.023	0.007	0.071	-0.018	0.030	0.074	0.005	0.013	-0.004
-0.187	0.798	-0.518	-0.136	0.850	-0.509	-0.461	0.309	-0.037	-0.015	-0.040	0.040	0.015	0.031	0.018	-0.015
-0.172	0.833	-0.546	-0.135	0.846	-0.516	-0.427	-0.131	-0.000	-0.001	-0.001	0.021	0.000	0.004	0.009	-0.005
-0.180	0.817	-0.526	-0.137	0.842	-0.522	-0.388	0.257	-0.047	-0.007	-0.013	0.046	0.008	0.011	0.011	-0.008
-0.176	0.798	-0.526	-0.134	0.838	-0.530	-0.387	-0.295	0.009	-0.006	-0.028	0.053	0.004	0.030	0.012	-0.018
-0.110	0.806	-0.534	-0.134	0.834	-0.535	-0.299	-0.023	-0.027	0.059	-0.017	0.051	0.062	0.021	0.005	-0.012
-0.237	0.790	-0.542	-0.135	0.831	-0.540	-0.310	0.116	-0.008	-0.067	-0.029	0.048	0.065	0.036	0.002	-0.011
-0.122	0.806	-0.538	-0.135	0.828	-0.544	-0.269	-0.059	0.016	0.048	-0.011	0.056	0.050	0.019	0.003	-0.017
-0.168	0.779	-0.534	-0.136	0.826	-0.548	-0.214	0.090	0.036	0.004	-0.035	0.063	0.005	0.046	0.007	-0.025
-0.222	0.755	-0.577	-0.137	0.824	-0.549	-0.091	-0.030	0.056	-0.049	-0.057	0.022	0.049	0.068	0.036	-0.008
-0.164	0.767	-0.566	-0.139	0.823	-0.551	-0.080	0.071	0.041	0.010	-0.044	0.035	0.008	0.056	0.024	-0.023
-0.149	0.752	-0.550	-0.140	0.823	-0.550	0.026	0.112	0.000	0.027	-0.060	0.050	0.024	0.071	0.007	-0.023
-0.222	0.763	-0.577	-0.141	0.823	-0.550	0.015	0.009	0.028	-0.046	-0.048	0.022	0.049	0.059	0.034	-0.011
-0.180	0.775	-0.554	-0.141	0.824	-0.550	0.023	-0.067	0.021	-0.004	-0.037	0.045	0.007	0.046	0.010	-0.010
-0.153	0.798	-0.562	-0.141	0.824	-0.549	0.006	0.035	0.000	0.024	-0.014	0.037	0.021	0.022	0.017	-0.020
-0.168	0.790	-0.577	-0.143	0.824	-0.549	0.013	0.217	-0.032	0.010	-0.021	0.021	0.006	0.029	0.033	-0.015
-0.222	0.763	-0.581	-0.144	0.824	-0.548	0.022	0.056	-0.016	-0.043	-0.048	0.017	0.048	0.056	0.036	-0.017
-0.195	0.771	-0.577	-0.144	0.824	-0.548	0.020	0.051	-0.014	-0.016	-0.041	0.020	0.021	0.047	0.031	-0.024
-0.199	0.755	-0.570	-0.144	0.824	-0.548	0.034	0.021	-0.023	-0.020	-0.056	0.027	0.025	0.062	0.022	-0.027
-0.191	0.759	-0.550	-0.144	0.825	-0.546	0.066	0.013	-0.033	-0.012	-0.053	0.046	0.017	0.058	0.002	-0.020
-0.180	0.763	-0.554	-0.143	0.826	-0.545	0.119	-0.016	-0.021	-0.001	-0.051	0.040	0.005	0.054	0.005	-0.013
-0.176	0.763	-0.566	-0.142	0.828	-0.543	0.138	-0.097	-0.001	0.002	-0.052	0.027	0.001	0.054	0.017	-0.010
-0.157	0.752	-0.570	-0.144	0.829	-0.540	0.143	0.211	-0.052	0.022	-0.065	0.020	0.019	0.065	0.020	-0.016
-0.183	0.790	-0.550	-0.146	0.831	-0.537	0.160	0.175	-0.016	-0.003	-0.028	0.036	0.008	0.026	0.001	-0.025
-0.237	0.767	-0.570	-0.145	0.833	-0.535	0.173	-0.134	0.022	-0.058	-0.053	0.014	0.061	0.049	0.021	-0.032
-0.241	0.775	-0.577	-0.146	0.835	-0.531	0.234	0.083	-0.028	-0.061	-0.048	0.002	0.065	0.042	0.028	-0.036
-0.218	0.775	-0.562	-0.145	0.838	-0.527	0.256	-0.032	-0.036	-0.039	-0.051	0.014	0.041	0.042	0.012	-0.033
-0.180	0.771	-0.542	-0.147	0.841	-0.521	0.278	0.266	-0.053	0.001	-0.057	0.028	0.002	0.046	0.007	-0.032
-0.176	0.786	-0.550	-0.149	0.844	-0.515	0.319	0.200	-0.018	0.007	-0.045	0.015	0.002	0.031	0.000	-0.025
-0.237	0.806	-0.546	-0.151	0.846	-0.511	0.248	0.152	0.015	-0.052	-0.029	0.015	0.059	0.012	0.004	-0.013
-0.222	0.810	-0.585	-0.153	0.848	-0.507	0.224	0.175	0.006	-0.034	-0.027	-0.029	0.044	0.008	0.036	-0.001
-0.191	0.790	-0.609	-0.155	0.850	-0.503	0.226	0.141	0.056	-0.001	-0.048	-0.056	0.013	0.028	0.059	0.023
-0.168	0.752	-0.621	-0.159	0.853	-0.497	0.275	0.403	-0.004	0.026	-0.088	-0.074	0.010	0.067	0.071	0.048
-0.118	0.755	-0.680	-0.165	0.856	-0.490	0.314	0.643	-0.033	0.081	-0.086	-0.140	0.060	0.063	0.130	0.046
-0.172	0.806	-0.684	-0.167	0.858	-0.486	0.259	0.176	-0.004	0.029	-0.037	-0.149	0.006	0.014	0.134	0.036
-0.218	0.879	-0.475	-0.169	0.861	-0.480	0.247	0.319	-0.075	-0.016	0.034	0.055	0.040	0.059	0.075	0.022
-0.218	0.879	-0.475	-0.168	0.862	-0.478	0.163	0.019	-0.063	-0.017	0.032	0.052	0.040	0.059	0.075	-0.002
-0.218	0.837	-0.495	-0.169	0.864	-0.474	0.155	0.210	-0.058	-0.016	-0.012	0.029	0.039	0.016	0.055	-0.000
-0.210	0.825	-0.562	-0.169	0.865	-0.473	0.083	0.051	-0.022	-0.008	-0.025	-0.040	0.031	0.003	0.013	0.006
-0.141	0.844	-0.593	-0.172	0.866	-0.470	0.124	0.393	-0.037	0.064	-0.007	-0.075	0.038	0.022	0.045	0.028
-0.233	0.829	-0.585	-0.173	0.867	-0.468	0.139	-0.052	0.053	-0.028	-0.024	-0.069	0.055	0.006	0.037	0.047
-0.141	0.837	-0.562	-0.176	0.868	-0.465	0.120	0.211	0.053	0.067	-0.017	-0.048	0.038	0.013	0.014	0.068
-0.164	0.837	-0.597	-0.177	0.868	-0.464	0.090	-0.006	0.077	0.045	-0.018	-0.085	0.015	0.012	0.050	0.086
-0.126	0.825	-0.613	-0.177	0.869	-0.463	0.101	-0.127	0.067	0.084	-0.029	-0.101	0.054	0.000	0.067	0.119
-0.072	0.821	-0.644	-0.176	0.869	-0.462	0.122	-0.053	-0.002	0.138	-0.033	-0.134	0.108	0.004	0.099	0.145
-0.076	0.794	-0.633	-0.174	0.871	-0.460	0.142	-0.115	-0.028	0.132	-0.061	-0.124	0.104	0.032	0.088	0.170
-0.010	0.810	-0.597	-0.172	0.872	-0.459	0.088	-0.003	-0.095	0.195	-0.046	-0.090	0.170	0.018	0.054	0.181
-0.030	0.779	-0.609	-0.172	0.873	-0.457	0.098	0.168	-0.053	0.176	-0.078	-0.103	0.151	0.049	0.067	0.184
-0.080	0.806	-0.660	-0.170	0.874	-0.456	0.142	-0.162	-0.018	0.124	-0.052	-0.156	0.101	0.022	0.119	0.177
-0.049	0.833	-0.633	-0.170	0.876	-0.452	0.218	0.111	-0.038	0.154	-0.027	-0.133	0.132	0.005	0.092	0.169
-0.107	0.821	-0.605	-0.168	0.878	-0.449	0.226	-0.107	-0.031	0.095	-0.041	-0.108	0.074	0.007	0.064	0.151
-0.060	0.840	-0.633	-0.166	0.879	-0.446	0.186	-0.034	-0.060	0.139	-0.023	-0.138	0.121	0.013	0.092	0.142
-0.126	0.871	-0.613	-0.165	0.880	-0.445	0.126	-0.074	-0.029	0.072	0.007	-0.120	0.055	0.043	0.073	0.118
-0.095	0.860	-0.558	-0.165	0.881	-0.443	0.104	0.143	-0.051	0.103	-0.006	-0.067	0.086	0.032	0.018	0.117
-0.157	0.871	-0.574	-0.165	0.881	-0.442	0.023	0.143	-0.066	0.042	0.005	-0.083	0.025	0.043	0.035	0.085
-0.087	0.883	-0.542	-0.163	0.882	-0.442	0.055	-0.063	-0.059	0.109	0.016	-0.052	0.094	0.054	0.004	0.067
-0.203	0.898	-0.558	-0.163	0.882	-0.442	0.014	0.105	-0.083	-0.007	0.031	-0.068	0.021	0.069	0.021	0.053
-0.199	0.883	-0.538	-0.164	0.882	-0.441	-0.006	0.316	-0.107	-0.002	0.016	-0.049	0.016	0.054	0.001	0.046
-0.153	0.898	-0.526	-0.161	0.882	-0.443	-0.024	-0.321	-0.022	0.041	0.031	-0.035	0.031	0.069	0.010	0.006
-0.176	0.879	-0.538	-0.161	0.882	-0.442	0.007	0.230	-0.093	0.018	0.012	-0.047	0.008	0.049	0.003	0.012
-0.295	0.875	-0.526	-0.161	0.883	-0.441	0.031	0.056	-0.076	-0.101	0.008	-0.036	0.111	0.045	0.008	0.009
-0.149	0.883	-0.499	-0.158	0.883	-0.441	0.043	-0.127	-0.070	0.042	0.015	-0.009	0.036	0.053	0.035	-0.005
-0.199	0.848	-0.518	-0.157	0.883	-0.442	-0.033	-0.057	-0.027	-0.009	-0.020	-0.028	0.013	0.017	0.014	-0.008
-0.207	0.871	-0.475	-0.157	0.882	-0.445	-0.142	-0.015	-0.048	-0.018	0.005	0.018	0.021	0.040	0.057	-0.013
-0.160	0.891	-0.479	-0.157	0.880	-0.448	-0.208	0.160	-0.063	0.029	0.026	0.017	0.026	0.059	0.052	-0.018
-0.303	0.891	-0.499	-0.155	0.878	-0.453	-0.222	-0.271	0.028	-0.116	0.028	0.002	0.115	0.058	0.031	-0.023
-0.172	0.875	-0.526	-0.153	0.876	-0.458	-0.226	-0.198	-0.058	0.012	0.014	-0.021	0.016	0.042	0.003	-0.015
-0.195	0.887	-0.479	-0.150	0.874	-0.463	-0.257	-0.162	-0.054	-0.013	0.028	0.032	0.007	0.054	0.050	-0.021
-0.160	0.860	-0.507	-0.149	0.871	-0.467	-0.276	0.048	-0.079	0.020	0.003	0.009	0.028	0.027	0.022	-0.004
-0.180	0.829	-0.491	-0.148	0.869	-0.472	-0.251	-0.013	-0.068	-0.000	-0.026	0.029	0.009	0.004	0.037	-0.015
-0.195	0.868	-0.514	-0.147	0.866	-0.478	-0.320	-0.047	-0.063	-0.017	0.015	0.012	0.006	0.035	0.012	-0.026
-0.226	0.829	-0.550	-0.146	0.863	-0.483	-0.317	0.008	-0.038	-0.048	-0.020	-0.018	0.037	0.004	0.024	-0.030
-0.253	0.837	-0.514	-0.145	0.860	-0.490	-0.350	-0.202	-0.002	-0.077	-0.009	0.024	0.064	0.004	0.011	-0.034
-0.168	0.790	-0.510	-0.144	0.857	-0.495	-0.294	-0.080	0.004	0.007	-0.053	0.034	0.020	0.043	0.014	-0.041
-0.199	0.798	-0.518	-0.144	0.854	-0.500	-0.267	0.041	-0.018	-0.023	-0.042	0.030	0.013	0.036	0.005	-0.030
-0.226	0.810	-0.534	-0.143	0.851	-0.505	-0.258	-0.248	0.039	-0.052	-0.028	0.020	0.040	0.025	0.009	-0.023
-0.149	0.844	-0.538	-0.142	0.849	-0.509	-0.230	0.065	-0.072	0.025	0.009	0.019	0.039	0.011	0.012	-0.025
-0.218	0.829	-0.566	-0.142	0.846	-0.514	-0.323	-0.022	-0.013	-0.045	-0.003	-0.003	0.029	0.003	0.037	-0.030
-0.187	0.813	-0.558	-0.142	0.842	-0.521	-0.371	0.067	-0.025	-0.014	-0.015	0.011	0.003	0.016	0.029	-0.026
-0.237	0.779	-0.581	-0.142	0.838	-0.527	-0.338	-0.018	-0.016	-0.064	-0.046	-0.006	0.046	0.051	0.053	-0.027
-0.207	0.783	-0.581	-0.140	0.835	-0.533	-0.320	-0.231	0.020	-0.036	-0.039	-0.001	0.016	0.047	0.053	-0.020
-0.141	0.802	-0.538	-0.142	0.830	-0.540	-0.444	0.083	0.031	0.031	-0.015	0.050	0.049	0.029	0.011	-0.021
-0.176	0.786	-0.589	-0.142	0.826	-0.546	-0.333	0.015	-0.015	-0.004	-0.027	0.004	0.014	0.047	0.062	-0.010
-0.191	0.783	-0.581	-0.142	0.823	-0.551	-0.305	-0.027	0.005	-0.019	-0.027	0.017	0.001	0.053	0.054	-0.008
-0.164	0.771	-0.581	-0.144	0.819	-0.556	-0.342	0.175	-0.007	0.010	-0.035	0.023	0.024	0.068	0.053	-0.007
-0.195	0.767	-0.593	-0.144	0.815	-0.562	-0.347	-0.020	0.012	-0.021	-0.035	0.017	0.007	0.074	0.064	-0.014
-0.149	0.798	-0.581	-0.146	0.811	-0.567	-0.340	0.196	0.002	0.027	0.000	0.033	0.040	0.044	0.050	-0.016
-0.203	0.790	-0.585	-0.145	0.807	-0.572	-0.295	-0.127	0.031	-0.028	-0.003	0.034	0.014	0.053	0.053	-0.022
-0.203	0.752	-0.597	-0.147	0.804	-0.576	-0.276	0.121	-0.017	-0.026	-0.038	0.026	0.015	0.093	0.063	-0.022
-0.187	0.740	-0.577	-0.147	0.801	-0.580	-0.249	0.021	-0.020	-0.011	-0.047	0.050	0.000	0.106	0.043	-0.041
-0.187	0.740	-0.577	-0.147	0.799	-0.584	-0.230	0.034	-0.037	-0.011	-0.044	0.054	0.002	0.107	0.042	-0.040
-0.257	0.752	-0.621	-0.146	0.796	-0.587	-0.223	0.013	-0.046	-0.081	-0.029	0.014	0.072	0.097	0.085	-0.044
-0.187	0.740	-0.574	-0.146	0.794	-0.591	-0.187	-0.049	-0.013	-0.013	-0.039	0.065	0.004	0.110	0.037	-0.050
-0.210	0.736	-0.589	-0.147	0.792	-0.593	-0.166	0.094	-0.010	-0.035	-0.040	0.052	0.028	0.116	0.053	-0.047
-0.218	0.701	-0.593	-0.146	0.790	-0.595	-0.113	-0.058	0.006	-0.044	-0.074	0.050	0.038	0.152	0.057	-0.042
-0.176	0.740	-0.605	-0.148	0.790	-0.596	-0.052	0.123	-0.010	-0.000	-0.035	0.039	0.002	0.114	0.069	-0.043
-0.222	0.736	-0.605	-0.149	0.789	-0.596	0.001	0.047	-0.010	-0.046	-0.039	0.039	0.046	0.119	0.069	-0.045
-0.199	0.717	-0.585	-0.151	0.790	-0.594	0.057	0.196	-0.016	-0.021	-0.059	0.057	0.025	0.139	0.049	-0.035
-0.230	0.705	-0.601	-0.151	0.791	-0.593	0.091	-0.089	0.039	-0.052	-0.071	0.040	0.058	0.151	0.065	-0.040
-0.176	0.709	-0.605	-0.153	0.792	-0.591	0.100	0.150	0.039	0.004	-0.068	0.034	0.007	0.148	0.069	-0.039
-0.210	0.717	-0.605	-0.155	0.793	-0.589	0.141	0.110	0.035	-0.029	-0.062	0.031	0.043	0.141	0.069	-0.036
-0.222	0.748	-0.593	-0.156	0.795	-0.586	0.181	0.011	0.065	-0.039	-0.033	0.039	0.057	0.110	0.058	-0.038
-0.199	0.748	-0.593	-0.158	0.798	-0.582	0.216	0.115	0.019	-0.015	-0.036	0.035	0.036	0.111	0.058	-0.043
-0.249	0.771	-0.597	-0.159	0.799	-0.580	0.146	0.072	0.000	-0.064	-0.014	0.029	0.089	0.088	0.062	-0.045
-0.214	0.732	-0.601	-0.161	0.801	-0.577	0.156	0.091	0.017	-0.028	-0.054	0.022	0.057	0.127	0.066	-0.044
-0.230	0.728	-0.593	-0.161	0.802	-0.575	0.128	-0.050	0.055	-0.043	-0.059	0.028	0.074	0.131	0.059	-0.040
-0.233	0.744	-0.609	-0.162	0.803	-0.573	0.126	-0.045	0.031	-0.047	-0.045	0.010	0.081	0.116	0.075	-0.036
-0.176	0.748	-0.585	-0.162	0.805	-0.571	0.132	-0.006	-0.001	0.011	-0.043	0.031	0.027	0.112	0.052	-0.038
-0.237	0.725	-0.609	-0.161	0.806	-0.569	0.170	-0.129	0.008	-0.052	-0.068	0.004	0.091	0.135	0.076	-0.025
-0.222	0.763	-0.585	-0.161	0.808	-0.567	0.142	0.091	-0.020	-0.036	-0.032	0.025	0.079	0.097	0.054	-0.019
-0.160	0.775	-0.581	-0.163	0.809	-0.565	0.113	0.142	0.011	0.027	-0.021	0.026	0.021	0.086	0.051	-0.024
-0.210	0.755	-0.609	-0.164	0.811	-0.562	0.184	0.059	0.006	-0.023	-0.043	-0.005	0.074	0.106	0.080	-0.019
-0.222	0.732	-0.613	-0.165	0.813	-0.559	0.194	0.020	0.027	-0.034	-0.068	-0.013	0.090	0.130	0.085	-0.017
-0.218	0.721	-0.597	-0.167	0.815	-0.554	0.221	0.223	-0.007	-0.027	-0.082	-0.001	0.090	0.142	0.070	-0.025
-0.222	0.725	-0.581	-0.169	0.818	-0.550	0.264	0.084	0.055	-0.029	-0.081	0.010	0.097	0.138	0.056	-0.029
-0.226	0.732	-0.589	-0.172	0.821	-0.545	0.300	0.188	0.026	-0.030	-0.076	-0.004	0.104	0.131	0.065	-0.025
-0.249	0.752	-0.613	-0.173	0.824	-0.540	0.310	0.047	0.020	-0.053	-0.060	-0.034	0.131	0.112	0.090	-0.002
-0.237	0.728	-0.664	-0.174	0.827	-0.534	0.371	-0.004	0.040	-0.041	-0.087	-0.091	0.124	0.135	0.142	0.013
-0.137	0.736	-0.672	-0.177	0.831	-0.528	0.368	0.156	0.067	0.062	-0.082	-0.106	0.028	0.127	0.152	0.012
-0.214	0.763	-0.711	-0.182	0.835	-0.519	0.468	0.387	0.052	-0.010	-0.060	-0.154	0.109	0.100	0.193	0.013
-0.272	0.775	-0.641	-0.184	0.840	-0.511	0.463	0.131	0.057	-0.065	-0.052	-0.091	0.171	0.089	0.123	0.005
-0.260	0.783	-0.574	-0.187	0.844	-0.503	0.450	0.207	0.047	-0.050	-0.049	-0.033	0.164	0.081	0.058	-0.023
-0.264	0.798	-0.530	-0.191	0.848	-0.494	0.471	0.213	0.059	-0.051	-0.037	0.002	0.172	0.065	0.017	-0.030
-0.260	0.794	-0.510	-0.193	0.853	-0.485	0.531	0.096	0.085	-0.044	-0.046	0.012	0.173	0.069	0.001	-0.018
-0.226	0.802	-0.542	-0.197	0.857	-0.476	0.515	0.139	0.139	-0.006	-0.042	-0.029	0.143	0.061	0.033	-0.010
-0.207	0.813	-0.546	-0.203	0.861	-0.466	0.518	0.313	0.146	0.019	-0.035	-0.043	0.129	0.050	0.039	-0.002
-0.257	0.825	-0.589	-0.207	0.865	-0.458	0.469	0.113	0.169	-0.027	-0.026	-0.095	0.183	0.038	0.084	0.013
-0.272	0.856	-0.577	-0.210	0.868	-0.451	0.449	-0.091	0.212	-0.039	0.002	-0.090	0.203	0.007	0.075	0.017
-0.245	0.875	-0.585	-0.212	0.870	-0.444	0.399	-0.031	0.166	-0.009	0.018	-0.104	0.181	0.013	0.085	0.024
-0.249	0.852	-0.585	-0.213	0.873	-0.440	0.308	-0.147	0.086	-0.013	-0.007	-0.109	0.190	0.009	0.088	0.038
-0.203	0.837	-0.577	-0.214	0.874	-0.437	0.215	0.002	0.057	0.034	-0.024	-0.104	0.149	0.024	0.083	0.060
-0.191	0.848	-0.589	-0.211	0.876	-0.434	0.208	-0.271	0.021	0.044	-0.014	-0.117	0.142	0.012	0.097	0.072
-0.160	0.852	-0.581	-0.210	0.877	-0.431	0.208	-0.019	-0.066	0.073	-0.012	-0.112	0.116	0.008	0.092	0.090
-0.168	0.844	-0.542	-0.209	0.880	-0.426	0.281	0.086	-0.093	0.065	-0.023	-0.078	0.128	0.015	0.056	0.092
-0.137	0.856	-0.538	-0.209	0.883	-0.420	0.285	0.319	-0.137	0.096	-0.014	-0.080	0.102	0.003	0.055	0.076
-0.187	0.844	-0.554	-0.208	0.886	-0.415	0.316	0.086	-0.075	0.046	-0.028	-0.101	0.158	0.014	0.074	0.065
-0.264	0.848	-0.534	-0.207	0.889	-0.409	0.328	-0.043	-0.080	-0.033	-0.027	-0.087	0.240	0.008	0.057	0.065
-0.210	0.883	-0.526	-0.206	0.892	-0.402	0.444	-0.053	-0.042	0.020	0.003	-0.086	0.192	0.027	0.052	0.047
-0.157	0.891	-0.499	-0.204	0.896	-0.393	0.534	-0.067	-0.024	0.073	0.007	-0.067	0.143	0.036	0.027	0.055
-0.233	0.898	-0.499	-0.205	0.900	-0.384	0.470	0.238	-0.064	-0.004	0.010	-0.076	0.225	0.045	0.030	0.048
-0.114	0.914	-0.459	-0.205	0.904	-0.375	0.471	0.198	-0.104	0.114	0.022	-0.045	0.111	0.062	0.006	0.034
-0.287	0.910	-0.455	-0.205	0.907	-0.368	0.324	0.317	-0.142	-0.059	0.015	-0.048	0.289	0.059	0.007	0.017
-0.260	0.922	-0.436	-0.202	0.910	-0.362	0.314	0.030	-0.186	-0.036	0.023	-0.034	0.267	0.072	0.023	0.012
-0.222	0.929	-0.408	-0.198	0.913	-0.358	0.223	0.151	-0.257	-0.002	0.028	-0.010	0.233	0.080	0.047	0.000
-0.222	0.929	-0.408	-0.194	0.915	-0.355	0.142	0.047	-0.246	-0.007	0.026	-0.013	0.237	0.082	0.043	0.000
-0.218	0.925	-0.424	-0.189	0.916	-0.353	0.073	0.116	-0.303	-0.008	0.021	-0.030	0.238	0.079	0.023	0.000
Avg ODBA	2.828
Vec ODBA	1.917
Avg ELBA	0.851
Avg EPBA	0.232
Speed	ODBA	VeDBA	ELBA	EPBA	StrkSpGn	StrSpGn_L	ISI
6.100	2.828	1.917	0.851	0.232	0.487	0.492	2.392
MeanPeak	0.049684
MeanLong	0.050166
MeanISI	2.392000
