# Supplementary material for: Averaged Propulsive Body Acceleration (APBA) Can Be Calculated from Biologging Tags That Incorporate Gyroscopes and Accelerometers to Estimate Swimming Speed, Hydrodynamic Drag and Energy Expenditure for Steller Sea Lions
Source: PLoS One. 2016 Jun 10;11(6):e0157326. doi: 10.1371/journal.pone.0157326 (PMC4902303; doi:10.1371/journal.pone.0157326)
Supplement: S5 Data — Same components as S2. (ZIP) [file pone.0157326.s005.zip › YashaNov_25/yasha6_4990_4.csv]

rawAx	rawAy	rawAz	gravX	gravY	gravZ	gyrX	gyrY	gyrZ	estAx	estAy	estAz	odbX	odbY	odbZ	spk
-0.076	0.902	-0.467	-0.059	0.900	-0.431	0.023	0.155	-0.112	0.016	0.004	0.008	0.054	0.046	0.196	0.005
-0.091	0.906	-0.459	-0.058	0.901	-0.430	0.061	0.022	-0.094	-0.001	0.007	0.015	0.037	0.042	0.189	0.013
-0.064	0.906	-0.467	-0.057	0.902	-0.428	0.109	0.034	-0.083	0.025	0.006	0.005	0.063	0.042	0.198	0.012
-0.049	0.852	-0.447	-0.056	0.903	-0.426	0.104	0.137	-0.080	0.040	-0.049	0.023	0.077	0.096	0.180	0.011
-0.091	0.898	-0.479	-0.057	0.904	-0.424	0.129	0.176	-0.071	-0.002	-0.003	-0.011	0.034	0.050	0.213	0.014
-0.087	0.918	-0.483	-0.056	0.905	-0.422	0.149	-0.011	-0.058	0.001	0.015	-0.018	0.037	0.030	0.218	0.015
-0.072	0.898	-0.443	-0.054	0.907	-0.419	0.163	-0.060	-0.054	0.015	-0.006	0.019	0.051	0.049	0.180	0.014
-0.045	0.902	-0.432	-0.055	0.908	-0.416	0.132	0.144	-0.043	0.043	-0.003	0.028	0.077	0.045	0.168	0.016
-0.064	0.902	-0.467	-0.054	0.909	-0.413	0.168	0.021	-0.028	0.023	-0.004	-0.010	0.057	0.045	0.204	0.015
-0.072	0.895	-0.432	-0.055	0.911	-0.409	0.200	0.237	-0.055	0.017	-0.014	0.021	0.049	0.053	0.169	0.012
-0.080	0.887	-0.443	-0.055	0.912	-0.406	0.201	0.127	-0.048	0.009	-0.023	0.006	0.040	0.061	0.182	0.006
-0.087	0.918	-0.420	-0.054	0.914	-0.402	0.188	-0.061	-0.070	-0.000	0.006	0.026	0.032	0.030	0.159	0.009
-0.083	0.902	-0.436	-0.054	0.916	-0.399	0.199	0.128	-0.077	0.003	-0.011	0.007	0.035	0.045	0.175	0.007
-0.045	0.910	-0.443	-0.052	0.917	-0.395	0.205	-0.023	-0.055	0.041	-0.005	-0.005	0.072	0.037	0.184	0.010
-0.095	0.902	-0.455	-0.052	0.919	-0.392	0.188	0.085	-0.084	-0.010	-0.014	-0.020	0.021	0.045	0.197	0.017
-0.068	0.875	-0.451	-0.050	0.920	-0.388	0.217	0.064	-0.102	0.015	-0.043	-0.019	0.048	0.072	0.193	0.014
-0.057	0.902	-0.443	-0.049	0.922	-0.384	0.210	0.124	-0.117	0.026	-0.017	-0.015	0.059	0.045	0.186	0.012
-0.087	0.898	-0.404	-0.047	0.924	-0.381	0.193	-0.048	-0.091	-0.007	-0.023	0.021	0.027	0.049	0.148	0.015
-0.049	0.922	-0.412	-0.045	0.925	-0.377	0.176	0.017	-0.100	0.030	-0.001	0.010	0.065	0.027	0.156	0.012
-0.057	0.933	-0.400	-0.045	0.926	-0.374	0.188	0.124	-0.092	0.021	0.009	0.018	0.057	0.016	0.145	0.011
-0.064	0.918	-0.396	-0.044	0.928	-0.370	0.186	0.113	-0.075	0.013	-0.008	0.019	0.048	0.032	0.142	0.010
-0.041	0.929	-0.392	-0.044	0.929	-0.367	0.165	0.286	-0.105	0.036	0.003	0.019	0.071	0.021	0.138	0.008
-0.103	0.925	-0.412	-0.043	0.930	-0.364	0.184	0.017	-0.078	-0.026	-0.003	-0.004	0.008	0.025	0.159	0.009
-0.057	0.914	-0.400	-0.041	0.932	-0.360	0.198	-0.027	-0.086	0.018	-0.016	0.005	0.054	0.037	0.148	0.010
-0.053	0.895	-0.404	-0.040	0.934	-0.355	0.271	0.099	-0.094	0.021	-0.037	-0.004	0.057	0.057	0.153	0.005
-0.057	0.929	-0.380	-0.039	0.936	-0.350	0.265	0.056	-0.101	0.016	-0.004	0.015	0.053	0.022	0.130	0.013
-0.068	0.941	-0.400	-0.038	0.937	-0.346	0.243	0.076	-0.108	0.003	0.006	-0.009	0.041	0.011	0.150	-0.001
-0.053	0.925	-0.376	-0.037	0.939	-0.341	0.249	0.221	-0.101	0.018	-0.011	0.010	0.056	0.027	0.128	0.003
-0.126	0.918	-0.388	-0.035	0.941	-0.336	0.277	-0.285	-0.059	-0.058	-0.021	-0.007	0.017	0.034	0.140	0.005
-0.022	0.929	-0.373	-0.033	0.943	-0.330	0.323	-0.054	-0.081	0.044	-0.012	0.003	0.085	0.023	0.126	0.003
-0.049	0.929	-0.384	-0.031	0.945	-0.325	0.322	-0.009	-0.094	0.015	-0.014	-0.015	0.058	0.023	0.138	0.009
-0.068	0.945	-0.369	-0.028	0.948	-0.318	0.343	-0.188	-0.072	-0.007	-0.001	-0.005	0.038	0.008	0.123	0.028
-0.007	0.953	-0.333	-0.026	0.950	-0.312	0.343	-0.024	-0.088	0.053	0.005	0.024	0.099	0.000	0.089	0.025
-0.010	0.987	-0.353	-0.025	0.952	-0.305	0.365	0.072	-0.102	0.048	0.037	-0.003	0.095	0.034	0.109	0.022
-0.033	0.968	-0.353	-0.023	0.955	-0.297	0.423	-0.048	-0.087	0.023	0.016	-0.010	0.072	0.015	0.109	0.029
-0.053	0.976	-0.341	-0.022	0.957	-0.289	0.428	0.066	-0.095	0.002	0.021	-0.007	0.053	0.022	0.098	0.014
-0.022	0.964	-0.329	-0.020	0.960	-0.280	0.452	0.035	-0.113	0.031	0.007	-0.003	0.082	0.011	0.087	0.003
-0.091	0.972	-0.325	-0.018	0.962	-0.272	0.434	-0.120	-0.049	-0.040	0.012	-0.007	0.013	0.018	0.084	-0.003
-0.060	0.956	-0.309	-0.018	0.964	-0.264	0.460	0.073	-0.051	-0.009	-0.006	-0.000	0.043	0.002	0.069	-0.005
-0.053	0.964	-0.286	-0.017	0.967	-0.255	0.435	-0.141	-0.027	-0.003	-0.001	0.015	0.050	0.009	0.046	-0.016
-0.057	0.956	-0.294	-0.016	0.969	-0.246	0.462	0.130	-0.062	-0.007	-0.011	-0.002	0.046	0.001	0.054	-0.014
-0.076	0.987	-0.286	-0.016	0.971	-0.238	0.466	-0.182	-0.002	-0.027	0.018	-0.003	0.026	0.032	0.047	-0.011
-0.076	0.987	-0.286	-0.015	0.973	-0.229	0.435	-0.024	-0.028	-0.028	0.016	-0.011	0.026	0.031	0.048	-0.008
-0.037	0.972	-0.258	-0.014	0.975	-0.221	0.412	-0.042	-0.024	0.010	-0.001	0.009	0.065	0.016	0.021	-0.007
-0.049	0.972	-0.274	-0.014	0.977	-0.213	0.437	-0.142	0.021	-0.001	-0.003	-0.015	0.053	0.016	0.038	0.003
-0.041	0.972	-0.231	-0.014	0.979	-0.205	0.431	-0.214	0.028	0.006	-0.005	0.020	0.060	0.016	0.005	-0.000
-0.007	0.953	-0.215	-0.014	0.981	-0.196	0.458	0.029	0.015	0.041	-0.026	0.027	0.094	0.004	0.020	-0.005
-0.087	0.976	-0.215	-0.016	0.982	-0.187	0.451	-0.028	0.095	-0.037	-0.004	0.018	0.013	0.020	0.019	0.005
-0.064	0.972	-0.215	-0.018	0.984	-0.178	0.490	-0.228	0.109	-0.013	-0.010	0.009	0.035	0.016	0.019	0.004
0.005	0.987	-0.207	-0.020	0.986	-0.168	0.493	0.124	0.075	0.058	0.004	0.007	0.104	0.031	0.026	0.003
-0.064	0.976	-0.211	-0.022	0.987	-0.158	0.535	0.049	0.101	-0.009	-0.010	-0.007	0.035	0.019	0.022	0.013
-0.033	0.995	-0.195	-0.024	0.989	-0.147	0.516	0.187	0.084	0.024	0.008	-0.002	0.065	0.038	0.037	0.018
-0.068	0.983	-0.239	-0.026	0.990	-0.138	0.496	0.106	0.072	-0.009	-0.005	-0.055	0.030	0.026	0.007	0.007
-0.064	0.937	-0.215	-0.028	0.991	-0.129	0.478	0.147	0.082	-0.004	-0.052	-0.041	0.034	0.021	0.016	0.018
-0.080	0.953	-0.199	-0.031	0.992	-0.119	0.508	0.201	0.094	-0.017	-0.038	-0.035	0.018	0.005	0.031	0.039
-0.026	1.003	-0.187	-0.034	0.994	-0.106	0.626	0.319	0.142	0.041	0.011	-0.036	0.071	0.045	0.042	0.058
0.017	1.030	-0.282	-0.038	0.995	-0.093	0.673	0.516	0.122	0.086	0.037	-0.143	0.113	0.071	0.053	0.063
-0.033	1.034	-0.337	-0.041	0.996	-0.080	0.658	0.512	0.110	0.039	0.041	-0.211	0.063	0.075	0.109	0.042
-0.076	0.980	-0.223	-0.042	0.997	-0.067	0.682	0.571	0.011	-0.003	-0.014	-0.111	0.021	0.020	0.005	0.007
-0.187	0.925	-0.097	-0.043	0.997	-0.056	0.530	0.223	0.030	-0.113	-0.069	0.004	0.091	0.034	0.130	-0.032
-0.183	0.960	-0.014	-0.045	0.998	-0.049	0.366	0.059	0.049	-0.108	-0.034	0.079	0.088	0.000	0.213	-0.046
-0.133	0.980	-0.042	-0.046	0.998	-0.043	0.296	0.133	0.057	-0.057	-0.014	0.045	0.038	0.019	0.184	-0.034
-0.053	1.038	-0.108	-0.048	0.998	-0.037	0.304	0.270	0.109	0.026	0.044	-0.028	0.042	0.077	0.116	0.014
-0.014	1.103	-0.179	-0.050	0.998	-0.030	0.344	0.177	0.098	0.066	0.110	-0.106	0.080	0.142	0.045	0.071
0.024	1.099	-0.183	-0.051	0.998	-0.023	0.347	0.134	0.015	0.105	0.106	-0.117	0.119	0.138	0.040	0.125
0.028	1.034	-0.227	-0.050	0.999	-0.019	0.246	-0.304	-0.016	0.108	0.041	-0.164	0.122	0.073	0.004	0.176
0.070	1.007	-0.274	-0.047	0.999	-0.017	0.173	-0.246	-0.112	0.147	0.014	-0.214	0.164	0.045	0.052	0.213
0.167	0.914	-0.246	-0.044	0.999	-0.014	0.210	-0.496	-0.102	0.241	-0.079	-0.190	0.260	0.048	0.025	0.243
0.167	0.914	-0.246	-0.042	0.999	-0.010	0.254	-0.295	-0.084	0.238	-0.078	-0.195	0.260	0.048	0.025	0.274
0.190	0.879	-0.175	-0.041	0.999	-0.004	0.332	-0.207	-0.026	0.260	-0.113	-0.130	0.283	0.083	0.045	0.292
0.209	0.837	-0.195	-0.042	0.999	0.003	0.400	-0.268	0.079	0.280	-0.155	-0.157	0.302	0.126	0.025	0.284
0.197	0.856	-0.172	-0.042	0.999	0.014	0.578	-0.179	0.055	0.269	-0.136	-0.144	0.290	0.107	0.048	0.272
0.132	0.856	-0.191	-0.044	0.999	0.026	0.642	-0.040	0.101	0.205	-0.135	-0.176	0.224	0.107	0.027	0.268
0.109	0.941	-0.160	-0.046	0.998	0.038	0.641	-0.548	0.134	0.184	-0.049	-0.156	0.201	0.022	0.058	0.240
0.163	1.003	-0.112	-0.048	0.998	0.051	0.696	-0.266	0.134	0.240	0.014	-0.122	0.254	0.039	0.105	0.226
0.067	1.076	-0.089	-0.050	0.997	0.064	0.711	-0.451	0.089	0.146	0.088	-0.111	0.158	0.112	0.128	0.211
0.143	1.092	-0.030	-0.052	0.996	0.076	0.619	-0.030	0.102	0.224	0.105	-0.064	0.234	0.128	0.187	0.209
0.078	1.061	-0.030	-0.055	0.995	0.087	0.567	-0.392	0.150	0.162	0.075	-0.075	0.169	0.097	0.186	0.184
0.143	1.092	0.049	-0.056	0.994	0.098	0.565	-0.095	0.080	0.228	0.108	-0.007	0.234	0.127	0.264	0.169
0.036	1.092	-0.002	-0.058	0.992	0.110	0.616	0.007	0.101	0.122	0.109	-0.070	0.127	0.127	0.213	0.144
0.001	1.080	0.041	-0.059	0.991	0.120	0.519	-0.189	0.055	0.089	0.099	-0.037	0.092	0.115	0.256	0.121
0.020	1.041	0.069	-0.061	0.990	0.128	0.412	0.116	0.091	0.109	0.061	-0.017	0.111	0.076	0.283	0.082
-0.030	1.041	0.081	-0.062	0.989	0.134	0.309	0.175	0.123	0.061	0.062	-0.011	0.060	0.076	0.294	0.058
-0.099	1.014	0.037	-0.066	0.988	0.140	0.334	-0.271	0.138	-0.005	0.036	-0.061	0.009	0.049	0.251	0.029
-0.076	1.084	0.108	-0.066	0.987	0.144	0.197	0.121	0.019	0.018	0.106	0.007	0.014	0.118	0.321	0.001
-0.149	0.999	0.116	-0.068	0.987	0.145	0.060	0.006	0.073	-0.053	0.021	0.013	0.060	0.033	0.329	-0.012
-0.133	1.018	0.108	-0.071	0.987	0.145	0.041	-0.312	0.118	-0.034	0.041	0.005	0.045	0.052	0.320	-0.014
-0.118	1.038	0.073	-0.073	0.987	0.146	0.079	-0.026	0.088	-0.017	0.061	-0.031	0.030	0.071	0.285	-0.023
-0.087	1.010	0.124	-0.075	0.986	0.147	0.065	-0.082	0.072	0.016	0.034	0.019	0.001	0.044	0.336	-0.020
-0.141	1.003	0.104	-0.078	0.986	0.148	0.088	-0.297	0.113	-0.035	0.027	-0.002	0.053	0.036	0.316	-0.010
-0.133	1.007	0.148	-0.078	0.986	0.150	0.069	0.186	0.013	-0.027	0.031	0.040	0.045	0.040	0.359	-0.024
-0.072	1.057	0.156	-0.080	0.985	0.151	0.086	-0.346	0.051	0.036	0.082	0.047	0.016	0.090	0.367	-0.019
-0.172	1.034	0.156	-0.081	0.985	0.150	-0.063	0.051	0.038	-0.063	0.058	0.048	0.084	0.067	0.367	-0.024
-0.068	1.007	0.132	-0.082	0.985	0.149	-0.052	0.040	0.056	0.042	0.031	0.025	0.020	0.040	0.343	-0.016
-0.168	1.003	0.120	-0.084	0.985	0.148	-0.017	-0.116	0.093	-0.055	0.027	0.014	0.081	0.036	0.331	-0.020
-0.110	0.999	0.112	-0.086	0.985	0.148	0.011	-0.072	0.084	0.004	0.024	0.006	0.023	0.033	0.323	-0.024
-0.122	1.026	0.100	-0.088	0.985	0.148	0.003	0.108	0.089	-0.006	0.051	-0.005	0.035	0.060	0.311	-0.026
-0.218	1.010	0.116	-0.091	0.985	0.147	-0.045	-0.332	0.126	-0.098	0.035	0.012	0.131	0.044	0.327	-0.021
-0.099	0.972	0.108	-0.093	0.985	0.146	-0.022	-0.024	0.090	0.023	-0.003	0.005	0.013	0.006	0.319	-0.023
-0.168	0.995	0.069	-0.097	0.985	0.143	-0.127	-0.138	0.162	-0.042	0.020	-0.032	0.082	0.029	0.280	-0.020
-0.122	0.964	0.144	-0.100	0.985	0.142	-0.051	-0.175	0.134	0.008	-0.011	0.045	0.036	0.002	0.354	-0.004
-0.137	0.995	0.053	-0.103	0.985	0.141	-0.034	-0.089	0.114	-0.005	0.020	-0.045	0.051	0.029	0.264	-0.006
-0.168	0.995	0.049	-0.106	0.985	0.140	-0.033	-0.194	0.108	-0.033	0.020	-0.047	0.082	0.030	0.260	-0.003
-0.110	0.999	0.140	-0.108	0.984	0.139	-0.037	-0.140	0.089	0.027	0.024	0.044	0.025	0.034	0.351	-0.003
-0.133	0.991	0.144	-0.110	0.984	0.137	-0.059	-0.162	0.076	0.006	0.017	0.050	0.048	0.026	0.355	-0.003
-0.145	1.003	0.108	-0.111	0.985	0.134	-0.161	-0.033	0.062	-0.004	0.028	0.018	0.060	0.038	0.319	-0.005
-0.137	0.960	0.077	-0.113	0.985	0.130	-0.183	0.072	0.071	0.005	-0.015	-0.010	0.052	0.005	0.288	-0.009
-0.187	0.976	0.029	-0.115	0.986	0.125	-0.222	-0.188	0.066	-0.043	0.000	-0.052	0.102	0.011	0.241	-0.009
-0.172	0.995	0.029	-0.116	0.986	0.120	-0.255	-0.040	0.059	-0.026	0.019	-0.047	0.087	0.031	0.241	-0.011
-0.168	0.995	0.057	-0.117	0.986	0.114	-0.246	-0.097	0.048	-0.021	0.018	-0.014	0.084	0.031	0.269	-0.019
-0.176	1.010	0.053	-0.119	0.987	0.109	-0.263	0.024	0.102	-0.026	0.034	-0.012	0.091	0.046	0.265	-0.011
-0.195	1.003	0.037	-0.122	0.987	0.104	-0.222	-0.237	0.088	-0.043	0.026	-0.023	0.111	0.039	0.249	-0.015
-0.133	1.014	0.053	-0.124	0.987	0.099	-0.237	-0.182	0.107	0.021	0.037	-0.002	0.050	0.051	0.266	-0.006
-0.191	0.995	0.041	-0.126	0.988	0.091	-0.353	-0.048	0.048	-0.035	0.017	-0.006	0.107	0.031	0.254	-0.006
-0.133	0.999	0.014	-0.126	0.988	0.085	-0.310	-0.018	0.039	0.023	0.021	-0.027	0.050	0.035	0.226	-0.001
-0.180	0.995	0.025	-0.129	0.989	0.078	-0.278	-0.589	0.083	-0.020	0.017	-0.008	0.096	0.032	0.238	-0.008
-0.176	0.976	0.006	-0.130	0.989	0.071	-0.330	0.055	0.045	-0.015	-0.003	-0.021	0.092	0.012	0.219	-0.000
-0.176	0.995	0.041	-0.133	0.989	0.063	-0.356	-0.402	0.086	-0.013	0.016	0.022	0.092	0.032	0.255	-0.002
-0.160	1.018	-0.010	-0.132	0.989	0.058	-0.278	0.200	0.006	0.002	0.039	-0.024	0.077	0.056	0.204	0.002
-0.145	1.003	-0.010	-0.133	0.990	0.052	-0.297	-0.037	0.032	0.018	0.023	-0.018	0.062	0.040	0.204	-0.000
-0.160	1.007	-0.002	-0.134	0.990	0.045	-0.292	-0.236	0.026	0.004	0.027	-0.003	0.077	0.045	0.213	-0.001
-0.176	1.003	0.025	-0.134	0.990	0.039	-0.308	0.099	-0.008	-0.012	0.023	0.030	0.093	0.041	0.241	-0.011
-0.176	1.003	0.025	-0.136	0.990	0.033	-0.285	-0.392	0.069	-0.010	0.023	0.037	0.093	0.042	0.241	0.001
-0.218	0.972	-0.034	-0.137	0.990	0.025	-0.339	-0.408	0.028	-0.051	-0.008	-0.014	0.135	0.011	0.182	-0.013
-0.072	1.007	-0.022	-0.136	0.991	0.017	-0.383	0.141	-0.010	0.095	0.027	0.005	0.011	0.046	0.194	-0.014
-0.245	0.976	-0.049	-0.137	0.991	0.010	-0.314	-0.230	0.024	-0.077	-0.004	-0.015	0.162	0.015	0.167	-0.008
-0.199	1.010	-0.057	-0.138	0.990	0.002	-0.383	-0.186	0.020	-0.031	0.031	-0.015	0.116	0.051	0.160	-0.008
-0.168	1.007	-0.061	-0.138	0.990	-0.006	-0.383	-0.017	0.000	0.000	0.027	-0.011	0.085	0.047	0.156	-0.024
-0.214	0.980	-0.069	-0.138	0.990	-0.013	-0.337	-0.166	0.007	-0.046	-0.000	-0.012	0.132	0.020	0.149	-0.010
-0.160	0.991	-0.049	-0.138	0.990	-0.019	-0.306	-0.062	-0.013	0.008	0.012	0.014	0.078	0.032	0.169	-0.009
-0.172	0.976	-0.089	-0.138	0.990	-0.027	-0.351	0.037	0.023	-0.003	-0.003	-0.018	0.089	0.017	0.130	-0.013
-0.195	1.010	-0.093	-0.139	0.990	-0.034	-0.370	-0.055	0.029	-0.025	0.032	-0.015	0.112	0.053	0.126	-0.003
-0.183	0.991	-0.081	-0.140	0.989	-0.042	-0.384	-0.142	0.018	-0.013	0.013	0.005	0.101	0.034	0.139	-0.014
-0.160	0.999	-0.097	-0.140	0.989	-0.049	-0.390	0.305	-0.018	0.010	0.021	-0.003	0.077	0.042	0.124	-0.011
-0.241	0.972	-0.140	-0.140	0.988	-0.058	-0.391	-0.389	0.024	-0.071	-0.005	-0.038	0.158	0.015	0.081	-0.011
-0.145	0.968	-0.101	-0.139	0.988	-0.065	-0.371	0.156	-0.031	0.025	-0.009	0.009	0.062	0.012	0.122	-0.006
-0.183	0.972	-0.108	-0.140	0.987	-0.074	-0.424	-0.157	0.011	-0.013	-0.004	0.010	0.100	0.016	0.114	-0.000
-0.160	0.999	-0.128	-0.139	0.987	-0.083	-0.417	-0.133	-0.011	0.009	0.023	-0.001	0.076	0.043	0.095	0.012
-0.126	1.007	-0.136	-0.139	0.986	-0.093	-0.465	-0.320	0.009	0.044	0.032	0.002	0.041	0.051	0.087	0.002
-0.157	0.999	-0.136	-0.138	0.985	-0.102	-0.467	0.122	-0.056	0.012	0.025	0.011	0.072	0.044	0.087	0.003
-0.203	0.980	-0.160	-0.137	0.984	-0.112	-0.438	-0.243	-0.027	-0.035	0.007	-0.003	0.118	0.024	0.064	-0.004
-0.176	0.964	-0.164	-0.136	0.983	-0.120	-0.438	0.032	-0.047	-0.009	-0.008	0.001	0.091	0.009	0.060	-0.014
-0.195	0.964	-0.168	-0.137	0.982	-0.128	-0.421	0.112	-0.018	-0.028	-0.007	0.006	0.110	0.009	0.057	-0.020
-0.183	0.953	-0.199	-0.136	0.981	-0.137	-0.426	-0.206	-0.021	-0.018	-0.017	-0.017	0.098	0.003	0.027	-0.009
-0.183	0.976	-0.175	-0.135	0.980	-0.147	-0.465	-0.121	-0.039	-0.019	0.007	0.016	0.098	0.021	0.051	-0.013
-0.130	0.980	-0.183	-0.134	0.979	-0.156	-0.467	-0.019	-0.036	0.034	0.013	0.018	0.045	0.025	0.045	-0.005
-0.203	0.968	-0.231	-0.133	0.977	-0.166	-0.457	-0.135	-0.021	-0.040	0.003	-0.020	0.119	0.013	0.001	-0.002
-0.153	0.941	-0.227	-0.133	0.976	-0.175	-0.467	-0.055	-0.031	0.010	-0.023	-0.006	0.069	0.013	0.004	0.007
-0.153	0.941	-0.227	-0.131	0.974	-0.185	-0.468	-0.159	-0.062	0.008	-0.021	0.003	0.070	0.013	0.005	-0.006
-0.137	0.964	-0.246	-0.130	0.973	-0.193	-0.406	0.154	-0.097	0.022	0.003	-0.009	0.055	0.011	0.014	0.009
-0.210	0.960	-0.270	-0.127	0.971	-0.201	-0.364	-0.403	-0.080	-0.054	0.001	-0.024	0.129	0.008	0.036	0.002
-0.107	0.980	-0.258	-0.124	0.970	-0.208	-0.397	0.174	-0.150	0.047	0.021	-0.005	0.026	0.028	0.023	-0.000
-0.183	0.968	-0.286	-0.121	0.969	-0.217	-0.399	-0.138	-0.138	-0.033	0.011	-0.024	0.103	0.016	0.050	-0.009
-0.153	0.980	-0.266	-0.118	0.968	-0.223	-0.337	0.045	-0.181	-0.005	0.024	0.002	0.073	0.028	0.030	0.010
-0.160	0.987	-0.262	-0.115	0.966	-0.230	-0.321	-0.162	-0.135	-0.016	0.033	0.013	0.081	0.035	0.025	-0.007
-0.072	1.003	-0.250	-0.112	0.965	-0.235	-0.325	0.276	-0.188	0.069	0.049	0.030	0.007	0.051	0.012	-0.008
-0.176	0.987	-0.270	-0.110	0.964	-0.241	-0.295	0.019	-0.144	-0.037	0.035	0.016	0.097	0.035	0.032	-0.012
-0.164	1.003	-0.290	-0.107	0.963	-0.246	-0.249	-0.053	-0.159	-0.029	0.052	0.002	0.086	0.051	0.052	-0.002
-0.168	1.010	-0.309	-0.103	0.962	-0.252	-0.278	-0.249	-0.123	-0.036	0.061	-0.012	0.090	0.058	0.071	-0.014
-0.083	0.999	-0.274	-0.100	0.961	-0.258	-0.274	-0.100	-0.166	0.044	0.050	0.029	0.006	0.046	0.035	-0.014
-0.126	0.991	-0.298	-0.096	0.960	-0.263	-0.282	0.109	-0.201	-0.001	0.044	0.011	0.049	0.038	0.057	0.001
-0.160	0.983	-0.309	-0.091	0.959	-0.268	-0.264	-0.233	-0.224	-0.041	0.038	0.005	0.084	0.030	0.068	-0.006
-0.049	0.980	-0.274	-0.089	0.958	-0.274	-0.332	0.556	-0.257	0.068	0.035	0.046	0.028	0.026	0.031	-0.013
-0.187	0.956	-0.341	-0.084	0.956	-0.280	-0.315	-0.252	-0.191	-0.075	0.014	-0.015	0.110	0.003	0.098	-0.016
-0.110	0.937	-0.325	-0.081	0.955	-0.286	-0.315	0.151	-0.238	-0.002	-0.004	0.007	0.033	0.015	0.082	-0.010
-0.118	0.929	-0.309	-0.078	0.953	-0.292	-0.276	0.076	-0.171	-0.012	-0.010	0.028	0.040	0.023	0.067	-0.025
-0.110	0.964	-0.345	-0.075	0.952	-0.296	-0.238	0.032	-0.183	-0.008	0.026	-0.003	0.031	0.012	0.103	-0.013
-0.130	0.960	-0.337	-0.072	0.951	-0.301	-0.242	0.008	-0.149	-0.030	0.023	0.010	0.049	0.007	0.095	-0.013
-0.095	0.980	-0.329	-0.069	0.950	-0.305	-0.244	0.058	-0.165	0.002	0.044	0.023	0.013	0.026	0.087	-0.003
-0.091	0.968	-0.337	-0.066	0.948	-0.310	-0.268	0.054	-0.178	0.003	0.034	0.020	0.008	0.014	0.095	-0.018
-0.049	0.956	-0.341	-0.064	0.947	-0.314	-0.224	0.288	-0.216	0.043	0.023	0.020	0.036	0.002	0.099	-0.005
-0.180	0.976	-0.373	-0.060	0.946	-0.319	-0.258	-0.059	-0.203	-0.092	0.044	-0.007	0.093	0.020	0.130	-0.003
-0.045	0.964	-0.357	-0.057	0.944	-0.324	-0.260	0.165	-0.226	0.040	0.034	0.014	0.043	0.008	0.115	-0.010
-0.060	0.937	-0.341	-0.052	0.943	-0.329	-0.252	-0.187	-0.174	0.020	0.009	0.035	0.029	0.019	0.099	-0.036
-0.118	0.937	-0.369	-0.052	0.941	-0.333	-0.229	0.514	-0.211	-0.038	0.011	0.012	0.028	0.019	0.126	-0.016
-0.180	0.941	-0.384	-0.049	0.940	-0.337	-0.200	-0.174	-0.144	-0.103	0.016	0.000	0.088	0.015	0.141	-0.035
-0.053	0.949	-0.376	-0.046	0.939	-0.341	-0.196	0.087	-0.151	0.021	0.025	0.012	0.040	0.007	0.132	-0.035
-0.137	0.925	-0.384	-0.044	0.938	-0.345	-0.187	-0.022	-0.137	-0.066	0.003	0.008	0.044	0.030	0.139	-0.035
-0.060	0.960	-0.384	-0.043	0.936	-0.348	-0.202	0.173	-0.140	0.010	0.039	0.011	0.034	0.006	0.138	-0.011
-0.118	0.933	-0.420	-0.039	0.935	-0.352	-0.170	-0.086	-0.151	-0.051	0.013	-0.020	0.023	0.021	0.172	-0.030
-0.037	0.960	-0.400	-0.039	0.934	-0.355	-0.178	0.330	-0.170	0.029	0.041	0.002	0.059	0.007	0.151	-0.009
-0.145	0.949	-0.408	-0.034	0.933	-0.359	-0.197	-0.380	-0.118	-0.083	0.031	-0.001	0.048	0.005	0.157	-0.015
-0.010	0.949	-0.400	-0.032	0.932	-0.362	-0.186	0.170	-0.177	0.049	0.032	0.010	0.087	0.004	0.148	0.001
-0.072	0.925	-0.388	-0.027	0.930	-0.367	-0.248	-0.216	-0.159	-0.017	0.011	0.027	0.025	0.027	0.134	-0.016
-0.014	0.933	-0.424	-0.026	0.928	-0.372	-0.240	0.254	-0.183	0.039	0.020	-0.004	0.083	0.019	0.168	0.009
-0.122	0.902	-0.455	-0.023	0.926	-0.377	-0.259	-0.184	-0.120	-0.072	-0.008	-0.030	0.024	0.050	0.197	-0.006
0.009	0.929	-0.416	-0.021	0.924	-0.382	-0.294	0.182	-0.160	0.057	0.021	0.015	0.106	0.022	0.156	-0.004
-0.080	0.910	-0.424	-0.020	0.922	-0.387	-0.245	0.182	-0.124	-0.032	0.003	0.012	0.018	0.041	0.163	-0.016
-0.064	0.937	-0.451	-0.017	0.920	-0.392	-0.265	-0.098	-0.119	-0.019	0.032	-0.011	0.034	0.014	0.188	-0.002
-0.053	0.929	-0.404	-0.015	0.918	-0.397	-0.290	-0.048	-0.122	-0.010	0.027	0.042	0.045	0.022	0.139	-0.017
-0.030	0.898	-0.451	-0.013	0.915	-0.403	-0.305	0.203	-0.170	0.012	-0.001	0.000	0.068	0.052	0.184	-0.011
-0.068	0.891	-0.459	-0.011	0.913	-0.409	-0.306	-0.127	-0.108	-0.030	-0.007	-0.002	0.030	0.060	0.190	-0.016
-0.037	0.879	-0.451	-0.010	0.910	-0.414	-0.294	0.266	-0.173	0.000	-0.016	0.012	0.060	0.071	0.179	-0.011
-0.068	0.887	-0.455	-0.008	0.908	-0.419	-0.292	0.082	-0.149	-0.033	-0.006	0.013	0.030	0.063	0.181	-0.019
-0.030	0.902	-0.455	-0.007	0.906	-0.424	-0.267	0.147	-0.142	0.005	0.012	0.018	0.068	0.048	0.179	-0.015
-0.060	0.864	-0.475	-0.004	0.903	-0.429	-0.240	-0.112	-0.109	-0.029	-0.025	0.003	0.037	0.086	0.197	-0.021
-0.018	0.895	-0.436	-0.002	0.901	-0.433	-0.222	0.063	-0.106	0.011	0.009	0.046	0.080	0.055	0.155	-0.005
-0.057	0.864	-0.455	-0.003	0.899	-0.437	-0.226	0.285	-0.101	-0.026	-0.020	0.030	0.040	0.086	0.172	-0.014
0.024	0.871	-0.475	-0.002	0.898	-0.439	-0.132	0.028	-0.093	0.053	-0.011	0.013	0.121	0.078	0.190	-0.015
-0.080	0.868	-0.495	-0.000	0.897	-0.442	-0.109	0.061	-0.120	-0.052	-0.014	-0.004	0.017	0.082	0.208	-0.020
-0.057	0.895	-0.467	0.001	0.896	-0.444	-0.144	0.093	-0.109	-0.029	0.014	0.026	0.041	0.054	0.178	-0.019
-0.049	0.848	-0.467	-0.000	0.895	-0.447	-0.153	0.234	-0.083	-0.020	-0.031	0.029	0.048	0.101	0.176	-0.028
-0.049	0.848	-0.467	0.003	0.893	-0.449	-0.114	-0.265	-0.027	-0.023	-0.030	0.031	0.048	0.100	0.174	-0.020
-0.022	0.860	-0.495	0.002	0.893	-0.451	-0.095	0.113	-0.057	0.004	-0.018	0.006	0.075	0.088	0.199	-0.018
-0.033	0.856	-0.499	0.002	0.892	-0.452	-0.048	0.128	-0.043	-0.007	-0.021	0.003	0.063	0.092	0.200	-0.010
-0.037	0.864	-0.463	0.002	0.892	-0.452	-0.007	0.025	-0.038	-0.011	-0.014	0.039	0.059	0.084	0.162	-0.007
-0.003	0.875	-0.467	0.002	0.892	-0.452	-0.008	0.174	-0.062	0.024	-0.003	0.035	0.093	0.072	0.164	-0.012
-0.041	0.875	-0.495	0.002	0.892	-0.452	0.008	0.043	-0.066	-0.015	-0.003	0.007	0.055	0.072	0.189	-0.007
-0.041	0.864	-0.479	0.003	0.891	-0.453	-0.045	-0.043	-0.042	-0.016	-0.014	0.024	0.055	0.083	0.171	-0.017
0.005	0.864	-0.467	0.002	0.891	-0.453	0.005	0.346	-0.068	0.032	-0.015	0.036	0.100	0.083	0.157	-0.019
-0.099	0.871	-0.483	0.003	0.892	-0.453	0.026	-0.181	-0.014	-0.073	-0.007	0.020	0.004	0.074	0.170	-0.019
-0.018	0.883	-0.471	0.003	0.892	-0.453	0.011	0.028	-0.013	0.008	0.004	0.031	0.076	0.062	0.156	-0.020
-0.041	0.860	-0.491	0.002	0.892	-0.452	0.034	0.131	-0.030	-0.014	-0.020	0.011	0.053	0.085	0.173	-0.027
-0.045	0.879	-0.479	0.002	0.892	-0.452	0.047	0.067	-0.012	-0.017	-0.002	0.022	0.049	0.065	0.159	-0.016
-0.030	0.864	-0.451	0.002	0.893	-0.450	0.083	0.046	-0.014	-0.001	-0.018	0.048	0.064	0.080	0.129	-0.025
-0.045	0.860	-0.475	-0.001	0.894	-0.449	0.074	0.268	-0.001	-0.014	-0.023	0.023	0.048	0.083	0.151	-0.025
-0.083	0.864	-0.499	-0.002	0.894	-0.448	0.064	0.046	0.006	-0.051	-0.019	-0.001	0.009	0.079	0.172	-0.024
-0.049	0.868	-0.495	-0.002	0.895	-0.447	0.077	-0.002	-0.005	-0.016	-0.016	0.001	0.043	0.075	0.165	-0.020
-0.057	0.852	-0.499	-0.002	0.895	-0.447	0.002	-0.011	0.013	-0.024	-0.031	-0.002	0.035	0.089	0.167	-0.018
-0.030	0.844	-0.491	-0.003	0.895	-0.446	0.053	0.099	0.003	0.004	-0.040	0.005	0.062	0.097	0.157	-0.015
-0.041	0.852	-0.479	-0.004	0.896	-0.444	0.130	0.032	0.043	-0.006	-0.033	0.015	0.050	0.088	0.143	-0.012
-0.053	0.852	-0.451	-0.006	0.897	-0.441	0.144	0.064	0.042	-0.017	-0.034	0.040	0.038	0.087	0.112	-0.008
-0.030	0.856	-0.463	-0.008	0.899	-0.439	0.150	0.083	0.061	0.008	-0.031	0.026	0.061	0.083	0.122	-0.004
-0.041	0.829	-0.491	-0.009	0.900	-0.436	0.191	0.086	0.044	-0.001	-0.060	-0.004	0.049	0.109	0.147	-0.013
-0.022	0.883	-0.487	-0.011	0.902	-0.432	0.201	0.185	0.024	0.020	-0.008	-0.004	0.068	0.054	0.140	-0.006
-0.099	0.852	-0.463	-0.014	0.904	-0.428	0.218	0.137	0.044	-0.055	-0.041	0.017	0.009	0.085	0.114	-0.008
-0.033	0.856	-0.455	-0.015	0.906	-0.423	0.304	0.124	0.035	0.013	-0.039	0.019	0.055	0.080	0.104	-0.010
-0.057	0.848	-0.459	-0.018	0.909	-0.417	0.339	0.149	0.046	-0.008	-0.050	0.010	0.032	0.087	0.106	-0.014
-0.057	0.848	-0.459	-0.019	0.911	-0.411	0.335	0.037	0.069	-0.006	-0.052	0.004	0.031	0.086	0.104	-0.002
-0.060	0.844	-0.475	-0.021	0.914	-0.404	0.376	0.094	0.027	-0.009	-0.059	-0.018	0.027	0.089	0.117	-0.006
-0.060	0.844	-0.479	-0.023	0.917	-0.397	0.386	0.279	0.005	-0.006	-0.062	-0.028	0.027	0.088	0.119	-0.001
-0.083	0.833	-0.471	-0.025	0.920	-0.391	0.362	0.154	0.049	-0.027	-0.077	-0.026	0.003	0.099	0.109	0.010
-0.053	0.852	-0.463	-0.029	0.923	-0.384	0.395	0.189	0.096	0.007	-0.060	-0.025	0.033	0.079	0.098	0.026
-0.041	0.875	-0.507	-0.035	0.926	-0.375	0.497	0.373	0.165	0.025	-0.040	-0.077	0.044	0.054	0.140	0.029
-0.033	0.902	-0.550	-0.041	0.930	-0.364	0.579	0.498	0.161	0.039	-0.017	-0.130	0.051	0.026	0.181	0.025
-0.110	0.925	-0.550	-0.048	0.935	-0.351	0.724	0.495	0.145	-0.032	0.001	-0.143	0.026	0.002	0.179	0.001
-0.130	0.906	-0.400	-0.053	0.940	-0.336	0.746	0.452	0.126	-0.045	-0.023	-0.007	0.045	0.021	0.027	-0.015
-0.176	0.902	-0.309	-0.057	0.945	-0.323	0.708	0.112	0.139	-0.087	-0.031	0.070	0.092	0.024	0.066	-0.028
-0.103	0.906	-0.298	-0.061	0.949	-0.310	0.655	0.218	0.117	-0.011	-0.031	0.070	0.019	0.019	0.080	-0.025
-0.072	0.953	-0.341	-0.064	0.952	-0.300	0.535	0.196	0.103	0.024	0.012	0.017	0.011	0.029	0.039	-0.004
-0.068	0.972	-0.369	-0.068	0.954	-0.292	0.422	0.322	0.096	0.031	0.029	-0.019	0.015	0.049	0.013	0.029
-0.057	0.991	-0.408	-0.071	0.956	-0.286	0.319	0.334	0.065	0.046	0.047	-0.064	0.026	0.069	0.024	0.039
-0.080	0.987	-0.459	-0.073	0.957	-0.282	0.171	0.269	0.024	0.025	0.042	-0.118	0.002	0.066	0.073	0.056
-0.130	0.968	-0.467	-0.071	0.957	-0.281	0.120	-0.182	-0.034	-0.026	0.022	-0.127	0.048	0.047	0.079	0.080
-0.041	0.941	-0.475	-0.069	0.957	-0.280	0.066	-0.137	-0.061	0.060	-0.005	-0.135	0.040	0.021	0.085	0.113
0.020	0.929	-0.479	-0.066	0.958	-0.278	0.175	-0.292	-0.044	0.119	-0.018	-0.141	0.101	0.011	0.087	0.140
0.113	0.925	-0.436	-0.064	0.960	-0.273	0.271	-0.120	-0.068	0.209	-0.023	-0.102	0.193	0.008	0.042	0.176
0.086	0.902	-0.436	-0.061	0.961	-0.268	0.306	-0.115	-0.085	0.179	-0.048	-0.106	0.166	0.015	0.041	0.203
0.090	0.883	-0.420	-0.059	0.963	-0.264	0.249	-0.074	-0.056	0.181	-0.069	-0.095	0.169	0.034	0.023	0.209
0.128	0.856	-0.416	-0.059	0.964	-0.258	0.319	0.086	-0.010	0.219	-0.098	-0.096	0.207	0.060	0.018	0.199
0.067	0.833	-0.436	-0.058	0.966	-0.252	0.368	-0.182	0.017	0.157	-0.123	-0.122	0.145	0.082	0.036	0.191
0.047	0.864	-0.451	-0.059	0.968	-0.243	0.477	0.202	0.015	0.138	-0.095	-0.146	0.126	0.051	0.051	0.182
0.047	0.906	-0.400	-0.060	0.970	-0.234	0.519	-0.161	0.085	0.139	-0.055	-0.104	0.126	0.007	0.002	0.157
0.040	0.968	-0.376	-0.059	0.973	-0.224	0.560	-0.231	0.022	0.130	0.004	-0.090	0.118	0.056	0.027	0.151
-0.007	0.983	-0.384	-0.058	0.975	-0.214	0.556	-0.184	-0.006	0.083	0.017	-0.108	0.071	0.072	0.020	0.142
0.055	1.038	-0.337	-0.057	0.977	-0.204	0.518	-0.061	-0.007	0.144	0.069	-0.070	0.133	0.127	0.069	0.133
0.036	1.034	-0.309	-0.056	0.979	-0.195	0.452	-0.021	-0.003	0.124	0.063	-0.051	0.113	0.124	0.098	0.123
0.017	1.030	-0.313	-0.057	0.981	-0.188	0.411	-0.130	0.060	0.105	0.058	-0.063	0.094	0.121	0.095	0.111
0.009	1.034	-0.274	-0.058	0.982	-0.180	0.398	0.150	0.043	0.098	0.060	-0.031	0.086	0.126	0.136	0.101
-0.041	1.038	-0.254	-0.059	0.983	-0.174	0.302	-0.007	0.045	0.049	0.063	-0.017	0.036	0.131	0.157	0.077
0.005	1.038	-0.278	-0.060	0.984	-0.168	0.344	0.269	0.003	0.096	0.062	-0.048	0.082	0.132	0.134	0.051
-0.103	0.999	-0.290	-0.060	0.985	-0.163	0.241	0.055	0.017	-0.011	0.022	-0.064	0.026	0.094	0.123	0.029
-0.126	1.014	-0.278	-0.060	0.986	-0.159	0.255	-0.166	0.012	-0.034	0.037	-0.057	0.049	0.110	0.136	0.011
-0.095	1.041	-0.207	-0.060	0.986	-0.156	0.125	-0.159	0.032	-0.003	0.064	0.012	0.018	0.138	0.208	-0.014
-0.130	1.003	-0.199	-0.061	0.986	-0.154	0.150	-0.021	0.031	-0.037	0.025	0.017	0.053	0.100	0.217	-0.009
-0.110	1.007	-0.207	-0.061	0.986	-0.152	0.095	-0.248	0.028	-0.018	0.029	0.007	0.034	0.104	0.210	-0.003
-0.053	0.991	-0.207	-0.061	0.987	-0.152	0.034	-0.051	0.014	0.039	0.014	0.007	0.025	0.089	0.211	-0.002
-0.068	1.026	-0.199	-0.062	0.986	-0.152	-0.002	0.260	0.000	0.025	0.048	0.014	0.009	0.125	0.219	0.008
-0.091	1.022	-0.203	-0.061	0.987	-0.151	0.041	-0.116	-0.023	0.001	0.044	0.010	0.013	0.122	0.216	-0.008
-0.083	0.999	-0.215	-0.061	0.987	-0.151	0.021	0.124	-0.041	0.008	0.021	-0.002	0.005	0.099	0.206	-0.019
-0.191	1.026	-0.195	-0.062	0.987	-0.151	-0.015	-0.008	0.014	-0.099	0.048	0.018	0.113	0.127	0.227	-0.034
-0.099	1.022	-0.164	-0.062	0.986	-0.152	-0.028	-0.257	0.064	-0.006	0.045	0.050	0.020	0.123	0.259	-0.045
-0.145	0.991	-0.191	-0.063	0.986	-0.152	-0.005	-0.042	0.024	-0.052	0.014	0.022	0.066	0.093	0.233	-0.045
-0.157	0.972	-0.211	-0.063	0.986	-0.154	-0.094	-0.177	0.042	-0.062	-0.005	0.005	0.076	0.074	0.214	-0.029
-0.072	0.987	-0.183	-0.063	0.986	-0.157	-0.109	-0.120	-0.006	0.022	0.011	0.034	0.009	0.090	0.241	-0.017
-0.118	0.976	-0.231	-0.064	0.985	-0.159	-0.107	0.165	0.007	-0.023	0.000	-0.011	0.038	0.079	0.194	-0.009
-0.053	0.999	-0.211	-0.065	0.985	-0.162	-0.176	0.084	0.080	0.045	0.024	0.012	0.028	0.102	0.214	-0.002
-0.107	1.007	-0.199	-0.066	0.984	-0.166	-0.163	0.185	0.010	-0.008	0.032	0.026	0.025	0.110	0.226	-0.015
-0.126	0.995	-0.227	-0.067	0.984	-0.168	-0.115	0.023	0.026	-0.025	0.021	0.001	0.044	0.099	0.199	-0.020
-0.168	0.972	-0.250	-0.069	0.983	-0.172	-0.197	0.005	0.065	-0.066	-0.002	-0.019	0.086	0.076	0.176	-0.025
-0.160	0.980	-0.258	-0.070	0.981	-0.178	-0.291	-0.369	0.124	-0.056	0.007	-0.020	0.078	0.084	0.168	-0.019
-0.091	0.964	-0.246	-0.070	0.981	-0.183	-0.222	-0.038	-0.005	0.013	-0.008	-0.004	0.009	0.069	0.181	-0.019
-0.091	0.964	-0.246	-0.070	0.979	-0.189	-0.306	0.013	0.011	0.014	-0.006	0.002	0.009	0.070	0.181	-0.007
-0.130	0.960	-0.262	-0.070	0.978	-0.196	-0.330	-0.136	0.001	-0.025	-0.009	-0.007	0.048	0.066	0.166	-0.012
-0.099	0.968	-0.258	-0.070	0.977	-0.202	-0.319	0.063	0.006	0.006	0.000	0.003	0.018	0.074	0.170	-0.015
-0.183	0.972	-0.278	-0.070	0.975	-0.209	-0.308	-0.214	0.009	-0.079	0.006	-0.010	0.103	0.079	0.151	-0.022
-0.095	0.960	-0.246	-0.069	0.974	-0.214	-0.251	-0.007	-0.033	0.009	-0.005	0.027	0.015	0.068	0.183	-0.025
-0.122	0.980	-0.258	-0.069	0.973	-0.219	-0.244	0.068	-0.030	-0.018	0.015	0.021	0.042	0.087	0.171	-0.026
-0.145	0.976	-0.290	-0.069	0.972	-0.225	-0.297	-0.113	0.008	-0.041	0.013	-0.005	0.065	0.084	0.139	-0.019
-0.103	0.991	-0.286	-0.069	0.971	-0.230	-0.282	0.063	-0.049	0.001	0.029	0.005	0.023	0.099	0.143	-0.022
-0.141	0.976	-0.298	-0.068	0.969	-0.236	-0.298	-0.128	-0.021	-0.039	0.015	-0.001	0.061	0.083	0.131	-0.022
-0.114	0.976	-0.286	-0.068	0.968	-0.243	-0.350	0.023	-0.022	-0.012	0.017	0.018	0.034	0.083	0.143	-0.026
-0.114	0.972	-0.286	-0.067	0.966	-0.250	-0.354	0.037	-0.031	-0.012	0.014	0.025	0.034	0.078	0.142	-0.024
-0.160	0.983	-0.313	-0.066	0.964	-0.257	-0.325	-0.242	-0.010	-0.060	0.028	0.004	0.080	0.089	0.114	-0.023
-0.083	0.980	-0.306	-0.065	0.962	-0.263	-0.327	0.009	-0.046	0.016	0.025	0.019	0.002	0.085	0.122	-0.022
-0.126	0.983	-0.313	-0.065	0.961	-0.271	-0.362	-0.116	-0.020	-0.027	0.031	0.018	0.044	0.088	0.113	-0.018
-0.107	0.983	-0.325	-0.063	0.958	-0.279	-0.407	-0.112	-0.033	-0.009	0.033	0.014	0.025	0.087	0.100	-0.015
-0.095	0.976	-0.345	-0.064	0.956	-0.286	-0.389	0.298	-0.070	0.003	0.027	0.002	0.013	0.079	0.080	-0.015
-0.137	0.968	-0.337	-0.062	0.954	-0.294	-0.388	-0.465	0.008	-0.041	0.022	0.018	0.054	0.070	0.086	-0.028
-0.076	0.949	-0.337	-0.060	0.951	-0.302	-0.418	-0.190	-0.035	0.018	0.005	0.026	0.008	0.050	0.085	-0.018
-0.187	0.918	-0.349	-0.060	0.949	-0.310	-0.417	0.069	-0.057	-0.093	-0.023	0.022	0.103	0.019	0.073	-0.033
-0.033	0.937	-0.325	-0.057	0.946	-0.318	-0.395	-0.292	-0.038	0.058	-0.002	0.054	0.052	0.037	0.095	-0.031
-0.160	0.925	-0.365	-0.057	0.944	-0.326	-0.404	0.153	-0.067	-0.069	-0.011	0.022	0.074	0.025	0.055	-0.028
-0.118	0.941	-0.373	-0.057	0.941	-0.334	-0.439	-0.026	-0.014	-0.027	0.007	0.023	0.031	0.040	0.046	-0.012
-0.057	0.922	-0.369	-0.057	0.938	-0.341	-0.365	0.152	-0.030	0.035	-0.009	0.034	0.032	0.020	0.048	-0.026
-0.095	0.968	-0.384	-0.057	0.936	-0.348	-0.371	0.081	-0.017	-0.003	0.039	0.025	0.006	0.066	0.032	-0.028
-0.130	0.945	-0.408	-0.057	0.933	-0.355	-0.404	0.050	-0.030	-0.038	0.019	0.009	0.040	0.042	0.007	-0.038
-0.160	0.918	-0.380	-0.057	0.930	-0.363	-0.413	-0.070	-0.042	-0.069	-0.005	0.044	0.070	0.014	0.033	-0.036
-0.160	0.918	-0.380	-0.056	0.927	-0.370	-0.377	-0.030	-0.051	-0.070	-0.003	0.051	0.069	0.014	0.032	-0.036
-0.053	0.887	-0.420	-0.055	0.924	-0.378	-0.425	0.160	-0.074	0.037	-0.030	0.020	0.040	0.018	0.008	-0.027
-0.095	0.883	-0.436	-0.055	0.922	-0.384	-0.317	0.103	-0.059	-0.005	-0.032	0.010	0.002	0.023	0.025	-0.022
-0.083	0.914	-0.447	-0.055	0.919	-0.391	-0.379	0.078	-0.042	0.006	0.002	0.005	0.010	0.008	0.038	-0.009
-0.133	0.910	-0.432	-0.054	0.916	-0.398	-0.381	-0.177	-0.004	-0.045	0.001	0.028	0.039	0.003	0.024	-0.010
-0.099	0.906	-0.443	-0.052	0.913	-0.405	-0.333	-0.155	-0.043	-0.012	-0.000	0.023	0.004	0.002	0.037	-0.014
-0.045	0.922	-0.436	-0.052	0.910	-0.411	-0.367	0.181	-0.082	0.042	0.018	0.037	0.051	0.013	0.030	-0.020
-0.114	0.868	-0.459	-0.052	0.907	-0.418	-0.373	0.150	-0.062	-0.027	-0.033	0.020	0.018	0.041	0.055	-0.015
-0.118	0.879	-0.503	-0.052	0.904	-0.425	-0.361	0.034	-0.040	-0.031	-0.018	-0.016	0.021	0.030	0.099	-0.013
-0.110	0.871	-0.479	-0.051	0.901	-0.431	-0.332	-0.095	-0.035	-0.025	-0.023	0.013	0.013	0.039	0.076	-0.023
-0.083	0.887	-0.467	-0.050	0.898	-0.437	-0.322	-0.004	-0.055	0.001	-0.004	0.031	0.015	0.024	0.066	-0.020
-0.095	0.887	-0.463	-0.051	0.895	-0.444	-0.396	0.163	-0.047	-0.010	-0.001	0.042	0.004	0.024	0.063	-0.018
-0.083	0.856	-0.451	-0.051	0.891	-0.451	-0.385	0.058	-0.043	0.002	-0.028	0.061	0.016	0.056	0.052	-0.017
-0.091	0.860	-0.499	-0.050	0.888	-0.458	-0.386	0.078	-0.073	-0.006	-0.021	0.021	0.009	0.053	0.100	-0.028
-0.103	0.856	-0.503	-0.050	0.884	-0.464	-0.363	0.131	-0.064	-0.017	-0.022	0.023	0.002	0.057	0.104	-0.021
-0.141	0.864	-0.510	-0.049	0.881	-0.471	-0.388	-0.095	-0.058	-0.058	-0.010	0.022	0.040	0.050	0.113	-0.025
-0.060	0.864	-0.510	-0.048	0.877	-0.478	-0.414	0.075	-0.080	0.023	-0.007	0.029	0.042	0.051	0.114	-0.028
-0.110	0.848	-0.510	-0.048	0.873	-0.485	-0.370	0.054	-0.061	-0.028	-0.018	0.036	0.008	0.067	0.115	-0.023
-0.099	0.837	-0.510	-0.047	0.869	-0.492	-0.401	0.054	-0.077	-0.017	-0.026	0.043	0.004	0.079	0.115	-0.015
-0.060	0.829	-0.518	-0.045	0.866	-0.499	-0.371	-0.115	-0.063	0.020	-0.030	0.042	0.043	0.087	0.124	-0.022
-0.095	0.821	-0.530	-0.045	0.863	-0.503	-0.288	0.225	-0.102	-0.014	-0.035	0.034	0.008	0.095	0.136	-0.026
-0.087	0.829	-0.522	-0.044	0.860	-0.509	-0.309	-0.031	-0.073	-0.008	-0.024	0.048	0.016	0.088	0.129	-0.019
-0.122	0.829	-0.534	-0.043	0.857	-0.514	-0.288	0.047	-0.109	-0.044	-0.021	0.041	0.018	0.088	0.141	-0.026
-0.060	0.817	-0.546	-0.043	0.854	-0.519	-0.300	0.145	-0.091	0.018	-0.030	0.034	0.044	0.100	0.154	-0.025
-0.095	0.775	-0.534	-0.043	0.851	-0.524	-0.285	0.078	-0.069	-0.017	-0.069	0.051	0.010	0.143	0.143	-0.025
-0.083	0.810	-0.554	-0.042	0.849	-0.527	-0.208	0.052	-0.089	-0.006	-0.032	0.035	0.021	0.109	0.163	-0.022
-0.091	0.790	-0.554	-0.041	0.846	-0.531	-0.233	0.023	-0.068	-0.015	-0.049	0.039	0.014	0.128	0.164	-0.039
-0.099	0.786	-0.546	-0.043	0.844	-0.534	-0.162	0.320	-0.100	-0.021	-0.051	0.050	0.006	0.132	0.157	-0.037
-0.149	0.771	-0.562	-0.039	0.843	-0.537	-0.137	-0.266	-0.057	-0.074	-0.065	0.037	0.044	0.147	0.173	-0.029
-0.083	0.794	-0.562	-0.038	0.842	-0.539	-0.099	-0.038	-0.087	-0.010	-0.041	0.039	0.022	0.124	0.173	-0.031
-0.033	0.790	-0.546	-0.039	0.841	-0.539	-0.050	0.248	-0.085	0.041	-0.044	0.055	0.072	0.128	0.157	-0.030
-0.110	0.802	-0.585	-0.039	0.841	-0.540	-0.056	0.096	-0.058	-0.036	-0.032	0.017	0.005	0.116	0.196	-0.016
-0.095	0.817	-0.570	-0.040	0.840	-0.541	-0.030	0.095	-0.041	-0.020	-0.016	0.033	0.011	0.100	0.181	-0.023
-0.076	0.810	-0.562	-0.042	0.841	-0.540	0.066	0.280	-0.069	0.002	-0.025	0.040	0.030	0.107	0.173	-0.031
-0.122	0.813	-0.562	-0.041	0.842	-0.538	0.092	0.014	-0.046	-0.045	-0.022	0.038	0.015	0.103	0.173	-0.032
-0.091	0.813	-0.574	-0.040	0.843	-0.537	0.075	-0.023	-0.049	-0.015	-0.023	0.026	0.016	0.102	0.186	-0.029
-0.107	0.790	-0.550	-0.039	0.843	-0.537	0.023	-0.056	-0.037	-0.031	-0.046	0.049	0.001	0.125	0.163	-0.030
-0.064	0.779	-0.534	-0.039	0.843	-0.536	0.051	0.074	-0.060	0.011	-0.058	0.064	0.044	0.136	0.147	-0.025
-0.080	0.786	-0.550	-0.040	0.844	-0.535	0.043	0.133	-0.032	-0.003	-0.051	0.047	0.030	0.128	0.164	-0.025
-0.095	0.806	-0.558	-0.041	0.844	-0.534	0.049	0.162	-0.041	-0.018	-0.032	0.039	0.016	0.109	0.172	-0.021
-0.087	0.821	-0.558	-0.043	0.846	-0.532	0.161	0.145	-0.032	-0.009	-0.018	0.036	0.024	0.093	0.172	-0.024
-0.087	0.817	-0.538	-0.043	0.848	-0.529	0.151	0.034	-0.018	-0.009	-0.023	0.053	0.026	0.097	0.153	-0.027
-0.099	0.813	-0.562	-0.045	0.849	-0.527	0.116	0.196	-0.031	-0.018	-0.028	0.028	0.016	0.101	0.177	-0.025
-0.099	0.813	-0.546	-0.044	0.850	-0.525	0.127	-0.044	-0.026	-0.019	-0.029	0.041	0.017	0.101	0.162	-0.030
-0.091	0.802	-0.554	-0.045	0.852	-0.522	0.168	0.121	-0.032	-0.011	-0.042	0.031	0.026	0.112	0.170	-0.030
-0.114	0.783	-0.538	-0.045	0.854	-0.519	0.189	0.020	-0.030	-0.034	-0.064	0.043	0.004	0.131	0.154	-0.032
-0.095	0.821	-0.534	-0.045	0.855	-0.516	0.165	0.111	-0.024	-0.014	-0.027	0.045	0.024	0.092	0.150	-0.028
-0.103	0.802	-0.522	-0.047	0.857	-0.513	0.155	0.169	-0.025	-0.020	-0.048	0.054	0.018	0.111	0.138	-0.031
-0.087	0.840	-0.554	-0.049	0.858	-0.511	0.148	0.203	-0.017	-0.003	-0.010	0.020	0.034	0.072	0.170	-0.033
-0.103	0.806	-0.514	-0.048	0.860	-0.508	0.168	-0.051	-0.013	-0.019	-0.047	0.056	0.020	0.106	0.130	-0.034
-0.137	0.810	-0.534	-0.051	0.862	-0.505	0.179	0.290	-0.012	-0.050	-0.045	0.034	0.014	0.101	0.149	-0.035
-0.107	0.775	-0.518	-0.053	0.864	-0.502	0.194	0.109	0.027	-0.018	-0.081	0.046	0.017	0.135	0.132	-0.035
-0.110	0.798	-0.499	-0.054	0.866	-0.498	0.218	0.094	-0.007	-0.021	-0.060	0.062	0.014	0.111	0.111	-0.029
-0.083	0.802	-0.499	-0.057	0.868	-0.493	0.247	0.319	0.005	0.009	-0.059	0.057	0.042	0.107	0.111	-0.028
-0.083	0.802	-0.499	-0.062	0.871	-0.487	0.316	0.408	0.046	0.014	-0.061	0.051	0.043	0.107	0.112	-0.024
-0.145	0.817	-0.510	-0.065	0.874	-0.481	0.355	0.145	0.093	-0.045	-0.049	0.033	0.018	0.092	0.124	-0.028
-0.103	0.821	-0.487	-0.070	0.878	-0.473	0.435	0.258	0.130	0.002	-0.049	0.049	0.024	0.088	0.099	-0.041
-0.164	0.848	-0.499	-0.076	0.883	-0.464	0.508	0.288	0.150	-0.054	-0.027	0.028	0.037	0.061	0.111	-0.044
-0.187	0.833	-0.495	-0.080	0.887	-0.455	0.481	0.111	0.178	-0.073	-0.046	0.024	0.060	0.076	0.106	-0.052
-0.141	0.840	-0.507	-0.086	0.890	-0.447	0.435	0.409	0.094	-0.021	-0.042	0.003	0.013	0.068	0.117	-0.042
-0.233	0.833	-0.534	-0.091	0.893	-0.441	0.347	0.141	0.175	-0.109	-0.052	-0.030	0.106	0.076	0.144	-0.019
-0.118	0.871	-0.574	-0.096	0.896	-0.433	0.420	0.302	0.148	0.012	-0.017	-0.078	0.009	0.037	0.182	-0.000
-0.122	0.856	-0.605	-0.103	0.900	-0.424	0.467	0.551	0.142	0.016	-0.036	-0.118	0.004	0.052	0.213	-0.002
-0.180	0.844	-0.625	-0.110	0.904	-0.413	0.592	0.478	0.155	-0.035	-0.052	-0.149	0.054	0.062	0.232	0.003
-0.210	0.829	-0.542	-0.116	0.909	-0.401	0.653	0.399	0.132	-0.059	-0.072	-0.079	0.086	0.077	0.148	-0.020
-0.226	0.833	-0.443	-0.121	0.912	-0.391	0.533	0.226	0.131	-0.070	-0.072	0.009	0.102	0.073	0.049	-0.037
-0.210	0.852	-0.349	-0.124	0.916	-0.381	0.530	0.120	0.097	-0.051	-0.057	0.094	0.087	0.053	0.046	-0.040
-0.168	0.875	-0.361	-0.128	0.919	-0.372	0.449	0.302	0.079	-0.004	-0.037	0.073	0.046	0.030	0.034	-0.028
-0.157	0.891	-0.396	-0.133	0.922	-0.362	0.444	0.530	0.079	0.013	-0.025	0.027	0.034	0.015	0.000	-0.014
-0.160	0.906	-0.467	-0.138	0.925	-0.354	0.417	0.455	0.102	0.014	-0.012	-0.052	0.038	0.001	0.071	0.012
-0.218	0.918	-0.526	-0.140	0.927	-0.349	0.290	-0.099	0.128	-0.041	-0.002	-0.116	0.097	0.013	0.130	0.040
-0.164	0.879	-0.526	-0.139	0.928	-0.346	0.218	-0.095	-0.005	0.012	-0.042	-0.120	0.043	0.026	0.130	0.072
-0.083	0.852	-0.491	-0.138	0.930	-0.342	0.244	0.026	-0.063	0.092	-0.070	-0.088	0.037	0.054	0.095	0.102
-0.045	0.844	-0.522	-0.137	0.932	-0.336	0.358	-0.141	-0.032	0.129	-0.080	-0.125	0.075	0.062	0.127	0.144
-0.030	0.852	-0.538	-0.135	0.934	-0.329	0.406	-0.112	-0.019	0.143	-0.075	-0.148	0.091	0.055	0.144	0.175
0.020	0.883	-0.483	-0.134	0.937	-0.322	0.439	-0.012	-0.015	0.192	-0.047	-0.100	0.141	0.024	0.089	0.195
0.024	0.844	-0.455	-0.133	0.940	-0.315	0.400	-0.226	0.049	0.195	-0.088	-0.079	0.145	0.063	0.063	0.209
0.028	0.825	-0.471	-0.134	0.942	-0.307	0.465	0.175	-0.023	0.199	-0.110	-0.104	0.148	0.083	0.079	0.208
0.028	0.790	-0.491	-0.134	0.946	-0.297	0.560	-0.033	0.033	0.199	-0.148	-0.133	0.149	0.118	0.100	0.202
-0.026	0.860	-0.471	-0.134	0.949	-0.285	0.657	-0.001	0.063	0.147	-0.082	-0.125	0.095	0.048	0.081	0.189
-0.026	0.860	-0.471	-0.135	0.953	-0.273	0.718	-0.191	0.094	0.147	-0.085	-0.138	0.095	0.048	0.082	0.174
-0.057	0.968	-0.416	-0.135	0.956	-0.259	0.761	-0.143	0.085	0.117	0.019	-0.096	0.065	0.060	0.028	0.148
-0.045	0.976	-0.384	-0.136	0.960	-0.246	0.688	-0.049	0.059	0.129	0.024	-0.078	0.076	0.067	0.002	0.139
-0.095	0.999	-0.373	-0.136	0.962	-0.235	0.605	-0.154	0.067	0.079	0.044	-0.077	0.026	0.090	0.013	0.124
-0.060	1.026	-0.361	-0.137	0.965	-0.225	0.570	-0.093	0.043	0.114	0.069	-0.075	0.061	0.117	0.023	0.106
-0.087	1.030	-0.349	-0.137	0.967	-0.216	0.491	0.029	0.021	0.088	0.071	-0.073	0.034	0.121	0.034	0.085
-0.153	0.995	-0.353	-0.138	0.968	-0.209	0.413	-0.161	0.078	0.023	0.035	-0.084	0.031	0.086	0.028	0.079
-0.149	1.003	-0.313	-0.138	0.969	-0.203	0.325	-0.163	0.058	0.027	0.041	-0.050	0.026	0.093	0.066	0.062
-0.103	1.018	-0.262	-0.138	0.970	-0.198	0.280	-0.041	0.020	0.073	0.056	-0.004	0.020	0.109	0.115	0.041
-0.137	1.022	-0.278	-0.140	0.971	-0.193	0.234	0.211	0.031	0.040	0.059	-0.024	0.014	0.112	0.098	0.040
-0.187	1.007	-0.282	-0.141	0.972	-0.190	0.180	-0.216	0.082	-0.009	0.043	-0.031	0.064	0.096	0.092	0.029
-0.149	1.003	-0.286	-0.140	0.972	-0.187	0.172	-0.028	-0.014	0.029	0.038	-0.038	0.025	0.092	0.086	0.009
-0.214	0.960	-0.309	-0.139	0.973	-0.185	0.145	-0.208	-0.032	-0.037	-0.005	-0.064	0.090	0.049	0.061	-0.005
-0.207	1.010	-0.242	-0.137	0.973	-0.185	0.056	-0.114	-0.067	-0.031	0.045	0.003	0.082	0.099	0.126	-0.019
-0.203	0.995	-0.258	-0.136	0.973	-0.186	-0.020	-0.053	-0.070	-0.029	0.030	-0.012	0.078	0.084	0.109	-0.032
-0.253	0.983	-0.250	-0.136	0.973	-0.186	-0.029	0.088	-0.026	-0.079	0.019	-0.004	0.128	0.072	0.115	-0.031
-0.195	0.956	-0.231	-0.134	0.973	-0.187	-0.004	-0.157	-0.078	-0.023	-0.009	0.016	0.070	0.044	0.132	-0.026
-0.176	0.991	-0.242	-0.132	0.973	-0.188	-0.049	-0.215	-0.068	-0.006	0.026	0.006	0.050	0.079	0.119	-0.026
-0.176	0.999	-0.262	-0.130	0.973	-0.191	-0.131	-0.088	-0.117	-0.008	0.034	-0.011	0.049	0.086	0.097	-0.020
-0.187	1.003	-0.250	-0.127	0.973	-0.193	-0.062	-0.027	-0.139	-0.022	0.038	0.003	0.061	0.090	0.107	-0.027
-0.207	1.026	-0.250	-0.125	0.973	-0.194	-0.049	0.058	-0.113	-0.043	0.061	0.004	0.080	0.112	0.105	-0.034
-0.226	1.010	-0.250	-0.124	0.973	-0.196	-0.100	-0.266	-0.049	-0.064	0.046	0.006	0.098	0.096	0.103	-0.038
-0.199	1.007	-0.231	-0.123	0.972	-0.198	-0.069	-0.121	-0.047	-0.039	0.043	0.028	0.071	0.092	0.120	-0.040
-0.183	1.010	-0.262	-0.121	0.972	-0.201	-0.133	-0.114	-0.055	-0.024	0.047	-0.001	0.056	0.095	0.086	-0.036
-0.187	1.014	-0.262	-0.119	0.972	-0.205	-0.143	-0.362	-0.065	-0.031	0.052	0.003	0.059	0.099	0.084	-0.020
-0.180	1.018	-0.274	-0.117	0.971	-0.208	-0.186	0.156	-0.141	-0.025	0.056	-0.006	0.052	0.102	0.070	-0.019
-0.122	1.003	-0.242	-0.114	0.970	-0.214	-0.252	-0.182	-0.115	0.030	0.041	0.031	0.007	0.086	0.099	-0.028
-0.168	0.964	-0.215	-0.111	0.970	-0.219	-0.251	-0.053	-0.157	-0.020	0.004	0.064	0.039	0.047	0.124	-0.031
-0.218	0.968	-0.286	-0.109	0.968	-0.225	-0.342	0.029	-0.132	-0.072	0.009	-0.000	0.089	0.050	0.050	-0.040
-0.191	0.968	-0.286	-0.106	0.967	-0.232	-0.348	0.020	-0.138	-0.047	0.010	0.007	0.061	0.049	0.048	-0.061
-0.222	0.964	-0.321	-0.104	0.966	-0.238	-0.313	0.036	-0.150	-0.080	0.008	-0.023	0.092	0.045	0.010	-0.056
-0.233	0.956	-0.302	-0.100	0.964	-0.245	-0.292	-0.470	-0.109	-0.096	0.001	0.004	0.103	0.036	0.027	-0.045
-0.149	0.987	-0.313	-0.096	0.963	-0.252	-0.297	-0.258	-0.126	-0.014	0.033	-0.002	0.018	0.066	0.013	-0.036
-0.133	1.034	-0.282	-0.094	0.961	-0.259	-0.384	-0.059	-0.109	-0.001	0.082	0.038	0.002	0.112	0.042	-0.021
-0.126	0.995	-0.325	-0.091	0.960	-0.266	-0.360	-0.124	-0.114	0.004	0.045	0.001	0.006	0.072	0.004	-0.014
-0.114	0.991	-0.321	-0.088	0.958	-0.273	-0.343	-0.009	-0.157	0.012	0.042	0.012	0.018	0.068	0.002	-0.015
-0.176	0.972	-0.321	-0.085	0.956	-0.281	-0.388	-0.202	-0.097	-0.052	0.025	0.020	0.043	0.048	0.005	-0.018
-0.130	0.922	-0.317	-0.083	0.954	-0.289	-0.427	-0.107	-0.097	-0.008	-0.023	0.032	0.003	0.003	0.004	-0.021
-0.133	0.925	-0.306	-0.082	0.952	-0.296	-0.348	-0.042	-0.066	-0.013	-0.017	0.051	0.000	0.000	0.006	-0.023
-0.126	0.929	-0.349	-0.080	0.950	-0.303	-0.328	-0.170	-0.053	-0.007	-0.011	0.014	0.008	0.002	0.040	-0.020
-0.107	0.933	-0.333	-0.078	0.948	-0.310	-0.357	-0.127	-0.080	0.010	-0.005	0.037	0.027	0.005	0.027	-0.019
-0.141	0.945	-0.341	-0.077	0.945	-0.317	-0.423	0.246	-0.116	-0.025	0.009	0.037	0.007	0.016	0.038	-0.026
-0.122	0.945	-0.361	-0.076	0.942	-0.326	-0.454	0.095	-0.115	-0.008	0.012	0.026	0.013	0.015	0.060	-0.024
-0.172	0.945	-0.373	-0.074	0.939	-0.336	-0.532	-0.068	-0.070	-0.059	0.016	0.024	0.037	0.014	0.074	-0.029
-0.095	0.906	-0.345	-0.074	0.936	-0.345	-0.494	0.017	-0.054	0.017	-0.020	0.061	0.041	0.026	0.050	-0.018
-0.118	0.906	-0.357	-0.072	0.933	-0.353	-0.392	-0.040	-0.079	-0.008	-0.017	0.057	0.018	0.027	0.064	-0.026
-0.057	0.906	-0.329	-0.073	0.930	-0.359	-0.354	0.280	-0.051	0.055	-0.014	0.091	0.080	0.028	0.039	-0.020
-0.141	0.914	-0.333	-0.074	0.929	-0.364	-0.283	0.230	-0.054	-0.029	-0.005	0.092	0.005	0.021	0.046	-0.029
-0.118	0.918	-0.349	-0.073	0.927	-0.368	-0.221	0.108	-0.078	-0.006	0.001	0.080	0.018	0.019	0.064	-0.044
-0.149	0.879	-0.384	-0.073	0.926	-0.371	-0.191	0.123	-0.069	-0.037	-0.037	0.048	0.012	0.059	0.102	-0.051
-0.203	0.906	-0.388	-0.073	0.924	-0.375	-0.200	-0.033	-0.031	-0.091	-0.008	0.048	0.065	0.033	0.108	-0.044
-0.087	0.883	-0.321	-0.073	0.923	-0.377	-0.108	0.142	-0.053	0.024	-0.031	0.117	0.051	0.057	0.044	-0.050
-0.099	0.844	-0.337	-0.073	0.923	-0.377	-0.037	0.200	-0.074	0.013	-0.069	0.102	0.039	0.096	0.063	-0.052
-0.153	0.883	-0.357	-0.075	0.924	-0.376	0.021	0.344	-0.054	-0.039	-0.031	0.081	0.014	0.059	0.085	-0.041
-0.153	0.883	-0.357	-0.077	0.924	-0.374	0.071	0.267	-0.001	-0.037	-0.031	0.080	0.014	0.059	0.087	-0.048
-0.145	0.871	-0.380	-0.078	0.925	-0.372	0.151	0.108	0.000	-0.028	-0.044	0.053	0.006	0.072	0.113	-0.060
-0.149	0.868	-0.369	-0.079	0.927	-0.367	0.232	0.127	-0.028	-0.031	-0.049	0.061	0.009	0.077	0.104	-0.051
-0.187	0.887	-0.361	-0.080	0.928	-0.364	0.177	0.021	0.023	-0.069	-0.031	0.065	0.047	0.059	0.098	-0.054
-0.107	0.879	-0.325	-0.082	0.930	-0.359	0.244	0.222	0.018	0.014	-0.041	0.096	0.034	0.067	0.065	-0.051
-0.176	0.864	-0.349	-0.083	0.931	-0.354	0.254	0.051	0.049	-0.054	-0.058	0.068	0.035	0.084	0.091	-0.056
-0.133	0.856	-0.349	-0.085	0.933	-0.348	0.292	0.153	0.007	-0.010	-0.067	0.062	0.008	0.092	0.093	-0.055
-0.187	0.856	-0.361	-0.088	0.935	-0.343	0.271	0.271	0.035	-0.062	-0.069	0.045	0.046	0.093	0.107	-0.053
-0.195	0.883	-0.349	-0.089	0.937	-0.337	0.310	-0.009	0.068	-0.068	-0.044	0.051	0.053	0.067	0.098	-0.060
-0.130	0.875	-0.357	-0.092	0.939	-0.330	0.342	0.410	-0.005	0.000	-0.054	0.037	0.012	0.075	0.108	-0.065
-0.233	0.837	-0.349	-0.094	0.942	-0.322	0.422	0.100	0.039	-0.102	-0.095	0.037	0.091	0.115	0.102	-0.058
-0.191	0.864	-0.365	-0.097	0.945	-0.314	0.448	0.275	0.052	-0.057	-0.070	0.012	0.049	0.089	0.120	-0.055
-0.183	0.883	-0.376	-0.100	0.948	-0.303	0.547	0.353	0.055	-0.045	-0.054	-0.010	0.040	0.070	0.133	-0.063
-0.210	0.906	-0.365	-0.102	0.951	-0.293	0.522	0.154	0.040	-0.070	-0.034	-0.008	0.067	0.047	0.123	-0.045
-0.210	0.906	-0.388	-0.103	0.954	-0.283	0.522	0.177	-0.024	-0.070	-0.037	-0.042	0.066	0.048	0.149	-0.022
-0.180	0.887	-0.388	-0.105	0.956	-0.273	0.524	0.294	0.015	-0.037	-0.059	-0.052	0.035	0.068	0.151	0.001
-0.130	0.844	-0.447	-0.109	0.960	-0.259	0.691	0.549	0.020	0.017	-0.105	-0.125	0.015	0.111	0.212	0.007
-0.133	0.906	-0.487	-0.112	0.964	-0.242	0.857	0.553	0.034	0.016	-0.047	-0.181	0.012	0.050	0.253	-0.011
-0.233	0.968	-0.428	-0.114	0.968	-0.225	0.830	0.415	-0.004	-0.082	0.011	-0.138	0.088	0.011	0.195	-0.037
-0.299	0.999	-0.250	-0.116	0.971	-0.212	0.704	0.121	0.010	-0.146	0.039	0.025	0.153	0.042	0.019	-0.058
-0.283	0.991	-0.187	-0.116	0.973	-0.199	0.633	-0.077	0.009	-0.130	0.029	0.076	0.138	0.033	0.042	-0.065
-0.199	1.003	-0.227	-0.115	0.975	-0.189	0.501	0.271	-0.106	-0.046	0.038	0.026	0.053	0.044	0.002	-0.052
-0.122	0.987	-0.290	-0.115	0.977	-0.181	0.366	0.370	-0.062	0.031	0.021	-0.044	0.024	0.028	0.062	-0.014
-0.160	0.987	-0.361	-0.116	0.978	-0.176	0.288	0.137	-0.017	-0.007	0.020	-0.121	0.015	0.028	0.135	0.038
-0.145	0.995	-0.353	-0.116	0.978	-0.172	0.211	-0.032	0.025	0.009	0.027	-0.116	0.001	0.035	0.129	0.071
-0.068	0.983	-0.345	-0.115	0.979	-0.169	0.220	-0.252	-0.003	0.085	0.015	-0.112	0.078	0.023	0.124	0.106
-0.068	0.983	-0.345	-0.114	0.979	-0.167	0.162	-0.239	-0.003	0.084	0.015	-0.114	0.078	0.022	0.125	0.135
0.032	0.956	-0.380	-0.112	0.980	-0.164	0.217	-0.192	-0.041	0.182	-0.013	-0.152	0.178	0.005	0.163	0.172
-0.010	0.902	-0.388	-0.108	0.981	-0.160	0.273	-0.493	-0.089	0.136	-0.068	-0.164	0.136	0.060	0.173	0.202
0.063	0.864	-0.345	-0.105	0.982	-0.154	0.361	-0.243	-0.109	0.206	-0.108	-0.126	0.209	0.100	0.132	0.211
0.101	0.856	-0.341	-0.102	0.984	-0.147	0.395	-0.047	-0.112	0.241	-0.117	-0.129	0.247	0.108	0.129	0.199
0.005	0.856	-0.286	-0.100	0.985	-0.139	0.457	-0.006	-0.096	0.143	-0.119	-0.083	0.150	0.109	0.075	0.201
-0.010	0.929	-0.321	-0.099	0.987	-0.130	0.503	-0.160	-0.023	0.126	-0.047	-0.127	0.133	0.036	0.111	0.186
0.024	0.976	-0.306	-0.098	0.988	-0.119	0.583	-0.051	-0.013	0.160	-0.002	-0.122	0.167	0.010	0.096	0.147
-0.018	0.991	-0.313	-0.098	0.990	-0.106	0.686	0.059	-0.017	0.118	0.012	-0.143	0.124	0.026	0.105	0.150
-0.095	0.991	-0.262	-0.098	0.991	-0.093	0.711	-0.359	0.032	0.041	0.011	-0.105	0.046	0.026	0.055	0.129
0.024	1.014	-0.223	-0.097	0.992	-0.081	0.648	0.073	-0.028	0.159	0.033	-0.078	0.164	0.049	0.018	0.115
-0.103	1.026	-0.207	-0.097	0.993	-0.069	0.618	-0.243	0.040	0.033	0.044	-0.074	0.036	0.060	0.004	0.097
-0.018	1.072	-0.160	-0.096	0.994	-0.057	0.605	0.018	-0.047	0.116	0.089	-0.038	0.121	0.106	0.042	0.086
-0.087	1.076	-0.175	-0.095	0.994	-0.047	0.562	0.006	-0.026	0.046	0.092	-0.065	0.051	0.110	0.024	0.058
-0.122	1.045	-0.124	-0.095	0.995	-0.036	0.545	-0.126	-0.010	0.012	0.061	-0.024	0.017	0.078	0.073	0.050
-0.099	1.014	-0.089	-0.094	0.995	-0.025	0.576	0.044	-0.052	0.034	0.030	0.000	0.040	0.046	0.107	0.022
-0.122	1.014	-0.093	-0.094	0.995	-0.014	0.547	-0.068	-0.012	0.011	0.029	-0.014	0.018	0.045	0.101	0.014
-0.176	1.003	-0.124	-0.095	0.996	-0.004	0.540	-0.169	0.016	-0.043	0.018	-0.056	0.036	0.032	0.068	0.007
-0.107	1.010	-0.069	-0.095	0.995	0.005	0.479	0.193	0.043	0.027	0.026	-0.010	0.034	0.038	0.121	0.003
-0.145	1.010	-0.030	-0.095	0.995	0.014	0.418	-0.007	-0.004	-0.011	0.026	0.021	0.004	0.037	0.158	-0.018
-0.145	1.022	-0.101	-0.094	0.995	0.022	0.453	0.096	-0.066	-0.012	0.037	-0.059	0.003	0.048	0.085	-0.008
-0.253	0.995	-0.101	-0.094	0.995	0.029	0.363	-0.040	-0.015	-0.119	0.010	-0.065	0.110	0.021	0.083	-0.017
-0.095	1.045	-0.014	-0.094	0.995	0.036	0.356	-0.054	-0.033	0.038	0.061	0.015	0.047	0.071	0.168	-0.008
-0.141	1.034	0.002	-0.092	0.995	0.043	0.344	0.163	-0.077	-0.010	0.049	0.023	0.001	0.059	0.182	-0.036
-0.103	1.038	-0.014	-0.091	0.995	0.048	0.261	0.007	-0.052	0.028	0.053	0.003	0.041	0.063	0.165	-0.026
-0.287	0.983	-0.065	-0.091	0.994	0.053	0.268	-0.198	-0.049	-0.157	-0.000	-0.053	0.144	0.009	0.112	-0.051
-0.153	0.995	0.057	-0.091	0.994	0.058	0.292	0.032	-0.035	-0.023	0.011	0.063	0.009	0.020	0.233	-0.053
-0.237	0.991	-0.014	-0.092	0.994	0.062	0.230	-0.237	0.022	-0.106	0.008	-0.012	0.093	0.016	0.160	-0.064
-0.137	1.038	0.053	-0.091	0.994	0.066	0.178	0.069	-0.031	-0.007	0.054	0.052	0.007	0.062	0.226	-0.053
-0.164	1.022	0.010	-0.091	0.993	0.070	0.218	-0.027	-0.014	-0.034	0.039	0.004	0.020	0.047	0.181	-0.053
-0.222	1.030	-0.022	-0.091	0.993	0.073	0.171	-0.124	-0.039	-0.092	0.047	-0.030	0.077	0.055	0.149	-0.034
-0.183	1.014	-0.010	-0.091	0.993	0.075	0.135	-0.213	-0.008	-0.053	0.032	-0.020	0.039	0.039	0.159	-0.033
-0.133	1.014	0.002	-0.092	0.993	0.077	0.100	-0.022	0.008	-0.002	0.032	-0.010	0.011	0.039	0.169	-0.037
-0.141	0.980	0.033	-0.091	0.993	0.079	0.109	-0.030	-0.043	-0.011	-0.003	0.019	0.003	0.004	0.200	-0.028
-0.195	0.980	0.002	-0.092	0.992	0.081	0.167	-0.235	-0.000	-0.064	-0.002	-0.015	0.051	0.004	0.167	-0.025
-0.164	0.987	0.018	-0.092	0.992	0.084	0.155	-0.146	-0.010	-0.033	0.006	-0.002	0.020	0.011	0.182	-0.036
-0.168	1.026	0.006	-0.092	0.992	0.086	0.125	0.048	0.001	-0.036	0.045	-0.016	0.024	0.050	0.169	-0.046
-0.195	1.007	0.002	-0.092	0.992	0.091	0.235	0.027	-0.023	-0.064	0.026	-0.024	0.052	0.030	0.164	-0.039
-0.210	0.995	0.014	-0.093	0.991	0.092	0.099	-0.248	0.031	-0.078	0.014	-0.014	0.067	0.019	0.175	-0.050
-0.153	1.026	0.029	-0.093	0.991	0.094	0.119	0.158	-0.012	-0.020	0.046	-0.000	0.009	0.050	0.190	-0.052
-0.233	0.991	0.014	-0.095	0.991	0.094	0.029	-0.227	0.038	-0.099	0.011	-0.016	0.090	0.015	0.173	-0.041
-0.187	0.999	-0.002	-0.096	0.991	0.095	0.111	-0.394	0.038	-0.051	0.019	-0.033	0.044	0.023	0.156	-0.029
-0.137	1.003	0.018	-0.097	0.991	0.097	0.093	-0.137	-0.005	-0.001	0.023	-0.014	0.006	0.027	0.175	-0.032
-0.153	1.018	0.014	-0.097	0.991	0.097	0.049	-0.122	-0.016	-0.016	0.039	-0.019	0.009	0.042	0.170	-0.012
-0.180	1.010	0.014	-0.097	0.991	0.098	0.044	-0.177	-0.030	-0.043	0.031	-0.019	0.036	0.035	0.169	-0.020
-0.107	1.045	0.077	-0.096	0.991	0.097	-0.024	-0.106	-0.035	0.030	0.066	0.045	0.037	0.070	0.231	-0.025
-0.214	1.022	0.037	-0.096	0.991	0.096	-0.039	-0.003	-0.039	-0.078	0.042	0.006	0.070	0.047	0.192	-0.030
-0.160	0.999	0.018	-0.095	0.991	0.096	0.001	0.002	-0.046	-0.025	0.019	-0.013	0.016	0.023	0.171	-0.028
-0.183	0.999	0.014	-0.096	0.991	0.095	-0.011	-0.099	0.013	-0.048	0.019	-0.017	0.040	0.023	0.166	-0.031
-0.153	1.010	0.041	-0.096	0.991	0.094	-0.054	-0.004	-0.014	-0.017	0.031	0.012	0.009	0.034	0.193	-0.029
-0.153	1.026	-0.006	-0.096	0.991	0.092	-0.071	-0.175	-0.026	-0.017	0.046	-0.033	0.009	0.050	0.145	-0.027
-0.203	1.030	0.029	-0.095	0.991	0.089	-0.096	-0.083	-0.045	-0.067	0.050	0.005	0.060	0.053	0.179	-0.027
-0.137	1.034	0.041	-0.094	0.992	0.085	-0.206	0.012	-0.054	-0.003	0.053	0.021	0.006	0.057	0.190	-0.031
-0.183	0.999	-0.002	-0.094	0.992	0.081	-0.190	-0.112	-0.036	-0.049	0.018	-0.018	0.040	0.022	0.146	-0.032
-0.183	0.999	-0.002	-0.094	0.993	0.078	-0.141	-0.183	-0.032	-0.049	0.018	-0.015	0.040	0.022	0.145	-0.031
-0.153	1.014	-0.014	-0.094	0.993	0.074	-0.158	0.107	-0.014	-0.019	0.033	-0.023	0.008	0.038	0.132	-0.031
-0.195	0.999	0.010	-0.094	0.993	0.071	-0.135	-0.165	0.004	-0.060	0.017	0.003	0.051	0.022	0.155	-0.029
-0.145	1.007	0.010	-0.094	0.993	0.069	-0.098	0.100	-0.026	-0.011	0.025	0.006	0.000	0.030	0.154	-0.035
-0.164	1.034	0.006	-0.094	0.993	0.067	-0.118	-0.029	-0.010	-0.030	0.052	0.004	0.019	0.056	0.149	-0.036
-0.207	1.041	0.002	-0.094	0.994	0.063	-0.153	-0.182	0.004	-0.072	0.060	0.004	0.061	0.064	0.144	-0.029
-0.153	1.049	-0.010	-0.093	0.994	0.060	-0.157	0.055	-0.054	-0.019	0.067	-0.005	0.007	0.071	0.132	-0.042
-0.153	1.034	-0.006	-0.092	0.994	0.057	-0.150	0.035	-0.059	-0.020	0.051	0.003	0.007	0.056	0.135	-0.043
-0.222	1.022	-0.026	-0.092	0.994	0.052	-0.215	-0.136	-0.040	-0.089	0.039	-0.012	0.076	0.044	0.114	-0.037
-0.172	1.007	-0.022	-0.093	0.995	0.046	-0.249	-0.339	0.008	-0.038	0.024	-0.003	0.026	0.028	0.117	-0.032
-0.160	1.010	0.022	-0.093	0.995	0.041	-0.234	-0.219	-0.008	-0.027	0.027	0.046	0.014	0.032	0.160	-0.032
-0.118	1.007	-0.018	-0.092	0.995	0.037	-0.212	0.082	-0.044	0.015	0.023	0.011	0.029	0.028	0.120	-0.025
-0.145	0.999	-0.006	-0.093	0.995	0.031	-0.246	-0.204	0.010	-0.012	0.015	0.028	0.002	0.020	0.131	-0.015
-0.180	1.022	-0.049	-0.093	0.995	0.026	-0.258	0.007	-0.001	-0.046	0.039	-0.010	0.032	0.043	0.087	-0.022
-0.118	1.045	-0.038	-0.093	0.995	0.021	-0.240	-0.102	-0.016	0.015	0.062	0.007	0.030	0.066	0.099	-0.028
-0.214	1.038	-0.053	-0.094	0.995	0.014	-0.325	-0.234	0.041	-0.080	0.054	-0.001	0.066	0.058	0.082	-0.034
-0.153	1.010	-0.045	-0.094	0.996	0.007	-0.339	0.078	-0.002	-0.018	0.027	0.014	0.005	0.030	0.090	-0.027
-0.183	1.003	-0.045	-0.095	0.996	0.000	-0.332	0.105	0.013	-0.048	0.019	0.020	0.035	0.022	0.089	-0.044
-0.122	0.976	-0.034	-0.095	0.995	-0.006	-0.291	-0.286	0.033	0.014	-0.008	0.039	0.027	0.006	0.101	-0.032
-0.203	0.968	-0.038	-0.096	0.995	-0.013	-0.361	-0.105	0.006	-0.067	-0.015	0.042	0.054	0.014	0.097	-0.035
-0.141	0.972	-0.069	-0.096	0.995	-0.021	-0.363	0.047	-0.014	-0.006	-0.011	0.018	0.008	0.010	0.065	-0.034
-0.168	0.999	-0.081	-0.096	0.995	-0.029	-0.396	-0.339	0.034	-0.032	0.016	0.015	0.019	0.016	0.053	-0.040
-0.183	1.026	-0.097	-0.096	0.995	-0.038	-0.407	-0.057	-0.030	-0.048	0.044	0.008	0.034	0.043	0.037	-0.031
-0.160	1.003	-0.081	-0.096	0.994	-0.045	-0.358	-0.198	-0.018	-0.025	0.021	0.031	0.011	0.020	0.052	-0.032
-0.153	0.949	-0.081	-0.095	0.994	-0.054	-0.408	-0.071	-0.017	-0.018	-0.033	0.040	0.003	0.035	0.052	-0.029
-0.145	0.964	-0.108	-0.096	0.993	-0.062	-0.408	-0.046	0.012	-0.010	-0.017	0.021	0.005	0.020	0.025	-0.029
-0.145	0.964	-0.108	-0.095	0.993	-0.069	-0.322	-0.051	-0.030	-0.010	-0.017	0.027	0.005	0.020	0.024	-0.024
-0.176	1.007	-0.120	-0.095	0.993	-0.076	-0.354	-0.108	0.007	-0.041	0.026	0.023	0.026	0.022	0.013	-0.027
-0.137	0.983	-0.120	-0.095	0.992	-0.083	-0.349	-0.056	-0.027	-0.003	0.004	0.030	0.013	0.001	0.013	-0.031
-0.172	0.953	-0.140	-0.094	0.992	-0.089	-0.265	0.017	-0.039	-0.038	-0.027	0.016	0.022	0.032	0.007	-0.035
-0.164	0.945	-0.132	-0.095	0.991	-0.096	-0.371	-0.011	-0.003	-0.030	-0.034	0.031	0.014	0.041	0.001	-0.043
-0.157	0.983	-0.120	-0.093	0.990	-0.102	-0.288	0.136	-0.098	-0.024	0.005	0.049	0.007	0.002	0.013	-0.060
-0.214	0.929	-0.144	-0.093	0.990	-0.106	-0.225	0.074	-0.048	-0.082	-0.049	0.030	0.064	0.056	0.010	-0.056
-0.230	0.922	-0.152	-0.093	0.989	-0.111	-0.252	-0.180	0.033	-0.097	-0.056	0.027	0.080	0.064	0.018	-0.055
-0.145	0.925	-0.152	-0.094	0.989	-0.115	-0.175	0.054	-0.004	-0.012	-0.051	0.031	0.004	0.060	0.018	-0.054
-0.164	0.949	-0.172	-0.093	0.989	-0.117	-0.126	0.198	-0.044	-0.031	-0.028	0.013	0.015	0.037	0.038	-0.054
-0.176	0.953	-0.207	-0.094	0.989	-0.119	-0.065	0.143	-0.023	-0.043	-0.024	-0.021	0.026	0.033	0.073	-0.041
-0.230	0.941	-0.195	-0.094	0.988	-0.119	0.001	0.058	-0.001	-0.096	-0.036	-0.009	0.080	0.044	0.062	-0.035
-0.168	0.949	-0.179	-0.095	0.989	-0.118	0.047	0.178	-0.001	-0.034	-0.028	0.005	0.019	0.036	0.046	-0.018
-0.118	0.902	-0.168	-0.096	0.989	-0.114	0.163	0.304	0.040	0.017	-0.075	0.014	0.031	0.082	0.033	0.008
-0.103	0.906	-0.227	-0.098	0.989	-0.109	0.206	0.406	0.036	0.035	-0.071	-0.050	0.045	0.077	0.091	0.033
-0.083	0.933	-0.309	-0.099	0.990	-0.105	0.220	0.554	0.010	0.055	-0.044	-0.138	0.064	0.050	0.173	0.031
-0.126	0.941	-0.258	-0.099	0.990	-0.098	0.308	0.557	-0.053	0.013	-0.037	-0.093	0.023	0.041	0.121	0.008
-0.183	0.937	-0.148	-0.100	0.991	-0.091	0.341	0.233	-0.031	-0.044	-0.042	0.010	0.035	0.045	0.011	-0.015
-0.218	0.922	-0.053	-0.101	0.991	-0.083	0.351	0.320	0.007	-0.078	-0.058	0.097	0.070	0.060	0.084	-0.053
-0.195	0.933	-0.085	-0.102	0.992	-0.077	0.334	0.049	0.073	-0.052	-0.046	0.058	0.046	0.047	0.054	-0.051
-0.257	0.964	-0.172	-0.104	0.992	-0.070	0.337	0.317	0.056	-0.112	-0.016	-0.036	0.107	0.016	0.033	-0.045
-0.110	0.995	-0.179	-0.108	0.992	-0.064	0.301	0.132	0.145	0.038	0.015	-0.050	0.040	0.016	0.040	-0.010
-0.183	1.022	-0.175	-0.110	0.992	-0.058	0.272	0.150	0.110	-0.032	0.042	-0.051	0.032	0.043	0.036	0.020
-0.107	1.022	-0.207	-0.110	0.992	-0.056	0.141	-0.163	0.008	0.045	0.041	-0.085	0.046	0.043	0.067	0.070
-0.107	0.972	-0.246	-0.108	0.993	-0.056	0.024	0.157	-0.119	0.043	-0.009	-0.125	0.047	0.007	0.105	0.086
-0.010	0.960	-0.223	-0.105	0.993	-0.056	0.043	-0.009	-0.144	0.136	-0.021	-0.101	0.144	0.018	0.081	0.123
-0.037	0.929	-0.219	-0.102	0.993	-0.055	0.074	-0.195	-0.108	0.107	-0.052	-0.098	0.118	0.049	0.076	0.144
0.028	0.929	-0.168	-0.100	0.994	-0.053	0.125	0.069	-0.114	0.170	-0.053	-0.049	0.184	0.048	0.024	0.166
0.028	0.929	-0.168	-0.098	0.994	-0.049	0.228	-0.198	-0.049	0.169	-0.053	-0.053	0.185	0.048	0.023	0.160
0.036	0.883	-0.203	-0.097	0.994	-0.042	0.353	0.117	-0.053	0.175	-0.100	-0.095	0.193	0.093	0.058	0.172
-0.022	0.914	-0.164	-0.097	0.995	-0.035	0.368	0.117	-0.004	0.118	-0.069	-0.063	0.136	0.061	0.017	0.160
0.040	0.922	-0.164	-0.096	0.995	-0.027	0.439	0.052	-0.028	0.179	-0.061	-0.072	0.198	0.053	0.016	0.145
-0.045	0.918	-0.168	-0.097	0.995	-0.017	0.509	-0.126	0.057	0.095	-0.065	-0.085	0.114	0.056	0.018	0.137
-0.064	0.976	-0.160	-0.097	0.995	-0.008	0.526	-0.153	0.040	0.077	-0.007	-0.087	0.096	0.003	0.009	0.124
0.001	1.041	-0.120	-0.098	0.995	0.002	0.477	0.217	0.025	0.142	0.058	-0.057	0.161	0.070	0.032	0.106
-0.083	1.061	-0.097	-0.098	0.995	0.010	0.423	-0.127	0.040	0.059	0.078	-0.041	0.077	0.091	0.058	0.095
-0.057	1.084	-0.101	-0.099	0.995	0.017	0.344	0.198	0.033	0.086	0.101	-0.052	0.104	0.115	0.056	0.075
-0.099	1.076	-0.105	-0.099	0.995	0.024	0.360	0.028	-0.002	0.044	0.094	-0.063	0.062	0.108	0.053	0.051
-0.153	1.068	-0.057	-0.099	0.995	0.028	0.250	0.025	0.033	-0.010	0.086	-0.020	0.008	0.101	0.103	0.050
-0.107	1.053	-0.034	-0.099	0.995	0.033	0.225	0.009	-0.006	0.037	0.071	-0.001	0.055	0.086	0.129	0.027
-0.087	1.038	-0.057	-0.099	0.994	0.037	0.206	0.144	0.009	0.056	0.056	-0.029	0.074	0.071	0.107	0.024
-0.164	1.034	-0.026	-0.101	0.994	0.039	0.118	-0.061	0.060	-0.020	0.052	0.001	0.003	0.068	0.141	0.035
-0.087	1.022	-0.006	-0.101	0.994	0.039	0.042	0.037	0.036	0.058	0.041	0.020	0.075	0.058	0.163	0.018
-0.110	1.034	-0.081	-0.101	0.994	0.041	0.059	0.326	-0.016	0.034	0.052	-0.056	0.052	0.070	0.091	0.011
-0.207	1.022	-0.053	-0.101	0.994	0.040	0.011	-0.219	-0.021	-0.062	0.041	-0.028	0.044	0.060	0.121	0.001
-0.122	1.034	-0.034	-0.100	0.994	0.040	0.002	0.060	-0.021	0.022	0.052	-0.008	0.040	0.072	0.144	-0.009
-0.233	1.026	-0.061	-0.101	0.994	0.039	-0.081	0.068	0.020	-0.088	0.045	-0.034	0.072	0.065	0.119	-0.028
-0.141	1.034	-0.006	-0.103	0.994	0.037	-0.031	-0.301	0.066	0.006	0.053	0.022	0.020	0.073	0.177	-0.018
-0.195	1.014	-0.030	-0.103	0.994	0.035	-0.068	-0.208	-0.009	-0.048	0.033	0.001	0.033	0.055	0.156	-0.040
-0.130	0.999	-0.002	-0.102	0.994	0.032	-0.176	0.152	-0.048	0.016	0.018	0.032	0.033	0.040	0.186	-0.021
-0.241	1.018	-0.034	-0.103	0.994	0.028	-0.203	0.003	0.015	-0.094	0.037	0.004	0.079	0.060	0.156	-0.036
-0.103	1.010	0.006	-0.102	0.994	0.024	-0.159	-0.229	-0.033	0.043	0.029	0.047	0.059	0.053	0.198	-0.037
-0.222	1.007	-0.022	-0.102	0.995	0.021	-0.140	0.089	-0.038	-0.076	0.025	0.022	0.060	0.050	0.173	-0.047
-0.183	1.049	-0.014	-0.103	0.995	0.017	-0.206	-0.087	0.022	-0.037	0.068	0.035	0.021	0.093	0.184	-0.038
-0.183	1.049	-0.014	-0.103	0.995	0.014	-0.143	0.181	0.026	-0.036	0.068	0.037	0.021	0.093	0.186	-0.042
-0.210	0.991	-0.089	-0.105	0.994	0.011	-0.112	-0.270	0.076	-0.061	0.010	-0.035	0.049	0.036	0.114	-0.027
-0.149	1.014	-0.065	-0.106	0.994	0.009	-0.085	-0.169	0.060	0.002	0.034	-0.009	0.012	0.060	0.141	-0.021
-0.137	1.018	-0.014	-0.107	0.994	0.006	-0.124	-0.087	0.041	0.014	0.038	0.045	0.023	0.064	0.195	-0.022
-0.157	0.976	-0.030	-0.108	0.994	0.004	-0.139	0.063	0.028	-0.004	-0.005	0.032	0.003	0.022	0.182	-0.016
-0.214	0.968	-0.081	-0.109	0.994	0.000	-0.152	-0.119	0.032	-0.061	-0.012	-0.015	0.056	0.015	0.133	-0.028
-0.172	1.014	-0.077	-0.109	0.994	-0.005	-0.233	0.032	-0.005	-0.019	0.034	-0.007	0.014	0.062	0.140	-0.033
-0.203	1.007	-0.034	-0.110	0.994	-0.009	-0.221	-0.010	0.015	-0.049	0.026	0.041	0.046	0.056	0.186	-0.048
-0.172	0.999	-0.053	-0.110	0.994	-0.014	-0.232	0.144	0.008	-0.018	0.019	0.026	0.016	0.049	0.169	-0.041
-0.253	0.987	-0.077	-0.111	0.994	-0.020	-0.256	-0.321	0.025	-0.098	0.008	0.008	0.098	0.038	0.149	-0.048
-0.160	0.999	-0.061	-0.111	0.994	-0.025	-0.269	-0.000	-0.014	-0.005	0.019	0.029	0.006	0.050	0.167	-0.042
-0.210	0.995	-0.097	-0.111	0.993	-0.031	-0.294	-0.011	0.011	-0.055	0.016	-0.000	0.056	0.047	0.134	-0.045
-0.199	0.976	-0.132	-0.111	0.993	-0.036	-0.236	-0.053	-0.005	-0.043	-0.003	-0.030	0.045	0.028	0.101	-0.035
-0.191	1.018	-0.097	-0.111	0.993	-0.042	-0.273	-0.010	-0.019	-0.036	0.039	0.011	0.038	0.071	0.139	-0.036
-0.199	0.995	-0.101	-0.111	0.993	-0.047	-0.240	-0.216	-0.014	-0.043	0.017	0.012	0.046	0.048	0.138	-0.027
-0.168	1.010	-0.093	-0.111	0.992	-0.053	-0.268	-0.172	0.004	-0.013	0.032	0.026	0.016	0.064	0.148	-0.025
-0.153	1.014	-0.097	-0.111	0.992	-0.058	-0.263	0.034	0.000	0.003	0.037	0.027	0.001	0.068	0.146	-0.028
-0.164	1.010	-0.101	-0.111	0.992	-0.065	-0.313	0.043	-0.002	-0.008	0.033	0.030	0.012	0.065	0.144	-0.018
-0.210	1.018	-0.132	-0.112	0.991	-0.072	-0.387	-0.053	-0.002	-0.054	0.042	0.006	0.058	0.073	0.115	-0.023
-0.141	1.007	-0.128	-0.111	0.991	-0.081	-0.432	0.168	-0.045	0.014	0.031	0.019	0.011	0.062	0.121	-0.035
-0.191	0.983	-0.120	-0.110	0.990	-0.091	-0.511	-0.126	-0.042	-0.036	0.008	0.037	0.040	0.039	0.131	-0.039
-0.218	0.995	-0.148	-0.110	0.989	-0.100	-0.409	-0.007	-0.047	-0.064	0.021	0.018	0.066	0.051	0.105	-0.038
-0.183	0.983	-0.136	-0.110	0.988	-0.108	-0.428	0.006	-0.007	-0.029	0.010	0.038	0.032	0.039	0.118	-0.051
-0.191	0.995	-0.136	-0.110	0.987	-0.116	-0.421	-0.023	0.022	-0.036	0.023	0.046	0.040	0.051	0.120	-0.049
-0.203	0.995	-0.156	-0.110	0.986	-0.124	-0.375	-0.081	0.000	-0.048	0.024	0.034	0.051	0.051	0.102	-0.040
-0.180	0.968	-0.160	-0.111	0.985	-0.132	-0.407	-0.050	0.013	-0.024	-0.002	0.039	0.029	0.024	0.100	-0.043
-0.153	0.972	-0.136	-0.111	0.984	-0.141	-0.445	0.141	-0.012	0.003	0.003	0.071	0.002	0.029	0.125	-0.041
-0.207	1.003	-0.187	-0.111	0.982	-0.149	-0.448	0.104	-0.016	-0.051	0.035	0.029	0.056	0.060	0.075	-0.030
-0.187	0.991	-0.203	-0.111	0.981	-0.158	-0.397	-0.174	0.024	-0.031	0.025	0.021	0.037	0.048	0.061	-0.037
-0.149	0.972	-0.215	-0.111	0.980	-0.167	-0.467	0.138	-0.036	0.007	0.007	0.019	0.001	0.029	0.050	-0.030
-0.226	0.964	-0.219	-0.111	0.978	-0.176	-0.440	-0.162	-0.009	-0.071	0.001	0.024	0.076	0.022	0.048	-0.034
-0.118	0.964	-0.199	-0.110	0.977	-0.184	-0.437	0.126	-0.047	0.037	0.002	0.052	0.032	0.022	0.069	-0.020
-0.226	0.956	-0.223	-0.110	0.975	-0.193	-0.453	-0.113	0.005	-0.071	-0.004	0.038	0.076	0.014	0.047	-0.037
-0.103	0.972	-0.223	-0.110	0.973	-0.202	-0.457	0.279	-0.054	0.052	0.014	0.046	0.047	0.030	0.048	-0.032
-0.241	0.937	-0.270	-0.111	0.971	-0.210	-0.437	-0.024	0.020	-0.086	-0.019	0.008	0.091	0.004	0.002	-0.041
-0.191	0.953	-0.242	-0.113	0.969	-0.219	-0.447	-0.042	0.069	-0.035	-0.001	0.044	0.042	0.012	0.031	-0.034
-0.183	0.956	-0.278	-0.114	0.967	-0.227	-0.405	-0.040	0.047	-0.026	0.004	0.017	0.034	0.016	0.004	-0.038
-0.195	0.976	-0.270	-0.114	0.965	-0.236	-0.406	-0.166	0.056	-0.037	0.026	0.033	0.046	0.035	0.006	-0.037
-0.133	0.980	-0.286	-0.114	0.963	-0.243	-0.383	0.116	-0.012	0.024	0.031	0.025	0.016	0.039	0.009	-0.029
-0.237	0.960	-0.309	-0.114	0.961	-0.251	-0.402	-0.119	-0.029	-0.080	0.014	0.009	0.088	0.020	0.031	-0.038
-0.153	0.956	-0.302	-0.114	0.959	-0.259	-0.447	0.247	-0.078	0.004	0.012	0.026	0.004	0.016	0.022	-0.028
-0.226	0.953	-0.302	-0.112	0.957	-0.269	-0.450	-0.291	-0.002	-0.070	0.011	0.035	0.077	0.012	0.021	-0.045
-0.130	0.941	-0.290	-0.112	0.954	-0.277	-0.475	0.099	-0.043	0.026	0.002	0.056	0.019	0.001	0.008	-0.036
-0.230	0.922	-0.337	-0.112	0.951	-0.287	-0.500	0.095	-0.026	-0.074	-0.015	0.018	0.082	0.018	0.054	-0.039
-0.180	0.949	-0.341	-0.112	0.948	-0.296	-0.494	0.010	-0.012	-0.024	0.015	0.024	0.032	0.009	0.057	-0.032
-0.164	0.945	-0.341	-0.112	0.946	-0.306	-0.489	0.074	-0.047	-0.009	0.014	0.033	0.017	0.006	0.056	-0.042
-0.176	0.941	-0.325	-0.111	0.942	-0.315	-0.517	0.025	-0.065	-0.021	0.013	0.058	0.028	0.002	0.039	-0.033
-0.187	0.922	-0.349	-0.110	0.939	-0.324	-0.473	0.001	-0.061	-0.034	-0.003	0.044	0.040	0.017	0.062	-0.038
-0.164	0.898	-0.341	-0.109	0.936	-0.334	-0.481	-0.086	-0.039	-0.012	-0.023	0.061	0.017	0.040	0.053	-0.044
-0.195	0.918	-0.373	-0.109	0.933	-0.344	-0.521	-0.096	-0.011	-0.043	-0.000	0.040	0.048	0.021	0.084	-0.033
-0.195	0.941	-0.384	-0.109	0.930	-0.352	-0.469	0.194	-0.080	-0.043	0.026	0.036	0.048	0.003	0.095	-0.043
-0.130	0.922	-0.420	-0.107	0.927	-0.361	-0.443	-0.149	-0.060	0.020	0.010	0.009	0.017	0.016	0.130	-0.039
-0.249	0.922	-0.428	-0.105	0.923	-0.370	-0.485	-0.099	-0.087	-0.101	0.013	0.011	0.103	0.016	0.137	-0.031
-0.130	0.860	-0.373	-0.103	0.920	-0.379	-0.494	0.002	-0.125	0.016	-0.045	0.075	0.016	0.078	0.081	-0.030
-0.130	0.860	-0.373	-0.102	0.916	-0.388	-0.515	0.236	-0.154	0.016	-0.041	0.084	0.016	0.078	0.080	-0.042
-0.180	0.868	-0.432	-0.100	0.912	-0.397	-0.478	0.059	-0.127	-0.036	-0.030	0.034	0.034	0.070	0.138	-0.026
-0.160	0.868	-0.392	-0.098	0.909	-0.406	-0.468	-0.050	-0.089	-0.019	-0.026	0.082	0.015	0.070	0.099	-0.035
-0.137	0.868	-0.424	-0.097	0.906	-0.412	-0.398	0.190	-0.146	0.004	-0.023	0.057	0.007	0.069	0.130	-0.048
-0.191	0.871	-0.459	-0.097	0.903	-0.419	-0.395	0.134	-0.104	-0.051	-0.016	0.029	0.047	0.066	0.165	-0.046
-0.195	0.898	-0.412	-0.095	0.900	-0.426	-0.339	-0.092	-0.086	-0.057	0.013	0.082	0.050	0.039	0.117	-0.048
-0.137	0.875	-0.400	-0.094	0.898	-0.431	-0.302	0.166	-0.143	0.000	-0.007	0.099	0.008	0.062	0.105	-0.060
-0.168	0.856	-0.416	-0.094	0.896	-0.435	-0.235	0.196	-0.109	-0.031	-0.025	0.087	0.023	0.081	0.121	-0.055
-0.199	0.883	-0.451	-0.094	0.894	-0.439	-0.237	0.056	-0.051	-0.061	0.004	0.056	0.054	0.054	0.156	-0.047
-0.137	0.883	-0.428	-0.093	0.892	-0.441	-0.165	0.109	-0.067	0.000	0.006	0.082	0.008	0.054	0.131	-0.047
-0.157	0.868	-0.440	-0.094	0.891	-0.444	-0.145	0.176	-0.063	-0.019	-0.009	0.073	0.012	0.069	0.142	-0.049
-0.153	0.864	-0.455	-0.095	0.890	-0.446	-0.124	0.226	-0.070	-0.014	-0.012	0.059	0.008	0.073	0.156	-0.041
-0.195	0.833	-0.463	-0.095	0.889	-0.447	-0.091	0.122	-0.056	-0.056	-0.042	0.053	0.051	0.104	0.163	-0.044
-0.157	0.852	-0.459	-0.096	0.888	-0.449	-0.109	0.061	-0.022	-0.017	-0.021	0.058	0.012	0.085	0.159	-0.045
-0.168	0.837	-0.459	-0.098	0.887	-0.451	-0.141	0.288	-0.039	-0.026	-0.035	0.060	0.024	0.100	0.159	-0.047
-0.172	0.837	-0.475	-0.098	0.886	-0.452	-0.084	0.080	-0.071	-0.030	-0.035	0.046	0.027	0.100	0.175	-0.040
-0.168	0.825	-0.471	-0.097	0.885	-0.454	-0.109	0.059	-0.050	-0.026	-0.045	0.052	0.022	0.111	0.172	-0.038
-0.160	0.837	-0.467	-0.097	0.885	-0.455	-0.055	0.162	-0.107	-0.019	-0.033	0.057	0.014	0.100	0.168	-0.036
-0.153	0.852	-0.479	-0.098	0.885	-0.456	-0.075	0.173	-0.080	-0.011	-0.017	0.046	0.006	0.085	0.179	-0.039
-0.145	0.856	-0.436	-0.095	0.884	-0.457	-0.054	-0.093	-0.088	-0.006	-0.013	0.091	0.003	0.082	0.136	-0.040
-0.180	0.856	-0.471	-0.096	0.884	-0.458	-0.074	0.243	-0.101	-0.039	-0.013	0.056	0.031	0.082	0.171	-0.046
-0.172	0.868	-0.475	-0.096	0.883	-0.459	-0.044	0.100	-0.093	-0.032	-0.001	0.053	0.023	0.071	0.175	-0.048
-0.195	0.825	-0.483	-0.096	0.882	-0.460	-0.112	0.205	-0.096	-0.055	-0.042	0.047	0.046	0.114	0.182	-0.052
-0.153	0.856	-0.455	-0.094	0.882	-0.462	-0.077	0.043	-0.139	-0.014	-0.011	0.075	0.003	0.083	0.155	-0.058
-0.168	0.848	-0.451	-0.095	0.882	-0.462	-0.068	0.344	-0.120	-0.028	-0.018	0.080	0.018	0.092	0.151	-0.066
-0.210	0.837	-0.475	-0.094	0.881	-0.463	-0.065	0.088	-0.123	-0.072	-0.029	0.057	0.061	0.103	0.174	-0.061
-0.210	0.837	-0.475	-0.095	0.881	-0.464	-0.078	0.280	-0.148	-0.071	-0.029	0.058	0.061	0.103	0.173	-0.063
-0.157	0.813	-0.447	-0.094	0.880	-0.465	-0.039	0.094	-0.078	-0.018	-0.052	0.086	0.007	0.126	0.145	-0.058
-0.172	0.840	-0.487	-0.095	0.881	-0.464	0.036	0.301	-0.119	-0.032	-0.025	0.046	0.023	0.097	0.184	-0.051
-0.153	0.852	-0.479	-0.096	0.881	-0.463	0.034	0.125	-0.064	-0.013	-0.014	0.053	0.004	0.085	0.176	-0.044
-0.180	0.868	-0.495	-0.095	0.882	-0.461	0.088	0.112	-0.083	-0.040	0.001	0.035	0.031	0.069	0.191	-0.044
-0.191	0.856	-0.507	-0.096	0.884	-0.458	0.167	0.199	-0.084	-0.051	-0.012	0.020	0.043	0.080	0.202	-0.053
-0.176	0.860	-0.487	-0.098	0.885	-0.454	0.175	0.329	-0.064	-0.033	-0.010	0.036	0.028	0.076	0.182	-0.056
-0.241	0.813	-0.518	-0.099	0.887	-0.451	0.209	0.115	-0.038	-0.098	-0.058	0.001	0.094	0.122	0.213	-0.049
-0.199	0.837	-0.530	-0.099	0.888	-0.448	0.131	0.223	-0.106	-0.055	-0.036	-0.013	0.052	0.099	0.224	-0.039
-0.160	0.840	-0.530	-0.100	0.889	-0.446	0.099	0.255	-0.115	-0.016	-0.033	-0.015	0.014	0.095	0.224	-0.015
-0.168	0.806	-0.566	-0.100	0.891	-0.443	0.148	0.238	-0.097	-0.023	-0.069	-0.053	0.022	0.130	0.260	0.007
-0.099	0.798	-0.597	-0.103	0.893	-0.439	0.208	0.621	-0.156	0.049	-0.079	-0.089	0.047	0.138	0.291	0.004
-0.168	0.864	-0.617	-0.104	0.894	-0.436	0.162	0.448	-0.150	-0.019	-0.015	-0.112	0.023	0.072	0.311	-0.015
-0.241	0.929	-0.566	-0.104	0.896	-0.432	0.176	0.325	-0.207	-0.093	0.049	-0.065	0.096	0.006	0.259	-0.034
-0.237	0.914	-0.436	-0.102	0.898	-0.428	0.204	0.186	-0.205	-0.090	0.032	0.061	0.092	0.022	0.129	-0.066
-0.210	0.891	-0.380	-0.102	0.899	-0.425	0.130	0.243	-0.172	-0.064	0.007	0.114	0.065	0.045	0.074	-0.072
-0.226	0.875	-0.451	-0.100	0.901	-0.423	0.129	0.007	-0.091	-0.081	-0.010	0.040	0.081	0.061	0.145	-0.060
-0.153	0.879	-0.487	-0.101	0.902	-0.421	0.114	0.180	-0.037	-0.007	-0.007	0.003	0.008	0.057	0.180	-0.039
-0.153	0.887	-0.491	-0.102	0.903	-0.417	0.175	0.144	-0.040	-0.006	-0.000	-0.005	0.008	0.049	0.184	-0.015
-0.157	0.910	-0.514	-0.103	0.905	-0.414	0.194	0.116	-0.025	-0.009	0.021	-0.032	0.012	0.026	0.208	0.016
-0.137	0.879	-0.510	-0.103	0.906	-0.411	0.149	0.002	-0.014	0.010	-0.011	-0.030	0.007	0.057	0.205	0.040
-0.095	0.871	-0.546	-0.100	0.906	-0.410	0.099	-0.132	-0.067	0.050	-0.019	-0.067	0.050	0.064	0.241	0.070
-0.057	0.852	-0.585	-0.098	0.907	-0.409	0.107	-0.099	-0.070	0.086	-0.039	-0.107	0.088	0.084	0.281	0.094
-0.022	0.879	-0.581	-0.095	0.908	-0.407	0.126	-0.096	-0.100	0.118	-0.013	-0.105	0.123	0.057	0.277	0.121
-0.026	0.887	-0.530	-0.095	0.909	-0.405	0.136	0.206	-0.114	0.114	-0.007	-0.056	0.119	0.049	0.226	0.132
0.017	0.875	-0.510	-0.090	0.911	-0.403	0.137	-0.358	-0.084	0.151	-0.019	-0.038	0.161	0.061	0.207	0.138
-0.030	0.852	-0.558	-0.089	0.911	-0.402	0.077	0.177	-0.118	0.104	-0.043	-0.087	0.115	0.084	0.255	0.138
-0.014	0.810	-0.574	-0.087	0.913	-0.399	0.211	0.059	-0.100	0.118	-0.087	-0.106	0.130	0.127	0.271	0.147
-0.014	0.810	-0.574	-0.085	0.916	-0.393	0.340	-0.132	-0.082	0.115	-0.090	-0.111	0.130	0.127	0.271	0.129
0.032	0.918	-0.526	-0.084	0.918	-0.387	0.341	0.151	-0.094	0.161	0.016	-0.070	0.176	0.019	0.225	0.119
-0.080	0.902	-0.499	-0.082	0.922	-0.379	0.435	0.036	-0.105	0.048	-0.003	-0.050	0.065	0.034	0.198	0.104
-0.064	0.914	-0.499	-0.081	0.925	-0.371	0.438	0.070	-0.101	0.062	0.005	-0.058	0.080	0.023	0.198	0.083
-0.057	0.914	-0.455	-0.080	0.928	-0.363	0.439	0.213	-0.103	0.069	0.002	-0.023	0.088	0.023	0.156	0.053
-0.099	0.933	-0.467	-0.079	0.931	-0.356	0.406	-0.042	-0.035	0.026	0.019	-0.041	0.046	0.003	0.168	0.049
-0.118	0.918	-0.459	-0.078	0.934	-0.350	0.366	-0.049	-0.057	0.005	0.000	-0.040	0.026	0.019	0.160	0.046
-0.080	0.953	-0.424	-0.076	0.937	-0.342	0.429	-0.144	-0.041	0.042	0.032	-0.012	0.065	0.016	0.125	0.028
-0.057	0.949	-0.404	-0.076	0.940	-0.334	0.437	0.158	-0.087	0.064	0.025	-0.001	0.088	0.012	0.106	0.010
-0.157	0.929	-0.443	-0.077	0.942	-0.325	0.426	0.389	-0.087	-0.034	0.003	-0.048	0.012	0.007	0.146	0.008
-0.191	0.902	-0.420	-0.075	0.945	-0.317	0.491	-0.282	-0.017	-0.071	-0.027	-0.033	0.047	0.034	0.122	0.000
-0.110	0.925	-0.373	-0.076	0.948	-0.308	0.485	0.157	-0.005	0.011	-0.007	0.005	0.034	0.011	0.076	-0.028
-0.118	0.918	-0.369	-0.076	0.951	-0.299	0.441	0.119	-0.024	0.004	-0.017	0.001	0.027	0.019	0.072	-0.025
-0.203	0.929	-0.337	-0.076	0.953	-0.292	0.376	0.172	-0.069	-0.081	-0.008	0.025	0.058	0.007	0.041	-0.029
-0.107	0.995	-0.321	-0.076	0.955	-0.286	0.313	0.165	-0.070	0.015	0.056	0.035	0.038	0.058	0.026	-0.034
-0.199	1.034	-0.341	-0.076	0.957	-0.281	0.231	0.221	-0.095	-0.078	0.093	0.011	0.054	0.097	0.047	-0.027
-0.137	1.034	-0.341	-0.074	0.958	-0.277	0.255	-0.112	-0.058	-0.018	0.092	0.006	0.007	0.097	0.047	-0.014
-0.072	0.976	-0.333	-0.074	0.960	-0.271	0.269	0.132	-0.036	0.047	0.032	0.009	0.072	0.038	0.040	-0.022
-0.130	0.941	-0.313	-0.074	0.961	-0.268	0.189	0.015	-0.028	-0.011	-0.004	0.025	0.015	0.003	0.020	-0.016
-0.149	0.976	-0.302	-0.074	0.962	-0.264	0.204	0.120	-0.056	-0.030	0.030	0.033	0.004	0.038	0.009	-0.015
-0.153	0.983	-0.302	-0.073	0.962	-0.262	0.120	-0.024	-0.029	-0.035	0.037	0.031	0.008	0.046	0.010	-0.034
-0.122	1.010	-0.298	-0.072	0.963	-0.261	0.060	-0.002	-0.081	-0.006	0.064	0.034	0.023	0.073	0.007	-0.038
-0.153	0.953	-0.286	-0.070	0.963	-0.261	-0.009	0.091	-0.143	-0.039	0.006	0.046	0.009	0.015	0.005	-0.045
-0.141	0.956	-0.294	-0.068	0.963	-0.262	-0.051	0.007	-0.094	-0.029	0.010	0.039	0.004	0.019	0.004	-0.045
-0.176	0.918	-0.290	-0.067	0.963	-0.262	-0.014	-0.052	-0.073	-0.065	-0.029	0.044	0.031	0.020	0.000	-0.051
-0.141	0.945	-0.294	-0.065	0.963	-0.263	-0.017	-0.226	-0.065	-0.032	-0.002	0.040	0.004	0.007	0.005	-0.044
-0.141	0.945	-0.294	-0.063	0.963	-0.263	-0.017	-0.009	-0.103	-0.034	-0.002	0.041	0.004	0.007	0.006	-0.044
-0.114	0.976	-0.306	-0.061	0.962	-0.265	-0.077	0.027	-0.120	-0.009	0.029	0.031	0.031	0.038	0.018	-0.035
-0.133	0.972	-0.309	-0.060	0.962	-0.267	-0.082	-0.004	-0.077	-0.030	0.026	0.029	0.012	0.034	0.023	-0.043
-0.126	0.983	-0.317	-0.058	0.962	-0.266	0.023	0.019	-0.116	-0.024	0.037	0.020	0.019	0.045	0.031	-0.033
-0.180	0.976	-0.306	-0.054	0.962	-0.268	-0.069	-0.353	-0.106	-0.082	0.030	0.034	0.034	0.038	0.020	-0.038
-0.068	0.991	-0.286	-0.053	0.961	-0.272	-0.210	0.074	-0.087	0.029	0.046	0.058	0.077	0.053	0.001	-0.041
-0.141	0.953	-0.337	-0.051	0.960	-0.276	-0.174	-0.091	-0.089	-0.046	0.008	0.010	0.005	0.015	0.053	-0.038
-0.145	0.929	-0.337	-0.051	0.959	-0.280	-0.228	-0.054	-0.035	-0.051	-0.014	0.015	0.001	0.008	0.053	-0.031
-0.080	0.937	-0.282	-0.050	0.958	-0.283	-0.165	0.114	-0.058	0.014	-0.005	0.073	0.066	0.001	0.001	-0.039
-0.130	0.953	-0.294	-0.050	0.957	-0.287	-0.184	-0.005	-0.005	-0.035	0.012	0.064	0.017	0.015	0.011	-0.035
-0.110	0.941	-0.302	-0.051	0.956	-0.289	-0.121	0.158	-0.020	-0.015	0.001	0.058	0.036	0.004	0.020	-0.034
-0.103	0.945	-0.302	-0.050	0.956	-0.289	0.003	-0.145	-0.015	-0.008	0.004	0.058	0.044	0.008	0.020	-0.045
-0.118	0.941	-0.286	-0.051	0.956	-0.289	-0.022	0.187	-0.008	-0.022	0.001	0.074	0.028	0.004	0.005	-0.040
-0.145	0.918	-0.302	-0.052	0.956	-0.289	0.044	-0.041	0.049	-0.048	-0.023	0.058	0.001	0.019	0.021	-0.038
-0.110	0.933	-0.298	-0.053	0.956	-0.287	0.082	0.046	0.005	-0.012	-0.008	0.060	0.036	0.003	0.017	-0.039
-0.107	0.937	-0.313	-0.053	0.957	-0.286	0.079	0.060	-0.013	-0.008	-0.005	0.043	0.040	0.000	0.033	-0.034
-0.110	0.925	-0.290	-0.054	0.958	-0.283	0.136	0.025	0.032	-0.011	-0.017	0.064	0.037	0.011	0.011	-0.028
-0.103	0.925	-0.294	-0.055	0.958	-0.280	0.149	-0.006	0.050	-0.002	-0.018	0.057	0.045	0.011	0.016	-0.032
-0.118	0.898	-0.290	-0.057	0.959	-0.276	0.214	0.105	0.044	-0.016	-0.046	0.056	0.029	0.038	0.013	-0.034
-0.145	0.914	-0.302	-0.058	0.961	-0.272	0.232	0.166	0.032	-0.040	-0.032	0.040	0.003	0.023	0.026	-0.032
-0.141	0.902	-0.337	-0.060	0.962	-0.266	0.303	-0.026	0.086	-0.035	-0.045	-0.001	0.007	0.036	0.062	-0.040
-0.126	0.895	-0.306	-0.062	0.964	-0.260	0.303	0.021	0.091	-0.017	-0.054	0.025	0.022	0.044	0.031	-0.041
-0.160	0.902	-0.278	-0.064	0.965	-0.254	0.347	0.078	0.069	-0.050	-0.048	0.046	0.012	0.036	0.004	-0.038
-0.141	0.910	-0.282	-0.066	0.967	-0.247	0.352	-0.047	0.112	-0.028	-0.041	0.035	0.008	0.029	0.009	-0.038
-0.141	0.945	-0.270	-0.068	0.969	-0.239	0.431	0.098	0.069	-0.026	-0.009	0.038	0.007	0.006	0.002	-0.040
-0.141	0.949	-0.278	-0.070	0.971	-0.230	0.466	0.024	0.086	-0.024	-0.007	0.022	0.007	0.009	0.006	-0.040
-0.157	0.918	-0.282	-0.073	0.973	-0.220	0.500	0.252	0.050	-0.037	-0.040	0.008	0.009	0.022	0.011	-0.027
-0.187	0.925	-0.282	-0.076	0.975	-0.209	0.537	0.168	0.097	-0.065	-0.034	-0.003	0.040	0.014	0.012	-0.024
-0.103	0.937	-0.290	-0.078	0.977	-0.199	0.513	0.295	0.054	0.022	-0.024	-0.021	0.044	0.003	0.021	-0.008
-0.176	0.918	-0.325	-0.080	0.978	-0.191	0.469	0.007	0.066	-0.049	-0.045	-0.065	0.029	0.023	0.057	0.008
-0.099	0.887	-0.329	-0.080	0.980	-0.181	0.510	0.310	-0.021	0.029	-0.078	-0.079	0.047	0.054	0.062	0.026
-0.126	0.887	-0.349	-0.082	0.982	-0.170	0.554	0.391	0.026	0.004	-0.080	-0.110	0.020	0.055	0.082	0.013
-0.130	0.941	-0.313	-0.086	0.984	-0.157	0.605	0.478	0.086	0.003	-0.027	-0.086	0.016	0.002	0.048	-0.004
-0.199	0.995	-0.274	-0.089	0.986	-0.142	0.763	0.332	0.101	-0.062	0.025	-0.062	0.054	0.052	0.010	-0.031
-0.257	0.995	-0.191	-0.092	0.988	-0.126	0.840	0.087	0.089	-0.118	0.023	0.004	0.112	0.051	0.072	-0.052
-0.214	1.003	-0.132	-0.094	0.989	-0.111	0.751	0.132	0.082	-0.073	0.029	0.048	0.070	0.058	0.129	-0.057
-0.214	0.972	-0.168	-0.097	0.991	-0.098	0.651	0.104	0.106	-0.071	-0.003	-0.000	0.070	0.026	0.093	-0.043
-0.157	1.010	-0.207	-0.099	0.991	-0.088	0.509	0.150	0.118	-0.010	0.035	-0.050	0.012	0.063	0.052	-0.015
-0.145	1.030	-0.239	-0.102	0.992	-0.079	0.461	0.107	0.140	0.005	0.054	-0.090	0.000	0.082	0.019	0.009
-0.153	1.018	-0.239	-0.104	0.992	-0.071	0.401	-0.020	0.088	-0.001	0.042	-0.098	0.008	0.069	0.018	0.045
-0.141	1.018	-0.207	-0.105	0.992	-0.067	0.283	-0.291	0.037	0.011	0.042	-0.071	0.004	0.069	0.048	0.064
-0.053	0.995	-0.215	-0.104	0.993	-0.063	0.206	-0.006	-0.019	0.099	0.018	-0.082	0.093	0.045	0.039	0.081
-0.076	0.983	-0.223	-0.104	0.993	-0.060	0.215	-0.089	0.004	0.076	0.007	-0.094	0.070	0.032	0.029	0.100
-0.057	0.995	-0.223	-0.104	0.993	-0.058	0.109	-0.252	0.030	0.095	0.018	-0.095	0.089	0.043	0.028	0.128
-0.037	1.010	-0.187	-0.105	0.993	-0.057	0.090	-0.175	0.045	0.115	0.034	-0.060	0.109	0.058	0.062	0.128
0.013	0.995	-0.203	-0.104	0.993	-0.055	0.146	-0.187	0.009	0.164	0.018	-0.078	0.159	0.042	0.045	0.142
-0.064	0.972	-0.231	-0.103	0.993	-0.054	0.143	-0.242	-0.026	0.087	-0.005	-0.108	0.082	0.018	0.016	0.148
0.001	0.949	-0.219	-0.102	0.994	-0.049	0.267	-0.147	-0.064	0.150	-0.029	-0.100	0.148	0.006	0.027	0.155
-0.030	0.871	-0.235	-0.100	0.994	-0.044	0.321	-0.178	-0.049	0.118	-0.106	-0.122	0.117	0.084	0.010	0.142
-0.010	0.898	-0.203	-0.100	0.994	-0.035	0.449	-0.085	-0.026	0.137	-0.080	-0.098	0.137	0.058	0.040	0.146
-0.045	0.937	-0.156	-0.099	0.995	-0.026	0.495	-0.220	-0.002	0.102	-0.041	-0.060	0.102	0.020	0.086	0.139
-0.030	0.983	-0.172	-0.099	0.995	-0.017	0.481	0.024	-0.003	0.117	0.005	-0.085	0.118	0.026	0.069	0.135
-0.010	1.007	-0.116	-0.099	0.995	-0.008	0.518	-0.243	0.020	0.136	0.028	-0.039	0.137	0.048	0.122	0.130
-0.026	0.999	-0.120	-0.098	0.995	0.002	0.516	-0.034	-0.026	0.120	0.020	-0.053	0.122	0.040	0.117	0.111
-0.026	0.999	-0.120	-0.099	0.995	0.011	0.460	-0.035	0.036	0.121	0.020	-0.062	0.122	0.040	0.116	0.105
-0.137	1.022	-0.085	-0.099	0.995	0.020	0.474	-0.183	0.022	0.010	0.044	-0.035	0.010	0.062	0.150	0.083
-0.037	1.038	-0.057	-0.099	0.995	0.028	0.407	0.115	0.008	0.110	0.059	-0.016	0.110	0.077	0.176	0.072
-0.122	1.041	-0.049	-0.100	0.994	0.035	0.382	0.008	0.016	0.025	0.064	-0.015	0.026	0.080	0.182	0.039
-0.072	1.057	-0.045	-0.098	0.994	0.043	0.372	0.371	-0.054	0.074	0.079	-0.019	0.076	0.095	0.184	0.034
-0.203	1.038	-0.077	-0.098	0.994	0.050	0.377	-0.005	-0.022	-0.057	0.060	-0.058	0.055	0.076	0.152	-0.003
-0.164	1.030	-0.042	-0.097	0.994	0.059	0.422	0.246	-0.035	-0.019	0.053	-0.031	0.017	0.068	0.187	-0.006
-0.237	1.026	-0.030	-0.098	0.993	0.066	0.388	-0.154	0.006	-0.092	0.050	-0.026	0.090	0.063	0.198	-0.017
-0.133	1.018	0.006	-0.098	0.993	0.072	0.312	0.126	-0.020	0.012	0.043	0.003	0.014	0.055	0.233	-0.016
-0.130	1.030	-0.010	-0.097	0.992	0.079	0.341	0.105	-0.041	0.015	0.055	-0.019	0.017	0.067	0.216	-0.021
-0.176	1.014	0.002	-0.096	0.992	0.083	0.238	0.088	-0.059	-0.032	0.040	-0.012	0.029	0.051	0.227	-0.009
-0.183	0.995	0.006	-0.095	0.992	0.086	0.157	-0.019	-0.037	-0.041	0.021	-0.011	0.036	0.032	0.230	-0.027
-0.145	1.038	0.053	-0.095	0.992	0.087	0.065	0.013	-0.022	-0.002	0.063	0.035	0.002	0.074	0.277	-0.028
-0.214	1.003	0.065	-0.095	0.992	0.088	0.066	-0.097	-0.012	-0.071	0.029	0.046	0.066	0.039	0.288	-0.028
-0.114	1.018	0.061	-0.095	0.992	0.089	0.035	0.052	-0.018	0.028	0.044	0.041	0.034	0.054	0.283	-0.025
-0.172	1.018	0.014	-0.094	0.992	0.087	-0.085	-0.092	-0.043	-0.030	0.044	-0.004	0.022	0.054	0.234	-0.028
-0.153	1.003	0.033	-0.093	0.992	0.086	-0.024	-0.064	-0.100	-0.012	0.028	0.017	0.002	0.038	0.253	-0.023
-0.164	1.003	0.029	-0.092	0.992	0.085	-0.029	-0.100	-0.042	-0.024	0.028	0.014	0.013	0.038	0.249	-0.029
-0.195	1.010	0.033	-0.091	0.992	0.086	0.017	0.048	-0.049	-0.056	0.036	0.018	0.043	0.045	0.252	-0.041
-0.157	1.030	0.018	-0.091	0.992	0.086	0.035	-0.015	-0.012	-0.017	0.055	0.002	0.004	0.064	0.235	-0.045
-0.226	1.018	0.037	-0.093	0.992	0.086	0.013	-0.128	0.040	-0.085	0.044	0.021	0.072	0.052	0.253	-0.054
-0.176	1.014	0.037	-0.094	0.992	0.086	-0.016	0.036	0.070	-0.033	0.040	0.022	0.021	0.048	0.253	-0.051
-0.218	0.991	0.033	-0.096	0.992	0.083	-0.125	0.006	0.060	-0.074	0.017	0.020	0.063	0.025	0.248	-0.060
-0.180	1.010	0.037	-0.097	0.992	0.080	-0.125	-0.121	0.030	-0.035	0.036	0.027	0.024	0.045	0.252	-0.051
-0.210	0.991	0.002	-0.097	0.992	0.076	-0.186	-0.201	-0.020	-0.065	0.017	-0.004	0.054	0.026	0.216	-0.052
-0.203	1.003	-0.034	-0.097	0.993	0.070	-0.249	-0.078	-0.021	-0.057	0.028	-0.034	0.046	0.038	0.180	-0.039
-0.203	1.003	-0.034	-0.097	0.993	0.064	-0.268	-0.187	-0.025	-0.057	0.027	-0.028	0.045	0.038	0.180	-0.037
-0.164	1.014	-0.030	-0.097	0.993	0.059	-0.245	-0.068	-0.008	-0.019	0.039	-0.018	0.006	0.050	0.183	-0.029
-0.172	1.026	-0.002	-0.099	0.994	0.052	-0.322	-0.083	0.049	-0.025	0.050	0.016	0.014	0.062	0.211	-0.027
-0.164	1.018	-0.010	-0.100	0.994	0.046	-0.308	-0.076	0.057	-0.016	0.042	0.015	0.006	0.054	0.203	-0.022
-0.180	1.007	-0.022	-0.101	0.994	0.040	-0.263	-0.300	0.047	-0.031	0.030	0.009	0.021	0.043	0.191	-0.030
-0.157	0.995	-0.002	-0.103	0.994	0.034	-0.281	0.080	0.062	-0.006	0.018	0.035	0.002	0.032	0.211	-0.030
-0.203	1.014	-0.022	-0.105	0.994	0.029	-0.228	-0.341	0.071	-0.051	0.038	0.020	0.043	0.052	0.192	-0.034
-0.176	1.014	-0.034	-0.106	0.994	0.022	-0.320	-0.084	0.069	-0.022	0.038	0.016	0.016	0.052	0.180	-0.037
-0.187	1.007	-0.014	-0.107	0.994	0.016	-0.293	-0.064	0.042	-0.033	0.030	0.041	0.028	0.045	0.200	-0.038
-0.187	0.987	-0.022	-0.108	0.994	0.010	-0.304	-0.118	0.031	-0.032	0.011	0.040	0.028	0.026	0.193	-0.035
-0.176	1.038	-0.049	-0.110	0.994	0.002	-0.402	0.046	0.056	-0.019	0.061	0.021	0.016	0.077	0.166	-0.036
-0.195	1.010	-0.065	-0.112	0.994	-0.006	-0.338	-0.196	0.117	-0.036	0.034	0.012	0.034	0.051	0.150	-0.040
-0.191	1.014	-0.065	-0.115	0.993	-0.013	-0.344	-0.269	0.123	-0.029	0.038	0.020	0.030	0.055	0.151	-0.028
-0.226	0.983	-0.073	-0.117	0.993	-0.020	-0.300	-0.175	0.098	-0.062	0.008	0.019	0.064	0.025	0.143	-0.030
-0.137	0.987	-0.069	-0.119	0.993	-0.026	-0.286	-0.336	0.109	0.029	0.012	0.029	0.024	0.029	0.148	-0.022
-0.183	0.995	-0.045	-0.121	0.992	-0.033	-0.304	-0.154	0.104	-0.015	0.020	0.060	0.021	0.038	0.173	-0.023
-0.153	0.995	-0.085	-0.124	0.992	-0.040	-0.354	-0.067	0.122	0.018	0.021	0.028	0.010	0.038	0.134	-0.018
-0.222	0.972	-0.132	-0.126	0.991	-0.050	-0.499	-0.095	0.117	-0.049	-0.002	-0.009	0.059	0.016	0.087	-0.027
-0.203	1.003	-0.101	-0.128	0.990	-0.060	-0.456	-0.170	0.108	-0.028	0.030	0.032	0.040	0.047	0.120	-0.027
-0.199	0.983	-0.116	-0.131	0.989	-0.070	-0.499	-0.068	0.110	-0.021	0.012	0.027	0.036	0.028	0.105	-0.036
-0.207	0.980	-0.128	-0.132	0.988	-0.080	-0.462	-0.123	0.087	-0.027	0.009	0.024	0.043	0.024	0.094	-0.032
-0.214	0.941	-0.144	-0.134	0.987	-0.090	-0.444	-0.518	0.090	-0.034	-0.029	0.019	0.050	0.015	0.079	-0.032
-0.191	0.949	-0.124	-0.134	0.986	-0.099	-0.470	0.040	0.024	-0.010	-0.021	0.048	0.026	0.007	0.098	-0.034
-0.214	0.953	-0.168	-0.135	0.985	-0.110	-0.505	-0.282	0.049	-0.032	-0.015	0.016	0.049	0.002	0.055	-0.030
-0.207	0.964	-0.152	-0.136	0.983	-0.122	-0.571	0.015	0.037	-0.024	-0.002	0.043	0.041	0.009	0.071	-0.034
-0.187	0.933	-0.168	-0.137	0.982	-0.132	-0.508	-0.133	0.039	-0.004	-0.032	0.037	0.022	0.021	0.056	-0.034
-0.241	0.949	-0.203	-0.137	0.980	-0.143	-0.470	-0.387	0.067	-0.057	-0.015	0.012	0.075	0.006	0.020	-0.033
-0.199	0.937	-0.179	-0.138	0.979	-0.150	-0.348	-0.030	0.036	-0.014	-0.026	0.043	0.033	0.018	0.044	-0.043
-0.199	0.937	-0.179	-0.139	0.978	-0.156	-0.312	-0.040	0.065	-0.013	-0.024	0.049	0.032	0.017	0.045	-0.044
-0.276	0.895	-0.215	-0.141	0.977	-0.160	-0.210	-0.105	0.062	-0.088	-0.066	0.019	0.109	0.060	0.010	-0.029
-0.203	0.914	-0.207	-0.142	0.976	-0.163	-0.112	0.023	0.062	-0.014	-0.046	0.029	0.036	0.040	0.019	-0.016
-0.160	0.914	-0.219	-0.143	0.976	-0.163	-0.041	0.157	0.044	0.030	-0.046	0.017	0.006	0.040	0.007	0.006
-0.164	0.898	-0.262	-0.145	0.976	-0.162	0.050	0.185	0.055	0.028	-0.061	-0.027	0.001	0.056	0.035	0.018
-0.137	0.875	-0.317	-0.147	0.976	-0.160	0.091	0.349	0.009	0.056	-0.085	-0.084	0.028	0.079	0.090	0.014
-0.249	0.871	-0.306	-0.149	0.976	-0.159	0.049	0.176	0.072	-0.053	-0.089	-0.074	0.084	0.082	0.077	-0.002
-0.237	0.914	-0.211	-0.151	0.976	-0.156	0.146	0.129	0.076	-0.039	-0.046	0.018	0.073	0.039	0.018	-0.017
-0.257	0.898	-0.195	-0.153	0.976	-0.153	0.165	0.033	0.100	-0.056	-0.062	0.031	0.092	0.055	0.034	-0.031
-0.222	0.933	-0.156	-0.156	0.977	-0.148	0.224	0.016	0.121	-0.019	-0.027	0.066	0.058	0.020	0.074	-0.031
-0.187	0.983	-0.195	-0.160	0.977	-0.142	0.283	0.406	0.116	0.020	0.022	0.020	0.023	0.030	0.035	-0.021
-0.245	0.953	-0.231	-0.162	0.977	-0.135	0.313	0.086	0.098	-0.036	-0.009	-0.022	0.081	0.001	0.001	-0.005
-0.199	0.980	-0.203	-0.163	0.978	-0.130	0.237	0.162	0.037	0.012	0.017	0.001	0.035	0.025	0.027	-0.006
-0.210	0.972	-0.250	-0.164	0.978	-0.128	0.108	0.171	0.025	0.001	0.010	-0.049	0.046	0.017	0.021	0.018
-0.310	0.941	-0.341	-0.164	0.978	-0.131	-0.045	-0.320	0.029	-0.098	-0.021	-0.137	0.147	0.014	0.111	0.039
-0.103	0.929	-0.306	-0.162	0.978	-0.132	-0.024	-0.134	-0.072	0.107	-0.033	-0.100	0.061	0.026	0.075	0.055
-0.157	0.879	-0.298	-0.160	0.978	-0.135	-0.064	-0.235	-0.091	0.051	-0.083	-0.089	0.008	0.077	0.067	0.077
-0.118	0.922	-0.250	-0.157	0.978	-0.136	-0.011	-0.230	-0.119	0.087	-0.041	-0.041	0.047	0.035	0.020	0.114
-0.076	0.933	-0.246	-0.154	0.979	-0.134	0.115	0.111	-0.161	0.126	-0.030	-0.039	0.089	0.024	0.016	0.117
-0.068	0.933	-0.254	-0.151	0.980	-0.131	0.147	-0.067	-0.154	0.130	-0.031	-0.049	0.096	0.024	0.024	0.113
-0.049	0.937	-0.246	-0.148	0.980	-0.129	0.132	-0.018	-0.099	0.147	-0.028	-0.043	0.116	0.020	0.017	0.127
-0.164	0.941	-0.290	-0.147	0.981	-0.127	0.152	0.075	-0.061	0.031	-0.025	-0.090	0.001	0.016	0.060	0.127
-0.045	0.980	-0.274	-0.146	0.982	-0.124	0.193	-0.246	-0.034	0.148	0.013	-0.076	0.120	0.022	0.045	0.114
-0.080	0.995	-0.258	-0.146	0.982	-0.121	0.157	-0.011	0.016	0.114	0.028	-0.063	0.086	0.037	0.030	0.102
-0.133	1.007	-0.250	-0.146	0.982	-0.119	0.119	0.108	-0.021	0.060	0.040	-0.058	0.033	0.048	0.022	0.109
-0.099	1.003	-0.207	-0.145	0.982	-0.118	0.076	-0.081	-0.021	0.094	0.036	-0.015	0.067	0.044	0.021	0.088
-0.099	1.003	-0.207	-0.144	0.983	-0.116	0.083	0.126	-0.044	0.093	0.035	-0.017	0.067	0.044	0.021	0.072
-0.137	1.018	-0.211	-0.144	0.983	-0.117	-0.025	0.012	-0.000	0.055	0.051	-0.021	0.028	0.060	0.017	0.073
-0.153	1.038	-0.215	-0.144	0.983	-0.116	0.030	0.112	-0.031	0.039	0.070	-0.025	0.013	0.079	0.014	0.045
-0.099	1.053	-0.175	-0.143	0.983	-0.116	-0.045	0.448	-0.081	0.092	0.085	0.014	0.067	0.095	0.053	0.026
-0.253	1.030	-0.227	-0.142	0.983	-0.118	-0.078	0.063	-0.082	-0.063	0.062	-0.036	0.087	0.072	0.002	0.006
-0.210	1.014	-0.235	-0.139	0.983	-0.119	-0.054	0.193	-0.172	-0.024	0.046	-0.043	0.044	0.057	0.006	-0.002
-0.218	1.030	-0.164	-0.137	0.983	-0.122	-0.180	0.202	-0.124	-0.033	0.062	0.031	0.051	0.072	0.065	-0.031
-0.180	0.999	-0.203	-0.136	0.983	-0.127	-0.286	0.309	-0.132	0.004	0.031	-0.003	0.012	0.041	0.025	-0.025
-0.249	0.968	-0.191	-0.134	0.982	-0.133	-0.289	-0.066	-0.072	-0.067	0.001	0.014	0.081	0.010	0.037	-0.033
-0.180	0.980	-0.156	-0.134	0.981	-0.138	-0.299	0.092	-0.068	0.002	0.013	0.055	0.011	0.022	0.073	-0.034
-0.233	0.972	-0.219	-0.133	0.981	-0.144	-0.300	0.046	-0.053	-0.053	0.006	-0.002	0.064	0.015	0.010	-0.043
-0.218	0.999	-0.195	-0.133	0.980	-0.149	-0.257	0.137	-0.044	-0.037	0.034	0.026	0.048	0.042	0.034	-0.044
-0.222	0.987	-0.215	-0.132	0.979	-0.155	-0.279	0.134	-0.056	-0.041	0.023	0.012	0.051	0.030	0.014	-0.047
-0.245	1.018	-0.207	-0.131	0.978	-0.160	-0.258	-0.100	-0.058	-0.065	0.055	0.025	0.073	0.060	0.023	-0.046
-0.199	1.038	-0.191	-0.129	0.978	-0.166	-0.331	-0.003	-0.108	-0.021	0.075	0.047	0.026	0.079	0.039	-0.047
-0.210	1.018	-0.219	-0.128	0.976	-0.174	-0.409	0.116	-0.109	-0.034	0.057	0.027	0.037	0.060	0.011	-0.053
-0.214	0.980	-0.219	-0.126	0.975	-0.183	-0.447	-0.071	-0.101	-0.039	0.019	0.036	0.040	0.021	0.012	-0.039
-0.245	0.964	-0.242	-0.125	0.973	-0.193	-0.504	0.175	-0.074	-0.070	0.006	0.022	0.070	0.005	0.011	-0.046
-0.145	0.968	-0.203	-0.124	0.972	-0.201	-0.445	0.000	-0.067	0.029	0.011	0.070	0.031	0.010	0.029	-0.044
-0.241	0.925	-0.250	-0.123	0.970	-0.210	-0.425	-0.095	-0.065	-0.069	-0.030	0.031	0.064	0.033	0.018	-0.042
-0.191	0.918	-0.250	-0.122	0.968	-0.218	-0.372	-0.093	-0.042	-0.020	-0.036	0.039	0.013	0.040	0.017	-0.033
-0.195	0.914	-0.254	-0.121	0.967	-0.224	-0.300	-0.095	-0.017	-0.024	-0.038	0.041	0.017	0.044	0.020	-0.038
-0.183	0.929	-0.254	-0.122	0.966	-0.229	-0.288	0.298	-0.056	-0.012	-0.022	0.046	0.005	0.028	0.018	-0.030
-0.187	0.968	-0.286	-0.122	0.964	-0.235	-0.332	-0.074	0.010	-0.015	0.019	0.021	0.008	0.011	0.049	-0.020
-0.195	0.983	-0.278	-0.121	0.963	-0.242	-0.333	-0.196	-0.021	-0.024	0.036	0.036	0.015	0.027	0.039	-0.021
-0.145	0.983	-0.302	-0.120	0.961	-0.249	-0.337	-0.003	-0.032	0.026	0.037	0.019	0.035	0.028	0.062	-0.017
-0.214	0.964	-0.325	-0.119	0.959	-0.257	-0.391	-0.167	-0.017	-0.044	0.020	0.003	0.034	0.009	0.084	-0.015
-0.176	0.937	-0.333	-0.119	0.957	-0.264	-0.362	0.103	-0.021	-0.006	-0.005	0.003	0.004	0.018	0.090	-0.004
-0.176	0.937	-0.333	-0.119	0.955	-0.272	-0.384	-0.089	-0.003	-0.006	-0.003	0.010	0.004	0.017	0.089	-0.011
-0.130	0.914	-0.306	-0.119	0.953	-0.279	-0.401	0.055	-0.008	0.040	-0.024	0.046	0.051	0.040	0.060	-0.004
-0.176	0.941	-0.317	-0.118	0.950	-0.287	-0.408	-0.080	-0.030	-0.007	0.005	0.042	0.005	0.013	0.070	-0.011
-0.168	0.933	-0.341	-0.119	0.948	-0.297	-0.501	0.170	-0.047	0.001	0.001	0.028	0.012	0.020	0.092	-0.014
-0.191	0.949	-0.329	-0.117	0.945	-0.307	-0.515	-0.114	-0.065	-0.024	0.019	0.050	0.011	0.004	0.078	-0.032
-0.183	0.914	-0.365	-0.116	0.941	-0.317	-0.553	0.063	-0.065	-0.017	-0.012	0.025	0.003	0.038	0.111	-0.036
-0.226	0.922	-0.353	-0.116	0.938	-0.328	-0.575	0.021	-0.033	-0.060	-0.001	0.048	0.045	0.030	0.097	-0.041
-0.191	0.929	-0.369	-0.115	0.934	-0.337	-0.493	0.000	-0.061	-0.026	0.010	0.041	0.010	0.021	0.111	-0.035
-0.183	0.918	-0.376	-0.114	0.931	-0.346	-0.443	-0.034	-0.068	-0.020	0.002	0.042	0.002	0.033	0.117	-0.041
-0.160	0.925	-0.388	-0.113	0.929	-0.352	-0.377	0.147	-0.102	0.002	0.012	0.037	0.021	0.024	0.127	-0.036
-0.207	0.887	-0.388	-0.112	0.927	-0.359	-0.333	-0.034	-0.089	-0.045	-0.024	0.043	0.025	0.062	0.125	-0.036
-0.180	0.910	-0.353	-0.112	0.924	-0.365	-0.347	0.151	-0.071	-0.019	0.001	0.085	0.002	0.039	0.087	-0.039
-0.164	0.925	-0.341	-0.111	0.922	-0.371	-0.350	0.043	-0.034	-0.004	0.019	0.103	0.017	0.022	0.073	-0.042
-0.187	0.891	-0.388	-0.111	0.920	-0.376	-0.255	0.045	-0.047	-0.027	-0.014	0.061	0.006	0.056	0.118	-0.038
-0.160	0.910	-0.384	-0.111	0.918	-0.381	-0.282	0.151	-0.075	-0.000	0.008	0.070	0.021	0.037	0.112	-0.040
-0.176	0.871	-0.388	-0.112	0.916	-0.384	-0.198	0.080	0.000	-0.015	-0.030	0.069	0.006	0.075	0.114	-0.042
-0.195	0.852	-0.388	-0.112	0.915	-0.387	-0.151	-0.035	0.000	-0.034	-0.048	0.072	0.014	0.093	0.112	-0.042
-0.199	0.837	-0.416	-0.112	0.915	-0.389	-0.063	-0.105	0.027	-0.038	-0.063	0.046	0.017	0.108	0.138	-0.046
-0.176	0.860	-0.376	-0.113	0.914	-0.389	-0.017	0.149	0.001	-0.014	-0.039	0.086	0.006	0.084	0.097	-0.046
-0.187	0.860	-0.396	-0.114	0.914	-0.389	-0.024	0.015	0.048	-0.024	-0.039	0.067	0.006	0.084	0.115	-0.039
-0.183	0.887	-0.400	-0.115	0.914	-0.389	0.008	0.027	-0.010	-0.020	-0.012	0.063	0.002	0.056	0.117	-0.041
-0.168	0.879	-0.412	-0.115	0.914	-0.389	-0.016	0.157	-0.034	-0.004	-0.020	0.051	0.014	0.063	0.127	-0.038
-0.218	0.844	-0.440	-0.115	0.914	-0.389	0.010	0.045	-0.043	-0.054	-0.055	0.023	0.036	0.097	0.152	-0.040
-0.176	0.844	-0.412	-0.115	0.914	-0.389	0.003	-0.014	-0.017	-0.012	-0.055	0.051	0.006	0.096	0.123	-0.041
-0.207	0.871	-0.416	-0.116	0.914	-0.388	0.061	0.125	-0.003	-0.041	-0.028	0.046	0.024	0.069	0.125	-0.046
-0.199	0.864	-0.416	-0.117	0.915	-0.386	0.107	-0.098	0.058	-0.033	-0.036	0.044	0.017	0.076	0.123	-0.041
-0.199	0.864	-0.416	-0.118	0.916	-0.384	0.129	0.070	-0.010	-0.033	-0.037	0.042	0.017	0.075	0.121	-0.042
-0.199	0.868	-0.436	-0.117	0.917	-0.380	0.186	-0.014	-0.019	-0.033	-0.035	0.019	0.017	0.071	0.139	-0.043
-0.180	0.860	-0.400	-0.118	0.918	-0.378	0.152	0.053	-0.008	-0.013	-0.044	0.052	0.003	0.077	0.102	-0.041
-0.218	0.852	-0.404	-0.119	0.920	-0.373	0.236	0.077	-0.000	-0.051	-0.053	0.043	0.036	0.084	0.104	-0.040
-0.195	0.848	-0.408	-0.119	0.922	-0.367	0.322	0.128	-0.023	-0.027	-0.059	0.033	0.013	0.088	0.106	-0.040
-0.207	0.840	-0.416	-0.122	0.925	-0.360	0.351	0.222	0.012	-0.036	-0.069	0.019	0.024	0.096	0.112	-0.046
-0.210	0.887	-0.432	-0.124	0.927	-0.353	0.371	0.209	0.022	-0.038	-0.026	-0.004	0.028	0.049	0.127	-0.039
-0.257	0.891	-0.467	-0.124	0.930	-0.347	0.351	0.025	0.006	-0.083	-0.024	-0.046	0.074	0.045	0.161	-0.031
-0.210	0.871	-0.440	-0.126	0.932	-0.340	0.366	0.170	0.029	-0.035	-0.046	-0.025	0.028	0.064	0.132	-0.014
-0.195	0.825	-0.455	-0.128	0.934	-0.332	0.410	0.217	0.015	-0.018	-0.095	-0.049	0.013	0.110	0.147	-0.001
-0.168	0.810	-0.507	-0.131	0.937	-0.324	0.438	0.380	0.009	0.012	-0.113	-0.108	0.015	0.126	0.197	0.008
-0.195	0.898	-0.510	-0.134	0.940	-0.313	0.531	0.411	0.023	-0.012	-0.027	-0.123	0.012	0.036	0.200	-0.001
-0.222	0.972	-0.428	-0.136	0.944	-0.301	0.601	0.337	-0.006	-0.036	0.043	-0.052	0.039	0.038	0.116	-0.013
-0.253	0.953	-0.345	-0.138	0.947	-0.291	0.501	0.202	-0.014	-0.066	0.020	0.021	0.070	0.019	0.032	-0.029
-0.230	0.925	-0.294	-0.140	0.949	-0.282	0.451	0.283	-0.001	-0.041	-0.009	0.063	0.048	0.008	0.021	-0.035
-0.214	0.914	-0.321	-0.142	0.951	-0.275	0.359	0.283	0.011	-0.023	-0.023	0.028	0.033	0.020	0.006	-0.028
-0.199	0.953	-0.357	-0.143	0.952	-0.271	0.189	0.196	-0.000	-0.007	0.015	-0.011	0.018	0.019	0.040	-0.002
-0.183	0.960	-0.376	-0.142	0.953	-0.268	0.127	0.045	-0.041	0.008	0.022	-0.033	0.004	0.027	0.059	0.006
-0.141	0.949	-0.388	-0.142	0.953	-0.268	0.018	0.253	-0.084	0.050	0.010	-0.046	0.038	0.016	0.070	0.026
-0.237	0.918	-0.420	-0.143	0.953	-0.268	-0.019	0.063	-0.011	-0.045	-0.021	-0.076	0.059	0.015	0.100	0.036
-0.145	0.906	-0.428	-0.142	0.953	-0.268	0.055	-0.247	0.029	0.046	-0.033	-0.084	0.032	0.027	0.107	0.060
-0.172	0.933	-0.432	-0.141	0.953	-0.267	0.102	-0.129	-0.016	0.018	-0.006	-0.089	0.004	0.000	0.110	0.078
-0.060	0.929	-0.408	-0.138	0.954	-0.266	0.133	-0.335	-0.031	0.127	-0.011	-0.067	0.115	0.004	0.086	0.120
-0.045	0.941	-0.392	-0.136	0.955	-0.263	0.161	0.173	-0.150	0.140	-0.000	-0.054	0.130	0.008	0.069	0.129
0.017	0.929	-0.384	-0.132	0.956	-0.262	0.127	-0.210	-0.104	0.198	-0.013	-0.047	0.191	0.004	0.061	0.146
-0.087	0.871	-0.424	-0.131	0.957	-0.258	0.201	-0.051	-0.082	0.093	-0.072	-0.090	0.087	0.063	0.101	0.150
-0.076	0.829	-0.436	-0.127	0.959	-0.254	0.303	-0.377	-0.052	0.101	-0.116	-0.106	0.098	0.106	0.112	0.150
-0.030	0.883	-0.404	-0.126	0.961	-0.248	0.367	-0.017	-0.068	0.146	-0.064	-0.081	0.144	0.053	0.080	0.132
-0.037	0.910	-0.373	-0.125	0.963	-0.240	0.394	0.076	-0.047	0.137	-0.039	-0.057	0.136	0.026	0.048	0.120
-0.080	0.949	-0.373	-0.124	0.965	-0.233	0.402	0.114	-0.057	0.094	-0.002	-0.064	0.093	0.012	0.048	0.109
-0.137	0.956	-0.369	-0.124	0.966	-0.225	0.434	-0.138	-0.010	0.036	0.003	-0.068	0.035	0.019	0.044	0.098
-0.110	0.960	-0.353	-0.123	0.968	-0.218	0.420	-0.101	0.001	0.062	0.005	-0.060	0.062	0.023	0.027	0.070
-0.068	0.999	-0.306	-0.123	0.970	-0.209	0.412	0.228	-0.040	0.104	0.042	-0.021	0.104	0.062	0.020	0.067
-0.172	0.987	-0.298	-0.122	0.972	-0.201	0.433	-0.109	-0.019	-0.000	0.029	-0.021	0.001	0.050	0.028	0.052
-0.091	1.018	-0.321	-0.123	0.973	-0.194	0.351	0.412	-0.043	0.081	0.058	-0.052	0.079	0.081	0.004	0.028
-0.218	0.991	-0.333	-0.124	0.974	-0.187	0.341	0.131	-0.017	-0.045	0.030	-0.071	0.047	0.053	0.009	0.013
-0.233	1.018	-0.298	-0.122	0.976	-0.182	0.305	-0.238	-0.027	-0.062	0.056	-0.040	0.062	0.080	0.027	0.013
-0.153	1.010	-0.282	-0.122	0.977	-0.177	0.281	-0.045	-0.034	0.018	0.047	-0.030	0.019	0.072	0.042	-0.006
-0.160	0.995	-0.239	-0.121	0.978	-0.171	0.287	0.140	-0.061	0.010	0.030	0.008	0.012	0.056	0.086	-0.001
-0.172	0.976	-0.242	-0.120	0.979	-0.167	0.236	-0.099	-0.033	-0.003	0.010	-0.000	0.001	0.037	0.082	-0.000
-0.168	0.953	-0.262	-0.120	0.979	-0.163	0.200	0.128	-0.029	0.001	-0.013	-0.024	0.006	0.013	0.062	-0.006
-0.222	0.968	-0.258	-0.120	0.980	-0.160	0.183	-0.050	-0.006	-0.053	0.002	-0.023	0.048	0.029	0.066	-0.015
-0.164	0.987	-0.207	-0.121	0.980	-0.159	0.071	0.129	-0.006	0.006	0.021	0.026	0.010	0.048	0.117	-0.011
-0.207	0.995	-0.227	-0.120	0.980	-0.156	0.108	0.105	-0.059	-0.037	0.028	0.004	0.031	0.056	0.097	-0.021
-0.157	0.995	-0.239	-0.120	0.980	-0.157	0.012	-0.159	-0.006	0.012	0.028	-0.007	0.019	0.056	0.085	-0.018
-0.203	1.007	-0.207	-0.118	0.980	-0.158	-0.069	0.156	-0.106	-0.035	0.040	0.025	0.027	0.068	0.117	-0.029
-0.203	0.995	-0.258	-0.118	0.980	-0.161	-0.141	-0.004	-0.045	-0.035	0.028	-0.023	0.026	0.057	0.066	-0.020
-0.222	0.968	-0.215	-0.117	0.979	-0.164	-0.151	-0.137	-0.038	-0.055	0.002	0.024	0.045	0.030	0.110	-0.029
-0.137	0.956	-0.187	-0.117	0.979	-0.168	-0.177	-0.162	0.041	0.030	-0.009	0.055	0.040	0.019	0.138	-0.028
-0.187	0.949	-0.215	-0.117	0.978	-0.170	-0.101	0.042	-0.027	-0.020	-0.017	0.029	0.010	0.011	0.111	-0.041
-0.199	0.976	-0.219	-0.118	0.978	-0.172	-0.088	0.036	0.026	-0.031	0.011	0.027	0.021	0.039	0.107	-0.037
-0.260	0.999	-0.235	-0.118	0.978	-0.175	-0.103	-0.128	0.020	-0.092	0.034	0.014	0.083	0.062	0.092	-0.043
-0.195	1.007	-0.199	-0.118	0.977	-0.176	-0.079	0.008	-0.022	-0.026	0.042	0.050	0.018	0.070	0.128	-0.041
-0.187	1.007	-0.254	-0.117	0.977	-0.180	-0.145	-0.166	-0.019	-0.019	0.043	-0.001	0.010	0.071	0.073	-0.046
-0.187	1.007	-0.254	-0.116	0.976	-0.183	-0.155	0.126	-0.076	-0.020	0.043	0.001	0.010	0.071	0.074	-0.028
-0.230	0.964	-0.235	-0.116	0.976	-0.187	-0.179	-0.199	-0.012	-0.063	0.002	0.025	0.053	0.029	0.094	-0.030
-0.149	0.937	-0.223	-0.116	0.975	-0.190	-0.200	0.063	-0.005	0.018	-0.025	0.041	0.028	0.002	0.107	-0.030
-0.218	0.983	-0.258	-0.116	0.974	-0.194	-0.144	-0.142	0.030	-0.050	0.023	0.008	0.041	0.048	0.072	-0.038
-0.183	1.010	-0.254	-0.117	0.973	-0.197	-0.152	0.058	0.020	-0.015	0.050	0.015	0.007	0.076	0.076	-0.031
-0.233	1.003	-0.278	-0.118	0.973	-0.199	-0.124	0.005	0.008	-0.064	0.043	-0.006	0.057	0.068	0.053	-0.031
-0.207	0.976	-0.278	-0.118	0.972	-0.204	-0.195	-0.056	0.016	-0.037	0.017	-0.002	0.030	0.041	0.054	-0.026
-0.149	0.980	-0.235	-0.118	0.971	-0.207	-0.203	0.017	0.009	0.021	0.022	0.046	0.027	0.046	0.098	-0.019
-0.199	0.972	-0.286	-0.118	0.970	-0.212	-0.218	-0.152	0.032	-0.029	0.015	-0.001	0.023	0.038	0.047	-0.023
-0.149	0.953	-0.278	-0.119	0.969	-0.217	-0.244	-0.059	0.038	0.022	-0.003	0.012	0.026	0.019	0.056	-0.015
-0.249	0.933	-0.278	-0.120	0.968	-0.222	-0.225	-0.190	0.084	-0.077	-0.021	0.017	0.073	0.000	0.056	-0.026
-0.160	0.941	-0.290	-0.122	0.967	-0.226	-0.167	0.094	0.074	0.013	-0.012	0.008	0.015	0.008	0.045	-0.016
-0.237	0.972	-0.321	-0.123	0.965	-0.230	-0.178	-0.291	0.096	-0.063	0.020	-0.019	0.062	0.039	0.014	-0.023
-0.137	0.976	-0.266	-0.124	0.964	-0.234	-0.178	-0.025	0.043	0.038	0.025	0.040	0.038	0.043	0.070	-0.013
-0.195	0.980	-0.302	-0.124	0.963	-0.238	-0.223	0.021	0.006	-0.019	0.030	0.009	0.020	0.047	0.035	-0.019
-0.195	0.953	-0.294	-0.125	0.962	-0.243	-0.245	0.018	0.001	-0.019	0.005	0.022	0.020	0.020	0.043	-0.020
-0.191	0.918	-0.302	-0.124	0.961	-0.249	-0.311	-0.047	-0.012	-0.015	-0.029	0.020	0.016	0.014	0.036	-0.018
-0.241	0.922	-0.345	-0.124	0.959	-0.255	-0.305	-0.103	0.003	-0.065	-0.023	-0.016	0.066	0.010	0.007	-0.033
-0.137	0.949	-0.325	-0.125	0.957	-0.263	-0.390	0.210	-0.026	0.039	0.006	0.010	0.037	0.017	0.013	-0.023
-0.280	0.929	-0.333	-0.124	0.955	-0.271	-0.387	-0.275	0.010	-0.104	-0.011	0.011	0.105	0.002	0.005	-0.020
-0.126	0.953	-0.302	-0.123	0.953	-0.278	-0.369	-0.174	0.016	0.049	0.014	0.050	0.049	0.022	0.037	-0.022
-0.172	0.925	-0.329	-0.123	0.950	-0.285	-0.372	0.005	-0.007	0.003	-0.011	0.029	0.003	0.005	0.009	-0.024
-0.241	0.941	-0.357	-0.123	0.948	-0.292	-0.334	0.043	-0.034	-0.066	0.007	0.008	0.066	0.010	0.018	-0.004
-0.137	0.933	-0.333	-0.124	0.946	-0.298	-0.340	-0.004	0.011	0.038	0.001	0.039	0.038	0.003	0.006	-0.027
-0.157	0.918	-0.333	-0.123	0.944	-0.305	-0.319	-0.177	0.031	0.018	-0.012	0.045	0.019	0.012	0.007	-0.023
-0.268	0.883	-0.380	-0.125	0.942	-0.311	-0.340	0.152	0.013	-0.092	-0.045	0.004	0.093	0.047	0.040	-0.010
-0.141	0.871	-0.329	-0.125	0.940	-0.316	-0.258	-0.073	0.022	0.035	-0.055	0.061	0.034	0.058	0.011	-0.024
-0.172	0.918	-0.388	-0.124	0.939	-0.321	-0.212	-0.074	-0.011	0.003	-0.007	0.006	0.003	0.011	0.048	-0.023
-0.214	0.902	-0.365	-0.124	0.938	-0.325	-0.186	-0.139	0.014	-0.039	-0.021	0.034	0.039	0.027	0.024	-0.020
-0.160	0.918	-0.376	-0.124	0.937	-0.327	-0.134	0.125	-0.051	0.014	-0.004	0.024	0.015	0.011	0.036	-0.030
-0.249	0.895	-0.392	-0.125	0.936	-0.330	-0.148	0.037	0.014	-0.074	-0.026	0.012	0.074	0.034	0.052	-0.029
-0.210	0.883	-0.400	-0.125	0.935	-0.333	-0.115	-0.213	0.075	-0.035	-0.037	0.007	0.035	0.046	0.059	-0.030
-0.160	0.887	-0.380	-0.126	0.934	-0.335	-0.089	0.047	0.045	0.016	-0.032	0.028	0.015	0.042	0.039	-0.029
-0.230	0.860	-0.388	-0.126	0.933	-0.337	-0.068	-0.181	0.045	-0.053	-0.058	0.022	0.054	0.069	0.047	-0.023
-0.160	0.879	-0.404	-0.127	0.932	-0.339	-0.111	0.040	0.038	0.017	-0.038	0.009	0.015	0.049	0.063	-0.026
-0.210	0.883	-0.376	-0.129	0.931	-0.341	-0.097	0.013	0.064	-0.032	-0.033	0.038	0.035	0.045	0.035	-0.028
-0.222	0.883	-0.380	-0.128	0.931	-0.341	0.035	-0.190	0.013	-0.044	-0.033	0.035	0.046	0.045	0.039	-0.020
-0.176	0.868	-0.396	-0.128	0.932	-0.340	0.042	-0.094	0.028	0.002	-0.049	0.019	0.000	0.061	0.055	-0.024
-0.187	0.871	-0.400	-0.129	0.932	-0.339	0.103	-0.063	0.035	-0.009	-0.046	0.013	0.011	0.057	0.059	-0.026
-0.187	0.864	-0.396	-0.131	0.933	-0.336	0.106	0.199	0.029	-0.007	-0.054	0.015	0.011	0.065	0.055	-0.021
-0.233	0.891	-0.408	-0.131	0.933	-0.335	0.120	-0.073	0.059	-0.052	-0.027	0.001	0.057	0.038	0.066	-0.024
-0.199	0.879	-0.365	-0.131	0.934	-0.332	0.163	-0.035	-0.007	-0.018	-0.040	0.042	0.023	0.049	0.023	-0.027
-0.195	0.879	-0.400	-0.131	0.935	-0.329	0.176	-0.079	-0.015	-0.015	-0.041	0.003	0.019	0.049	0.058	-0.027
-0.207	0.864	-0.376	-0.131	0.937	-0.325	0.227	-0.003	0.005	-0.026	-0.058	0.023	0.031	0.065	0.034	-0.018
-0.183	0.871	-0.373	-0.132	0.938	-0.320	0.230	0.156	0.006	-0.001	-0.052	0.022	0.007	0.058	0.031	-0.015
-0.191	0.902	-0.404	-0.133	0.939	-0.316	0.237	-0.028	0.036	-0.009	-0.022	-0.013	0.015	0.027	0.063	-0.012
-0.207	0.871	-0.392	-0.134	0.941	-0.312	0.241	0.061	0.038	-0.023	-0.054	-0.006	0.030	0.059	0.052	-0.002
-0.191	0.875	-0.404	-0.137	0.942	-0.306	0.305	0.243	0.041	-0.005	-0.052	-0.024	0.015	0.055	0.064	0.015
-0.183	0.829	-0.416	-0.139	0.944	-0.298	0.397	0.337	0.017	0.005	-0.101	-0.044	0.007	0.102	0.076	0.019
-0.141	0.902	-0.443	-0.143	0.947	-0.289	0.428	0.315	0.091	0.051	-0.029	-0.080	0.035	0.029	0.104	0.023
-0.207	0.945	-0.436	-0.147	0.949	-0.278	0.587	0.279	0.109	-0.010	0.010	-0.083	0.030	0.013	0.096	0.017
-0.218	0.949	-0.400	-0.149	0.952	-0.267	0.576	0.193	0.077	-0.019	0.011	-0.059	0.042	0.016	0.061	0.013
-0.233	0.937	-0.333	-0.151	0.954	-0.257	0.507	-0.020	0.100	-0.033	-0.003	-0.001	0.058	0.004	0.006	-0.001
-0.187	0.918	-0.274	-0.155	0.956	-0.248	0.458	0.205	0.128	0.017	-0.024	0.048	0.013	0.015	0.065	0.005
-0.187	0.918	-0.274	-0.158	0.958	-0.240	0.425	0.084	0.140	0.020	-0.026	0.040	0.013	0.016	0.065	0.002
-0.153	1.003	-0.294	-0.162	0.959	-0.231	0.388	0.457	0.082	0.058	0.058	0.012	0.021	0.069	0.045	0.012
-0.253	0.983	-0.361	-0.164	0.961	-0.224	0.324	0.228	0.034	-0.039	0.038	-0.061	0.080	0.049	0.023	0.024
-0.218	0.922	-0.376	-0.164	0.961	-0.222	0.163	0.005	0.007	-0.004	-0.025	-0.080	0.047	0.012	0.039	0.042
-0.187	0.887	-0.388	-0.164	0.961	-0.221	0.055	-0.011	-0.014	0.027	-0.059	-0.092	0.017	0.047	0.051	0.055
-0.149	0.887	-0.420	-0.162	0.961	-0.222	0.021	-0.142	-0.046	0.064	-0.060	-0.123	0.021	0.047	0.083	0.093
-0.133	0.914	-0.420	-0.159	0.962	-0.223	0.023	-0.287	-0.078	0.076	-0.033	-0.122	0.035	0.020	0.082	0.118
-0.041	0.925	-0.369	-0.156	0.962	-0.222	0.049	0.005	-0.162	0.165	-0.023	-0.071	0.127	0.008	0.031	0.145
-0.068	0.929	-0.369	-0.152	0.963	-0.223	0.023	-0.172	-0.168	0.134	-0.020	-0.071	0.099	0.005	0.031	0.156
-0.014	0.891	-0.361	-0.148	0.964	-0.221	0.112	-0.066	-0.148	0.184	-0.059	-0.065	0.152	0.044	0.023	0.167
-0.060	0.871	-0.392	-0.145	0.965	-0.218	0.221	-0.118	-0.130	0.135	-0.080	-0.099	0.106	0.063	0.055	0.161
-0.053	0.910	-0.388	-0.143	0.966	-0.214	0.241	0.018	-0.102	0.141	-0.043	-0.100	0.113	0.025	0.052	0.161
-0.068	0.933	-0.380	-0.140	0.968	-0.209	0.286	-0.215	-0.080	0.123	-0.021	-0.096	0.097	0.003	0.045	0.154
-0.064	0.895	-0.373	-0.139	0.969	-0.204	0.328	-0.092	-0.057	0.125	-0.061	-0.094	0.101	0.042	0.037	0.144
-0.049	0.949	-0.365	-0.138	0.970	-0.199	0.286	-0.127	-0.008	0.139	-0.008	-0.091	0.117	0.012	0.030	0.138
-0.091	0.968	-0.321	-0.137	0.971	-0.194	0.286	0.067	-0.032	0.096	0.010	-0.053	0.075	0.031	0.012	0.125
-0.064	1.018	-0.325	-0.136	0.973	-0.188	0.310	-0.096	-0.013	0.122	0.059	-0.062	0.103	0.081	0.008	0.116
-0.114	0.995	-0.306	-0.136	0.974	-0.183	0.291	0.134	-0.049	0.072	0.035	-0.048	0.053	0.057	0.027	0.087
-0.095	1.010	-0.306	-0.135	0.975	-0.177	0.300	0.188	-0.056	0.091	0.049	-0.054	0.073	0.072	0.026	0.083
-0.199	1.022	-0.329	-0.134	0.976	-0.174	0.222	-0.295	-0.031	-0.015	0.060	-0.081	0.030	0.083	0.001	0.058
-0.103	1.018	-0.278	-0.132	0.976	-0.171	0.126	0.082	-0.095	0.080	0.055	-0.032	0.067	0.079	0.052	0.053
-0.172	1.034	-0.246	-0.131	0.977	-0.170	0.048	0.219	-0.107	0.009	0.070	-0.002	0.002	0.094	0.082	0.032
-0.133	1.026	-0.286	-0.129	0.977	-0.170	0.041	-0.020	-0.087	0.046	0.062	-0.041	0.037	0.086	0.042	0.041
-0.199	0.987	-0.294	-0.128	0.977	-0.169	0.022	0.040	-0.049	-0.020	0.023	-0.049	0.029	0.047	0.034	0.032
-0.122	1.010	-0.258	-0.127	0.977	-0.169	0.051	-0.126	-0.066	0.055	0.046	-0.014	0.049	0.070	0.069	0.037
-0.130	0.972	-0.231	-0.126	0.978	-0.169	-0.003	0.089	-0.034	0.047	0.008	0.013	0.041	0.032	0.096	0.021
-0.130	0.972	-0.231	-0.126	0.978	-0.169	-0.016	0.034	-0.037	0.046	0.008	0.014	0.041	0.032	0.095	0.011
-0.199	0.976	-0.231	-0.125	0.977	-0.171	-0.085	-0.054	-0.022	-0.023	0.012	0.016	0.028	0.036	0.095	-0.004
-0.226	0.987	-0.235	-0.124	0.977	-0.174	-0.136	-0.141	-0.044	-0.051	0.024	0.015	0.055	0.047	0.090	-0.019
-0.183	0.956	-0.223	-0.124	0.976	-0.177	-0.150	0.019	-0.007	-0.009	-0.007	0.030	0.013	0.017	0.102	-0.038
-0.214	0.976	-0.250	-0.124	0.976	-0.180	-0.137	0.056	-0.040	-0.040	0.013	0.005	0.043	0.036	0.074	-0.038
-0.222	0.983	-0.227	-0.123	0.975	-0.185	-0.196	-0.143	-0.025	-0.048	0.022	0.033	0.051	0.044	0.098	-0.038
-0.191	1.003	-0.239	-0.123	0.974	-0.188	-0.198	0.136	-0.066	-0.018	0.042	0.025	0.021	0.063	0.086	-0.036
-0.222	0.980	-0.250	-0.122	0.974	-0.193	-0.219	-0.114	-0.007	-0.049	0.019	0.017	0.052	0.040	0.074	-0.033
-0.176	0.968	-0.258	-0.121	0.973	-0.198	-0.236	-0.186	-0.027	-0.004	0.009	0.015	0.005	0.029	0.066	-0.027
-0.180	0.949	-0.231	-0.121	0.972	-0.203	-0.247	0.138	-0.055	-0.008	-0.010	0.047	0.009	0.010	0.094	-0.031
-0.191	0.922	-0.262	-0.121	0.971	-0.207	-0.253	0.106	-0.034	-0.020	-0.036	0.020	0.021	0.017	0.063	-0.035
-0.218	0.937	-0.282	-0.121	0.970	-0.212	-0.214	0.071	-0.028	-0.047	-0.019	0.005	0.048	0.002	0.043	-0.035
-0.257	0.972	-0.306	-0.120	0.969	-0.217	-0.239	-0.366	0.003	-0.086	0.016	-0.013	0.087	0.033	0.020	-0.031
-0.164	0.983	-0.262	-0.119	0.968	-0.222	-0.229	-0.063	-0.011	0.006	0.029	0.035	0.005	0.045	0.064	-0.030
-0.157	0.976	-0.258	-0.120	0.967	-0.227	-0.227	0.015	0.005	0.014	0.022	0.043	0.013	0.037	0.068	-0.034
-0.187	0.968	-0.282	-0.121	0.965	-0.231	-0.237	0.026	0.052	-0.016	0.016	0.024	0.018	0.029	0.045	-0.029
-0.241	0.953	-0.306	-0.121	0.964	-0.235	-0.178	-0.228	0.036	-0.070	0.001	0.005	0.072	0.014	0.022	-0.029
-0.210	0.949	-0.278	-0.121	0.963	-0.239	-0.195	-0.051	-0.001	-0.039	-0.001	0.036	0.042	0.010	0.050	-0.032
-0.172	0.960	-0.294	-0.121	0.962	-0.243	-0.196	-0.025	-0.012	-0.001	0.011	0.025	0.003	0.022	0.035	-0.033
-0.180	0.949	-0.302	-0.121	0.961	-0.248	-0.213	-0.157	0.033	-0.008	0.001	0.021	0.011	0.011	0.027	-0.018
-0.195	0.933	-0.313	-0.121	0.960	-0.252	-0.201	-0.084	0.037	-0.023	-0.014	0.014	0.027	0.004	0.016	-0.020
-0.160	0.937	-0.321	-0.121	0.959	-0.257	-0.212	-0.052	-0.001	0.011	-0.009	0.010	0.007	0.000	0.009	-0.025
-0.241	0.956	-0.353	-0.121	0.958	-0.261	-0.199	-0.125	0.010	-0.070	0.012	-0.017	0.073	0.019	0.022	-0.027
-0.199	0.937	-0.317	-0.121	0.957	-0.264	-0.169	0.028	-0.017	-0.027	-0.006	0.022	0.032	0.000	0.013	-0.021
-0.187	0.945	-0.313	-0.121	0.956	-0.269	-0.217	-0.152	0.024	-0.016	0.003	0.031	0.020	0.008	0.018	-0.026
-0.153	0.949	-0.306	-0.122	0.954	-0.272	-0.201	0.213	-0.000	0.020	0.008	0.042	0.014	0.012	0.026	-0.016
-0.191	0.953	-0.345	-0.122	0.953	-0.277	-0.191	-0.155	0.039	-0.018	0.013	0.007	0.025	0.016	0.013	-0.011
-0.176	0.937	-0.345	-0.122	0.952	-0.282	-0.239	-0.249	0.026	-0.004	-0.001	0.012	0.009	0.001	0.012	-0.007
-0.176	0.937	-0.345	-0.121	0.950	-0.287	-0.238	-0.126	0.017	-0.004	0.000	0.017	0.010	0.002	0.012	-0.012
-0.172	0.887	-0.353	-0.121	0.949	-0.292	-0.224	-0.178	0.035	-0.000	-0.049	0.014	0.006	0.048	0.020	-0.007
-0.183	0.937	-0.349	-0.122	0.947	-0.296	-0.233	0.104	0.007	-0.011	0.003	0.022	0.018	0.002	0.015	-0.016
-0.160	0.949	-0.353	-0.121	0.946	-0.301	-0.234	0.054	-0.061	0.011	0.016	0.023	0.005	0.014	0.019	-0.006
-0.226	0.891	-0.376	-0.120	0.944	-0.306	-0.268	-0.219	-0.017	-0.055	-0.040	0.005	0.061	0.043	0.042	-0.006
-0.107	0.898	-0.333	-0.119	0.943	-0.311	-0.260	0.094	-0.099	0.063	-0.031	0.053	0.059	0.036	0.002	-0.007
-0.160	0.887	-0.361	-0.118	0.941	-0.317	-0.305	0.070	-0.061	0.008	-0.041	0.031	0.005	0.047	0.025	-0.016
-0.180	0.902	-0.365	-0.118	0.939	-0.323	-0.313	0.077	-0.049	-0.011	-0.024	0.033	0.015	0.031	0.029	-0.008
-0.203	0.895	-0.376	-0.118	0.937	-0.329	-0.306	-0.070	-0.003	-0.035	-0.029	0.027	0.038	0.039	0.040	-0.020
-0.172	0.918	-0.384	-0.117	0.935	-0.335	-0.322	-0.083	-0.030	-0.005	-0.004	0.026	0.008	0.015	0.048	-0.031
-0.187	0.910	-0.400	-0.116	0.933	-0.341	-0.268	-0.108	-0.000	-0.021	-0.010	0.015	0.023	0.022	0.063	-0.031
-0.207	0.898	-0.369	-0.115	0.931	-0.345	-0.221	-0.166	-0.011	-0.041	-0.020	0.052	0.043	0.034	0.031	-0.023
-0.160	0.895	-0.349	-0.115	0.930	-0.348	-0.162	0.016	-0.014	0.005	-0.022	0.074	0.004	0.038	0.011	-0.023
-0.145	0.902	-0.361	-0.116	0.929	-0.350	-0.104	0.029	0.030	0.021	-0.014	0.064	0.019	0.030	0.023	-0.030
-0.168	0.879	-0.388	-0.117	0.929	-0.350	-0.018	0.150	0.008	-0.000	-0.037	0.037	0.004	0.053	0.050	-0.027
-0.230	0.891	-0.400	-0.120	0.929	-0.350	0.020	0.115	0.065	-0.059	-0.025	0.025	0.066	0.041	0.062	-0.029
-0.210	0.898	-0.428	-0.120	0.929	-0.349	0.060	-0.109	0.066	-0.039	-0.018	-0.004	0.047	0.032	0.089	-0.038
-0.203	0.879	-0.420	-0.121	0.929	-0.349	0.032	-0.094	0.042	-0.031	-0.037	0.004	0.039	0.052	0.081	-0.030
-0.210	0.852	-0.380	-0.121	0.929	-0.349	0.007	-0.094	0.034	-0.039	-0.064	0.044	0.047	0.079	0.041	-0.027
-0.130	0.852	-0.396	-0.121	0.929	-0.350	-0.009	-0.204	0.043	0.041	-0.064	0.029	0.034	0.079	0.057	-0.024
-0.210	0.860	-0.388	-0.122	0.929	-0.349	0.022	0.180	-0.007	-0.038	-0.056	0.036	0.047	0.071	0.049	-0.028
-0.187	0.895	-0.404	-0.121	0.929	-0.349	0.075	-0.151	0.008	-0.016	-0.022	0.019	0.024	0.036	0.065	-0.021
-0.226	0.895	-0.416	-0.122	0.929	-0.348	0.035	-0.050	0.051	-0.053	-0.022	0.007	0.062	0.035	0.077	-0.029
-0.180	0.868	-0.392	-0.123	0.930	-0.347	0.075	-0.046	0.041	-0.006	-0.049	0.030	0.017	0.062	0.053	-0.023
-0.176	0.895	-0.408	-0.122	0.930	-0.347	0.071	-0.223	0.047	-0.003	-0.022	0.013	0.013	0.035	0.069	-0.023
-0.187	0.891	-0.396	-0.122	0.931	-0.345	0.092	-0.112	0.013	-0.015	-0.027	0.024	0.024	0.040	0.057	-0.022
-0.187	0.891	-0.396	-0.122	0.931	-0.343	0.119	0.019	-0.002	-0.015	-0.027	0.022	0.024	0.040	0.057	-0.022
-0.214	0.840	-0.396	-0.123	0.933	-0.340	0.206	0.019	0.003	-0.041	-0.079	0.018	0.051	0.090	0.057	-0.027
-0.183	0.852	-0.388	-0.124	0.934	-0.335	0.225	0.128	0.012	-0.009	-0.069	0.022	0.021	0.078	0.048	-0.025
-0.210	0.891	-0.404	-0.126	0.935	-0.330	0.246	0.170	0.007	-0.034	-0.031	0.001	0.048	0.039	0.064	-0.025
-0.207	0.875	-0.436	-0.127	0.937	-0.324	0.343	0.149	0.031	-0.029	-0.049	-0.037	0.043	0.055	0.095	-0.022
-0.218	0.883	-0.436	-0.129	0.939	-0.318	0.309	0.149	0.016	-0.039	-0.043	-0.042	0.055	0.048	0.096	-0.004
-0.218	0.844	-0.416	-0.129	0.941	-0.312	0.326	-0.030	0.019	-0.038	-0.083	-0.028	0.054	0.087	0.077	0.017
-0.122	0.817	-0.440	-0.132	0.943	-0.305	0.360	0.335	0.014	0.060	-0.113	-0.059	0.041	0.114	0.101	0.016
-0.141	0.844	-0.451	-0.136	0.946	-0.294	0.537	0.628	0.044	0.046	-0.088	-0.082	0.022	0.088	0.113	0.011
-0.245	0.918	-0.451	-0.139	0.950	-0.281	0.696	0.154	0.073	-0.056	-0.019	-0.096	0.082	0.015	0.113	0.001
-0.245	0.991	-0.357	-0.141	0.953	-0.268	0.664	0.179	0.043	-0.054	0.051	-0.014	0.082	0.059	0.018	-0.025
-0.260	0.968	-0.298	-0.142	0.956	-0.257	0.573	0.159	-0.023	-0.068	0.025	0.034	0.098	0.035	0.041	-0.039
-0.249	0.914	-0.302	-0.143	0.958	-0.248	0.420	0.231	-0.014	-0.056	-0.031	0.021	0.087	0.019	0.037	-0.029
-0.191	0.910	-0.309	-0.145	0.959	-0.242	0.271	0.221	0.041	0.004	-0.036	0.008	0.030	0.023	0.029	-0.011
-0.180	0.949	-0.361	-0.147	0.960	-0.238	0.241	0.237	0.040	0.018	0.002	-0.048	0.019	0.015	0.022	0.008
-0.172	0.976	-0.373	-0.148	0.961	-0.234	0.194	0.123	0.039	0.027	0.028	-0.064	0.012	0.042	0.034	0.030
-0.195	0.987	-0.349	-0.148	0.962	-0.231	0.165	-0.102	0.023	0.004	0.039	-0.043	0.036	0.054	0.011	0.063
-0.160	0.980	-0.365	-0.147	0.962	-0.229	0.146	-0.169	-0.034	0.037	0.031	-0.060	0.002	0.046	0.026	0.080
-0.057	0.953	-0.412	-0.145	0.963	-0.228	0.070	0.071	-0.125	0.139	0.003	-0.109	0.101	0.019	0.073	0.100
-0.114	0.945	-0.443	-0.141	0.963	-0.229	0.039	-0.167	-0.135	0.077	-0.005	-0.140	0.043	0.012	0.104	0.123
-0.057	0.918	-0.384	-0.136	0.964	-0.228	0.075	-0.190	-0.207	0.130	-0.033	-0.081	0.100	0.015	0.045	0.152
-0.068	0.895	-0.384	-0.131	0.965	-0.228	0.061	-0.076	-0.215	0.114	-0.057	-0.082	0.088	0.039	0.045	0.153
0.009	0.891	-0.376	-0.127	0.966	-0.225	0.195	-0.177	-0.164	0.186	-0.062	-0.077	0.164	0.042	0.037	0.167
-0.030	0.891	-0.408	-0.125	0.967	-0.221	0.244	0.129	-0.128	0.146	-0.063	-0.113	0.125	0.043	0.069	0.170
-0.014	0.887	-0.416	-0.123	0.969	-0.215	0.309	-0.045	-0.082	0.159	-0.069	-0.126	0.139	0.047	0.078	0.171
-0.037	0.902	-0.392	-0.121	0.971	-0.208	0.402	0.041	-0.082	0.134	-0.055	-0.109	0.116	0.032	0.054	0.158
-0.057	0.941	-0.380	-0.119	0.972	-0.201	0.435	-0.199	-0.064	0.113	-0.018	-0.105	0.097	0.006	0.043	0.143
-0.053	1.003	-0.337	-0.117	0.974	-0.193	0.406	0.177	-0.116	0.115	0.042	-0.070	0.102	0.067	0.000	0.127
-0.087	1.003	-0.333	-0.116	0.975	-0.188	0.302	-0.184	-0.023	0.079	0.041	-0.071	0.067	0.067	0.003	0.112
-0.064	1.018	-0.317	-0.114	0.977	-0.182	0.277	0.091	-0.079	0.101	0.055	-0.060	0.091	0.082	0.018	0.086
-0.091	1.022	-0.306	-0.113	0.978	-0.177	0.260	0.193	-0.109	0.072	0.058	-0.054	0.065	0.085	0.029	0.088
-0.176	1.014	-0.313	-0.110	0.979	-0.173	0.251	-0.378	-0.071	-0.015	0.049	-0.065	0.019	0.077	0.021	0.072
-0.018	1.022	-0.262	-0.109	0.980	-0.168	0.280	0.289	-0.111	0.141	0.056	-0.020	0.139	0.084	0.071	0.046
-0.168	1.007	-0.317	-0.108	0.981	-0.163	0.213	0.204	-0.091	-0.010	0.039	-0.079	0.010	0.068	0.015	0.051
-0.187	1.003	-0.270	-0.107	0.981	-0.160	0.236	-0.259	-0.037	-0.030	0.035	-0.036	0.029	0.064	0.062	0.042
-0.037	1.007	-0.235	-0.106	0.982	-0.156	0.161	0.428	-0.086	0.119	0.038	-0.004	0.122	0.068	0.097	0.008
-0.218	1.007	-0.282	-0.106	0.983	-0.153	0.144	0.055	-0.048	-0.062	0.037	-0.054	0.058	0.068	0.049	0.012
-0.191	0.983	-0.231	-0.104	0.983	-0.152	0.065	-0.049	-0.076	-0.036	0.014	-0.004	0.031	0.045	0.100	0.012
-0.118	0.983	-0.235	-0.103	0.983	-0.150	0.133	0.074	-0.099	0.035	0.013	-0.010	0.043	0.045	0.095	-0.017
-0.168	0.972	-0.231	-0.101	0.984	-0.150	0.017	0.025	-0.092	-0.017	0.002	-0.006	0.007	0.034	0.099	-0.007
-0.199	0.991	-0.254	-0.100	0.984	-0.150	-0.021	0.077	-0.095	-0.049	0.021	-0.029	0.038	0.053	0.075	-0.017
-0.126	1.003	-0.191	-0.098	0.984	-0.152	-0.097	0.135	-0.095	0.023	0.033	0.036	0.036	0.065	0.138	-0.020
-0.249	0.976	-0.262	-0.098	0.983	-0.154	-0.076	-0.161	-0.012	-0.100	0.006	-0.033	0.087	0.038	0.066	-0.025
-0.110	0.995	-0.183	-0.097	0.983	-0.155	-0.050	0.056	-0.064	0.037	0.025	0.046	0.051	0.057	0.145	-0.023
-0.176	1.007	-0.207	-0.096	0.983	-0.158	-0.137	-0.120	-0.026	-0.029	0.037	0.026	0.014	0.069	0.121	-0.028
-0.157	0.995	-0.191	-0.096	0.982	-0.161	-0.172	-0.020	0.005	-0.010	0.026	0.045	0.006	0.057	0.137	-0.017
-0.160	0.995	-0.227	-0.097	0.981	-0.167	-0.245	-0.052	0.006	-0.013	0.027	0.015	0.002	0.057	0.101	-0.025
-0.168	0.995	-0.219	-0.096	0.980	-0.173	-0.318	0.098	-0.047	-0.021	0.028	0.029	0.006	0.057	0.109	-0.032
-0.157	0.972	-0.231	-0.095	0.979	-0.179	-0.311	-0.122	-0.052	-0.011	0.006	0.023	0.006	0.034	0.097	-0.035
-0.218	0.960	-0.246	-0.094	0.978	-0.186	-0.333	-0.108	-0.048	-0.074	-0.004	0.015	0.056	0.023	0.082	-0.030
-0.176	0.949	-0.242	-0.093	0.977	-0.193	-0.332	0.086	-0.058	-0.032	-0.015	0.025	0.014	0.011	0.086	-0.026
-0.118	0.995	-0.227	-0.093	0.976	-0.198	-0.295	-0.022	-0.023	0.025	0.033	0.047	0.044	0.057	0.102	-0.034
-0.137	0.976	-0.231	-0.093	0.974	-0.204	-0.295	-0.081	-0.011	0.006	0.015	0.049	0.025	0.038	0.098	-0.031
-0.187	0.956	-0.239	-0.092	0.974	-0.209	-0.244	-0.038	-0.042	-0.045	-0.004	0.046	0.025	0.019	0.090	-0.032
-0.187	0.956	-0.239	-0.092	0.973	-0.213	-0.184	-0.080	-0.005	-0.045	-0.003	0.050	0.026	0.019	0.090	-0.042
-0.180	0.945	-0.266	-0.092	0.972	-0.217	-0.179	-0.047	0.007	-0.037	-0.014	0.026	0.018	0.007	0.063	-0.034
-0.176	0.964	-0.266	-0.091	0.971	-0.220	-0.154	-0.258	0.013	-0.034	0.006	0.029	0.014	0.026	0.063	-0.034
-0.103	0.991	-0.278	-0.091	0.970	-0.224	-0.208	0.148	-0.044	0.039	0.034	0.021	0.059	0.053	0.052	-0.025
-0.207	0.968	-0.317	-0.091	0.969	-0.231	-0.313	-0.086	-0.016	-0.065	0.013	-0.012	0.046	0.030	0.012	-0.025
-0.149	0.991	-0.298	-0.090	0.967	-0.237	-0.293	0.042	-0.037	-0.008	0.037	0.014	0.012	0.054	0.032	-0.026
-0.180	0.960	-0.294	-0.091	0.966	-0.242	-0.279	0.077	-0.011	-0.038	0.008	0.023	0.019	0.023	0.036	-0.029
-0.191	0.929	-0.325	-0.091	0.964	-0.248	-0.294	-0.114	0.019	-0.050	-0.022	-0.002	0.030	0.008	0.005	-0.022
-0.122	0.949	-0.309	-0.091	0.963	-0.253	-0.244	0.047	-0.009	0.020	-0.001	0.018	0.039	0.012	0.021	-0.021
-0.164	0.956	-0.325	-0.091	0.962	-0.258	-0.249	-0.095	0.029	-0.022	0.008	0.008	0.003	0.020	0.006	-0.011
-0.141	0.945	-0.325	-0.091	0.960	-0.263	-0.257	-0.041	0.003	0.001	-0.002	0.013	0.020	0.009	0.006	-0.009
-0.126	0.933	-0.321	-0.091	0.959	-0.270	-0.330	-0.005	-0.008	0.016	-0.012	0.023	0.035	0.003	0.010	-0.017
-0.172	0.922	-0.325	-0.092	0.957	-0.276	-0.329	0.076	0.005	-0.029	-0.022	0.026	0.011	0.014	0.006	-0.011
-0.168	0.937	-0.337	-0.092	0.955	-0.283	-0.328	-0.112	-0.003	-0.026	-0.004	0.021	0.007	0.001	0.005	-0.012
-0.122	0.937	-0.329	-0.091	0.953	-0.289	-0.301	-0.049	-0.023	0.020	-0.003	0.034	0.038	0.002	0.003	-0.015
-0.141	0.933	-0.349	-0.091	0.951	-0.295	-0.329	-0.020	-0.014	0.000	-0.005	0.021	0.019	0.002	0.017	-0.011
-0.141	0.933	-0.357	-0.090	0.949	-0.301	-0.302	-0.008	-0.041	-0.001	-0.003	0.019	0.019	0.002	0.024	-0.015
-0.145	0.956	-0.353	-0.090	0.947	-0.307	-0.326	-0.040	0.001	-0.005	0.022	0.030	0.015	0.022	0.020	-0.019
-0.176	0.929	-0.325	-0.091	0.945	-0.314	-0.355	0.070	0.003	-0.035	-0.002	0.064	0.016	0.005	0.008	-0.019
-0.141	0.914	-0.349	-0.091	0.943	-0.320	-0.300	0.008	0.013	0.001	-0.016	0.046	0.019	0.020	0.016	-0.023
-0.137	0.918	-0.365	-0.092	0.941	-0.325	-0.286	0.072	0.004	0.005	-0.010	0.035	0.023	0.016	0.031	-0.017
-0.145	0.879	-0.341	-0.093	0.939	-0.331	-0.326	0.140	-0.018	-0.002	-0.047	0.065	0.015	0.054	0.007	-0.021
-0.103	0.891	-0.341	-0.093	0.938	-0.335	-0.222	0.025	0.002	0.041	-0.034	0.069	0.058	0.042	0.007	-0.022
-0.214	0.879	-0.396	-0.093	0.936	-0.339	-0.175	-0.211	0.042	-0.071	-0.044	0.018	0.054	0.054	0.062	-0.023
-0.145	0.887	-0.361	-0.094	0.935	-0.341	-0.128	0.133	-0.008	-0.001	-0.035	0.056	0.016	0.046	0.026	-0.020
-0.153	0.941	-0.404	-0.094	0.934	-0.343	-0.104	0.100	-0.025	-0.008	0.020	0.014	0.008	0.009	0.069	-0.030
-0.153	0.941	-0.404	-0.094	0.934	-0.345	-0.081	0.174	-0.045	-0.008	0.020	0.016	0.009	0.009	0.069	-0.021
-0.168	0.891	-0.384	-0.094	0.933	-0.348	-0.142	-0.034	-0.023	-0.024	-0.029	0.038	0.007	0.041	0.049	-0.020
-0.160	0.860	-0.388	-0.095	0.932	-0.350	-0.143	0.005	0.017	-0.015	-0.059	0.037	0.001	0.072	0.053	-0.025
-0.145	0.848	-0.380	-0.095	0.931	-0.352	-0.067	0.098	-0.008	0.001	-0.070	0.046	0.016	0.083	0.045	-0.023
-0.172	0.875	-0.384	-0.096	0.931	-0.353	-0.068	-0.056	0.063	-0.025	-0.042	0.044	0.011	0.056	0.049	-0.024
-0.137	0.925	-0.392	-0.098	0.930	-0.354	-0.032	0.084	0.051	0.011	0.009	0.036	0.024	0.006	0.057	-0.020
-0.172	0.910	-0.380	-0.099	0.930	-0.354	-0.010	-0.034	0.040	-0.023	-0.007	0.048	0.010	0.021	0.045	-0.027
-0.145	0.883	-0.396	-0.099	0.930	-0.354	-0.030	0.140	-0.035	0.005	-0.034	0.033	0.017	0.048	0.060	-0.034
-0.191	0.871	-0.396	-0.100	0.929	-0.355	-0.053	0.128	-0.015	-0.041	-0.045	0.034	0.029	0.059	0.060	-0.031
-0.222	0.840	-0.400	-0.100	0.929	-0.356	-0.026	-0.253	0.069	-0.072	-0.075	0.031	0.060	0.090	0.064	-0.031
-0.114	0.844	-0.365	-0.101	0.929	-0.356	0.002	0.043	0.041	0.037	-0.071	0.067	0.048	0.086	0.029	-0.030
-0.180	0.840	-0.400	-0.102	0.929	-0.355	0.070	-0.024	0.020	-0.028	-0.075	0.030	0.017	0.090	0.065	-0.032
-0.149	0.898	-0.412	-0.102	0.930	-0.354	0.092	0.089	0.001	0.004	-0.018	0.017	0.013	0.032	0.076	-0.021
-0.207	0.906	-0.400	-0.103	0.931	-0.351	0.166	0.025	0.027	-0.053	-0.011	0.025	0.044	0.024	0.064	-0.030
-0.168	0.875	-0.392	-0.104	0.932	-0.348	0.165	0.015	-0.004	-0.014	-0.043	0.030	0.006	0.055	0.056	-0.036
-0.183	0.856	-0.392	-0.105	0.933	-0.343	0.264	0.079	0.051	-0.028	-0.064	0.026	0.021	0.074	0.056	-0.039
-0.214	0.844	-0.369	-0.108	0.935	-0.337	0.333	0.019	0.121	-0.056	-0.078	0.043	0.052	0.086	0.032	-0.027
-0.160	0.875	-0.357	-0.111	0.938	-0.329	0.389	0.181	0.090	0.001	-0.049	0.047	0.002	0.056	0.020	-0.032
-0.153	0.895	-0.380	-0.114	0.940	-0.322	0.374	0.255	0.042	0.011	-0.032	0.016	0.011	0.036	0.045	-0.028
-0.230	0.902	-0.412	-0.116	0.942	-0.316	0.294	0.213	0.016	-0.064	-0.026	-0.021	0.066	0.029	0.077	-0.007
-0.191	0.898	-0.412	-0.118	0.943	-0.310	0.325	0.226	0.060	-0.022	-0.032	-0.027	0.027	0.033	0.078	0.001
-0.157	0.844	-0.451	-0.121	0.945	-0.302	0.392	0.190	0.077	0.015	-0.088	-0.074	0.007	0.088	0.117	0.004
-0.195	0.829	-0.491	-0.126	0.948	-0.293	0.486	0.405	0.095	-0.019	-0.106	-0.123	0.031	0.104	0.157	0.009
-0.191	0.879	-0.451	-0.130	0.951	-0.281	0.609	0.421	0.086	-0.011	-0.059	-0.096	0.027	0.054	0.118	-0.004
-0.230	0.956	-0.388	-0.133	0.954	-0.269	0.612	0.262	0.074	-0.046	0.016	-0.045	0.066	0.023	0.056	-0.032
-0.264	0.960	-0.313	-0.135	0.957	-0.257	0.589	0.108	0.071	-0.079	0.017	0.019	0.101	0.026	0.019	-0.025
-0.283	0.933	-0.290	-0.138	0.959	-0.248	0.457	0.041	0.111	-0.095	-0.012	0.034	0.121	0.001	0.042	-0.017
-0.126	0.960	-0.309	-0.141	0.960	-0.241	0.330	0.417	0.074	0.066	0.013	0.007	0.037	0.025	0.022	0.005
-0.126	0.960	-0.309	-0.144	0.961	-0.236	0.263	0.188	0.096	0.069	0.012	0.001	0.037	0.024	0.022	0.028
-0.145	0.945	-0.400	-0.147	0.962	-0.232	0.194	0.229	0.071	0.052	-0.004	-0.093	0.017	0.009	0.070	0.064
-0.195	0.937	-0.404	-0.148	0.962	-0.229	0.161	0.049	0.067	0.004	-0.012	-0.100	0.034	0.001	0.074	0.077
-0.133	0.960	-0.380	-0.147	0.962	-0.229	0.075	-0.142	-0.012	0.064	0.011	-0.077	0.027	0.024	0.050	0.089
-0.091	0.941	-0.376	-0.146	0.963	-0.228	0.038	-0.012	-0.037	0.106	-0.008	-0.073	0.068	0.005	0.046	0.103
-0.099	0.918	-0.408	-0.144	0.963	-0.227	0.116	-0.176	-0.066	0.096	-0.032	-0.106	0.060	0.018	0.077	0.128
-0.068	0.906	-0.396	-0.141	0.964	-0.226	0.102	-0.196	-0.088	0.124	-0.044	-0.095	0.090	0.030	0.066	0.149
-0.045	0.902	-0.400	-0.139	0.964	-0.226	0.059	-0.142	-0.091	0.144	-0.049	-0.099	0.114	0.034	0.070	0.159
-0.022	0.898	-0.404	-0.135	0.965	-0.224	0.133	-0.047	-0.144	0.164	-0.053	-0.105	0.137	0.038	0.074	0.166
-0.041	0.891	-0.428	-0.133	0.966	-0.221	0.178	0.145	-0.157	0.142	-0.062	-0.132	0.117	0.046	0.098	0.163
-0.041	0.887	-0.384	-0.130	0.968	-0.217	0.300	-0.286	-0.075	0.139	-0.067	-0.093	0.118	0.050	0.055	0.158
-0.072	0.902	-0.373	-0.129	0.969	-0.210	0.353	0.152	-0.062	0.108	-0.054	-0.088	0.087	0.035	0.044	0.145
-0.041	0.964	-0.325	-0.128	0.971	-0.202	0.440	-0.242	-0.010	0.137	0.006	-0.048	0.118	0.027	0.002	0.134
-0.053	0.976	-0.290	-0.126	0.973	-0.194	0.432	0.000	-0.061	0.124	0.016	-0.021	0.107	0.038	0.037	0.118
-0.076	0.991	-0.349	-0.125	0.975	-0.186	0.430	0.226	-0.076	0.100	0.030	-0.088	0.085	0.053	0.023	0.120
-0.107	1.014	-0.306	-0.124	0.976	-0.180	0.318	-0.119	-0.058	0.068	0.052	-0.050	0.055	0.076	0.020	0.096
-0.033	1.014	-0.274	-0.123	0.977	-0.176	0.205	0.137	-0.065	0.140	0.051	-0.023	0.129	0.075	0.051	0.082
-0.176	0.999	-0.317	-0.122	0.978	-0.171	0.237	0.299	-0.102	-0.003	0.034	-0.071	0.013	0.059	0.006	0.058
-0.137	0.991	-0.302	-0.121	0.978	-0.168	0.174	-0.036	-0.043	0.034	0.026	-0.059	0.026	0.051	0.021	0.050
-0.180	1.007	-0.270	-0.120	0.979	-0.164	0.221	0.011	-0.058	-0.009	0.041	-0.031	0.015	0.066	0.052	0.031
-0.122	0.987	-0.223	-0.120	0.980	-0.160	0.197	0.247	-0.065	0.048	0.021	0.012	0.043	0.047	0.098	0.024
-0.149	1.010	-0.294	-0.119	0.981	-0.155	0.235	0.189	-0.073	0.020	0.043	-0.064	0.017	0.070	0.027	0.009
-0.191	0.987	-0.246	-0.118	0.982	-0.151	0.257	-0.136	-0.049	-0.023	0.019	-0.021	0.025	0.047	0.073	0.007
-0.210	0.983	-0.274	-0.116	0.982	-0.147	0.186	0.112	-0.093	-0.044	0.014	-0.052	0.044	0.043	0.045	-0.005
-0.172	1.003	-0.207	-0.116	0.983	-0.144	0.143	0.375	-0.074	-0.005	0.033	0.012	0.005	0.062	0.112	-0.017
-0.183	0.995	-0.203	-0.116	0.983	-0.142	0.099	-0.095	-0.017	-0.017	0.025	0.014	0.016	0.055	0.115	-0.015
-0.183	0.995	-0.203	-0.116	0.983	-0.141	0.039	0.087	-0.030	-0.017	0.025	0.013	0.016	0.055	0.115	-0.022
-0.172	0.968	-0.219	-0.115	0.983	-0.141	0.011	0.104	-0.037	-0.006	-0.002	-0.003	0.004	0.028	0.099	-0.026
-0.222	0.987	-0.203	-0.115	0.983	-0.142	-0.027	-0.072	-0.015	-0.056	0.017	0.014	0.054	0.047	0.114	-0.034
-0.191	1.014	-0.211	-0.115	0.983	-0.145	-0.148	0.080	-0.021	-0.026	0.045	0.009	0.024	0.074	0.106	-0.040
-0.226	0.995	-0.211	-0.115	0.982	-0.148	-0.160	-0.122	-0.020	-0.061	0.026	0.012	0.058	0.055	0.106	-0.041
-0.230	1.003	-0.250	-0.114	0.982	-0.153	-0.200	-0.186	-0.032	-0.065	0.034	-0.022	0.062	0.063	0.067	-0.043
-0.164	0.987	-0.211	-0.112	0.981	-0.156	-0.161	0.147	-0.106	-0.001	0.019	0.020	0.004	0.047	0.106	-0.042
-0.233	0.980	-0.231	-0.113	0.980	-0.161	-0.252	-0.040	0.006	-0.070	0.012	0.006	0.066	0.040	0.086	-0.037
-0.176	0.980	-0.207	-0.112	0.980	-0.165	-0.170	0.024	-0.030	-0.013	0.013	0.033	0.008	0.040	0.110	-0.040
-0.195	0.987	-0.223	-0.112	0.979	-0.168	-0.146	-0.001	-0.037	-0.033	0.021	0.020	0.027	0.047	0.095	-0.042
-0.218	1.003	-0.207	-0.112	0.979	-0.172	-0.186	-0.075	0.017	-0.055	0.037	0.039	0.050	0.063	0.111	-0.034
-0.164	0.976	-0.203	-0.111	0.978	-0.176	-0.194	-0.155	-0.030	-0.002	0.011	0.048	0.004	0.036	0.115	-0.026
-0.187	0.972	-0.246	-0.110	0.977	-0.181	-0.244	-0.225	-0.031	-0.027	0.008	0.010	0.019	0.032	0.072	-0.036
-0.137	0.972	-0.246	-0.110	0.977	-0.185	-0.200	0.156	-0.064	0.023	0.009	0.014	0.031	0.032	0.072	-0.020
-0.253	0.968	-0.266	-0.110	0.976	-0.190	-0.227	-0.240	0.032	-0.093	0.006	-0.001	0.085	0.028	0.052	-0.021
-0.141	0.960	-0.258	-0.110	0.975	-0.195	-0.236	-0.031	-0.010	0.019	-0.001	0.012	0.026	0.021	0.060	-0.022
-0.180	1.010	-0.270	-0.108	0.974	-0.201	-0.260	-0.320	-0.000	-0.021	0.050	0.006	0.012	0.071	0.049	-0.036
-0.191	1.018	-0.278	-0.108	0.972	-0.208	-0.373	0.139	-0.082	-0.033	0.059	0.005	0.024	0.079	0.041	-0.025
-0.207	0.987	-0.266	-0.106	0.971	-0.216	-0.404	-0.055	-0.075	-0.050	0.030	0.025	0.040	0.048	0.053	-0.033
-0.172	0.960	-0.258	-0.106	0.968	-0.226	-0.505	-0.087	-0.020	-0.016	0.005	0.043	0.005	0.021	0.061	-0.032
-0.172	0.933	-0.270	-0.105	0.966	-0.236	-0.475	0.006	-0.031	-0.016	-0.020	0.040	0.005	0.006	0.049	-0.034
-0.164	0.956	-0.298	-0.106	0.964	-0.244	-0.400	-0.076	0.027	-0.008	0.006	0.021	0.002	0.017	0.022	-0.034
-0.199	0.964	-0.306	-0.106	0.962	-0.252	-0.436	-0.137	0.048	-0.042	0.016	0.022	0.033	0.025	0.014	-0.025
-0.195	0.941	-0.286	-0.106	0.960	-0.259	-0.363	0.097	-0.045	-0.039	-0.006	0.048	0.029	0.002	0.034	-0.023
-0.126	0.964	-0.298	-0.106	0.958	-0.268	-0.430	-0.102	0.042	0.031	0.020	0.045	0.040	0.025	0.021	-0.025
-0.164	0.925	-0.317	-0.107	0.955	-0.276	-0.415	0.088	-0.023	-0.007	-0.017	0.033	0.002	0.013	0.002	-0.029
-0.164	0.925	-0.313	-0.107	0.953	-0.284	-0.446	0.023	-0.020	-0.007	-0.014	0.046	0.001	0.013	0.006	-0.034
-0.226	0.918	-0.353	-0.106	0.950	-0.293	-0.439	-0.129	-0.029	-0.070	-0.019	0.015	0.061	0.021	0.034	-0.041
-0.226	0.918	-0.353	-0.105	0.948	-0.301	-0.427	-0.039	-0.027	-0.070	-0.017	0.024	0.061	0.021	0.034	-0.048
-0.172	0.914	-0.353	-0.105	0.945	-0.310	-0.438	0.057	-0.021	-0.016	-0.018	0.032	0.007	0.025	0.035	-0.043
-0.199	0.895	-0.353	-0.105	0.943	-0.317	-0.376	-0.001	-0.011	-0.043	-0.035	0.039	0.034	0.044	0.035	-0.032
-0.133	0.891	-0.349	-0.106	0.940	-0.323	-0.351	0.149	0.000	0.023	-0.036	0.049	0.032	0.048	0.031	-0.025
-0.153	0.887	-0.341	-0.108	0.938	-0.328	-0.277	0.105	0.025	0.006	-0.038	0.062	0.012	0.052	0.024	-0.022
-0.187	0.922	-0.376	-0.109	0.936	-0.333	-0.249	-0.090	0.069	-0.028	-0.002	0.032	0.023	0.017	0.060	-0.019
-0.149	0.887	-0.353	-0.110	0.935	-0.337	-0.209	0.078	0.047	0.012	-0.035	0.059	0.016	0.052	0.036	-0.017
-0.199	0.902	-0.396	-0.111	0.933	-0.342	-0.235	-0.012	0.050	-0.037	-0.018	0.021	0.034	0.036	0.080	-0.024
-0.130	0.895	-0.384	-0.112	0.932	-0.344	-0.144	0.095	-0.008	0.033	-0.024	0.035	0.035	0.044	0.069	-0.022
-0.207	0.848	-0.384	-0.113	0.931	-0.348	-0.192	0.079	0.030	-0.043	-0.069	0.039	0.042	0.090	0.069	-0.028
-0.176	0.860	-0.376	-0.114	0.929	-0.351	-0.181	0.048	0.009	-0.011	-0.056	0.050	0.011	0.079	0.062	-0.026
-0.183	0.887	-0.369	-0.115	0.928	-0.354	-0.152	-0.076	0.047	-0.018	-0.028	0.061	0.019	0.052	0.054	-0.040
-0.187	0.875	-0.396	-0.117	0.927	-0.357	-0.139	0.144	0.044	-0.020	-0.038	0.036	0.023	0.064	0.082	-0.029
-0.203	0.879	-0.373	-0.118	0.926	-0.359	-0.091	-0.034	0.070	-0.034	-0.034	0.061	0.038	0.060	0.059	-0.035
-0.157	0.871	-0.404	-0.119	0.925	-0.360	-0.057	0.140	0.011	0.013	-0.041	0.030	0.008	0.068	0.091	-0.034
-0.222	0.887	-0.408	-0.121	0.925	-0.361	-0.054	0.003	0.051	-0.051	-0.025	0.028	0.058	0.053	0.095	-0.039
-0.195	0.852	-0.400	-0.121	0.925	-0.361	-0.009	-0.128	0.036	-0.024	-0.059	0.036	0.031	0.088	0.087	-0.038
-0.214	0.848	-0.396	-0.121	0.924	-0.362	-0.028	-0.026	0.032	-0.043	-0.063	0.041	0.050	0.092	0.084	-0.039
-0.207	0.852	-0.392	-0.122	0.924	-0.363	-0.019	-0.016	0.043	-0.034	-0.059	0.045	0.042	0.089	0.081	-0.033
-0.168	0.879	-0.400	-0.123	0.924	-0.362	0.055	0.050	0.044	0.006	-0.032	0.036	0.004	0.062	0.090	-0.027
-0.199	0.864	-0.428	-0.125	0.924	-0.361	0.037	0.002	0.078	-0.023	-0.047	0.008	0.034	0.078	0.119	-0.018
-0.168	0.887	-0.392	-0.127	0.925	-0.359	0.098	0.095	0.030	0.009	-0.025	0.042	0.004	0.055	0.085	-0.019
-0.183	0.883	-0.424	-0.127	0.925	-0.357	0.126	-0.027	0.030	-0.006	-0.029	0.008	0.019	0.060	0.117	-0.026
-0.226	0.852	-0.412	-0.127	0.926	-0.354	0.177	-0.126	0.040	-0.048	-0.061	0.017	0.061	0.091	0.106	-0.029
-0.203	0.852	-0.365	-0.129	0.928	-0.351	0.192	0.150	0.007	-0.024	-0.062	0.061	0.038	0.092	0.060	-0.035
-0.214	0.852	-0.396	-0.130	0.929	-0.347	0.192	0.047	0.033	-0.034	-0.063	0.026	0.050	0.093	0.092	-0.043
-0.214	0.852	-0.396	-0.131	0.931	-0.342	0.271	0.091	0.012	-0.033	-0.065	0.021	0.051	0.093	0.093	-0.038
-0.214	0.860	-0.357	-0.132	0.932	-0.336	0.303	0.025	0.038	-0.032	-0.059	0.055	0.052	0.086	0.055	-0.038
-0.199	0.868	-0.376	-0.134	0.935	-0.329	0.367	0.179	0.029	-0.014	-0.054	0.028	0.037	0.080	0.075	-0.031
-0.249	0.875	-0.432	-0.136	0.937	-0.321	0.453	0.108	0.059	-0.062	-0.049	-0.036	0.088	0.072	0.131	-0.031
-0.203	0.875	-0.408	-0.139	0.940	-0.312	0.462	0.286	0.027	-0.013	-0.051	-0.021	0.043	0.073	0.108	-0.011
-0.249	0.825	-0.428	-0.141	0.942	-0.303	0.447	0.094	0.049	-0.058	-0.104	-0.049	0.090	0.123	0.129	0.003
-0.172	0.840	-0.471	-0.143	0.945	-0.293	0.535	0.206	0.064	0.022	-0.091	-0.103	0.014	0.108	0.173	0.011
-0.191	0.864	-0.479	-0.147	0.948	-0.281	0.639	0.392	0.100	0.007	-0.071	-0.123	0.035	0.085	0.182	0.008
-0.233	0.945	-0.416	-0.151	0.952	-0.267	0.712	0.264	0.116	-0.032	0.006	-0.074	0.078	0.004	0.120	0.002
-0.233	0.968	-0.349	-0.154	0.955	-0.252	0.759	0.207	0.096	-0.029	0.026	-0.022	0.078	0.018	0.053	-0.016
-0.264	0.922	-0.266	-0.157	0.959	-0.238	0.731	0.076	0.097	-0.057	-0.024	0.047	0.110	0.029	0.028	-0.034
-0.237	0.914	-0.266	-0.160	0.961	-0.224	0.691	0.225	0.095	-0.027	-0.034	0.033	0.084	0.037	0.027	-0.023
-0.257	0.925	-0.278	-0.162	0.964	-0.212	0.622	0.055	0.084	-0.044	-0.025	0.009	0.104	0.026	0.014	-0.015
-0.168	0.964	-0.298	-0.165	0.965	-0.202	0.486	0.322	0.060	0.047	0.012	-0.021	0.016	0.011	0.008	0.005
-0.210	0.976	-0.321	-0.167	0.967	-0.194	0.385	0.218	0.060	0.007	0.022	-0.052	0.059	0.021	0.033	0.019
-0.218	0.976	-0.345	-0.169	0.967	-0.188	0.296	0.124	0.072	0.001	0.022	-0.082	0.068	0.020	0.059	0.048
-0.207	0.983	-0.333	-0.169	0.968	-0.185	0.238	-0.259	0.069	0.013	0.029	-0.073	0.057	0.028	0.049	0.069
-0.145	0.964	-0.349	-0.168	0.969	-0.181	0.241	-0.067	-0.051	0.073	0.008	-0.093	0.004	0.008	0.066	0.081
-0.083	0.968	-0.353	-0.167	0.970	-0.178	0.185	0.009	-0.064	0.134	0.011	-0.100	0.064	0.011	0.071	0.106
-0.168	0.976	-0.376	-0.166	0.970	-0.177	0.088	-0.174	-0.021	0.048	0.019	-0.124	0.020	0.019	0.096	0.122
-0.076	0.983	-0.333	-0.163	0.971	-0.176	0.113	-0.118	-0.097	0.138	0.026	-0.082	0.072	0.026	0.054	0.132
-0.110	0.980	-0.325	-0.160	0.972	-0.175	0.065	0.209	-0.194	0.100	0.021	-0.076	0.037	0.022	0.047	0.126
-0.080	0.960	-0.337	-0.157	0.972	-0.174	0.089	-0.373	-0.081	0.127	0.001	-0.088	0.068	0.002	0.061	0.145
-0.114	0.906	-0.380	-0.154	0.973	-0.173	0.149	-0.210	-0.117	0.090	-0.053	-0.133	0.033	0.053	0.106	0.130
-0.037	0.933	-0.325	-0.150	0.974	-0.170	0.227	-0.242	-0.105	0.163	-0.027	-0.081	0.110	0.026	0.053	0.136
-0.141	0.922	-0.329	-0.149	0.975	-0.165	0.230	0.269	-0.125	0.058	-0.040	-0.089	0.006	0.038	0.059	0.115
-0.053	0.991	-0.278	-0.146	0.976	-0.160	0.284	-0.181	-0.096	0.144	0.028	-0.043	0.095	0.031	0.009	0.097
-0.180	1.007	-0.309	-0.143	0.977	-0.157	0.226	-0.400	-0.079	0.014	0.043	-0.077	0.032	0.046	0.043	0.071
-0.180	1.007	-0.309	-0.142	0.978	-0.153	0.168	0.440	-0.156	0.013	0.042	-0.081	0.031	0.045	0.044	0.068
-0.157	1.007	-0.270	-0.139	0.979	-0.151	0.184	-0.171	-0.114	0.033	0.041	-0.045	0.008	0.044	0.007	0.061
-0.133	1.018	-0.290	-0.136	0.979	-0.149	0.124	-0.012	-0.141	0.053	0.052	-0.066	0.016	0.055	0.029	0.057
-0.083	0.987	-0.278	-0.133	0.980	-0.146	0.111	0.233	-0.179	0.100	0.020	-0.057	0.066	0.024	0.019	0.044
-0.180	0.968	-0.274	-0.130	0.981	-0.144	0.115	-0.011	-0.157	0.001	0.000	-0.055	0.030	0.004	0.016	0.045
-0.218	0.972	-0.242	-0.128	0.981	-0.143	0.105	-0.173	-0.125	-0.040	0.004	-0.025	0.068	0.008	0.014	0.027
-0.126	1.022	-0.227	-0.126	0.982	-0.141	0.069	0.337	-0.139	0.050	0.053	-0.011	0.025	0.058	0.028	0.005
-0.214	0.972	-0.266	-0.124	0.982	-0.139	0.101	0.171	-0.124	-0.040	0.003	-0.052	0.064	0.007	0.012	-0.004
-0.180	0.995	-0.239	-0.122	0.983	-0.135	0.201	0.092	-0.151	-0.008	0.025	-0.029	0.029	0.030	0.014	0.006
-0.191	1.026	-0.199	-0.119	0.984	-0.133	0.132	-0.040	-0.136	-0.022	0.055	0.009	0.041	0.061	0.053	-0.016
-0.133	1.022	-0.175	-0.117	0.985	-0.130	0.096	0.331	-0.152	0.034	0.051	0.030	0.017	0.057	0.075	-0.014
-0.226	1.014	-0.183	-0.114	0.985	-0.129	0.058	-0.008	-0.136	-0.061	0.043	0.021	0.076	0.050	0.066	-0.021
-0.157	1.003	-0.164	-0.111	0.985	-0.130	-0.063	0.051	-0.168	0.005	0.031	0.042	0.007	0.038	0.085	-0.031
-0.187	1.018	-0.195	-0.109	0.985	-0.133	-0.129	0.222	-0.144	-0.027	0.046	0.012	0.038	0.053	0.053	-0.042
-0.237	1.034	-0.207	-0.107	0.985	-0.136	-0.155	-0.071	-0.110	-0.079	0.062	0.004	0.088	0.069	0.040	-0.039
-0.183	1.026	-0.195	-0.105	0.985	-0.139	-0.124	-0.036	-0.112	-0.028	0.055	0.018	0.035	0.061	0.051	-0.043
-0.203	0.999	-0.207	-0.103	0.985	-0.142	-0.126	-0.104	-0.114	-0.049	0.028	0.009	0.203	0.999	0.207	-0.048
-0.172	1.003	-0.191	-0.100	0.984	-0.145	-0.161	-0.257	-0.146	-0.022	0.032	0.029	0.172	1.003	0.191	-0.034
-0.203	0.976	-0.211	-0.097	0.984	-0.150	-0.206	0.023	-0.142	-0.055	0.005	0.014	0.203	0.976	0.211	-0.042
-0.130	0.995	-0.168	-0.094	0.984	-0.155	-0.224	-0.359	-0.126	0.015	0.025	0.062	0.130	0.995	0.168	-0.044
-0.210	0.987	-0.211	-0.091	0.983	-0.159	-0.241	0.067	-0.191	-0.069	0.018	0.023	0.210	0.987	0.211	-0.042
-0.183	1.014	-0.199	-0.088	0.982	-0.164	-0.251	0.034	-0.174	-0.045	0.045	0.040	0.183	1.014	0.199	-0.043
-0.149	0.991	-0.215	-0.086	0.982	-0.169	-0.234	-0.017	-0.101	-0.013	0.023	0.029	0.149	0.991	0.215	-0.052
-0.187	0.956	-0.219	-0.084	0.982	-0.171	-0.081	-0.224	-0.080	-0.053	-0.012	0.027	0.187	0.956	0.219	-0.045
-0.180	0.980	-0.215	-0.083	0.981	-0.173	-0.082	0.100	-0.087	-0.047	0.011	0.033	0.180	0.980	0.215	-0.043
-0.160	0.964	-0.219	-0.080	0.981	-0.175	-0.082	-0.373	-0.100	-0.030	-0.004	0.031	0.160	0.964	0.219	-0.046
-0.160	0.964	-0.219	-0.078	0.981	-0.178	-0.174	0.402	-0.162	-0.032	-0.004	0.034	0.160	0.964	0.219	-0.051
-0.180	0.995	-0.286	-0.076	0.980	-0.183	-0.256	0.095	-0.113	-0.053	0.028	-0.028	0.180	0.995	0.286	-0.052
-0.214	0.995	-0.262	-0.075	0.979	-0.189	-0.285	-0.255	-0.073	-0.089	0.029	0.002	0.214	0.995	0.262	-0.045
-0.183	0.991	-0.262	-0.072	0.978	-0.195	-0.247	-0.267	-0.080	-0.061	0.026	0.008	0.183	0.991	0.262	-0.043
-0.122	0.972	-0.270	-0.070	0.977	-0.200	-0.243	-0.043	-0.122	-0.002	0.008	0.005	0.122	0.972	0.270	-0.034
-0.145	0.976	-0.262	-0.068	0.976	-0.205	-0.235	-0.135	-0.075	-0.026	0.013	0.018	0.145	0.976	0.262	-0.019
-0.099	0.972	-0.254	-0.067	0.975	-0.210	-0.257	0.035	-0.081	0.018	0.010	0.031	0.099	0.972	0.254	-0.022
-0.110	0.949	-0.246	-0.066	0.974	-0.215	-0.265	0.205	-0.067	0.007	-0.012	0.043	0.110	0.949	0.246	-0.023
-0.195	0.941	-0.286	-0.066	0.973	-0.220	-0.244	-0.145	-0.017	-0.079	-0.019	0.009	0.195	0.941	0.286	-0.020
-0.103	0.987	-0.242	-0.065	0.972	-0.225	-0.240	0.051	-0.084	0.012	0.028	0.057	0.103	0.987	0.242	-0.026
-0.110	0.987	-0.258	-0.063	0.971	-0.229	-0.248	0.096	-0.123	0.003	0.029	0.046	0.110	0.987	0.258	-0.045
-0.130	0.968	-0.278	-0.061	0.970	-0.233	-0.214	0.168	-0.119	-0.018	0.011	0.030	0.130	0.968	0.278	-0.029
-0.210	0.949	-0.286	-0.059	0.970	-0.237	-0.167	-0.158	-0.109	-0.101	-0.008	0.026	0.210	0.949	0.286	-0.035
-0.087	0.937	-0.274	-0.057	0.969	-0.240	-0.147	-0.007	-0.084	0.021	-0.019	0.041	0.087	0.937	0.274	-0.046
-0.137	0.945	-0.286	-0.057	0.969	-0.241	-0.062	0.033	-0.058	-0.030	-0.011	0.030	0.137	0.945	0.286	-0.038
-0.164	0.976	-0.262	-0.057	0.968	-0.243	-0.086	0.076	-0.018	-0.057	0.021	0.056	0.164	0.976	0.262	-0.029
-0.068	0.937	-0.258	-0.057	0.968	-0.244	-0.060	-0.050	0.001	0.039	-0.018	0.061	0.068	0.937	0.258	-0.033
-0.160	0.918	-0.290	-0.057	0.968	-0.245	-0.022	0.127	-0.017	-0.052	-0.037	0.030	0.160	0.918	0.290	-0.032
-0.114	0.933	-0.290	-0.057	0.968	-0.244	0.048	-0.065	-0.010	-0.007	-0.022	0.029	0.114	0.933	0.290	-0.029
-0.126	0.937	-0.270	-0.057	0.968	-0.243	0.051	0.039	-0.020	-0.018	-0.018	0.048	0.126	0.937	0.270	-0.033
-0.145	0.953	-0.254	-0.057	0.969	-0.241	0.102	0.050	-0.013	-0.037	-0.003	0.062	0.145	0.953	0.254	-0.029
-0.083	0.945	-0.239	-0.058	0.969	-0.238	0.126	0.130	0.011	0.025	-0.011	0.075	0.083	0.945	0.239	-0.040
-0.130	0.933	-0.250	-0.058	0.970	-0.234	0.213	0.051	-0.021	-0.021	-0.024	0.059	0.130	0.933	0.250	-0.041
-0.183	0.933	-0.302	-0.059	0.971	-0.231	0.201	-0.024	0.005	-0.074	-0.025	0.004	0.183	0.933	0.302	-0.035
-0.149	0.933	-0.294	-0.059	0.972	-0.227	0.184	-0.003	0.023	-0.039	-0.025	0.009	0.149	0.933	0.294	-0.040
-0.118	0.956	-0.239	-0.059	0.973	-0.223	0.205	0.017	-0.014	-0.008	-0.003	0.060	0.118	0.956	0.239	-0.043
-0.130	0.925	-0.266	-0.060	0.974	-0.218	0.257	0.073	-0.002	-0.019	-0.035	0.027	0.130	0.925	0.266	-0.032
-0.157	0.941	-0.262	-0.061	0.975	-0.215	0.185	0.042	0.039	-0.045	-0.020	0.028	0.157	0.941	0.262	-0.043
-0.118	0.933	-0.258	-0.062	0.976	-0.209	0.316	0.244	-0.019	-0.006	-0.030	0.025	0.118	0.933	0.258	-0.036
-0.214	0.929	-0.266	-0.063	0.977	-0.202	0.361	-0.119	0.061	-0.101	-0.035	0.011	0.214	0.929	0.266	-0.041
-0.091	0.941	-0.223	-0.064	0.979	-0.194	0.414	0.160	0.004	0.023	-0.025	0.046	0.091	0.941	0.223	-0.029
-0.172	0.922	-0.270	-0.065	0.981	-0.185	0.469	0.091	0.031	-0.056	-0.046	-0.010	0.172	0.922	0.270	-0.029
-0.110	0.964	-0.258	-0.066	0.982	-0.176	0.449	0.285	-0.016	0.006	-0.005	-0.008	0.110	0.964	0.258	-0.015
-0.153	0.949	-0.290	-0.067	0.983	-0.169	0.363	0.225	0.011	-0.035	-0.021	-0.046	0.153	0.949	0.290	0.000
-0.172	0.933	-0.309	-0.068	0.985	-0.161	0.398	0.001	0.042	-0.053	-0.038	-0.073	0.172	0.933	0.309	0.018
-0.057	0.918	-0.298	-0.070	0.986	-0.151	0.515	0.360	0.006	0.064	-0.055	-0.072	0.057	0.918	0.298	0.022
-0.118	0.922	-0.325	-0.071	0.988	-0.139	0.630	0.220	0.023	0.003	-0.053	-0.111	0.118	0.922	0.325	0.008
-0.126	0.995	-0.290	-0.072	0.989	-0.126	0.661	0.574	-0.025	-0.003	0.019	-0.089	0.126	0.995	0.290	-0.003
-0.226	1.030	-0.215	-0.073	0.991	-0.113	0.630	0.205	0.003	-0.102	0.052	-0.027	0.226	1.030	0.215	-0.027
-0.195	1.003	-0.136	-0.074	0.992	-0.100	0.641	0.151	0.009	-0.071	0.024	0.039	0.195	1.003	0.136	-0.046
-0.149	0.972	-0.108	-0.074	0.993	-0.088	0.574	0.306	-0.050	-0.025	-0.008	0.055	0.149	0.972	0.108	-0.054
-0.180	0.964	-0.152	-0.075	0.994	-0.079	0.464	0.387	0.016	-0.054	-0.017	0.002	0.180	0.964	0.152	-0.028
-0.164	1.010	-0.199	-0.076	0.995	-0.071	0.431	0.001	0.052	-0.037	0.029	-0.054	0.164	1.010	0.199	-0.012
-0.107	1.034	-0.223	-0.077	0.995	-0.064	0.347	0.217	-0.004	0.021	0.052	-0.084	0.107	1.034	0.223	0.016
-0.164	1.010	-0.235	-0.077	0.995	-0.059	0.302	-0.050	0.018	-0.037	0.028	-0.101	0.164	1.010	0.235	0.044
-0.053	1.034	-0.223	-0.077	0.996	-0.054	0.252	0.069	-0.021	0.075	0.051	-0.094	0.053	1.034	0.223	0.070
-0.068	1.010	-0.223	-0.077	0.996	-0.050	0.226	-0.087	0.002	0.059	0.028	-0.098	0.068	1.010	0.223	0.094
-0.022	0.995	-0.187	-0.075	0.996	-0.048	0.123	-0.160	-0.060	0.104	0.012	-0.064	0.022	0.995	0.187	0.131
0.028	0.999	-0.207	-0.072	0.996	-0.047	0.078	0.068	-0.164	0.150	0.016	-0.085	0.028	0.999	0.207	0.145
0.032	0.980	-0.258	-0.067	0.997	-0.046	0.114	-0.053	-0.195	0.150	-0.004	-0.138	0.032	0.980	0.258	0.159
0.017	0.953	-0.266	-0.064	0.997	-0.043	0.147	-0.163	-0.154	0.131	-0.031	-0.148	0.017	0.953	0.266	0.174
0.013	0.906	-0.246	-0.062	0.997	-0.039	0.297	-0.311	-0.099	0.125	-0.078	-0.133	0.013	0.906	0.246	0.163
0.055	0.895	-0.219	-0.059	0.998	-0.032	0.356	-0.059	-0.124	0.164	-0.090	-0.112	0.055	0.895	0.219	0.149
-0.018	0.964	-0.187	-0.057	0.998	-0.025	0.413	-0.297	-0.068	0.089	-0.021	-0.088	0.018	0.964	0.187	0.128
-0.018	0.964	-0.187	-0.056	0.998	-0.016	0.485	0.050	-0.062	0.088	-0.021	-0.097	0.018	0.964	0.187	0.133
-0.072	0.991	-0.195	-0.055	0.998	-0.006	0.521	-0.246	-0.047	0.033	0.006	-0.114	0.072	0.991	0.195	0.113
0.067	1.018	-0.144	-0.054	0.999	0.003	0.471	0.180	-0.031	0.171	0.033	-0.072	0.067	1.018	0.144	0.115
-0.033	1.045	-0.136	-0.052	0.999	0.012	0.456	-0.071	-0.066	0.069	0.060	-0.073	0.033	1.045	0.136	0.095
-0.003	1.049	-0.144	-0.051	0.999	0.020	0.407	0.129	-0.069	0.099	0.064	-0.089	0.003	1.049	0.144	0.094
-0.103	1.072	-0.105	-0.051	0.998	0.024	0.251	-0.162	-0.017	-0.001	0.087	-0.054	0.103	1.072	0.105	0.075
-0.049	1.096	-0.097	-0.050	0.998	0.028	0.241	-0.180	-0.027	0.052	0.110	-0.050	0.049	1.096	0.097	0.050
-0.014	1.080	-0.065	-0.048	0.998	0.032	0.193	0.418	-0.089	0.084	0.095	-0.022	0.014	1.080	0.065	0.039
-0.153	1.053	-0.081	-0.047	0.998	0.037	0.243	-0.171	-0.060	-0.055	0.068	-0.043	0.153	1.053	0.081	0.039
-0.033	1.049	-0.049	-0.045	0.998	0.041	0.229	0.042	-0.100	0.062	0.064	-0.015	0.033	1.049	0.049	0.018
-0.091	1.045	-0.085	-0.043	0.998	0.043	0.133	0.197	-0.096	0.003	0.060	-0.053	0.091	1.045	0.085	0.012
-0.157	1.007	-0.073	-0.042	0.998	0.046	0.180	-0.215	-0.079	-0.064	0.022	-0.045	0.157	1.007	0.073	0.013
-0.030	1.045	-0.022	-0.041	0.998	0.047	0.050	0.044	-0.076	0.062	0.061	0.006	0.030	1.045	0.022	-0.017
-0.137	1.022	-0.065	-0.039	0.998	0.047	-0.017	0.149	-0.078	-0.047	0.037	-0.037	0.137	1.022	0.065	-0.025
-0.187	1.014	-0.042	-0.038	0.998	0.046	-0.001	-0.079	-0.088	-0.099	0.029	-0.013	0.187	1.014	0.042	-0.016
-0.087	1.038	0.018	-0.037	0.998	0.044	-0.089	-0.088	-0.087	-0.000	0.052	0.048	0.087	1.038	0.018	-0.035
-0.091	1.034	-0.053	-0.035	0.998	0.043	-0.072	-0.093	-0.101	-0.006	0.048	-0.021	0.091	1.034	0.053	-0.029
-0.122	1.003	-0.006	-0.034	0.999	0.040	-0.115	-0.055	-0.071	-0.038	0.017	0.029	0.122	1.003	0.006	-0.027
-0.080	1.034	-0.022	-0.032	0.999	0.039	-0.057	-0.133	-0.087	0.003	0.048	0.014	0.080	1.034	0.022	-0.021
-0.164	1.014	-0.045	-0.032	0.999	0.037	-0.051	-0.054	-0.050	-0.082	0.029	-0.008	0.164	1.014	0.045	-0.045
-0.072	1.053	-0.057	-0.031	0.999	0.035	-0.135	0.429	-0.049	0.009	0.067	-0.017	0.072	1.053	0.057	-0.035
-0.203	1.038	-0.010	-0.032	0.999	0.034	-0.028	-0.726	0.039	-0.120	0.052	0.031	0.203	1.038	0.010	-0.055
-0.080	1.038	-0.049	-0.032	0.999	0.031	-0.131	-0.080	-0.007	0.003	0.052	-0.005	0.080	1.038	0.049	-0.040
-0.164	1.026	0.025	-0.034	0.999	0.026	-0.230	-0.169	0.034	-0.080	0.040	0.074	0.164	1.026	0.025	-0.050
-0.064	1.057	-0.010	-0.033	0.999	0.022	-0.175	-0.160	-0.045	0.019	0.071	0.043	0.064	1.057	0.010	-0.032
-0.130	1.010	-0.073	-0.032	0.999	0.016	-0.322	0.021	-0.076	-0.048	0.024	-0.014	0.130	1.010	0.073	-0.039
-0.114	1.034	-0.065	-0.031	0.999	0.009	-0.335	-0.013	-0.048	-0.033	0.047	0.001	0.114	1.034	0.065	-0.026
-0.103	1.034	-0.045	-0.030	1.000	0.002	-0.302	-0.074	-0.055	-0.022	0.047	0.027	0.103	1.034	0.045	-0.034
-0.122	1.026	-0.089	-0.029	1.000	-0.005	-0.330	-0.081	-0.061	-0.042	0.040	-0.009	0.122	1.026	0.089	-0.033
-0.114	1.018	-0.077	-0.029	1.000	-0.012	-0.344	-0.121	-0.017	-0.035	0.032	0.010	0.114	1.018	0.077	-0.033
-0.114	0.995	-0.093	-0.028	0.999	-0.019	-0.344	-0.033	-0.053	-0.036	0.009	0.001	0.114	0.995	0.093	-0.030
-0.107	0.995	-0.085	-0.027	0.999	-0.025	-0.319	-0.211	-0.048	-0.029	0.009	0.016	0.107	0.995	0.085	-0.025
-0.076	1.007	-0.069	-0.026	0.999	-0.032	-0.310	-0.053	-0.057	0.001	0.021	0.038	0.076	1.007	0.069	-0.031
-0.080	1.049	-0.089	-0.026	0.999	-0.040	-0.419	0.143	-0.051	-0.004	0.064	0.026	0.080	1.049	0.089	-0.033
-0.145	0.995	-0.120	-0.025	0.999	-0.048	-0.377	-0.154	-0.030	-0.069	0.010	0.003	0.145	0.995	0.120	-0.030
-0.114	1.026	-0.108	-0.025	0.998	-0.056	-0.398	-0.148	-0.031	-0.039	0.041	0.023	0.114	1.026	0.108	-0.040
-0.080	1.022	-0.101	-0.024	0.998	-0.064	-0.406	0.050	-0.061	-0.005	0.038	0.039	0.080	1.022	0.101	-0.043
-0.137	0.980	-0.144	-0.023	0.997	-0.072	-0.367	-0.120	-0.020	-0.063	-0.004	0.003	0.137	0.980	0.144	-0.035
-0.083	0.983	-0.101	-0.022	0.997	-0.078	-0.297	-0.060	-0.058	-0.011	0.000	0.052	0.083	0.983	0.101	-0.028
-0.087	0.987	-0.128	-0.022	0.996	-0.085	-0.347	0.006	-0.025	-0.015	0.004	0.032	0.087	0.987	0.128	-0.035
-0.087	1.018	-0.168	-0.022	0.996	-0.092	-0.328	-0.063	-0.008	-0.015	0.036	-0.001	0.087	1.018	0.168	-0.025
-0.118	1.022	-0.156	-0.022	0.995	-0.098	-0.322	0.059	-0.046	-0.046	0.040	0.018	0.118	1.022	0.156	-0.028
-0.080	0.987	-0.172	-0.022	0.994	-0.105	-0.338	-0.060	0.002	-0.008	0.006	0.009	0.080	0.987	0.172	-0.027
-0.118	0.972	-0.179	-0.022	0.994	-0.112	-0.299	-0.082	0.015	-0.046	-0.008	0.007	0.118	0.972	0.179	-0.031
-0.083	0.972	-0.160	-0.022	0.993	-0.118	-0.303	0.055	-0.015	-0.011	-0.008	0.033	0.083	0.972	0.160	-0.026
-0.103	1.003	-0.191	-0.023	0.992	-0.124	-0.290	-0.170	0.038	-0.030	0.024	0.007	0.103	1.003	0.191	-0.029
-0.095	1.007	-0.195	-0.023	0.991	-0.129	-0.277	-0.071	0.008	-0.022	0.029	0.009	0.095	1.007	0.195	-0.024
-0.095	1.007	-0.191	-0.023	0.991	-0.135	-0.297	-0.087	0.035	-0.021	0.029	0.019	0.095	1.007	0.191	-0.019
-0.087	0.991	-0.187	-0.024	0.990	-0.141	-0.250	0.046	0.011	-0.013	0.015	0.028	0.087	0.991	0.187	-0.021
-0.072	0.976	-0.227	-0.025	0.989	-0.145	-0.232	0.078	0.020	0.003	-0.000	-0.006	0.072	0.976	0.227	-0.016
-0.107	0.972	-0.187	-0.025	0.988	-0.150	-0.231	-0.025	-0.008	-0.031	-0.003	0.038	0.107	0.972	0.187	-0.014
-0.060	0.976	-0.199	-0.025	0.988	-0.155	-0.231	0.058	-0.011	0.015	0.001	0.030	0.060	0.976	0.199	-0.009
-0.091	0.968	-0.231	-0.025	0.987	-0.159	-0.227	0.153	-0.008	-0.015	-0.006	0.004	0.091	0.968	0.231	-0.010
-0.064	1.003	-0.211	-0.025	0.986	-0.163	-0.174	-0.062	-0.012	0.011	0.030	0.027	0.064	1.003	0.211	-0.013
-0.064	1.003	-0.211	-0.024	0.986	-0.165	-0.098	-0.113	-0.031	0.010	0.030	0.029	0.064	1.003	0.211	-0.020
-0.137	0.983	-0.246	-0.024	0.986	-0.168	-0.121	-0.001	-0.013	-0.063	0.011	-0.004	0.137	0.983	0.246	-0.008
-0.099	0.960	-0.227	-0.024	0.985	-0.169	-0.080	-0.200	0.005	-0.024	-0.012	0.018	0.099	0.960	0.227	-0.026
-0.018	0.964	-0.215	-0.024	0.985	-0.172	-0.127	0.295	-0.032	0.057	-0.007	0.032	0.018	0.964	0.215	-0.029
-0.160	0.964	-0.231	-0.026	0.984	-0.175	-0.140	-0.089	0.061	-0.084	-0.007	0.019	0.160	0.964	0.231	-0.022
-0.080	0.999	-0.211	-0.026	0.984	-0.176	-0.060	-0.037	0.006	-0.003	0.028	0.040	0.080	0.999	0.211	-0.023
-0.091	0.987	-0.231	-0.027	0.984	-0.178	-0.072	0.116	0.015	-0.014	0.017	0.022	0.091	0.987	0.231	-0.029
-0.110	0.991	-0.239	-0.027	0.984	-0.179	-0.042	-0.102	0.039	-0.033	0.021	0.015	0.110	0.991	0.239	-0.017
-0.060	0.976	-0.235	-0.028	0.983	-0.180	-0.054	0.120	-0.014	0.018	0.006	0.020	0.060	0.976	0.235	-0.014
-0.107	0.960	-0.266	-0.028	0.983	-0.183	-0.155	0.138	-0.027	-0.028	-0.009	-0.008	0.107	0.960	0.266	-0.026
-0.072	0.945	-0.239	-0.028	0.982	-0.187	-0.172	0.202	-0.011	0.007	-0.024	0.023	0.072	0.945	0.239	-0.022
-0.160	0.949	-0.250	-0.029	0.982	-0.189	-0.121	-0.036	0.019	-0.081	-0.020	0.014	0.160	0.949	0.250	-0.028
-0.087	0.933	-0.239	-0.029	0.981	-0.190	-0.052	0.063	-0.021	-0.008	-0.035	0.027	0.087	0.933	0.239	-0.032
-0.095	0.949	-0.246	-0.030	0.981	-0.191	-0.035	0.033	0.014	-0.015	-0.019	0.020	0.095	0.949	0.246	-0.030
-0.114	0.964	-0.239	-0.030	0.981	-0.192	-0.034	-0.120	0.036	-0.034	-0.003	0.028	0.114	0.964	0.239	-0.030
-0.068	0.956	-0.254	-0.031	0.981	-0.193	-0.016	0.175	-0.019	0.013	-0.011	0.013	0.068	0.956	0.254	-0.030
-0.164	0.964	-0.266	-0.030	0.981	-0.194	-0.063	-0.271	0.009	-0.084	-0.003	0.003	0.164	0.964	0.266	-0.031
-0.076	0.933	-0.203	-0.030	0.980	-0.195	-0.029	-0.011	-0.018	0.004	-0.034	0.067	0.076	0.933	0.203	-0.030
-0.083	0.945	-0.203	-0.030	0.980	-0.194	0.018	0.062	0.003	-0.003	-0.022	0.066	0.083	0.945	0.203	-0.035
-0.107	0.968	-0.223	-0.031	0.981	-0.193	0.051	0.121	0.022	-0.025	0.001	0.046	0.107	0.968	0.223	-0.022
-0.103	0.964	-0.266	-0.032	0.981	-0.192	0.100	-0.068	0.054	-0.020	-0.004	0.001	0.103	0.964	0.266	-0.025
-0.087	0.949	-0.235	-0.034	0.981	-0.189	0.155	0.244	0.011	-0.003	-0.020	0.029	0.087	0.949	0.235	-0.029
-0.110	0.929	-0.235	-0.034	0.982	-0.184	0.232	0.035	-0.002	-0.026	-0.040	0.025	0.110	0.929	0.235	-0.025
-0.141	0.914	-0.274	-0.035	0.983	-0.179	0.263	0.007	0.015	-0.056	-0.056	-0.020	0.141	0.914	0.274	-0.028
-0.091	0.929	-0.215	-0.036	0.984	-0.174	0.276	0.118	0.030	-0.005	-0.041	0.034	0.091	0.929	0.215	-0.040
-0.122	0.945	-0.235	-0.037	0.985	-0.168	0.320	0.107	0.031	-0.034	-0.027	0.008	0.122	0.945	0.235	-0.042
-0.164	0.937	-0.227	-0.039	0.986	-0.160	0.414	0.269	0.027	-0.075	-0.036	0.008	0.164	0.937	0.227	-0.035
-0.153	0.933	-0.270	-0.040	0.987	-0.153	0.349	0.239	0.003	-0.062	-0.041	-0.042	0.153	0.933	0.270	-0.032
-0.118	0.925	-0.266	-0.042	0.988	-0.148	0.287	0.156	0.058	-0.026	-0.049	-0.044	0.118	0.925	0.266	-0.012
-0.118	0.929	-0.278	-0.044	0.989	-0.139	0.435	0.129	0.074	-0.024	-0.047	-0.064	0.118	0.929	0.278	0.008
-0.060	0.964	-0.298	-0.047	0.990	-0.131	0.428	0.472	0.100	0.037	-0.013	-0.092	0.060	0.964	0.298	0.009
-0.099	0.980	-0.270	-0.051	0.992	-0.119	0.598	0.419	0.154	0.003	0.001	-0.076	0.099	0.980	0.270	-0.002
-0.160	0.999	-0.211	-0.055	0.993	-0.105	0.701	0.311	0.103	-0.055	0.019	-0.031	0.160	0.999	0.211	-0.014
-0.172	0.980	-0.164	-0.057	0.994	-0.094	0.569	0.194	0.063	-0.065	-0.001	0.005	0.172	0.980	0.164	-0.030
-0.157	0.956	-0.105	-0.059	0.995	-0.084	0.502	0.209	0.080	-0.047	-0.025	0.054	0.157	0.956	0.105	-0.034
-0.107	0.972	-0.097	-0.061	0.995	-0.075	0.422	0.168	0.105	0.005	-0.010	0.053	0.107	0.972	0.097	0.000
-0.122	0.991	-0.183	-0.063	0.996	-0.068	0.341	0.274	0.070	-0.008	0.009	-0.040	0.122	0.991	0.183	0.000
-0.122	1.018	-0.207	-0.066	0.996	-0.063	0.277	0.343	0.088	-0.006	0.036	-0.069	0.122	1.018	0.207	0.000
Avg ODBA	3.028
Vec ODBA	2.197
Avg ELBA	0.735
Avg EPBA	0.209
Speed	ODBA	VeDBA	ELBA	EPBA	StrkSpGn	StrSpGn_L	ISI
6.000	3.028	2.197	0.735	0.209	0.431	0.407	2.054
MeanPeak	0.043935
MeanLong	0.041500
MeanISI	2.053846
