# Supplementary material for: Averaged Propulsive Body Acceleration (APBA) Can Be Calculated from Biologging Tags That Incorporate Gyroscopes and Accelerometers to Estimate Swimming Speed, Hydrodynamic Drag and Energy Expenditure for Steller Sea Lions
Source: PLoS One. 2016 Jun 10;11(6):e0157326. doi: 10.1371/journal.pone.0157326 (PMC4902303; doi:10.1371/journal.pone.0157326)
Supplement: S5 Data — Same components as S2. (ZIP) [file pone.0157326.s005.zip › YashaNov_25/yasha6_5616_4.csv]

rawAx	rawAy	rawAz	gravX	gravY	gravZ	gyrX	gyrY	gyrZ	estAx	estAy	estAz	odbX	odbY	odbZ	spk
0.020	1.022	0.159	0.071	0.967	0.246	0.061	0.297	-0.186	-0.019	0.045	-0.019	0.101	0.059	0.022	-0.043
-0.087	1.018	0.132	0.070	0.967	0.247	0.042	-0.421	-0.070	-0.126	0.042	-0.048	0.006	0.056	0.008	-0.044
0.020	1.026	0.203	0.072	0.966	0.247	0.037	0.019	-0.119	-0.020	0.050	0.022	0.102	0.063	0.061	-0.043
0.013	1.022	0.159	0.075	0.966	0.248	0.056	0.007	-0.152	-0.031	0.046	-0.022	0.094	0.059	0.015	-0.053
-0.026	1.034	0.152	0.076	0.966	0.249	0.044	0.008	-0.097	-0.071	0.058	-0.030	0.056	0.071	0.005	-0.038
-0.041	1.022	0.120	0.079	0.965	0.250	0.096	0.111	-0.122	-0.089	0.047	-0.063	0.040	0.059	0.029	-0.053
0.009	1.010	0.156	0.080	0.964	0.252	0.122	-0.024	-0.101	-0.040	0.036	-0.029	0.090	0.047	0.004	-0.069
-0.076	1.034	0.144	0.080	0.964	0.254	0.091	-0.195	-0.064	-0.124	0.060	-0.043	0.006	0.070	0.011	-0.068
-0.076	1.034	0.144	0.082	0.963	0.256	0.105	-0.017	-0.119	-0.126	0.060	-0.045	0.006	0.070	0.013	-0.056
-0.014	1.018	0.159	0.084	0.963	0.257	0.104	0.118	-0.092	-0.066	0.046	-0.030	0.068	0.054	0.001	-0.055
0.020	1.010	0.112	0.084	0.962	0.258	0.073	-0.129	-0.060	-0.032	0.038	-0.079	0.103	0.046	0.049	-0.049
0.028	1.053	0.171	0.086	0.962	0.258	0.018	0.065	-0.093	-0.026	0.081	-0.020	0.111	0.089	0.009	-0.026
-0.037	1.014	0.163	0.085	0.962	0.259	0.050	-0.255	-0.035	-0.091	0.043	-0.029	0.047	0.050	0.000	-0.027
0.070	0.991	0.183	0.087	0.962	0.260	0.059	0.150	-0.064	0.015	0.020	-0.010	0.155	0.027	0.018	-0.028
-0.022	0.999	0.159	0.087	0.962	0.260	0.041	-0.080	-0.045	-0.077	0.028	-0.034	0.064	0.034	0.007	-0.030
0.047	1.030	0.183	0.089	0.961	0.261	0.051	0.177	-0.061	-0.010	0.059	-0.010	0.133	0.065	0.015	-0.021
0.005	1.014	0.132	0.091	0.961	0.261	0.030	0.059	-0.062	-0.053	0.044	-0.062	0.091	0.049	0.037	-0.033
0.017	0.987	0.171	0.090	0.961	0.262	0.079	-0.087	-0.009	-0.041	0.017	-0.024	0.104	0.022	0.001	-0.020
0.001	0.995	0.175	0.089	0.960	0.265	0.117	-0.277	-0.057	-0.056	0.025	-0.022	0.089	0.029	0.004	-0.034
0.059	0.987	0.183	0.091	0.960	0.266	0.060	0.087	-0.052	0.001	0.018	-0.015	0.146	0.021	0.012	-0.026
-0.030	1.010	0.171	0.091	0.960	0.266	0.035	-0.107	-0.049	-0.088	0.041	-0.027	0.058	0.045	0.001	-0.031
0.063	1.026	0.179	0.092	0.959	0.267	0.054	0.052	-0.057	0.003	0.057	-0.020	0.151	0.060	0.006	-0.028
-0.007	1.003	0.187	0.093	0.959	0.268	0.073	-0.116	-0.080	-0.066	0.034	-0.014	0.083	0.037	0.014	-0.036
0.036	0.983	0.211	0.094	0.959	0.268	0.018	0.061	-0.069	-0.025	0.015	0.010	0.125	0.017	0.037	-0.030
0.013	0.953	0.175	0.096	0.958	0.269	0.037	0.025	-0.082	-0.050	-0.015	-0.026	0.102	0.014	0.001	-0.036
0.001	0.964	0.156	0.096	0.958	0.269	0.045	-0.134	-0.085	-0.062	-0.003	-0.046	0.091	0.002	0.019	-0.032
0.040	0.949	0.187	0.096	0.958	0.271	0.088	-0.125	-0.042	-0.023	-0.018	-0.017	0.129	0.018	0.012	-0.037
0.005	0.980	0.167	0.096	0.957	0.274	0.183	-0.066	-0.030	-0.058	0.013	-0.040	0.095	0.013	0.007	-0.034
0.001	0.983	0.203	0.094	0.956	0.278	0.198	-0.173	0.047	-0.059	0.018	-0.008	0.091	0.017	0.029	-0.033
0.047	0.972	0.234	0.094	0.954	0.284	0.310	0.053	0.010	-0.013	0.008	0.018	0.138	0.006	0.060	-0.037
0.005	0.983	0.191	0.092	0.952	0.291	0.360	-0.017	0.082	-0.053	0.022	-0.032	0.096	0.017	0.017	-0.036
0.001	0.972	0.183	0.091	0.950	0.298	0.396	0.002	0.059	-0.056	0.012	-0.047	0.092	0.006	0.010	-0.027
0.013	0.925	0.230	0.089	0.948	0.307	0.481	-0.073	0.076	-0.042	-0.031	-0.009	0.103	0.040	0.058	-0.033
0.024	0.953	0.199	0.086	0.944	0.318	0.579	-0.104	0.102	-0.028	-0.001	-0.051	0.115	0.013	0.027	-0.033
-0.018	0.922	0.215	0.086	0.940	0.329	0.625	0.186	0.056	-0.070	-0.028	-0.046	0.073	0.044	0.043	-0.032
0.009	0.887	0.274	0.084	0.936	0.341	0.674	0.059	0.122	-0.041	-0.058	0.001	0.100	0.078	0.103	-0.037
0.009	0.887	0.274	0.081	0.932	0.354	0.691	0.078	0.168	-0.038	-0.054	-0.012	0.100	0.078	0.103	-0.043
-0.033	0.925	0.274	0.077	0.927	0.368	0.786	-0.003	0.199	-0.076	-0.010	-0.026	0.057	0.039	0.104	-0.041
-0.014	0.937	0.282	0.074	0.921	0.382	0.767	0.079	0.170	-0.054	0.007	-0.032	0.077	0.027	0.113	-0.043
-0.014	0.918	0.290	0.073	0.915	0.396	0.781	0.193	0.147	-0.052	-0.006	-0.038	0.077	0.046	0.122	-0.047
-0.037	0.910	0.286	0.069	0.910	0.410	0.786	0.066	0.183	-0.072	-0.008	-0.055	0.054	0.054	0.119	-0.045
-0.049	0.902	0.286	0.067	0.903	0.425	0.843	0.125	0.192	-0.081	-0.009	-0.070	0.042	0.061	0.120	-0.040
-0.064	0.891	0.274	0.061	0.895	0.441	0.934	-0.091	0.221	-0.091	-0.013	-0.098	0.027	0.072	0.109	-0.030
-0.030	0.883	0.293	0.057	0.887	0.459	1.009	0.085	0.256	-0.052	-0.012	-0.096	0.061	0.080	0.130	-0.013
-0.003	0.922	0.301	0.054	0.877	0.477	1.073	0.159	0.291	-0.021	0.036	-0.106	0.088	0.041	0.139	0.000
-0.003	0.972	0.278	0.048	0.867	0.496	1.113	0.121	0.367	-0.016	0.096	-0.148	0.089	0.009	0.116	0.018
-0.022	0.968	0.317	0.042	0.856	0.515	1.181	0.133	0.410	-0.029	0.103	-0.128	0.069	0.006	0.157	0.015
-0.010	0.902	0.317	0.036	0.845	0.534	1.151	0.107	0.427	-0.011	0.049	-0.147	0.081	0.060	0.158	0.007
-0.091	0.825	0.353	0.027	0.834	0.552	1.059	-0.081	0.453	-0.083	-0.018	-0.129	0.000	0.137	0.194	-0.003
-0.076	0.825	0.404	0.020	0.823	0.568	1.010	-0.053	0.412	-0.060	-0.007	-0.093	0.015	0.136	0.247	-0.007
-0.083	0.833	0.396	0.011	0.812	0.584	0.967	-0.187	0.363	-0.059	0.011	-0.116	0.008	0.128	0.239	-0.023
-0.076	0.860	0.404	0.004	0.802	0.597	0.884	-0.154	0.305	-0.045	0.049	-0.122	0.015	0.101	0.247	-0.013
-0.145	0.860	0.384	-0.005	0.793	0.609	0.775	-0.332	0.312	-0.104	0.057	-0.153	0.055	0.101	0.229	-0.001
-0.080	0.902	0.400	-0.013	0.785	0.619	0.670	-0.257	0.256	-0.032	0.108	-0.147	0.010	0.058	0.247	0.020
-0.064	0.949	0.427	-0.021	0.779	0.627	0.566	-0.377	0.244	-0.008	0.161	-0.127	0.025	0.011	0.276	0.036
-0.022	0.956	0.408	-0.026	0.773	0.634	0.484	-0.210	0.150	0.039	0.174	-0.153	0.067	0.003	0.258	0.067
-0.045	0.933	0.388	-0.034	0.769	0.639	0.385	-0.480	0.116	0.024	0.155	-0.178	0.045	0.026	0.240	0.094
-0.026	0.906	0.384	-0.042	0.766	0.642	0.256	-0.512	0.113	0.051	0.131	-0.184	0.064	0.053	0.237	0.125
0.020	0.852	0.392	-0.051	0.763	0.644	0.222	-0.595	0.091	0.106	0.079	-0.178	0.110	0.106	0.246	0.152
0.047	0.833	0.400	-0.060	0.761	0.646	0.184	-0.539	0.114	0.142	0.062	-0.172	0.138	0.125	0.254	0.177
0.086	0.794	0.424	-0.066	0.758	0.648	0.234	-0.412	0.110	0.187	0.026	-0.150	0.177	0.164	0.279	0.198
0.047	0.752	0.388	-0.074	0.756	0.650	0.197	-0.488	0.107	0.156	-0.014	-0.187	0.140	0.206	0.244	0.211
0.047	0.752	0.388	-0.083	0.753	0.652	0.228	-0.556	0.124	0.165	-0.012	-0.189	0.141	0.206	0.245	0.221
0.043	0.755	0.372	-0.090	0.750	0.656	0.302	-0.432	0.162	0.168	-0.004	-0.208	0.139	0.201	0.230	0.224
0.047	0.752	0.380	-0.099	0.746	0.659	0.289	-0.456	0.173	0.181	-0.004	-0.203	0.144	0.206	0.239	0.221
0.055	0.748	0.408	-0.107	0.742	0.662	0.321	-0.460	0.185	0.197	-0.004	-0.179	0.153	0.209	0.268	0.211
-0.003	0.732	0.424	-0.113	0.738	0.665	0.287	-0.302	0.188	0.145	-0.016	-0.166	0.097	0.225	0.285	0.203
-0.045	0.763	0.408	-0.125	0.734	0.667	0.249	-0.592	0.260	0.115	0.018	-0.184	0.056	0.194	0.270	0.183
-0.018	0.802	0.455	-0.132	0.731	0.669	0.257	-0.398	0.164	0.149	0.060	-0.139	0.083	0.155	0.319	0.163
-0.080	0.779	0.463	-0.141	0.727	0.672	0.298	-0.452	0.170	0.096	0.041	-0.133	0.022	0.178	0.328	0.153
-0.087	0.813	0.447	-0.151	0.725	0.672	0.151	-0.601	0.167	0.099	0.077	-0.149	0.015	0.142	0.314	0.145
-0.087	0.798	0.459	-0.158	0.723	0.673	0.158	-0.435	0.077	0.106	0.064	-0.137	0.015	0.157	0.327	0.151
-0.095	0.790	0.526	-0.169	0.721	0.672	0.109	-0.642	0.163	0.109	0.058	-0.069	0.008	0.164	0.396	0.137
-0.007	0.840	0.502	-0.172	0.722	0.670	-0.057	-0.113	0.122	0.200	0.107	-0.091	0.097	0.113	0.375	0.129
-0.176	0.794	0.522	-0.183	0.723	0.666	-0.072	-0.631	0.210	0.043	0.061	-0.068	0.071	0.159	0.397	0.111
-0.133	0.837	0.534	-0.187	0.725	0.663	-0.175	-0.170	0.101	0.089	0.101	-0.053	0.029	0.116	0.410	0.102
-0.187	0.860	0.530	-0.192	0.729	0.657	-0.310	-0.310	0.083	0.040	0.120	-0.050	0.083	0.093	0.409	0.068
-0.145	0.856	0.565	-0.194	0.735	0.650	-0.404	-0.162	0.027	0.085	0.111	-0.008	0.040	0.096	0.447	0.057
-0.191	0.871	0.558	-0.198	0.740	0.643	-0.372	-0.314	0.009	0.043	0.121	-0.009	0.086	0.080	0.441	0.028
-0.249	0.825	0.483	-0.197	0.746	0.636	-0.450	0.082	-0.015	-0.016	0.069	-0.077	0.144	0.126	0.369	0.015
-0.314	0.883	0.483	-0.204	0.752	0.627	-0.457	-0.431	0.073	-0.074	0.121	-0.068	0.209	0.068	0.371	-0.005
-0.264	0.856	0.530	-0.207	0.758	0.618	-0.506	-0.224	-0.018	-0.021	0.087	-0.011	0.160	0.095	0.421	-0.012
-0.276	0.883	0.506	-0.214	0.764	0.608	-0.499	-0.498	0.038	-0.026	0.108	-0.025	0.172	0.067	0.399	-0.014
-0.222	0.898	0.585	-0.216	0.772	0.598	-0.626	-0.144	0.015	0.030	0.116	0.064	0.118	0.051	0.481	-0.000
-0.249	0.910	0.522	-0.220	0.781	0.584	-0.759	-0.355	0.000	0.007	0.118	0.015	0.145	0.039	0.420	-0.004
-0.214	0.914	0.546	-0.220	0.790	0.572	-0.734	-0.142	-0.086	0.042	0.113	0.051	0.110	0.035	0.447	-0.005
-0.264	0.922	0.550	-0.217	0.800	0.560	-0.758	0.060	-0.144	-0.010	0.111	0.067	0.160	0.027	0.454	-0.029
-0.264	0.918	0.506	-0.216	0.809	0.547	-0.771	-0.005	-0.095	-0.012	0.098	0.036	0.160	0.030	0.413	-0.038
-0.368	0.922	0.494	-0.220	0.817	0.533	-0.720	-0.390	-0.027	-0.111	0.094	0.038	0.264	0.026	0.404	-0.050
-0.272	0.887	0.518	-0.218	0.826	0.520	-0.810	-0.081	-0.162	-0.017	0.050	0.076	0.167	0.061	0.430	-0.040
-0.303	0.887	0.416	-0.219	0.835	0.505	-0.820	-0.148	-0.058	-0.046	0.042	-0.012	0.198	0.060	0.330	-0.051
-0.210	0.949	0.475	-0.215	0.844	0.492	-0.819	0.156	-0.140	0.042	0.095	0.060	0.106	0.002	0.392	-0.036
-0.326	0.883	0.435	-0.214	0.852	0.478	-0.828	0.008	-0.059	-0.074	0.021	0.035	0.221	0.063	0.356	-0.042
-0.272	0.933	0.439	-0.212	0.860	0.464	-0.794	0.079	-0.104	-0.022	0.063	0.053	0.168	0.013	0.362	-0.039
-0.295	0.941	0.463	-0.210	0.868	0.450	-0.832	0.040	-0.115	-0.047	0.062	0.091	0.191	0.004	0.388	-0.062
-0.257	0.949	0.388	-0.208	0.876	0.436	-0.805	-0.005	-0.133	-0.011	0.062	0.030	0.152	0.004	0.316	-0.066
-0.337	0.895	0.376	-0.205	0.883	0.422	-0.770	-0.008	-0.163	-0.094	0.001	0.032	0.233	0.050	0.307	-0.070
-0.337	0.914	0.376	-0.206	0.890	0.407	-0.754	-0.264	-0.106	-0.093	0.014	0.047	0.233	0.030	0.310	-0.059
-0.291	0.887	0.353	-0.204	0.897	0.393	-0.789	-0.037	-0.127	-0.049	-0.020	0.037	0.187	0.056	0.289	-0.058
-0.264	0.949	0.297	-0.203	0.904	0.378	-0.816	-0.099	-0.137	-0.023	0.034	-0.003	0.160	0.006	0.236	-0.053
-0.241	0.925	0.313	-0.199	0.910	0.364	-0.775	0.189	-0.160	-0.004	0.005	0.027	0.137	0.017	0.255	-0.043
-0.318	0.949	0.262	-0.197	0.916	0.348	-0.843	-0.114	-0.128	-0.082	0.021	-0.008	0.214	0.007	0.206	-0.041
-0.283	0.941	0.282	-0.196	0.922	0.334	-0.752	-0.129	-0.151	-0.049	0.008	0.026	0.179	0.000	0.229	-0.050
-0.280	0.995	0.246	-0.195	0.928	0.318	-0.777	-0.184	-0.124	-0.046	0.056	0.006	0.175	0.054	0.197	-0.051
-0.303	0.968	0.223	-0.193	0.933	0.303	-0.753	-0.192	-0.163	-0.070	0.024	-0.002	0.198	0.028	0.176	-0.034
-0.241	0.983	0.234	-0.192	0.938	0.287	-0.771	-0.311	-0.175	-0.010	0.035	0.025	0.137	0.044	0.190	-0.042
-0.207	0.995	0.215	-0.189	0.944	0.272	-0.764	-0.085	-0.207	0.021	0.041	0.021	0.102	0.056	0.174	-0.045
-0.310	0.987	0.226	-0.184	0.948	0.258	-0.735	-0.019	-0.255	-0.087	0.028	0.047	0.206	0.049	0.188	-0.043
-0.295	1.030	0.148	-0.182	0.953	0.242	-0.797	-0.356	-0.204	-0.073	0.066	-0.015	0.191	0.092	0.112	-0.049
-0.276	1.018	0.148	-0.178	0.958	0.226	-0.808	0.115	-0.222	-0.058	0.050	0.000	0.172	0.080	0.115	-0.070
-0.253	0.995	0.167	-0.174	0.962	0.211	-0.795	0.128	-0.194	-0.039	0.022	0.035	0.148	0.058	0.138	-0.056
-0.295	1.003	0.152	-0.170	0.966	0.197	-0.754	0.153	-0.199	-0.085	0.026	0.033	0.191	0.066	0.125	-0.059
-0.241	1.003	0.092	-0.167	0.969	0.183	-0.729	-0.011	-0.159	-0.034	0.023	-0.011	0.137	0.066	0.069	-0.062
-0.287	1.014	0.085	-0.164	0.972	0.167	-0.793	0.013	-0.185	-0.083	0.031	-0.003	0.182	0.078	0.064	-0.061
-0.272	1.007	0.081	-0.160	0.975	0.152	-0.740	-0.194	-0.247	-0.072	0.020	0.008	0.167	0.071	0.063	-0.054
-0.230	1.022	0.089	-0.154	0.979	0.137	-0.795	0.237	-0.289	-0.035	0.032	0.031	0.125	0.087	0.074	-0.068
-0.230	1.022	0.089	-0.148	0.981	0.122	-0.756	0.082	-0.274	-0.041	0.030	0.046	0.124	0.088	0.077	-0.065
-0.303	1.014	0.002	-0.145	0.984	0.107	-0.755	-0.151	-0.218	-0.117	0.020	-0.025	0.197	0.080	0.006	-0.062
-0.237	1.010	0.033	-0.139	0.986	0.094	-0.660	0.100	-0.298	-0.057	0.014	0.019	0.132	0.077	0.028	-0.056
-0.233	1.030	0.002	-0.134	0.988	0.080	-0.655	0.015	-0.246	-0.058	0.031	0.001	0.128	0.097	0.000	-0.069
-0.195	1.010	-0.034	-0.129	0.989	0.067	-0.703	0.234	-0.262	-0.025	0.010	-0.021	0.089	0.078	0.032	-0.058
-0.291	1.022	-0.014	-0.125	0.991	0.054	-0.630	0.008	-0.222	-0.125	0.021	0.011	0.185	0.090	0.010	-0.042
-0.203	1.007	-0.022	-0.120	0.992	0.043	-0.580	-0.006	-0.283	-0.041	0.004	0.015	0.097	0.075	0.014	-0.043
-0.122	1.030	-0.022	-0.113	0.993	0.031	-0.628	0.373	-0.314	0.033	0.026	0.026	0.016	0.099	0.011	-0.063
-0.218	1.045	-0.069	-0.108	0.994	0.018	-0.654	0.354	-0.267	-0.068	0.041	-0.008	0.112	0.115	0.055	-0.035
-0.268	0.983	-0.065	-0.104	0.995	0.005	-0.616	-0.479	-0.247	-0.123	-0.022	0.009	0.162	0.053	0.048	-0.045
-0.118	1.007	-0.093	-0.098	0.995	-0.008	-0.668	0.235	-0.279	0.022	0.001	-0.005	0.012	0.077	0.073	-0.060
-0.230	0.991	-0.085	-0.094	0.995	-0.020	-0.559	-0.101	-0.253	-0.094	-0.015	0.014	0.124	0.062	0.062	-0.054
-0.199	0.995	-0.128	-0.089	0.996	-0.031	-0.573	0.048	-0.231	-0.067	-0.011	-0.018	0.093	0.067	0.101	-0.052
-0.160	1.003	-0.132	-0.085	0.995	-0.043	-0.585	0.252	-0.229	-0.033	-0.003	-0.010	0.054	0.075	0.102	-0.063
-0.249	0.983	-0.148	-0.082	0.995	-0.054	-0.540	-0.015	-0.180	-0.124	-0.022	-0.014	0.143	0.056	0.114	-0.058
-0.176	0.995	-0.199	-0.078	0.995	-0.063	-0.459	-0.016	-0.209	-0.055	-0.011	-0.056	0.070	0.068	0.162	-0.057
-0.187	0.991	-0.148	-0.074	0.995	-0.073	-0.448	-0.038	-0.213	-0.070	-0.014	0.004	0.081	0.065	0.107	-0.054
-0.172	0.999	-0.164	-0.070	0.994	-0.081	-0.400	0.159	-0.234	-0.058	-0.006	-0.004	0.066	0.073	0.120	-0.039
-0.110	1.003	-0.136	-0.066	0.994	-0.090	-0.456	-0.178	-0.207	-0.000	-0.002	0.033	0.004	0.077	0.089	-0.042
-0.149	0.960	-0.191	-0.061	0.993	-0.096	-0.313	0.455	-0.283	-0.043	-0.044	-0.016	0.042	0.035	0.140	-0.039
-0.168	1.010	-0.223	-0.058	0.993	-0.104	-0.395	-0.112	-0.197	-0.065	0.006	-0.039	0.062	0.086	0.168	-0.034
-0.180	0.987	-0.258	-0.054	0.992	-0.112	-0.393	0.185	-0.230	-0.081	-0.016	-0.066	0.073	0.063	0.200	-0.040
-0.133	0.987	-0.223	-0.050	0.991	-0.121	-0.416	-0.079	-0.195	-0.038	-0.016	-0.022	0.027	0.064	0.160	-0.040
-0.133	0.995	-0.207	-0.046	0.991	-0.129	-0.408	0.024	-0.221	-0.042	-0.007	0.002	0.027	0.072	0.141	-0.035
-0.141	0.983	-0.254	-0.043	0.990	-0.138	-0.417	0.075	-0.188	-0.053	-0.018	-0.036	0.035	0.060	0.184	-0.038
-0.099	0.964	-0.211	-0.040	0.989	-0.145	-0.336	-0.019	-0.166	-0.014	-0.036	0.014	0.007	0.041	0.137	-0.030
-0.164	0.972	-0.246	-0.037	0.988	-0.152	-0.343	0.188	-0.175	-0.082	-0.027	-0.014	0.059	0.049	0.169	-0.041
-0.064	1.003	-0.242	-0.035	0.987	-0.158	-0.337	0.338	-0.182	0.016	0.004	-0.004	0.041	0.081	0.161	-0.044
-0.199	0.991	-0.290	-0.033	0.986	-0.165	-0.305	0.143	-0.135	-0.121	-0.006	-0.045	0.093	0.069	0.205	-0.042
-0.153	0.991	-0.313	-0.031	0.985	-0.172	-0.330	-0.080	-0.120	-0.077	-0.005	-0.061	0.047	0.070	0.225	-0.037
-0.099	0.968	-0.302	-0.027	0.984	-0.177	-0.274	0.016	-0.171	-0.026	-0.027	-0.043	0.007	0.048	0.209	-0.048
-0.122	0.987	-0.270	-0.025	0.982	-0.185	-0.362	0.167	-0.155	-0.052	-0.007	-0.004	0.016	0.067	0.174	-0.030
-0.110	0.972	-0.286	-0.022	0.981	-0.191	-0.322	-0.073	-0.170	-0.043	-0.021	-0.013	0.005	0.052	0.185	-0.031
-0.083	0.941	-0.306	-0.020	0.980	-0.198	-0.340	0.164	-0.149	-0.018	-0.050	-0.025	0.022	0.021	0.201	-0.030
-0.130	0.949	-0.313	-0.018	0.979	-0.205	-0.318	-0.015	-0.129	-0.067	-0.042	-0.027	0.025	0.029	0.205	-0.023
-0.072	0.949	-0.306	-0.015	0.977	-0.210	-0.284	0.166	-0.164	-0.011	-0.041	-0.013	0.033	0.029	0.193	-0.030
-0.087	0.968	-0.341	-0.013	0.976	-0.216	-0.274	0.184	-0.160	-0.029	-0.020	-0.042	0.017	0.048	0.224	-0.035
-0.145	0.956	-0.341	-0.011	0.975	-0.221	-0.206	-0.062	-0.119	-0.089	-0.031	-0.038	0.041	0.037	0.220	-0.025
-0.099	0.945	-0.333	-0.008	0.974	-0.224	-0.181	-0.075	-0.125	-0.045	-0.042	-0.026	0.005	0.026	0.209	-0.034
-0.057	0.945	-0.317	-0.006	0.974	-0.228	-0.183	-0.039	-0.121	-0.005	-0.041	-0.006	0.048	0.027	0.189	-0.035
-0.114	0.953	-0.337	-0.004	0.973	-0.232	-0.187	0.092	-0.125	-0.064	-0.032	-0.022	0.010	0.035	0.205	-0.029
-0.060	0.972	-0.302	-0.002	0.972	-0.235	-0.156	-0.005	-0.113	-0.012	-0.012	0.017	0.044	0.054	0.166	-0.030
-0.091	0.964	-0.325	-0.001	0.971	-0.237	-0.085	0.260	-0.152	-0.045	-0.020	-0.005	0.014	0.046	0.187	-0.029
-0.103	0.949	-0.373	0.001	0.971	-0.240	-0.114	-0.047	-0.120	-0.058	-0.035	-0.049	0.003	0.030	0.230	-0.031
-0.049	0.953	-0.349	0.003	0.970	-0.242	-0.111	0.130	-0.116	-0.005	-0.030	-0.023	0.058	0.033	0.203	-0.027
-0.122	0.953	-0.361	0.004	0.969	-0.246	-0.144	-0.007	-0.098	-0.080	-0.030	-0.031	0.014	0.031	0.212	-0.027
-0.049	0.949	-0.353	0.005	0.968	-0.249	-0.186	0.097	-0.077	-0.007	-0.033	-0.019	0.060	0.026	0.200	-0.016
-0.087	0.925	-0.345	0.006	0.967	-0.253	-0.163	0.222	-0.119	-0.046	-0.055	-0.008	0.023	0.002	0.189	-0.027
-0.022	0.949	-0.345	0.008	0.967	-0.255	-0.088	0.022	-0.104	0.018	-0.031	-0.005	0.089	0.024	0.186	-0.025
-0.107	0.914	-0.373	0.009	0.966	-0.258	-0.146	0.202	-0.113	-0.067	-0.065	-0.029	0.006	0.012	0.210	-0.028
-0.095	0.972	-0.361	0.011	0.965	-0.261	-0.158	-0.028	-0.116	-0.058	-0.006	-0.014	0.018	0.045	0.194	-0.022
-0.064	0.976	-0.376	0.013	0.964	-0.265	-0.143	0.090	-0.125	-0.029	-0.002	-0.026	0.050	0.048	0.207	-0.030
-0.053	0.972	-0.369	0.014	0.964	-0.267	-0.118	0.073	-0.123	-0.019	-0.005	-0.015	0.062	0.043	0.196	-0.024
-0.060	0.949	-0.369	0.016	0.963	-0.270	-0.118	0.041	-0.102	-0.028	-0.027	-0.013	0.055	0.019	0.194	-0.021
-0.060	0.949	-0.369	0.016	0.962	-0.272	-0.075	0.237	-0.103	-0.028	-0.027	-0.011	0.055	0.018	0.191	-0.020
-0.076	0.949	-0.384	0.018	0.962	-0.273	-0.071	-0.035	-0.084	-0.045	-0.026	-0.024	0.040	0.016	0.204	-0.015
-0.049	0.949	-0.384	0.019	0.961	-0.275	-0.102	0.088	-0.104	-0.019	-0.026	-0.022	0.068	0.015	0.201	-0.019
-0.026	0.941	-0.384	0.020	0.961	-0.277	-0.081	0.309	-0.126	0.003	-0.033	-0.019	0.092	0.006	0.198	-0.011
-0.083	0.945	-0.408	0.021	0.960	-0.279	-0.068	0.006	-0.111	-0.056	-0.029	-0.041	0.033	0.008	0.218	-0.011
-0.014	0.929	-0.380	0.023	0.959	-0.281	-0.069	0.127	-0.146	0.012	-0.044	-0.011	0.102	0.009	0.187	-0.019
-0.053	0.945	-0.349	0.025	0.959	-0.283	-0.116	0.220	-0.138	-0.028	-0.028	0.023	0.063	0.006	0.152	-0.022
-0.072	0.933	-0.361	0.026	0.958	-0.285	-0.074	0.121	-0.105	-0.048	-0.039	0.014	0.042	0.006	0.161	-0.027
-0.041	0.933	-0.412	0.026	0.957	-0.288	-0.105	0.261	-0.099	-0.017	-0.038	-0.035	0.071	0.007	0.208	-0.030
-0.095	0.941	-0.392	0.027	0.957	-0.289	-0.060	0.112	-0.108	-0.072	-0.030	-0.013	0.016	0.000	0.186	-0.039
-0.022	0.956	-0.373	0.028	0.957	-0.290	-0.023	0.255	-0.155	-0.000	-0.015	0.007	0.087	0.016	0.163	-0.037
-0.114	0.933	-0.412	0.030	0.956	-0.291	-0.050	0.123	-0.128	-0.094	-0.037	-0.031	0.007	0.008	0.199	-0.044
-0.053	0.945	-0.361	0.031	0.956	-0.291	0.013	0.021	-0.098	-0.034	-0.026	0.021	0.052	0.004	0.145	-0.029
-0.072	0.956	-0.408	0.032	0.956	-0.292	-0.012	0.077	-0.112	-0.054	-0.014	-0.025	0.032	0.015	0.189	-0.037
-0.003	0.949	-0.376	0.033	0.956	-0.292	-0.002	0.196	-0.102	0.015	-0.022	0.006	0.099	0.007	0.155	-0.030
-0.068	0.995	-0.408	0.034	0.955	-0.294	-0.043	0.168	-0.127	-0.052	0.025	-0.024	0.033	0.053	0.183	-0.030
-0.068	0.960	-0.408	0.036	0.955	-0.295	-0.077	0.030	-0.121	-0.054	-0.009	-0.022	0.032	0.018	0.181	-0.030
-0.049	0.972	-0.380	0.038	0.954	-0.297	-0.059	0.135	-0.149	-0.036	0.003	0.007	0.049	0.029	0.151	-0.035
-0.057	0.941	-0.384	0.039	0.953	-0.299	-0.102	0.152	-0.133	-0.045	-0.027	0.006	0.040	0.002	0.153	-0.030
-0.026	0.941	-0.392	0.040	0.953	-0.301	-0.071	0.135	-0.122	-0.016	-0.027	-0.000	0.070	0.003	0.159	-0.030
-0.030	0.925	-0.404	0.042	0.952	-0.303	-0.107	0.014	-0.103	-0.021	-0.041	-0.010	0.065	0.019	0.169	-0.027
-0.049	0.949	-0.396	0.043	0.951	-0.305	-0.077	0.148	-0.110	-0.041	-0.017	0.000	0.044	0.003	0.160	-0.027
-0.033	0.956	-0.404	0.044	0.951	-0.307	-0.096	0.198	-0.144	-0.027	-0.009	-0.005	0.059	0.010	0.166	-0.026
-0.049	0.941	-0.396	0.046	0.950	-0.309	-0.094	0.164	-0.156	-0.044	-0.024	0.005	0.043	0.005	0.157	-0.031
-0.003	0.945	-0.369	0.048	0.949	-0.312	-0.099	0.063	-0.136	0.000	-0.019	0.034	0.088	0.002	0.128	-0.031
-0.037	0.925	-0.388	0.048	0.948	-0.315	-0.131	0.327	-0.144	-0.035	-0.037	0.018	0.053	0.022	0.147	-0.032
-0.037	0.925	-0.388	0.051	0.947	-0.316	-0.077	-0.082	-0.131	-0.038	-0.037	0.019	0.053	0.022	0.146	-0.027
-0.033	0.925	-0.420	0.053	0.947	-0.318	-0.080	0.084	-0.116	-0.035	-0.036	-0.011	0.056	0.023	0.177	-0.028
-0.018	0.953	-0.416	0.053	0.946	-0.321	-0.116	0.077	-0.080	-0.021	-0.008	-0.004	0.071	0.004	0.173	-0.028
-0.014	0.929	-0.416	0.054	0.945	-0.321	-0.006	0.240	-0.126	-0.018	-0.031	-0.004	0.074	0.020	0.173	-0.028
-0.033	0.929	-0.404	0.055	0.945	-0.323	-0.084	0.178	-0.099	-0.037	-0.031	0.010	0.054	0.020	0.161	-0.022
-0.041	0.925	-0.416	0.056	0.944	-0.325	-0.086	-0.094	-0.083	-0.047	-0.034	0.000	0.046	0.024	0.173	-0.030
0.013	0.933	-0.416	0.057	0.943	-0.328	-0.123	0.299	-0.131	0.007	-0.025	0.003	0.099	0.017	0.172	-0.035
-0.060	0.929	-0.432	0.059	0.942	-0.331	-0.123	0.001	-0.119	-0.068	-0.028	-0.010	0.025	0.020	0.188	-0.025
-0.037	0.937	-0.432	0.061	0.941	-0.333	-0.146	-0.071	-0.091	-0.047	-0.019	-0.008	0.048	0.013	0.189	-0.022
0.036	0.922	-0.404	0.061	0.940	-0.337	-0.134	0.278	-0.139	0.025	-0.034	0.023	0.120	0.028	0.161	-0.030
-0.026	0.925	-0.432	0.062	0.938	-0.340	-0.166	0.178	-0.096	-0.036	-0.029	-0.001	0.059	0.024	0.189	-0.021
-0.026	0.929	-0.432	0.063	0.937	-0.343	-0.121	0.132	-0.137	-0.037	-0.024	0.001	0.058	0.020	0.190	-0.022
0.001	0.929	-0.424	0.064	0.936	-0.346	-0.136	0.216	-0.147	-0.011	-0.023	0.012	0.085	0.020	0.182	-0.033
-0.037	0.929	-0.443	0.066	0.935	-0.349	-0.178	0.028	-0.119	-0.051	-0.021	-0.004	0.046	0.020	0.203	-0.026
-0.026	0.929	-0.443	0.068	0.933	-0.354	-0.235	0.055	-0.141	-0.041	-0.019	0.000	0.057	0.020	0.203	-0.033
0.020	0.937	-0.432	0.068	0.931	-0.359	-0.228	0.323	-0.167	0.005	-0.010	0.016	0.102	0.012	0.192	-0.037
-0.057	0.914	-0.451	0.070	0.929	-0.363	-0.192	0.087	-0.138	-0.073	-0.031	0.000	0.024	0.035	0.213	-0.039
-0.014	0.906	-0.443	0.072	0.928	-0.367	-0.184	0.115	-0.149	-0.031	-0.037	0.012	0.066	0.043	0.206	-0.035
-0.026	0.902	-0.420	0.074	0.925	-0.372	-0.265	0.022	-0.160	-0.045	-0.039	0.041	0.054	0.047	0.183	-0.045
0.005	0.906	-0.455	0.076	0.923	-0.377	-0.250	0.131	-0.156	-0.016	-0.033	0.010	0.085	0.043	0.219	-0.039
-0.026	0.895	-0.447	0.077	0.921	-0.381	-0.227	0.076	-0.127	-0.048	-0.043	0.022	0.054	0.054	0.212	-0.039
-0.007	0.929	-0.443	0.079	0.919	-0.386	-0.244	0.105	-0.164	-0.030	-0.006	0.031	0.072	0.019	0.210	-0.035
0.009	0.922	-0.428	0.080	0.917	-0.391	-0.236	0.278	-0.157	-0.015	-0.012	0.052	0.088	0.027	0.195	-0.044
-0.007	0.906	-0.467	0.081	0.914	-0.397	-0.285	0.056	-0.123	-0.032	-0.025	0.018	0.072	0.042	0.236	-0.035
-0.030	0.902	-0.455	0.083	0.912	-0.401	-0.242	0.105	-0.164	-0.056	-0.026	0.034	0.049	0.046	0.225	-0.036
0.032	0.895	-0.459	0.085	0.910	-0.406	-0.246	0.245	-0.210	0.004	-0.032	0.035	0.109	0.053	0.230	-0.038
0.005	0.891	-0.443	0.087	0.907	-0.412	-0.277	0.148	-0.198	-0.025	-0.033	0.057	0.082	0.057	0.216	-0.040
0.005	0.864	-0.451	0.086	0.905	-0.417	-0.243	0.332	-0.135	-0.025	-0.058	0.054	0.082	0.084	0.226	-0.037
0.005	0.864	-0.451	0.087	0.903	-0.422	-0.235	0.129	-0.094	-0.025	-0.056	0.059	0.082	0.083	0.227	-0.037
-0.007	0.898	-0.463	0.087	0.900	-0.426	-0.238	0.141	-0.097	-0.037	-0.019	0.052	0.069	0.048	0.241	-0.042
0.047	0.898	-0.440	0.086	0.898	-0.431	-0.226	0.343	-0.137	0.018	-0.017	0.080	0.123	0.048	0.219	-0.038
-0.018	0.860	-0.463	0.087	0.896	-0.434	-0.177	0.111	-0.127	-0.049	-0.053	0.060	0.058	0.086	0.244	-0.035
0.024	0.848	-0.479	0.088	0.895	-0.438	-0.166	0.188	-0.113	-0.006	-0.063	0.047	0.100	0.098	0.262	-0.039
0.024	0.852	-0.467	0.087	0.893	-0.441	-0.120	0.300	-0.121	-0.006	-0.058	0.062	0.100	0.094	0.252	-0.044
-0.022	0.844	-0.463	0.087	0.892	-0.443	-0.096	0.228	-0.113	-0.051	-0.065	0.068	0.053	0.102	0.251	-0.042
0.005	0.860	-0.487	0.086	0.891	-0.445	-0.109	0.270	-0.119	-0.024	-0.048	0.047	0.080	0.086	0.277	-0.050
-0.014	0.852	-0.487	0.086	0.890	-0.447	-0.069	0.234	-0.132	-0.043	-0.055	0.049	0.061	0.094	0.279	-0.056
-0.007	0.840	-0.455	0.085	0.890	-0.448	0.010	0.270	-0.102	-0.034	-0.067	0.081	0.068	0.105	0.250	-0.049
-0.018	0.848	-0.487	0.084	0.890	-0.448	-0.009	0.250	-0.075	-0.045	-0.059	0.050	0.057	0.097	0.283	-0.049
0.009	0.848	-0.471	0.082	0.890	-0.448	0.053	0.343	-0.074	-0.016	-0.059	0.066	0.084	0.097	0.270	-0.049
0.009	0.840	-0.471	0.080	0.891	-0.447	0.078	0.422	-0.114	-0.014	-0.067	0.065	0.084	0.104	0.273	-0.053
-0.022	0.802	-0.487	0.079	0.892	-0.446	0.112	0.247	-0.074	-0.043	-0.107	0.048	0.053	0.143	0.291	-0.050
-0.053	0.833	-0.503	0.079	0.893	-0.444	0.132	0.112	-0.068	-0.074	-0.077	0.030	0.023	0.112	0.309	-0.051
-0.003	0.856	-0.459	0.078	0.893	-0.443	0.092	0.231	-0.067	-0.023	-0.054	0.072	0.073	0.088	0.268	-0.050
-0.007	0.848	-0.479	0.076	0.894	-0.442	0.094	0.361	-0.075	-0.024	-0.063	0.052	0.070	0.096	0.291	-0.045
0.005	0.840	-0.467	0.074	0.895	-0.441	0.093	0.248	-0.053	-0.012	-0.071	0.062	0.081	0.103	0.281	-0.040
0.005	0.821	-0.459	0.072	0.895	-0.439	0.121	0.385	-0.082	-0.009	-0.092	0.069	0.082	0.122	0.276	-0.042
-0.018	0.829	-0.459	0.071	0.897	-0.436	0.208	0.270	-0.067	-0.031	-0.086	0.066	0.059	0.114	0.278	-0.043
-0.026	0.817	-0.455	0.068	0.899	-0.432	0.248	0.373	-0.044	-0.036	-0.099	0.066	0.051	0.125	0.277	-0.045
-0.030	0.833	-0.471	0.065	0.902	-0.428	0.292	0.355	-0.028	-0.037	-0.086	0.045	0.048	0.109	0.296	-0.045
-0.014	0.829	-0.447	0.062	0.905	-0.422	0.370	0.336	-0.008	-0.018	-0.093	0.063	0.063	0.113	0.275	-0.045
-0.022	0.837	-0.463	0.059	0.908	-0.414	0.442	0.358	-0.016	-0.023	-0.089	0.040	0.056	0.105	0.294	-0.039
-0.037	0.844	-0.451	0.057	0.912	-0.405	0.512	0.129	0.032	-0.036	-0.085	0.043	0.040	0.097	0.284	-0.033
-0.014	0.821	-0.432	0.054	0.917	-0.396	0.552	0.384	0.026	-0.009	-0.113	0.053	0.063	0.120	0.267	-0.036
-0.014	0.821	-0.432	0.051	0.922	-0.385	0.619	0.284	0.010	-0.007	-0.118	0.042	0.064	0.119	0.270	-0.036
-0.053	0.817	-0.420	0.048	0.927	-0.373	0.677	0.209	0.061	-0.042	-0.127	0.042	0.026	0.123	0.262	-0.038
-0.033	0.813	-0.392	0.044	0.932	-0.359	0.769	0.330	0.062	-0.019	-0.136	0.056	0.046	0.126	0.238	-0.041
-0.057	0.821	-0.376	0.040	0.938	-0.344	0.839	0.308	0.106	-0.037	-0.134	0.056	0.024	0.118	0.226	-0.041
-0.053	0.848	-0.365	0.036	0.944	-0.327	0.924	0.115	0.134	-0.030	-0.114	0.051	0.028	0.091	0.217	-0.043
-0.033	0.864	-0.353	0.031	0.951	-0.308	1.009	0.327	0.173	-0.005	-0.105	0.044	0.048	0.076	0.209	-0.045
-0.080	0.891	-0.321	0.025	0.957	-0.288	1.089	0.211	0.211	-0.045	-0.084	0.055	0.001	0.049	0.180	-0.049
-0.072	0.925	-0.298	0.018	0.964	-0.265	1.167	0.331	0.240	-0.031	-0.056	0.056	0.009	0.014	0.160	-0.056
-0.110	0.925	-0.274	0.011	0.970	-0.242	1.222	0.278	0.271	-0.062	-0.062	0.057	0.029	0.014	0.139	-0.062
-0.130	0.949	-0.282	0.005	0.976	-0.218	1.233	0.297	0.258	-0.074	-0.045	0.025	0.049	0.009	0.151	-0.066
-0.118	0.964	-0.290	-0.002	0.981	-0.195	1.188	0.490	0.219	-0.056	-0.034	-0.006	0.038	0.025	0.161	-0.063
-0.176	0.999	-0.321	-0.008	0.985	-0.173	1.165	0.263	0.203	-0.108	-0.004	-0.060	0.096	0.060	0.196	-0.056
-0.133	1.003	-0.306	-0.013	0.988	-0.151	1.114	0.385	0.194	-0.060	-0.003	-0.066	0.055	0.065	0.184	-0.053
-0.160	0.983	-0.317	-0.019	0.991	-0.129	1.132	0.323	0.215	-0.082	-0.026	-0.099	0.082	0.046	0.198	-0.041
-0.183	0.972	-0.286	-0.025	0.994	-0.106	1.171	0.368	0.255	-0.098	-0.040	-0.090	0.105	0.035	0.170	-0.029
-0.130	0.972	-0.298	-0.031	0.996	-0.083	1.205	0.339	0.272	-0.038	-0.042	-0.126	0.052	0.035	0.185	-0.030
-0.172	0.995	-0.294	-0.038	0.998	-0.059	1.232	0.083	0.322	-0.073	-0.020	-0.146	0.095	0.059	0.185	-0.041
-0.168	0.999	-0.175	-0.045	0.998	-0.035	1.232	0.240	0.310	-0.062	-0.017	-0.052	0.091	0.064	0.070	-0.044
-0.210	0.972	-0.081	-0.053	0.999	-0.010	1.242	0.050	0.380	-0.096	-0.044	0.018	0.133	0.037	0.021	-0.050
-0.191	0.976	-0.042	-0.060	0.998	0.013	1.150	0.233	0.316	-0.070	-0.040	0.034	0.114	0.041	0.056	-0.045
-0.153	1.003	-0.065	-0.066	0.997	0.034	1.020	0.380	0.289	-0.026	-0.012	-0.010	0.076	0.069	0.029	-0.046
-0.149	1.034	-0.105	-0.072	0.996	0.051	0.874	0.235	0.297	-0.016	0.020	-0.066	0.072	0.100	0.015	-0.023
-0.222	1.080	-0.120	-0.077	0.995	0.066	0.768	0.128	0.247	-0.084	0.068	-0.097	0.145	0.146	0.035	0.011
-0.157	1.111	-0.116	-0.078	0.994	0.078	0.656	0.145	0.080	-0.017	0.099	-0.106	0.079	0.177	0.035	0.042
-0.087	1.115	-0.140	-0.079	0.993	0.088	0.538	-0.181	0.003	0.053	0.104	-0.139	0.010	0.181	0.063	0.078
-0.064	1.099	-0.195	-0.077	0.993	0.093	0.328	-0.275	-0.126	0.074	0.089	-0.199	0.014	0.166	0.122	0.152
0.013	1.049	-0.144	-0.074	0.993	0.096	0.187	-0.382	-0.174	0.148	0.039	-0.150	0.092	0.116	0.075	0.204
0.170	0.987	-0.132	-0.070	0.993	0.098	0.172	-0.352	-0.168	0.302	-0.023	-0.140	0.250	0.054	0.068	0.228
0.124	0.968	-0.124	-0.068	0.992	0.102	0.250	-0.126	-0.127	0.253	-0.042	-0.136	0.204	0.035	0.065	0.249
0.051	0.949	-0.136	-0.066	0.992	0.109	0.413	-0.324	-0.078	0.178	-0.061	-0.155	0.132	0.016	0.081	0.266
0.067	0.895	-0.148	-0.067	0.991	0.119	0.546	-0.381	-0.004	0.194	-0.114	-0.176	0.148	0.037	0.097	0.257
0.117	0.910	-0.108	-0.068	0.989	0.130	0.606	-0.224	0.038	0.245	-0.097	-0.148	0.198	0.021	0.063	0.248
0.124	0.895	-0.085	-0.068	0.988	0.142	0.668	-0.094	0.024	0.253	-0.110	-0.136	0.207	0.036	0.043	0.245
0.074	0.914	-0.077	-0.068	0.986	0.155	0.691	-0.163	0.030	0.203	-0.089	-0.141	0.157	0.017	0.040	0.229
0.055	0.953	-0.014	-0.069	0.983	0.168	0.674	-0.115	0.025	0.185	-0.048	-0.090	0.139	0.022	0.018	0.203
0.013	0.991	0.006	-0.069	0.981	0.182	0.764	-0.016	0.010	0.142	-0.007	-0.085	0.097	0.061	0.033	0.176
-0.007	1.003	0.018	-0.069	0.978	0.196	0.771	-0.145	-0.019	0.123	0.008	-0.087	0.079	0.074	0.040	0.150
0.013	1.057	0.081	-0.067	0.975	0.211	0.764	0.027	-0.067	0.140	0.065	-0.039	0.099	0.128	0.099	0.126
-0.041	1.038	0.057	-0.066	0.972	0.225	0.752	-0.109	-0.100	0.085	0.048	-0.076	0.045	0.109	0.070	0.111
-0.041	1.038	0.128	-0.065	0.969	0.240	0.814	-0.241	-0.091	0.084	0.052	-0.021	0.046	0.109	0.136	0.094
-0.037	1.049	0.159	-0.064	0.965	0.254	0.757	-0.219	-0.087	0.087	0.067	-0.003	0.051	0.121	0.163	0.069
-0.045	1.038	0.211	-0.062	0.961	0.268	0.739	0.029	-0.123	0.077	0.059	0.034	0.044	0.109	0.210	0.055
-0.118	1.010	0.159	-0.063	0.958	0.281	0.696	-0.250	-0.015	0.005	0.036	-0.030	0.028	0.082	0.154	0.022
-0.095	0.976	0.179	-0.062	0.954	0.292	0.629	0.060	-0.029	0.028	0.004	-0.022	0.005	0.048	0.169	0.002
-0.214	1.041	0.203	-0.063	0.951	0.303	0.571	-0.128	-0.007	-0.091	0.073	-0.009	0.123	0.114	0.188	-0.042
-0.153	1.041	0.195	-0.061	0.948	0.313	0.527	0.196	-0.050	-0.031	0.076	-0.027	0.060	0.115	0.176	-0.044
-0.299	1.034	0.230	-0.067	0.945	0.321	0.492	-0.648	0.021	-0.172	0.072	0.000	0.206	0.107	0.207	-0.063
-0.110	1.010	0.262	-0.065	0.943	0.328	0.380	-0.047	-0.114	0.015	0.051	0.025	0.016	0.084	0.234	-0.048
-0.199	0.999	0.230	-0.063	0.941	0.332	0.259	-0.229	-0.187	-0.075	0.041	-0.011	0.103	0.073	0.198	-0.063
-0.114	1.003	0.270	-0.061	0.940	0.335	0.164	-0.054	-0.160	0.008	0.046	0.025	0.018	0.077	0.233	-0.036
-0.222	0.991	0.246	-0.058	0.940	0.337	0.136	-0.042	-0.174	-0.102	0.035	-0.001	0.125	0.066	0.205	-0.051
-0.126	0.972	0.317	-0.059	0.939	0.339	0.144	-0.268	-0.077	-0.005	0.016	0.068	0.028	0.047	0.272	-0.044
-0.195	0.987	0.246	-0.059	0.938	0.343	0.212	-0.077	-0.063	-0.074	0.033	-0.007	0.096	0.063	0.196	-0.050
-0.149	0.976	0.274	-0.059	0.937	0.345	0.148	-0.292	-0.074	-0.027	0.023	0.018	0.049	0.052	0.219	-0.043
-0.149	0.976	0.274	-0.059	0.936	0.347	0.144	-0.277	-0.145	-0.027	0.023	0.016	0.048	0.052	0.214	-0.046
-0.183	0.987	0.270	-0.059	0.935	0.349	0.116	-0.346	-0.156	-0.061	0.035	0.010	0.082	0.064	0.206	-0.044
-0.141	0.972	0.333	-0.057	0.935	0.350	0.092	-0.236	-0.189	-0.020	0.020	0.072	0.038	0.049	0.265	-0.065
-0.172	1.003	0.282	-0.053	0.935	0.350	0.025	0.183	-0.170	-0.054	0.051	0.020	0.068	0.080	0.209	-0.071
-0.268	1.010	0.262	-0.055	0.935	0.351	0.050	-0.475	-0.101	-0.148	0.059	-0.000	0.164	0.088	0.185	-0.059
-0.199	0.991	0.242	-0.057	0.935	0.351	0.069	-0.454	-0.067	-0.076	0.040	-0.021	0.094	0.069	0.160	-0.060
-0.110	1.007	0.290	-0.057	0.934	0.352	0.092	-0.216	-0.110	0.012	0.056	0.025	0.005	0.085	0.203	-0.039
-0.183	0.976	0.250	-0.060	0.934	0.352	0.065	-0.525	-0.067	-0.058	0.025	-0.015	0.077	0.054	0.159	-0.033
-0.053	0.987	0.309	-0.055	0.934	0.353	0.041	0.360	-0.131	0.069	0.037	0.043	0.055	0.065	0.213	-0.022
-0.237	0.980	0.266	-0.056	0.934	0.354	0.045	-0.271	-0.061	-0.114	0.030	-0.000	0.129	0.058	0.166	-0.040
-0.130	0.999	0.262	-0.054	0.934	0.354	0.034	-0.059	-0.158	-0.009	0.049	-0.005	0.020	0.077	0.157	-0.043
-0.207	0.991	0.297	-0.052	0.934	0.353	-0.026	-0.023	-0.119	-0.087	0.041	0.032	0.096	0.070	0.188	-0.060
-0.187	0.991	0.254	-0.051	0.935	0.352	-0.065	-0.059	-0.086	-0.068	0.040	-0.010	0.076	0.070	0.141	-0.048
-0.168	0.964	0.242	-0.052	0.935	0.351	0.010	-0.307	-0.110	-0.048	0.013	-0.021	0.056	0.043	0.125	-0.050
-0.180	0.964	0.234	-0.052	0.935	0.351	0.015	-0.337	-0.117	-0.059	0.013	-0.029	0.067	0.043	0.112	-0.041
-0.141	0.980	0.262	-0.054	0.935	0.351	0.047	-0.341	-0.078	-0.020	0.029	-0.002	0.027	0.058	0.136	-0.026
-0.172	0.976	0.262	-0.055	0.935	0.351	0.013	-0.341	-0.072	-0.049	0.025	-0.001	0.057	0.054	0.131	-0.021
-0.114	0.991	0.250	-0.057	0.935	0.350	0.026	-0.362	-0.042	0.011	0.041	-0.013	0.001	0.069	0.115	-0.014
-0.130	0.983	0.290	-0.057	0.935	0.349	-0.031	-0.092	-0.044	-0.005	0.033	0.027	0.013	0.061	0.150	-0.018
-0.130	0.941	0.282	-0.060	0.935	0.350	0.044	-0.261	0.024	-0.002	-0.010	0.019	0.012	0.018	0.137	-0.010
-0.168	0.914	0.274	-0.061	0.934	0.351	0.084	-0.178	-0.030	-0.039	-0.036	0.010	0.050	0.009	0.125	-0.015
-0.137	0.972	0.258	-0.061	0.934	0.353	0.107	-0.125	-0.015	-0.008	0.023	-0.007	0.018	0.049	0.105	-0.021
-0.133	0.964	0.290	-0.062	0.933	0.354	0.133	-0.286	-0.070	-0.003	0.016	0.023	0.013	0.041	0.133	-0.019
-0.176	0.980	0.262	-0.063	0.932	0.356	0.124	-0.226	-0.078	-0.045	0.032	-0.007	0.055	0.055	0.101	-0.010
-0.130	1.003	0.274	-0.062	0.932	0.356	0.037	-0.113	-0.109	0.000	0.055	0.005	0.007	0.078	0.109	-0.023
-0.126	0.976	0.266	-0.061	0.932	0.359	0.139	-0.169	-0.102	0.004	0.029	-0.005	0.002	0.051	0.097	-0.030
-0.199	0.960	0.282	-0.061	0.931	0.359	0.027	-0.125	-0.060	-0.069	0.013	0.011	0.075	0.035	0.108	-0.026
-0.180	0.937	0.286	-0.063	0.931	0.360	0.095	-0.206	-0.015	-0.048	-0.009	0.013	0.055	0.011	0.108	-0.027
-0.145	0.980	0.293	-0.061	0.930	0.362	0.127	-0.040	-0.123	-0.015	0.034	0.019	0.019	0.053	0.112	-0.044
-0.122	0.980	0.305	-0.060	0.930	0.363	0.058	0.046	-0.075	0.007	0.034	0.030	0.005	0.052	0.120	-0.045
-0.214	0.964	0.282	-0.060	0.929	0.365	0.132	-0.161	-0.076	-0.086	0.020	0.004	0.087	0.036	0.092	-0.044
-0.203	0.937	0.301	-0.062	0.928	0.367	0.148	-0.324	-0.024	-0.072	-0.006	0.022	0.074	0.009	0.107	-0.044
-0.180	0.929	0.282	-0.064	0.927	0.369	0.112	-0.254	-0.017	-0.047	-0.013	0.001	0.050	0.000	0.084	-0.049
-0.157	0.937	0.282	-0.065	0.927	0.370	0.086	-0.139	-0.024	-0.023	-0.005	-0.000	0.026	0.007	0.080	-0.042
-0.164	0.949	0.293	-0.066	0.926	0.371	0.097	-0.153	-0.020	-0.029	0.008	0.010	0.034	0.018	0.088	-0.036
-0.187	0.929	0.274	-0.067	0.925	0.374	0.190	-0.083	0.007	-0.051	-0.010	-0.013	0.056	0.002	0.064	-0.028
-0.207	0.918	0.238	-0.069	0.923	0.379	0.269	-0.113	0.021	-0.069	-0.020	-0.053	0.075	0.014	0.025	-0.031
-0.153	0.906	0.258	-0.069	0.920	0.385	0.343	0.011	0.015	-0.014	-0.029	-0.039	0.020	0.026	0.041	-0.028
-0.195	0.914	0.262	-0.071	0.918	0.390	0.343	-0.185	0.009	-0.054	-0.019	-0.041	0.061	0.019	0.041	-0.021
-0.180	0.914	0.254	-0.073	0.915	0.397	0.398	-0.247	-0.005	-0.037	-0.015	-0.055	0.045	0.020	0.030	-0.023
-0.180	0.937	0.234	-0.072	0.912	0.404	0.407	0.119	-0.046	-0.038	0.011	-0.082	0.044	0.002	0.007	-0.023
-0.210	0.922	0.313	-0.074	0.907	0.414	0.553	-0.088	0.038	-0.067	-0.000	-0.013	0.075	0.014	0.082	-0.007
-0.149	0.879	0.321	-0.073	0.902	0.426	0.652	0.201	0.033	-0.006	-0.037	-0.017	0.013	0.057	0.086	0.012
-0.122	0.887	0.266	-0.071	0.896	0.439	0.727	0.323	0.054	0.019	-0.023	-0.085	0.015	0.050	0.028	0.029
-0.107	0.925	0.230	-0.071	0.890	0.451	0.689	0.190	0.059	0.034	0.022	-0.132	0.031	0.012	0.011	0.042
-0.107	0.910	0.223	-0.068	0.884	0.462	0.644	0.389	0.018	0.031	0.012	-0.152	0.031	0.029	0.022	0.030
-0.176	0.898	0.258	-0.068	0.879	0.472	0.569	0.131	0.068	-0.037	0.006	-0.126	0.037	0.041	0.010	-0.001
-0.222	0.864	0.349	-0.069	0.874	0.481	0.564	0.004	0.025	-0.083	-0.024	-0.045	0.083	0.077	0.098	-0.037
-0.257	0.864	0.412	-0.073	0.869	0.489	0.475	-0.228	0.059	-0.113	-0.019	0.011	0.117	0.078	0.158	-0.052
-0.260	0.875	0.400	-0.076	0.864	0.497	0.492	-0.202	0.064	-0.113	-0.003	-0.009	0.121	0.067	0.144	-0.051
-0.164	0.933	0.360	-0.077	0.860	0.505	0.478	0.021	0.026	-0.017	0.060	-0.056	0.024	0.010	0.102	-0.020
-0.180	0.964	0.301	-0.079	0.855	0.512	0.457	-0.158	0.011	-0.030	0.095	-0.122	0.039	0.020	0.040	0.019
-0.107	0.964	0.278	-0.082	0.853	0.516	0.310	-0.259	0.034	0.046	0.098	-0.150	0.034	0.020	0.014	0.058
-0.095	0.987	0.333	-0.086	0.851	0.518	0.201	-0.386	-0.034	0.062	0.123	-0.097	0.046	0.042	0.067	0.097
-0.095	0.987	0.333	-0.086	0.850	0.519	0.098	-0.236	-0.103	0.062	0.123	-0.097	0.046	0.042	0.065	0.149
-0.007	0.902	0.262	-0.090	0.850	0.518	0.051	-0.467	-0.069	0.154	0.038	-0.168	0.134	0.044	0.008	0.176
0.074	0.895	0.258	-0.091	0.849	0.520	0.149	-0.328	-0.104	0.236	0.032	-0.173	0.215	0.051	0.014	0.203
0.028	0.887	0.286	-0.093	0.848	0.522	0.180	-0.333	-0.094	0.192	0.025	-0.147	0.169	0.059	0.012	0.237
0.017	0.856	0.274	-0.096	0.846	0.524	0.250	-0.476	-0.050	0.184	-0.004	-0.161	0.157	0.090	0.002	0.232
0.051	0.813	0.258	-0.097	0.844	0.528	0.250	-0.144	-0.043	0.219	-0.044	-0.180	0.192	0.133	0.020	0.224
-0.049	0.794	0.274	-0.102	0.841	0.531	0.262	-0.520	0.003	0.125	-0.061	-0.167	0.091	0.152	0.005	0.214
0.043	0.821	0.341	-0.104	0.838	0.536	0.365	-0.328	-0.053	0.219	-0.030	-0.105	0.184	0.126	0.060	0.196
-0.033	0.829	0.325	-0.108	0.835	0.540	0.320	-0.358	0.019	0.146	-0.019	-0.125	0.106	0.118	0.043	0.185
-0.080	0.852	0.345	-0.116	0.831	0.544	0.366	-0.668	0.052	0.108	0.008	-0.110	0.060	0.095	0.061	0.181
-0.003	0.887	0.357	-0.118	0.828	0.549	0.315	-0.163	0.005	0.186	0.046	-0.102	0.136	0.060	0.073	0.166
-0.064	0.883	0.372	-0.122	0.824	0.553	0.383	-0.484	-0.062	0.128	0.046	-0.091	0.074	0.065	0.089	0.157
-0.045	0.914	0.396	-0.125	0.821	0.558	0.339	-0.363	-0.081	0.150	0.080	-0.071	0.093	0.034	0.112	0.155
-0.064	0.933	0.427	-0.125	0.818	0.561	0.257	-0.209	-0.084	0.132	0.102	-0.043	0.074	0.014	0.143	0.137
-0.064	0.914	0.471	-0.127	0.816	0.564	0.297	-0.324	-0.095	0.133	0.085	-0.003	0.073	0.033	0.186	0.119
-0.076	0.895	0.471	-0.129	0.814	0.566	0.172	-0.267	-0.051	0.124	0.068	-0.005	0.061	0.052	0.186	0.100
-0.141	0.933	0.467	-0.128	0.812	0.569	0.188	-0.091	-0.124	0.057	0.108	-0.011	0.004	0.013	0.182	0.073
-0.114	0.953	0.494	-0.123	0.811	0.571	0.137	0.268	-0.123	0.079	0.128	0.014	0.023	0.007	0.209	0.050
-0.187	0.922	0.502	-0.124	0.810	0.573	0.143	-0.143	-0.080	0.006	0.098	0.020	0.050	0.024	0.216	0.034
-0.168	0.883	0.522	-0.122	0.810	0.574	0.064	0.029	-0.073	0.024	0.060	0.039	0.029	0.063	0.236	0.007
-0.153	0.864	0.471	-0.120	0.809	0.576	0.110	0.092	-0.080	0.037	0.041	-0.014	0.013	0.082	0.185	0.001
-0.264	0.840	0.514	-0.121	0.810	0.574	-0.044	-0.124	-0.053	-0.073	0.018	0.030	0.124	0.106	0.228	0.001
-0.133	0.844	0.534	-0.122	0.811	0.572	-0.088	-0.154	-0.050	0.058	0.020	0.052	0.008	0.102	0.247	-0.013
-0.172	0.840	0.538	-0.120	0.811	0.572	-0.033	0.060	-0.096	0.018	0.015	0.057	0.030	0.107	0.252	-0.017
-0.241	0.848	0.518	-0.121	0.811	0.572	0.071	-0.224	-0.116	-0.050	0.024	0.036	0.098	0.100	0.232	-0.014
-0.133	0.895	0.569	-0.117	0.812	0.572	-0.067	0.185	-0.104	0.054	0.069	0.088	0.011	0.054	0.284	-0.016
-0.233	0.883	0.542	-0.117	0.814	0.569	-0.131	-0.025	-0.044	-0.047	0.055	0.063	0.089	0.065	0.257	-0.028
-0.141	0.868	0.518	-0.116	0.814	0.570	0.034	-0.035	-0.099	0.045	0.040	0.039	0.004	0.081	0.235	-0.031
-0.245	0.852	0.502	-0.115	0.813	0.570	0.060	0.028	-0.084	-0.060	0.025	0.023	0.099	0.096	0.220	-0.031
-0.249	0.914	0.546	-0.118	0.812	0.572	0.149	-0.352	-0.079	-0.061	0.088	0.064	0.103	0.034	0.265	-0.024
-0.126	0.906	0.573	-0.115	0.812	0.573	0.057	0.183	-0.059	0.059	0.081	0.091	0.021	0.042	0.294	-0.026
-0.183	0.933	0.581	-0.113	0.811	0.575	0.106	0.020	-0.123	-0.001	0.109	0.097	0.037	0.014	0.304	-0.026
-0.118	0.922	0.581	-0.107	0.810	0.576	0.080	0.332	-0.148	0.058	0.097	0.095	0.029	0.026	0.306	-0.019
-0.245	0.906	0.491	-0.106	0.811	0.576	-0.022	-0.026	-0.056	-0.069	0.081	0.005	0.098	0.041	0.217	-0.029
-0.199	0.891	0.546	-0.104	0.811	0.576	0.033	0.111	-0.069	-0.025	0.066	0.060	0.052	0.056	0.275	-0.040
-0.203	0.864	0.487	-0.102	0.812	0.575	-0.109	0.176	-0.002	-0.030	0.038	0.002	0.056	0.083	0.218	-0.051
-0.264	0.864	0.498	-0.106	0.813	0.573	-0.060	-0.272	-0.023	-0.088	0.037	0.016	0.119	0.082	0.232	-0.043
-0.195	0.837	0.526	-0.104	0.814	0.572	-0.042	0.080	-0.065	-0.021	0.009	0.044	0.050	0.109	0.263	-0.048
-0.199	0.856	0.483	-0.101	0.815	0.571	-0.090	0.162	-0.079	-0.027	0.027	0.002	0.055	0.089	0.222	-0.059
-0.233	0.898	0.498	-0.097	0.816	0.570	-0.051	0.207	-0.138	-0.066	0.068	0.018	0.090	0.046	0.241	-0.053
-0.260	0.844	0.475	-0.099	0.817	0.568	-0.073	-0.272	-0.074	-0.091	0.013	-0.003	0.117	0.100	0.220	-0.046
-0.237	0.833	0.455	-0.101	0.819	0.565	-0.134	-0.114	-0.025	-0.066	-0.000	-0.020	0.095	0.111	0.203	-0.043
-0.183	0.829	0.451	-0.103	0.820	0.563	-0.069	-0.252	-0.014	-0.010	-0.005	-0.023	0.042	0.115	0.202	-0.032
-0.168	0.840	0.510	-0.103	0.821	0.562	-0.112	0.025	-0.048	0.005	0.005	0.038	0.026	0.102	0.265	-0.031
-0.183	0.871	0.475	-0.101	0.823	0.558	-0.188	0.079	-0.046	-0.012	0.034	0.006	0.042	0.071	0.232	-0.022
-0.241	0.895	0.510	-0.103	0.825	0.556	-0.081	-0.257	-0.084	-0.067	0.056	0.044	0.101	0.048	0.271	-0.031
-0.172	0.887	0.491	-0.099	0.827	0.554	-0.173	0.246	-0.068	-0.002	0.046	0.026	0.032	0.055	0.254	-0.041
-0.210	0.875	0.491	-0.103	0.829	0.549	-0.211	-0.260	-0.005	-0.037	0.031	0.030	0.071	0.066	0.257	-0.040
-0.241	0.864	0.455	-0.102	0.831	0.547	-0.129	-0.002	-0.037	-0.068	0.018	-0.003	0.102	0.077	0.225	-0.028
-0.172	0.868	0.479	-0.102	0.833	0.544	-0.207	0.064	0.003	0.001	0.020	0.024	0.033	0.073	0.252	-0.029
-0.183	0.871	0.475	-0.105	0.834	0.541	-0.112	-0.229	0.003	-0.008	0.022	0.023	0.046	0.069	0.252	-0.020
-0.172	0.871	0.502	-0.102	0.836	0.539	-0.148	0.166	-0.056	0.001	0.020	0.052	0.035	0.068	0.283	-0.009
-0.160	0.895	0.479	-0.105	0.839	0.534	-0.221	-0.226	0.017	0.015	0.041	0.033	0.023	0.044	0.262	-0.010
-0.172	0.898	0.479	-0.104	0.841	0.531	-0.204	0.027	-0.037	0.003	0.042	0.037	0.036	0.040	0.265	-0.015
-0.172	0.898	0.479	-0.105	0.844	0.527	-0.220	-0.082	-0.036	0.004	0.040	0.041	0.036	0.039	0.269	-0.016
-0.210	0.891	0.455	-0.104	0.847	0.522	-0.276	0.084	-0.005	-0.035	0.029	0.022	0.075	0.046	0.249	-0.019
-0.210	0.883	0.408	-0.108	0.849	0.517	-0.249	-0.377	-0.020	-0.031	0.019	-0.020	0.075	0.053	0.205	-0.023
-0.187	0.895	0.435	-0.107	0.852	0.512	-0.253	0.004	-0.072	-0.009	0.027	0.012	0.052	0.041	0.236	-0.022
-0.210	0.879	0.424	-0.107	0.855	0.508	-0.223	-0.129	-0.079	-0.032	0.009	0.004	0.076	0.056	0.227	-0.020
-0.176	0.891	0.443	-0.107	0.858	0.503	-0.279	-0.091	-0.067	0.003	0.018	0.029	0.042	0.044	0.250	-0.009
-0.199	0.902	0.443	-0.107	0.860	0.498	-0.239	-0.073	-0.072	-0.020	0.027	0.033	0.066	0.032	0.253	-0.019
-0.137	0.945	0.400	-0.103	0.863	0.494	-0.217	0.172	-0.132	0.037	0.067	-0.006	0.004	0.011	0.213	-0.010
-0.222	0.918	0.455	-0.103	0.866	0.490	-0.257	-0.131	-0.097	-0.047	0.037	0.054	0.090	0.015	0.271	-0.012
-0.145	0.956	0.435	-0.099	0.869	0.485	-0.269	0.168	-0.133	0.026	0.073	0.038	0.013	0.024	0.255	-0.002
-0.180	0.964	0.412	-0.098	0.872	0.480	-0.260	-0.047	-0.129	-0.010	0.077	0.020	0.047	0.032	0.235	-0.019
-0.122	0.933	0.451	-0.093	0.875	0.474	-0.351	0.254	-0.117	0.043	0.043	0.065	0.010	0.002	0.278	-0.011
-0.210	0.960	0.388	-0.092	0.879	0.468	-0.329	0.001	-0.070	-0.046	0.067	0.008	0.078	0.029	0.218	-0.027
-0.187	0.953	0.364	-0.088	0.882	0.462	-0.336	0.195	-0.139	-0.027	0.055	-0.010	0.055	0.022	0.198	-0.025
-0.241	0.956	0.357	-0.089	0.886	0.455	-0.370	-0.163	-0.098	-0.081	0.055	-0.011	0.109	0.026	0.193	-0.039
-0.153	0.980	0.396	-0.086	0.890	0.447	-0.434	0.104	-0.121	0.005	0.074	0.036	0.021	0.050	0.236	-0.040
-0.203	0.960	0.368	-0.083	0.895	0.439	-0.457	0.128	-0.113	-0.048	0.051	0.017	0.071	0.031	0.212	-0.040
-0.191	0.929	0.384	-0.081	0.898	0.432	-0.424	0.083	-0.095	-0.038	0.016	0.040	0.060	0.001	0.231	-0.033
-0.172	0.937	0.353	-0.080	0.902	0.425	-0.365	-0.057	-0.106	-0.020	0.021	0.016	0.041	0.009	0.202	-0.035
-0.176	0.941	0.360	-0.077	0.905	0.418	-0.383	0.098	-0.125	-0.027	0.021	0.030	0.045	0.014	0.213	-0.044
-0.164	0.968	0.337	-0.077	0.909	0.410	-0.390	-0.235	-0.100	-0.015	0.045	0.015	0.033	0.041	0.193	-0.032
-0.245	0.960	0.329	-0.073	0.913	0.402	-0.433	0.238	-0.144	-0.100	0.034	0.014	0.114	0.034	0.189	-0.042
-0.114	0.983	0.353	-0.073	0.916	0.393	-0.468	-0.173	-0.085	0.031	0.053	0.047	0.017	0.057	0.216	-0.042
-0.210	0.968	0.333	-0.071	0.920	0.385	-0.440	0.049	-0.133	-0.067	0.034	0.035	0.080	0.042	0.199	-0.048
-0.168	0.945	0.317	-0.071	0.924	0.376	-0.449	-0.194	-0.086	-0.025	0.007	0.028	0.037	0.019	0.187	-0.029
-0.176	0.964	0.337	-0.068	0.927	0.369	-0.393	0.263	-0.094	-0.036	0.023	0.055	0.045	0.038	0.210	-0.036
-0.133	0.960	0.286	-0.066	0.930	0.362	-0.393	-0.045	-0.089	0.005	0.017	0.012	0.003	0.035	0.162	-0.021
-0.160	0.987	0.278	-0.065	0.933	0.354	-0.417	-0.007	-0.094	-0.023	0.041	0.012	0.030	0.062	0.158	-0.030
-0.118	0.968	0.301	-0.063	0.936	0.346	-0.397	0.027	-0.134	0.017	0.018	0.043	0.013	0.042	0.185	-0.018
-0.214	0.976	0.262	-0.063	0.939	0.337	-0.459	-0.249	-0.083	-0.079	0.023	0.013	0.083	0.050	0.149	-0.023
-0.099	0.991	0.293	-0.059	0.943	0.329	-0.453	0.204	-0.158	0.032	0.035	0.053	0.032	0.065	0.183	-0.033
-0.153	0.980	0.246	-0.057	0.946	0.320	-0.458	-0.003	-0.123	-0.023	0.020	0.015	0.021	0.054	0.138	-0.029
-0.207	0.964	0.234	-0.057	0.949	0.310	-0.485	-0.234	-0.073	-0.077	0.002	0.012	0.075	0.038	0.128	-0.019
-0.095	0.995	0.238	-0.055	0.952	0.300	-0.501	0.071	-0.125	0.032	0.029	0.026	0.037	0.068	0.135	-0.034
-0.141	0.995	0.238	-0.052	0.955	0.291	-0.469	0.129	-0.107	-0.017	0.026	0.035	0.009	0.068	0.138	-0.029
-0.187	0.995	0.215	-0.052	0.958	0.282	-0.443	-0.204	-0.094	-0.063	0.024	0.020	0.055	0.067	0.118	-0.019
-0.110	0.999	0.211	-0.049	0.961	0.273	-0.464	0.143	-0.126	0.011	0.025	0.025	0.021	0.070	0.117	-0.025
-0.145	0.980	0.183	-0.048	0.963	0.264	-0.464	-0.104	-0.105	-0.025	0.003	0.007	0.014	0.050	0.092	-0.025
-0.130	1.010	0.171	-0.046	0.966	0.255	-0.478	-0.078	-0.112	-0.011	0.031	0.005	0.001	0.081	0.083	-0.015
-0.130	1.003	0.191	-0.043	0.969	0.245	-0.496	0.200	-0.136	-0.015	0.020	0.034	0.001	0.072	0.106	-0.018
-0.114	1.003	0.195	-0.042	0.971	0.234	-0.533	-0.126	-0.109	-0.001	0.018	0.048	0.013	0.072	0.114	-0.024
-0.110	1.007	0.171	-0.038	0.974	0.224	-0.555	0.272	-0.150	-0.001	0.019	0.036	0.015	0.075	0.093	-0.019
-0.157	1.014	0.152	-0.037	0.976	0.213	-0.551	-0.191	-0.117	-0.049	0.024	0.027	0.032	0.083	0.077	-0.023
-0.076	1.014	0.152	-0.032	0.979	0.202	-0.549	0.362	-0.144	0.028	0.022	0.038	0.048	0.084	0.080	-0.030
-0.141	1.010	0.124	-0.032	0.981	0.190	-0.597	-0.077	-0.072	-0.039	0.016	0.022	0.018	0.080	0.056	-0.032
-0.149	1.022	0.108	-0.029	0.983	0.179	-0.545	0.189	-0.122	-0.049	0.025	0.017	0.026	0.092	0.043	-0.029
-0.099	1.014	0.152	-0.028	0.985	0.168	-0.541	-0.106	-0.085	-0.000	0.016	0.071	0.024	0.084	0.090	-0.045
-0.122	1.007	0.120	-0.026	0.987	0.158	-0.499	0.021	-0.121	-0.025	0.006	0.050	0.001	0.076	0.061	-0.041
-0.160	0.999	0.085	-0.024	0.989	0.148	-0.545	0.141	-0.093	-0.066	-0.003	0.025	0.037	0.068	0.028	-0.039
-0.099	1.018	0.089	-0.022	0.990	0.136	-0.569	0.087	-0.084	-0.006	0.014	0.040	0.025	0.086	0.034	-0.036
-0.122	1.014	0.085	-0.021	0.992	0.125	-0.551	0.040	-0.087	-0.030	0.009	0.047	0.003	0.082	0.032	-0.038
-0.087	1.007	0.065	-0.019	0.993	0.114	-0.547	-0.010	-0.076	0.003	-0.000	0.038	0.038	0.073	0.014	-0.031
-0.141	1.018	0.022	-0.017	0.995	0.103	-0.571	0.275	-0.115	-0.053	0.010	0.006	0.016	0.083	0.027	-0.034
-0.114	1.018	0.022	-0.015	0.996	0.090	-0.597	-0.072	-0.088	-0.027	0.008	0.018	0.012	0.082	0.025	-0.027
-0.114	1.018	0.022	-0.014	0.997	0.078	-0.601	-0.093	-0.087	-0.028	0.007	0.030	0.012	0.081	0.023	-0.026
-0.083	1.026	0.014	-0.013	0.998	0.066	-0.602	0.069	-0.070	0.002	0.014	0.034	0.043	0.088	0.029	-0.020
-0.080	1.022	-0.010	-0.012	0.998	0.054	-0.595	-0.064	-0.060	0.005	0.009	0.022	0.047	0.083	0.050	-0.015
-0.099	1.030	-0.026	-0.011	0.999	0.042	-0.573	0.002	-0.059	-0.015	0.017	0.018	0.029	0.091	0.063	-0.017
-0.076	1.026	-0.026	-0.009	0.999	0.031	-0.571	0.193	-0.084	0.006	0.012	0.030	0.053	0.086	0.061	-0.017
-0.130	1.018	-0.053	-0.008	1.000	0.019	-0.575	-0.082	-0.076	-0.049	0.004	0.013	0.001	0.078	0.087	-0.026
-0.076	1.014	-0.042	-0.006	1.000	0.007	-0.614	0.176	-0.107	0.003	0.000	0.038	0.054	0.074	0.072	-0.024
-0.114	1.010	-0.053	-0.005	1.000	-0.007	-0.679	0.003	-0.062	-0.036	-0.004	0.039	0.016	0.069	0.082	-0.033
-0.083	1.026	-0.085	-0.004	1.000	-0.021	-0.671	0.149	-0.085	-0.006	0.012	0.021	0.047	0.084	0.111	-0.025
-0.114	0.987	-0.077	-0.003	0.999	-0.034	-0.667	-0.008	-0.068	-0.038	-0.026	0.043	0.016	0.045	0.100	-0.026
-0.068	1.018	-0.089	-0.001	0.999	-0.047	-0.638	0.120	-0.130	0.006	0.005	0.044	0.062	0.076	0.109	-0.026
-0.072	1.003	-0.112	0.001	0.998	-0.060	-0.647	0.064	-0.102	0.000	-0.009	0.033	0.058	0.060	0.130	-0.030
-0.107	1.018	-0.108	0.002	0.997	-0.074	-0.673	0.051	-0.075	-0.035	0.007	0.050	0.023	0.074	0.124	-0.022
-0.087	0.999	-0.124	0.003	0.996	-0.086	-0.601	0.042	-0.063	-0.017	-0.011	0.047	0.042	0.054	0.137	-0.027
-0.060	1.010	-0.124	0.004	0.995	-0.098	-0.623	0.109	-0.057	0.009	0.001	0.059	0.069	0.065	0.134	-0.034
-0.083	1.018	-0.144	0.004	0.994	-0.110	-0.617	0.241	-0.047	-0.014	0.010	0.052	0.046	0.072	0.151	-0.030
-0.099	1.007	-0.156	0.005	0.992	-0.122	-0.590	0.060	-0.077	-0.031	0.000	0.052	0.030	0.059	0.160	-0.031
-0.099	1.007	-0.203	0.006	0.991	-0.135	-0.611	0.301	-0.079	-0.031	0.002	0.017	0.030	0.059	0.204	-0.038
-0.091	0.991	-0.191	0.007	0.989	-0.147	-0.618	-0.270	-0.041	-0.025	-0.012	0.041	0.038	0.042	0.190	-0.032
-0.103	1.003	-0.211	0.008	0.987	-0.159	-0.625	0.290	-0.117	-0.037	0.002	0.034	0.026	0.053	0.207	-0.031
-0.037	0.987	-0.191	0.010	0.985	-0.172	-0.614	-0.117	-0.065	0.027	-0.012	0.065	0.091	0.037	0.184	-0.029
-0.091	0.960	-0.215	0.010	0.983	-0.184	-0.641	0.208	-0.072	-0.027	-0.036	0.054	0.036	0.009	0.205	-0.031
-0.068	0.987	-0.223	0.010	0.980	-0.196	-0.602	0.225	-0.063	-0.004	-0.007	0.058	0.060	0.036	0.210	-0.026
-0.095	0.983	-0.246	0.011	0.978	-0.207	-0.564	0.035	-0.061	-0.032	-0.009	0.046	0.032	0.031	0.231	-0.044
-0.068	0.991	-0.258	0.011	0.975	-0.220	-0.624	0.152	-0.050	-0.005	0.002	0.047	0.059	0.038	0.240	-0.029
-0.133	0.960	-0.254	0.010	0.973	-0.230	-0.534	0.208	-0.050	-0.070	-0.027	0.061	0.007	0.007	0.233	-0.021
-0.007	0.968	-0.266	0.012	0.970	-0.241	-0.548	-0.144	-0.044	0.055	-0.016	0.060	0.120	0.014	0.242	-0.019
-0.033	0.960	-0.302	0.012	0.968	-0.252	-0.543	0.265	-0.077	0.028	-0.021	0.035	0.093	0.005	0.275	-0.018
-0.087	0.960	-0.309	0.013	0.965	-0.262	-0.532	-0.016	-0.041	-0.026	-0.018	0.038	0.039	0.005	0.281	-0.008
-0.064	0.956	-0.329	0.013	0.962	-0.273	-0.553	0.088	-0.051	-0.003	-0.019	0.029	0.061	0.000	0.298	-0.017
-0.087	0.945	-0.337	0.014	0.959	-0.284	-0.546	0.078	-0.089	-0.027	-0.028	0.031	0.038	0.013	0.303	-0.021
-0.057	0.949	-0.329	0.015	0.955	-0.295	-0.585	0.107	-0.112	0.002	-0.020	0.050	0.068	0.010	0.292	-0.017
-0.037	0.918	-0.321	0.016	0.952	-0.307	-0.617	0.133	-0.116	0.020	-0.047	0.070	0.087	0.042	0.282	-0.017
-0.053	0.898	-0.337	0.017	0.948	-0.319	-0.645	0.200	-0.082	0.005	-0.062	0.067	0.071	0.062	0.296	-0.024
-0.045	0.891	-0.353	0.016	0.944	-0.331	-0.592	0.331	-0.084	0.013	-0.066	0.062	0.078	0.070	0.309	-0.027
-0.110	0.871	-0.349	0.015	0.940	-0.340	-0.480	0.112	-0.035	-0.052	-0.082	0.075	0.012	0.091	0.302	-0.021
-0.057	0.895	-0.341	0.016	0.937	-0.348	-0.444	0.086	-0.064	0.002	-0.056	0.092	0.066	0.068	0.292	-0.027
-0.003	0.902	-0.361	0.015	0.934	-0.356	-0.403	0.389	-0.104	0.056	-0.045	0.080	0.119	0.061	0.309	-0.032
-0.072	0.918	-0.337	0.015	0.932	-0.363	-0.389	0.178	-0.066	-0.012	-0.027	0.111	0.049	0.046	0.283	-0.026
-0.057	0.922	-0.345	0.014	0.929	-0.370	-0.384	0.160	-0.068	0.003	-0.020	0.110	0.064	0.043	0.288	-0.033
-0.083	0.895	-0.388	0.012	0.926	-0.378	-0.383	0.457	-0.072	-0.021	-0.044	0.074	0.037	0.070	0.329	-0.050
-0.095	0.871	-0.365	0.012	0.924	-0.382	-0.257	0.024	-0.047	-0.033	-0.066	0.102	0.025	0.094	0.302	-0.045
-0.099	0.898	-0.400	0.011	0.922	-0.386	-0.208	0.223	-0.016	-0.036	-0.037	0.071	0.021	0.068	0.335	-0.044
-0.068	0.860	-0.400	0.008	0.921	-0.389	-0.147	0.396	-0.039	-0.002	-0.074	0.073	0.052	0.107	0.332	-0.039
-0.060	0.875	-0.380	0.008	0.920	-0.392	-0.127	0.013	0.000	0.006	-0.058	0.095	0.059	0.092	0.310	-0.024
-0.060	0.871	-0.388	0.005	0.920	-0.393	-0.056	0.385	-0.043	0.008	-0.061	0.089	0.059	0.097	0.315	-0.029
-0.022	0.868	-0.376	0.004	0.919	-0.393	-0.033	0.225	-0.023	0.048	-0.065	0.101	0.097	0.101	0.300	-0.033
-0.130	0.871	-0.396	0.003	0.919	-0.393	-0.001	0.144	-0.009	-0.058	-0.061	0.081	0.011	0.097	0.317	-0.039
-0.099	0.864	-0.404	-0.001	0.920	-0.392	0.073	0.536	-0.031	-0.023	-0.069	0.072	0.019	0.106	0.323	-0.034
-0.114	0.871	-0.400	-0.003	0.920	-0.392	0.033	0.226	-0.001	-0.037	-0.062	0.076	0.004	0.098	0.316	-0.043
-0.041	0.895	-0.388	-0.005	0.920	-0.391	0.030	0.353	-0.046	0.039	-0.039	0.087	0.076	0.075	0.302	-0.023
-0.091	0.879	-0.396	-0.008	0.921	-0.390	0.064	0.437	-0.051	-0.009	-0.055	0.078	0.026	0.091	0.307	-0.018
-0.037	0.864	-0.396	-0.010	0.921	-0.390	0.023	0.231	-0.010	0.047	-0.070	0.077	0.079	0.107	0.305	-0.009
-0.080	0.852	-0.396	-0.013	0.921	-0.388	0.071	0.400	-0.034	0.007	-0.082	0.076	0.037	0.119	0.302	-0.019
-0.080	0.852	-0.396	-0.016	0.922	-0.387	0.083	0.377	0.003	0.010	-0.083	0.074	0.036	0.119	0.300	-0.019
-0.118	0.860	-0.404	-0.018	0.923	-0.385	0.099	0.235	-0.014	-0.026	-0.076	0.065	0.002	0.111	0.305	-0.036
-0.110	0.868	-0.416	-0.020	0.924	-0.383	0.125	0.331	-0.038	-0.016	-0.069	0.050	0.005	0.103	0.314	-0.035
-0.145	0.864	-0.400	-0.021	0.925	-0.380	0.127	0.100	0.012	-0.049	-0.074	0.064	0.030	0.107	0.296	-0.041
-0.087	0.856	-0.388	-0.023	0.926	-0.378	0.141	0.298	-0.014	0.010	-0.082	0.073	0.028	0.115	0.282	-0.042
-0.126	0.860	-0.388	-0.026	0.927	-0.373	0.222	0.391	-0.020	-0.025	-0.080	0.069	0.011	0.112	0.280	-0.034
-0.141	0.860	-0.412	-0.027	0.929	-0.369	0.272	0.097	0.003	-0.039	-0.082	0.040	0.027	0.112	0.301	-0.030
-0.072	0.875	-0.380	-0.030	0.931	-0.363	0.289	0.370	-0.030	0.032	-0.069	0.066	0.042	0.096	0.268	-0.035
-0.145	0.864	-0.408	-0.032	0.933	-0.357	0.311	0.192	0.015	-0.039	-0.082	0.033	0.032	0.107	0.293	-0.036
-0.133	0.860	-0.376	-0.034	0.936	-0.350	0.409	0.260	0.028	-0.025	-0.089	0.057	0.021	0.111	0.259	-0.033
-0.141	0.852	-0.365	-0.037	0.940	-0.340	0.492	0.215	0.045	-0.030	-0.100	0.059	0.029	0.119	0.245	-0.043
-0.141	0.895	-0.373	-0.040	0.943	-0.331	0.490	0.246	0.051	-0.027	-0.061	0.042	0.029	0.077	0.251	-0.042
-0.157	0.875	-0.388	-0.043	0.946	-0.322	0.505	0.157	0.115	-0.038	-0.083	0.017	0.044	0.097	0.266	-0.043
-0.157	0.898	-0.365	-0.047	0.949	-0.311	0.546	0.208	0.100	-0.035	-0.063	0.030	0.045	0.074	0.241	-0.039
-0.168	0.918	-0.365	-0.050	0.952	-0.301	0.560	0.191	0.088	-0.043	-0.047	0.019	0.056	0.055	0.240	-0.035
-0.153	0.914	-0.365	-0.053	0.955	-0.291	0.529	0.292	0.025	-0.025	-0.054	0.009	0.041	0.059	0.238	-0.032
-0.160	0.895	-0.384	-0.055	0.958	-0.281	0.493	0.271	0.032	-0.030	-0.076	-0.020	0.049	0.079	0.256	-0.024
-0.172	0.879	-0.384	-0.058	0.961	-0.271	0.513	0.376	0.052	-0.039	-0.094	-0.030	0.061	0.095	0.254	-0.015
-0.164	0.891	-0.420	-0.063	0.964	-0.260	0.593	0.521	0.072	-0.026	-0.086	-0.077	0.054	0.083	0.288	-0.010
-0.199	0.945	-0.475	-0.067	0.967	-0.246	0.742	0.394	0.094	-0.057	-0.035	-0.147	0.089	0.029	0.342	-0.011
-0.203	0.960	-0.459	-0.072	0.971	-0.230	0.805	0.376	0.116	-0.056	-0.023	-0.146	0.094	0.014	0.324	-0.021
-0.207	0.945	-0.369	-0.076	0.974	-0.214	0.832	0.340	0.138	-0.056	-0.042	-0.072	0.099	0.030	0.232	-0.043
-0.230	0.925	-0.270	-0.080	0.977	-0.199	0.788	0.195	0.150	-0.074	-0.064	0.011	0.123	0.049	0.132	-0.062
-0.245	0.933	-0.179	-0.084	0.979	-0.184	0.753	0.083	0.124	-0.087	-0.059	0.086	0.140	0.041	0.040	-0.057
-0.241	0.953	-0.172	-0.087	0.982	-0.170	0.679	0.201	0.134	-0.079	-0.041	0.080	0.137	0.022	0.031	-0.046
-0.160	1.018	-0.290	-0.091	0.983	-0.158	0.622	0.203	0.150	0.006	0.023	-0.050	0.057	0.044	0.149	-0.020
-0.160	1.018	-0.290	-0.095	0.985	-0.147	0.556	0.191	0.140	0.009	0.021	-0.061	0.058	0.044	0.147	0.027
-0.157	1.061	-0.349	-0.097	0.985	-0.139	0.410	0.012	0.107	0.015	0.063	-0.128	0.055	0.087	0.206	0.088
-0.083	1.045	-0.349	-0.096	0.986	-0.134	0.330	-0.207	0.001	0.088	0.047	-0.134	0.017	0.072	0.205	0.125
0.005	1.018	-0.345	-0.094	0.987	-0.131	0.192	-0.257	-0.043	0.175	0.019	-0.133	0.105	0.045	0.200	0.167
0.020	1.003	-0.317	-0.092	0.987	-0.129	0.171	-0.250	-0.080	0.187	0.003	-0.108	0.120	0.029	0.172	0.203
0.059	0.983	-0.309	-0.089	0.988	-0.127	0.157	-0.197	-0.088	0.223	-0.016	-0.102	0.158	0.009	0.164	0.226
0.047	0.960	-0.333	-0.086	0.989	-0.124	0.187	-0.154	-0.111	0.209	-0.040	-0.129	0.146	0.014	0.188	0.231
0.059	0.925	-0.321	-0.084	0.989	-0.120	0.246	-0.223	-0.071	0.218	-0.075	-0.121	0.157	0.049	0.176	0.224
0.043	0.922	-0.333	-0.082	0.990	-0.115	0.291	0.045	-0.072	0.201	-0.080	-0.138	0.141	0.053	0.188	0.218
-0.026	0.879	-0.349	-0.082	0.991	-0.109	0.324	-0.171	0.004	0.131	-0.123	-0.160	0.072	0.095	0.204	0.200
0.017	0.902	-0.325	-0.081	0.991	-0.102	0.410	0.124	-0.013	0.173	-0.100	-0.144	0.114	0.072	0.180	0.183
-0.049	0.925	-0.313	-0.080	0.992	-0.093	0.478	-0.071	-0.049	0.107	-0.078	-0.141	0.048	0.049	0.169	0.161
-0.022	0.960	-0.266	-0.079	0.993	-0.084	0.487	-0.227	-0.037	0.133	-0.044	-0.103	0.075	0.014	0.121	0.149
-0.060	1.003	-0.258	-0.078	0.994	-0.075	0.527	-0.041	-0.061	0.093	-0.002	-0.105	0.037	0.028	0.114	0.131
-0.049	1.014	-0.207	-0.076	0.995	-0.064	0.531	-0.010	-0.085	0.103	0.009	-0.064	0.048	0.040	0.063	0.117
-0.045	1.030	-0.183	-0.073	0.996	-0.054	0.559	-0.249	-0.102	0.105	0.024	-0.051	0.052	0.055	0.040	0.109
-0.072	1.022	-0.148	-0.072	0.996	-0.045	0.498	-0.127	-0.075	0.077	0.015	-0.025	0.025	0.048	0.005	0.093
-0.026	1.026	-0.128	-0.070	0.997	-0.035	0.507	-0.112	-0.072	0.121	0.019	-0.015	0.071	0.052	0.014	0.077
-0.114	1.049	-0.132	-0.069	0.997	-0.027	0.402	0.088	-0.076	0.032	0.042	-0.027	0.017	0.075	0.009	0.069
-0.103	1.061	-0.093	-0.068	0.997	-0.021	0.333	0.013	-0.049	0.043	0.053	0.006	0.006	0.086	0.048	0.048
-0.064	1.045	-0.097	-0.066	0.998	-0.012	0.428	0.067	-0.104	0.079	0.037	-0.006	0.033	0.071	0.043	0.027
-0.160	1.007	-0.053	-0.064	0.998	-0.005	0.385	0.098	-0.114	-0.018	-0.001	0.029	0.063	0.032	0.086	0.009
-0.130	1.026	-0.081	-0.063	0.998	0.003	0.373	-0.007	-0.072	0.011	0.018	-0.006	0.032	0.052	0.057	-0.010
-0.210	0.999	-0.101	-0.062	0.998	0.009	0.377	-0.361	-0.043	-0.070	-0.009	-0.032	0.113	0.025	0.036	-0.020
-0.199	0.995	-0.049	-0.060	0.998	0.015	0.276	0.393	-0.124	-0.060	-0.013	0.013	0.101	0.021	0.087	-0.037
-0.095	1.010	-0.018	-0.059	0.998	0.019	0.225	-0.170	-0.076	0.043	0.003	0.040	0.003	0.036	0.117	-0.046
-0.253	1.010	-0.042	-0.059	0.998	0.023	0.196	-0.133	-0.027	-0.115	0.003	0.013	0.155	0.037	0.093	-0.041
-0.164	1.030	-0.030	-0.059	0.998	0.027	0.205	-0.079	-0.034	-0.026	0.022	0.021	0.066	0.056	0.104	-0.032
-0.164	1.030	-0.030	-0.059	0.998	0.030	0.211	-0.522	-0.022	-0.026	0.022	0.017	0.066	0.056	0.102	-0.040
-0.149	1.038	-0.034	-0.056	0.998	0.035	0.249	0.189	-0.126	-0.013	0.030	0.009	0.051	0.063	0.098	-0.019
-0.153	1.041	-0.049	-0.055	0.998	0.039	0.239	-0.274	-0.110	-0.019	0.034	-0.011	0.054	0.067	0.081	-0.012
-0.130	0.987	-0.014	-0.053	0.998	0.042	0.139	0.012	-0.116	0.002	-0.020	0.022	0.031	0.013	0.115	-0.023
-0.118	0.999	-0.006	-0.050	0.998	0.044	0.115	0.113	-0.129	0.011	-0.008	0.027	0.019	0.025	0.122	-0.017
-0.218	0.980	-0.034	-0.049	0.998	0.047	0.147	-0.198	-0.073	-0.090	-0.027	-0.003	0.119	0.005	0.093	-0.026
-0.099	1.018	0.002	-0.047	0.998	0.049	0.127	0.058	-0.138	0.027	0.011	0.030	0.000	0.044	0.128	-0.034
-0.187	1.041	-0.026	-0.045	0.998	0.050	0.038	0.017	-0.090	-0.063	0.035	0.002	0.088	0.067	0.099	-0.036
-0.172	1.034	-0.030	-0.044	0.998	0.051	0.083	-0.162	-0.096	-0.049	0.027	-0.003	0.072	0.059	0.094	-0.029
-0.126	1.038	-0.014	-0.042	0.998	0.053	0.116	0.074	-0.102	-0.005	0.031	0.011	0.026	0.063	0.109	-0.032
-0.180	0.999	-0.045	-0.041	0.998	0.053	0.037	-0.244	-0.068	-0.060	-0.007	-0.021	0.080	0.025	0.076	-0.028
-0.118	1.041	-0.018	-0.039	0.998	0.054	0.035	-0.125	-0.134	-0.000	0.035	0.007	0.018	0.067	0.102	-0.016
-0.149	1.030	-0.002	-0.037	0.998	0.053	-0.027	-0.085	-0.120	-0.033	0.024	0.023	0.049	0.055	0.117	-0.022
-0.087	1.065	-0.014	-0.034	0.998	0.052	-0.054	0.000	-0.169	0.025	0.058	0.013	0.013	0.090	0.104	-0.012
-0.157	1.026	-0.034	-0.032	0.998	0.051	-0.037	-0.107	-0.123	-0.046	0.020	-0.006	0.056	0.051	0.083	-0.022
-0.095	1.026	-0.002	-0.030	0.998	0.050	-0.031	-0.059	-0.106	0.013	0.020	0.027	0.006	0.051	0.113	-0.026
-0.157	1.034	-0.006	-0.028	0.998	0.049	-0.053	0.048	-0.106	-0.050	0.027	0.024	0.056	0.058	0.108	-0.049
-0.164	1.026	-0.018	-0.027	0.999	0.047	-0.047	-0.087	-0.081	-0.059	0.019	0.014	0.064	0.050	0.095	-0.051
-0.199	1.041	-0.010	-0.026	0.999	0.045	-0.082	-0.317	-0.080	-0.094	0.035	0.024	0.098	0.066	0.102	-0.059
-0.145	1.018	-0.002	-0.024	0.999	0.044	-0.053	0.160	-0.110	-0.042	0.012	0.033	0.044	0.042	0.108	-0.052
-0.133	1.018	-0.010	-0.024	0.999	0.043	-0.063	-0.158	-0.053	-0.031	0.011	0.026	0.032	0.042	0.099	-0.043
-0.114	1.007	-0.018	-0.023	0.999	0.042	-0.044	0.139	-0.052	-0.013	-0.000	0.019	0.013	0.030	0.090	-0.033
-0.107	1.026	-0.014	-0.022	0.999	0.041	-0.024	-0.137	-0.038	-0.006	0.019	0.024	0.005	0.049	0.092	-0.036
-0.160	1.061	-0.065	-0.022	0.999	0.039	-0.060	-0.249	-0.036	-0.060	0.054	-0.025	0.059	0.084	0.040	-0.032
-0.145	1.072	0.018	-0.022	0.999	0.037	-0.104	-0.145	-0.059	-0.045	0.065	0.060	0.043	0.095	0.121	-0.031
-0.110	1.014	-0.010	-0.021	0.999	0.033	-0.187	0.035	-0.024	-0.011	0.007	0.036	0.008	0.036	0.093	-0.028
-0.107	0.999	-0.030	-0.021	0.999	0.030	-0.175	-0.227	-0.022	-0.007	-0.008	0.020	0.004	0.020	0.072	-0.018
-0.099	1.018	-0.057	-0.021	0.999	0.027	-0.139	0.063	-0.041	0.000	0.011	-0.005	0.004	0.039	0.043	-0.005
-0.087	1.003	-0.042	-0.020	1.000	0.023	-0.152	-0.089	-0.051	0.011	-0.005	0.014	0.015	0.023	0.057	-0.009
-0.083	1.010	-0.034	-0.019	1.000	0.019	-0.185	-0.058	-0.038	0.014	0.003	0.026	0.020	0.030	0.064	-0.003
-0.133	0.980	-0.026	-0.019	1.000	0.015	-0.222	-0.151	-0.026	-0.036	-0.028	0.038	0.031	0.001	0.071	-0.018
-0.060	0.983	-0.030	-0.018	1.000	0.011	-0.190	0.171	-0.082	0.036	-0.024	0.038	0.043	0.002	0.066	-0.023
-0.172	0.991	-0.069	-0.017	1.000	0.006	-0.243	-0.155	-0.075	-0.077	-0.017	0.004	0.069	0.009	0.025	-0.039
-0.118	1.018	-0.077	-0.015	1.000	0.000	-0.271	0.149	-0.112	-0.025	0.010	0.002	0.015	0.035	0.017	-0.038
-0.168	1.018	-0.077	-0.014	1.000	-0.006	-0.280	-0.113	-0.085	-0.076	0.010	0.008	0.066	0.034	0.015	-0.048
-0.130	1.014	-0.073	-0.013	1.000	-0.011	-0.266	-0.088	-0.055	-0.038	0.007	0.017	0.027	0.030	0.018	-0.037
-0.110	0.999	-0.057	-0.011	1.000	-0.016	-0.222	-0.008	-0.088	-0.020	-0.009	0.037	0.007	0.014	0.033	-0.043
-0.095	0.983	-0.069	-0.010	1.000	-0.021	-0.252	0.033	-0.070	-0.006	-0.024	0.031	0.008	0.002	0.020	-0.039
-0.145	0.980	-0.093	-0.009	1.000	-0.025	-0.174	-0.006	-0.082	-0.057	-0.028	0.011	0.042	0.007	0.004	-0.041
-0.130	0.976	-0.069	-0.008	1.000	-0.029	-0.194	-0.036	-0.044	-0.042	-0.032	0.038	0.027	0.011	0.019	-0.041
-0.130	0.960	-0.081	-0.008	0.999	-0.033	-0.196	-0.118	-0.027	-0.043	-0.047	0.031	0.027	0.027	0.006	-0.051
-0.110	0.945	-0.081	-0.008	0.999	-0.034	-0.041	-0.031	-0.035	-0.024	-0.062	0.032	0.008	0.043	0.005	-0.035
-0.137	0.972	-0.053	-0.008	0.999	-0.034	-0.019	-0.101	0.002	-0.050	-0.035	0.060	0.035	0.017	0.032	-0.040
-0.037	1.003	-0.057	-0.008	0.999	-0.032	0.096	-0.106	-0.012	0.049	-0.005	0.054	0.065	0.014	0.027	-0.038
-0.168	0.956	-0.097	-0.008	1.000	-0.029	0.153	-0.002	-0.006	-0.081	-0.051	0.011	0.065	0.033	0.013	-0.040
-0.122	0.960	-0.073	-0.009	1.000	-0.025	0.208	-0.110	0.007	-0.034	-0.047	0.031	0.019	0.030	0.010	-0.028
-0.118	0.960	-0.057	-0.010	1.000	-0.020	0.283	0.043	0.024	-0.030	-0.047	0.041	0.016	0.030	0.025	-0.044
-0.083	0.937	-0.065	-0.010	1.000	-0.013	0.337	-0.077	0.030	0.006	-0.071	0.027	0.019	0.054	0.017	-0.031
-0.153	0.949	-0.085	-0.012	1.000	-0.006	0.382	0.078	0.056	-0.062	-0.059	-0.000	0.051	0.043	0.004	-0.027
-0.099	0.968	-0.065	-0.013	1.000	0.003	0.443	0.200	0.020	-0.007	-0.040	0.011	0.002	0.024	0.015	-0.025
-0.110	0.968	-0.049	-0.012	1.000	0.012	0.474	0.120	-0.021	-0.019	-0.040	0.017	0.009	0.025	0.031	-0.029
-0.130	0.987	-0.069	-0.013	1.000	0.021	0.470	0.136	0.014	-0.038	-0.020	-0.012	0.029	0.006	0.010	-0.006
-0.126	0.991	-0.069	-0.014	0.999	0.031	0.510	0.060	0.025	-0.033	-0.016	-0.022	0.025	0.002	0.010	0.008
-0.041	0.906	-0.061	-0.015	0.999	0.042	0.577	0.164	0.063	0.053	-0.101	-0.025	0.059	0.087	0.017	0.013
-0.041	0.906	-0.061	-0.016	0.998	0.055	0.647	0.554	0.053	0.054	-0.100	-0.038	0.059	0.088	0.017	0.019
-0.145	0.949	-0.136	-0.018	0.997	0.069	0.730	0.413	0.110	-0.048	-0.057	-0.127	0.046	0.046	0.059	0.010
-0.122	1.022	-0.061	-0.019	0.996	0.084	0.761	0.352	0.098	-0.024	0.018	-0.067	0.023	0.027	0.016	-0.030
-0.172	1.010	0.025	-0.021	0.995	0.099	0.736	0.404	0.077	-0.072	0.008	0.005	0.074	0.015	0.102	-0.053
-0.233	1.003	0.104	-0.024	0.993	0.113	0.726	0.164	0.131	-0.131	0.002	0.069	0.136	0.007	0.180	-0.064
-0.133	1.022	0.116	-0.024	0.991	0.128	0.747	0.223	0.055	-0.030	0.023	0.066	0.036	0.026	0.192	-0.051
-0.176	1.038	0.049	-0.027	0.990	0.140	0.631	-0.103	0.076	-0.070	0.040	-0.013	0.079	0.041	0.124	-0.025
-0.057	1.034	0.006	-0.027	0.988	0.151	0.560	0.149	0.031	0.049	0.038	-0.067	0.040	0.037	0.081	0.016
-0.072	1.049	0.002	-0.028	0.987	0.160	0.477	0.068	0.060	0.035	0.055	-0.080	0.024	0.052	0.077	0.038
-0.072	1.034	-0.002	-0.030	0.985	0.168	0.456	-0.040	0.068	0.037	0.041	-0.093	0.023	0.037	0.072	0.081
-0.080	1.030	0.006	-0.032	0.984	0.175	0.375	-0.261	0.048	0.031	0.038	-0.092	0.015	0.032	0.079	0.103
0.009	1.034	-0.034	-0.032	0.984	0.177	0.153	-0.240	-0.005	0.120	0.042	-0.133	0.102	0.036	0.039	0.138
0.028	1.010	-0.045	-0.033	0.983	0.179	0.152	-0.325	-0.036	0.140	0.019	-0.147	0.121	0.013	0.026	0.154
0.097	0.987	-0.026	-0.030	0.983	0.181	0.118	0.064	-0.108	0.206	-0.004	-0.129	0.190	0.010	0.046	0.186
0.005	0.964	-0.018	-0.030	0.983	0.183	0.147	-0.479	-0.064	0.114	-0.026	-0.124	0.097	0.033	0.054	0.189
0.082	0.983	-0.018	-0.028	0.982	0.187	0.234	-0.036	-0.114	0.189	-0.006	-0.128	0.173	0.014	0.054	0.195
0.043	0.960	0.014	-0.028	0.981	0.192	0.271	-0.465	-0.046	0.151	-0.029	-0.101	0.133	0.037	0.086	0.172
0.090	0.937	0.041	-0.025	0.980	0.197	0.281	0.150	-0.117	0.194	-0.051	-0.078	0.179	0.060	0.114	0.180
-0.018	0.941	0.002	-0.025	0.979	0.201	0.255	-0.283	-0.053	0.086	-0.046	-0.122	0.071	0.056	0.074	0.161
0.067	0.925	0.033	-0.023	0.978	0.208	0.372	0.048	-0.069	0.169	-0.060	-0.098	0.155	0.071	0.105	0.143
-0.010	0.953	0.041	-0.023	0.976	0.216	0.460	-0.128	-0.036	0.092	-0.031	-0.098	0.078	0.043	0.113	0.128
-0.045	1.018	0.057	-0.023	0.974	0.224	0.406	-0.084	-0.049	0.057	0.036	-0.090	0.044	0.023	0.128	0.128
0.036	1.049	0.140	-0.023	0.973	0.231	0.391	-0.063	-0.016	0.137	0.069	-0.014	0.125	0.054	0.211	0.099
0.024	1.080	0.144	-0.022	0.972	0.235	0.234	0.010	-0.007	0.126	0.100	-0.015	0.114	0.085	0.215	0.079
-0.068	1.057	0.128	-0.023	0.971	0.238	0.184	-0.146	0.016	0.034	0.078	-0.034	0.022	0.062	0.198	0.089
-0.087	1.049	0.156	-0.022	0.970	0.241	0.133	0.156	-0.046	0.014	0.071	-0.009	0.004	0.055	0.226	0.067
0.051	1.022	0.187	-0.022	0.970	0.242	0.096	-0.039	-0.009	0.152	0.044	0.021	0.143	0.028	0.257	0.041
-0.072	0.999	0.179	-0.022	0.970	0.243	0.034	-0.006	-0.018	0.029	0.021	0.013	0.020	0.004	0.248	0.025
-0.110	1.007	0.156	-0.019	0.969	0.245	0.091	0.286	-0.074	-0.012	0.029	-0.013	0.018	0.012	0.224	0.024
-0.141	1.010	0.167	-0.019	0.970	0.243	-0.038	-0.167	-0.041	-0.043	0.033	0.000	0.049	0.015	0.236	-0.009
-0.083	1.034	0.175	-0.018	0.970	0.242	-0.052	0.089	-0.037	0.014	0.056	0.009	0.009	0.039	0.244	-0.011
-0.126	1.003	0.179	-0.018	0.970	0.241	-0.050	-0.003	-0.042	-0.029	0.025	0.014	0.033	0.008	0.247	-0.019
-0.083	1.010	0.163	-0.018	0.971	0.238	-0.134	-0.039	-0.033	0.014	0.032	0.001	0.010	0.016	0.232	-0.022
-0.126	1.018	0.219	-0.016	0.971	0.237	-0.038	0.010	-0.092	-0.030	0.039	0.057	0.032	0.024	0.287	-0.026
-0.133	0.999	0.219	-0.015	0.972	0.236	-0.090	-0.011	-0.077	-0.039	0.019	0.059	0.040	0.005	0.288	-0.033
-0.091	1.003	0.191	-0.013	0.972	0.234	-0.073	0.049	-0.100	0.001	0.023	0.033	0.003	0.009	0.261	-0.049
-0.153	1.014	0.179	-0.013	0.973	0.230	-0.174	-0.027	-0.046	-0.060	0.033	0.025	0.059	0.021	0.250	-0.041
-0.153	1.014	0.187	-0.014	0.973	0.228	-0.092	-0.132	-0.009	-0.060	0.033	0.034	0.058	0.021	0.259	-0.043
-0.087	1.007	0.191	-0.012	0.975	0.224	-0.225	0.058	-0.055	0.005	0.024	0.043	0.007	0.014	0.263	-0.041
-0.168	1.022	0.128	-0.013	0.976	0.219	-0.264	-0.221	-0.031	-0.075	0.039	-0.015	0.073	0.030	0.201	-0.034
-0.087	1.007	0.148	-0.013	0.977	0.214	-0.222	-0.119	-0.032	0.006	0.022	0.009	0.008	0.014	0.220	-0.035
-0.103	1.014	0.195	-0.012	0.978	0.209	-0.240	0.109	-0.049	-0.011	0.029	0.061	0.009	0.022	0.267	-0.040
-0.160	1.007	0.156	-0.013	0.979	0.203	-0.292	-0.034	0.015	-0.068	0.020	0.028	0.067	0.014	0.228	-0.031
-0.130	1.014	0.136	-0.014	0.980	0.199	-0.224	-0.069	0.001	-0.036	0.027	0.013	0.036	0.022	0.209	-0.035
-0.099	1.003	0.159	-0.015	0.981	0.194	-0.225	-0.147	-0.007	-0.005	0.014	0.041	0.006	0.010	0.234	-0.037
-0.110	1.010	0.128	-0.015	0.982	0.189	-0.242	-0.104	-0.030	-0.016	0.021	0.014	0.018	0.018	0.203	-0.019
-0.118	1.014	0.152	-0.015	0.983	0.183	-0.295	-0.196	-0.027	-0.023	0.024	0.044	0.027	0.021	0.227	-0.026
-0.076	1.034	0.104	-0.015	0.984	0.178	-0.240	-0.295	-0.061	0.019	0.042	0.002	0.015	0.041	0.181	-0.020
-0.180	1.003	0.077	-0.013	0.985	0.173	-0.269	0.162	-0.108	-0.087	0.010	-0.020	0.090	0.010	0.154	-0.026
-0.068	1.026	0.112	-0.011	0.986	0.165	-0.383	0.140	-0.068	0.023	0.032	0.023	0.020	0.033	0.190	-0.028
-0.133	1.014	0.120	-0.012	0.987	0.158	-0.328	-0.260	-0.017	-0.041	0.019	0.037	0.046	0.022	0.199	-0.037
-0.126	1.022	0.116	-0.011	0.988	0.151	-0.358	-0.100	-0.087	-0.035	0.026	0.041	0.040	0.030	0.196	-0.030
-0.114	1.007	0.092	-0.010	0.990	0.143	-0.412	0.053	-0.086	-0.025	0.009	0.025	0.029	0.015	0.174	-0.041
-0.126	1.022	0.065	-0.010	0.991	0.133	-0.461	-0.106	-0.032	-0.036	0.023	0.007	0.042	0.031	0.147	-0.041
-0.126	1.022	0.065	-0.009	0.992	0.125	-0.432	-0.105	-0.077	-0.037	0.022	0.016	0.043	0.031	0.148	-0.039
-0.145	0.987	0.049	-0.009	0.993	0.117	-0.376	-0.202	-0.050	-0.057	-0.013	0.008	0.063	0.003	0.133	-0.038
-0.122	0.999	0.045	-0.007	0.994	0.109	-0.410	-0.071	-0.082	-0.035	-0.003	0.012	0.041	0.009	0.129	-0.030
-0.110	1.030	0.033	-0.007	0.995	0.100	-0.419	-0.055	-0.063	-0.024	0.027	0.009	0.030	0.040	0.118	-0.030
-0.076	1.010	0.025	-0.006	0.996	0.091	-0.427	0.082	-0.055	0.010	0.007	0.010	0.003	0.020	0.111	-0.019
-0.133	1.014	-0.002	-0.006	0.997	0.082	-0.481	-0.169	-0.019	-0.048	0.010	-0.008	0.055	0.024	0.083	-0.025
-0.076	1.041	0.014	-0.005	0.997	0.071	-0.503	-0.027	-0.034	0.010	0.036	0.018	0.002	0.051	0.099	-0.012
-0.149	1.007	0.010	-0.006	0.998	0.061	-0.481	-0.367	-0.023	-0.063	0.001	0.024	0.071	0.016	0.095	-0.030
-0.030	1.018	0.002	-0.004	0.999	0.050	-0.544	0.215	-0.108	0.054	0.012	0.027	0.047	0.028	0.088	-0.016
-0.172	0.991	-0.026	-0.003	0.999	0.041	-0.482	-0.170	-0.046	-0.089	-0.016	0.010	0.096	0.001	0.060	-0.024
-0.049	1.003	-0.030	-0.002	1.000	0.031	-0.481	-0.117	-0.067	0.033	-0.005	0.016	0.027	0.012	0.056	-0.019
-0.110	1.010	-0.038	-0.001	1.000	0.020	-0.516	0.107	-0.055	-0.029	0.003	0.018	0.035	0.020	0.048	-0.027
-0.122	1.022	-0.045	-0.002	1.000	0.010	-0.513	-0.231	-0.014	-0.041	0.014	0.021	0.047	0.031	0.039	-0.018
-0.064	1.014	-0.038	-0.000	1.000	0.000	-0.468	0.021	-0.070	0.016	0.006	0.038	0.011	0.024	0.047	-0.024
-0.114	1.007	-0.065	0.000	1.000	-0.009	-0.473	-0.091	-0.039	-0.035	-0.002	0.020	0.039	0.016	0.019	-0.018
-0.068	1.022	-0.057	0.001	1.000	-0.018	-0.455	-0.019	-0.070	0.010	0.014	0.038	0.007	0.032	0.027	-0.020
-0.064	1.014	-0.053	0.003	1.000	-0.028	-0.452	0.095	-0.098	0.012	0.007	0.051	0.010	0.024	0.030	-0.031
-0.130	1.014	-0.108	0.005	0.999	-0.038	-0.501	0.098	-0.118	-0.056	0.007	0.006	0.055	0.024	0.025	-0.034
-0.118	1.010	-0.097	0.006	0.999	-0.049	-0.538	0.066	-0.094	-0.046	0.004	0.029	0.043	0.020	0.014	-0.040
-0.126	0.999	-0.116	0.008	0.998	-0.059	-0.514	-0.144	-0.117	-0.056	-0.007	0.020	0.051	0.008	0.034	-0.041
-0.095	1.018	-0.128	0.010	0.998	-0.069	-0.493	-0.181	-0.095	-0.027	0.013	0.018	0.020	0.027	0.046	-0.029
-0.064	0.987	-0.105	0.011	0.997	-0.080	-0.525	0.077	-0.053	0.003	-0.018	0.052	0.011	0.004	0.023	-0.024
-0.045	0.991	-0.128	0.011	0.996	-0.090	-0.494	-0.167	-0.015	0.022	-0.013	0.038	0.030	0.001	0.047	-0.013
-0.083	1.026	-0.152	0.013	0.995	-0.098	-0.421	0.076	-0.091	-0.018	0.023	0.023	0.009	0.034	0.071	-0.006
-0.057	1.061	-0.156	0.015	0.994	-0.107	-0.430	0.069	-0.109	0.007	0.058	0.028	0.018	0.069	0.075	-0.009
-0.049	1.045	-0.168	0.016	0.993	-0.116	-0.463	-0.019	-0.103	0.013	0.044	0.026	0.026	0.053	0.088	-0.029
-0.076	1.030	-0.160	0.018	0.992	-0.125	-0.451	0.118	-0.102	-0.016	0.029	0.043	0.002	0.038	0.080	-0.026
-0.149	0.991	-0.187	0.019	0.991	-0.134	-0.428	-0.221	-0.037	-0.090	-0.008	0.024	0.075	0.001	0.108	-0.030
-0.057	0.999	-0.187	0.019	0.990	-0.142	-0.425	-0.008	-0.046	0.002	0.001	0.032	0.018	0.006	0.109	-0.033
-0.080	0.987	-0.211	0.020	0.988	-0.150	-0.387	0.002	-0.047	-0.022	-0.010	0.016	0.005	0.005	0.133	-0.032
-0.064	0.987	-0.219	0.021	0.987	-0.159	-0.417	0.131	-0.064	-0.007	-0.009	0.017	0.010	0.006	0.141	-0.020
-0.068	0.999	-0.215	0.022	0.986	-0.167	-0.422	0.006	-0.064	-0.012	0.004	0.029	0.006	0.006	0.137	-0.020
-0.072	0.991	-0.199	0.023	0.984	-0.175	-0.413	0.103	-0.078	-0.017	-0.002	0.053	0.002	0.002	0.122	-0.014
-0.057	0.972	-0.239	0.024	0.983	-0.183	-0.399	0.039	-0.086	-0.003	-0.020	0.022	0.017	0.022	0.162	-0.022
-0.041	0.972	-0.258	0.025	0.981	-0.191	-0.377	0.249	-0.106	0.012	-0.018	0.010	0.032	0.023	0.182	-0.022
-0.103	0.956	-0.250	0.027	0.980	-0.198	-0.348	-0.224	-0.066	-0.051	-0.033	0.025	0.029	0.038	0.174	-0.026
-0.057	0.972	-0.242	0.028	0.978	-0.205	-0.374	0.083	-0.117	-0.007	-0.016	0.040	0.017	0.023	0.166	-0.014
-0.099	0.937	-0.266	0.031	0.977	-0.212	-0.333	-0.485	-0.032	-0.051	-0.049	0.023	0.026	0.058	0.190	-0.021
0.028	0.972	-0.250	0.031	0.975	-0.218	-0.324	0.290	-0.095	0.075	-0.013	0.045	0.101	0.023	0.174	-0.005
-0.068	0.964	-0.286	0.033	0.974	-0.224	-0.265	-0.080	-0.070	-0.023	-0.019	0.015	0.005	0.031	0.210	-0.004
-0.003	0.976	-0.250	0.033	0.973	-0.230	-0.304	0.523	-0.140	0.042	-0.006	0.057	0.070	0.020	0.174	-0.005
-0.041	0.976	-0.270	0.035	0.971	-0.236	-0.288	-0.287	-0.078	0.001	-0.005	0.043	0.032	0.020	0.194	-0.022
-0.103	0.960	-0.313	0.036	0.970	-0.241	-0.278	0.233	-0.135	-0.061	-0.019	0.005	0.030	0.036	0.237	-0.027
-0.068	0.941	-0.298	0.038	0.968	-0.247	-0.266	-0.122	-0.089	-0.029	-0.037	0.026	0.004	0.055	0.221	-0.029
-0.076	0.953	-0.290	0.039	0.967	-0.251	-0.224	0.312	-0.129	-0.037	-0.024	0.039	0.003	0.043	0.213	-0.037
-0.014	0.925	-0.294	0.041	0.966	-0.254	-0.137	-0.120	-0.088	0.023	-0.051	0.037	0.058	0.071	0.217	-0.021
-0.076	0.918	-0.282	0.042	0.966	-0.256	-0.075	0.231	-0.098	-0.039	-0.058	0.051	0.003	0.079	0.205	-0.030
0.009	0.960	-0.274	0.042	0.966	-0.257	-0.044	0.189	-0.079	0.045	-0.015	0.060	0.081	0.037	0.197	-0.020
-0.107	0.960	-0.290	0.042	0.965	-0.258	-0.040	0.046	-0.047	-0.071	-0.015	0.045	0.035	0.036	0.212	-0.032
-0.018	0.983	-0.294	0.043	0.965	-0.259	-0.043	0.136	-0.065	0.017	0.008	0.042	0.053	0.013	0.216	-0.029
-0.076	0.960	-0.294	0.042	0.965	-0.259	0.000	0.225	-0.053	-0.040	-0.015	0.042	0.005	0.036	0.215	-0.036
-0.060	0.953	-0.294	0.042	0.965	-0.260	-0.047	0.116	-0.035	-0.024	-0.022	0.044	0.010	0.044	0.213	-0.025
-0.033	0.933	-0.290	0.042	0.965	-0.260	0.013	0.190	-0.043	0.003	-0.042	0.048	0.037	0.063	0.209	-0.031
-0.057	0.976	-0.309	0.041	0.965	-0.260	0.029	0.189	-0.055	-0.020	0.001	0.028	0.014	0.020	0.228	-0.027
-0.057	0.976	-0.309	0.041	0.965	-0.259	0.039	0.283	-0.058	-0.019	0.000	0.027	0.014	0.019	0.227	-0.024
-0.045	0.933	-0.270	0.041	0.965	-0.259	0.035	0.141	-0.065	-0.008	-0.042	0.066	0.026	0.062	0.187	-0.020
-0.053	0.953	-0.302	0.041	0.965	-0.258	0.053	0.189	-0.070	-0.016	-0.023	0.034	0.018	0.042	0.218	-0.029
-0.010	0.956	-0.286	0.040	0.966	-0.257	0.088	0.472	-0.090	0.028	-0.020	0.048	0.061	0.038	0.202	-0.028
-0.103	0.937	-0.294	0.041	0.966	-0.256	0.067	0.024	-0.047	-0.065	-0.040	0.039	0.031	0.057	0.209	-0.035
-0.045	0.945	-0.294	0.040	0.966	-0.255	0.082	0.342	-0.051	-0.006	-0.032	0.038	0.028	0.049	0.209	-0.039
-0.091	0.941	-0.274	0.039	0.967	-0.253	0.086	0.157	-0.044	-0.052	-0.037	0.056	0.017	0.053	0.189	-0.044
-0.076	0.972	-0.294	0.039	0.967	-0.252	0.062	0.137	-0.021	-0.036	-0.006	0.036	0.001	0.022	0.208	-0.040
-0.041	0.964	-0.286	0.038	0.967	-0.251	0.100	0.208	-0.057	-0.001	-0.014	0.042	0.034	0.029	0.199	-0.047
-0.087	0.945	-0.294	0.038	0.968	-0.249	0.070	0.079	-0.020	-0.047	-0.034	0.033	0.011	0.049	0.206	-0.039
-0.072	0.922	-0.254	0.038	0.968	-0.248	0.101	0.221	-0.047	-0.031	-0.058	0.071	0.006	0.072	0.166	-0.036
-0.053	0.933	-0.278	0.037	0.969	-0.246	0.126	0.239	-0.062	-0.012	-0.047	0.045	0.026	0.060	0.189	-0.045
-0.064	0.945	-0.290	0.036	0.969	-0.242	0.176	0.261	-0.023	-0.022	-0.036	0.030	0.015	0.048	0.200	-0.039
-0.099	0.933	-0.278	0.036	0.970	-0.239	0.209	0.141	-0.045	-0.056	-0.049	0.038	0.019	0.060	0.188	-0.039
-0.045	0.937	-0.258	0.035	0.971	-0.236	0.158	0.223	-0.036	-0.002	-0.046	0.055	0.036	0.055	0.167	-0.037
-0.087	0.922	-0.270	0.034	0.972	-0.233	0.147	0.180	-0.017	-0.043	-0.062	0.040	0.006	0.070	0.177	-0.043
-0.041	0.922	-0.250	0.033	0.973	-0.229	0.242	0.344	-0.023	0.004	-0.063	0.056	0.041	0.069	0.156	-0.042
-0.103	0.929	-0.266	0.032	0.974	-0.223	0.307	0.256	-0.029	-0.056	-0.057	0.034	0.020	0.061	0.171	-0.046
-0.099	0.933	-0.258	0.031	0.976	-0.217	0.349	0.171	0.014	-0.051	-0.055	0.036	0.016	0.056	0.161	-0.034
-0.076	0.925	-0.239	0.029	0.977	-0.210	0.362	0.208	0.023	-0.026	-0.064	0.049	0.007	0.064	0.140	-0.043
-0.030	0.956	-0.250	0.027	0.979	-0.202	0.419	0.235	0.030	0.021	-0.035	0.029	0.054	0.033	0.151	-0.035
-0.114	0.945	-0.254	0.025	0.981	-0.192	0.520	0.212	0.033	-0.061	-0.048	0.015	0.030	0.045	0.154	-0.029
-0.076	0.933	-0.239	0.023	0.983	-0.181	0.554	0.193	0.060	-0.021	-0.062	0.020	0.009	0.056	0.138	-0.027
-0.080	0.937	-0.227	0.021	0.985	-0.171	0.530	0.139	0.076	-0.022	-0.060	0.022	0.005	0.052	0.125	-0.043
-0.083	0.953	-0.211	0.019	0.987	-0.161	0.533	0.246	0.050	-0.024	-0.047	0.027	0.002	0.037	0.109	-0.038
-0.141	0.949	-0.235	0.016	0.988	-0.152	0.476	0.343	0.075	-0.079	-0.052	-0.006	0.056	0.041	0.132	-0.030
-0.107	0.956	-0.231	0.013	0.990	-0.142	0.512	0.358	0.084	-0.041	-0.046	-0.012	0.021	0.033	0.126	-0.021
-0.083	1.007	-0.290	0.010	0.991	-0.132	0.550	0.435	0.078	-0.015	0.003	-0.081	0.002	0.017	0.185	-0.022
-0.099	1.007	-0.317	0.005	0.993	-0.120	0.636	0.439	0.143	-0.026	0.002	-0.121	0.014	0.016	0.211	-0.016
-0.168	0.999	-0.329	0.000	0.994	-0.105	0.778	0.358	0.193	-0.090	-0.008	-0.148	0.084	0.009	0.222	-0.030
-0.137	0.972	-0.199	-0.004	0.996	-0.090	0.804	0.402	0.143	-0.056	-0.036	-0.033	0.053	0.018	0.091	-0.046
-0.180	0.956	-0.101	-0.007	0.997	-0.075	0.735	0.182	0.110	-0.095	-0.053	0.050	0.097	0.034	0.008	-0.052
-0.130	0.972	-0.053	-0.009	0.998	-0.063	0.598	0.051	0.105	-0.042	-0.038	0.086	0.047	0.018	0.056	-0.035
-0.072	1.003	-0.045	-0.010	0.999	-0.053	0.487	0.212	0.034	0.016	-0.008	0.084	0.010	0.014	0.065	-0.024
-0.037	1.018	-0.120	-0.012	0.999	-0.045	0.411	0.448	0.036	0.052	0.007	0.001	0.044	0.030	0.009	0.004
-0.107	1.038	-0.199	-0.014	0.999	-0.037	0.410	0.279	0.072	-0.015	0.026	-0.086	0.026	0.050	0.088	0.030
-0.080	1.076	-0.183	-0.015	0.999	-0.030	0.394	0.141	0.083	0.014	0.065	-0.078	0.001	0.089	0.071	0.050
-0.049	1.065	-0.152	-0.017	1.000	-0.022	0.396	0.036	0.055	0.046	0.053	-0.054	0.031	0.077	0.039	0.069
-0.030	1.053	-0.179	-0.017	1.000	-0.016	0.323	-0.022	-0.004	0.065	0.042	-0.088	0.050	0.066	0.066	0.105
0.024	1.041	-0.191	-0.016	1.000	-0.013	0.215	-0.193	-0.026	0.118	0.030	-0.104	0.104	0.054	0.078	0.138
0.074	0.999	-0.203	-0.015	1.000	-0.010	0.172	-0.103	-0.039	0.168	-0.012	-0.118	0.153	0.012	0.090	0.162
0.082	0.960	-0.203	-0.014	1.000	-0.008	0.106	-0.137	-0.023	0.175	-0.051	-0.120	0.160	0.027	0.091	0.192
0.051	0.972	-0.235	-0.013	1.000	-0.007	0.100	0.015	-0.046	0.143	-0.039	-0.153	0.129	0.015	0.122	0.194
0.124	0.964	-0.199	-0.013	1.000	-0.004	0.173	-0.338	0.005	0.216	-0.047	-0.121	0.202	0.023	0.087	0.196
0.024	0.945	-0.219	-0.012	1.000	-0.001	0.198	0.031	-0.040	0.116	-0.066	-0.144	0.102	0.042	0.108	0.188
0.082	0.902	-0.191	-0.010	1.000	0.007	0.415	-0.037	-0.064	0.172	-0.109	-0.124	0.160	0.085	0.081	0.187
0.043	0.925	-0.175	-0.009	1.000	0.015	0.438	-0.188	-0.041	0.133	-0.086	-0.117	0.122	0.062	0.066	0.173
0.063	0.960	-0.172	-0.009	1.000	0.024	0.484	-0.032	0.001	0.152	-0.051	-0.122	0.141	0.027	0.062	0.163
0.055	0.945	-0.136	-0.009	0.999	0.035	0.552	0.129	0.030	0.145	-0.066	-0.097	0.133	0.043	0.028	0.160
-0.014	0.987	-0.140	-0.009	0.999	0.045	0.539	-0.014	-0.039	0.075	-0.023	-0.111	0.065	0.000	0.033	0.136
0.082	1.038	-0.097	-0.008	0.999	0.054	0.480	-0.324	-0.021	0.171	0.028	-0.077	0.161	0.051	0.009	0.124
-0.072	1.053	-0.093	-0.008	0.998	0.060	0.359	-0.103	-0.017	0.017	0.044	-0.080	0.007	0.066	0.012	0.105
0.024	1.080	-0.061	-0.008	0.998	0.067	0.349	-0.170	-0.045	0.113	0.071	-0.055	0.104	0.094	0.042	0.098
-0.014	1.065	-0.018	-0.005	0.997	0.072	0.280	0.139	-0.105	0.072	0.056	-0.017	0.066	0.078	0.084	0.067
-0.014	1.065	-0.018	-0.003	0.997	0.076	0.208	0.151	-0.098	0.070	0.057	-0.021	0.066	0.078	0.083	0.052
-0.057	1.045	0.006	-0.002	0.997	0.081	0.235	-0.114	-0.083	0.027	0.038	-0.001	0.024	0.059	0.105	0.026
-0.114	1.003	0.018	-0.000	0.996	0.085	0.207	-0.031	-0.106	-0.032	-0.005	0.006	0.033	0.016	0.115	0.004
-0.083	1.041	0.025	0.000	0.996	0.086	0.077	0.119	-0.015	-0.002	0.034	0.013	0.002	0.055	0.122	-0.004
-0.107	1.022	0.065	0.000	0.996	0.089	0.170	-0.223	-0.032	-0.025	0.015	0.049	0.025	0.036	0.160	-0.019
-0.045	1.014	0.022	0.002	0.996	0.093	0.222	0.119	-0.066	0.035	0.008	0.002	0.037	0.028	0.115	-0.024
-0.126	1.049	0.037	0.003	0.995	0.095	0.075	0.013	-0.070	-0.047	0.043	0.016	0.043	0.063	0.129	-0.027
-0.133	1.018	0.045	0.003	0.995	0.096	0.063	-0.130	-0.038	-0.055	0.012	0.023	0.051	0.032	0.135	-0.030
-0.083	1.084	0.061	0.004	0.996	0.094	-0.084	-0.002	-0.063	-0.006	0.077	0.041	0.000	0.098	0.150	-0.050
-0.122	1.034	0.061	0.006	0.996	0.093	-0.068	0.091	-0.131	-0.047	0.027	0.042	0.038	0.048	0.148	-0.048
-0.137	1.045	0.037	0.008	0.996	0.092	-0.030	-0.145	-0.114	-0.064	0.039	0.020	0.053	0.060	0.123	-0.044
-0.095	1.038	0.073	0.008	0.996	0.088	-0.203	-0.117	-0.029	-0.022	0.031	0.059	0.011	0.052	0.157	-0.051
-0.107	1.041	0.022	0.008	0.996	0.084	-0.163	-0.148	-0.047	-0.034	0.035	0.012	0.022	0.056	0.104	-0.044
-0.126	1.038	0.025	0.007	0.997	0.080	-0.197	-0.275	-0.005	-0.053	0.030	0.020	0.041	0.052	0.106	-0.036
-0.068	1.049	0.085	0.008	0.997	0.076	-0.194	0.002	-0.067	0.003	0.042	0.083	0.018	0.063	0.164	-0.033
-0.080	1.034	0.041	0.009	0.997	0.072	-0.239	-0.094	-0.065	-0.009	0.026	0.044	0.007	0.048	0.119	-0.039
-0.087	1.014	0.022	0.011	0.998	0.067	-0.229	0.085	-0.076	-0.018	0.006	0.029	0.001	0.029	0.097	-0.034
-0.130	1.007	0.018	0.010	0.998	0.062	-0.215	-0.192	-0.030	-0.061	-0.002	0.030	0.042	0.021	0.091	-0.047
-0.087	1.030	0.022	0.012	0.998	0.059	-0.144	0.043	-0.099	-0.020	0.021	0.037	0.000	0.044	0.094	-0.054
-0.149	1.053	0.018	0.012	0.998	0.056	-0.166	-0.012	-0.032	-0.082	0.044	0.037	0.061	0.067	0.088	-0.068
-0.122	1.041	-0.006	0.013	0.999	0.053	-0.163	-0.108	-0.049	-0.056	0.033	0.016	0.034	0.056	0.063	-0.063
-0.168	1.034	-0.014	0.014	0.999	0.048	-0.203	0.057	-0.077	-0.103	0.025	0.013	0.079	0.048	0.053	-0.065
-0.099	1.014	-0.002	0.013	0.999	0.043	-0.272	-0.315	0.002	-0.033	0.005	0.030	0.010	0.028	0.063	-0.050
-0.091	1.045	0.010	0.013	0.999	0.037	-0.293	0.060	-0.020	-0.026	0.036	0.048	0.001	0.060	0.073	-0.042
-0.064	1.038	-0.002	0.013	0.999	0.030	-0.366	-0.123	-0.010	0.001	0.028	0.043	0.026	0.052	0.059	-0.027
-0.072	1.034	-0.018	0.014	1.000	0.021	-0.432	-0.163	-0.043	-0.007	0.024	0.036	0.019	0.048	0.042	-0.036
-0.072	1.034	-0.018	0.014	1.000	0.013	-0.371	0.123	-0.039	-0.008	0.024	0.044	0.019	0.047	0.040	-0.024
-0.137	1.010	-0.014	0.013	1.000	0.004	-0.445	-0.273	0.027	-0.072	0.000	0.057	0.045	0.024	0.042	-0.035
-0.018	0.983	-0.006	0.013	1.000	-0.004	-0.408	0.131	-0.006	0.047	-0.027	0.073	0.074	0.003	0.048	-0.029
-0.137	0.991	-0.073	0.012	1.000	-0.011	-0.364	-0.129	0.036	-0.071	-0.019	0.013	0.044	0.004	0.021	-0.041
-0.037	1.030	-0.057	0.012	1.000	-0.018	-0.352	0.074	-0.002	0.029	0.020	0.036	0.057	0.043	0.007	-0.024
-0.157	0.991	-0.101	0.012	1.000	-0.026	-0.384	-0.150	-0.001	-0.089	-0.019	0.001	0.062	0.004	0.052	-0.041
-0.049	0.991	-0.061	0.012	0.999	-0.034	-0.389	0.106	-0.031	0.018	-0.018	0.048	0.046	0.004	0.014	-0.030
-0.122	0.999	-0.069	0.011	0.999	-0.043	-0.427	-0.156	0.011	-0.055	-0.010	0.049	0.026	0.012	0.024	-0.037
-0.076	1.003	-0.108	0.012	0.999	-0.051	-0.383	-0.042	-0.031	-0.009	-0.006	0.017	0.020	0.016	0.065	-0.034
-0.080	1.014	-0.097	0.012	0.998	-0.059	-0.414	0.103	-0.021	-0.013	0.006	0.037	0.017	0.027	0.055	-0.030
-0.126	0.995	-0.105	0.012	0.998	-0.065	-0.324	-0.420	-0.006	-0.059	-0.013	0.036	0.028	0.008	0.064	-0.026
-0.022	0.976	-0.089	0.012	0.997	-0.072	-0.312	0.130	-0.033	0.044	-0.032	0.058	0.076	0.012	0.050	-0.028
-0.103	0.972	-0.108	0.012	0.997	-0.078	-0.307	-0.115	0.024	-0.036	-0.035	0.044	0.004	0.016	0.072	-0.028
-0.083	0.980	-0.136	0.012	0.997	-0.082	-0.187	0.092	-0.013	-0.016	-0.027	0.020	0.016	0.008	0.101	-0.021
-0.076	0.991	-0.105	0.011	0.996	-0.086	-0.198	-0.029	0.032	-0.008	-0.015	0.056	0.023	0.004	0.071	-0.031
-0.076	0.987	-0.093	0.010	0.996	-0.089	-0.177	0.150	0.025	-0.007	-0.019	0.071	0.024	0.001	0.061	-0.029
-0.095	0.964	-0.140	0.009	0.996	-0.091	-0.080	-0.043	0.036	-0.025	-0.042	0.026	0.005	0.022	0.110	-0.023
-0.099	1.003	-0.136	0.009	0.996	-0.094	-0.140	-0.026	-0.004	-0.029	-0.003	0.032	0.002	0.017	0.107	-0.032
-0.033	0.995	-0.101	0.008	0.995	-0.096	-0.084	0.039	0.018	0.037	-0.011	0.070	0.068	0.009	0.074	-0.033
-0.122	0.953	-0.101	0.007	0.995	-0.098	-0.126	0.046	0.029	-0.050	-0.053	0.072	0.019	0.033	0.075	-0.038
-0.091	0.956	-0.116	0.005	0.995	-0.100	-0.072	0.220	0.065	-0.017	-0.049	0.058	0.012	0.029	0.093	-0.040
-0.122	0.949	-0.124	0.003	0.995	-0.100	-0.004	-0.110	0.091	-0.046	-0.057	0.050	0.018	0.037	0.102	-0.053
-0.110	0.991	-0.128	0.002	0.995	-0.101	-0.043	0.185	0.008	-0.034	-0.014	0.047	0.006	0.006	0.108	-0.045
-0.122	0.964	-0.140	0.001	0.995	-0.100	0.060	0.009	0.038	-0.044	-0.041	0.034	0.017	0.021	0.121	-0.050
-0.099	0.972	-0.132	-0.001	0.995	-0.098	0.077	0.082	0.070	-0.019	-0.034	0.040	0.006	0.013	0.115	-0.049
-0.133	0.949	-0.136	-0.003	0.995	-0.097	0.097	-0.081	0.079	-0.052	-0.057	0.035	0.028	0.037	0.120	-0.046
-0.118	0.968	-0.105	-0.004	0.996	-0.094	0.155	0.070	0.037	-0.035	-0.038	0.063	0.012	0.018	0.091	-0.041
-0.103	0.941	-0.120	-0.006	0.996	-0.089	0.233	-0.032	0.076	-0.018	-0.066	0.043	0.004	0.045	0.109	-0.045
-0.103	0.941	-0.120	-0.008	0.996	-0.083	0.290	0.012	0.091	-0.016	-0.066	0.037	0.005	0.045	0.111	-0.049
-0.141	0.933	-0.128	-0.011	0.997	-0.076	0.393	0.132	0.111	-0.052	-0.074	0.021	0.033	0.053	0.122	-0.049
-0.172	0.910	-0.116	-0.014	0.998	-0.067	0.445	0.090	0.153	-0.079	-0.098	0.024	0.063	0.077	0.112	-0.053
-0.141	0.910	-0.093	-0.018	0.998	-0.057	0.509	0.125	0.146	-0.045	-0.099	0.038	0.032	0.077	0.090	-0.052
-0.145	0.945	-0.093	-0.021	0.999	-0.045	0.588	0.046	0.144	-0.045	-0.065	0.026	0.036	0.043	0.092	-0.061
-0.122	0.945	-0.097	-0.024	0.999	-0.033	0.601	0.392	0.108	-0.019	-0.065	0.010	0.013	0.043	0.098	-0.045
-0.222	0.937	-0.120	-0.028	0.999	-0.021	0.639	0.014	0.167	-0.115	-0.073	-0.027	0.113	0.052	0.124	-0.039
-0.126	0.933	-0.116	-0.031	0.999	-0.006	0.756	0.222	0.160	-0.016	-0.077	-0.038	0.017	0.056	0.121	-0.026
-0.157	0.895	-0.108	-0.036	0.999	0.009	0.763	0.172	0.228	-0.042	-0.115	-0.045	0.048	0.095	0.115	-0.009
-0.137	0.910	-0.140	-0.041	0.999	0.025	0.831	0.258	0.214	-0.018	-0.099	-0.093	0.030	0.079	0.149	0.020
-0.091	0.933	-0.124	-0.045	0.998	0.044	0.958	0.427	0.218	0.032	-0.075	-0.096	0.016	0.056	0.135	0.013
-0.110	1.010	-0.112	-0.047	0.997	0.063	0.951	0.521	0.149	0.016	0.003	-0.104	0.004	0.021	0.125	0.002
-0.195	1.007	-0.061	-0.051	0.995	0.081	0.904	0.364	0.163	-0.066	0.001	-0.070	0.088	0.018	0.076	-0.023
-0.207	1.003	0.049	-0.053	0.994	0.098	0.815	0.221	0.129	-0.075	-0.001	0.023	0.100	0.014	0.033	-0.044
-0.245	0.968	0.081	-0.056	0.992	0.113	0.795	0.072	0.141	-0.110	-0.034	0.039	0.139	0.021	0.062	-0.054
-0.183	0.995	0.057	-0.059	0.990	0.126	0.633	0.037	0.131	-0.045	-0.005	0.003	0.077	0.006	0.036	-0.040
-0.153	0.991	0.033	-0.062	0.989	0.137	0.584	0.290	0.137	-0.012	-0.007	-0.033	0.047	0.002	0.010	-0.008
-0.141	1.026	-0.014	-0.065	0.987	0.149	0.628	0.096	0.195	0.004	0.030	-0.092	0.036	0.037	0.040	0.021
-0.103	1.076	-0.026	-0.068	0.984	0.162	0.651	0.175	0.157	0.045	0.082	-0.117	0.003	0.087	0.054	0.048
-0.149	1.065	0.006	-0.070	0.982	0.173	0.603	0.031	0.108	0.001	0.073	-0.097	0.043	0.075	0.025	0.080
-0.080	1.049	0.037	-0.071	0.981	0.181	0.447	-0.060	0.022	0.071	0.059	-0.074	0.026	0.060	0.003	0.108
-0.022	1.038	-0.010	-0.072	0.980	0.185	0.255	-0.329	0.001	0.130	0.048	-0.125	0.083	0.048	0.047	0.141
-0.018	1.007	-0.034	-0.071	0.980	0.189	0.207	-0.111	-0.074	0.133	0.017	-0.152	0.087	0.017	0.074	0.164
0.059	0.995	-0.038	-0.070	0.979	0.192	0.255	-0.297	-0.086	0.210	0.007	-0.160	0.164	0.005	0.080	0.187
-0.049	0.953	-0.042	-0.069	0.978	0.197	0.278	-0.253	-0.104	0.101	-0.035	-0.169	0.056	0.037	0.085	0.195
0.043	0.864	0.057	-0.067	0.977	0.204	0.375	-0.151	-0.121	0.191	-0.123	-0.077	0.149	0.126	0.011	0.193
0.043	0.864	0.057	-0.065	0.975	0.210	0.355	0.022	-0.059	0.190	-0.121	-0.084	0.150	0.126	0.009	0.168
-0.022	0.918	0.002	-0.066	0.974	0.218	0.450	-0.262	-0.006	0.126	-0.065	-0.147	0.084	0.071	0.049	0.174
-0.064	0.937	0.029	-0.067	0.972	0.227	0.514	-0.358	-0.011	0.085	-0.044	-0.129	0.043	0.051	0.024	0.164
0.001	0.953	0.045	-0.068	0.969	0.237	0.520	-0.083	0.017	0.151	-0.026	-0.122	0.109	0.035	0.011	0.141
-0.018	0.995	0.092	-0.070	0.967	0.247	0.554	-0.187	0.043	0.133	0.019	-0.085	0.090	0.008	0.034	0.139
-0.080	1.022	0.124	-0.071	0.964	0.256	0.519	-0.205	0.006	0.073	0.049	-0.063	0.030	0.035	0.063	0.141
-0.022	1.022	0.100	-0.070	0.962	0.265	0.508	0.028	-0.009	0.130	0.052	-0.096	0.089	0.035	0.036	0.117
-0.026	1.026	0.152	-0.070	0.960	0.273	0.409	-0.079	-0.042	0.126	0.058	-0.052	0.086	0.039	0.085	0.092
-0.087	1.007	0.207	-0.069	0.958	0.280	0.395	-0.040	-0.078	0.063	0.041	-0.004	0.026	0.020	0.137	0.085
-0.133	1.010	0.179	-0.068	0.956	0.285	0.309	-0.012	-0.046	0.017	0.046	-0.038	0.019	0.024	0.107	0.054
-0.099	1.014	0.199	-0.065	0.955	0.289	0.190	0.201	-0.089	0.049	0.051	-0.021	0.017	0.028	0.124	0.027
-0.160	1.026	0.195	-0.064	0.954	0.292	0.170	0.079	-0.065	-0.014	0.063	-0.028	0.043	0.039	0.117	0.018
-0.149	1.045	0.215	-0.063	0.954	0.295	0.158	-0.073	-0.091	-0.004	0.084	-0.011	0.031	0.058	0.134	0.015
-0.133	1.026	0.211	-0.061	0.953	0.298	0.173	-0.023	-0.079	0.010	0.065	-0.018	0.014	0.039	0.128	-0.003
-0.133	0.972	0.219	-0.059	0.952	0.301	0.168	0.248	-0.082	0.008	0.012	-0.013	0.013	0.016	0.133	-0.004
-0.195	0.980	0.207	-0.062	0.951	0.303	0.142	-0.445	-0.003	-0.051	0.021	-0.027	0.074	0.008	0.119	-0.007
-0.137	0.999	0.286	-0.060	0.950	0.305	0.120	0.200	-0.038	0.005	0.041	0.049	0.014	0.012	0.196	-0.028
-0.160	0.976	0.219	-0.057	0.950	0.306	0.017	0.324	-0.072	-0.021	0.018	-0.018	0.037	0.011	0.127	-0.033
-0.226	0.972	0.274	-0.059	0.950	0.306	0.057	-0.397	-0.027	-0.084	0.014	0.037	0.101	0.014	0.180	-0.029
-0.137	1.003	0.293	-0.059	0.950	0.305	-0.040	0.071	-0.015	0.004	0.045	0.057	0.012	0.017	0.199	-0.043
-0.145	0.976	0.274	-0.059	0.951	0.305	-0.028	-0.122	-0.045	-0.003	0.018	0.038	0.019	0.009	0.177	-0.042
-0.230	1.007	0.230	-0.059	0.951	0.302	-0.119	0.069	-0.025	-0.088	0.048	-0.003	0.103	0.022	0.133	-0.028
-0.114	1.010	0.329	-0.060	0.952	0.299	-0.134	-0.220	-0.006	0.028	0.051	0.099	0.013	0.027	0.230	-0.033
-0.153	0.983	0.270	-0.060	0.953	0.296	-0.161	-0.057	-0.042	-0.010	0.023	0.043	0.025	0.000	0.169	-0.041
-0.183	0.999	0.219	-0.059	0.955	0.292	-0.200	0.019	-0.051	-0.042	0.038	-0.004	0.055	0.016	0.117	-0.027
-0.180	1.030	0.278	-0.059	0.956	0.287	-0.259	-0.079	-0.026	-0.037	0.067	0.060	0.051	0.047	0.175	-0.036
-0.141	1.003	0.254	-0.058	0.957	0.283	-0.201	0.009	-0.079	-0.000	0.039	0.041	0.012	0.020	0.150	-0.041
-0.183	0.991	0.238	-0.057	0.959	0.278	-0.236	0.047	-0.070	-0.044	0.026	0.029	0.054	0.009	0.133	-0.036
-0.183	0.991	0.238	-0.058	0.961	0.272	-0.309	-0.118	-0.007	-0.043	0.024	0.036	0.054	0.009	0.132	-0.034
-0.133	0.999	0.250	-0.057	0.962	0.267	-0.248	-0.126	-0.089	0.006	0.030	0.052	0.003	0.017	0.144	-0.040
-0.172	0.995	0.223	-0.056	0.963	0.263	-0.224	-0.066	-0.083	-0.033	0.025	0.029	0.042	0.014	0.115	-0.046
-0.183	1.014	0.203	-0.055	0.965	0.256	-0.326	-0.024	-0.083	-0.046	0.043	0.016	0.053	0.034	0.094	-0.040
-0.214	1.026	0.199	-0.055	0.967	0.249	-0.368	-0.257	-0.085	-0.077	0.052	0.020	0.083	0.045	0.089	-0.048
-0.149	1.010	0.207	-0.053	0.969	0.243	-0.283	0.001	-0.101	-0.013	0.036	0.034	0.018	0.030	0.097	-0.045
-0.183	0.991	0.195	-0.052	0.970	0.237	-0.285	-0.152	-0.104	-0.049	0.015	0.028	0.052	0.011	0.084	-0.044
-0.149	1.030	0.187	-0.051	0.972	0.230	-0.361	-0.046	-0.086	-0.015	0.052	0.027	0.016	0.050	0.076	-0.039
-0.160	1.022	0.203	-0.050	0.974	0.222	-0.392	0.111	-0.064	-0.028	0.042	0.050	0.027	0.043	0.091	-0.030
-0.180	1.014	0.171	-0.052	0.975	0.216	-0.299	-0.325	0.013	-0.046	0.033	0.025	0.046	0.035	0.059	-0.027
-0.107	1.010	0.156	-0.051	0.976	0.210	-0.308	-0.060	-0.044	0.027	0.028	0.016	0.028	0.031	0.042	-0.029
-0.157	1.022	0.179	-0.051	0.978	0.202	-0.382	-0.032	-0.030	-0.023	0.038	0.047	0.022	0.043	0.065	-0.039
-0.160	1.018	0.159	-0.053	0.980	0.194	-0.374	-0.243	0.005	-0.026	0.033	0.035	0.026	0.039	0.045	-0.035
-0.218	0.991	0.163	-0.052	0.981	0.189	-0.301	0.238	-0.008	-0.084	0.005	0.045	0.083	0.013	0.048	-0.049
-0.145	0.995	0.167	-0.053	0.982	0.182	-0.320	-0.108	0.030	-0.010	0.007	0.056	0.010	0.016	0.051	-0.056
-0.183	0.953	0.136	-0.055	0.983	0.177	-0.234	-0.132	0.044	-0.047	-0.036	0.029	0.048	0.026	0.019	-0.051
-0.207	0.995	0.132	-0.057	0.984	0.172	-0.278	-0.163	0.047	-0.068	0.006	0.031	0.070	0.016	0.015	-0.037
-0.141	1.022	0.104	-0.057	0.985	0.165	-0.342	0.074	-0.002	-0.003	0.032	0.010	0.005	0.044	0.014	-0.045
-0.145	1.045	0.148	-0.057	0.986	0.157	-0.415	0.053	-0.026	-0.007	0.053	0.062	0.008	0.067	0.029	-0.047
-0.203	0.980	0.092	-0.057	0.987	0.148	-0.430	-0.099	-0.024	-0.065	-0.014	0.015	0.065	0.001	0.026	-0.041
-0.195	0.991	0.096	-0.057	0.989	0.138	-0.501	-0.196	-0.034	-0.057	-0.004	0.030	0.057	0.013	0.023	-0.052
-0.168	0.980	0.112	-0.057	0.990	0.128	-0.475	0.107	-0.033	-0.030	-0.016	0.055	0.030	0.001	0.008	-0.060
-0.180	0.976	0.116	-0.057	0.991	0.119	-0.485	-0.015	-0.015	-0.042	-0.021	0.068	0.041	0.003	0.004	-0.049
-0.199	0.960	0.073	-0.056	0.992	0.111	-0.358	0.089	-0.053	-0.062	-0.038	0.032	0.060	0.018	0.048	-0.047
-0.118	0.976	0.100	-0.054	0.993	0.103	-0.432	0.187	-0.060	0.018	-0.023	0.068	0.021	0.003	0.021	-0.049
-0.180	0.983	0.069	-0.054	0.994	0.096	-0.367	-0.117	-0.052	-0.044	-0.016	0.044	0.040	0.005	0.053	-0.060
-0.168	0.972	0.081	-0.052	0.995	0.089	-0.336	0.051	-0.109	-0.035	-0.028	0.063	0.028	0.007	0.042	-0.051
-0.253	0.999	0.025	-0.052	0.995	0.082	-0.361	-0.089	-0.062	-0.120	-0.002	0.015	0.112	0.020	0.098	-0.054
-0.141	0.972	0.053	-0.050	0.996	0.075	-0.321	-0.047	-0.095	-0.010	-0.030	0.049	0.001	0.007	0.070	-0.045
-0.137	0.956	0.049	-0.049	0.996	0.071	-0.199	-0.132	-0.099	-0.007	-0.045	0.049	0.004	0.022	0.075	-0.041
-0.118	0.953	0.045	-0.047	0.997	0.067	-0.181	0.090	-0.094	0.010	-0.050	0.049	0.023	0.027	0.079	-0.025
-0.141	0.887	0.061	-0.045	0.997	0.067	-0.012	-0.025	-0.107	-0.015	-0.115	0.065	0.000	0.092	0.063	-0.027
-0.141	0.871	0.057	-0.044	0.997	0.067	0.025	-0.079	-0.057	-0.016	-0.131	0.060	0.001	0.108	0.068	-0.036
-0.153	0.891	0.033	-0.044	0.997	0.069	0.102	0.091	-0.013	-0.027	-0.111	0.035	0.010	0.088	0.091	-0.050
-0.203	0.898	-0.014	-0.045	0.996	0.075	0.269	0.082	0.001	-0.077	-0.103	-0.018	0.059	0.081	0.139	-0.044
-0.203	0.914	0.041	-0.047	0.995	0.083	0.435	-0.168	0.081	-0.074	-0.087	0.029	0.058	0.065	0.084	-0.052
-0.126	0.933	0.049	-0.048	0.995	0.093	0.470	0.205	0.056	0.004	-0.067	0.027	0.019	0.046	0.076	-0.052
-0.218	0.945	0.018	-0.049	0.993	0.103	0.543	0.024	0.044	-0.087	-0.054	-0.015	0.074	0.035	0.107	-0.049
-0.168	0.945	0.045	-0.050	0.992	0.115	0.588	0.290	0.067	-0.036	-0.053	0.001	0.024	0.035	0.079	-0.037
-0.203	0.972	0.029	-0.053	0.990	0.128	0.694	0.120	0.117	-0.068	-0.024	-0.028	0.058	0.008	0.095	-0.032
-0.160	0.953	0.057	-0.054	0.988	0.144	0.767	0.335	0.065	-0.025	-0.041	-0.016	0.016	0.027	0.068	-0.005
-0.137	0.910	0.022	-0.056	0.985	0.161	0.885	0.254	0.127	-0.000	-0.081	-0.069	0.008	0.069	0.103	0.004
-0.118	0.922	-0.014	-0.056	0.982	0.179	0.905	0.610	0.117	0.019	-0.066	-0.122	0.027	0.058	0.138	0.014
-0.168	0.995	0.010	-0.057	0.979	0.197	0.907	0.302	0.113	-0.029	0.011	-0.116	0.023	0.016	0.115	0.004
-0.157	1.018	0.108	-0.058	0.975	0.214	0.869	0.422	0.091	-0.017	0.038	-0.035	0.011	0.039	0.016	-0.019
-0.210	1.003	0.171	-0.059	0.972	0.229	0.768	0.277	0.087	-0.070	0.026	0.013	0.065	0.023	0.047	-0.035
-0.237	0.991	0.191	-0.060	0.968	0.242	0.675	0.133	0.068	-0.096	0.017	0.020	0.092	0.012	0.067	-0.039
-0.157	1.007	0.199	-0.061	0.965	0.254	0.653	0.099	0.045	-0.014	0.036	0.015	0.011	0.027	0.075	-0.029
-0.168	1.010	0.156	-0.061	0.962	0.266	0.599	0.149	0.022	-0.026	0.043	-0.040	0.023	0.031	0.032	-0.003
-0.126	1.034	0.104	-0.060	0.959	0.275	0.519	0.187	0.028	0.016	0.069	-0.101	0.020	0.054	0.020	0.026
-0.114	1.038	0.120	-0.062	0.957	0.284	0.498	-0.007	0.058	0.029	0.076	-0.094	0.031	0.057	0.003	0.049
-0.126	0.999	0.124	-0.064	0.954	0.291	0.400	-0.236	0.033	0.019	0.039	-0.097	0.020	0.019	0.001	0.094
-0.080	0.995	0.112	-0.065	0.953	0.297	0.320	-0.287	-0.006	0.067	0.037	-0.114	0.066	0.015	0.011	0.127
0.040	0.999	0.104	-0.064	0.952	0.300	0.237	-0.042	-0.050	0.186	0.042	-0.126	0.185	0.018	0.019	0.155
0.040	0.999	0.104	-0.064	0.950	0.304	0.248	-0.127	-0.063	0.185	0.043	-0.130	0.185	0.018	0.018	0.173
0.032	0.914	0.132	-0.064	0.949	0.310	0.333	-0.158	-0.024	0.177	-0.040	-0.108	0.178	0.067	0.009	0.193
-0.026	0.902	0.159	-0.065	0.947	0.315	0.289	-0.308	-0.029	0.121	-0.050	-0.085	0.120	0.079	0.037	0.175
0.040	0.922	0.163	-0.064	0.945	0.320	0.292	0.070	-0.047	0.185	-0.029	-0.086	0.186	0.059	0.041	0.165
-0.064	0.895	0.108	-0.065	0.943	0.326	0.379	-0.339	-0.023	0.083	-0.053	-0.148	0.082	0.086	0.013	0.145
-0.026	0.868	0.120	-0.066	0.940	0.334	0.450	-0.157	-0.006	0.122	-0.077	-0.144	0.120	0.113	0.001	0.143
-0.076	0.953	0.179	-0.069	0.937	0.342	0.497	-0.338	0.052	0.075	0.011	-0.093	0.070	0.028	0.060	0.135
-0.018	0.991	0.270	-0.071	0.933	0.353	0.571	-0.164	0.028	0.135	0.054	-0.012	0.127	0.011	0.151	0.125
0.005	1.003	0.246	-0.071	0.930	0.362	0.511	-0.024	-0.009	0.157	0.069	-0.045	0.151	0.023	0.129	0.110
-0.083	1.007	0.254	-0.071	0.927	0.369	0.428	0.013	0.009	0.069	0.076	-0.045	0.062	0.028	0.137	0.097
-0.076	1.010	0.258	-0.069	0.925	0.375	0.310	0.158	-0.053	0.075	0.082	-0.047	0.070	0.032	0.142	0.079
-0.137	1.007	0.238	-0.068	0.923	0.379	0.260	-0.016	-0.040	0.013	0.080	-0.071	0.009	0.029	0.123	0.065
-0.118	0.999	0.286	-0.069	0.921	0.384	0.269	-0.141	-0.040	0.032	0.074	-0.028	0.029	0.021	0.171	0.056
-0.057	0.980	0.313	-0.069	0.920	0.387	0.204	-0.052	-0.014	0.094	0.056	-0.003	0.091	0.003	0.200	0.034
-0.095	1.007	0.360	-0.066	0.918	0.391	0.220	0.246	-0.057	0.053	0.085	0.040	0.053	0.030	0.248	0.031
-0.180	0.983	0.317	-0.065	0.916	0.395	0.246	-0.056	-0.071	-0.032	0.063	-0.008	0.030	0.007	0.206	0.011
-0.122	0.956	0.329	-0.064	0.915	0.398	0.139	0.076	-0.063	0.024	0.037	0.002	0.029	0.020	0.218	-0.013
-0.218	0.972	0.313	-0.064	0.915	0.399	0.087	-0.133	-0.047	-0.072	0.053	-0.015	0.066	0.006	0.203	-0.016
-0.180	0.960	0.337	-0.067	0.914	0.399	0.039	-0.262	-0.004	-0.031	0.042	0.008	0.026	0.018	0.226	-0.015
-0.107	0.964	0.392	-0.066	0.914	0.399	0.020	-0.048	-0.078	0.041	0.046	0.063	0.047	0.015	0.282	-0.034
-0.183	0.976	0.290	-0.065	0.915	0.398	-0.069	0.044	-0.035	-0.036	0.057	-0.038	0.029	0.004	0.180	-0.020
-0.218	0.964	0.349	-0.065	0.915	0.397	-0.018	-0.002	-0.035	-0.071	0.045	0.022	0.063	0.016	0.240	-0.028
-0.137	0.972	0.329	-0.065	0.916	0.397	0.000	-0.075	-0.038	0.010	0.052	0.003	0.018	0.008	0.221	-0.040
-0.214	0.972	0.357	-0.067	0.917	0.394	-0.112	-0.116	-0.001	-0.066	0.052	0.033	0.059	0.008	0.250	-0.038
-0.172	0.929	0.380	-0.065	0.917	0.392	-0.114	0.127	-0.057	-0.026	0.008	0.059	0.016	0.051	0.275	-0.032
-0.141	0.941	0.372	-0.066	0.918	0.392	-0.033	-0.156	-0.029	0.006	0.019	0.052	0.014	0.039	0.268	-0.038
-0.172	0.976	0.360	-0.063	0.919	0.390	-0.090	0.205	-0.082	-0.028	0.053	0.042	0.017	0.004	0.258	-0.037
-0.160	0.960	0.345	-0.064	0.919	0.390	0.009	-0.205	-0.041	-0.015	0.038	0.026	0.006	0.020	0.244	-0.037
-0.222	0.976	0.309	-0.065	0.919	0.389	-0.044	-0.029	-0.010	-0.076	0.053	-0.008	0.068	0.004	0.210	-0.042
-0.199	0.983	0.301	-0.067	0.920	0.385	-0.145	-0.166	0.032	-0.051	0.060	-0.012	0.046	0.004	0.203	-0.049
-0.168	0.949	0.368	-0.066	0.921	0.384	-0.100	0.131	-0.007	-0.021	0.024	0.056	0.016	0.030	0.272	-0.054
-0.226	0.960	0.321	-0.068	0.922	0.382	-0.065	-0.163	0.017	-0.077	0.035	0.011	0.074	0.018	0.226	-0.047
-0.195	0.964	0.325	-0.069	0.923	0.379	-0.136	-0.041	0.009	-0.046	0.038	0.018	0.044	0.014	0.232	-0.047
-0.183	0.991	0.301	-0.069	0.924	0.376	-0.157	-0.042	-0.024	-0.034	0.064	-0.003	0.033	0.013	0.210	-0.040
-0.183	0.960	0.337	-0.069	0.925	0.374	-0.082	-0.084	-0.061	-0.034	0.032	0.035	0.034	0.018	0.247	-0.037
-0.153	0.945	0.293	-0.068	0.926	0.371	-0.175	-0.027	-0.060	-0.004	0.015	-0.005	0.003	0.034	0.204	-0.037
-0.210	0.953	0.301	-0.069	0.928	0.367	-0.196	-0.093	-0.022	-0.062	0.021	0.007	0.062	0.027	0.214	-0.039
-0.203	0.945	0.297	-0.070	0.930	0.361	-0.286	-0.057	-0.009	-0.053	0.011	0.009	0.055	0.035	0.211	-0.034
-0.191	0.937	0.282	-0.071	0.932	0.356	-0.254	-0.203	-0.010	-0.040	0.002	-0.002	0.043	0.042	0.197	-0.039
-0.168	0.953	0.290	-0.071	0.934	0.349	-0.347	-0.020	-0.031	-0.017	0.015	0.013	0.020	0.027	0.205	-0.037
-0.183	0.933	0.262	-0.072	0.936	0.344	-0.250	-0.155	-0.040	-0.032	-0.007	-0.010	0.036	0.047	0.179	-0.032
-0.203	0.941	0.282	-0.073	0.938	0.338	-0.299	-0.209	-0.042	-0.050	-0.001	0.016	0.055	0.039	0.200	-0.032
-0.183	0.968	0.254	-0.073	0.940	0.332	-0.305	-0.147	-0.035	-0.030	0.024	-0.005	0.036	0.012	0.173	-0.024
-0.172	0.980	0.305	-0.074	0.942	0.326	-0.304	-0.170	-0.042	-0.018	0.033	0.052	0.025	0.001	0.225	-0.026
-0.137	0.987	0.246	-0.075	0.945	0.319	-0.326	-0.178	-0.018	0.018	0.039	-0.000	0.010	0.007	0.167	-0.018
-0.183	0.991	0.262	-0.075	0.947	0.313	-0.323	-0.004	-0.025	-0.029	0.040	0.022	0.036	0.011	0.184	-0.027
-0.160	0.972	0.254	-0.075	0.949	0.305	-0.409	0.060	-0.006	-0.006	0.018	0.022	0.014	0.009	0.176	-0.023
-0.233	0.960	0.215	-0.073	0.952	0.298	-0.359	0.240	-0.041	-0.080	0.005	-0.011	0.086	0.020	0.138	-0.034
-0.157	0.960	0.254	-0.075	0.954	0.291	-0.388	-0.246	0.006	-0.002	0.002	0.036	0.010	0.021	0.178	-0.034
-0.191	0.976	0.230	-0.075	0.956	0.283	-0.400	-0.102	-0.055	-0.036	0.015	0.021	0.045	0.005	0.154	-0.038
-0.187	0.983	0.207	-0.073	0.959	0.275	-0.381	0.040	-0.072	-0.034	0.021	0.005	0.041	0.002	0.131	-0.029
-0.195	0.983	0.183	-0.075	0.961	0.267	-0.408	-0.313	-0.004	-0.039	0.018	-0.011	0.049	0.002	0.108	-0.038
-0.176	0.972	0.207	-0.075	0.963	0.259	-0.398	-0.056	-0.061	-0.021	0.004	0.021	0.030	0.010	0.132	-0.042
-0.226	0.987	0.159	-0.075	0.965	0.251	-0.369	-0.087	-0.038	-0.071	0.018	-0.019	0.080	0.006	0.085	-0.046
-0.226	0.987	0.159	-0.075	0.967	0.242	-0.465	0.127	-0.000	-0.071	0.015	-0.010	0.080	0.006	0.086	-0.044
-0.207	0.983	0.163	-0.075	0.970	0.232	-0.494	-0.056	-0.015	-0.051	0.009	0.004	0.060	0.002	0.090	-0.047
-0.172	1.003	0.179	-0.074	0.972	0.223	-0.484	0.047	-0.086	-0.018	0.026	0.030	0.026	0.022	0.106	-0.045
-0.195	0.991	0.152	-0.074	0.974	0.214	-0.453	-0.207	-0.047	-0.041	0.012	0.011	0.049	0.010	0.079	-0.041
-0.203	1.007	0.136	-0.073	0.976	0.203	-0.516	-0.065	-0.083	-0.050	0.026	0.006	0.056	0.025	0.064	-0.037
-0.199	1.014	0.112	-0.073	0.979	0.191	-0.577	-0.072	-0.047	-0.046	0.031	-0.006	0.053	0.033	0.041	-0.034
-0.176	1.022	0.136	-0.072	0.981	0.181	-0.518	-0.088	-0.066	-0.023	0.037	0.028	0.030	0.040	0.065	-0.036
-0.157	1.010	0.112	-0.070	0.983	0.171	-0.518	0.059	-0.093	-0.006	0.023	0.015	0.011	0.028	0.042	-0.021
-0.195	1.045	0.112	-0.070	0.985	0.160	-0.522	-0.149	-0.068	-0.045	0.056	0.025	0.049	0.063	0.042	-0.024
-0.110	1.026	0.096	-0.067	0.986	0.150	-0.529	0.071	-0.128	0.037	0.035	0.020	0.035	0.044	0.026	-0.026
-0.207	0.999	0.069	-0.066	0.988	0.138	-0.579	0.119	-0.081	-0.060	0.006	0.004	0.061	0.017	0.001	-0.025
-0.187	0.991	0.061	-0.067	0.990	0.125	-0.629	-0.431	-0.003	-0.040	-0.004	0.009	0.042	0.009	0.008	-0.013
-0.145	1.010	0.061	-0.067	0.991	0.112	-0.631	-0.176	-0.043	0.002	0.014	0.022	0.000	0.028	0.008	-0.025
-0.110	1.010	0.089	-0.065	0.993	0.100	-0.614	0.063	-0.070	0.036	0.013	0.062	0.034	0.028	0.020	-0.027
-0.172	1.018	0.045	-0.063	0.994	0.087	-0.658	0.198	-0.114	-0.028	0.019	0.032	0.028	0.035	0.023	-0.019
-0.207	1.026	0.025	-0.063	0.995	0.074	-0.621	-0.245	-0.050	-0.063	0.026	0.025	0.062	0.043	0.042	-0.033
-0.133	1.003	0.014	-0.061	0.996	0.062	-0.588	0.201	-0.113	0.008	0.001	0.025	0.011	0.019	0.053	-0.046
-0.199	0.987	0.037	-0.060	0.997	0.052	-0.522	-0.083	-0.055	-0.058	-0.015	0.059	0.055	0.004	0.029	-0.040
-0.180	0.995	0.014	-0.059	0.997	0.041	-0.528	-0.021	-0.067	-0.040	-0.008	0.046	0.036	0.011	0.053	-0.035
-0.133	0.995	-0.002	-0.058	0.998	0.031	-0.527	0.017	-0.070	0.005	-0.008	0.041	0.009	0.011	0.068	-0.028
-0.172	1.022	-0.034	-0.057	0.998	0.020	-0.524	-0.187	-0.082	-0.034	0.019	0.020	0.029	0.038	0.099	-0.026
-0.087	1.018	-0.038	-0.054	0.998	0.009	-0.572	0.303	-0.120	0.048	0.014	0.027	0.055	0.034	0.103	-0.016
-0.199	1.026	-0.053	-0.054	0.999	-0.004	-0.609	-0.325	-0.059	-0.065	0.022	0.024	0.056	0.041	0.118	-0.034
-0.114	1.003	-0.042	-0.051	0.999	-0.017	-0.645	0.230	-0.123	0.018	-0.001	0.049	0.028	0.017	0.106	-0.045
-0.226	0.983	-0.073	-0.050	0.998	-0.029	-0.595	-0.110	-0.098	-0.095	-0.020	0.029	0.083	0.003	0.137	-0.073
-0.222	0.980	-0.081	-0.049	0.998	-0.042	-0.654	-0.314	-0.053	-0.092	-0.024	0.035	0.080	0.007	0.144	-0.076
-0.222	0.980	-0.081	-0.048	0.997	-0.054	-0.609	0.282	-0.112	-0.094	-0.023	0.047	0.080	0.008	0.144	-0.067
-0.222	0.983	-0.152	-0.046	0.997	-0.065	-0.529	-0.406	-0.071	-0.095	-0.019	-0.013	0.081	0.004	0.214	-0.052
-0.057	0.999	-0.097	-0.043	0.996	-0.076	-0.529	0.228	-0.168	0.067	-0.003	0.053	0.084	0.011	0.158	-0.033
-0.145	0.991	-0.152	-0.042	0.995	-0.087	-0.536	0.014	-0.112	-0.023	-0.010	0.008	0.004	0.003	0.213	-0.018
-0.099	0.980	-0.116	-0.039	0.994	-0.097	-0.539	0.190	-0.135	0.021	-0.021	0.054	0.041	0.009	0.177	-0.012
-0.122	0.968	-0.112	-0.038	0.993	-0.107	-0.513	0.074	-0.112	-0.004	-0.031	0.068	0.018	0.020	0.172	-0.032
-0.157	0.953	-0.132	-0.037	0.993	-0.116	-0.460	0.250	-0.092	-0.039	-0.046	0.057	0.017	0.036	0.191	-0.042
-0.164	0.968	-0.164	-0.037	0.992	-0.124	-0.393	0.190	-0.039	-0.047	-0.029	0.033	0.025	0.021	0.222	-0.049
-0.176	0.976	-0.136	-0.037	0.991	-0.131	-0.322	-0.019	-0.005	-0.058	-0.021	0.067	0.037	0.014	0.194	-0.047
-0.126	0.945	-0.140	-0.037	0.990	-0.135	-0.238	0.098	-0.005	-0.008	-0.051	0.068	0.013	0.045	0.197	-0.038
-0.103	0.949	-0.108	-0.038	0.990	-0.138	-0.135	0.165	0.012	0.016	-0.047	0.102	0.036	0.041	0.164	-0.033
-0.095	0.968	-0.112	-0.038	0.990	-0.139	-0.076	0.125	-0.023	0.024	-0.027	0.099	0.043	0.021	0.167	-0.025
-0.118	0.960	-0.132	-0.039	0.989	-0.141	-0.104	0.247	-0.003	0.001	-0.035	0.081	0.019	0.029	0.185	-0.037
-0.141	0.956	-0.156	-0.041	0.989	-0.142	-0.046	0.316	0.023	-0.020	-0.038	0.058	0.004	0.033	0.207	-0.042
-0.203	0.956	-0.168	-0.041	0.989	-0.141	0.027	0.064	-0.027	-0.081	-0.038	0.046	0.066	0.032	0.217	-0.053
-0.145	0.953	-0.136	-0.042	0.989	-0.140	0.035	0.165	0.034	-0.022	-0.042	0.076	0.008	0.036	0.184	-0.050
-0.176	0.960	-0.156	-0.044	0.989	-0.140	0.041	0.149	0.045	-0.051	-0.034	0.055	0.039	0.028	0.203	-0.062
-0.118	0.968	-0.156	-0.045	0.989	-0.138	0.057	0.139	0.013	0.007	-0.026	0.054	0.019	0.020	0.201	-0.052
-0.214	0.956	-0.160	-0.046	0.990	-0.137	0.085	0.070	0.034	-0.087	-0.038	0.048	0.078	0.032	0.204	-0.050
-0.149	0.956	-0.144	-0.047	0.990	-0.135	0.071	0.195	-0.027	-0.021	-0.038	0.062	0.011	0.032	0.187	-0.044
-0.153	0.945	-0.160	-0.047	0.990	-0.134	0.072	0.203	-0.031	-0.025	-0.050	0.045	0.014	0.043	0.201	-0.052
-0.149	0.937	-0.152	-0.048	0.990	-0.132	0.104	0.069	0.011	-0.020	-0.058	0.051	0.010	0.051	0.192	-0.042
-0.172	0.933	-0.168	-0.049	0.991	-0.128	0.161	0.227	0.020	-0.041	-0.062	0.031	0.033	0.056	0.206	-0.033
-0.164	0.960	-0.148	-0.049	0.991	-0.124	0.206	-0.007	0.003	-0.033	-0.036	0.047	0.024	0.029	0.185	-0.034
-0.110	0.956	-0.144	-0.049	0.992	-0.119	0.261	0.215	-0.036	0.021	-0.040	0.045	0.030	0.033	0.179	-0.030
-0.168	0.956	-0.148	-0.050	0.992	-0.114	0.259	0.240	-0.022	-0.036	-0.041	0.036	0.027	0.034	0.182	-0.034
-0.137	0.987	-0.144	-0.050	0.993	-0.108	0.290	0.288	-0.033	-0.005	-0.011	0.034	0.003	0.003	0.176	-0.038
-0.207	0.914	-0.168	-0.052	0.993	-0.102	0.306	0.113	0.033	-0.073	-0.084	0.004	0.065	0.076	0.198	-0.045
-0.207	0.914	-0.168	-0.053	0.994	-0.095	0.352	0.381	0.013	-0.071	-0.085	-0.003	0.065	0.076	0.196	-0.043
-0.157	0.937	-0.120	-0.054	0.995	-0.085	0.498	0.242	0.026	-0.020	-0.062	0.034	0.015	0.053	0.146	-0.052
-0.180	0.968	-0.152	-0.056	0.996	-0.075	0.458	0.455	0.006	-0.041	-0.032	-0.007	0.038	0.022	0.176	-0.045
-0.226	0.968	-0.187	-0.057	0.996	-0.066	0.459	0.288	0.008	-0.086	-0.033	-0.052	0.084	0.021	0.209	-0.024
-0.203	0.964	-0.199	-0.058	0.997	-0.056	0.515	0.168	0.029	-0.062	-0.037	-0.074	0.061	0.025	0.219	-0.013
-0.137	0.925	-0.219	-0.058	0.997	-0.045	0.577	0.463	-0.028	0.004	-0.076	-0.105	0.005	0.064	0.236	-0.007
-0.172	0.953	-0.258	-0.059	0.998	-0.033	0.570	0.484	0.008	-0.030	-0.049	-0.155	0.030	0.036	0.273	-0.002
-0.191	0.976	-0.215	-0.060	0.998	-0.021	0.601	0.453	0.017	-0.048	-0.026	-0.124	0.049	0.013	0.227	-0.021
-0.199	0.995	-0.112	-0.060	0.998	-0.009	0.625	0.463	0.004	-0.055	-0.007	-0.034	0.057	0.006	0.122	-0.042
-0.264	1.007	-0.018	-0.062	0.998	0.005	0.661	0.181	0.043	-0.119	0.005	0.047	0.123	0.018	0.026	-0.054
-0.183	1.030	0.045	-0.062	0.998	0.017	0.599	0.211	0.001	-0.038	0.028	0.098	0.043	0.041	0.040	-0.049
-0.180	1.041	-0.026	-0.064	0.998	0.026	0.475	0.146	0.055	-0.033	0.040	0.017	0.039	0.053	0.029	-0.033
-0.141	1.034	-0.077	-0.065	0.997	0.036	0.459	0.345	0.067	0.007	0.033	-0.043	0.000	0.045	0.078	0.003
-0.137	1.045	-0.120	-0.067	0.997	0.045	0.457	0.149	0.112	0.013	0.045	-0.095	0.003	0.056	0.119	0.040
-0.133	1.041	-0.120	-0.070	0.996	0.054	0.482	-0.028	0.106	0.019	0.041	-0.104	0.007	0.053	0.117	0.069
-0.057	1.053	-0.089	-0.071	0.996	0.060	0.352	-0.036	0.079	0.098	0.054	-0.079	0.083	0.064	0.083	0.102
-0.080	1.018	-0.120	-0.073	0.995	0.064	0.235	-0.118	0.074	0.076	0.019	-0.115	0.060	0.029	0.112	0.130
0.005	1.003	-0.116	-0.074	0.995	0.067	0.180	-0.308	0.057	0.162	0.004	-0.113	0.145	0.014	0.106	0.159
0.001	1.010	-0.120	-0.073	0.995	0.069	0.151	-0.060	-0.045	0.157	0.012	-0.119	0.140	0.022	0.107	0.178
0.020	0.995	-0.116	-0.071	0.995	0.071	0.129	-0.085	-0.084	0.174	-0.004	-0.117	0.159	0.006	0.101	0.191
0.036	0.987	-0.112	-0.069	0.995	0.073	0.166	-0.062	-0.100	0.187	-0.011	-0.116	0.174	0.002	0.095	0.185
-0.018	0.937	-0.148	-0.068	0.995	0.076	0.156	0.089	-0.054	0.132	-0.061	-0.154	0.120	0.052	0.129	0.177
-0.014	0.925	-0.085	-0.068	0.994	0.080	0.253	-0.369	-0.034	0.135	-0.072	-0.095	0.123	0.064	0.063	0.172
-0.037	0.895	-0.112	-0.066	0.994	0.087	0.396	-0.120	-0.098	0.110	-0.103	-0.129	0.100	0.095	0.089	0.162
0.009	0.949	-0.077	-0.064	0.993	0.096	0.453	0.024	-0.064	0.155	-0.048	-0.102	0.146	0.041	0.052	0.149
-0.018	0.999	-0.089	-0.065	0.992	0.104	0.463	-0.315	0.013	0.128	0.003	-0.122	0.119	0.010	0.062	0.134
-0.057	1.003	-0.034	-0.064	0.992	0.112	0.401	0.075	-0.030	0.089	0.008	-0.075	0.080	0.013	0.006	0.125
-0.087	1.065	-0.034	-0.065	0.991	0.119	0.416	-0.275	-0.003	0.059	0.071	-0.082	0.049	0.075	0.005	0.110
-0.057	1.045	-0.006	-0.064	0.990	0.126	0.387	0.010	-0.056	0.088	0.052	-0.062	0.080	0.055	0.024	0.079
-0.037	1.049	0.057	-0.061	0.989	0.133	0.313	0.302	-0.107	0.105	0.057	-0.005	0.099	0.058	0.089	0.064
-0.157	1.022	0.010	-0.060	0.989	0.138	0.327	-0.328	-0.074	-0.015	0.031	-0.058	0.021	0.030	0.043	0.062
-0.110	1.049	0.053	-0.058	0.988	0.142	0.187	-0.095	-0.125	0.029	0.058	-0.018	0.025	0.057	0.087	0.033
-0.064	1.053	0.057	-0.055	0.988	0.145	0.186	0.331	-0.142	0.071	0.062	-0.017	0.070	0.060	0.092	0.015
-0.187	1.030	0.053	-0.053	0.987	0.149	0.193	-0.122	-0.107	-0.053	0.039	-0.025	0.054	0.036	0.090	0.007
-0.141	1.014	0.037	-0.051	0.987	0.151	0.134	0.103	-0.101	-0.009	0.024	-0.043	0.009	0.021	0.075	0.008
-0.172	1.014	0.073	-0.050	0.987	0.154	0.169	-0.247	-0.098	-0.041	0.025	-0.010	0.040	0.021	0.112	-0.018
-0.072	1.041	0.128	-0.048	0.986	0.157	0.148	0.116	-0.122	0.057	0.052	0.042	0.059	0.048	0.168	-0.015
-0.207	1.003	0.057	-0.048	0.986	0.158	0.056	-0.073	-0.031	-0.078	0.014	-0.029	0.076	0.009	0.098	-0.026
-0.133	1.030	0.136	-0.047	0.986	0.160	0.129	-0.086	-0.083	-0.006	0.041	0.047	0.004	0.036	0.178	-0.026
-0.172	0.995	0.116	-0.045	0.986	0.161	0.070	0.066	-0.097	-0.046	0.006	0.026	0.044	0.002	0.159	-0.027
-0.153	1.034	0.112	-0.045	0.986	0.159	-0.089	-0.201	-0.035	-0.027	0.045	0.024	0.026	0.041	0.156	-0.029
-0.087	1.049	0.092	-0.044	0.986	0.158	-0.020	-0.204	-0.098	0.038	0.060	0.005	0.039	0.056	0.137	-0.027
-0.191	1.030	0.120	-0.043	0.987	0.156	-0.112	-0.091	-0.092	-0.067	0.040	0.035	0.066	0.037	0.166	-0.022
-0.126	1.053	0.108	-0.041	0.987	0.153	-0.156	-0.151	-0.127	-0.003	0.063	0.027	0.002	0.060	0.154	-0.022
-0.137	1.026	0.100	-0.039	0.988	0.149	-0.196	0.051	-0.099	-0.017	0.035	0.023	0.014	0.033	0.147	-0.040
-0.137	1.041	0.136	-0.040	0.989	0.145	-0.173	-0.642	-0.055	-0.016	0.050	0.062	0.015	0.048	0.182	-0.047
-0.180	0.995	0.073	-0.036	0.989	0.140	-0.237	0.488	-0.155	-0.062	0.003	0.004	0.058	0.002	0.119	-0.046
-0.218	1.007	0.104	-0.035	0.990	0.133	-0.344	-0.101	-0.086	-0.101	0.013	0.042	0.098	0.013	0.151	-0.057
-0.107	0.999	0.092	-0.033	0.991	0.129	-0.226	0.029	-0.151	0.007	0.005	0.035	0.014	0.005	0.139	-0.061
-0.195	1.022	0.061	-0.032	0.992	0.123	-0.282	-0.290	-0.088	-0.082	0.027	0.010	0.076	0.028	0.107	-0.054
-0.168	1.030	0.057	-0.030	0.993	0.117	-0.277	0.069	-0.111	-0.057	0.035	0.011	0.049	0.036	0.103	-0.031
-0.122	1.026	0.077	-0.028	0.993	0.113	-0.209	-0.097	-0.152	-0.013	0.030	0.035	0.004	0.032	0.123	-0.049
-0.087	1.041	0.065	-0.024	0.994	0.107	-0.264	0.307	-0.135	0.018	0.045	0.029	0.030	0.048	0.110	-0.053
-0.199	1.049	0.053	-0.024	0.994	0.102	-0.255	-0.566	-0.092	-0.093	0.052	0.022	0.081	0.055	0.098	-0.050
-0.199	1.049	0.053	-0.022	0.995	0.095	-0.348	-0.042	-0.132	-0.095	0.051	0.030	0.082	0.055	0.098	-0.053
-0.130	0.987	0.061	-0.021	0.996	0.088	-0.337	-0.081	-0.096	-0.028	-0.011	0.044	0.012	0.006	0.105	-0.071
-0.130	1.010	0.049	-0.019	0.997	0.081	-0.342	-0.051	-0.101	-0.029	0.011	0.039	0.013	0.017	0.092	-0.045
-0.183	1.018	0.025	-0.018	0.997	0.074	-0.325	-0.201	-0.099	-0.084	0.018	0.023	0.067	0.024	0.068	-0.045
-0.045	1.010	0.029	-0.015	0.998	0.067	-0.378	0.255	-0.142	0.051	0.010	0.034	0.071	0.017	0.071	-0.039
-0.191	1.014	0.002	-0.014	0.998	0.060	-0.313	-0.243	-0.103	-0.096	0.013	0.013	0.075	0.021	0.043	-0.046
-0.083	1.034	0.045	-0.012	0.999	0.052	-0.414	0.149	-0.098	0.010	0.032	0.065	0.033	0.040	0.085	-0.034
-0.164	1.022	-0.006	-0.011	0.999	0.045	-0.348	0.045	-0.056	-0.072	0.020	0.020	0.049	0.028	0.033	-0.061
-0.114	1.018	-0.010	-0.010	0.999	0.040	-0.251	0.186	-0.067	-0.023	0.016	0.022	0.001	0.024	0.029	-0.037
-0.195	1.022	-0.022	-0.012	0.999	0.033	-0.321	-0.330	0.035	-0.103	0.020	0.016	0.080	0.028	0.016	-0.039
-0.033	1.030	0.025	-0.011	1.000	0.027	-0.317	0.093	-0.024	0.059	0.027	0.070	0.081	0.036	0.062	-0.031
-0.103	1.038	-0.010	-0.011	1.000	0.020	-0.336	-0.020	-0.033	-0.011	0.035	0.041	0.012	0.043	0.026	-0.036
-0.114	1.030	-0.026	-0.010	1.000	0.012	-0.385	0.110	-0.062	-0.024	0.027	0.033	0.000	0.036	0.009	-0.026
-0.145	1.007	-0.065	-0.009	1.000	0.003	-0.434	-0.015	-0.059	-0.055	0.003	0.003	0.030	0.012	0.031	-0.030
-0.133	1.007	-0.042	-0.009	1.000	-0.005	-0.396	-0.344	-0.002	-0.043	0.003	0.035	0.019	0.012	0.009	-0.036
-0.060	1.022	-0.026	-0.009	1.000	-0.013	-0.433	0.296	-0.031	0.030	0.019	0.059	0.054	0.028	0.006	-0.041
-0.141	0.995	-0.073	-0.009	1.000	-0.020	-0.313	0.175	-0.023	-0.051	-0.008	0.018	0.027	0.001	0.043	-0.034
-0.153	0.995	-0.093	-0.009	1.000	-0.026	-0.273	-0.164	-0.024	-0.063	-0.008	0.004	0.039	0.001	0.063	-0.031
-0.091	0.999	-0.069	-0.008	0.999	-0.032	-0.339	0.060	-0.046	-0.002	-0.004	0.034	0.022	0.004	0.041	-0.025
-0.110	0.983	-0.061	-0.008	0.999	-0.040	-0.360	0.079	-0.037	-0.022	-0.019	0.049	0.002	0.011	0.035	-0.030
-0.026	1.010	-0.061	-0.007	0.999	-0.047	-0.384	-0.025	-0.013	0.063	0.008	0.057	0.087	0.016	0.036	-0.024
-0.164	0.980	-0.105	-0.007	0.999	-0.054	-0.328	0.093	-0.070	-0.077	-0.022	0.020	0.052	0.015	0.081	-0.025
-0.114	0.991	-0.108	-0.005	0.998	-0.060	-0.291	0.163	-0.092	-0.028	-0.010	0.022	0.002	0.004	0.086	-0.030
-0.095	0.991	-0.108	-0.004	0.998	-0.067	-0.366	-0.254	-0.053	-0.010	-0.010	0.030	0.017	0.005	0.087	-0.039
-0.130	1.014	-0.089	-0.004	0.997	-0.074	-0.342	0.146	-0.037	-0.044	0.014	0.056	0.017	0.018	0.068	-0.026
-0.080	1.003	-0.120	-0.004	0.997	-0.080	-0.306	0.167	-0.048	0.005	0.003	0.031	0.032	0.006	0.101	-0.025
-0.080	0.983	-0.097	-0.003	0.996	-0.085	-0.229	0.010	-0.032	0.005	-0.016	0.059	0.032	0.013	0.078	-0.028
-0.103	0.991	-0.136	-0.003	0.996	-0.089	-0.199	-0.059	-0.038	-0.018	-0.007	0.023	0.009	0.006	0.119	-0.028
-0.107	0.980	-0.120	-0.002	0.996	-0.093	-0.180	0.084	-0.063	-0.023	-0.019	0.043	0.005	0.018	0.104	-0.030
-0.141	0.987	-0.152	-0.001	0.995	-0.096	-0.164	-0.138	-0.063	-0.058	-0.011	0.014	0.029	0.010	0.136	-0.040
-0.083	0.980	-0.124	0.001	0.995	-0.101	-0.217	0.148	-0.098	-0.002	-0.018	0.046	0.028	0.018	0.110	-0.031
-0.141	0.983	-0.156	0.002	0.994	-0.105	-0.232	-0.132	-0.055	-0.060	-0.013	0.019	0.029	0.015	0.142	-0.037
-0.030	0.983	-0.101	0.002	0.994	-0.110	-0.225	0.374	-0.045	0.051	-0.013	0.079	0.082	0.015	0.088	-0.027
-0.149	0.980	-0.164	0.002	0.993	-0.114	-0.196	-0.069	-0.023	-0.068	-0.016	0.020	0.038	0.019	0.152	-0.038
-0.076	0.987	-0.156	0.002	0.993	-0.117	-0.144	0.108	-0.037	0.005	-0.008	0.031	0.035	0.011	0.145	-0.026
-0.157	0.968	-0.179	0.001	0.993	-0.120	-0.136	-0.001	0.011	-0.075	-0.027	0.010	0.046	0.031	0.169	-0.043
-0.064	0.991	-0.140	0.002	0.993	-0.121	-0.078	0.156	-0.045	0.017	-0.004	0.051	0.046	0.008	0.130	-0.033
-0.133	0.987	-0.140	0.002	0.992	-0.123	-0.064	-0.069	-0.027	-0.053	-0.007	0.052	0.023	0.012	0.131	-0.042
-0.095	0.987	-0.172	0.002	0.992	-0.125	-0.090	0.116	-0.017	-0.014	-0.007	0.023	0.015	0.012	0.163	-0.036
-0.126	0.976	-0.168	0.002	0.992	-0.126	-0.040	-0.080	-0.017	-0.045	-0.018	0.028	0.016	0.024	0.159	-0.041
-0.110	0.980	-0.160	0.002	0.992	-0.127	-0.039	0.027	-0.025	-0.030	-0.014	0.037	0.001	0.020	0.152	-0.029
-0.107	0.987	-0.187	0.003	0.992	-0.127	0.007	0.080	-0.059	-0.027	-0.006	0.009	0.002	0.013	0.180	-0.039
-0.072	0.991	-0.160	0.003	0.992	-0.125	0.076	0.083	-0.048	0.007	-0.002	0.036	0.037	0.009	0.153	-0.032
-0.137	0.960	-0.140	0.003	0.992	-0.125	0.022	-0.043	-0.008	-0.058	-0.033	0.055	0.029	0.041	0.133	-0.026
-0.083	0.976	-0.164	0.003	0.992	-0.124	0.036	-0.035	-0.017	-0.005	-0.018	0.031	0.025	0.025	0.157	-0.032
-0.072	0.983	-0.136	0.002	0.992	-0.124	0.020	0.159	0.021	0.008	-0.010	0.058	0.036	0.018	0.130	-0.037
-0.137	0.976	-0.179	0.001	0.992	-0.123	0.035	0.109	0.024	-0.057	-0.018	0.014	0.030	0.026	0.174	-0.030
-0.110	0.972	-0.183	0.000	0.993	-0.122	0.069	0.059	-0.003	-0.029	-0.023	0.009	0.003	0.030	0.178	-0.035
-0.118	0.972	-0.183	0.000	0.993	-0.120	0.116	0.002	-0.010	-0.037	-0.023	0.007	0.011	0.030	0.178	-0.033
-0.110	0.968	-0.148	0.000	0.993	-0.117	0.178	0.068	-0.012	-0.029	-0.027	0.040	0.004	0.034	0.143	-0.030
-0.072	0.941	-0.148	-0.000	0.994	-0.113	0.175	0.072	-0.002	0.010	-0.055	0.036	0.034	0.061	0.144	-0.024
-0.114	0.964	-0.140	-0.001	0.994	-0.109	0.202	0.238	-0.013	-0.031	-0.032	0.041	0.008	0.038	0.136	-0.026
-0.068	0.956	-0.144	-0.002	0.994	-0.105	0.216	0.068	0.026	0.016	-0.040	0.032	0.038	0.046	0.141	-0.026
-0.133	0.964	-0.168	-0.003	0.995	-0.100	0.275	0.134	0.025	-0.049	-0.033	0.004	0.028	0.038	0.165	-0.036
-0.133	0.964	-0.168	-0.004	0.996	-0.093	0.363	-0.144	0.053	-0.048	-0.034	-0.003	0.029	0.038	0.165	-0.027
-0.137	0.968	-0.140	-0.005	0.996	-0.085	0.403	-0.162	0.053	-0.050	-0.030	0.016	0.033	0.034	0.137	-0.039
-0.076	0.964	-0.124	-0.006	0.997	-0.076	0.439	0.263	0.011	0.012	-0.035	0.023	0.028	0.037	0.120	-0.036
-0.145	0.964	-0.112	-0.008	0.998	-0.066	0.514	0.207	0.039	-0.055	-0.036	0.025	0.041	0.037	0.108	-0.034
-0.122	0.980	-0.112	-0.010	0.998	-0.055	0.560	0.035	0.088	-0.030	-0.021	0.014	0.018	0.021	0.108	-0.029
-0.118	0.976	-0.097	-0.012	0.999	-0.044	0.580	0.177	0.087	-0.024	-0.026	0.019	0.014	0.024	0.092	-0.031
-0.137	0.960	-0.120	-0.015	0.999	-0.032	0.589	0.015	0.117	-0.040	-0.042	-0.016	0.034	0.039	0.115	-0.026
-0.110	0.968	-0.108	-0.017	1.000	-0.020	0.626	0.263	0.079	-0.011	-0.035	-0.017	0.006	0.031	0.103	-0.022
-0.153	0.941	-0.120	-0.018	1.000	-0.008	0.607	0.070	0.036	-0.052	-0.062	-0.040	0.048	0.058	0.115	-0.015
-0.126	0.972	-0.101	-0.018	1.000	0.003	0.583	0.058	0.009	-0.024	-0.031	-0.032	0.020	0.026	0.095	-0.010
-0.118	0.941	-0.116	-0.018	1.000	0.015	0.588	0.117	-0.014	-0.016	-0.062	-0.058	0.012	0.057	0.111	-0.003
-0.118	0.953	-0.077	-0.019	0.999	0.028	0.690	-0.002	0.030	-0.015	-0.051	-0.032	0.011	0.045	0.072	0.010
-0.091	0.991	-0.085	-0.021	0.999	0.043	0.767	0.231	0.070	0.013	-0.012	-0.055	0.017	0.006	0.080	0.014
-0.095	0.999	-0.073	-0.023	0.998	0.061	0.905	0.344	0.117	0.011	-0.004	-0.061	0.014	0.001	0.068	0.016
-0.133	1.014	-0.085	-0.026	0.997	0.079	0.940	0.234	0.151	-0.024	0.013	-0.091	0.024	0.017	0.080	0.009
-0.137	0.983	-0.089	-0.029	0.995	0.097	0.902	0.227	0.180	-0.024	-0.017	-0.112	0.027	0.015	0.084	0.001
-0.195	0.964	-0.057	-0.033	0.993	0.114	0.883	0.110	0.185	-0.078	-0.034	-0.097	0.084	0.034	0.052	-0.010
-0.133	0.991	0.045	-0.036	0.991	0.129	0.773	0.143	0.145	-0.014	-0.005	-0.010	0.022	0.006	0.051	-0.016
-0.141	0.983	0.092	-0.039	0.989	0.144	0.763	0.046	0.145	-0.019	-0.011	0.023	0.029	0.014	0.099	-0.014
-0.149	1.014	0.081	-0.041	0.987	0.157	0.685	0.108	0.117	-0.024	0.022	-0.003	0.037	0.017	0.088	-0.001
-0.114	1.049	0.053	-0.045	0.984	0.170	0.662	0.028	0.157	0.014	0.059	-0.043	0.001	0.052	0.060	0.018
-0.137	1.084	0.022	-0.047	0.982	0.182	0.604	0.129	0.149	-0.007	0.096	-0.086	0.024	0.087	0.029	0.035
-0.068	1.103	0.037	-0.051	0.980	0.191	0.490	-0.047	0.147	0.065	0.117	-0.079	0.046	0.106	0.044	0.055
-0.103	1.084	0.037	-0.052	0.979	0.199	0.432	-0.026	0.053	0.032	0.099	-0.087	0.011	0.087	0.044	0.080
-0.083	1.061	0.025	-0.052	0.978	0.204	0.308	-0.179	-0.015	0.052	0.077	-0.104	0.031	0.064	0.033	0.106
-0.007	1.030	0.029	-0.052	0.977	0.207	0.212	-0.289	-0.077	0.128	0.047	-0.103	0.108	0.033	0.037	0.115
-0.007	0.999	0.025	-0.049	0.977	0.209	0.108	0.050	-0.114	0.125	0.016	-0.109	0.108	0.002	0.033	0.131
-0.010	0.999	0.069	-0.048	0.977	0.210	0.070	-0.042	-0.071	0.120	0.016	-0.066	0.104	0.002	0.077	0.148
-0.010	0.980	0.049	-0.047	0.976	0.212	0.124	-0.151	-0.087	0.119	-0.003	-0.088	0.104	0.018	0.058	0.153
0.017	0.949	0.041	-0.046	0.976	0.214	0.183	-0.143	-0.076	0.144	-0.033	-0.099	0.130	0.049	0.051	0.154
0.020	0.937	0.022	-0.046	0.975	0.217	0.168	-0.178	-0.020	0.148	-0.044	-0.121	0.132	0.061	0.032	0.165
-0.010	0.910	0.010	-0.047	0.974	0.221	0.239	-0.314	-0.001	0.119	-0.070	-0.136	0.101	0.088	0.021	0.170
0.040	0.937	0.045	-0.047	0.973	0.226	0.312	-0.202	-0.034	0.169	-0.042	-0.106	0.150	0.060	0.057	0.167
0.013	0.945	0.061	-0.047	0.971	0.233	0.379	-0.212	-0.058	0.141	-0.033	-0.097	0.122	0.052	0.074	0.164
0.001	0.960	0.081	-0.047	0.970	0.239	0.362	-0.294	-0.049	0.130	-0.016	-0.084	0.110	0.036	0.094	0.152
0.040	1.003	0.136	-0.044	0.969	0.245	0.302	0.125	-0.095	0.166	0.028	-0.034	0.147	0.008	0.150	0.138
-0.033	1.014	0.144	-0.044	0.967	0.250	0.291	-0.099	-0.072	0.092	0.040	-0.032	0.073	0.020	0.159	0.126
-0.010	1.026	0.124	-0.042	0.966	0.256	0.330	-0.083	-0.107	0.113	0.053	-0.057	0.095	0.031	0.140	0.111
-0.030	1.018	0.132	-0.040	0.965	0.260	0.205	0.033	-0.098	0.091	0.046	-0.053	0.075	0.023	0.148	0.085
-0.045	1.026	0.167	-0.037	0.964	0.263	0.172	0.093	-0.134	0.073	0.055	-0.021	0.059	0.031	0.184	0.083
-0.091	1.030	0.171	-0.037	0.964	0.265	0.144	-0.273	-0.075	0.027	0.059	-0.019	0.012	0.035	0.188	0.057
-0.033	1.007	0.159	-0.035	0.963	0.267	0.151	-0.109	-0.119	0.083	0.037	-0.033	0.069	0.012	0.176	0.041
-0.137	1.018	0.156	-0.034	0.962	0.270	0.139	-0.218	-0.107	-0.022	0.049	-0.039	0.035	0.023	0.172	0.041
-0.095	1.014	0.203	-0.036	0.962	0.271	0.082	-0.394	-0.043	0.022	0.045	0.007	0.007	0.019	0.219	0.029
-0.026	1.007	0.211	-0.034	0.962	0.271	0.012	0.042	-0.077	0.089	0.037	0.015	0.076	0.012	0.226	0.013
-0.133	1.014	0.226	-0.030	0.962	0.271	0.010	0.298	-0.135	-0.023	0.045	0.030	0.032	0.019	0.242	0.011
-0.099	1.030	0.207	-0.030	0.962	0.272	0.051	-0.043	-0.055	0.011	0.061	0.010	0.002	0.035	0.222	0.001
-0.126	1.003	0.203	-0.028	0.962	0.271	-0.041	0.073	-0.083	-0.017	0.033	0.007	0.025	0.007	0.217	-0.024
-0.126	0.995	0.242	-0.027	0.963	0.269	-0.104	0.022	-0.047	-0.018	0.025	0.048	0.024	0.000	0.256	-0.009
-0.141	1.014	0.223	-0.025	0.963	0.267	-0.098	0.236	-0.075	-0.036	0.043	0.030	0.040	0.019	0.236	-0.032
-0.045	1.007	0.226	-0.025	0.964	0.264	-0.128	-0.173	-0.027	0.060	0.035	0.037	0.057	0.011	0.240	-0.028
-0.222	1.010	0.195	-0.024	0.965	0.260	-0.188	-0.046	-0.100	-0.118	0.037	0.009	0.120	0.015	0.207	-0.018
-0.095	1.034	0.195	-0.023	0.967	0.255	-0.245	-0.119	-0.091	0.008	0.059	0.014	0.007	0.038	0.207	-0.006
-0.080	1.007	0.179	-0.021	0.968	0.249	-0.280	-0.030	-0.162	0.021	0.030	0.004	0.022	0.011	0.190	-0.016
-0.080	1.007	0.179	-0.019	0.969	0.245	-0.240	-0.069	-0.097	0.020	0.029	0.009	0.022	0.011	0.189	0.004
-0.083	1.026	0.219	-0.019	0.971	0.239	-0.285	-0.037	-0.051	0.015	0.047	0.054	0.019	0.031	0.228	-0.007
-0.099	0.995	0.191	-0.018	0.972	0.234	-0.248	-0.054	-0.039	-0.001	0.014	0.031	0.004	0.000	0.200	-0.030
-0.133	1.026	0.219	-0.017	0.973	0.230	-0.173	-0.055	-0.073	-0.036	0.044	0.062	0.031	0.031	0.226	-0.049
-0.191	1.022	0.171	-0.018	0.974	0.225	-0.266	-0.060	-0.023	-0.094	0.039	0.020	0.088	0.027	0.178	-0.043
-0.180	1.030	0.163	-0.019	0.976	0.218	-0.333	-0.241	-0.014	-0.081	0.045	0.019	0.077	0.034	0.170	-0.060
-0.053	1.026	0.191	-0.017	0.977	0.212	-0.335	0.223	-0.070	0.044	0.040	0.053	0.050	0.030	0.196	-0.052
-0.199	1.018	0.128	-0.018	0.979	0.205	-0.352	-0.175	-0.033	-0.102	0.031	-0.003	0.096	0.023	0.133	-0.037
-0.099	1.010	0.159	-0.017	0.980	0.197	-0.362	-0.065	-0.078	-0.003	0.022	0.036	0.004	0.015	0.163	-0.037
-0.099	1.010	0.156	-0.015	0.981	0.191	-0.294	0.117	-0.087	-0.005	0.020	0.038	0.004	0.015	0.159	-0.038
-0.180	0.995	0.124	-0.016	0.983	0.185	-0.304	-0.374	-0.018	-0.084	0.004	0.013	0.077	0.001	0.126	-0.030
-0.057	1.014	0.159	-0.015	0.984	0.179	-0.295	-0.107	-0.071	0.038	0.022	0.054	0.047	0.018	0.161	-0.022
-0.130	1.010	0.152	-0.015	0.985	0.172	-0.353	-0.100	-0.051	-0.036	0.017	0.053	0.026	0.014	0.153	-0.040
-0.041	1.030	0.156	-0.013	0.986	0.164	-0.427	0.285	-0.078	0.050	0.034	0.065	0.062	0.033	0.156	-0.019
-0.210	1.038	0.089	-0.013	0.988	0.155	-0.420	-0.299	-0.053	-0.118	0.041	0.007	0.107	0.041	0.088	-0.038
-0.053	1.061	0.100	-0.012	0.989	0.146	-0.472	0.062	-0.043	0.038	0.062	0.028	0.051	0.064	0.099	-0.034
-0.172	1.010	0.077	-0.012	0.991	0.136	-0.486	0.042	-0.030	-0.081	0.010	0.014	0.068	0.014	0.075	-0.042
-0.099	1.038	0.120	-0.012	0.992	0.127	-0.453	-0.268	-0.023	-0.007	0.036	0.067	0.005	0.041	0.118	-0.027
-0.095	1.030	0.085	-0.012	0.993	0.117	-0.498	-0.120	-0.027	-0.004	0.027	0.041	0.009	0.033	0.082	-0.041
-0.118	1.026	0.065	-0.012	0.994	0.106	-0.567	0.150	-0.043	-0.028	0.022	0.033	0.014	0.029	0.062	-0.032
-0.118	1.014	0.069	-0.012	0.996	0.094	-0.583	-0.046	-0.004	-0.027	0.009	0.049	0.013	0.017	0.065	-0.035
-0.118	0.999	0.049	-0.013	0.996	0.083	-0.531	-0.256	0.011	-0.026	-0.007	0.040	0.014	0.001	0.045	-0.045
-0.126	1.014	0.033	-0.013	0.997	0.072	-0.538	-0.012	-0.025	-0.034	0.007	0.035	0.021	0.016	0.029	-0.037
-0.149	0.991	0.029	-0.013	0.998	0.062	-0.490	-0.088	-0.030	-0.058	-0.017	0.041	0.044	0.007	0.024	-0.033
-0.060	0.999	0.057	-0.013	0.999	0.053	-0.471	-0.221	0.013	0.031	-0.010	0.078	0.044	0.001	0.051	-0.036
-0.103	1.003	0.002	-0.014	0.999	0.043	-0.465	-0.012	0.024	-0.010	-0.006	0.032	0.002	0.004	0.004	-0.022
-0.126	1.030	0.022	-0.015	0.999	0.033	-0.503	-0.112	0.018	-0.032	0.020	0.062	0.021	0.031	0.015	-0.026
-0.060	1.007	-0.030	-0.015	1.000	0.024	-0.470	0.174	-0.017	0.033	-0.003	0.020	0.044	0.008	0.037	-0.033
-0.183	0.987	-0.049	-0.014	1.000	0.014	-0.473	0.238	-0.025	-0.091	-0.023	0.010	0.079	0.012	0.057	-0.035
-0.126	0.972	-0.065	-0.015	1.000	0.005	-0.435	-0.408	0.013	-0.032	-0.039	0.003	0.022	0.027	0.073	-0.029
-0.114	0.968	-0.042	-0.015	1.000	-0.004	-0.446	-0.145	-0.012	-0.021	-0.043	0.036	0.010	0.031	0.050	-0.038
-0.103	0.995	-0.045	-0.016	1.000	-0.013	-0.445	-0.061	0.037	-0.008	-0.016	0.041	0.001	0.004	0.054	-0.017
-0.099	1.010	-0.042	-0.017	1.000	-0.021	-0.402	-0.031	0.020	-0.004	-0.000	0.053	0.005	0.012	0.050	-0.021
-0.057	1.014	-0.057	-0.017	0.999	-0.027	-0.311	0.124	-0.016	0.038	0.004	0.044	0.047	0.016	0.066	-0.018
-0.141	1.010	-0.077	-0.017	0.999	-0.033	-0.290	-0.041	-0.006	-0.046	-0.000	0.030	0.037	0.012	0.086	-0.020
-0.107	1.014	-0.093	-0.017	0.999	-0.039	-0.304	0.055	-0.001	-0.011	0.004	0.020	0.003	0.015	0.102	-0.021
-0.110	1.014	-0.073	-0.017	0.999	-0.045	-0.296	0.056	-0.022	-0.015	0.004	0.046	0.007	0.015	0.083	-0.030
-0.103	0.980	-0.065	-0.017	0.998	-0.053	-0.366	-0.090	-0.010	-0.008	-0.031	0.061	0.001	0.019	0.075	-0.030
-0.099	0.964	-0.073	-0.017	0.998	-0.060	-0.363	0.241	-0.018	-0.004	-0.046	0.060	0.004	0.035	0.083	-0.028
-0.137	0.991	-0.108	-0.017	0.998	-0.067	-0.346	-0.066	-0.034	-0.043	-0.018	0.032	0.034	0.008	0.118	-0.039
-0.091	0.980	-0.108	-0.016	0.997	-0.072	-0.267	0.302	-0.052	0.003	-0.030	0.037	0.012	0.019	0.118	-0.038
-0.176	0.976	-0.120	-0.017	0.997	-0.078	-0.292	0.120	-0.000	-0.081	-0.033	0.031	0.072	0.023	0.130	-0.045
-0.095	0.999	-0.093	-0.017	0.996	-0.083	-0.251	-0.077	0.010	0.000	-0.010	0.064	0.009	0.000	0.102	-0.031
-0.145	0.968	-0.116	-0.018	0.996	-0.088	-0.231	-0.137	0.020	-0.049	-0.040	0.044	0.042	0.031	0.126	-0.043
-0.057	0.976	-0.112	-0.019	0.996	-0.092	-0.213	-0.064	0.028	0.040	-0.032	0.052	0.047	0.024	0.122	-0.025
-0.145	0.983	-0.093	-0.020	0.995	-0.096	-0.171	-0.038	0.042	-0.048	-0.024	0.076	0.041	0.016	0.102	-0.028
-0.064	0.949	-0.093	-0.021	0.995	-0.098	-0.112	0.086	0.045	0.034	-0.059	0.078	0.039	0.051	0.102	-0.023
-0.122	0.945	-0.124	-0.022	0.995	-0.098	-0.010	0.211	0.025	-0.022	-0.063	0.047	0.018	0.054	0.133	-0.041
-0.137	0.956	-0.168	-0.024	0.995	-0.098	0.017	0.269	0.042	-0.036	-0.051	0.003	0.033	0.043	0.176	-0.036
-0.176	0.949	-0.148	-0.026	0.995	-0.097	0.071	-0.228	0.087	-0.072	-0.059	0.021	0.072	0.050	0.156	-0.042
-0.141	0.941	-0.140	-0.028	0.995	-0.095	0.071	0.218	0.065	-0.036	-0.067	0.028	0.037	0.058	0.148	-0.043
-0.122	0.925	-0.128	-0.029	0.995	-0.094	0.084	-0.225	0.075	-0.015	-0.082	0.038	0.018	0.073	0.135	-0.045
-0.145	0.925	-0.140	-0.030	0.995	-0.092	0.095	0.309	0.026	-0.036	-0.082	0.024	0.041	0.073	0.147	-0.039
-0.141	0.945	-0.116	-0.032	0.995	-0.090	0.134	-0.095	0.078	-0.031	-0.063	0.045	0.037	0.054	0.123	-0.044
-0.141	0.945	-0.116	-0.034	0.996	-0.084	0.267	0.183	0.046	-0.029	-0.064	0.039	0.037	0.054	0.122	-0.051
-0.187	0.929	-0.144	-0.036	0.996	-0.077	0.364	0.062	0.102	-0.072	-0.080	0.004	0.084	0.069	0.149	-0.046
-0.180	0.960	-0.124	-0.039	0.997	-0.069	0.418	0.081	0.115	-0.061	-0.049	0.016	0.076	0.039	0.129	-0.051
-0.133	0.953	-0.105	-0.042	0.997	-0.059	0.490	0.230	0.105	-0.012	-0.058	0.025	0.030	0.046	0.108	-0.049
-0.207	0.976	-0.140	-0.044	0.998	-0.048	0.542	0.206	0.077	-0.083	-0.035	-0.021	0.102	0.023	0.143	-0.040
-0.164	0.956	-0.124	-0.046	0.998	-0.036	0.619	0.122	0.056	-0.038	-0.056	-0.018	0.060	0.042	0.127	-0.032
-0.164	0.945	-0.128	-0.048	0.999	-0.024	0.632	0.123	0.116	-0.035	-0.068	-0.035	0.060	0.053	0.130	-0.025
-0.164	0.929	-0.101	-0.051	0.999	-0.013	0.560	0.042	0.121	-0.032	-0.084	-0.018	0.060	0.069	0.102	0.008
-0.141	0.918	-0.132	-0.054	0.999	-0.001	0.589	0.113	0.137	-0.006	-0.095	-0.062	0.037	0.080	0.133	0.022
-0.064	0.956	-0.140	-0.056	0.998	0.013	0.734	0.454	0.111	0.074	-0.057	-0.084	0.040	0.041	0.139	0.032
-0.137	0.976	-0.160	-0.059	0.998	0.029	0.813	0.429	0.132	0.004	-0.037	-0.121	0.033	0.022	0.158	0.029
-0.149	1.014	-0.128	-0.061	0.997	0.047	0.870	0.517	0.084	-0.006	0.002	-0.107	0.045	0.017	0.125	0.016
-0.203	1.010	-0.045	-0.062	0.996	0.064	0.869	0.250	0.069	-0.058	-0.001	-0.042	0.098	0.014	0.040	-0.015
-0.195	1.010	0.033	-0.065	0.995	0.079	0.744	-0.019	0.110	-0.048	-0.000	0.022	0.090	0.015	0.040	-0.029
-0.191	1.003	0.089	-0.067	0.993	0.093	0.716	0.132	0.091	-0.042	-0.007	0.063	0.086	0.008	0.096	-0.029
-0.168	1.014	0.057	-0.068	0.992	0.106	0.614	0.335	0.085	-0.017	0.006	0.019	0.063	0.020	0.066	-0.007
-0.137	1.026	0.014	-0.070	0.991	0.118	0.613	0.111	0.120	0.016	0.019	-0.036	0.032	0.032	0.024	0.014
-0.114	1.061	-0.045	-0.072	0.989	0.127	0.508	0.154	0.104	0.041	0.055	-0.105	0.008	0.067	0.034	0.036
-0.141	1.080	-0.045	-0.073	0.988	0.134	0.370	0.177	0.077	0.015	0.075	-0.112	0.035	0.086	0.033	0.065
-0.145	1.072	-0.042	-0.076	0.988	0.138	0.220	-0.226	0.074	0.014	0.068	-0.112	0.037	0.079	0.028	0.089
-0.060	1.084	-0.026	-0.075	0.987	0.141	0.205	0.005	-0.054	0.097	0.080	-0.100	0.048	0.090	0.012	0.123
-0.041	1.041	-0.053	-0.073	0.987	0.143	0.124	-0.116	-0.112	0.114	0.038	-0.130	0.068	0.048	0.038	0.151
0.067	1.022	-0.038	-0.070	0.987	0.144	0.051	0.007	-0.118	0.219	0.019	-0.115	0.177	0.028	0.022	0.184
0.013	0.995	-0.049	-0.067	0.987	0.144	0.070	-0.051	-0.132	0.162	-0.008	-0.127	0.123	0.001	0.033	0.204
0.051	0.964	-0.026	-0.064	0.987	0.146	0.092	-0.026	-0.116	0.198	-0.039	-0.105	0.163	0.031	0.009	0.214
0.055	0.891	-0.030	-0.062	0.987	0.146	0.055	0.070	-0.084	0.200	-0.113	-0.110	0.167	0.104	0.012	0.209
0.024	0.895	-0.045	-0.062	0.987	0.150	0.238	-0.251	-0.046	0.169	-0.108	-0.130	0.137	0.101	0.027	0.214
0.047	0.941	-0.030	-0.061	0.986	0.157	0.389	-0.099	-0.063	0.191	-0.060	-0.121	0.161	0.054	0.009	0.208
0.047	0.941	-0.030	-0.060	0.984	0.166	0.470	-0.120	-0.053	0.190	-0.058	-0.130	0.161	0.054	0.008	0.196
0.028	1.014	0.018	-0.059	0.983	0.174	0.459	-0.015	-0.031	0.169	0.017	-0.091	0.142	0.019	0.041	0.183
0.005	1.018	0.037	-0.059	0.981	0.183	0.488	-0.075	-0.006	0.146	0.023	-0.080	0.119	0.023	0.062	0.166
-0.041	1.030	0.010	-0.059	0.980	0.191	0.442	-0.099	-0.015	0.100	0.037	-0.115	0.073	0.035	0.035	0.146
-0.026	1.026	0.045	-0.058	0.978	0.199	0.413	-0.174	-0.053	0.116	0.034	-0.087	0.088	0.031	0.072	0.130
-0.026	1.022	0.104	-0.059	0.977	0.204	0.267	-0.140	0.007	0.117	0.032	-0.032	0.088	0.028	0.133	0.109
-0.045	1.034	0.096	-0.058	0.976	0.209	0.265	0.122	-0.040	0.096	0.044	-0.045	0.068	0.039	0.126	0.096
-0.091	1.041	0.108	-0.057	0.976	0.212	0.181	-0.086	-0.062	0.048	0.052	-0.037	0.021	0.047	0.139	0.074
-0.072	1.026	0.128	-0.055	0.975	0.216	0.256	-0.045	-0.116	0.065	0.037	-0.022	0.041	0.032	0.160	0.064
-0.114	1.030	0.148	-0.055	0.974	0.219	0.177	-0.094	-0.038	0.023	0.042	-0.005	0.002	0.036	0.181	0.035
-0.072	1.053	0.112	-0.052	0.974	0.221	0.111	0.218	-0.091	0.062	0.066	-0.043	0.040	0.059	0.147	0.015
-0.195	1.049	0.104	-0.050	0.974	0.222	0.055	0.095	-0.080	-0.063	0.062	-0.051	0.083	0.055	0.140	0.008
-0.183	1.022	0.140	-0.050	0.974	0.222	-0.011	-0.079	-0.086	-0.053	0.035	-0.015	0.072	0.028	0.177	-0.010
-0.095	1.030	0.148	-0.046	0.974	0.220	-0.103	0.368	-0.113	0.032	0.042	-0.006	0.016	0.036	0.186	-0.027
-0.210	1.018	0.128	-0.046	0.975	0.215	-0.199	-0.181	-0.081	-0.084	0.030	-0.021	0.099	0.024	0.167	-0.025
-0.126	1.030	0.179	-0.045	0.977	0.211	-0.232	-0.217	-0.084	-0.000	0.041	0.035	0.015	0.035	0.219	-0.024
-0.145	1.007	0.167	-0.041	0.978	0.204	-0.326	0.366	-0.138	-0.023	0.016	0.030	0.034	0.012	0.208	-0.044
-0.157	0.995	0.152	-0.042	0.979	0.198	-0.283	-0.329	-0.056	-0.034	0.003	0.020	0.045	0.000	0.193	-0.048
-0.183	1.041	0.152	-0.040	0.980	0.194	-0.218	0.053	-0.104	-0.063	0.049	0.024	0.071	0.047	0.194	-0.050
-0.210	1.010	0.140	-0.039	0.981	0.188	-0.310	-0.129	-0.083	-0.091	0.017	0.019	0.098	0.016	0.183	-0.046
-0.133	1.061	0.144	-0.039	0.983	0.181	-0.324	-0.181	-0.079	-0.015	0.066	0.030	0.021	0.066	0.187	-0.048
-0.122	1.030	0.136	-0.038	0.984	0.174	-0.346	-0.274	-0.099	-0.004	0.034	0.029	0.009	0.035	0.180	-0.037
-0.153	1.026	0.128	-0.036	0.986	0.165	-0.442	-0.048	-0.148	-0.038	0.028	0.030	0.040	0.031	0.172	-0.021
-0.118	0.999	0.104	-0.032	0.987	0.156	-0.447	0.234	-0.168	-0.007	-0.000	0.015	0.006	0.004	0.149	-0.022
-0.107	1.034	0.124	-0.030	0.988	0.149	-0.373	-0.157	-0.110	0.003	0.033	0.042	0.006	0.039	0.169	-0.025
-0.126	1.007	0.108	-0.030	0.990	0.141	-0.359	-0.268	-0.090	-0.017	0.005	0.034	0.013	0.012	0.154	-0.015
-0.126	1.007	0.108	-0.028	0.991	0.134	-0.356	-0.012	-0.106	-0.019	0.004	0.041	0.013	0.012	0.154	-0.017
-0.095	1.041	0.077	-0.026	0.991	0.128	-0.275	-0.044	-0.095	0.010	0.038	0.015	0.018	0.046	0.123	-0.029
-0.118	1.049	0.073	-0.025	0.992	0.123	-0.282	-0.059	-0.084	-0.014	0.045	0.017	0.005	0.054	0.119	-0.028
-0.180	1.045	0.053	-0.025	0.993	0.115	-0.373	-0.291	-0.057	-0.076	0.040	0.004	0.066	0.050	0.100	-0.028
-0.114	1.045	0.069	-0.022	0.994	0.106	-0.449	0.178	-0.134	-0.014	0.039	0.029	0.000	0.050	0.116	-0.041
-0.130	1.007	0.045	-0.020	0.995	0.097	-0.432	-0.062	-0.134	-0.032	-0.001	0.014	0.015	0.011	0.093	-0.038
-0.149	1.026	0.041	-0.018	0.996	0.086	-0.541	-0.151	-0.144	-0.054	0.018	0.020	0.035	0.030	0.089	-0.038
-0.091	1.034	0.033	-0.015	0.997	0.073	-0.635	0.121	-0.130	0.001	0.024	0.025	0.023	0.038	0.081	-0.043
-0.160	0.995	0.022	-0.014	0.998	0.062	-0.556	0.117	-0.094	-0.070	-0.015	0.024	0.046	0.000	0.069	-0.046
-0.133	0.995	0.002	-0.012	0.999	0.052	-0.487	-0.013	-0.089	-0.044	-0.015	0.014	0.019	0.000	0.050	-0.047
-0.149	1.007	-0.038	-0.011	0.999	0.041	-0.536	0.091	-0.058	-0.060	-0.004	-0.015	0.034	0.012	0.010	-0.056
-0.141	1.053	-0.010	-0.010	0.999	0.031	-0.521	-0.050	-0.080	-0.054	0.042	0.023	0.026	0.058	0.038	-0.044
-0.130	1.045	-0.006	-0.009	1.000	0.020	-0.538	-0.022	-0.070	-0.043	0.034	0.037	0.015	0.050	0.042	-0.048
-0.099	1.061	-0.053	-0.007	1.000	0.008	-0.607	0.102	-0.099	-0.015	0.049	0.002	0.017	0.065	0.005	-0.050
-0.145	1.038	-0.038	-0.006	1.000	-0.004	-0.564	-0.218	-0.105	-0.063	0.025	0.029	0.029	0.042	0.011	-0.039
-0.130	1.007	-0.030	-0.005	1.000	-0.017	-0.657	-0.031	-0.038	-0.048	-0.005	0.050	0.014	0.011	0.019	-0.036
-0.057	0.983	-0.018	-0.004	1.000	-0.028	-0.542	-0.016	-0.074	0.024	-0.028	0.072	0.060	0.012	0.031	-0.037
-0.110	1.030	-0.077	-0.004	0.999	-0.039	-0.550	-0.281	-0.027	-0.031	0.018	0.023	0.006	0.035	0.028	-0.031
-0.083	0.995	-0.073	-0.003	0.999	-0.049	-0.489	0.105	-0.066	-0.005	-0.016	0.037	0.033	0.000	0.024	-0.021
-0.114	1.007	-0.093	-0.003	0.998	-0.058	-0.448	-0.110	0.025	-0.035	-0.004	0.026	0.003	0.012	0.044	-0.026
-0.068	1.010	-0.073	-0.003	0.998	-0.066	-0.411	0.033	-0.035	0.010	-0.000	0.053	0.049	0.016	0.024	-0.019
-0.091	0.995	-0.085	-0.003	0.997	-0.075	-0.449	0.083	-0.031	-0.013	-0.015	0.050	0.026	0.000	0.036	-0.014
-0.064	0.987	-0.108	-0.003	0.997	-0.083	-0.426	0.296	-0.039	0.013	-0.022	0.034	0.053	0.008	0.060	-0.015
-0.060	0.956	-0.116	-0.003	0.996	-0.092	-0.452	0.310	-0.009	0.018	-0.052	0.035	0.057	0.038	0.068	-0.018
-0.107	0.991	-0.108	-0.004	0.995	-0.101	-0.425	-0.247	0.028	-0.028	-0.017	0.050	0.012	0.004	0.060	-0.025
-0.091	0.964	-0.128	-0.003	0.994	-0.107	-0.299	-0.032	-0.038	-0.013	-0.043	0.036	0.028	0.030	0.079	-0.025
-0.141	0.968	-0.156	-0.003	0.993	-0.114	-0.362	-0.095	-0.001	-0.063	-0.039	0.015	0.022	0.026	0.107	-0.026
-0.045	1.003	-0.089	-0.003	0.993	-0.121	-0.354	0.226	-0.047	0.033	-0.003	0.089	0.074	0.009	0.041	-0.024
-0.045	1.003	-0.089	-0.003	0.992	-0.127	-0.318	0.010	-0.018	0.034	-0.002	0.095	0.075	0.009	0.041	-0.020
-0.095	0.953	-0.144	-0.003	0.991	-0.134	-0.326	0.258	-0.041	-0.016	-0.051	0.046	0.025	0.041	0.096	-0.024
-0.076	0.953	-0.172	-0.004	0.990	-0.140	-0.310	0.264	0.007	0.003	-0.050	0.024	0.045	0.041	0.123	-0.033
-0.160	0.972	-0.172	-0.005	0.989	-0.145	-0.244	0.101	0.005	-0.080	-0.030	0.028	0.039	0.021	0.123	-0.042
-0.110	0.956	-0.148	-0.006	0.989	-0.149	-0.177	0.226	-0.000	-0.029	-0.044	0.055	0.011	0.037	0.100	-0.047
-0.126	0.956	-0.191	-0.007	0.988	-0.152	-0.171	0.050	0.019	-0.044	-0.044	0.014	0.004	0.037	0.143	-0.049
-0.114	0.999	-0.120	-0.007	0.988	-0.156	-0.181	0.027	0.002	-0.031	-0.001	0.089	0.008	0.006	0.072	-0.039
-0.080	1.003	-0.168	-0.008	0.987	-0.160	-0.202	0.275	-0.001	0.004	0.004	0.045	0.043	0.010	0.119	-0.057
-0.122	0.972	-0.207	-0.009	0.986	-0.164	-0.200	0.380	-0.037	-0.037	-0.026	0.009	0.001	0.020	0.159	-0.039
-0.214	0.964	-0.175	-0.009	0.986	-0.167	-0.165	-0.124	0.014	-0.129	-0.033	0.043	0.091	0.028	0.127	-0.050
-0.026	0.972	-0.183	-0.010	0.985	-0.170	-0.139	0.442	-0.051	0.061	-0.025	0.038	0.098	0.020	0.135	-0.055
-0.207	0.949	-0.219	-0.011	0.985	-0.171	-0.079	0.023	-0.000	-0.119	-0.048	0.004	0.082	0.044	0.171	-0.055
-0.118	0.937	-0.199	-0.012	0.985	-0.173	-0.103	0.054	0.024	-0.029	-0.059	0.026	0.006	0.055	0.152	-0.035
-0.110	0.968	-0.168	-0.012	0.985	-0.174	-0.019	0.027	0.008	-0.021	-0.028	0.057	0.014	0.025	0.121	-0.049
-0.126	0.976	-0.219	-0.013	0.984	-0.175	-0.062	0.277	-0.019	-0.035	-0.020	0.007	0.001	0.018	0.172	-0.032
-0.110	0.956	-0.195	-0.015	0.984	-0.176	-0.063	0.063	0.063	-0.018	-0.040	0.032	0.014	0.037	0.149	-0.037
-0.107	0.949	-0.191	-0.016	0.984	-0.176	0.010	0.246	0.002	-0.013	-0.047	0.035	0.018	0.046	0.145	-0.032
-0.153	0.945	-0.207	-0.018	0.984	-0.176	-0.011	0.143	0.045	-0.057	-0.051	0.020	0.028	0.049	0.161	-0.026
-0.099	0.960	-0.187	-0.020	0.984	-0.177	-0.014	0.336	0.014	-0.001	-0.035	0.040	0.025	0.034	0.141	-0.026
-0.118	0.964	-0.262	-0.020	0.984	-0.176	0.059	0.050	0.020	-0.019	-0.032	-0.036	0.005	0.030	0.216	-0.028
-0.126	0.929	-0.215	-0.021	0.985	-0.174	0.092	0.089	0.016	-0.026	-0.067	0.010	0.004	0.065	0.168	-0.033
-0.126	0.956	-0.191	-0.022	0.985	-0.172	0.090	0.261	-0.017	-0.025	-0.040	0.032	0.004	0.037	0.145	-0.031
-0.191	0.945	-0.203	-0.023	0.985	-0.170	0.114	-0.097	0.035	-0.089	-0.052	0.018	0.071	0.049	0.157	-0.034
-0.095	0.968	-0.187	-0.024	0.986	-0.168	0.118	0.065	0.001	0.008	-0.029	0.032	0.025	0.025	0.141	-0.031
-0.126	0.949	-0.215	-0.025	0.986	-0.165	0.157	0.066	0.042	-0.021	-0.049	0.001	0.007	0.044	0.168	-0.027
-0.126	0.949	-0.227	-0.026	0.987	-0.161	0.203	0.164	0.032	-0.019	-0.049	-0.014	0.007	0.045	0.180	-0.019
-0.126	0.949	-0.227	-0.028	0.987	-0.156	0.244	0.237	0.042	-0.017	-0.050	-0.019	0.008	0.045	0.180	-0.028
-0.168	0.956	-0.211	-0.029	0.988	-0.150	0.319	-0.068	0.015	-0.059	-0.043	-0.010	0.050	0.038	0.165	-0.031
-0.164	0.925	-0.207	-0.030	0.989	-0.142	0.390	0.298	-0.002	-0.054	-0.075	-0.013	0.047	0.069	0.161	-0.042
-0.149	0.968	-0.183	-0.031	0.990	-0.135	0.360	0.288	0.006	-0.037	-0.033	0.003	0.032	0.027	0.138	-0.039
-0.210	0.960	-0.235	-0.033	0.991	-0.128	0.381	-0.063	0.055	-0.098	-0.042	-0.055	0.094	0.035	0.189	-0.035
-0.118	0.937	-0.215	-0.033	0.992	-0.120	0.400	0.194	-0.021	-0.005	-0.066	-0.043	0.002	0.058	0.169	-0.015
-0.164	0.895	-0.207	-0.034	0.993	-0.112	0.423	0.082	0.014	-0.051	-0.109	-0.043	0.049	0.101	0.161	-0.010
-0.072	0.918	-0.199	-0.035	0.994	-0.101	0.539	0.487	-0.002	0.042	-0.087	-0.045	0.043	0.079	0.153	0.006
-0.160	0.968	-0.239	-0.037	0.995	-0.090	0.579	0.256	0.062	-0.044	-0.037	-0.095	0.045	0.028	0.192	0.005
-0.149	1.010	-0.231	-0.040	0.996	-0.079	0.575	0.231	0.130	-0.030	0.004	-0.098	0.033	0.014	0.184	-0.005
-0.141	1.014	-0.199	-0.043	0.997	-0.066	0.634	0.409	0.110	-0.020	0.008	-0.079	0.025	0.018	0.153	-0.024
-0.230	0.991	-0.152	-0.046	0.998	-0.053	0.662	0.277	0.098	-0.106	-0.016	-0.044	0.114	0.005	0.106	-0.027
-0.180	0.976	-0.112	-0.049	0.998	-0.040	0.653	0.079	0.129	-0.053	-0.032	-0.017	0.063	0.020	0.067	-0.028
-0.157	0.972	-0.097	-0.052	0.998	-0.029	0.570	0.161	0.120	-0.028	-0.036	-0.012	0.039	0.024	0.051	-0.020
-0.133	0.999	-0.085	-0.055	0.998	-0.018	0.552	0.103	0.105	-0.003	-0.009	-0.011	0.015	0.003	0.040	0.001
-0.091	1.014	-0.085	-0.057	0.998	-0.008	0.513	0.160	0.089	0.041	0.007	-0.021	0.028	0.019	0.040	0.016
-0.141	1.003	-0.140	-0.058	0.998	0.001	0.471	0.215	0.080	-0.008	-0.005	-0.086	0.021	0.007	0.095	0.025
-0.126	1.022	-0.116	-0.060	0.998	0.009	0.415	0.056	0.078	0.009	0.015	-0.070	0.004	0.025	0.072	0.035
-0.141	1.018	-0.132	-0.062	0.998	0.017	0.394	-0.036	0.082	-0.005	0.011	-0.093	0.018	0.021	0.087	0.055
-0.141	0.991	-0.191	-0.064	0.998	0.022	0.331	-0.145	0.078	-0.003	-0.016	-0.158	0.018	0.006	0.147	0.072
-0.014	1.014	-0.120	-0.064	0.998	0.029	0.332	-0.032	0.015	0.124	0.008	-0.093	0.111	0.017	0.075	0.095
-0.060	0.983	-0.128	-0.064	0.997	0.035	0.350	0.010	-0.016	0.077	-0.023	-0.108	0.065	0.014	0.083	0.113
-0.014	0.956	-0.116	-0.063	0.997	0.041	0.326	-0.169	-0.037	0.122	-0.050	-0.102	0.112	0.041	0.071	0.133
-0.053	0.991	-0.132	-0.061	0.997	0.046	0.295	0.207	-0.094	0.082	-0.015	-0.124	0.075	0.007	0.086	0.127
-0.010	0.976	-0.108	-0.061	0.997	0.052	0.309	-0.465	-0.028	0.124	-0.030	-0.105	0.118	0.022	0.062	0.134
-0.053	0.987	-0.116	-0.059	0.997	0.058	0.370	0.029	-0.072	0.080	-0.018	-0.120	0.076	0.010	0.069	0.132
-0.022	0.987	-0.116	-0.059	0.996	0.064	0.332	-0.375	-0.006	0.112	-0.018	-0.125	0.107	0.010	0.068	0.137
-0.007	0.983	-0.049	-0.058	0.996	0.071	0.384	-0.007	-0.066	0.125	-0.021	-0.066	0.123	0.013	0.000	0.128
-0.007	0.983	-0.049	-0.055	0.995	0.079	0.421	0.067	-0.108	0.123	-0.021	-0.074	0.124	0.013	0.001	0.119
-0.041	1.003	-0.049	-0.054	0.995	0.088	0.454	0.196	-0.067	0.087	-0.001	-0.083	0.089	0.006	0.003	0.099
-0.095	1.003	-0.069	-0.053	0.994	0.095	0.375	-0.139	-0.041	0.033	-0.000	-0.109	0.036	0.006	0.016	0.088
-0.095	1.010	0.006	-0.054	0.993	0.102	0.348	-0.055	0.010	0.033	0.008	-0.041	0.036	0.015	0.060	0.063
-0.045	1.049	0.029	-0.053	0.993	0.109	0.377	-0.006	-0.043	0.082	0.048	-0.025	0.086	0.054	0.085	0.048
-0.133	1.049	0.002	-0.052	0.992	0.115	0.344	0.006	-0.064	-0.007	0.048	-0.059	0.002	0.054	0.059	0.039
-0.099	1.045	0.037	-0.051	0.991	0.121	0.272	-0.029	-0.078	0.026	0.045	-0.028	0.032	0.050	0.096	0.029
-0.118	1.061	0.025	-0.049	0.991	0.126	0.291	0.084	-0.072	0.005	0.061	-0.046	0.013	0.066	0.086	0.014
-0.137	1.038	0.049	-0.048	0.990	0.131	0.257	0.030	-0.071	-0.015	0.038	-0.027	0.006	0.043	0.112	0.004
-0.130	1.018	0.033	-0.046	0.990	0.135	0.202	0.174	-0.060	-0.009	0.020	-0.047	0.003	0.024	0.098	-0.001
-0.168	1.010	0.057	-0.047	0.989	0.139	0.216	-0.194	-0.026	-0.047	0.012	-0.027	0.036	0.016	0.123	-0.010
-0.110	1.018	0.089	-0.046	0.989	0.141	0.150	0.038	-0.041	0.010	0.021	0.002	0.021	0.024	0.156	-0.022
-0.149	0.987	0.085	-0.044	0.989	0.144	0.124	0.298	-0.075	-0.030	-0.010	-0.005	0.017	0.006	0.154	-0.029
-0.183	1.053	0.112	-0.044	0.989	0.145	0.041	-0.143	-0.046	-0.065	0.056	0.022	0.051	0.060	0.184	-0.030
-0.137	1.045	0.104	-0.043	0.989	0.144	-0.036	-0.077	-0.067	-0.020	0.048	0.015	0.005	0.052	0.178	-0.042
-0.160	1.038	0.085	-0.040	0.989	0.142	-0.107	0.317	-0.123	-0.046	0.040	-0.002	0.028	0.045	0.160	-0.037
-0.172	1.057	0.073	-0.041	0.989	0.139	-0.092	-0.374	-0.036	-0.057	0.059	-0.012	0.039	0.065	0.150	-0.028
-0.118	1.010	0.085	-0.041	0.990	0.138	-0.057	0.080	-0.012	-0.003	0.012	0.001	0.015	0.019	0.164	-0.027
-0.145	1.010	0.077	-0.042	0.990	0.136	-0.075	-0.265	0.033	-0.028	0.012	-0.005	0.012	0.019	0.158	-0.039
-0.141	1.034	0.073	-0.043	0.990	0.136	-0.012	-0.135	0.017	-0.024	0.035	-0.008	0.008	0.043	0.156	-0.034
-0.222	1.010	0.085	-0.044	0.990	0.134	-0.085	-0.075	-0.006	-0.104	0.011	0.006	0.088	0.020	0.169	-0.050
-0.133	1.034	0.112	-0.044	0.991	0.130	-0.175	-0.167	-0.039	-0.015	0.034	0.037	0.000	0.044	0.199	-0.042
-0.207	1.034	0.077	-0.043	0.991	0.126	-0.174	0.088	-0.080	-0.090	0.033	0.005	0.072	0.044	0.165	-0.052
-0.091	1.045	0.085	-0.043	0.992	0.122	-0.211	-0.307	-0.045	0.025	0.045	0.017	0.043	0.056	0.174	-0.037
-0.180	1.030	0.089	-0.041	0.992	0.117	-0.243	0.237	-0.075	-0.065	0.028	0.026	0.045	0.041	0.180	-0.043
-0.137	1.018	0.073	-0.042	0.993	0.111	-0.288	-0.375	0.013	-0.021	0.016	0.016	0.003	0.031	0.166	-0.028
-0.168	1.022	0.069	-0.043	0.993	0.106	-0.261	0.026	0.003	-0.051	0.020	0.017	0.033	0.035	0.164	-0.038
-0.122	0.991	0.069	-0.044	0.994	0.100	-0.270	-0.104	0.044	-0.004	-0.012	0.023	0.013	0.005	0.165	-0.028
-0.133	1.007	0.100	-0.046	0.994	0.096	-0.224	-0.139	0.062	-0.014	0.003	0.059	0.002	0.021	0.198	-0.031
-0.130	1.026	0.065	-0.047	0.995	0.091	-0.221	0.055	0.043	-0.009	0.022	0.028	0.006	0.041	0.164	-0.037
-0.172	1.072	0.022	-0.048	0.995	0.085	-0.273	-0.014	0.021	-0.050	0.068	-0.010	0.036	0.088	0.123	-0.034
-0.222	1.022	-0.002	-0.050	0.996	0.078	-0.341	-0.345	0.064	-0.098	0.017	-0.026	0.086	0.039	0.100	-0.038
-0.114	0.999	0.037	-0.051	0.996	0.071	-0.360	-0.045	0.047	0.011	-0.006	0.020	0.022	0.016	0.141	-0.040
-0.187	0.983	0.002	-0.054	0.997	0.063	-0.373	-0.117	0.096	-0.060	-0.022	-0.007	0.051	0.001	0.107	-0.033
-0.157	0.991	0.006	-0.057	0.997	0.055	-0.370	-0.189	0.138	-0.026	-0.014	0.004	0.019	0.009	0.113	-0.019
-0.157	0.980	-0.038	-0.059	0.997	0.049	-0.275	-0.230	0.075	-0.024	-0.026	-0.033	0.018	0.001	0.071	-0.024
-0.137	0.991	0.010	-0.060	0.997	0.041	-0.385	-0.104	0.054	-0.003	-0.015	0.022	0.002	0.011	0.119	-0.015
-0.149	0.991	0.002	-0.061	0.998	0.033	-0.414	-0.139	0.033	-0.014	-0.015	0.022	0.010	0.011	0.112	-0.020
-0.141	0.999	-0.018	-0.062	0.998	0.023	-0.505	-0.011	0.020	-0.005	-0.007	0.013	0.001	0.020	0.094	-0.027
-0.195	0.983	-0.045	-0.063	0.998	0.013	-0.465	-0.261	0.040	-0.057	-0.023	-0.005	0.054	0.005	0.068	-0.033
-0.187	0.964	-0.045	-0.065	0.998	0.003	-0.503	-0.116	0.067	-0.048	-0.042	0.005	0.046	0.013	0.069	-0.041
-0.176	0.968	-0.030	-0.067	0.998	-0.005	-0.375	-0.014	0.064	-0.035	-0.038	0.028	0.033	0.009	0.086	-0.042
-0.210	0.999	-0.073	-0.068	0.998	-0.012	-0.320	-0.059	0.049	-0.068	-0.007	-0.009	0.067	0.022	0.044	-0.038
-0.160	0.964	-0.081	-0.070	0.997	-0.017	-0.242	-0.367	0.093	-0.016	-0.041	-0.011	0.016	0.012	0.038	-0.031
-0.168	0.956	-0.034	-0.071	0.997	-0.022	-0.218	0.008	0.039	-0.022	-0.049	0.040	0.024	0.019	0.086	-0.032
-0.145	0.964	-0.042	-0.072	0.997	-0.027	-0.286	-0.031	0.040	0.002	-0.041	0.038	0.001	0.011	0.079	-0.033
-0.195	0.945	-0.077	-0.073	0.997	-0.032	-0.252	0.266	-0.009	-0.047	-0.060	0.007	0.048	0.029	0.045	-0.038
-0.210	0.933	-0.073	-0.074	0.997	-0.035	-0.125	-0.217	0.043	-0.062	-0.071	0.014	0.063	0.040	0.051	-0.049
-0.183	0.968	-0.073	-0.074	0.997	-0.036	-0.047	-0.069	0.007	-0.034	-0.036	0.015	0.035	0.005	0.052	-0.059
-0.249	0.953	-0.089	-0.075	0.997	-0.036	0.015	0.050	0.019	-0.098	-0.052	-0.001	0.100	0.020	0.037	-0.051
-0.214	0.937	-0.081	-0.076	0.997	-0.034	0.095	0.050	0.017	-0.063	-0.067	0.005	0.064	0.035	0.046	-0.034
-0.168	0.949	-0.105	-0.077	0.997	-0.030	0.233	0.127	0.044	-0.016	-0.055	-0.023	0.018	0.023	0.023	-0.024
-0.145	0.949	-0.116	-0.079	0.997	-0.023	0.346	0.158	0.079	0.009	-0.055	-0.042	0.006	0.023	0.013	-0.003
-0.172	0.891	-0.148	-0.081	0.997	-0.015	0.404	0.226	0.070	-0.016	-0.113	-0.082	0.020	0.080	0.017	-0.001
-0.172	0.891	-0.148	-0.082	0.997	-0.008	0.325	0.331	0.043	-0.014	-0.113	-0.088	0.019	0.079	0.016	-0.006
-0.226	0.945	-0.093	-0.083	0.997	-0.002	0.287	0.158	0.037	-0.067	-0.059	-0.039	0.073	0.024	0.040	-0.023
-0.180	0.999	-0.010	-0.084	0.996	0.005	0.339	0.318	0.011	-0.020	-0.005	0.036	0.025	0.030	0.124	-0.023
-0.222	0.995	-0.022	-0.085	0.996	0.013	0.379	0.171	0.062	-0.061	-0.008	0.017	0.067	0.026	0.113	-0.019
-0.153	1.022	-0.038	-0.086	0.996	0.020	0.370	0.271	0.052	0.009	0.019	-0.006	0.003	0.053	0.098	-0.004
-0.145	1.018	-0.089	-0.087	0.996	0.026	0.288	0.268	0.045	0.018	0.016	-0.063	0.012	0.050	0.048	0.001
-0.172	1.030	-0.116	-0.088	0.996	0.030	0.191	0.201	0.007	-0.009	0.027	-0.095	0.014	0.061	0.021	0.021
-0.207	1.030	-0.124	-0.088	0.996	0.032	0.138	-0.031	0.017	-0.043	0.028	-0.105	0.048	0.062	0.014	0.045
-0.168	0.999	-0.136	-0.088	0.996	0.033	0.092	-0.241	-0.023	-0.005	-0.003	-0.118	0.009	0.031	0.003	0.068
-0.049	0.968	-0.105	-0.087	0.996	0.035	0.131	-0.093	-0.067	0.113	-0.034	-0.088	0.111	0.000	0.035	0.094
-0.037	0.964	-0.128	-0.085	0.996	0.036	0.102	-0.001	-0.083	0.123	-0.038	-0.113	0.123	0.004	0.013	0.135
-0.037	0.941	-0.140	-0.084	0.996	0.037	0.063	-0.215	-0.073	0.121	-0.061	-0.126	0.123	0.027	0.002	0.165
0.017	0.925	-0.132	-0.081	0.996	0.039	0.121	0.008	-0.132	0.172	-0.077	-0.120	0.177	0.042	0.011	0.171
0.005	0.871	-0.132	-0.079	0.996	0.041	0.168	-0.199	-0.072	0.159	-0.131	-0.122	0.165	0.096	0.012	0.164
-0.022	0.902	-0.140	-0.077	0.996	0.045	0.210	0.309	-0.087	0.130	-0.100	-0.134	0.138	0.065	0.005	0.171
-0.072	0.898	-0.128	-0.077	0.996	0.051	0.341	-0.266	-0.031	0.080	-0.103	-0.128	0.088	0.069	0.018	0.162
0.005	0.933	-0.120	-0.076	0.995	0.058	0.361	-0.263	-0.029	0.156	-0.068	-0.127	0.165	0.033	0.027	0.157
-0.026	0.964	-0.112	-0.075	0.995	0.065	0.412	0.098	-0.039	0.124	-0.037	-0.127	0.134	0.002	0.036	0.158
-0.018	1.007	-0.101	-0.076	0.995	0.072	0.360	-0.145	0.036	0.132	0.007	-0.121	0.142	0.041	0.049	0.161
-0.007	1.041	-0.073	-0.077	0.994	0.076	0.237	-0.093	0.046	0.145	0.042	-0.098	0.153	0.076	0.078	0.143
-0.037	1.038	-0.053	-0.077	0.994	0.079	0.153	0.337	0.038	0.114	0.038	-0.081	0.122	0.072	0.098	0.137
-0.072	1.068	-0.045	-0.076	0.994	0.082	0.158	-0.066	-0.054	0.078	0.069	-0.076	0.087	0.102	0.107	0.105
-0.045	1.080	-0.057	-0.075	0.994	0.083	0.091	-0.030	-0.050	0.104	0.081	-0.089	0.114	0.114	0.096	0.093
-0.168	1.080	-0.042	-0.073	0.994	0.082	-0.017	0.101	-0.086	-0.021	0.081	-0.073	0.009	0.114	0.112	0.070
-0.037	1.099	0.022	-0.072	0.994	0.081	-0.054	0.027	-0.058	0.109	0.100	-0.009	0.122	0.133	0.176	0.043
-0.133	1.076	0.002	-0.072	0.994	0.078	-0.122	-0.198	-0.042	0.012	0.077	-0.026	0.027	0.109	0.157	0.008
-0.210	1.065	-0.034	-0.071	0.995	0.076	-0.117	0.124	-0.051	-0.066	0.065	-0.059	0.050	0.098	0.122	0.002
-0.218	1.022	-0.045	-0.070	0.995	0.073	-0.104	-0.055	-0.051	-0.074	0.022	-0.068	0.057	0.055	0.110	-0.011
-0.168	1.014	0.029	-0.070	0.995	0.070	-0.155	-0.299	-0.032	-0.024	0.014	0.010	0.007	0.048	0.186	-0.024
-0.095	1.049	0.037	-0.069	0.995	0.067	-0.167	0.419	-0.041	0.048	0.049	0.021	0.066	0.082	0.195	-0.027
-0.203	1.061	-0.018	-0.068	0.996	0.063	-0.200	0.096	-0.079	-0.061	0.060	-0.030	0.041	0.094	0.140	-0.025
-0.218	1.034	-0.034	-0.068	0.996	0.056	-0.304	-0.148	0.001	-0.076	0.033	-0.039	0.056	0.067	0.126	-0.029
-0.172	1.030	0.014	-0.068	0.996	0.049	-0.330	-0.114	-0.051	-0.031	0.029	0.015	0.010	0.063	0.174	-0.039
-0.172	1.010	0.037	-0.067	0.997	0.042	-0.384	-0.017	-0.048	-0.031	0.009	0.046	0.009	0.044	0.198	-0.044
-0.157	0.999	-0.014	-0.066	0.997	0.033	-0.405	0.079	-0.065	-0.017	-0.003	0.003	0.007	0.033	0.147	-0.040
-0.218	1.018	-0.042	-0.067	0.998	0.023	-0.528	-0.161	0.005	-0.078	0.016	-0.014	0.054	0.052	0.121	-0.030
-0.183	1.022	-0.045	-0.067	0.998	0.013	-0.438	-0.385	-0.013	-0.043	0.020	-0.008	0.018	0.056	0.118	-0.033
-0.110	1.014	-0.006	-0.066	0.998	0.004	-0.480	0.084	-0.029	0.029	0.012	0.041	0.056	0.049	0.157	-0.028
-0.207	0.980	-0.065	-0.067	0.998	-0.005	-0.392	-0.172	0.008	-0.066	-0.023	-0.010	0.040	0.014	0.099	-0.027
-0.126	1.018	-0.057	-0.066	0.998	-0.013	-0.404	0.112	-0.052	0.013	0.016	0.006	0.042	0.053	0.108	-0.031
-0.191	1.022	-0.030	-0.066	0.998	-0.021	-0.408	-0.050	-0.002	-0.052	0.020	0.041	0.022	0.057	0.136	-0.034
-0.199	1.010	-0.069	-0.067	0.997	-0.031	-0.473	-0.291	0.027	-0.059	0.009	0.012	0.029	0.045	0.097	-0.027
-0.130	0.980	-0.053	-0.067	0.997	-0.040	-0.464	0.037	-0.011	0.010	-0.022	0.037	0.041	0.015	0.114	-0.027
-0.164	0.995	-0.093	-0.067	0.996	-0.050	-0.477	-0.141	-0.000	-0.024	-0.006	0.008	0.007	0.030	0.075	-0.025
-0.118	0.991	-0.097	-0.066	0.996	-0.060	-0.503	0.068	-0.074	0.021	-0.009	0.014	0.054	0.027	0.072	-0.026
-0.195	0.980	-0.116	-0.066	0.995	-0.071	-0.529	-0.091	0.001	-0.056	-0.020	0.005	0.022	0.015	0.053	-0.038
-0.199	1.010	-0.112	-0.066	0.995	-0.081	-0.504	-0.049	-0.055	-0.061	0.012	0.019	0.025	0.046	0.058	-0.043
-0.191	1.014	-0.093	-0.067	0.994	-0.092	-0.573	0.100	0.027	-0.052	0.017	0.049	0.016	0.050	0.079	-0.055
-0.176	0.972	-0.097	-0.068	0.992	-0.103	-0.554	0.025	0.030	-0.036	-0.025	0.056	0.000	0.007	0.076	-0.054
-0.183	0.945	-0.156	-0.068	0.991	-0.113	-0.506	-0.119	0.027	-0.043	-0.050	0.007	0.008	0.019	0.019	-0.044
-0.183	0.972	-0.144	-0.069	0.990	-0.124	-0.512	0.055	0.007	-0.042	-0.022	0.029	0.007	0.008	0.032	-0.043
-0.145	0.991	-0.156	-0.070	0.988	-0.135	-0.553	-0.207	0.059	-0.003	-0.001	0.028	0.032	0.028	0.022	-0.042
-0.195	1.003	-0.160	-0.070	0.987	-0.145	-0.507	0.020	0.003	-0.053	0.012	0.034	0.018	0.040	0.019	-0.044
-0.199	0.980	-0.211	-0.071	0.986	-0.154	-0.438	-0.231	0.055	-0.056	-0.010	-0.009	0.021	0.017	0.031	-0.050
-0.199	0.980	-0.211	-0.072	0.984	-0.161	-0.364	0.039	0.007	-0.056	-0.009	-0.002	0.021	0.017	0.029	-0.049
-0.233	0.949	-0.223	-0.074	0.983	-0.170	-0.415	-0.153	0.097	-0.089	-0.038	-0.005	0.056	0.013	0.039	-0.036
-0.133	0.960	-0.172	-0.075	0.981	-0.177	-0.357	-0.179	0.104	0.013	-0.025	0.053	0.045	0.001	0.014	-0.034
-0.145	0.976	-0.235	-0.076	0.980	-0.183	-0.298	0.002	0.046	0.002	-0.008	-0.005	0.033	0.015	0.047	-0.028
-0.187	0.987	-0.231	-0.077	0.979	-0.190	-0.353	-0.182	0.060	-0.039	0.005	0.006	0.009	0.027	0.041	-0.012
-0.164	0.972	-0.231	-0.078	0.977	-0.200	-0.473	-0.068	0.036	-0.016	-0.009	0.015	0.014	0.012	0.039	-0.010
-0.149	0.918	-0.254	-0.078	0.975	-0.209	-0.460	-0.018	0.016	-0.000	-0.061	0.000	0.030	0.042	0.061	-0.015
-0.145	0.925	-0.270	-0.080	0.973	-0.219	-0.501	0.086	0.046	0.005	-0.050	-0.006	0.034	0.035	0.075	-0.016
-0.183	0.949	-0.286	-0.081	0.970	-0.228	-0.463	0.015	0.043	-0.032	-0.025	-0.013	0.004	0.011	0.088	-0.007
-0.183	0.941	-0.246	-0.082	0.969	-0.235	-0.350	-0.091	0.048	-0.032	-0.031	0.033	0.004	0.019	0.047	-0.016
-0.122	0.956	-0.270	-0.083	0.967	-0.242	-0.400	0.192	0.031	0.031	-0.013	0.016	0.058	0.003	0.069	-0.018
-0.203	0.956	-0.294	-0.084	0.964	-0.250	-0.396	-0.099	0.047	-0.049	-0.011	0.000	0.023	0.002	0.091	-0.019
-0.145	0.945	-0.262	-0.086	0.962	-0.258	-0.404	0.254	0.003	0.010	-0.020	0.039	0.034	0.014	0.057	-0.026
-0.183	0.910	-0.286	-0.088	0.960	-0.265	-0.380	0.202	0.060	-0.026	-0.053	0.022	0.004	0.048	0.079	-0.029
-0.230	0.937	-0.298	-0.090	0.958	-0.274	-0.457	-0.212	0.121	-0.071	-0.023	0.019	0.050	0.020	0.089	-0.032
-0.137	0.910	-0.282	-0.092	0.955	-0.281	-0.412	0.282	0.037	0.024	-0.047	0.042	0.042	0.047	0.071	-0.031
-0.230	0.933	-0.325	-0.093	0.953	-0.288	-0.322	-0.261	0.071	-0.068	-0.022	0.005	0.050	0.023	0.113	-0.032
-0.133	0.895	-0.266	-0.095	0.951	-0.295	-0.382	0.084	0.085	0.030	-0.058	0.071	0.046	0.062	0.052	-0.024
-0.195	0.883	-0.313	-0.098	0.948	-0.302	-0.365	0.140	0.088	-0.028	-0.067	0.030	0.016	0.073	0.097	-0.032
-0.199	0.895	-0.325	-0.101	0.947	-0.306	-0.238	0.095	0.115	-0.029	-0.054	0.022	0.020	0.060	0.106	-0.029
-0.191	0.871	-0.306	-0.104	0.945	-0.311	-0.229	0.092	0.138	-0.018	-0.075	0.046	0.013	0.083	0.084	-0.032
-0.214	0.883	-0.321	-0.106	0.943	-0.315	-0.213	-0.062	0.114	-0.039	-0.062	0.035	0.036	0.071	0.098	-0.024
-0.183	0.891	-0.337	-0.110	0.942	-0.319	-0.217	0.130	0.120	-0.005	-0.052	0.024	0.005	0.062	0.111	-0.017
-0.160	0.914	-0.325	-0.112	0.940	-0.323	-0.208	0.020	0.119	0.021	-0.027	0.040	0.018	0.039	0.098	-0.010
-0.164	0.910	-0.313	-0.116	0.939	-0.324	-0.129	0.251	0.117	0.022	-0.030	0.054	0.015	0.042	0.085	-0.015
-0.183	0.875	-0.353	-0.118	0.938	-0.327	-0.098	-0.210	0.165	0.005	-0.064	0.016	0.005	0.077	0.123	-0.018
-0.264	0.871	-0.349	-0.122	0.937	-0.328	-0.072	0.225	0.131	-0.071	-0.067	0.021	0.086	0.081	0.118	-0.023
-0.203	0.875	-0.321	-0.126	0.936	-0.329	-0.096	0.140	0.122	-0.007	-0.062	0.050	0.025	0.077	0.089	-0.025
-0.203	0.875	-0.321	-0.128	0.935	-0.330	-0.057	0.057	0.089	-0.004	-0.062	0.051	0.025	0.077	0.087	-0.034
-0.187	0.875	-0.321	-0.131	0.934	-0.331	-0.079	0.201	0.070	0.013	-0.061	0.053	0.010	0.076	0.085	-0.021
-0.253	0.848	-0.369	-0.133	0.933	-0.334	-0.128	-0.047	0.097	-0.051	-0.087	0.008	0.076	0.103	0.130	-0.023
-0.203	0.840	-0.357	-0.136	0.932	-0.337	-0.179	0.133	0.112	0.001	-0.094	0.024	0.027	0.110	0.117	-0.030
-0.241	0.860	-0.380	-0.139	0.930	-0.339	-0.128	0.056	0.132	-0.035	-0.073	0.003	0.067	0.091	0.138	-0.033
-0.257	0.887	-0.353	-0.142	0.929	-0.341	-0.116	0.079	0.110	-0.048	-0.045	0.033	0.083	0.063	0.109	-0.034
-0.214	0.902	-0.333	-0.145	0.929	-0.341	-0.044	0.225	0.086	-0.003	-0.029	0.053	0.043	0.047	0.088	-0.039
-0.272	0.891	-0.392	-0.149	0.927	-0.343	-0.110	0.070	0.134	-0.058	-0.039	-0.003	0.101	0.058	0.145	-0.043
-0.249	0.875	-0.392	-0.150	0.927	-0.344	-0.016	0.013	0.052	-0.034	-0.054	-0.003	0.079	0.073	0.143	-0.042
-0.264	0.840	-0.353	-0.151	0.927	-0.344	0.012	-0.097	0.069	-0.049	-0.089	0.037	0.095	0.108	0.102	-0.041
-0.264	0.806	-0.376	-0.152	0.927	-0.344	0.022	-0.125	0.053	-0.049	-0.124	0.014	0.096	0.143	0.125	-0.042
-0.226	0.829	-0.376	-0.153	0.926	-0.344	0.013	0.086	0.051	-0.010	-0.101	0.013	0.058	0.121	0.123	-0.041
-0.276	0.856	-0.373	-0.155	0.926	-0.344	0.013	0.009	0.055	-0.058	-0.074	0.017	0.110	0.095	0.118	-0.045
-0.230	0.848	-0.345	-0.157	0.927	-0.342	0.098	0.113	0.059	-0.010	-0.082	0.042	0.065	0.105	0.089	-0.042
-0.310	0.895	-0.396	-0.159	0.927	-0.339	0.148	0.062	0.044	-0.090	-0.036	-0.012	0.145	0.059	0.140	-0.048
-0.260	0.895	-0.373	-0.161	0.928	-0.336	0.120	0.263	-0.004	-0.038	-0.037	0.009	0.094	0.060	0.115	-0.043
-0.287	0.898	-0.428	-0.161	0.929	-0.333	0.144	0.048	-0.016	-0.064	-0.034	-0.049	0.121	0.056	0.169	-0.043
-0.283	0.833	-0.436	-0.163	0.930	-0.329	0.209	0.218	-0.001	-0.059	-0.101	-0.061	0.117	0.121	0.176	-0.020
-0.280	0.798	-0.440	-0.165	0.932	-0.323	0.300	0.289	0.012	-0.053	-0.137	-0.072	0.115	0.157	0.179	-0.017
-0.218	0.879	-0.440	-0.168	0.934	-0.315	0.400	0.279	0.056	0.012	-0.058	-0.080	0.055	0.076	0.178	-0.020
-0.303	0.922	-0.475	-0.172	0.936	-0.306	0.462	0.269	0.101	-0.069	-0.018	-0.125	0.139	0.034	0.212	-0.027
-0.322	0.953	-0.400	-0.174	0.939	-0.295	0.521	0.271	0.004	-0.086	0.010	-0.060	0.160	0.004	0.136	-0.036
-0.307	0.941	-0.321	-0.176	0.942	-0.287	0.437	0.137	0.006	-0.069	-0.004	0.010	0.145	0.016	0.055	-0.047
-0.307	0.914	-0.298	-0.179	0.943	-0.281	0.290	0.192	0.084	-0.066	-0.032	0.027	0.145	0.044	0.030	-0.040
-0.260	0.925	-0.321	-0.181	0.944	-0.274	0.275	0.317	0.038	-0.018	-0.022	-0.003	0.099	0.033	0.052	-0.025
-0.253	0.949	-0.373	-0.183	0.945	-0.270	0.213	0.116	0.054	-0.008	0.001	-0.059	0.092	0.010	0.102	0.001
-0.253	0.949	-0.373	-0.184	0.946	-0.267	0.193	0.081	0.017	-0.007	-0.000	-0.063	0.093	0.010	0.101	0.025
-0.214	0.910	-0.412	-0.185	0.947	-0.265	0.114	0.086	-0.006	0.032	-0.039	-0.104	0.055	0.049	0.139	0.057
-0.241	0.910	-0.443	-0.184	0.947	-0.265	0.047	-0.178	0.008	0.004	-0.039	-0.136	0.082	0.050	0.169	0.081
-0.122	0.925	-0.412	-0.182	0.946	-0.266	-0.048	-0.091	-0.058	0.122	-0.023	-0.103	0.036	0.036	0.136	0.110
-0.145	0.910	-0.436	-0.180	0.947	-0.267	-0.004	-0.068	-0.072	0.097	-0.039	-0.126	0.013	0.053	0.158	0.131
-0.110	0.945	-0.424	-0.177	0.947	-0.268	0.017	-0.065	-0.130	0.129	-0.004	-0.114	0.047	0.020	0.145	0.151
-0.091	0.910	-0.428	-0.173	0.948	-0.267	0.053	0.047	-0.213	0.144	-0.040	-0.119	0.065	0.057	0.147	0.145
-0.114	0.891	-0.432	-0.169	0.949	-0.266	0.107	-0.037	-0.203	0.117	-0.061	-0.125	0.039	0.078	0.150	0.144
-0.153	0.844	-0.440	-0.165	0.950	-0.264	0.174	-0.255	-0.166	0.074	-0.108	-0.135	0.001	0.126	0.156	0.145
-0.126	0.871	-0.424	-0.160	0.952	-0.261	0.222	-0.315	-0.132	0.097	-0.083	-0.122	0.024	0.099	0.139	0.136
-0.095	0.902	-0.428	-0.157	0.954	-0.257	0.245	-0.051	-0.171	0.124	-0.054	-0.130	0.053	0.068	0.142	0.119
-0.114	0.937	-0.396	-0.154	0.956	-0.251	0.333	0.140	-0.159	0.102	-0.021	-0.105	0.031	0.033	0.110	0.000
-0.172	0.964	-0.373	-0.151	0.957	-0.246	0.291	-0.329	-0.076	0.041	0.005	-0.086	0.029	0.006	0.085	0.000
-0.064	0.976	-0.365	-0.149	0.959	-0.240	0.323	0.230	-0.147	0.147	0.015	-0.085	0.075	0.006	0.077	0.000
Avg ODBA	2.266
Vec ODBA	1.608
Avg ELBA	0.852
Avg EPBA	0.249
Speed	ODBA	VeDBA	ELBA	EPBA	StrkSpGn	StrSpGn_L	ISI
6.100	2.266	1.608	0.852	0.249	0.512	0.476	2.332
MeanPeak	0.052203
MeanLong	0.048609
MeanISI	2.332308
