# Supplementary material for: Averaged Propulsive Body Acceleration (APBA) Can Be Calculated from Biologging Tags That Incorporate Gyroscopes and Accelerometers to Estimate Swimming Speed, Hydrodynamic Drag and Energy Expenditure for Steller Sea Lions
Source: PLoS One. 2016 Jun 10;11(6):e0157326. doi: 10.1371/journal.pone.0157326 (PMC4902303; doi:10.1371/journal.pone.0157326)
Supplement: S5 Data — Same components as S2. (ZIP) [file pone.0157326.s005.zip › YashaNov_25/yasha6_6627_4.csv]

rawAx	rawAy	rawAz	gravX	gravY	gravZ	gyrX	gyrY	gyrZ	estAx	estAy	estAz	odbX	odbY	odbZ	spk
-0.114	0.879	0.561	0.009	0.831	0.556	-0.196	0.324	-0.049	-0.037	0.012	0.030	0.016	0.222	0.179	-0.055
-0.130	0.864	0.534	0.011	0.830	0.557	0.081	0.033	-0.146	-0.054	-0.003	0.002	0.000	0.205	0.206	-0.057
-0.110	0.856	0.550	0.015	0.828	0.561	0.207	0.097	-0.182	-0.038	-0.008	0.014	0.020	0.196	0.189	-0.052
-0.107	0.810	0.644	0.018	0.824	0.566	0.311	0.202	-0.081	-0.038	-0.051	0.104	0.023	0.149	0.093	-0.046
-0.103	0.748	0.625	0.018	0.821	0.571	0.292	0.007	-0.009	-0.034	-0.110	0.079	0.027	0.086	0.112	-0.052
-0.049	0.790	0.640	0.021	0.819	0.574	0.163	0.250	0.009	0.018	-0.065	0.092	0.081	0.127	0.096	-0.058
-0.130	0.767	0.597	0.024	0.817	0.576	0.154	0.324	0.019	-0.066	-0.087	0.047	0.000	0.103	0.138	-0.073
-0.122	0.825	0.593	0.028	0.814	0.580	0.221	0.304	-0.058	-0.062	-0.026	0.040	0.007	0.160	0.141	-0.071
-0.203	0.798	0.581	0.032	0.811	0.584	0.262	0.335	-0.067	-0.148	-0.050	0.024	0.074	0.132	0.152	-0.087
-0.087	0.825	0.613	0.033	0.805	0.592	0.538	0.097	-0.039	-0.034	-0.017	0.047	0.041	0.158	0.120	-0.083
-0.160	0.825	0.569	0.034	0.797	0.603	0.658	0.059	-0.033	-0.108	-0.009	-0.007	0.032	0.156	0.162	-0.092
-0.099	0.840	0.621	0.036	0.789	0.614	0.684	0.196	0.032	-0.048	0.014	0.034	0.030	0.171	0.111	-0.075
-0.160	0.817	0.640	0.034	0.780	0.625	0.706	0.050	0.104	-0.109	-0.000	0.043	0.032	0.146	0.090	-0.079
-0.076	0.767	0.707	0.036	0.774	0.632	0.467	0.466	0.199	-0.026	-0.045	0.103	0.052	0.095	0.022	-0.074
-0.095	0.783	0.699	0.035	0.770	0.638	0.393	0.233	0.242	-0.045	-0.024	0.090	0.033	0.109	0.029	-0.084
-0.091	0.779	0.715	0.034	0.762	0.646	0.569	0.163	0.177	-0.040	-0.021	0.097	0.037	0.104	0.012	-0.085
-0.145	0.717	0.688	0.036	0.754	0.655	0.610	0.340	0.116	-0.096	-0.075	0.060	0.016	0.041	0.040	-0.096
-0.141	0.775	0.735	0.037	0.744	0.667	0.788	0.228	0.123	-0.093	-0.007	0.096	0.013	0.098	0.007	-0.101
-0.153	0.752	0.711	0.034	0.732	0.680	0.876	0.062	0.188	-0.102	-0.018	0.060	0.025	0.073	0.016	-0.105
-0.149	0.759	0.684	0.034	0.723	0.690	0.692	0.269	0.221	-0.098	-0.002	0.022	0.022	0.080	0.043	-0.092
-0.137	0.817	0.699	0.033	0.714	0.700	0.692	0.185	0.207	-0.085	0.066	0.029	0.010	0.137	0.026	-0.091
-0.091	0.767	0.692	0.038	0.707	0.706	0.485	0.504	0.140	-0.044	0.022	0.015	0.036	0.085	0.034	-0.091
-0.164	0.779	0.684	0.042	0.700	0.713	0.506	0.469	0.159	-0.121	0.040	0.001	0.038	0.096	0.041	-0.106
-0.168	0.748	0.668	0.047	0.694	0.719	0.491	0.480	0.104	-0.129	0.016	-0.021	0.042	0.063	0.057	-0.094
-0.233	0.736	0.680	0.045	0.686	0.727	0.568	0.107	0.142	-0.193	0.012	-0.017	0.107	0.050	0.044	-0.100
-0.091	0.694	0.648	0.049	0.673	0.738	0.885	0.443	0.199	-0.054	-0.018	-0.059	0.034	0.006	0.075	-0.084
-0.153	0.698	0.621	0.050	0.657	0.752	1.100	0.321	0.218	-0.117	0.002	-0.101	0.026	0.009	0.102	-0.075
-0.118	0.701	0.605	0.050	0.643	0.764	0.988	0.295	0.299	-0.082	0.020	-0.129	0.008	0.011	0.118	-0.077
-0.133	0.670	0.676	0.053	0.631	0.774	0.803	0.349	0.162	-0.100	0.001	-0.067	0.007	0.021	0.047	-0.109
-0.249	0.670	0.715	0.049	0.622	0.781	0.565	-0.139	0.070	-0.211	0.009	-0.034	0.123	0.023	0.008	-0.101
-0.218	0.651	0.845	0.043	0.615	0.787	0.475	-0.315	0.030	-0.174	-0.003	0.090	0.092	0.044	0.123	-0.088
-0.072	0.643	0.774	0.044	0.608	0.793	0.441	0.103	0.027	-0.028	-0.004	0.014	0.054	0.053	0.052	-0.056
-0.057	0.678	0.644	0.042	0.601	0.798	0.443	0.007	0.100	-0.011	0.038	-0.121	0.070	0.020	0.076	-0.009
-0.007	0.728	0.605	0.042	0.597	0.801	0.327	0.051	0.126	0.039	0.092	-0.164	0.120	0.028	0.115	0.058
-0.057	0.794	0.605	0.033	0.594	0.804	0.252	-0.445	0.066	-0.002	0.161	-0.166	0.069	0.092	0.114	0.114
0.051	0.786	0.640	0.029	0.592	0.806	0.153	-0.289	-0.017	0.110	0.155	-0.132	0.176	0.084	0.078	0.155
0.167	0.759	0.636	0.031	0.591	0.806	0.099	0.013	-0.096	0.224	0.129	-0.137	0.292	0.056	0.081	0.208
0.113	0.752	0.569	0.022	0.590	0.807	0.062	-0.567	-0.008	0.179	0.122	-0.204	0.237	0.047	0.146	0.274
0.270	0.725	0.644	0.017	0.590	0.807	0.060	-0.444	-0.084	0.342	0.095	-0.130	0.395	0.018	0.070	0.329
0.263	0.674	0.573	0.011	0.590	0.807	-0.009	-0.454	-0.118	0.339	0.044	-0.200	0.387	0.034	0.140	0.362
0.317	0.636	0.601	0.009	0.589	0.808	0.093	-0.279	-0.129	0.395	0.007	-0.173	0.439	0.074	0.112	0.383
0.317	0.605	0.609	0.009	0.588	0.809	0.074	-0.201	-0.176	0.396	-0.023	-0.166	0.439	0.107	0.103	0.340
0.220	0.589	0.585	0.012	0.588	0.809	0.059	0.063	-0.144	0.296	-0.038	-0.190	0.341	0.124	0.125	0.293
0.040	0.643	0.668	0.011	0.586	0.810	0.094	-0.230	-0.155	0.117	0.017	-0.108	0.160	0.072	0.042	0.243
0.040	0.643	0.668	0.015	0.581	0.814	0.377	0.049	-0.323	0.113	0.023	-0.113	0.159	0.073	0.041	0.190
0.074	0.732	0.676	0.016	0.573	0.819	0.473	-0.108	-0.197	0.147	0.119	-0.110	0.192	0.015	0.032	0.152
0.059	0.790	0.688	0.012	0.568	0.823	0.358	-0.332	-0.146	0.135	0.183	-0.102	0.176	0.071	0.019	0.146
0.097	0.632	0.845	0.011	0.563	0.827	0.325	-0.215	-0.194	0.175	0.029	0.052	0.214	0.089	0.139	0.116
0.090	0.694	0.908	0.015	0.558	0.829	0.266	0.058	-0.249	0.163	0.096	0.112	0.205	0.028	0.203	0.081
-0.076	0.647	0.802	0.017	0.558	0.830	0.036	0.027	-0.121	-0.004	0.049	0.005	0.039	0.076	0.098	0.047
-0.072	0.698	0.814	0.016	0.561	0.828	-0.137	-0.106	-0.103	0.001	0.097	0.018	0.042	0.027	0.111	0.009
-0.087	0.643	0.806	0.012	0.559	0.829	0.117	-0.357	-0.205	-0.011	0.045	0.009	0.026	0.083	0.105	-0.028
-0.083	0.612	0.912	0.012	0.557	0.830	0.102	-0.090	-0.167	-0.007	0.015	0.114	0.028	0.115	0.212	-0.041
-0.157	0.609	0.786	0.013	0.560	0.828	-0.184	0.049	-0.106	-0.082	0.008	-0.010	0.045	0.120	0.087	-0.059
-0.157	0.655	0.770	0.017	0.565	0.825	-0.273	0.123	-0.134	-0.085	0.050	-0.023	0.047	0.075	0.072	-0.070
-0.153	0.632	0.857	0.017	0.564	0.825	0.032	-0.094	-0.194	-0.080	0.027	0.064	0.043	0.100	0.160	-0.091
-0.130	0.582	0.849	0.014	0.564	0.825	0.007	-0.251	-0.138	-0.054	-0.023	0.055	0.022	0.151	0.153	-0.100
-0.210	0.589	0.869	0.014	0.568	0.823	-0.246	0.053	-0.042	-0.134	-0.020	0.077	0.103	0.145	0.175	-0.094
-0.207	0.651	0.798	0.010	0.571	0.821	-0.168	-0.321	-0.155	-0.126	0.039	0.008	0.099	0.085	0.106	-0.092
-0.122	0.632	0.794	0.008	0.572	0.820	-0.039	-0.177	-0.120	-0.038	0.019	0.004	0.015	0.106	0.103	-0.081
-0.164	0.574	0.841	0.004	0.573	0.820	-0.057	-0.281	-0.045	-0.075	-0.040	0.052	0.059	0.166	0.152	-0.070
-0.087	0.555	0.845	-0.001	0.578	0.816	-0.331	-0.251	-0.022	0.007	-0.064	0.059	0.018	0.186	0.157	-0.054
-0.168	0.566	0.845	0.005	0.583	0.812	-0.294	0.273	-0.132	-0.079	-0.057	0.062	0.064	0.176	0.158	-0.067
-0.130	0.690	0.798	0.000	0.586	0.811	-0.149	-0.311	-0.076	-0.035	0.064	0.016	0.026	0.054	0.112	-0.049
-0.214	0.628	0.743	0.006	0.589	0.808	-0.199	0.289	-0.178	-0.125	-0.002	-0.037	0.111	0.117	0.059	-0.069
-0.072	0.647	0.825	0.005	0.596	0.803	-0.418	-0.210	-0.141	0.019	0.011	0.050	0.030	0.099	0.143	-0.054
-0.207	0.589	0.794	0.002	0.602	0.799	-0.375	-0.262	-0.149	-0.112	-0.053	0.023	0.105	0.159	0.113	-0.047
-0.126	0.620	0.743	0.001	0.604	0.797	-0.131	-0.124	-0.149	-0.030	-0.025	-0.027	0.025	0.129	0.063	-0.035
-0.103	0.717	0.762	-0.003	0.606	0.796	-0.084	-0.279	-0.102	-0.003	0.070	-0.006	0.003	0.034	0.084	-0.045
-0.137	0.728	0.782	0.005	0.613	0.790	-0.464	0.401	-0.094	-0.045	0.074	0.020	0.039	0.024	0.104	-0.052
-0.107	0.690	0.853	0.007	0.620	0.785	-0.427	0.088	-0.095	-0.016	0.029	0.096	0.009	0.063	0.176	-0.054
-0.226	0.647	0.825	0.003	0.623	0.783	-0.176	-0.344	-0.197	-0.131	-0.017	0.071	0.129	0.107	0.150	-0.078
-0.114	0.709	0.782	0.004	0.625	0.781	-0.128	-0.071	-0.219	-0.021	0.043	0.029	0.019	0.046	0.108	-0.076
-0.237	0.736	0.719	0.003	0.632	0.775	-0.432	-0.171	-0.134	-0.142	0.063	-0.028	0.142	0.020	0.047	-0.092
-0.091	0.713	0.857	0.009	0.640	0.768	-0.554	0.336	-0.126	-0.002	0.031	0.116	0.003	0.044	0.186	-0.076
-0.207	0.725	0.782	0.011	0.647	0.763	-0.420	-0.021	-0.181	-0.119	0.036	0.047	0.114	0.033	0.113	-0.091
-0.122	0.686	0.822	0.014	0.651	0.759	-0.287	0.034	-0.229	-0.038	-0.007	0.090	0.030	0.072	0.154	-0.073
-0.180	0.732	0.778	0.013	0.656	0.754	-0.348	-0.123	-0.127	-0.094	0.034	0.051	0.088	0.027	0.112	-0.096
-0.114	0.763	0.707	0.020	0.663	0.748	-0.439	0.369	-0.144	-0.036	0.058	-0.014	0.024	0.002	0.043	-0.086
-0.222	0.794	0.802	0.016	0.670	0.742	-0.439	-0.319	-0.149	-0.140	0.082	0.087	0.132	0.033	0.139	-0.085
-0.103	0.728	0.857	0.021	0.676	0.736	-0.443	0.191	-0.178	-0.025	0.010	0.148	0.014	0.033	0.195	-0.076
-0.122	0.725	0.762	0.021	0.679	0.734	-0.179	-0.106	-0.135	-0.044	0.003	0.055	0.034	0.038	0.102	-0.085
-0.133	0.667	0.739	0.020	0.681	0.732	-0.190	-0.180	-0.127	-0.054	-0.057	0.034	0.046	0.096	0.079	-0.059
-0.118	0.732	0.810	0.019	0.688	0.726	-0.449	-0.045	-0.025	-0.038	0.002	0.111	0.032	0.031	0.152	-0.053
-0.103	0.771	0.699	0.022	0.695	0.718	-0.497	0.124	-0.123	-0.026	0.033	0.008	0.017	0.006	0.043	-0.048
-0.118	0.771	0.703	0.027	0.701	0.713	-0.387	0.143	-0.223	-0.046	0.028	0.017	0.034	0.006	0.047	-0.037
-0.083	0.763	0.743	0.031	0.705	0.709	-0.289	0.072	-0.225	-0.015	0.016	0.061	0.001	0.002	0.087	-0.043
-0.072	0.717	0.680	0.030	0.709	0.704	-0.318	-0.159	-0.154	-0.003	-0.035	0.002	0.011	0.048	0.024	-0.052
-0.141	0.759	0.770	0.034	0.714	0.699	-0.357	0.109	-0.218	-0.076	0.003	0.098	0.059	0.005	0.116	-0.057
-0.076	0.674	0.825	0.042	0.723	0.690	-0.636	0.365	-0.175	-0.018	-0.090	0.162	0.005	0.091	0.172	-0.061
-0.103	0.732	0.743	0.047	0.731	0.681	-0.597	0.288	-0.129	-0.050	-0.040	0.088	0.022	0.034	0.090	-0.073
-0.103	0.759	0.668	0.047	0.735	0.677	-0.322	-0.134	-0.137	-0.050	-0.018	0.018	0.022	0.007	0.016	-0.076
-0.122	0.848	0.644	0.049	0.736	0.675	-0.075	0.019	-0.210	-0.071	0.070	-0.005	0.042	0.081	0.007	-0.072
-0.160	0.813	0.695	0.050	0.739	0.672	-0.233	0.022	-0.049	-0.110	0.032	0.050	0.081	0.046	0.044	-0.080
-0.049	0.748	0.778	0.056	0.743	0.667	-0.316	0.447	-0.014	-0.004	-0.038	0.138	0.030	0.019	0.127	-0.085
-0.133	0.713	0.715	0.062	0.748	0.661	-0.380	0.471	-0.036	-0.095	-0.077	0.081	0.055	0.054	0.064	-0.090
-0.080	0.732	0.743	0.065	0.753	0.654	-0.409	0.302	0.017	-0.044	-0.063	0.115	0.002	0.035	0.092	-0.084
-0.087	0.674	0.743	0.065	0.755	0.652	-0.175	-0.032	-0.052	-0.052	-0.123	0.117	0.010	0.094	0.093	-0.074
-0.087	0.674	0.743	0.065	0.756	0.651	-0.087	-0.079	-0.098	-0.052	-0.124	0.118	0.011	0.094	0.093	-0.077
-0.007	0.767	0.699	0.071	0.755	0.652	0.085	0.405	-0.040	0.024	-0.030	0.074	0.070	0.002	0.050	-0.077
-0.187	0.790	0.593	0.067	0.753	0.654	0.137	-0.164	0.047	-0.153	-0.005	-0.035	0.111	0.022	0.056	-0.068
-0.091	0.817	0.695	0.068	0.755	0.652	-0.135	0.242	0.100	-0.058	0.020	0.070	0.015	0.049	0.046	-0.075
-0.064	0.759	0.660	0.072	0.756	0.650	-0.081	0.332	0.024	-0.034	-0.039	0.037	0.012	0.009	0.011	-0.094
-0.126	0.744	0.727	0.070	0.756	0.651	0.041	-0.008	0.052	-0.094	-0.054	0.103	0.050	0.025	0.078	-0.079
-0.091	0.732	0.751	0.071	0.753	0.654	0.179	0.109	0.029	-0.060	-0.063	0.124	0.015	0.037	0.103	-0.094
-0.049	0.740	0.747	0.072	0.749	0.658	0.299	0.116	0.023	-0.019	-0.052	0.115	0.027	0.030	0.100	-0.098
-0.168	0.721	0.711	0.070	0.745	0.663	0.321	-0.016	0.067	-0.136	-0.067	0.075	0.092	0.049	0.065	-0.086
-0.107	0.736	0.636	0.068	0.742	0.666	0.222	0.053	0.128	-0.072	-0.049	-0.003	0.031	0.033	0.010	-0.080
-0.103	0.744	0.632	0.069	0.739	0.670	0.272	0.247	0.114	-0.069	-0.037	-0.010	0.027	0.025	0.014	-0.074
-0.114	0.755	0.628	0.067	0.735	0.675	0.319	0.092	0.195	-0.079	-0.022	-0.019	0.038	0.013	0.019	-0.060
-0.087	0.752	0.597	0.068	0.730	0.680	0.411	0.344	0.249	-0.052	-0.021	-0.056	0.012	0.016	0.051	-0.041
-0.157	0.728	0.558	0.069	0.722	0.688	0.626	0.450	0.310	-0.122	-0.036	-0.103	0.082	0.039	0.090	-0.031
-0.053	0.686	0.522	0.070	0.714	0.696	0.605	0.467	0.301	-0.020	-0.071	-0.146	0.021	0.082	0.125	-0.046
-0.110	0.717	0.491	0.073	0.706	0.705	0.661	0.411	0.216	-0.080	-0.032	-0.186	0.038	0.051	0.155	-0.085
-0.214	0.790	0.597	0.075	0.700	0.711	0.478	0.317	0.083	-0.187	0.048	-0.085	0.142	0.022	0.048	-0.099
-0.268	0.740	0.711	0.066	0.693	0.718	0.521	-0.430	0.141	-0.232	0.005	0.021	0.197	0.028	0.067	-0.085
-0.187	0.713	0.739	0.061	0.687	0.725	0.422	-0.248	0.065	-0.146	-0.016	0.043	0.117	0.056	0.096	-0.059
0.043	0.755	0.636	0.059	0.683	0.728	0.254	-0.056	0.084	0.087	0.030	-0.062	0.111	0.014	0.005	-0.002
-0.003	0.767	0.467	0.057	0.682	0.729	0.148	-0.015	0.069	0.041	0.043	-0.233	0.063	0.002	0.173	0.070
0.036	0.771	0.510	0.049	0.683	0.728	-0.077	-0.517	0.059	0.088	0.045	-0.189	0.099	0.003	0.129	0.140
0.043	0.740	0.565	0.045	0.683	0.729	0.021	-0.306	-0.052	0.099	0.014	-0.134	0.104	0.027	0.073	0.179
0.097	0.763	0.526	0.040	0.686	0.727	-0.125	-0.373	-0.037	0.158	0.036	-0.171	0.156	0.004	0.111	0.227
0.205	0.840	0.554	0.037	0.688	0.725	-0.114	-0.383	-0.095	0.269	0.111	-0.142	0.262	0.075	0.083	0.281
0.259	0.848	0.530	0.030	0.690	0.723	-0.120	-0.635	-0.127	0.329	0.116	-0.164	0.314	0.083	0.106	0.334
0.290	0.752	0.439	0.030	0.692	0.721	-0.132	-0.214	-0.143	0.360	0.017	-0.252	0.343	0.014	0.196	0.348
0.297	0.713	0.514	0.030	0.694	0.720	-0.083	-0.186	-0.129	0.368	-0.023	-0.176	0.350	0.053	0.121	0.358
0.155	0.682	0.494	0.028	0.694	0.719	-0.009	-0.195	-0.058	0.227	-0.054	-0.196	0.206	0.085	0.140	0.330
0.259	0.663	0.565	0.032	0.694	0.719	-0.013	0.096	-0.113	0.327	-0.074	-0.124	0.309	0.106	0.070	0.282
0.170	0.674	0.672	0.038	0.692	0.721	0.144	0.306	-0.097	0.232	-0.060	-0.020	0.220	0.095	0.036	0.233
0.117	0.690	0.684	0.033	0.684	0.729	0.588	-0.406	-0.041	0.184	-0.036	-0.016	0.164	0.080	0.047	0.208
0.070	0.771	0.636	0.031	0.676	0.737	0.566	-0.140	-0.016	0.139	0.053	-0.071	0.117	0.000	0.001	0.159
0.040	0.879	0.558	0.030	0.675	0.737	0.057	0.024	0.064	0.109	0.161	-0.151	0.086	0.108	0.078	0.135
-0.014	0.960	0.581	0.027	0.678	0.734	-0.130	-0.136	0.065	0.059	0.240	-0.125	0.033	0.189	0.055	0.112
0.043	0.864	0.719	0.027	0.680	0.733	-0.125	-0.055	-0.019	0.118	0.141	0.015	0.091	0.092	0.083	0.090
0.001	0.860	0.747	0.026	0.680	0.733	0.015	-0.190	-0.107	0.077	0.137	0.042	0.050	0.089	0.110	0.055
0.001	0.725	0.794	0.025	0.679	0.733	0.058	-0.078	-0.016	0.079	0.003	0.089	0.051	0.046	0.157	0.031
-0.087	0.690	0.766	0.022	0.680	0.733	-0.062	-0.122	0.029	-0.006	-0.033	0.061	0.036	0.081	0.129	-0.003
-0.126	0.740	0.628	0.025	0.687	0.726	-0.461	0.291	0.082	-0.047	0.010	-0.070	0.073	0.031	0.010	-0.040
-0.172	0.767	0.644	0.028	0.691	0.722	-0.280	0.173	-0.094	-0.096	0.033	-0.051	0.117	0.004	0.006	-0.054
-0.214	0.725	0.711	0.022	0.695	0.718	-0.252	-0.252	0.093	-0.132	-0.013	0.019	0.157	0.046	0.072	-0.069
-0.091	0.748	0.735	0.024	0.702	0.712	-0.447	0.152	0.041	-0.010	0.004	0.049	0.032	0.024	0.095	-0.080
-0.210	0.806	0.640	0.023	0.705	0.709	-0.185	-0.146	-0.128	-0.128	0.059	-0.043	0.148	0.034	0.000	-0.093
-0.145	0.810	0.731	0.022	0.710	0.704	-0.369	-0.049	-0.078	-0.062	0.057	0.053	0.081	0.037	0.090	-0.074
-0.214	0.752	0.727	0.017	0.717	0.697	-0.524	-0.416	-0.041	-0.124	-0.008	0.056	0.149	0.022	0.086	-0.072
-0.126	0.744	0.676	0.014	0.725	0.689	-0.544	-0.259	-0.113	-0.033	-0.023	0.013	0.060	0.030	0.034	-0.062
-0.114	0.817	0.656	0.010	0.729	0.684	-0.306	-0.400	-0.122	-0.017	0.046	-0.002	0.047	0.043	0.014	-0.070
-0.133	0.829	0.699	0.013	0.737	0.676	-0.572	0.140	-0.091	-0.039	0.050	0.049	0.065	0.055	0.057	-0.048
-0.187	0.752	0.735	0.012	0.743	0.669	-0.463	-0.211	-0.172	-0.092	-0.033	0.092	0.118	0.023	0.094	-0.060
-0.087	0.771	0.695	0.020	0.749	0.662	-0.459	0.321	-0.259	0.001	-0.020	0.059	0.016	0.004	0.056	-0.075
-0.191	0.790	0.648	0.014	0.756	0.655	-0.519	-0.389	0.006	-0.097	-0.008	0.020	0.120	0.015	0.009	-0.074
-0.203	0.790	0.589	0.017	0.765	0.643	-0.730	0.181	-0.058	-0.111	-0.017	-0.028	0.131	0.014	0.049	-0.060
-0.110	0.767	0.695	0.017	0.771	0.636	-0.459	-0.222	-0.214	-0.019	-0.046	0.085	0.038	0.010	0.058	-0.061
-0.110	0.767	0.695	0.017	0.775	0.632	-0.325	-0.266	-0.259	-0.019	-0.050	0.090	0.038	0.011	0.059	-0.058
-0.137	0.887	0.538	0.017	0.783	0.622	-0.608	-0.103	-0.136	-0.046	0.062	-0.058	0.065	0.108	0.098	-0.060
-0.137	0.860	0.684	0.019	0.793	0.609	-0.793	0.055	-0.096	-0.048	0.025	0.101	0.065	0.080	0.049	-0.048
-0.157	0.767	0.703	0.021	0.799	0.600	-0.586	-0.115	-0.265	-0.069	-0.074	0.129	0.084	0.014	0.069	-0.069
-0.033	0.775	0.648	0.027	0.803	0.595	-0.345	0.013	-0.340	0.049	-0.070	0.080	0.039	0.007	0.015	-0.074
-0.253	0.833	0.558	0.026	0.810	0.586	-0.541	-0.169	-0.157	-0.170	-0.019	-0.002	0.180	0.050	0.074	-0.087
-0.122	0.949	0.569	0.029	0.817	0.575	-0.649	0.110	-0.143	-0.043	0.089	0.020	0.050	0.165	0.061	-0.072
-0.241	0.991	0.510	0.032	0.825	0.564	-0.689	-0.054	-0.218	-0.164	0.124	-0.027	0.169	0.206	0.120	-0.100
-0.095	0.902	0.577	0.034	0.832	0.554	-0.569	-0.076	-0.196	-0.020	0.029	0.049	0.023	0.116	0.051	-0.064
-0.187	0.813	0.581	0.033	0.837	0.547	-0.472	-0.304	-0.193	-0.111	-0.065	0.061	0.115	0.025	0.047	-0.066
-0.018	0.806	0.585	0.039	0.842	0.538	-0.510	0.270	-0.180	0.052	-0.078	0.073	0.054	0.016	0.042	-0.063
-0.110	0.898	0.534	0.046	0.849	0.527	-0.657	0.432	-0.186	-0.047	0.008	0.034	0.038	0.108	0.092	-0.055
-0.207	0.949	0.479	0.044	0.854	0.518	-0.501	-0.348	-0.127	-0.141	0.053	-0.013	0.135	0.157	0.147	-0.053
-0.049	0.949	0.518	0.046	0.858	0.512	-0.354	-0.036	-0.202	0.014	0.049	0.033	0.023	0.155	0.106	-0.073
-0.149	0.918	0.558	0.050	0.861	0.506	-0.358	-0.031	-0.245	-0.089	0.015	0.078	0.078	0.123	0.065	-0.065
-0.107	0.906	0.577	0.052	0.867	0.496	-0.569	0.067	-0.119	-0.049	-0.002	0.108	0.035	0.110	0.045	-0.047
-0.018	0.856	0.597	0.056	0.872	0.486	-0.587	0.117	-0.156	0.036	-0.058	0.137	0.053	0.059	0.024	-0.053
-0.072	0.949	0.506	0.056	0.876	0.479	-0.442	-0.129	-0.139	-0.019	0.031	0.054	0.001	0.151	0.114	-0.046
-0.057	0.968	0.502	0.060	0.879	0.472	-0.347	0.083	-0.199	-0.007	0.047	0.057	0.015	0.170	0.116	-0.032
-0.122	0.887	0.451	0.063	0.883	0.465	-0.383	0.200	-0.099	-0.075	-0.037	0.012	0.052	0.087	0.166	-0.042
-0.022	0.902	0.514	0.069	0.886	0.458	-0.412	0.397	-0.126	0.019	-0.025	0.083	0.048	0.102	0.102	-0.048
-0.064	0.891	0.542	0.075	0.890	0.449	-0.477	0.406	-0.180	-0.030	-0.041	0.120	0.006	0.090	0.073	-0.056
-0.091	0.844	0.451	0.077	0.893	0.443	-0.360	0.007	-0.141	-0.059	-0.090	0.035	0.022	0.043	0.162	-0.039
-0.095	0.910	0.420	0.081	0.895	0.439	-0.174	0.103	-0.201	-0.066	-0.026	0.007	0.026	0.108	0.193	-0.056
-0.007	0.925	0.435	0.083	0.896	0.436	-0.158	0.007	-0.105	0.021	-0.012	0.026	0.062	0.122	0.175	-0.052
-0.114	0.937	0.439	0.085	0.899	0.431	-0.315	0.106	-0.069	-0.089	-0.003	0.035	0.046	0.133	0.170	-0.053
-0.037	0.953	0.491	0.090	0.901	0.424	-0.327	0.480	-0.095	-0.017	0.010	0.093	0.031	0.148	0.117	-0.054
-0.076	0.813	0.447	0.091	0.902	0.422	-0.114	-0.045	-0.123	-0.057	-0.129	0.052	0.009	0.009	0.159	-0.064
-0.076	0.813	0.447	0.095	0.902	0.422	-0.017	0.263	-0.088	-0.060	-0.129	0.053	0.009	0.008	0.158	-0.067
-0.033	0.922	0.451	0.100	0.901	0.423	0.109	0.384	-0.144	-0.023	-0.020	0.055	0.034	0.116	0.153	-0.064
-0.126	0.941	0.408	0.099	0.900	0.424	0.058	-0.091	0.007	-0.113	0.000	0.011	0.059	0.134	0.195	-0.069
-0.033	0.898	0.424	0.102	0.901	0.423	-0.017	0.485	0.028	-0.024	-0.043	0.028	0.033	0.091	0.177	-0.058
-0.083	0.925	0.471	0.103	0.901	0.422	-0.031	0.354	0.084	-0.075	-0.016	0.077	0.017	0.118	0.129	-0.081
0.028	0.887	0.542	0.107	0.899	0.426	0.237	0.324	-0.099	0.032	-0.053	0.144	0.095	0.078	0.058	-0.061
-0.137	0.810	0.494	0.105	0.895	0.433	0.390	-0.190	-0.035	-0.131	-0.126	0.089	0.071	0.001	0.104	-0.062
0.017	0.806	0.506	0.105	0.891	0.441	0.444	0.099	0.025	0.023	-0.126	0.093	0.083	0.004	0.092	-0.053
-0.026	0.860	0.467	0.108	0.888	0.448	0.421	0.373	0.030	-0.022	-0.069	0.047	0.040	0.050	0.130	-0.072
-0.057	0.902	0.431	0.109	0.885	0.452	0.267	0.367	0.096	-0.053	-0.024	0.008	0.010	0.092	0.165	-0.073
-0.103	0.941	0.483	0.110	0.884	0.455	0.247	0.435	0.138	-0.100	0.016	0.056	0.037	0.131	0.113	-0.083
-0.153	0.887	0.483	0.109	0.880	0.461	0.369	0.218	0.106	-0.150	-0.035	0.050	0.087	0.076	0.112	-0.086
-0.072	0.925	0.443	0.109	0.876	0.470	0.519	0.192	0.108	-0.068	0.008	0.002	0.006	0.115	0.151	-0.079
-0.037	0.910	0.510	0.106	0.870	0.482	0.688	0.063	0.151	-0.031	-0.001	0.058	0.028	0.099	0.084	-0.060
-0.003	0.887	0.526	0.104	0.863	0.494	0.691	0.091	0.130	0.005	-0.018	0.062	0.062	0.075	0.067	-0.033
0.017	0.833	0.585	0.103	0.858	0.503	0.536	0.230	0.175	0.025	-0.067	0.112	0.081	0.021	0.007	-0.043
-0.003	0.860	0.561	0.104	0.853	0.511	0.516	0.425	0.203	0.005	-0.035	0.081	0.062	0.047	0.030	-0.039
-0.126	0.817	0.510	0.102	0.847	0.521	0.623	0.092	0.125	-0.117	-0.072	0.019	0.061	0.004	0.081	-0.052
-0.053	0.895	0.463	0.101	0.840	0.533	0.713	0.113	0.100	-0.043	0.012	-0.040	0.012	0.080	0.128	-0.054
-0.091	0.883	0.546	0.100	0.831	0.547	0.879	0.239	0.154	-0.081	0.010	0.029	0.026	0.068	0.044	-0.073
-0.045	0.883	0.518	0.098	0.821	0.562	0.934	0.049	0.169	-0.033	0.020	-0.014	0.020	0.068	0.072	-0.063
-0.145	0.879	0.522	0.099	0.811	0.576	0.913	0.426	0.165	-0.134	0.026	-0.024	0.080	0.065	0.068	-0.070
-0.107	0.856	0.494	0.096	0.801	0.591	0.937	0.152	0.257	-0.093	0.013	-0.066	0.042	0.042	0.096	-0.071
-0.103	0.864	0.530	0.090	0.791	0.605	0.917	0.077	0.416	-0.083	0.030	-0.045	0.038	0.050	0.060	-0.065
-0.149	0.837	0.502	0.088	0.781	0.619	0.929	0.377	0.345	-0.128	0.014	-0.086	0.084	0.023	0.087	-0.040
-0.064	0.813	0.467	0.088	0.769	0.633	0.985	0.540	0.412	-0.044	0.002	-0.135	0.001	0.001	0.122	-0.046
-0.064	0.813	0.467	0.089	0.758	0.646	0.988	0.530	0.374	-0.044	0.013	-0.149	0.001	0.001	0.122	-0.057
-0.145	0.725	0.577	0.086	0.747	0.659	0.864	0.217	0.321	-0.122	-0.065	-0.052	0.080	0.090	0.012	-0.066
-0.145	0.732	0.652	0.083	0.737	0.670	0.769	0.090	0.232	-0.119	-0.048	0.012	0.080	0.082	0.064	-0.056
-0.164	0.701	0.703	0.076	0.727	0.682	0.789	-0.360	0.141	-0.131	-0.068	0.051	0.099	0.113	0.116	-0.035
0.024	0.748	0.652	0.073	0.718	0.692	0.652	-0.049	0.134	0.061	-0.013	-0.010	0.089	0.067	0.064	0.007
0.047	0.790	0.569	0.072	0.709	0.702	0.737	0.093	0.170	0.085	0.039	-0.103	0.112	0.024	0.019	0.063
0.020	0.786	0.518	0.066	0.701	0.710	0.557	-0.210	0.177	0.065	0.042	-0.163	0.086	0.028	0.072	0.121
0.070	0.798	0.510	0.063	0.697	0.715	0.368	-0.210	0.044	0.119	0.058	-0.176	0.136	0.016	0.081	0.151
0.055	0.802	0.538	0.058	0.693	0.718	0.254	-0.408	-0.061	0.109	0.066	-0.152	0.120	0.012	0.053	0.174
0.101	0.817	0.498	0.055	0.692	0.720	0.159	-0.303	-0.111	0.158	0.083	-0.194	0.165	0.004	0.092	0.239
0.101	0.852	0.487	0.046	0.692	0.720	0.005	-0.745	-0.086	0.168	0.117	-0.206	0.164	0.039	0.103	0.291
0.328	0.840	0.471	0.044	0.692	0.721	0.065	-0.346	-0.151	0.398	0.106	-0.223	0.391	0.027	0.119	0.353
0.297	0.728	0.439	0.038	0.692	0.721	0.010	-0.593	-0.136	0.373	-0.007	-0.254	0.359	0.085	0.151	0.404
0.343	0.659	0.491	0.034	0.691	0.722	0.037	-0.438	-0.085	0.424	-0.076	-0.204	0.405	0.154	0.101	0.433
0.367	0.643	0.534	0.034	0.690	0.723	0.127	-0.137	-0.113	0.447	-0.089	-0.162	0.426	0.170	0.057	0.409
0.251	0.651	0.522	0.028	0.692	0.722	-0.116	-0.450	0.041	0.338	-0.083	-0.172	0.310	0.162	0.070	0.374
0.213	0.566	0.550	0.031	0.691	0.722	0.042	0.169	-0.035	0.297	-0.168	-0.145	0.271	0.245	0.042	0.332
0.105	0.647	0.471	0.029	0.687	0.726	0.307	-0.246	-0.048	0.192	-0.082	-0.228	0.163	0.163	0.121	0.288
0.120	0.752	0.546	0.024	0.681	0.732	0.455	-0.327	0.042	0.213	0.028	-0.159	0.179	0.057	0.047	0.255
0.120	0.810	0.565	0.021	0.670	0.742	0.772	-0.215	-0.038	0.215	0.097	-0.149	0.180	0.001	0.027	0.237
0.090	0.925	0.652	0.010	0.660	0.752	0.724	-0.686	0.067	0.195	0.223	-0.072	0.149	0.117	0.060	0.204
0.155	0.918	0.758	0.009	0.655	0.756	0.341	-0.103	-0.004	0.262	0.220	0.031	0.215	0.109	0.166	0.181
-0.022	0.887	0.707	0.008	0.654	0.756	0.069	-0.100	0.006	0.087	0.190	-0.021	0.039	0.078	0.114	0.153
0.078	0.802	0.829	0.012	0.654	0.756	0.018	0.192	-0.079	0.182	0.105	0.101	0.139	0.007	0.236	0.115
0.013	0.767	0.723	0.012	0.652	0.758	0.173	-0.066	-0.094	0.117	0.072	-0.008	0.074	0.042	0.129	0.072
-0.099	0.752	0.711	0.011	0.655	0.756	-0.185	0.070	0.111	0.006	0.054	-0.017	0.038	0.057	0.116	0.038
-0.080	0.736	0.751	0.011	0.657	0.754	-0.151	0.009	-0.009	0.026	0.036	0.025	0.018	0.071	0.155	-0.005
-0.218	0.752	0.656	0.009	0.659	0.752	-0.071	-0.031	0.057	-0.111	0.050	-0.068	0.156	0.055	0.060	-0.051
-0.218	0.752	0.656	0.010	0.662	0.749	-0.221	0.128	0.047	-0.112	0.046	-0.065	0.156	0.053	0.059	-0.061
-0.210	0.678	0.802	0.007	0.664	0.748	-0.110	-0.199	-0.079	-0.101	-0.029	0.082	0.147	0.126	0.206	-0.072
-0.153	0.713	0.735	0.002	0.664	0.748	-0.014	-0.337	0.017	-0.038	0.006	0.015	0.089	0.091	0.139	-0.058
-0.187	0.790	0.644	-0.000	0.669	0.743	-0.332	-0.098	-0.002	-0.070	0.078	-0.070	0.124	0.014	0.048	-0.046
-0.114	0.728	0.735	0.001	0.674	0.739	-0.318	0.111	0.007	0.002	0.011	0.025	0.051	0.075	0.138	-0.030
-0.145	0.701	0.695	-0.002	0.677	0.736	-0.178	-0.241	-0.059	-0.026	-0.019	-0.012	0.081	0.102	0.098	-0.032
-0.157	0.744	0.739	-0.006	0.680	0.733	-0.187	-0.281	-0.089	-0.034	0.021	0.034	0.093	0.059	0.141	-0.023
-0.191	0.725	0.664	-0.007	0.685	0.728	-0.352	-0.117	-0.084	-0.067	-0.004	-0.036	0.128	0.078	0.065	-0.047
-0.091	0.771	0.762	-0.003	0.688	0.725	-0.215	0.198	-0.092	0.029	0.040	0.066	0.028	0.032	0.164	-0.037
-0.253	0.698	0.739	-0.013	0.691	0.723	-0.203	-0.605	0.002	-0.123	-0.037	0.045	0.190	0.105	0.139	-0.046
-0.053	0.783	0.798	-0.009	0.698	0.716	-0.438	0.177	-0.051	0.074	0.042	0.110	0.010	0.020	0.198	-0.047
-0.222	0.825	0.676	-0.008	0.704	0.710	-0.428	0.005	-0.127	-0.096	0.078	-0.006	0.158	0.023	0.076	-0.054
-0.180	0.728	0.692	-0.008	0.708	0.706	-0.281	-0.092	-0.155	-0.054	-0.022	0.014	0.116	0.073	0.091	-0.046
-0.145	0.713	0.692	-0.003	0.714	0.701	-0.392	0.223	-0.156	-0.025	-0.043	0.019	0.082	0.088	0.091	-0.058
-0.253	0.732	0.581	-0.008	0.722	0.692	-0.592	-0.351	-0.039	-0.127	-0.032	-0.082	0.189	0.068	0.020	-0.047
-0.168	0.759	0.625	-0.008	0.726	0.687	-0.293	-0.186	-0.195	-0.042	-0.009	-0.034	0.105	0.041	0.023	-0.039
-0.176	0.844	0.625	-0.009	0.729	0.684	-0.215	-0.214	-0.185	-0.049	0.073	-0.031	0.112	0.044	0.023	-0.048
-0.118	0.852	0.703	-0.005	0.734	0.679	-0.347	0.113	-0.164	0.005	0.075	0.053	0.054	0.052	0.102	-0.032
-0.180	0.786	0.699	0.001	0.742	0.671	-0.547	0.328	-0.152	-0.063	0.002	0.057	0.115	0.014	0.097	-0.033
-0.122	0.759	0.636	0.002	0.747	0.664	-0.421	-0.045	-0.134	-0.006	-0.030	0.000	0.058	0.040	0.033	-0.043
-0.137	0.883	0.672	0.005	0.752	0.660	-0.305	0.050	-0.165	-0.024	0.089	0.041	0.073	0.084	0.069	-0.051
-0.199	0.833	0.625	0.008	0.758	0.652	-0.490	0.118	-0.137	-0.088	0.033	0.001	0.135	0.034	0.022	-0.054
-0.176	0.837	0.609	0.007	0.765	0.644	-0.554	-0.157	-0.134	-0.065	0.029	-0.006	0.110	0.037	0.006	-0.046
-0.195	0.790	0.640	0.008	0.772	0.636	-0.501	-0.116	-0.225	-0.085	-0.023	0.033	0.130	0.009	0.037	-0.049
-0.060	0.810	0.628	0.010	0.777	0.630	-0.386	-0.128	-0.195	0.048	-0.009	0.027	0.005	0.011	0.025	-0.044
-0.153	0.891	0.613	0.015	0.782	0.623	-0.416	0.188	-0.226	-0.049	0.067	0.019	0.088	0.093	0.009	-0.042
-0.153	0.891	0.613	0.016	0.787	0.616	-0.437	-0.022	-0.148	-0.051	0.062	0.026	0.088	0.093	0.008	-0.043
-0.099	0.860	0.715	0.022	0.793	0.608	-0.502	0.283	-0.177	-0.002	0.025	0.136	0.034	0.062	0.110	-0.050
-0.168	0.813	0.660	0.025	0.799	0.601	-0.448	0.052	-0.194	-0.075	-0.027	0.088	0.103	0.016	0.055	-0.052
-0.068	0.887	0.625	0.029	0.802	0.596	-0.293	0.028	-0.205	0.022	0.043	0.058	0.002	0.089	0.020	-0.047
-0.153	0.891	0.565	0.030	0.807	0.590	-0.393	-0.016	-0.136	-0.064	0.042	0.005	0.087	0.094	0.040	-0.043
-0.126	0.945	0.530	0.034	0.815	0.579	-0.644	0.191	-0.130	-0.041	0.089	-0.019	0.060	0.148	0.076	-0.034
-0.087	0.949	0.593	0.041	0.822	0.569	-0.609	0.386	-0.191	-0.009	0.086	0.054	0.021	0.152	0.013	-0.050
-0.091	0.856	0.640	0.045	0.826	0.562	-0.383	0.083	-0.226	-0.017	-0.011	0.108	0.025	0.060	0.034	-0.039
-0.145	0.810	0.569	0.047	0.829	0.557	-0.311	-0.114	-0.177	-0.072	-0.061	0.042	0.079	0.013	0.037	-0.044
-0.072	0.852	0.530	0.049	0.834	0.549	-0.505	0.120	-0.114	-0.002	-0.024	0.012	0.006	0.056	0.076	-0.046
-0.118	0.895	0.534	0.052	0.840	0.540	-0.543	0.178	-0.090	-0.051	0.013	0.025	0.051	0.099	0.073	-0.049
-0.087	0.937	0.550	0.055	0.845	0.533	-0.402	0.054	-0.168	-0.023	0.051	0.048	0.021	0.142	0.058	-0.053
-0.122	0.864	0.534	0.059	0.847	0.529	-0.204	0.117	-0.177	-0.061	-0.024	0.036	0.055	0.069	0.074	-0.047
-0.153	0.790	0.546	0.058	0.849	0.526	-0.215	-0.120	-0.055	-0.091	-0.100	0.051	0.085	0.005	0.062	-0.045
0.001	0.821	0.573	0.060	0.850	0.524	-0.107	0.166	-0.032	0.060	-0.070	0.081	0.068	0.026	0.034	-0.042
-0.087	0.879	0.534	0.065	0.853	0.518	-0.289	0.447	-0.033	-0.033	-0.015	0.047	0.020	0.084	0.074	-0.024
-0.080	0.891	0.479	0.067	0.854	0.516	-0.148	0.141	-0.045	-0.028	-0.005	-0.005	0.012	0.095	0.129	-0.012
-0.030	0.918	0.475	0.067	0.854	0.516	0.062	0.071	-0.010	0.022	0.023	-0.009	0.038	0.122	0.133	-0.018
-0.103	0.875	0.459	0.069	0.853	0.518	0.112	0.206	-0.012	-0.054	-0.018	-0.026	0.034	0.080	0.149	-0.031
-0.033	0.817	0.538	0.070	0.853	0.517	-0.014	0.163	0.023	0.015	-0.076	0.053	0.035	0.021	0.071	-0.042
-0.130	0.813	0.573	0.073	0.854	0.515	-0.136	0.354	0.038	-0.084	-0.081	0.091	0.061	0.017	0.035	-0.053
-0.126	0.817	0.498	0.074	0.854	0.515	0.037	0.176	-0.015	-0.082	-0.077	0.016	0.057	0.021	0.111	-0.054
-0.072	0.864	0.487	0.078	0.852	0.518	0.180	0.271	-0.082	-0.032	-0.029	0.002	0.004	0.068	0.123	-0.068
-0.107	0.879	0.451	0.077	0.849	0.523	0.302	-0.017	-0.010	-0.066	-0.011	-0.038	0.038	0.083	0.158	-0.063
-0.087	0.887	0.569	0.082	0.847	0.526	0.226	0.462	-0.041	-0.052	-0.001	0.077	0.019	0.091	0.040	-0.064
-0.103	0.856	0.546	0.083	0.845	0.528	0.116	0.225	0.031	-0.069	-0.031	0.052	0.034	0.060	0.063	-0.068
-0.099	0.864	0.569	0.086	0.843	0.531	0.206	0.380	0.066	-0.067	-0.021	0.073	0.030	0.067	0.038	-0.069
-0.045	0.794	0.609	0.088	0.840	0.535	0.256	0.222	-0.004	-0.016	-0.088	0.108	0.024	0.004	0.001	-0.068
-0.045	0.794	0.609	0.091	0.837	0.539	0.282	0.279	-0.019	-0.019	-0.085	0.103	0.025	0.004	0.002	-0.067
-0.072	0.786	0.609	0.091	0.831	0.548	0.547	0.000	-0.027	-0.045	-0.087	0.094	0.002	0.011	0.002	-0.052
-0.080	0.810	0.593	0.092	0.825	0.558	0.559	0.182	0.005	-0.054	-0.057	0.069	0.010	0.012	0.014	-0.063
-0.018	0.856	0.573	0.094	0.819	0.566	0.541	0.285	0.034	0.005	-0.005	0.041	0.050	0.058	0.034	-0.055
-0.160	0.833	0.491	0.094	0.813	0.575	0.559	0.104	0.085	-0.136	-0.022	-0.050	0.092	0.035	0.117	-0.053
-0.007	0.871	0.628	0.095	0.808	0.581	0.448	0.359	0.132	0.016	0.021	0.081	0.062	0.074	0.022	-0.051
-0.072	0.840	0.601	0.096	0.801	0.591	0.648	0.275	0.139	-0.050	-0.002	0.044	0.003	0.043	0.005	-0.056
-0.095	0.844	0.569	0.094	0.796	0.598	0.479	0.210	0.235	-0.071	0.006	0.005	0.026	0.046	0.036	-0.056
-0.037	0.860	0.621	0.097	0.790	0.605	0.514	0.529	0.194	-0.016	0.028	0.049	0.031	0.062	0.015	-0.066
-0.126	0.833	0.621	0.096	0.781	0.617	0.753	0.162	0.144	-0.104	0.009	0.038	0.057	0.034	0.016	-0.077
-0.064	0.825	0.656	0.097	0.774	0.625	0.579	0.348	0.162	-0.043	0.008	0.065	0.004	0.026	0.051	-0.077
-0.149	0.817	0.601	0.095	0.764	0.638	0.847	0.090	0.136	-0.126	0.011	-0.003	0.081	0.019	0.004	-0.076
-0.076	0.810	0.688	0.094	0.753	0.652	0.912	0.106	0.126	-0.052	0.014	0.070	0.008	0.011	0.083	-0.064
-0.033	0.755	0.684	0.095	0.741	0.665	0.910	0.202	0.124	-0.010	-0.028	0.053	0.034	0.043	0.079	-0.065
-0.087	0.728	0.613	0.093	0.729	0.678	0.906	0.073	0.126	-0.062	-0.043	-0.031	0.020	0.070	0.008	-0.055
-0.087	0.713	0.680	0.094	0.720	0.688	0.712	0.304	0.198	-0.063	-0.049	0.026	0.020	0.085	0.075	-0.060
-0.095	0.728	0.664	0.095	0.711	0.697	0.696	0.368	0.243	-0.071	-0.025	0.001	0.029	0.070	0.059	-0.073
-0.137	0.717	0.644	0.094	0.702	0.706	0.659	0.240	0.282	-0.112	-0.028	-0.027	0.071	0.081	0.039	-0.085
-0.126	0.717	0.680	0.094	0.692	0.716	0.757	0.370	0.325	-0.101	-0.018	-0.001	0.059	0.081	0.074	-0.079
-0.176	0.783	0.593	0.092	0.680	0.727	0.912	0.256	0.336	-0.149	0.060	-0.100	0.109	0.017	0.013	-0.061
-0.141	0.802	0.514	0.089	0.667	0.740	0.992	0.131	0.349	-0.111	0.092	-0.191	0.075	0.002	0.091	-0.048
-0.068	0.821	0.558	0.086	0.654	0.752	0.932	0.104	0.278	-0.035	0.124	-0.159	0.002	0.020	0.047	-0.045
-0.099	0.755	0.617	0.087	0.644	0.760	0.698	0.303	0.232	-0.067	0.068	-0.108	0.032	0.046	0.013	-0.048
-0.133	0.713	0.703	0.082	0.636	0.768	0.587	-0.193	0.135	-0.096	0.034	-0.029	0.066	0.089	0.100	-0.048
-0.168	0.643	0.751	0.077	0.629	0.774	0.485	-0.190	0.134	-0.125	-0.028	0.012	0.100	0.159	0.148	-0.048
-0.099	0.624	0.723	0.071	0.621	0.780	0.488	-0.184	0.192	-0.050	-0.040	-0.022	0.030	0.178	0.120	-0.029
-0.076	0.701	0.609	0.071	0.615	0.785	0.433	0.121	0.113	-0.027	0.043	-0.142	0.006	0.101	0.006	0.017
-0.053	0.694	0.546	0.067	0.610	0.790	0.400	-0.126	0.118	-0.000	0.041	-0.209	0.018	0.109	0.057	0.070
0.040	0.721	0.585	0.060	0.607	0.792	0.205	-0.392	0.046	0.099	0.071	-0.173	0.112	0.082	0.017	0.122
0.063	0.736	0.664	0.058	0.607	0.793	0.033	-0.279	-0.141	0.125	0.086	-0.094	0.137	0.067	0.062	0.173
0.136	0.775	0.648	0.051	0.608	0.792	-0.078	-0.489	-0.047	0.205	0.123	-0.109	0.212	0.029	0.046	0.236
0.182	0.763	0.644	0.044	0.613	0.789	-0.254	-0.527	-0.142	0.257	0.108	-0.110	0.261	0.041	0.041	0.298
0.278	0.759	0.593	0.038	0.617	0.786	-0.226	-0.544	-0.106	0.360	0.100	-0.159	0.359	0.045	0.011	0.350
0.382	0.670	0.644	0.037	0.621	0.783	-0.261	-0.217	-0.096	0.465	0.007	-0.105	0.465	0.135	0.040	0.387
0.274	0.562	0.530	0.033	0.625	0.780	-0.219	-0.324	-0.067	0.360	-0.105	-0.216	0.358	0.244	0.074	0.403
0.305	0.574	0.589	0.033	0.628	0.778	-0.197	-0.187	-0.144	0.391	-0.097	-0.155	0.390	0.234	0.015	0.368
0.220	0.500	0.526	0.036	0.630	0.776	-0.155	0.067	-0.137	0.304	-0.173	-0.216	0.305	0.307	0.078	0.337
0.028	0.585	0.451	0.027	0.631	0.775	-0.027	-0.644	-0.041	0.121	-0.088	-0.290	0.113	0.222	0.152	0.297
0.182	0.701	0.581	0.028	0.628	0.777	0.200	-0.057	-0.129	0.274	0.030	-0.163	0.267	0.106	0.022	0.256
0.074	0.694	0.613	0.021	0.621	0.783	0.466	-0.503	-0.064	0.173	0.030	-0.137	0.159	0.113	0.011	0.224
0.097	0.779	0.692	0.017	0.615	0.789	0.463	-0.311	-0.006	0.201	0.122	-0.064	0.180	0.028	0.091	0.197
0.147	0.690	0.873	0.015	0.611	0.792	0.248	-0.090	0.013	0.253	0.037	0.114	0.229	0.116	0.274	0.163
-0.030	0.717	0.755	0.015	0.611	0.792	0.004	-0.026	0.015	0.077	0.064	-0.005	0.051	0.088	0.157	0.141
0.017	0.759	0.695	0.014	0.610	0.792	0.067	-0.183	-0.166	0.125	0.107	-0.065	0.095	0.045	0.099	0.089
-0.030	0.783	0.695	0.013	0.607	0.794	0.205	-0.123	-0.128	0.079	0.133	-0.067	0.048	0.022	0.100	0.065
-0.164	0.640	0.774	0.011	0.612	0.791	-0.273	-0.050	0.083	-0.052	-0.014	0.015	0.089	0.165	0.180	0.034
0.024	0.624	0.896	0.017	0.618	0.786	-0.404	0.380	0.023	0.131	-0.036	0.142	0.098	0.180	0.302	0.003
-0.230	0.593	0.672	0.013	0.620	0.785	-0.102	-0.255	-0.050	-0.118	-0.069	-0.082	0.157	0.211	0.079	-0.019
-0.133	0.663	0.731	0.017	0.621	0.783	-0.100	0.242	-0.076	-0.026	-0.001	-0.021	0.062	0.142	0.138	-0.021
-0.133	0.725	0.735	0.014	0.626	0.780	-0.259	-0.162	0.023	-0.023	0.057	-0.014	0.063	0.080	0.142	-0.057
-0.157	0.667	0.806	0.015	0.632	0.775	-0.400	0.136	0.025	-0.047	-0.008	0.062	0.087	0.138	0.213	-0.046
-0.210	0.674	0.790	0.013	0.636	0.771	-0.276	-0.100	-0.056	-0.099	-0.004	0.049	0.142	0.131	0.197	-0.052
-0.141	0.682	0.747	0.008	0.641	0.767	-0.301	-0.315	-0.023	-0.024	-0.001	0.010	0.073	0.123	0.154	-0.060
-0.141	0.744	0.802	0.012	0.650	0.760	-0.588	0.236	-0.025	-0.028	0.052	0.073	0.075	0.062	0.208	-0.054
-0.141	0.744	0.802	0.011	0.659	0.752	-0.585	-0.086	-0.085	-0.027	0.043	0.080	0.075	0.061	0.208	-0.040
-0.118	0.674	0.825	0.008	0.661	0.750	-0.163	-0.352	-0.159	0.000	-0.029	0.106	0.051	0.131	0.232	-0.049
-0.149	0.752	0.751	0.006	0.664	0.748	-0.163	-0.187	-0.139	-0.029	0.046	0.033	0.082	0.054	0.158	-0.041
-0.187	0.752	0.735	0.008	0.672	0.741	-0.521	0.149	0.018	-0.069	0.039	0.025	0.121	0.053	0.141	-0.050
-0.110	0.775	0.735	0.015	0.683	0.731	-0.721	0.436	-0.099	0.001	0.051	0.035	0.044	0.029	0.141	-0.062
-0.180	0.725	0.806	0.011	0.686	0.727	-0.267	-0.356	-0.162	-0.065	-0.003	0.109	0.113	0.079	0.211	-0.059
-0.210	0.643	0.711	0.011	0.691	0.723	-0.304	-0.158	-0.166	-0.095	-0.088	0.018	0.144	0.160	0.116	-0.066
-0.118	0.721	0.739	0.015	0.700	0.714	-0.623	0.210	-0.094	-0.007	-0.020	0.055	0.052	0.083	0.142	-0.078
-0.233	0.752	0.648	0.014	0.708	0.706	-0.601	-0.019	-0.017	-0.121	0.003	-0.027	0.167	0.051	0.050	-0.073
-0.187	0.763	0.688	0.013	0.716	0.698	-0.528	-0.154	-0.100	-0.074	0.007	0.019	0.121	0.039	0.090	-0.050
-0.141	0.763	0.798	0.011	0.721	0.693	-0.374	-0.202	-0.104	-0.026	0.002	0.135	0.075	0.039	0.200	-0.072
-0.057	0.725	0.751	0.016	0.727	0.686	-0.462	0.201	-0.159	0.054	-0.043	0.094	0.010	0.077	0.152	-0.060
-0.257	0.752	0.644	0.016	0.735	0.678	-0.560	-0.041	-0.093	-0.146	-0.024	-0.004	0.190	0.049	0.044	-0.070
-0.130	0.767	0.695	0.022	0.743	0.668	-0.653	0.316	-0.188	-0.026	-0.017	0.057	0.064	0.033	0.095	-0.066
-0.241	0.844	0.613	0.023	0.751	0.659	-0.587	-0.052	-0.178	-0.138	0.053	-0.016	0.176	0.045	0.012	-0.087
-0.160	0.898	0.625	0.021	0.757	0.654	-0.388	-0.352	-0.191	-0.055	0.102	0.001	0.095	0.099	0.023	-0.072
-0.187	0.848	0.648	0.022	0.761	0.648	-0.363	-0.139	-0.206	-0.083	0.047	0.031	0.122	0.049	0.046	-0.074
-0.145	0.817	0.664	0.023	0.769	0.639	-0.573	-0.045	-0.132	-0.041	0.008	0.055	0.080	0.019	0.060	-0.064
-0.110	0.833	0.723	0.029	0.777	0.629	-0.671	0.374	-0.157	-0.013	0.016	0.125	0.045	0.036	0.119	-0.064
-0.168	0.817	0.597	0.032	0.783	0.621	-0.481	-0.010	-0.235	-0.074	-0.006	0.006	0.103	0.021	0.008	-0.058
-0.145	0.829	0.585	0.037	0.788	0.615	-0.384	0.078	-0.251	-0.055	0.001	0.001	0.080	0.033	0.020	-0.074
-0.183	0.821	0.510	0.033	0.794	0.607	-0.501	-0.315	-0.053	-0.090	-0.013	-0.066	0.118	0.025	0.095	-0.073
-0.218	0.864	0.621	0.034	0.802	0.596	-0.676	-0.034	-0.107	-0.125	0.022	0.055	0.153	0.068	0.014	-0.063
-0.126	0.840	0.613	0.036	0.810	0.586	-0.656	0.009	-0.168	-0.035	-0.009	0.058	0.060	0.046	0.005	-0.066
-0.087	0.856	0.605	0.039	0.816	0.577	-0.529	0.001	-0.186	0.001	0.001	0.059	0.022	0.063	0.004	-0.046
-0.145	0.837	0.565	0.044	0.820	0.570	-0.420	0.182	-0.219	-0.062	-0.023	0.027	0.079	0.044	0.044	-0.026
-0.030	0.949	0.558	0.044	0.825	0.563	-0.429	-0.200	-0.171	0.053	0.084	0.026	0.036	0.157	0.053	-0.033
-0.099	0.922	0.573	0.046	0.833	0.551	-0.720	0.067	-0.112	-0.018	0.049	0.054	0.033	0.130	0.038	-0.040
-0.137	0.879	0.601	0.049	0.842	0.538	-0.791	0.161	-0.122	-0.060	-0.002	0.095	0.071	0.089	0.012	-0.036
-0.103	0.821	0.593	0.050	0.846	0.531	-0.409	-0.199	-0.183	-0.026	-0.064	0.093	0.036	0.031	0.020	-0.057
-0.095	0.844	0.565	0.054	0.851	0.523	-0.496	0.129	-0.214	-0.023	-0.046	0.074	0.028	0.055	0.049	-0.052
-0.153	0.840	0.451	0.054	0.855	0.516	-0.379	-0.235	-0.158	-0.080	-0.054	-0.033	0.086	0.052	0.164	-0.048
-0.083	0.922	0.471	0.058	0.860	0.507	-0.519	0.170	-0.149	-0.015	0.022	-0.004	0.016	0.133	0.145	-0.049
-0.141	0.929	0.459	0.057	0.867	0.495	-0.678	-0.114	-0.077	-0.073	0.023	-0.004	0.074	0.141	0.158	-0.050
-0.107	0.968	0.510	0.061	0.873	0.484	-0.638	0.246	-0.105	-0.042	0.056	0.059	0.040	0.181	0.108	-0.051
-0.130	0.983	0.416	0.063	0.879	0.473	-0.591	0.003	-0.132	-0.067	0.065	-0.025	0.062	0.197	0.204	-0.062
-0.087	0.941	0.546	0.067	0.883	0.464	-0.545	0.206	-0.173	-0.030	0.018	0.115	0.020	0.155	0.075	-0.059
-0.103	0.887	0.487	0.070	0.886	0.458	-0.321	-0.004	-0.180	-0.048	-0.039	0.062	0.035	0.102	0.135	-0.056
-0.072	0.840	0.518	0.073	0.888	0.454	-0.231	-0.111	-0.241	-0.020	-0.086	0.097	0.004	0.055	0.104	-0.057
-0.064	0.898	0.510	0.076	0.891	0.448	-0.369	0.043	-0.153	-0.016	-0.032	0.096	0.003	0.114	0.113	-0.053
-0.087	0.860	0.463	0.080	0.895	0.439	-0.483	0.241	-0.140	-0.043	-0.074	0.058	0.020	0.076	0.162	-0.047
-0.068	0.945	0.447	0.082	0.900	0.429	-0.546	0.177	-0.094	-0.027	0.006	0.052	0.001	0.162	0.179	-0.048
-0.080	0.941	0.384	0.086	0.903	0.420	-0.459	0.232	-0.128	-0.042	-0.002	-0.002	0.012	0.159	0.242	-0.054
-0.091	0.956	0.388	0.091	0.905	0.415	-0.243	0.212	-0.189	-0.058	0.012	0.007	0.024	0.175	0.239	-0.045
-0.107	0.925	0.400	0.093	0.906	0.414	-0.085	-0.064	-0.181	-0.076	-0.020	0.021	0.039	0.145	0.228	-0.057
-0.010	0.937	0.455	0.097	0.905	0.413	-0.019	0.207	-0.152	0.016	-0.008	0.077	0.057	0.157	0.173	-0.063
-0.141	0.898	0.368	0.100	0.905	0.414	0.041	0.029	-0.163	-0.117	-0.046	-0.011	0.073	0.118	0.260	-0.066
-0.057	0.914	0.483	0.103	0.906	0.410	-0.184	0.301	-0.070	-0.036	-0.032	0.108	0.011	0.134	0.146	-0.043
-0.060	0.918	0.459	0.104	0.908	0.407	-0.167	0.192	-0.023	-0.041	-0.029	0.087	0.008	0.139	0.171	-0.047
0.078	0.902	0.522	0.109	0.909	0.403	-0.150	0.426	-0.049	0.093	-0.046	0.154	0.146	0.125	0.109	-0.049
-0.014	0.860	0.443	0.110	0.909	0.402	-0.055	0.211	-0.017	-0.001	-0.089	0.076	0.054	0.083	0.189	-0.037
-0.118	0.891	0.424	0.113	0.907	0.405	0.167	0.237	-0.064	-0.107	-0.056	0.054	0.050	0.115	0.209	-0.028
-0.003	0.883	0.420	0.113	0.905	0.409	0.255	-0.030	-0.064	0.008	-0.062	0.045	0.066	0.108	0.213	-0.039
-0.007	0.933	0.447	0.116	0.904	0.413	0.208	0.296	-0.030	0.001	-0.010	0.070	0.062	0.159	0.186	-0.054
-0.007	0.933	0.447	0.116	0.902	0.417	0.250	0.112	0.028	0.001	-0.008	0.066	0.063	0.159	0.186	-0.041
-0.087	0.895	0.471	0.119	0.899	0.421	0.257	0.403	-0.013	-0.082	-0.045	0.086	0.018	0.121	0.162	-0.060
-0.022	0.887	0.479	0.120	0.898	0.424	0.235	0.363	0.086	-0.018	-0.051	0.090	0.048	0.114	0.154	-0.066
-0.087	0.860	0.483	0.120	0.895	0.430	0.314	0.209	0.063	-0.083	-0.075	0.089	0.018	0.087	0.150	-0.072
-0.026	0.868	0.498	0.118	0.893	0.435	0.304	0.113	0.145	-0.020	-0.065	0.099	0.044	0.095	0.133	-0.073
0.009	0.848	0.593	0.119	0.887	0.445	0.598	0.267	0.029	0.013	-0.080	0.184	0.080	0.076	0.039	-0.082
-0.087	0.844	0.530	0.119	0.882	0.456	0.595	0.194	0.082	-0.082	-0.078	0.110	0.015	0.073	0.103	-0.069
-0.072	0.821	0.518	0.116	0.876	0.469	0.734	0.016	0.166	-0.064	-0.095	0.086	0.000	0.050	0.114	-0.081
-0.022	0.825	0.538	0.115	0.869	0.481	0.725	0.274	0.182	-0.013	-0.085	0.093	0.050	0.054	0.094	-0.090
-0.099	0.856	0.550	0.114	0.863	0.493	0.691	0.218	0.155	-0.088	-0.047	0.093	0.028	0.085	0.081	-0.091
-0.091	0.840	0.530	0.115	0.856	0.505	0.755	0.373	0.122	-0.082	-0.056	0.062	0.021	0.069	0.101	-0.090
-0.118	0.891	0.530	0.112	0.850	0.515	0.620	0.163	0.223	-0.106	0.000	0.051	0.050	0.120	0.100	-0.090
-0.087	0.879	0.538	0.109	0.843	0.526	0.667	0.201	0.245	-0.072	-0.005	0.048	0.021	0.109	0.093	-0.086
-0.057	0.891	0.514	0.109	0.839	0.533	0.484	0.324	0.177	-0.042	0.011	0.017	0.008	0.121	0.116	-0.074
-0.130	0.887	0.475	0.107	0.835	0.540	0.461	0.229	0.216	-0.113	0.011	-0.029	0.067	0.118	0.155	-0.069
-0.060	0.856	0.494	0.109	0.828	0.551	0.673	0.305	0.070	-0.045	-0.012	-0.020	0.000	0.088	0.134	-0.075
-0.130	0.844	0.479	0.107	0.820	0.562	0.699	0.130	0.167	-0.113	-0.017	-0.047	0.072	0.077	0.149	-0.085
-0.164	0.840	0.487	0.104	0.811	0.576	0.885	0.096	0.201	-0.144	-0.011	-0.054	0.109	0.074	0.140	-0.076
-0.137	0.883	0.510	0.103	0.800	0.591	0.979	0.271	0.203	-0.117	0.042	-0.045	0.083	0.117	0.116	-0.074
-0.107	0.840	0.483	0.103	0.787	0.609	1.187	0.434	0.270	-0.086	0.013	-0.090	0.052	0.074	0.144	-0.064
-0.103	0.868	0.443	0.104	0.775	0.624	1.074	0.456	0.275	-0.083	0.052	-0.145	0.049	0.101	0.183	-0.059
-0.122	0.840	0.439	0.102	0.763	0.638	1.001	0.227	0.271	-0.100	0.037	-0.164	0.068	0.074	0.188	-0.063
-0.141	0.825	0.565	0.098	0.753	0.651	0.848	-0.045	0.198	-0.115	0.032	-0.051	0.087	0.059	0.062	-0.066
-0.149	0.810	0.625	0.094	0.745	0.661	0.640	-0.034	0.174	-0.119	0.025	-0.001	0.094	0.044	0.004	-0.062
-0.107	0.752	0.636	0.091	0.737	0.670	0.616	-0.027	0.127	-0.074	-0.025	0.001	0.049	0.014	0.007	-0.041
-0.072	0.771	0.554	0.090	0.730	0.678	0.580	0.088	0.122	-0.038	0.001	-0.090	0.013	0.005	0.076	-0.004
-0.018	0.825	0.502	0.087	0.724	0.685	0.469	-0.121	0.106	0.020	0.061	-0.148	0.043	0.058	0.129	0.050
0.009	0.810	0.510	0.083	0.720	0.689	0.318	-0.237	0.043	0.051	0.050	-0.145	0.072	0.042	0.122	0.106
0.067	0.775	0.487	0.080	0.718	0.691	0.156	-0.232	-0.048	0.112	0.017	-0.171	0.132	0.007	0.146	0.142
0.128	0.825	0.522	0.078	0.717	0.693	0.090	-0.296	-0.126	0.176	0.068	-0.138	0.194	0.056	0.112	0.194
0.082	0.856	0.514	0.071	0.716	0.695	0.102	-0.608	-0.101	0.138	0.100	-0.148	0.150	0.088	0.122	0.246
0.247	0.864	0.526	0.069	0.715	0.695	0.062	-0.410	-0.195	0.306	0.109	-0.137	0.317	0.096	0.111	0.300
0.240	0.752	0.427	0.063	0.715	0.696	0.009	-0.519	-0.100	0.304	-0.004	-0.236	0.311	0.016	0.209	0.329
0.340	0.678	0.491	0.064	0.716	0.695	-0.041	-0.081	-0.076	0.403	-0.078	-0.172	0.413	0.090	0.146	0.363
0.259	0.655	0.498	0.063	0.715	0.696	0.082	-0.221	-0.061	0.325	-0.100	-0.166	0.333	0.113	0.138	0.359
0.232	0.663	0.459	0.059	0.713	0.698	0.145	-0.358	-0.072	0.301	-0.090	-0.208	0.307	0.105	0.178	0.334
0.228	0.709	0.573	0.061	0.711	0.701	0.172	-0.034	-0.104	0.296	-0.041	-0.096	0.305	0.058	0.064	0.296
0.136	0.721	0.534	0.060	0.706	0.706	0.365	-0.163	-0.106	0.205	-0.025	-0.140	0.213	0.046	0.103	0.257
0.136	0.698	0.526	0.062	0.699	0.712	0.488	-0.033	-0.117	0.204	-0.041	-0.155	0.215	0.070	0.110	0.214
0.082	0.755	0.625	0.061	0.691	0.720	0.592	-0.118	-0.086	0.150	0.026	-0.064	0.161	0.013	0.012	0.178
0.063	0.728	0.672	0.059	0.684	0.727	0.498	-0.181	0.012	0.134	0.006	-0.024	0.142	0.041	0.035	0.164
0.043	0.736	0.652	0.055	0.678	0.733	0.383	-0.190	0.040	0.118	0.019	-0.048	0.124	0.033	0.016	0.128
0.105	0.856	0.707	0.055	0.671	0.739	0.508	-0.124	-0.099	0.180	0.146	0.000	0.185	0.086	0.071	0.102
0.005	0.798	0.758	0.055	0.665	0.745	0.423	-0.046	-0.053	0.081	0.094	0.046	0.085	0.027	0.123	0.095
-0.037	0.755	0.751	0.050	0.660	0.749	0.327	-0.258	0.020	0.043	0.056	0.034	0.043	0.016	0.115	0.065
0.059	0.717	0.790	0.054	0.659	0.750	0.068	0.240	-0.044	0.135	0.018	0.073	0.140	0.054	0.156	-0.002
-0.099	0.713	0.731	0.057	0.658	0.751	0.094	0.196	-0.039	-0.026	0.016	0.013	0.018	0.059	0.097	-0.019
-0.280	0.705	0.660	0.057	0.654	0.754	0.264	0.058	-0.005	-0.207	0.012	-0.061	0.198	0.067	0.027	-0.050
-0.091	0.767	0.751	0.056	0.654	0.754	0.037	-0.020	0.029	-0.017	0.074	0.029	0.009	0.005	0.118	-0.084
-0.168	0.674	0.845	0.055	0.653	0.755	0.024	-0.043	-0.020	-0.093	-0.018	0.124	0.086	0.098	0.213	-0.122
-0.110	0.620	0.802	0.066	0.652	0.756	0.108	0.626	-0.160	-0.046	-0.071	0.080	0.028	0.153	0.171	-0.107
-0.310	0.728	0.723	0.059	0.651	0.757	0.074	-0.414	-0.052	-0.240	0.038	-0.000	0.227	0.045	0.093	-0.125
-0.157	0.709	0.762	0.061	0.651	0.757	-0.008	0.067	-0.107	-0.088	0.019	0.040	0.073	0.066	0.133	-0.124
-0.145	0.694	0.861	0.059	0.654	0.755	-0.202	-0.214	-0.107	-0.074	0.001	0.141	0.061	0.082	0.233	-0.138
-0.145	0.694	0.861	0.066	0.654	0.754	-0.039	0.351	-0.179	-0.081	0.000	0.142	0.061	0.083	0.233	-0.110
-0.214	0.690	0.731	0.060	0.652	0.756	0.125	-0.396	-0.093	-0.145	-0.002	0.010	0.130	0.087	0.104	-0.103
-0.149	0.752	0.739	0.060	0.653	0.755	-0.070	-0.043	-0.086	-0.080	0.059	0.019	0.065	0.026	0.113	-0.092
-0.087	0.748	0.845	0.063	0.656	0.752	-0.173	0.102	-0.137	-0.021	0.053	0.128	0.002	0.031	0.220	-0.082
-0.091	0.651	0.825	0.063	0.656	0.752	-0.042	0.003	-0.060	-0.026	-0.044	0.109	0.006	0.128	0.201	-0.067
-0.122	0.736	0.766	0.062	0.654	0.754	0.154	-0.097	-0.089	-0.056	0.043	0.048	0.037	0.044	0.143	-0.067
-0.130	0.771	0.735	0.063	0.656	0.752	-0.109	-0.008	-0.128	-0.065	0.076	0.018	0.045	0.009	0.112	-0.058
-0.149	0.779	0.719	0.063	0.660	0.749	-0.272	-0.117	-0.123	-0.084	0.080	0.007	0.064	0.002	0.097	-0.072
-0.057	0.728	0.770	0.068	0.662	0.747	-0.138	0.176	-0.277	0.002	0.028	0.060	0.028	0.052	0.149	-0.070
-0.149	0.663	0.841	0.068	0.661	0.747	0.017	-0.119	-0.173	-0.090	-0.038	0.131	0.064	0.119	0.221	-0.087
-0.103	0.640	0.758	0.071	0.660	0.748	0.022	0.078	-0.169	-0.047	-0.060	0.048	0.017	0.143	0.140	-0.077
-0.191	0.725	0.774	0.074	0.663	0.745	-0.196	0.117	-0.117	-0.138	0.022	0.067	0.105	0.058	0.157	-0.093
-0.083	0.775	0.715	0.075	0.666	0.742	-0.189	0.042	-0.085	-0.032	0.069	0.010	0.003	0.009	0.098	-0.088
-0.153	0.852	0.715	0.076	0.667	0.741	-0.043	-0.071	-0.198	-0.102	0.145	0.011	0.067	0.068	0.098	-0.104
-0.110	0.779	0.822	0.081	0.668	0.739	-0.118	0.247	-0.195	-0.065	0.070	0.120	0.025	0.006	0.206	-0.095
-0.191	0.740	0.723	0.080	0.669	0.739	-0.070	-0.131	-0.131	-0.145	0.031	0.022	0.106	0.046	0.109	-0.111
-0.118	0.709	0.814	0.081	0.670	0.738	-0.055	-0.087	-0.170	-0.072	-0.001	0.113	0.032	0.077	0.201	-0.115
-0.110	0.721	0.837	0.085	0.675	0.733	-0.339	0.215	-0.114	-0.069	0.006	0.142	0.025	0.066	0.225	-0.111
-0.137	0.736	0.762	0.089	0.681	0.727	-0.431	0.200	-0.139	-0.100	0.015	0.073	0.051	0.051	0.151	-0.107
-0.099	0.705	0.758	0.089	0.684	0.724	-0.257	-0.068	-0.136	-0.062	-0.019	0.073	0.013	0.082	0.148	-0.104
-0.160	0.736	0.699	0.092	0.685	0.723	-0.054	0.057	-0.184	-0.126	0.011	0.014	0.074	0.051	0.090	-0.112
-0.114	0.806	0.727	0.095	0.685	0.722	0.004	0.138	-0.109	-0.082	0.081	0.042	0.028	0.018	0.119	-0.103
-0.207	0.740	0.664	0.094	0.685	0.723	0.016	-0.067	-0.074	-0.174	0.015	-0.021	0.120	0.049	0.058	-0.105
-0.095	0.732	0.731	0.093	0.689	0.718	-0.313	-0.048	-0.000	-0.061	0.003	0.050	0.009	0.058	0.126	-0.106
-0.103	0.771	0.743	0.093	0.695	0.713	-0.382	0.018	-0.062	-0.069	0.036	0.068	0.016	0.019	0.138	-0.096
-0.133	0.728	0.762	0.096	0.701	0.706	-0.482	0.175	-0.093	-0.103	-0.014	0.094	0.047	0.061	0.159	-0.083
-0.041	0.705	0.755	0.097	0.708	0.700	-0.482	-0.028	-0.127	-0.012	-0.043	0.093	0.045	0.085	0.152	-0.087
-0.087	0.748	0.751	0.100	0.713	0.694	-0.388	0.050	-0.189	-0.061	-0.006	0.095	0.002	0.042	0.148	-0.085
-0.087	0.748	0.751	0.104	0.718	0.688	-0.392	0.103	-0.230	-0.065	-0.011	0.101	0.001	0.042	0.150	-0.086
-0.103	0.771	0.640	0.108	0.724	0.681	-0.469	0.156	-0.141	-0.084	0.006	-0.002	0.017	0.019	0.040	-0.099
-0.141	0.767	0.680	0.111	0.732	0.672	-0.578	0.192	-0.131	-0.126	-0.006	0.046	0.055	0.024	0.081	-0.102
-0.103	0.732	0.699	0.114	0.738	0.666	-0.450	0.109	-0.156	-0.091	-0.046	0.072	0.017	0.059	0.102	-0.088
-0.072	0.705	0.751	0.116	0.742	0.660	-0.360	0.006	-0.122	-0.061	-0.077	0.129	0.014	0.087	0.155	-0.100
0.001	0.713	0.715	0.121	0.743	0.658	-0.143	0.270	-0.106	0.007	-0.071	0.096	0.088	0.079	0.120	-0.097
-0.133	0.709	0.676	0.119	0.745	0.657	-0.093	-0.119	-0.049	-0.126	-0.076	0.058	0.047	0.083	0.081	-0.102
-0.110	0.709	0.676	0.122	0.748	0.652	-0.274	0.369	0.047	-0.106	-0.080	0.062	0.024	0.083	0.082	-0.108
-0.110	0.725	0.699	0.124	0.752	0.647	-0.271	0.309	0.110	-0.108	-0.068	0.091	0.024	0.068	0.106	-0.124
-0.118	0.759	0.688	0.125	0.752	0.648	0.028	0.166	0.031	-0.116	-0.033	0.079	0.030	0.033	0.096	-0.117
-0.087	0.732	0.684	0.125	0.750	0.650	0.180	0.153	0.099	-0.086	-0.058	0.072	0.000	0.060	0.093	-0.122
-0.064	0.698	0.743	0.124	0.743	0.657	0.479	0.115	0.120	-0.062	-0.087	0.124	0.023	0.096	0.153	-0.116
-0.103	0.643	0.798	0.122	0.736	0.666	0.562	0.040	0.148	-0.098	-0.134	0.171	0.015	0.150	0.210	-0.111
-0.064	0.632	0.770	0.121	0.732	0.670	0.308	0.174	0.199	-0.058	-0.142	0.139	0.025	0.162	0.183	-0.101
-0.110	0.651	0.672	0.118	0.728	0.676	0.375	0.113	0.259	-0.101	-0.118	0.035	0.021	0.143	0.086	-0.102
-0.049	0.686	0.688	0.120	0.722	0.681	0.438	0.387	0.190	-0.042	-0.078	0.045	0.040	0.108	0.102	-0.101
-0.114	0.690	0.664	0.120	0.716	0.688	0.504	0.297	0.215	-0.107	-0.067	0.015	0.025	0.105	0.079	-0.114
-0.172	0.725	0.636	0.118	0.707	0.697	0.696	0.161	0.258	-0.163	-0.024	-0.022	0.082	0.070	0.053	-0.110
-0.218	0.705	0.605	0.111	0.699	0.707	0.691	-0.013	0.385	-0.202	-0.034	-0.063	0.128	0.089	0.023	-0.110
-0.118	0.713	0.664	0.107	0.684	0.721	1.093	0.207	0.461	-0.098	-0.012	-0.019	0.028	0.082	0.083	-0.082
-0.130	0.678	0.546	0.109	0.671	0.733	0.993	0.581	0.432	-0.112	-0.034	-0.149	0.039	0.117	0.034	-0.077
-0.033	0.813	0.561	0.110	0.659	0.744	0.913	0.464	0.372	-0.017	0.113	-0.144	0.057	0.017	0.017	-0.082
-0.191	0.771	0.585	0.105	0.650	0.753	0.673	-0.038	0.282	-0.170	0.080	-0.129	0.100	0.026	0.008	-0.112
-0.226	0.694	0.758	0.095	0.644	0.759	0.434	-0.435	0.230	-0.194	0.009	0.038	0.134	0.104	0.184	-0.092
-0.283	0.655	0.743	0.091	0.639	0.764	0.339	-0.030	0.157	-0.248	-0.025	0.018	0.192	0.143	0.170	-0.089
-0.064	0.705	0.522	0.089	0.636	0.766	0.255	0.033	0.178	-0.026	0.028	-0.205	0.028	0.093	0.049	-0.048
-0.064	0.705	0.522	0.085	0.634	0.769	0.214	-0.163	0.113	-0.022	0.031	-0.208	0.028	0.094	0.048	0.023
-0.014	0.721	0.554	0.080	0.633	0.770	0.049	-0.350	-0.070	0.033	0.046	-0.177	0.078	0.078	0.014	0.122
0.078	0.701	0.601	0.075	0.634	0.770	-0.023	-0.490	-0.163	0.131	0.027	-0.130	0.171	0.098	0.035	0.182
0.163	0.682	0.561	0.069	0.634	0.771	0.010	-0.578	-0.208	0.221	0.007	-0.170	0.256	0.118	0.003	0.258
0.247	0.694	0.550	0.064	0.636	0.769	-0.170	-0.488	-0.179	0.311	0.016	-0.180	0.341	0.106	0.014	0.329
0.324	0.643	0.534	0.058	0.638	0.768	-0.072	-0.534	-0.086	0.394	-0.035	-0.195	0.418	0.157	0.029	0.391
0.324	0.593	0.491	0.053	0.640	0.767	-0.122	-0.372	-0.031	0.398	-0.087	-0.237	0.418	0.208	0.071	0.433
0.340	0.558	0.475	0.046	0.639	0.768	0.065	-0.489	0.024	0.421	-0.121	-0.254	0.433	0.244	0.085	0.434
0.367	0.500	0.550	0.045	0.636	0.770	0.202	-0.177	-0.018	0.449	-0.176	-0.182	0.460	0.303	0.008	0.399
0.217	0.539	0.530	0.040	0.633	0.773	0.241	-0.216	0.127	0.303	-0.134	-0.204	0.308	0.265	0.026	0.354
0.113	0.636	0.538	0.036	0.630	0.776	0.188	-0.211	0.133	0.204	-0.035	-0.199	0.203	0.169	0.017	0.300
0.070	0.728	0.546	0.029	0.625	0.780	0.388	-0.361	0.093	0.169	0.063	-0.195	0.159	0.077	0.007	0.245
0.055	0.721	0.589	0.018	0.615	0.788	0.624	-0.563	0.178	0.164	0.065	-0.160	0.142	0.086	0.037	0.197
0.109	0.728	0.778	0.012	0.607	0.794	0.535	-0.179	0.267	0.224	0.081	0.023	0.194	0.078	0.228	0.167
0.020	0.698	0.833	0.004	0.602	0.799	0.371	-0.385	0.223	0.144	0.056	0.074	0.103	0.110	0.285	0.134
-0.007	0.744	0.774	0.000	0.602	0.798	-0.033	-0.104	0.133	0.121	0.101	0.016	0.075	0.064	0.228	0.106
-0.087	0.759	0.723	-0.005	0.601	0.799	0.103	-0.185	0.158	0.045	0.118	-0.036	0.008	0.049	0.180	0.075
-0.064	0.701	0.758	-0.008	0.603	0.797	-0.113	-0.134	0.070	0.071	0.058	0.001	0.015	0.108	0.217	0.057
-0.064	0.725	0.822	-0.008	0.608	0.794	-0.287	0.043	0.066	0.071	0.077	0.068	0.014	0.086	0.281	0.038
-0.118	0.678	0.747	-0.011	0.612	0.791	-0.229	-0.143	-0.017	0.020	0.026	-0.004	0.040	0.133	0.208	0.018
-0.164	0.640	0.664	-0.016	0.615	0.789	-0.165	-0.272	0.026	-0.021	-0.015	-0.084	0.086	0.174	0.127	-0.010
-0.168	0.682	0.814	-0.018	0.623	0.782	-0.504	-0.002	0.104	-0.023	0.019	0.072	0.090	0.132	0.277	-0.033
-0.187	0.601	0.845	-0.017	0.629	0.777	-0.432	0.105	0.063	-0.043	-0.068	0.109	0.109	0.214	0.309	-0.059
-0.218	0.647	0.762	-0.022	0.635	0.772	-0.406	-0.258	0.057	-0.068	-0.028	0.031	0.138	0.168	0.227	-0.081
-0.272	0.752	0.719	-0.024	0.642	0.767	-0.380	-0.047	0.041	-0.120	0.070	-0.007	0.191	0.065	0.184	-0.074
-0.249	0.752	0.755	-0.026	0.650	0.760	-0.516	-0.075	-0.035	-0.096	0.062	0.036	0.166	0.067	0.220	-0.093
-0.130	0.670	0.810	-0.025	0.656	0.754	-0.449	0.016	-0.049	0.022	-0.026	0.097	0.045	0.150	0.277	-0.113
-0.314	0.690	0.790	-0.034	0.664	0.747	-0.501	-0.518	-0.027	-0.154	-0.014	0.084	0.228	0.132	0.257	-0.116
-0.314	0.690	0.790	-0.034	0.672	0.740	-0.525	-0.023	-0.021	-0.154	-0.022	0.091	0.226	0.133	0.258	-0.114
-0.291	0.651	0.731	-0.041	0.677	0.735	-0.392	-0.332	0.037	-0.125	-0.066	0.038	0.202	0.173	0.199	-0.126
-0.237	0.759	0.755	-0.042	0.685	0.727	-0.543	-0.036	0.015	-0.070	0.034	0.069	0.147	0.066	0.224	-0.102
-0.207	0.744	0.778	-0.037	0.692	0.721	-0.485	0.302	-0.090	-0.044	0.012	0.099	0.115	0.082	0.249	-0.109
-0.180	0.771	0.762	-0.035	0.699	0.714	-0.464	0.046	-0.104	-0.019	0.032	0.090	0.087	0.057	0.235	-0.090
-0.403	0.790	0.628	-0.039	0.709	0.704	-0.707	-0.153	0.042	-0.238	0.041	-0.034	0.309	0.039	0.102	-0.086
-0.180	0.848	0.703	-0.037	0.721	0.692	-0.823	0.094	-0.093	-0.017	0.088	0.053	0.086	0.019	0.178	-0.080
-0.210	0.736	0.699	-0.036	0.729	0.684	-0.567	-0.138	-0.199	-0.048	-0.032	0.058	0.116	0.094	0.175	-0.076
-0.195	0.755	0.676	-0.033	0.738	0.674	-0.673	0.068	-0.180	-0.036	-0.022	0.044	0.100	0.076	0.153	-0.053
-0.176	0.771	0.648	-0.031	0.749	0.661	-0.836	0.022	-0.131	-0.018	-0.018	0.029	0.081	0.061	0.127	-0.067
-0.245	0.813	0.636	-0.028	0.761	0.648	-0.864	0.105	-0.177	-0.091	0.013	0.030	0.150	0.020	0.117	-0.061
-0.241	0.810	0.672	-0.029	0.769	0.639	-0.594	-0.243	-0.163	-0.085	0.001	0.074	0.147	0.025	0.154	-0.082
-0.145	0.717	0.703	-0.023	0.776	0.631	-0.546	0.255	-0.227	0.004	-0.099	0.114	0.051	0.119	0.187	-0.087
-0.287	0.837	0.648	-0.022	0.787	0.617	-0.881	-0.016	-0.123	-0.139	0.010	0.073	0.194	0.000	0.133	-0.091
-0.207	0.898	0.550	-0.017	0.798	0.602	-0.927	0.276	-0.159	-0.063	0.061	-0.011	0.114	0.060	0.036	-0.091
-0.287	0.898	0.487	-0.018	0.805	0.593	-0.573	-0.334	-0.245	-0.143	0.053	-0.065	0.195	0.059	0.025	-0.104
-0.237	0.898	0.589	-0.015	0.814	0.581	-0.693	-0.000	-0.216	-0.095	0.045	0.049	0.145	0.057	0.080	-0.091
-0.233	0.860	0.573	-0.014	0.823	0.568	-0.833	-0.072	-0.146	-0.092	-0.003	0.047	0.142	0.017	0.067	-0.090
-0.203	0.813	0.589	-0.011	0.833	0.553	-0.883	0.067	-0.155	-0.064	-0.059	0.078	0.111	0.031	0.085	-0.079
-0.157	0.891	0.589	-0.005	0.841	0.542	-0.692	0.221	-0.237	-0.024	0.011	0.089	0.066	0.045	0.086	-0.080
-0.180	0.883	0.526	-0.007	0.847	0.531	-0.594	-0.369	-0.140	-0.045	-0.004	0.036	0.090	0.036	0.025	-0.080
-0.245	0.941	0.494	-0.003	0.854	0.520	-0.671	0.290	-0.140	-0.115	0.047	0.016	0.155	0.094	0.005	-0.080
-0.210	0.898	0.526	0.001	0.862	0.506	-0.795	0.267	-0.110	-0.084	-0.004	0.061	0.121	0.050	0.029	-0.093
-0.191	0.918	0.514	0.006	0.871	0.491	-0.897	0.205	-0.182	-0.070	0.007	0.065	0.102	0.068	0.019	-0.098
-0.191	0.856	0.581	0.009	0.879	0.477	-0.784	0.103	-0.146	-0.073	-0.062	0.146	0.102	0.005	0.088	-0.092
-0.195	0.925	0.443	0.011	0.884	0.468	-0.512	-0.148	-0.222	-0.078	0.002	0.017	0.106	0.073	0.048	-0.092
-0.195	0.925	0.443	0.013	0.887	0.461	-0.407	-0.083	-0.182	-0.080	-0.001	0.024	0.106	0.072	0.046	-0.102
-0.218	1.041	0.412	0.017	0.895	0.447	-0.774	0.213	-0.168	-0.107	0.107	0.007	0.130	0.186	0.076	-0.083
-0.245	0.925	0.416	0.017	0.901	0.433	-0.735	-0.211	-0.157	-0.135	-0.015	0.024	0.158	0.069	0.070	-0.090
-0.103	0.956	0.459	0.022	0.906	0.422	-0.651	0.120	-0.237	0.003	0.010	0.079	0.016	0.099	0.025	-0.072
-0.203	0.914	0.431	0.024	0.912	0.410	-0.657	-0.132	-0.183	-0.099	-0.038	0.063	0.117	0.056	0.051	-0.065
-0.053	0.960	0.459	0.028	0.917	0.398	-0.625	0.209	-0.152	0.047	0.004	0.102	0.033	0.102	0.022	-0.055
-0.180	0.991	0.313	0.030	0.921	0.388	-0.550	-0.055	-0.160	-0.082	0.030	-0.033	0.094	0.132	0.165	-0.078
-0.187	1.022	0.333	0.034	0.927	0.373	-0.768	0.267	-0.135	-0.093	0.056	0.001	0.103	0.162	0.144	-0.064
-0.214	0.987	0.392	0.035	0.932	0.360	-0.747	0.013	-0.119	-0.122	0.015	0.074	0.130	0.126	0.082	-0.094
-0.095	0.983	0.416	0.041	0.936	0.350	-0.521	0.435	-0.195	-0.009	0.008	0.108	0.011	0.121	0.057	-0.081
-0.180	0.964	0.455	0.043	0.939	0.342	-0.428	-0.118	-0.181	-0.095	-0.014	0.155	0.096	0.101	0.016	-0.077
-0.030	0.902	0.424	0.047	0.943	0.329	-0.701	0.205	-0.129	0.051	-0.080	0.136	0.053	0.039	0.046	-0.068
-0.145	0.953	0.290	0.051	0.948	0.315	-0.732	0.240	-0.175	-0.068	-0.035	0.016	0.063	0.088	0.179	-0.066
-0.164	0.991	0.278	0.054	0.952	0.300	-0.762	0.020	-0.172	-0.090	-0.001	0.019	0.083	0.126	0.189	-0.054
-0.091	1.030	0.286	0.058	0.956	0.288	-0.620	0.094	-0.188	-0.021	0.035	0.039	0.010	0.164	0.180	-0.062
-0.133	0.991	0.301	0.061	0.958	0.279	-0.472	0.071	-0.201	-0.067	-0.006	0.064	0.053	0.125	0.163	-0.060
-0.072	0.964	0.313	0.064	0.961	0.270	-0.480	0.047	-0.178	-0.009	-0.036	0.085	0.008	0.097	0.149	-0.059
-0.083	0.910	0.325	0.069	0.964	0.257	-0.668	0.411	-0.137	-0.025	-0.093	0.110	0.004	0.042	0.136	-0.060
-0.107	0.941	0.313	0.072	0.968	0.242	-0.738	0.427	-0.072	-0.051	-0.066	0.113	0.027	0.072	0.146	-0.063
-0.049	0.918	0.309	0.074	0.970	0.230	-0.620	0.132	-0.100	0.005	-0.092	0.121	0.030	0.048	0.149	-0.055
-0.126	0.960	0.262	0.078	0.972	0.221	-0.482	0.292	-0.152	-0.076	-0.051	0.083	0.047	0.090	0.195	-0.075
0.001	1.026	0.301	0.081	0.973	0.217	-0.210	0.086	-0.163	0.048	0.014	0.126	0.080	0.156	0.155	-0.061
-0.199	1.003	0.219	0.083	0.973	0.213	-0.155	0.223	-0.105	-0.154	-0.009	0.047	0.121	0.132	0.237	-0.074
-0.041	0.972	0.223	0.085	0.974	0.210	-0.167	0.068	-0.075	0.002	-0.041	0.054	0.037	0.101	0.232	-0.077
-0.130	1.007	0.223	0.085	0.975	0.205	-0.253	0.262	-0.020	-0.087	-0.007	0.060	0.052	0.135	0.230	-0.092
-0.114	0.972	0.278	0.088	0.977	0.197	-0.361	0.604	-0.045	-0.075	-0.043	0.123	0.036	0.100	0.174	-0.087
-0.057	0.953	0.325	0.089	0.978	0.191	-0.292	0.389	0.005	-0.018	-0.063	0.176	0.022	0.080	0.125	-0.111
-0.145	0.945	0.250	0.089	0.978	0.188	-0.142	0.067	-0.018	-0.106	-0.071	0.104	0.067	0.071	0.199	-0.121
-0.145	0.945	0.250	0.091	0.978	0.187	-0.016	0.360	-0.099	-0.109	-0.071	0.105	0.067	0.070	0.197	-0.101
-0.191	0.945	0.179	0.091	0.977	0.190	0.149	-0.042	-0.032	-0.154	-0.071	0.031	0.114	0.069	0.267	-0.115
-0.041	0.968	0.159	0.092	0.977	0.192	0.101	0.188	-0.037	-0.005	-0.047	0.009	0.037	0.092	0.285	-0.107
-0.176	0.964	0.203	0.092	0.977	0.190	-0.072	0.197	0.006	-0.140	-0.051	0.055	0.097	0.087	0.241	-0.095
-0.110	0.960	0.223	0.090	0.978	0.188	-0.074	0.187	0.087	-0.073	-0.055	0.076	0.032	0.082	0.220	-0.081
-0.083	0.995	0.250	0.092	0.978	0.189	0.051	0.312	-0.028	-0.047	-0.020	0.103	0.006	0.116	0.192	-0.107
-0.080	0.925	0.266	0.093	0.977	0.192	0.151	0.285	-0.067	-0.045	-0.089	0.116	0.003	0.045	0.175	-0.087
-0.149	0.933	0.262	0.093	0.976	0.197	0.255	-0.087	-0.029	-0.114	-0.080	0.107	0.073	0.053	0.177	-0.079
-0.049	0.937	0.250	0.093	0.975	0.203	0.304	0.087	0.010	-0.013	-0.075	0.089	0.026	0.056	0.188	-0.082
-0.080	0.976	0.207	0.093	0.974	0.205	0.127	0.272	0.014	-0.044	-0.036	0.044	0.006	0.094	0.231	-0.067
-0.130	0.933	0.187	0.090	0.974	0.207	0.098	0.048	0.116	-0.092	-0.078	0.023	0.058	0.051	0.250	-0.060
-0.022	0.941	0.226	0.089	0.973	0.213	0.318	0.229	0.081	0.017	-0.070	0.057	0.048	0.058	0.209	-0.055
-0.137	0.976	0.230	0.088	0.972	0.220	0.361	0.063	0.070	-0.096	-0.033	0.054	0.070	0.092	0.205	-0.063
-0.037	1.003	0.246	0.087	0.969	0.229	0.516	0.186	0.063	0.005	-0.004	0.060	0.029	0.119	0.188	-0.051
-0.145	0.972	0.211	0.086	0.967	0.240	0.552	0.208	0.041	-0.103	-0.033	0.014	0.081	0.089	0.224	-0.067
-0.083	0.968	0.191	0.086	0.964	0.252	0.666	0.340	0.090	-0.041	-0.033	-0.017	0.022	0.085	0.242	-0.058
-0.160	0.995	0.152	0.081	0.960	0.267	0.787	-0.051	0.184	-0.113	-0.003	-0.071	0.101	0.112	0.281	-0.063
-0.133	0.949	0.195	0.076	0.957	0.280	0.735	0.212	0.280	-0.081	-0.046	-0.041	0.075	0.065	0.237	-0.041
-0.130	0.875	0.187	0.072	0.952	0.296	0.872	0.404	0.343	-0.073	-0.115	-0.065	0.072	0.009	0.245	-0.036
-0.080	0.871	0.175	0.067	0.949	0.307	0.649	0.407	0.339	-0.018	-0.115	-0.088	0.023	0.013	0.257	-0.033
-0.099	0.933	0.191	0.066	0.945	0.320	0.690	0.475	0.201	-0.037	-0.050	-0.084	0.042	0.048	0.242	-0.051
-0.145	0.941	0.254	0.064	0.942	0.328	0.473	0.102	0.108	-0.081	-0.039	-0.029	0.087	0.055	0.179	-0.063
-0.222	0.937	0.313	0.062	0.940	0.335	0.345	0.009	0.082	-0.156	-0.041	0.024	0.163	0.050	0.120	-0.061
-0.168	0.987	0.321	0.062	0.938	0.341	0.369	0.161	0.010	-0.103	0.012	0.025	0.108	0.099	0.113	-0.046
-0.060	1.041	0.242	0.064	0.936	0.347	0.340	0.274	-0.029	0.002	0.068	-0.059	0.002	0.152	0.193	-0.010
-0.041	1.026	0.159	0.062	0.935	0.350	0.177	-0.151	0.009	0.023	0.054	-0.145	0.023	0.135	0.277	0.066
-0.003	1.061	0.132	0.063	0.934	0.352	0.127	-0.102	-0.061	0.061	0.089	-0.174	0.063	0.169	0.305	0.135
0.132	1.014	0.163	0.062	0.934	0.352	0.020	-0.261	-0.041	0.196	0.043	-0.143	0.200	0.121	0.274	0.181
0.147	1.045	0.156	0.063	0.934	0.351	-0.004	-0.153	-0.108	0.210	0.074	-0.150	0.216	0.152	0.283	0.233
0.167	1.007	0.183	0.063	0.935	0.350	-0.059	-0.304	-0.084	0.229	0.035	-0.121	0.237	0.113	0.256	0.269
0.243	0.987	0.156	0.064	0.935	0.349	-0.028	-0.112	-0.095	0.304	0.015	-0.147	0.314	0.093	0.284	0.299
0.205	0.941	0.159	0.064	0.935	0.348	-0.037	-0.442	-0.131	0.266	-0.032	-0.143	0.278	0.047	0.279	0.309
0.301	0.887	0.152	0.067	0.935	0.350	0.083	-0.037	-0.137	0.359	-0.085	-0.152	0.374	0.008	0.287	0.318
0.205	0.933	0.159	0.069	0.933	0.352	0.159	-0.179	-0.138	0.261	-0.038	-0.147	0.278	0.039	0.279	0.293
0.217	0.933	0.167	0.072	0.931	0.358	0.343	0.066	-0.128	0.269	-0.036	-0.145	0.290	0.039	0.271	0.279
0.120	0.929	0.179	0.073	0.929	0.364	0.343	0.045	-0.019	0.172	-0.037	-0.139	0.194	0.034	0.258	0.233
0.147	1.022	0.199	0.074	0.926	0.370	0.362	0.082	-0.030	0.198	0.058	-0.126	0.222	0.127	0.238	0.200
0.040	1.053	0.132	0.076	0.922	0.380	0.592	-0.126	-0.133	0.090	0.094	-0.203	0.114	0.157	0.305	0.159
0.059	1.103	0.270	0.077	0.918	0.389	0.488	-0.109	-0.126	0.108	0.148	-0.074	0.133	0.207	0.167	0.130
0.051	1.057	0.364	0.076	0.913	0.401	0.626	-0.414	-0.106	0.102	0.106	0.009	0.125	0.160	0.072	0.096
0.028	0.953	0.404	0.075	0.909	0.409	0.450	-0.122	-0.043	0.080	0.006	0.040	0.102	0.054	0.031	0.071
0.020	0.964	0.396	0.076	0.908	0.411	0.124	0.126	0.006	0.072	0.018	0.030	0.094	0.065	0.039	0.048
-0.018	1.030	0.396	0.076	0.908	0.413	0.120	0.026	0.014	0.034	0.084	0.028	0.054	0.130	0.039	0.022
-0.057	1.034	0.333	0.077	0.905	0.419	0.373	-0.059	-0.116	-0.006	0.091	-0.042	0.015	0.134	0.102	0.007
-0.133	1.018	0.274	0.076	0.901	0.427	0.438	-0.242	-0.095	-0.081	0.079	-0.109	0.062	0.118	0.160	-0.014
-0.053	0.914	0.424	0.074	0.901	0.428	0.039	0.022	0.064	0.001	-0.025	0.040	0.018	0.013	0.010	-0.038
-0.072	0.980	0.475	0.076	0.901	0.428	-0.013	0.120	-0.044	-0.020	0.041	0.092	0.002	0.078	0.043	-0.059
-0.145	0.937	0.424	0.075	0.899	0.432	0.218	-0.342	-0.173	-0.092	0.001	0.036	0.076	0.034	0.008	-0.059
-0.180	0.918	0.329	0.076	0.897	0.436	0.249	-0.149	-0.168	-0.128	-0.016	-0.063	0.111	0.014	0.102	-0.068
-0.145	0.999	0.262	0.076	0.895	0.440	0.206	-0.221	-0.103	-0.092	0.067	-0.133	0.077	0.095	0.168	-0.064
-0.137	1.022	0.341	0.075	0.895	0.440	0.023	-0.135	-0.055	-0.083	0.090	-0.055	0.069	0.118	0.089	-0.055
-0.049	0.987	0.491	0.075	0.896	0.438	-0.122	-0.095	-0.112	0.004	0.054	0.097	0.017	0.083	0.061	-0.041
-0.053	0.933	0.542	0.081	0.896	0.437	-0.029	0.198	-0.208	-0.005	0.001	0.149	0.013	0.030	0.112	-0.038
-0.057	0.925	0.443	0.082	0.893	0.442	0.223	-0.239	-0.223	-0.010	-0.005	0.046	0.009	0.021	0.014	-0.037
-0.057	0.925	0.443	0.083	0.892	0.444	0.125	-0.159	-0.132	-0.011	-0.004	0.043	0.008	0.021	0.015	-0.045
-0.083	0.999	0.443	0.087	0.893	0.442	-0.089	0.286	-0.146	-0.042	0.069	0.045	0.019	0.094	0.015	-0.047
-0.122	0.953	0.372	0.088	0.893	0.441	-0.052	-0.070	-0.119	-0.081	0.023	-0.024	0.058	0.047	0.055	-0.043
-0.083	0.999	0.463	0.090	0.895	0.437	-0.239	-0.015	-0.164	-0.045	0.067	0.071	0.021	0.094	0.035	-0.044
-0.014	0.956	0.447	0.095	0.897	0.432	-0.233	0.181	-0.221	0.019	0.023	0.059	0.048	0.051	0.020	-0.041
-0.033	0.895	0.483	0.095	0.895	0.436	0.144	-0.445	-0.237	-0.000	-0.037	0.091	0.028	0.011	0.055	-0.037
-0.049	0.883	0.467	0.098	0.894	0.436	0.013	-0.110	-0.206	-0.018	-0.048	0.075	0.012	0.022	0.039	-0.043
-0.080	0.987	0.372	0.102	0.897	0.430	-0.291	0.331	-0.115	-0.053	0.054	-0.014	0.020	0.082	0.056	-0.068
-0.153	0.983	0.317	0.105	0.898	0.426	-0.177	0.228	-0.106	-0.129	0.049	-0.065	0.093	0.079	0.111	-0.070
-0.157	1.038	0.376	0.108	0.899	0.425	-0.063	-0.028	-0.202	-0.136	0.102	-0.004	0.097	0.133	0.051	-0.071
-0.045	1.003	0.420	0.114	0.898	0.425	0.009	0.228	-0.267	-0.031	0.068	0.039	0.014	0.098	0.008	-0.071
-0.053	0.964	0.420	0.116	0.898	0.425	-0.024	-0.185	-0.218	-0.040	0.030	0.039	0.006	0.060	0.008	-0.061
-0.041	0.910	0.424	0.118	0.898	0.424	-0.056	0.001	-0.168	-0.031	-0.024	0.044	0.016	0.006	0.004	-0.047
-0.060	0.925	0.376	0.120	0.899	0.420	-0.174	-0.054	-0.129	-0.052	-0.010	0.000	0.003	0.023	0.052	-0.047
-0.060	0.949	0.376	0.122	0.901	0.415	-0.260	0.114	-0.121	-0.054	0.011	0.005	0.004	0.047	0.052	-0.045
-0.049	0.987	0.364	0.125	0.901	0.415	-0.021	-0.056	-0.191	-0.045	0.050	-0.006	0.007	0.086	0.065	-0.056
-0.060	1.018	0.333	0.126	0.901	0.415	0.002	-0.167	-0.170	-0.058	0.081	-0.038	0.005	0.118	0.096	-0.048
-0.110	0.960	0.384	0.125	0.900	0.418	0.159	-0.206	-0.119	-0.107	0.025	0.010	0.055	0.060	0.045	-0.049
-0.007	0.933	0.384	0.127	0.898	0.421	0.167	-0.067	-0.147	-0.005	-0.001	0.007	0.048	0.034	0.046	-0.044
-0.033	1.007	0.451	0.129	0.899	0.419	-0.160	-0.030	-0.121	-0.034	0.072	0.077	0.021	0.109	0.021	-0.049
0.024	0.922	0.459	0.132	0.900	0.416	-0.129	0.177	-0.146	0.020	-0.014	0.087	0.078	0.024	0.028	-0.028
-0.053	0.879	0.412	0.134	0.900	0.415	-0.048	-0.087	-0.172	-0.059	-0.056	0.041	0.002	0.018	0.019	-0.044
0.032	0.871	0.427	0.137	0.899	0.416	0.073	0.071	-0.138	0.023	-0.063	0.055	0.087	0.025	0.003	-0.038
-0.080	0.910	0.392	0.138	0.896	0.421	0.274	-0.025	-0.108	-0.089	-0.022	0.015	0.025	0.015	0.039	-0.044
-0.030	0.964	0.360	0.137	0.894	0.427	0.310	-0.149	-0.050	-0.038	0.035	-0.022	0.025	0.070	0.071	-0.041
-0.049	0.991	0.353	0.137	0.893	0.429	0.101	0.045	-0.004	-0.058	0.063	-0.032	0.005	0.098	0.080	-0.049
-0.064	0.960	0.337	0.138	0.892	0.430	0.102	0.162	-0.034	-0.074	0.033	-0.048	0.011	0.069	0.096	-0.043
0.009	0.902	0.475	0.142	0.892	0.429	0.032	0.331	-0.086	-0.005	-0.024	0.090	0.063	0.012	0.041	-0.049
-0.014	0.844	0.479	0.145	0.891	0.430	0.043	0.207	-0.068	-0.031	-0.082	0.094	0.040	0.045	0.043	-0.050
-0.018	0.833	0.463	0.147	0.888	0.436	0.364	0.045	-0.119	-0.037	-0.090	0.072	0.037	0.056	0.027	-0.048
-0.022	0.891	0.424	0.149	0.882	0.446	0.563	-0.023	-0.150	-0.042	-0.026	0.023	0.033	0.003	0.013	-0.056
-0.026	0.922	0.400	0.148	0.880	0.451	0.287	0.030	0.056	-0.045	0.007	-0.006	0.028	0.035	0.038	-0.058
-0.064	0.910	0.424	0.145	0.878	0.455	0.229	-0.066	0.076	-0.081	-0.003	0.014	0.010	0.024	0.015	-0.059
-0.041	0.922	0.451	0.147	0.877	0.457	0.140	0.352	0.051	-0.059	0.009	0.040	0.012	0.037	0.011	-0.061
-0.049	0.895	0.420	0.148	0.876	0.459	0.182	0.321	0.065	-0.068	-0.016	0.007	0.003	0.011	0.021	-0.064
-0.030	0.891	0.451	0.149	0.872	0.466	0.414	0.075	-0.037	-0.050	-0.016	0.031	0.021	0.008	0.010	-0.056
-0.018	0.898	0.483	0.148	0.867	0.475	0.540	0.029	0.010	-0.038	-0.004	0.054	0.031	0.017	0.040	-0.049
0.017	0.856	0.554	0.146	0.861	0.488	0.727	-0.013	0.108	-0.001	-0.040	0.112	0.065	0.024	0.110	-0.053
-0.003	0.821	0.498	0.145	0.854	0.500	0.708	0.130	0.116	-0.019	-0.068	0.046	0.044	0.057	0.054	-0.053
-0.064	0.852	0.498	0.141	0.847	0.512	0.714	0.031	0.191	-0.078	-0.030	0.034	0.018	0.024	0.053	-0.048
-0.068	0.783	0.443	0.137	0.840	0.525	0.783	-0.040	0.225	-0.077	-0.093	-0.034	0.023	0.092	0.004	-0.061
-0.030	0.813	0.467	0.136	0.833	0.537	0.774	0.357	0.245	-0.038	-0.054	-0.022	0.015	0.060	0.018	-0.067
-0.110	0.840	0.483	0.132	0.825	0.549	0.773	0.147	0.297	-0.115	-0.020	-0.018	0.066	0.032	0.032	-0.061
-0.083	0.871	0.475	0.129	0.816	0.563	0.895	0.148	0.261	-0.085	0.020	-0.040	0.039	0.000	0.023	-0.042
-0.095	0.844	0.431	0.127	0.806	0.578	0.989	0.421	0.340	-0.096	0.003	-0.098	0.051	0.027	0.023	-0.035
-0.037	0.856	0.329	0.125	0.793	0.596	1.209	0.287	0.322	-0.036	0.028	-0.218	0.006	0.015	0.128	-0.017
-0.064	0.895	0.368	0.126	0.781	0.611	1.074	0.433	0.255	-0.064	0.078	-0.194	0.021	0.025	0.091	-0.031
-0.072	0.937	0.427	0.122	0.771	0.626	0.962	0.029	0.233	-0.068	0.131	-0.149	0.029	0.068	0.034	-0.053
-0.180	0.895	0.522	0.117	0.762	0.637	0.750	-0.104	0.179	-0.171	0.097	-0.065	0.137	0.026	0.057	-0.055
-0.199	0.833	0.569	0.112	0.755	0.647	0.621	-0.154	0.120	-0.185	0.042	-0.028	0.157	0.035	0.102	-0.044
0.001	0.844	0.569	0.107	0.747	0.656	0.589	-0.231	0.118	0.020	0.061	-0.037	0.044	0.022	0.099	-0.016
0.017	0.837	0.534	0.107	0.742	0.662	0.451	0.095	0.073	0.035	0.058	-0.078	0.061	0.029	0.062	0.040
0.055	0.852	0.447	0.105	0.738	0.666	0.313	-0.087	0.018	0.075	0.078	-0.169	0.100	0.012	0.027	0.101
0.070	0.817	0.443	0.103	0.735	0.670	0.246	-0.310	-0.124	0.093	0.046	-0.177	0.116	0.046	0.034	0.142
0.070	0.817	0.443	0.102	0.734	0.671	0.089	-0.276	-0.169	0.094	0.047	-0.178	0.117	0.045	0.036	0.176
0.178	0.844	0.483	0.099	0.733	0.673	0.090	-0.406	-0.156	0.205	0.075	-0.140	0.225	0.017	0.001	0.217
0.159	0.860	0.467	0.093	0.733	0.674	0.037	-0.554	-0.088	0.192	0.091	-0.157	0.206	0.000	0.017	0.259
0.259	0.860	0.463	0.088	0.733	0.675	0.020	-0.511	-0.071	0.297	0.091	-0.161	0.306	0.001	0.024	0.310
0.270	0.771	0.416	0.084	0.734	0.674	-0.041	-0.416	-0.086	0.312	0.001	-0.208	0.318	0.087	0.073	0.330
0.336	0.736	0.467	0.082	0.733	0.675	0.033	-0.320	-0.144	0.379	-0.034	-0.157	0.384	0.121	0.024	0.333
0.286	0.748	0.530	0.082	0.731	0.678	0.168	-0.266	-0.169	0.330	-0.020	-0.097	0.335	0.109	0.037	0.310
0.193	0.690	0.558	0.084	0.728	0.680	0.213	0.013	-0.083	0.236	-0.075	-0.072	0.243	0.166	0.062	0.283
0.147	0.628	0.518	0.081	0.723	0.686	0.380	-0.185	0.011	0.192	-0.131	-0.117	0.197	0.227	0.020	0.229
0.151	0.752	0.522	0.080	0.716	0.693	0.503	-0.034	0.049	0.197	-0.001	-0.121	0.201	0.102	0.021	0.197
0.051	0.790	0.534	0.077	0.710	0.700	0.513	-0.173	0.072	0.100	0.044	-0.116	0.102	0.064	0.031	0.169
0.120	0.864	0.593	0.076	0.701	0.709	0.635	-0.057	-0.030	0.169	0.126	-0.066	0.172	0.010	0.088	0.149
0.043	0.871	0.648	0.069	0.693	0.718	0.605	-0.486	0.017	0.100	0.142	-0.019	0.096	0.018	0.141	0.128
0.055	0.864	0.636	0.068	0.689	0.722	0.337	-0.028	0.062	0.113	0.139	-0.036	0.107	0.011	0.127	0.123
0.063	0.898	0.656	0.068	0.686	0.725	0.235	0.046	0.048	0.120	0.177	-0.019	0.115	0.046	0.145	0.082
0.047	0.825	0.644	0.068	0.681	0.729	0.319	-0.031	-0.049	0.105	0.108	-0.035	0.100	0.026	0.133	0.077
-0.103	0.783	0.652	0.065	0.680	0.730	0.104	-0.184	0.019	-0.042	0.066	-0.028	0.050	0.068	0.139	0.048
0.036	0.821	0.727	0.065	0.680	0.731	0.047	0.052	0.006	0.096	0.106	0.046	0.090	0.029	0.212	0.018
-0.118	0.748	0.625	0.061	0.678	0.732	0.117	-0.217	0.030	-0.053	0.034	-0.058	0.063	0.102	0.108	-0.025
-0.107	0.763	0.660	0.059	0.681	0.730	-0.139	-0.012	0.078	-0.040	0.047	-0.020	0.049	0.086	0.142	-0.027
-0.172	0.740	0.703	0.062	0.683	0.728	-0.143	0.182	-0.046	-0.108	0.022	0.025	0.114	0.109	0.183	-0.056
-0.091	0.771	0.735	0.062	0.683	0.728	0.001	-0.084	-0.107	-0.027	0.053	0.056	0.031	0.077	0.212	-0.085
-0.137	0.790	0.660	0.069	0.683	0.727	-0.008	0.413	-0.138	-0.080	0.072	-0.018	0.075	0.057	0.136	-0.062
-0.268	0.798	0.648	0.064	0.686	0.725	-0.145	-0.247	0.038	-0.205	0.077	-0.028	0.204	0.049	0.122	-0.060
0.051	0.779	0.731	0.061	0.688	0.723	-0.166	-0.213	-0.043	0.117	0.056	0.056	0.117	0.069	0.204	-0.053
-0.145	0.740	0.751	0.061	0.688	0.723	0.022	-0.091	-0.142	-0.079	0.017	0.075	0.077	0.108	0.222	-0.064
-0.060	0.736	0.723	0.061	0.688	0.723	-0.030	-0.094	-0.122	0.006	0.013	0.048	0.009	0.112	0.192	-0.053
-0.218	0.806	0.640	0.055	0.690	0.721	-0.134	-0.348	0.007	-0.145	0.080	-0.033	0.147	0.042	0.108	-0.069
-0.218	0.806	0.640	0.055	0.695	0.717	-0.304	0.011	0.005	-0.144	0.076	-0.029	0.146	0.041	0.107	-0.062
-0.022	0.759	0.778	0.057	0.700	0.712	-0.350	0.094	-0.117	0.050	0.024	0.114	0.052	0.087	0.243	-0.071
-0.126	0.717	0.703	0.057	0.703	0.709	-0.203	-0.119	-0.112	-0.053	-0.021	0.041	0.051	0.129	0.168	-0.061
-0.157	0.763	0.613	0.052	0.707	0.706	-0.269	-0.352	-0.075	-0.079	0.022	-0.046	0.081	0.082	0.077	-0.048
-0.164	0.879	0.621	0.053	0.712	0.700	-0.335	0.030	-0.100	-0.088	0.133	-0.033	0.087	0.034	0.085	-0.056
-0.126	0.898	0.672	0.056	0.721	0.691	-0.623	0.141	-0.085	-0.051	0.144	0.028	0.048	0.053	0.137	-0.057
-0.076	0.837	0.719	0.061	0.727	0.684	-0.472	0.300	-0.098	-0.006	0.075	0.082	0.002	0.008	0.184	-0.067
-0.091	0.790	0.766	0.065	0.730	0.680	-0.220	0.216	-0.108	-0.026	0.026	0.133	0.013	0.054	0.231	-0.064
-0.157	0.783	0.699	0.065	0.732	0.678	-0.178	-0.120	-0.140	-0.091	0.017	0.068	0.078	0.061	0.163	-0.073
-0.122	0.779	0.632	0.066	0.738	0.671	-0.428	0.074	-0.082	-0.058	0.007	0.008	0.044	0.066	0.097	-0.075
-0.180	0.848	0.605	0.066	0.745	0.664	-0.521	-0.070	-0.058	-0.114	0.070	-0.012	0.101	0.004	0.070	-0.074
-0.110	0.891	0.625	0.065	0.750	0.659	-0.323	-0.159	-0.143	-0.045	0.108	0.012	0.031	0.046	0.091	-0.071
-0.126	0.844	0.628	0.067	0.754	0.653	-0.362	0.004	-0.140	-0.062	0.057	0.022	0.047	0.001	0.095	-0.072
-0.149	0.802	0.628	0.069	0.759	0.648	-0.336	0.061	-0.120	-0.087	0.010	0.027	0.070	0.044	0.095	-0.048
-0.110	0.783	0.648	0.067	0.763	0.643	-0.333	-0.226	-0.113	-0.046	-0.014	0.052	0.032	0.063	0.115	-0.049
-0.018	0.840	0.652	0.071	0.770	0.634	-0.552	0.165	-0.137	0.042	0.038	0.064	0.060	0.005	0.120	-0.055
-0.080	0.790	0.668	0.074	0.778	0.624	-0.680	0.125	-0.112	-0.023	-0.021	0.091	0.001	0.055	0.137	-0.049
-0.153	0.798	0.569	0.080	0.784	0.616	-0.467	0.302	-0.204	-0.102	-0.019	0.000	0.074	0.048	0.039	-0.052
-0.118	0.837	0.550	0.079	0.789	0.609	-0.473	-0.178	-0.144	-0.067	0.014	-0.012	0.039	0.009	0.021	-0.067
-0.118	0.864	0.597	0.081	0.793	0.604	-0.329	-0.109	-0.219	-0.068	0.038	0.040	0.039	0.018	0.069	-0.060
-0.110	0.848	0.558	0.081	0.797	0.599	-0.296	-0.115	-0.116	-0.060	0.019	0.006	0.032	0.003	0.031	-0.051
-0.033	0.825	0.617	0.086	0.804	0.588	-0.643	0.404	-0.046	0.012	-0.012	0.076	0.045	0.021	0.091	-0.059
-0.060	0.806	0.640	0.087	0.811	0.578	-0.601	0.113	0.000	-0.016	-0.038	0.110	0.018	0.040	0.116	-0.059
-0.095	0.817	0.660	0.090	0.818	0.568	-0.600	0.280	-0.039	-0.054	-0.033	0.139	0.016	0.029	0.138	-0.066
-0.083	0.825	0.609	0.092	0.824	0.560	-0.505	0.169	-0.025	-0.044	-0.031	0.097	0.005	0.022	0.088	-0.081
-0.118	0.840	0.565	0.093	0.826	0.556	-0.219	0.042	-0.070	-0.080	-0.018	0.057	0.039	0.006	0.045	-0.091
-0.118	0.840	0.565	0.093	0.827	0.554	-0.124	0.004	-0.018	-0.080	-0.019	0.059	0.040	0.006	0.046	-0.091
-0.141	0.813	0.522	0.091	0.829	0.551	-0.152	0.080	0.084	-0.102	-0.048	0.019	0.063	0.033	0.003	-0.094
-0.137	0.844	0.518	0.088	0.832	0.548	-0.189	0.030	0.155	-0.096	-0.020	0.018	0.059	0.001	0.000	-0.075
-0.110	0.790	0.581	0.086	0.835	0.544	-0.244	0.092	0.173	-0.066	-0.077	0.086	0.032	0.055	0.065	-0.079
0.009	0.837	0.617	0.089	0.837	0.540	-0.200	0.401	0.075	0.050	-0.032	0.125	0.087	0.009	0.101	-0.060
-0.137	0.755	0.585	0.085	0.836	0.542	0.095	-0.159	0.108	-0.093	-0.113	0.092	0.059	0.090	0.071	-0.061
0.001	0.725	0.632	0.085	0.834	0.546	0.181	0.078	0.025	0.045	-0.141	0.136	0.080	0.121	0.119	-0.069
-0.091	0.767	0.660	0.085	0.831	0.550	0.304	0.263	0.136	-0.047	-0.095	0.159	0.012	0.079	0.148	-0.086
-0.176	0.755	0.538	0.083	0.827	0.556	0.341	0.174	0.217	-0.130	-0.103	0.031	0.096	0.090	0.027	-0.081
-0.141	0.771	0.498	0.080	0.827	0.557	0.096	0.358	0.349	-0.093	-0.088	-0.009	0.062	0.075	0.011	-0.105
-0.149	0.752	0.506	0.080	0.825	0.559	0.201	0.517	0.305	-0.101	-0.105	-0.003	0.069	0.094	0.002	-0.087
-0.191	0.810	0.502	0.075	0.821	0.566	0.406	0.084	0.318	-0.138	-0.043	-0.014	0.111	0.035	0.005	-0.091
-0.053	0.837	0.542	0.077	0.816	0.572	0.451	0.515	0.201	-0.002	-0.012	0.019	0.028	0.008	0.036	-0.099
-0.249	0.817	0.447	0.074	0.808	0.585	0.798	0.120	0.225	-0.195	-0.022	-0.088	0.167	0.028	0.057	-0.078
-0.218	0.817	0.475	0.067	0.799	0.598	0.828	-0.076	0.308	-0.158	-0.013	-0.073	0.136	0.028	0.028	-0.045
-0.076	0.771	0.498	0.062	0.784	0.617	1.230	0.190	0.473	-0.010	-0.045	-0.068	0.006	0.075	0.003	-0.030
-0.072	0.740	0.455	0.057	0.768	0.638	1.353	0.326	0.576	-0.001	-0.060	-0.132	0.010	0.106	0.045	-0.021
-0.049	0.786	0.471	0.058	0.754	0.654	1.156	0.725	0.476	0.020	0.000	-0.133	0.034	0.059	0.027	-0.031
-0.253	0.763	0.443	0.050	0.743	0.668	0.951	-0.099	0.393	-0.176	-0.011	-0.174	0.169	0.082	0.053	-0.054
-0.245	0.752	0.688	0.043	0.737	0.675	0.460	-0.195	0.282	-0.160	-0.017	0.063	0.160	0.094	0.193	-0.057
-0.180	0.732	0.695	0.039	0.730	0.682	0.472	-0.038	0.202	-0.091	-0.030	0.064	0.094	0.114	0.202	-0.058
-0.095	0.732	0.538	0.036	0.725	0.687	0.395	0.063	0.183	-0.004	-0.025	-0.099	0.008	0.115	0.046	-0.021
-0.087	0.783	0.491	0.031	0.721	0.692	0.344	-0.183	0.182	0.009	0.030	-0.151	0.000	0.065	0.000	0.036
-0.072	0.817	0.487	0.024	0.716	0.697	0.372	-0.433	0.063	0.032	0.069	-0.160	0.015	0.031	0.003	0.103
-0.057	0.771	0.455	0.019	0.713	0.701	0.273	-0.350	0.000	0.052	0.026	-0.195	0.030	0.078	0.032	0.136
0.074	0.759	0.487	0.011	0.712	0.702	0.083	-0.547	-0.027	0.190	0.015	-0.164	0.161	0.090	0.001	0.193
0.028	0.825	0.483	0.004	0.714	0.701	-0.047	-0.552	-0.045	0.151	0.080	-0.167	0.114	0.025	0.001	0.246
0.186	0.698	0.479	-0.001	0.715	0.699	-0.090	-0.516	-0.063	0.314	-0.049	-0.169	0.270	0.153	0.002	0.295
0.186	0.698	0.479	-0.004	0.716	0.698	-0.034	-0.387	-0.123	0.317	-0.050	-0.168	0.269	0.154	0.000	0.308
0.217	0.574	0.534	0.000	0.717	0.697	-0.059	0.169	-0.106	0.344	-0.174	-0.112	0.299	0.279	0.058	0.312
0.143	0.624	0.518	-0.004	0.715	0.699	0.143	-0.331	-0.022	0.274	-0.122	-0.130	0.225	0.229	0.044	0.282
0.063	0.632	0.554	-0.005	0.710	0.704	0.337	-0.125	0.010	0.195	-0.110	-0.099	0.143	0.221	0.082	0.254
0.047	0.678	0.569	-0.010	0.703	0.711	0.512	-0.304	0.053	0.185	-0.057	-0.090	0.126	0.176	0.100	0.209
0.024	0.771	0.498	-0.013	0.695	0.719	0.584	-0.136	0.077	0.165	0.044	-0.169	0.102	0.084	0.031	0.177
-0.076	0.829	0.487	-0.020	0.690	0.723	0.379	-0.350	0.140	0.072	0.107	-0.185	0.001	0.027	0.021	0.159
-0.010	0.840	0.660	-0.025	0.684	0.729	0.444	-0.241	0.075	0.142	0.125	-0.018	0.065	0.016	0.196	0.134
0.001	0.848	0.747	-0.029	0.678	0.734	0.410	-0.264	0.012	0.157	0.138	0.064	0.076	0.010	0.285	0.109
-0.045	0.829	0.782	-0.035	0.674	0.738	0.291	-0.457	-0.030	0.117	0.123	0.096	0.030	0.030	0.321	0.096
-0.072	0.783	0.699	-0.039	0.674	0.737	0.007	-0.238	-0.009	0.094	0.076	0.013	0.002	0.078	0.239	0.084
-0.083	0.829	0.719	-0.039	0.677	0.735	-0.115	-0.113	-0.075	0.083	0.121	0.035	0.009	0.032	0.260	0.060
-0.041	0.829	0.790	-0.034	0.678	0.735	-0.063	0.262	-0.137	0.119	0.119	0.107	0.032	0.033	0.332	0.025
-0.130	0.721	0.743	-0.031	0.683	0.730	-0.371	0.175	-0.047	0.028	0.006	0.065	0.057	0.141	0.286	-0.018
-0.260	0.732	0.672	-0.027	0.689	0.724	-0.419	0.257	-0.069	-0.107	0.011	-0.001	0.187	0.131	0.217	-0.053
-0.299	0.779	0.676	-0.026	0.692	0.722	-0.138	-0.007	-0.153	-0.146	0.055	0.006	0.225	0.085	0.223	-0.082
-0.237	0.713	0.755	-0.027	0.696	0.718	-0.269	-0.083	-0.033	-0.084	-0.014	0.088	0.162	0.152	0.303	-0.100
-0.203	0.670	0.747	-0.031	0.703	0.711	-0.517	-0.255	-0.014	-0.045	-0.064	0.088	0.127	0.195	0.296	-0.081
-0.260	0.740	0.640	-0.032	0.709	0.704	-0.435	-0.115	-0.118	-0.102	-0.001	-0.012	0.184	0.127	0.190	-0.062
-0.145	0.794	0.699	-0.036	0.715	0.698	-0.399	-0.330	-0.033	0.018	0.048	0.053	0.067	0.074	0.251	-0.051
-0.183	0.775	0.695	-0.032	0.720	0.693	-0.369	0.154	-0.134	-0.024	0.023	0.054	0.104	0.094	0.248	-0.053
-0.157	0.744	0.802	-0.032	0.727	0.686	-0.503	-0.138	-0.155	0.003	-0.014	0.167	0.075	0.126	0.356	-0.040
-0.260	0.794	0.601	-0.036	0.733	0.679	-0.396	-0.381	-0.140	-0.097	0.030	-0.027	0.177	0.077	0.156	-0.057
-0.164	0.817	0.688	-0.034	0.738	0.674	-0.363	0.083	-0.123	-0.004	0.049	0.065	0.078	0.055	0.244	-0.060
-0.241	0.848	0.648	-0.037	0.745	0.666	-0.514	-0.230	-0.046	-0.078	0.073	0.033	0.153	0.026	0.206	-0.064
-0.183	0.806	0.707	-0.033	0.754	0.656	-0.696	0.150	-0.144	-0.024	0.021	0.103	0.094	0.070	0.267	-0.061
-0.195	0.767	0.727	-0.035	0.761	0.647	-0.561	-0.239	-0.093	-0.033	-0.025	0.131	0.104	0.111	0.289	-0.059
-0.218	0.771	0.628	-0.034	0.767	0.640	-0.453	0.004	-0.128	-0.058	-0.027	0.039	0.126	0.108	0.192	-0.067
-0.160	0.848	0.617	-0.033	0.774	0.633	-0.464	-0.057	-0.152	-0.001	0.044	0.035	0.068	0.031	0.181	-0.071
-0.299	0.848	0.561	-0.031	0.783	0.621	-0.739	0.023	-0.118	-0.141	0.035	-0.009	0.205	0.032	0.129	-0.072
-0.218	0.844	0.617	-0.029	0.791	0.611	-0.674	-0.015	-0.173	-0.062	0.023	0.057	0.124	0.037	0.186	-0.073
-0.203	0.829	0.652	-0.026	0.796	0.605	-0.369	-0.026	-0.252	-0.050	0.003	0.098	0.108	0.053	0.224	-0.092
-0.187	0.806	0.656	-0.025	0.800	0.599	-0.324	-0.228	-0.261	-0.036	-0.024	0.107	0.091	0.078	0.231	-0.063
-0.280	0.883	0.514	-0.026	0.807	0.591	-0.527	-0.175	-0.124	-0.127	0.047	-0.026	0.183	0.001	0.091	-0.058
-0.122	0.941	0.546	-0.020	0.814	0.581	-0.580	0.276	-0.167	0.025	0.098	0.015	0.026	0.056	0.124	-0.052
-0.214	0.910	0.479	-0.017	0.822	0.569	-0.722	0.169	-0.127	-0.071	0.058	-0.040	0.118	0.024	0.060	-0.070
-0.180	0.956	0.518	-0.008	0.831	0.556	-0.792	0.576	-0.190	-0.046	0.096	0.013	0.083	0.069	0.102	-0.054
-0.310	0.914	0.494	-0.008	0.837	0.548	-0.479	-0.286	-0.243	-0.176	0.048	-0.002	0.215	0.026	0.081	-0.083
-0.107	0.887	0.640	-0.005	0.842	0.539	-0.494	-0.039	-0.245	0.024	0.015	0.152	0.011	0.003	0.230	-0.072
-0.237	0.868	0.558	-0.004	0.849	0.529	-0.631	-0.111	-0.148	-0.107	-0.011	0.079	0.142	0.023	0.151	-0.070
-0.103	0.844	0.530	-0.000	0.857	0.516	-0.769	0.201	-0.121	0.024	-0.042	0.065	0.008	0.047	0.126	-0.042
-0.160	0.902	0.455	0.003	0.864	0.503	-0.744	0.040	-0.200	-0.037	0.009	0.003	0.067	0.010	0.054	-0.046
-0.157	0.956	0.404	0.008	0.871	0.491	-0.675	0.161	-0.213	-0.038	0.056	-0.036	0.063	0.063	0.005	-0.039
-0.145	0.991	0.483	0.012	0.877	0.481	-0.549	0.116	-0.211	-0.031	0.086	0.052	0.051	0.097	0.087	-0.054
-0.168	0.972	0.538	0.017	0.882	0.470	-0.604	0.215	-0.174	-0.058	0.061	0.118	0.074	0.077	0.144	-0.051
-0.168	0.871	0.471	0.015	0.890	0.456	-0.822	-0.234	-0.047	-0.056	-0.047	0.065	0.075	0.025	0.080	-0.056
-0.107	0.852	0.463	0.017	0.897	0.442	-0.786	-0.055	-0.124	0.005	-0.074	0.071	0.014	0.045	0.075	-0.068
-0.141	0.953	0.435	0.020	0.902	0.431	-0.590	0.029	-0.223	-0.034	0.022	0.055	0.049	0.055	0.050	-0.061
-0.218	0.972	0.372	0.025	0.907	0.421	-0.566	0.101	-0.229	-0.115	0.036	0.002	0.126	0.073	0.010	-0.054
-0.180	0.991	0.305	0.026	0.912	0.409	-0.627	-0.096	-0.162	-0.078	0.050	-0.053	0.088	0.091	0.075	-0.057
-0.130	1.003	0.384	0.030	0.917	0.398	-0.626	0.173	-0.144	-0.032	0.057	0.037	0.038	0.102	0.007	-0.058
-0.099	0.983	0.424	0.032	0.924	0.380	-0.925	0.165	-0.068	-0.003	0.031	0.094	0.008	0.082	0.048	-0.046
-0.107	0.937	0.431	0.035	0.931	0.364	-0.893	0.298	-0.085	-0.014	-0.022	0.118	0.016	0.035	0.059	-0.046
-0.122	0.898	0.357	0.037	0.935	0.352	-0.651	0.065	-0.125	-0.032	-0.066	0.056	0.031	0.005	0.013	-0.045
-0.122	0.898	0.357	0.041	0.939	0.342	-0.542	0.135	-0.167	-0.036	-0.069	0.066	0.032	0.005	0.011	-0.048
-0.103	0.991	0.337	0.043	0.942	0.333	-0.441	-0.132	-0.186	-0.018	0.021	0.055	0.013	0.087	0.028	-0.054
-0.145	1.034	0.250	0.045	0.945	0.324	-0.478	-0.095	-0.185	-0.063	0.060	-0.023	0.056	0.129	0.113	-0.044
-0.191	1.049	0.203	0.046	0.950	0.310	-0.743	-0.091	-0.099	-0.110	0.071	-0.056	0.102	0.144	0.159	-0.056
-0.045	1.014	0.309	0.051	0.955	0.292	-0.934	0.363	-0.173	0.031	0.031	0.069	0.044	0.109	0.051	-0.056
-0.168	0.976	0.309	0.053	0.960	0.275	-0.892	-0.056	-0.155	-0.094	-0.013	0.086	0.080	0.070	0.048	-0.053
-0.064	0.983	0.333	0.056	0.965	0.258	-0.872	0.143	-0.113	0.007	-0.010	0.126	0.024	0.076	0.023	-0.049
-0.072	0.983	0.290	0.059	0.968	0.246	-0.632	0.124	-0.164	-0.004	-0.013	0.095	0.017	0.076	0.064	-0.053
-0.114	0.968	0.242	0.061	0.971	0.233	-0.679	-0.051	-0.157	-0.049	-0.031	0.061	0.025	0.059	0.109	-0.044
-0.045	0.983	0.254	0.065	0.973	0.221	-0.606	0.290	-0.159	0.016	-0.018	0.085	0.044	0.074	0.095	-0.044
-0.118	0.937	0.199	0.067	0.976	0.208	-0.632	0.032	-0.111	-0.058	-0.067	0.042	0.029	0.027	0.148	-0.042
-0.076	0.956	0.203	0.070	0.978	0.195	-0.659	0.179	-0.102	-0.018	-0.050	0.059	0.014	0.045	0.141	-0.035
-0.064	0.976	0.183	0.072	0.981	0.182	-0.641	0.253	-0.078	-0.009	-0.033	0.053	0.026	0.064	0.160	-0.049
-0.057	0.995	0.211	0.073	0.982	0.172	-0.520	0.163	-0.075	-0.003	-0.016	0.091	0.034	0.083	0.131	-0.041
-0.118	0.968	0.167	0.075	0.984	0.161	-0.534	0.154	-0.073	-0.066	-0.045	0.058	0.027	0.055	0.172	-0.039
-0.060	0.991	0.159	0.075	0.986	0.152	-0.466	0.060	-0.033	-0.009	-0.023	0.059	0.031	0.077	0.178	-0.053
-0.045	0.991	0.195	0.077	0.986	0.146	-0.310	0.310	-0.076	0.004	-0.023	0.101	0.046	0.076	0.141	-0.054
-0.099	1.010	0.230	0.078	0.987	0.139	-0.350	0.238	-0.048	-0.050	-0.005	0.144	0.008	0.095	0.104	-0.046
-0.045	0.956	0.199	0.079	0.988	0.132	-0.307	0.394	-0.009	0.002	-0.060	0.119	0.045	0.040	0.134	-0.062
-0.041	0.918	0.203	0.079	0.989	0.126	-0.283	0.203	0.011	0.006	-0.099	0.129	0.048	0.001	0.128	-0.070
-0.122	0.949	0.199	0.077	0.990	0.121	-0.261	0.176	0.089	-0.073	-0.069	0.130	0.034	0.031	0.131	-0.064
-0.072	0.883	0.219	0.077	0.990	0.118	-0.184	0.216	0.012	-0.023	-0.135	0.153	0.014	0.035	0.109	-0.060
-0.068	0.925	0.191	0.077	0.990	0.115	-0.102	0.335	0.015	-0.019	-0.093	0.128	0.018	0.007	0.135	-0.068
-0.041	0.960	0.144	0.076	0.990	0.115	-0.003	0.037	0.046	0.009	-0.058	0.081	0.042	0.041	0.181	-0.059
-0.114	0.960	0.128	0.076	0.990	0.118	0.137	0.102	-0.015	-0.064	-0.058	0.062	0.032	0.040	0.195	-0.071
-0.107	1.014	0.100	0.075	0.990	0.120	0.119	0.007	0.010	-0.056	-0.004	0.032	0.025	0.094	0.220	-0.071
-0.180	0.987	0.120	0.073	0.990	0.123	0.148	0.026	0.046	-0.127	-0.030	0.049	0.100	0.066	0.199	-0.081
-0.095	0.925	0.148	0.071	0.990	0.125	0.102	0.200	0.149	-0.040	-0.092	0.075	0.016	0.004	0.171	-0.079
-0.091	0.945	0.191	0.069	0.989	0.127	0.145	0.447	0.106	-0.034	-0.072	0.116	0.014	0.023	0.127	-0.091
-0.083	0.910	0.203	0.068	0.989	0.132	0.236	0.351	0.083	-0.026	-0.107	0.124	0.008	0.013	0.114	-0.077
-0.180	0.918	0.124	0.066	0.988	0.136	0.242	0.415	0.100	-0.120	-0.098	0.041	0.104	0.006	0.192	-0.068
-0.107	0.925	0.159	0.064	0.987	0.145	0.459	0.155	0.096	-0.045	-0.089	0.067	0.033	0.001	0.156	-0.048
-0.076	0.941	0.108	0.063	0.986	0.153	0.420	0.201	0.105	-0.013	-0.073	0.008	0.003	0.016	0.207	-0.039
-0.037	0.991	0.100	0.060	0.985	0.164	0.609	0.322	0.161	0.028	-0.021	-0.012	0.035	0.065	0.215	-0.020
-0.103	0.922	0.092	0.057	0.982	0.178	0.755	0.347	0.211	-0.034	-0.088	-0.034	0.030	0.006	0.223	-0.024
-0.153	0.895	0.018	0.052	0.979	0.195	0.907	0.447	0.313	-0.079	-0.112	-0.125	0.080	0.034	0.297	-0.047
-0.222	0.906	0.018	0.047	0.976	0.213	0.960	0.414	0.264	-0.144	-0.097	-0.143	0.150	0.023	0.298	-0.082
-0.249	0.983	0.100	0.043	0.973	0.229	0.811	0.097	0.203	-0.166	-0.016	-0.076	0.178	0.053	0.214	-0.107
-0.249	0.995	0.179	0.042	0.970	0.240	0.620	0.030	0.020	-0.165	-0.002	-0.009	0.177	0.063	0.133	-0.090
-0.218	1.018	0.250	0.041	0.968	0.247	0.350	-0.060	0.001	-0.133	0.023	0.055	0.146	0.085	0.062	-0.056
-0.045	1.041	0.156	0.041	0.967	0.253	0.316	0.003	-0.054	0.039	0.048	-0.045	0.027	0.108	0.156	-0.001
-0.030	1.030	0.092	0.043	0.966	0.254	0.102	0.072	-0.051	0.053	0.037	-0.109	0.043	0.096	0.219	0.050
0.013	1.049	0.022	0.044	0.966	0.255	0.047	-0.035	-0.066	0.094	0.057	-0.181	0.086	0.114	0.290	0.133
-0.041	1.003	-0.006	0.042	0.966	0.254	-0.032	-0.502	-0.073	0.042	0.010	-0.207	0.033	0.067	0.317	0.180
0.159	1.045	0.049	0.043	0.967	0.252	-0.042	-0.285	-0.100	0.241	0.052	-0.151	0.234	0.108	0.262	0.222
0.170	1.026	0.029	0.044	0.967	0.250	-0.082	-0.344	-0.128	0.251	0.032	-0.169	0.247	0.088	0.282	0.262
0.190	1.022	0.057	0.047	0.967	0.249	-0.029	0.003	-0.143	0.267	0.028	-0.140	0.268	0.083	0.254	0.301
0.240	1.014	0.022	0.047	0.968	0.248	-0.073	-0.388	-0.047	0.318	0.020	-0.174	0.320	0.073	0.289	0.315
0.178	0.937	-0.002	0.048	0.968	0.247	-0.003	-0.084	-0.041	0.255	-0.057	-0.197	0.260	0.006	0.312	0.322
0.236	0.922	0.022	0.049	0.968	0.247	0.027	0.076	-0.023	0.312	-0.072	-0.173	0.318	0.023	0.287	0.316
0.201	0.925	0.002	0.051	0.968	0.248	0.088	0.156	-0.012	0.276	-0.068	-0.193	0.284	0.021	0.306	0.287
0.159	0.956	0.041	0.051	0.966	0.252	0.258	-0.062	-0.009	0.233	-0.036	-0.158	0.242	0.009	0.266	0.267
0.105	1.007	0.081	0.052	0.964	0.260	0.418	0.024	-0.072	0.178	0.016	-0.126	0.189	0.059	0.226	0.238
0.120	1.096	0.148	0.055	0.961	0.270	0.541	-0.157	-0.172	0.190	0.108	-0.069	0.205	0.147	0.158	0.185
0.120	1.096	0.148	0.057	0.959	0.279	0.514	-0.134	-0.108	0.189	0.111	-0.078	0.206	0.146	0.155	0.155
-0.049	1.103	0.132	0.055	0.957	0.286	0.355	-0.126	0.013	0.021	0.120	-0.100	0.037	0.153	0.169	0.114
0.036	1.111	0.175	0.056	0.956	0.287	0.099	0.159	0.013	0.105	0.129	-0.058	0.122	0.159	0.123	0.093
-0.053	1.088	0.274	0.055	0.956	0.287	0.018	-0.218	-0.017	0.018	0.105	0.040	0.033	0.135	0.023	0.043
0.051	0.987	0.293	0.056	0.955	0.290	0.153	-0.031	-0.097	0.120	0.006	0.057	0.137	0.034	0.001	0.036
-0.141	0.972	0.199	0.052	0.955	0.292	0.077	-0.401	0.065	-0.068	-0.009	-0.039	0.055	0.017	0.093	-0.005
-0.076	1.026	0.167	0.051	0.955	0.291	-0.056	-0.093	0.028	-0.002	0.044	-0.069	0.010	0.070	0.123	-0.018
-0.187	1.007	0.187	0.051	0.956	0.288	-0.145	-0.006	-0.072	-0.114	0.024	-0.046	0.102	0.050	0.101	-0.049
-0.137	1.003	0.242	0.052	0.957	0.284	-0.164	-0.109	-0.105	-0.065	0.019	0.013	0.053	0.044	0.043	-0.038
-0.118	0.987	0.297	0.051	0.958	0.283	-0.083	-0.407	-0.080	-0.045	0.003	0.069	0.034	0.027	0.015	-0.057
-0.057	1.026	0.250	0.052	0.959	0.279	-0.205	-0.089	-0.111	0.015	0.040	0.026	0.026	0.065	0.031	-0.036
-0.183	1.068	0.132	0.052	0.961	0.272	-0.354	-0.391	-0.154	-0.112	0.081	-0.085	0.101	0.106	0.147	-0.043
-0.030	1.107	0.258	0.056	0.963	0.262	-0.509	0.232	-0.146	0.037	0.117	0.051	0.052	0.144	0.018	-0.046
-0.183	1.088	0.175	0.057	0.965	0.258	-0.236	-0.090	-0.115	-0.118	0.096	-0.026	0.102	0.123	0.097	-0.067
-0.118	1.041	0.282	0.059	0.965	0.254	-0.168	-0.030	-0.151	-0.055	0.049	0.084	0.037	0.076	0.011	-0.053
-0.172	1.007	0.187	0.059	0.967	0.248	-0.351	-0.134	-0.084	-0.109	0.013	-0.004	0.091	0.040	0.081	-0.065
-0.072	1.065	0.171	0.062	0.968	0.241	-0.308	0.127	-0.135	-0.012	0.069	-0.013	0.008	0.098	0.094	-0.064
-0.103	1.038	0.187	0.062	0.970	0.236	-0.276	-0.440	-0.116	-0.043	0.041	0.008	0.023	0.070	0.076	-0.050
-0.164	0.980	0.163	0.062	0.971	0.230	-0.332	-0.331	-0.099	-0.104	-0.019	-0.009	0.085	0.011	0.097	-0.037
-0.030	0.953	0.262	0.064	0.973	0.221	-0.484	0.037	-0.151	0.027	-0.048	0.099	0.049	0.017	0.004	-0.049
-0.068	0.945	0.219	0.067	0.975	0.212	-0.469	-0.111	-0.186	-0.014	-0.058	0.064	0.010	0.025	0.037	-0.048
-0.130	1.022	0.124	0.072	0.976	0.205	-0.329	0.061	-0.277	-0.081	0.018	-0.024	0.053	0.051	0.130	-0.031
-0.099	1.072	0.116	0.075	0.977	0.202	-0.173	-0.219	-0.230	-0.054	0.068	-0.028	0.022	0.101	0.135	-0.056
-0.045	1.053	0.144	0.079	0.977	0.196	-0.246	0.141	-0.163	-0.003	0.048	0.005	0.031	0.081	0.105	-0.060
-0.180	1.068	0.159	0.080	0.978	0.190	-0.302	0.025	-0.099	-0.139	0.062	0.027	0.104	0.096	0.087	-0.053
-0.057	1.014	0.234	0.082	0.980	0.182	-0.434	0.111	-0.086	-0.018	0.007	0.110	0.018	0.042	0.010	-0.056
-0.022	1.022	0.242	0.085	0.981	0.173	-0.452	0.131	-0.167	0.014	0.013	0.127	0.052	0.050	0.001	-0.060
-0.060	0.968	0.199	0.088	0.982	0.169	-0.200	-0.083	-0.214	-0.028	-0.041	0.087	0.014	0.004	0.043	-0.025
-0.053	0.929	0.108	0.093	0.982	0.166	-0.147	-0.095	-0.254	-0.025	-0.080	-0.001	0.021	0.043	0.132	-0.022
0.001	1.022	0.073	0.096	0.982	0.164	-0.129	-0.011	-0.167	0.026	0.012	-0.033	0.074	0.050	0.166	-0.025
-0.076	0.995	0.073	0.097	0.982	0.159	-0.221	-0.197	-0.122	-0.052	-0.015	-0.029	0.003	0.023	0.163	-0.019
-0.087	0.999	0.037	0.098	0.984	0.150	-0.421	0.139	-0.052	-0.065	-0.013	-0.056	0.015	0.026	0.197	-0.017
-0.030	0.987	0.140	0.099	0.984	0.145	-0.273	0.042	-0.068	-0.009	-0.025	0.052	0.043	0.014	0.093	-0.039
-0.007	0.987	0.163	0.102	0.985	0.142	-0.143	0.271	-0.131	0.011	-0.025	0.079	0.066	0.014	0.068	-0.051
-0.057	0.941	0.199	0.104	0.985	0.141	-0.015	0.309	-0.101	-0.041	-0.071	0.115	0.015	0.032	0.031	-0.061
-0.072	0.922	0.223	0.106	0.984	0.145	0.192	0.130	-0.105	-0.058	-0.090	0.135	0.000	0.051	0.005	-0.079
-0.080	0.898	0.171	0.108	0.983	0.150	0.268	0.077	-0.083	-0.068	-0.112	0.078	0.008	0.074	0.055	-0.083
-0.114	0.964	0.159	0.107	0.982	0.153	0.141	0.077	0.010	-0.102	-0.046	0.063	0.042	0.009	0.064	-0.071
-0.045	0.937	0.124	0.106	0.982	0.156	0.205	0.090	0.062	-0.031	-0.073	0.024	0.027	0.037	0.098	-0.064
-0.026	0.976	0.124	0.105	0.982	0.157	0.094	0.328	0.042	-0.012	-0.034	0.023	0.047	0.001	0.097	-0.049
-0.083	1.003	0.108	0.103	0.982	0.159	0.077	0.094	0.126	-0.066	-0.007	0.006	0.011	0.028	0.112	-0.053
0.001	0.995	0.191	0.103	0.981	0.166	0.406	0.188	-0.000	0.018	-0.013	0.081	0.074	0.020	0.029	-0.054
-0.176	0.968	0.104	0.101	0.980	0.174	0.410	-0.103	0.064	-0.156	-0.039	-0.014	0.103	0.007	0.115	-0.061
-0.041	0.983	0.195	0.098	0.977	0.188	0.668	-0.101	0.064	-0.019	-0.021	0.063	0.032	0.008	0.022	-0.058
-0.080	1.026	0.159	0.096	0.975	0.201	0.674	-0.044	0.110	-0.055	0.024	0.014	0.007	0.050	0.056	-0.064
-0.064	0.964	0.203	0.092	0.972	0.215	0.724	-0.091	0.148	-0.035	-0.035	0.043	0.008	0.012	0.012	-0.051
-0.060	0.922	0.219	0.088	0.970	0.226	0.557	0.122	0.185	-0.027	-0.076	0.048	0.011	0.055	0.005	-0.041
-0.091	0.910	0.246	0.085	0.968	0.235	0.484	0.198	0.196	-0.054	-0.086	0.066	0.021	0.067	0.033	-0.046
0.009	0.956	0.293	0.081	0.966	0.244	0.502	0.166	0.215	0.049	-0.037	0.104	0.077	0.020	0.081	-0.039
-0.107	0.906	0.270	0.078	0.964	0.254	0.520	0.097	0.153	-0.063	-0.085	0.070	0.040	0.070	0.058	-0.036
-0.049	0.929	0.234	0.077	0.961	0.266	0.642	0.268	0.146	-0.003	-0.059	0.022	0.017	0.046	0.023	-0.018
-0.087	0.953	0.207	0.074	0.957	0.280	0.756	0.139	0.137	-0.039	-0.032	-0.019	0.024	0.022	0.004	-0.031
-0.033	0.976	0.230	0.072	0.952	0.296	0.858	0.131	0.156	0.018	-0.004	-0.012	0.029	0.001	0.021	-0.024
-0.141	0.964	0.183	0.070	0.947	0.313	0.932	0.301	0.174	-0.088	-0.010	-0.076	0.080	0.010	0.026	-0.029
-0.141	0.964	0.183	0.065	0.942	0.330	0.918	0.022	0.245	-0.083	-0.005	-0.093	0.081	0.010	0.026	-0.013
-0.149	0.983	0.167	0.058	0.934	0.351	1.160	0.033	0.312	-0.084	0.022	-0.130	0.089	0.010	0.041	-0.034
-0.087	1.026	0.112	0.056	0.927	0.372	1.161	0.355	0.264	-0.020	0.072	-0.206	0.028	0.052	0.097	-0.032
-0.253	0.983	0.112	0.048	0.920	0.389	1.001	-0.008	0.335	-0.178	0.037	-0.223	0.195	0.008	0.097	-0.052
-0.157	1.007	0.262	0.047	0.913	0.405	0.903	0.212	0.150	-0.080	0.067	-0.089	0.099	0.031	0.052	-0.049
-0.245	0.956	0.349	0.043	0.908	0.416	0.574	-0.177	0.101	-0.165	0.021	-0.013	0.188	0.019	0.138	-0.050
-0.122	0.949	0.309	0.040	0.904	0.426	0.567	-0.097	0.085	-0.039	0.018	-0.063	0.065	0.027	0.098	-0.014
-0.072	0.976	0.293	0.037	0.900	0.435	0.543	0.013	0.115	0.014	0.050	-0.088	0.015	0.000	0.081	0.013
-0.041	0.991	0.246	0.035	0.895	0.445	0.560	0.013	0.120	0.047	0.070	-0.145	0.016	0.015	0.033	0.083
-0.037	0.960	0.266	0.032	0.891	0.453	0.494	-0.207	0.076	0.054	0.043	-0.133	0.020	0.015	0.051	0.118
0.059	0.949	0.219	0.031	0.888	0.459	0.349	-0.129	-0.021	0.150	0.034	-0.186	0.117	0.027	0.003	0.154
-0.003	0.949	0.175	0.029	0.887	0.461	0.182	-0.302	-0.054	0.091	0.036	-0.232	0.056	0.028	0.040	0.198
0.074	0.983	0.223	0.025	0.886	0.463	0.135	-0.532	-0.051	0.171	0.071	-0.187	0.133	0.007	0.006	0.235
0.174	0.983	0.223	0.024	0.885	0.466	0.167	-0.419	-0.113	0.273	0.073	-0.189	0.234	0.007	0.006	0.277
0.136	0.933	0.246	0.019	0.884	0.468	0.141	-0.715	-0.087	0.239	0.024	-0.168	0.196	0.044	0.028	0.311
0.293	0.856	0.274	0.020	0.882	0.471	0.171	-0.101	-0.090	0.395	-0.052	-0.143	0.354	0.121	0.055	0.325
0.205	0.844	0.258	0.023	0.880	0.474	0.239	0.075	-0.085	0.304	-0.062	-0.162	0.266	0.134	0.038	0.313
0.151	0.848	0.278	0.016	0.878	0.478	0.233	-0.717	0.057	0.258	-0.056	-0.146	0.212	0.130	0.056	0.300
0.136	0.860	0.313	0.018	0.876	0.482	0.246	0.171	-0.016	0.240	-0.042	-0.115	0.196	0.118	0.091	0.276
0.097	0.848	0.353	0.022	0.874	0.486	0.251	0.311	-0.043	0.197	-0.051	-0.080	0.158	0.130	0.130	0.248
0.174	0.906	0.325	0.022	0.870	0.493	0.416	-0.017	0.038	0.275	0.011	-0.114	0.236	0.072	0.102	0.220
0.055	0.949	0.293	0.021	0.863	0.504	0.674	-0.074	-0.018	0.156	0.060	-0.157	0.117	0.030	0.070	0.200
-0.003	1.018	0.293	0.019	0.859	0.512	0.506	-0.030	0.129	0.100	0.134	-0.165	0.059	0.039	0.069	0.181
0.063	0.999	0.439	0.020	0.856	0.516	0.247	0.193	0.027	0.164	0.117	-0.023	0.125	0.020	0.215	0.140
0.017	0.983	0.443	0.021	0.855	0.517	0.112	0.095	0.034	0.117	0.103	-0.020	0.079	0.004	0.218	0.111
-0.010	0.976	0.471	0.019	0.853	0.522	0.286	-0.150	0.000	0.092	0.098	0.003	0.052	0.004	0.245	0.096
-0.064	1.007	0.427	0.016	0.851	0.524	0.151	-0.156	0.048	0.041	0.130	-0.043	0.001	0.026	0.201	0.054
-0.053	0.999	0.404	0.016	0.853	0.521	-0.167	0.032	0.007	0.052	0.121	-0.063	0.010	0.018	0.177	0.029
-0.133	0.933	0.522	0.019	0.857	0.514	-0.373	0.329	0.049	-0.031	0.051	0.062	0.071	0.048	0.294	-0.005
-0.103	0.906	0.498	0.018	0.858	0.513	-0.069	-0.188	-0.074	0.001	0.023	0.040	0.041	0.075	0.270	-0.027
-0.233	0.968	0.345	0.018	0.861	0.509	-0.237	0.124	-0.020	-0.131	0.082	-0.109	0.172	0.014	0.117	-0.041
-0.180	1.007	0.412	0.016	0.866	0.500	-0.481	-0.230	-0.026	-0.074	0.116	-0.033	0.119	0.025	0.185	-0.057
-0.068	0.949	0.522	0.023	0.870	0.492	-0.427	0.406	-0.192	0.030	0.054	0.085	0.007	0.033	0.295	-0.062
-0.253	0.910	0.412	0.017	0.873	0.487	-0.319	-0.565	-0.029	-0.149	0.012	-0.020	0.191	0.072	0.185	-0.058
-0.133	0.895	0.451	0.017	0.878	0.478	-0.502	0.051	0.017	-0.029	-0.008	0.028	0.071	0.087	0.223	-0.053
-0.176	0.972	0.408	0.017	0.884	0.467	-0.601	-0.146	-0.136	-0.072	0.064	-0.004	0.114	0.010	0.180	-0.082
-0.091	1.014	0.522	0.023	0.889	0.457	-0.547	0.135	-0.243	0.007	0.101	0.120	0.028	0.033	0.294	-0.053
-0.245	0.960	0.427	0.020	0.892	0.452	-0.298	-0.508	-0.144	-0.144	0.044	0.031	0.180	0.021	0.200	-0.062
-0.057	0.933	0.463	0.025	0.894	0.447	-0.305	0.206	-0.216	0.039	0.015	0.072	0.010	0.048	0.235	-0.055
-0.187	0.937	0.364	0.026	0.901	0.434	-0.709	0.042	-0.083	-0.094	0.012	-0.013	0.120	0.044	0.136	-0.039
-0.114	0.987	0.388	0.027	0.907	0.419	-0.795	-0.115	-0.126	-0.022	0.056	0.025	0.045	0.006	0.159	-0.015
-0.045	1.022	0.333	0.030	0.913	0.408	-0.625	-0.196	-0.226	0.045	0.085	-0.019	0.026	0.041	0.104	-0.031
-0.099	0.999	0.372	0.033	0.917	0.397	-0.583	-0.089	-0.270	-0.013	0.058	0.032	0.027	0.017	0.143	-0.021
-0.133	0.929	0.400	0.034	0.922	0.385	-0.676	-0.110	-0.113	-0.049	-0.017	0.072	0.060	0.052	0.171	-0.042
-0.076	0.929	0.424	0.038	0.929	0.369	-0.839	0.306	-0.104	0.004	-0.023	0.111	0.001	0.052	0.196	-0.065
-0.199	0.972	0.360	0.042	0.934	0.355	-0.747	0.103	-0.208	-0.123	0.014	0.063	0.123	0.009	0.133	-0.078
-0.145	1.007	0.286	0.045	0.937	0.346	-0.496	-0.044	-0.194	-0.072	0.045	-0.003	0.068	0.027	0.059	-0.070
-0.168	1.038	0.282	0.046	0.940	0.338	-0.402	-0.190	-0.166	-0.097	0.073	0.001	0.091	0.058	0.056	-0.072
-0.072	1.076	0.349	0.048	0.944	0.328	-0.538	0.109	-0.101	-0.003	0.108	0.079	0.006	0.098	0.123	-0.067
-0.068	1.018	0.376	0.049	0.949	0.312	-0.820	0.099	-0.037	-0.001	0.045	0.122	0.010	0.041	0.152	-0.071
-0.153	0.976	0.317	0.053	0.953	0.297	-0.782	0.284	-0.127	-0.089	-0.002	0.078	0.073	0.001	0.094	-0.060
-0.133	0.929	0.297	0.053	0.956	0.287	-0.557	-0.381	-0.188	-0.071	-0.052	0.069	0.054	0.047	0.075	-0.074
-0.095	0.964	0.234	0.054	0.959	0.278	-0.461	-0.410	-0.157	-0.033	-0.020	0.014	0.015	0.012	0.013	-0.087
-0.172	1.045	0.195	0.055	0.962	0.266	-0.625	-0.126	-0.122	-0.111	0.058	-0.013	0.092	0.069	0.025	-0.087
-0.172	1.045	0.195	0.058	0.966	0.250	-0.803	0.215	-0.135	-0.114	0.054	0.003	0.091	0.069	0.024	-0.059
-0.137	0.980	0.282	0.058	0.970	0.235	-0.787	-0.231	-0.122	-0.080	-0.016	0.105	0.057	0.004	0.065	-0.063
0.051	0.949	0.293	0.064	0.973	0.222	-0.690	0.475	-0.172	0.103	-0.050	0.130	0.132	0.027	0.078	-0.054
-0.076	0.964	0.246	0.067	0.975	0.214	-0.411	0.089	-0.181	-0.028	-0.036	0.091	0.005	0.011	0.031	-0.049
-0.087	0.976	0.187	0.070	0.976	0.207	-0.309	0.105	-0.147	-0.042	-0.025	0.038	0.006	0.001	0.026	-0.050
-0.137	0.991	0.116	0.072	0.978	0.197	-0.491	0.243	-0.063	-0.094	-0.012	-0.023	0.056	0.017	0.096	-0.070
-0.160	1.061	0.140	0.072	0.980	0.187	-0.512	0.173	-0.033	-0.118	0.056	0.011	0.078	0.087	0.070	-0.077
-0.083	1.014	0.148	0.074	0.982	0.176	-0.497	0.339	-0.062	-0.043	0.007	0.029	0.001	0.041	0.061	-0.082
-0.110	0.933	0.191	0.074	0.983	0.167	-0.453	0.182	0.015	-0.070	-0.075	0.081	0.027	0.040	0.016	-0.082
-0.080	0.929	0.238	0.074	0.983	0.166	-0.096	0.060	-0.031	-0.040	-0.079	0.130	0.005	0.044	0.032	-0.069
-0.095	0.949	0.187	0.074	0.984	0.164	-0.077	-0.127	-0.054	-0.055	-0.060	0.080	0.011	0.025	0.018	-0.081
-0.045	0.941	0.230	0.074	0.984	0.161	-0.171	0.232	0.042	-0.005	-0.069	0.127	0.039	0.033	0.027	-0.067
-0.137	0.964	0.159	0.071	0.985	0.158	-0.154	-0.107	0.099	-0.094	-0.046	0.059	0.053	0.010	0.042	-0.071
-0.053	0.995	0.140	0.071	0.985	0.155	-0.143	0.244	0.028	-0.010	-0.015	0.042	0.030	0.021	0.060	-0.064
-0.137	0.956	0.144	0.070	0.986	0.154	-0.056	0.144	0.063	-0.093	-0.054	0.047	0.055	0.017	0.055	-0.061
-0.072	0.987	0.163	0.068	0.985	0.157	0.151	0.016	0.071	-0.025	-0.023	0.064	0.009	0.014	0.034	-0.072
-0.053	0.933	0.175	0.068	0.985	0.161	0.227	0.219	0.007	-0.006	-0.076	0.071	0.026	0.040	0.021	-0.071
-0.222	0.879	0.128	0.064	0.984	0.164	0.174	-0.035	0.132	-0.171	-0.130	0.020	0.145	0.094	0.066	-0.069
-0.014	0.879	0.270	0.063	0.984	0.169	0.236	0.263	0.098	0.038	-0.130	0.157	0.062	0.093	0.078	-0.065
-0.145	0.898	0.140	0.061	0.983	0.174	0.250	0.111	0.101	-0.090	-0.110	0.022	0.071	0.074	0.051	-0.074
-0.057	0.953	0.191	0.058	0.982	0.180	0.307	0.133	0.145	0.002	-0.055	0.067	0.017	0.020	0.001	-0.056
-0.133	0.887	0.167	0.056	0.980	0.189	0.492	0.071	0.115	-0.073	-0.119	0.033	0.061	0.086	0.021	-0.071
-0.137	0.902	0.163	0.054	0.979	0.197	0.438	0.247	0.115	-0.074	-0.102	0.021	0.065	0.071	0.024	-0.064
-0.137	0.918	0.219	0.053	0.977	0.207	0.498	0.167	0.070	-0.073	-0.085	0.066	0.066	0.056	0.031	-0.067
-0.110	0.918	0.219	0.050	0.974	0.219	0.629	0.213	0.157	-0.043	-0.082	0.054	0.039	0.056	0.032	-0.061
-0.122	0.925	0.132	0.049	0.971	0.234	0.805	0.159	0.086	-0.053	-0.071	-0.048	0.051	0.049	0.055	-0.057
-0.141	0.983	0.163	0.044	0.968	0.249	0.743	-0.048	0.182	-0.068	-0.009	-0.031	0.071	0.008	0.022	-0.033
-0.183	0.941	0.085	0.039	0.963	0.265	0.892	0.034	0.234	-0.105	-0.047	-0.126	0.113	0.036	0.100	-0.027
-0.087	0.976	0.116	0.035	0.958	0.283	0.954	0.242	0.272	-0.005	-0.008	-0.113	0.018	0.002	0.068	-0.011
-0.191	0.976	0.053	0.028	0.952	0.305	1.201	0.208	0.383	-0.102	-0.001	-0.198	0.121	0.002	0.131	-0.022
-0.107	0.980	0.104	0.024	0.945	0.325	1.100	0.427	0.358	-0.013	0.010	-0.167	0.037	0.001	0.079	-0.043
-0.260	0.980	0.159	0.018	0.940	0.341	0.853	0.282	0.360	-0.161	0.015	-0.127	0.190	0.001	0.023	-0.065
-0.287	1.014	0.274	0.011	0.935	0.353	0.685	-0.146	0.251	-0.181	0.055	-0.026	0.216	0.036	0.091	-0.055
-0.195	1.034	0.297	0.010	0.932	0.361	0.458	0.010	0.065	-0.087	0.077	-0.010	0.123	0.055	0.115	-0.043
-0.130	1.030	0.191	0.009	0.929	0.369	0.440	0.088	0.053	-0.021	0.076	-0.124	0.058	0.051	0.009	0.005
-0.087	1.038	0.069	0.009	0.927	0.375	0.367	0.052	0.023	0.022	0.086	-0.252	0.015	0.058	0.113	0.055
-0.041	1.045	0.108	0.011	0.925	0.381	0.350	0.097	-0.117	0.065	0.097	-0.219	0.032	0.065	0.072	0.122
-0.083	0.999	0.128	0.008	0.923	0.385	0.288	-0.545	-0.072	0.026	0.052	-0.204	0.010	0.018	0.052	0.180
0.124	0.987	0.195	0.009	0.921	0.389	0.204	-0.329	-0.180	0.232	0.042	-0.140	0.198	0.006	0.016	0.212
0.178	1.018	0.187	0.012	0.921	0.390	0.121	-0.174	-0.194	0.283	0.074	-0.150	0.252	0.036	0.009	0.243
0.117	0.999	0.148	0.014	0.920	0.392	0.145	-0.075	-0.143	0.219	0.055	-0.191	0.191	0.016	0.029	0.299
0.128	0.925	0.128	0.013	0.919	0.393	0.081	-0.260	-0.022	0.232	-0.018	-0.212	0.202	0.058	0.048	0.320
0.243	0.937	0.175	0.012	0.919	0.395	0.123	-0.247	-0.022	0.348	-0.005	-0.166	0.318	0.047	0.001	0.326
0.205	0.868	0.116	0.012	0.918	0.396	0.118	-0.194	-0.016	0.310	-0.074	-0.227	0.279	0.117	0.057	0.325
0.193	0.902	0.148	0.011	0.917	0.399	0.199	-0.064	0.019	0.299	-0.038	-0.198	0.268	0.082	0.025	0.316
0.132	0.891	0.211	0.011	0.916	0.402	0.154	-0.063	-0.001	0.237	-0.048	-0.138	0.206	0.094	0.039	0.287
0.101	0.925	0.211	0.010	0.913	0.407	0.308	-0.254	-0.063	0.207	-0.011	-0.143	0.176	0.059	0.040	0.247
0.063	0.987	0.144	0.010	0.910	0.414	0.430	-0.031	0.007	0.169	0.054	-0.217	0.137	0.002	0.026	0.216
0.028	1.034	0.250	0.009	0.907	0.422	0.465	-0.155	0.003	0.135	0.104	-0.119	0.102	0.049	0.081	0.189
0.086	1.080	0.349	0.009	0.905	0.426	0.263	-0.013	0.028	0.193	0.153	-0.024	0.160	0.095	0.181	0.166
0.017	1.018	0.341	0.005	0.904	0.428	0.127	-0.435	0.006	0.128	0.092	-0.034	0.090	0.033	0.175	0.137
0.020	0.980	0.372	0.005	0.901	0.433	0.296	-0.184	-0.100	0.131	0.056	-0.008	0.093	0.006	0.208	0.115
-0.064	1.057	0.274	0.004	0.901	0.435	0.103	-0.107	-0.001	0.048	0.133	-0.108	0.008	0.071	0.111	0.089
-0.053	1.014	0.372	0.003	0.903	0.430	-0.263	0.144	0.116	0.060	0.089	-0.004	0.020	0.029	0.212	0.057
-0.053	1.014	0.372	0.003	0.907	0.421	-0.475	0.104	0.041	0.060	0.085	0.005	0.020	0.029	0.213	0.022
-0.126	0.945	0.408	0.003	0.909	0.416	-0.237	0.013	-0.025	-0.013	0.013	0.045	0.053	0.041	0.250	-0.011
-0.164	1.030	0.368	0.003	0.912	0.410	-0.322	0.045	-0.003	-0.052	0.096	0.012	0.091	0.044	0.213	-0.028
-0.245	0.991	0.238	0.003	0.917	0.400	-0.540	0.031	-0.043	-0.133	0.052	-0.108	0.171	0.005	0.084	-0.071
-0.118	0.945	0.396	0.006	0.921	0.390	-0.541	0.129	-0.132	-0.009	0.002	0.060	0.044	0.041	0.243	-0.073
-0.287	0.960	0.329	0.004	0.924	0.383	-0.384	-0.486	-0.116	-0.176	0.014	0.000	0.212	0.026	0.177	-0.070
-0.114	0.980	0.420	0.004	0.928	0.373	-0.528	-0.133	-0.079	-0.003	0.030	0.101	0.037	0.006	0.269	-0.055
-0.149	1.049	0.313	0.006	0.934	0.357	-0.856	0.074	-0.134	-0.040	0.093	0.010	0.070	0.063	0.164	-0.068
-0.103	1.099	0.321	0.009	0.940	0.341	-0.833	0.124	-0.119	0.003	0.137	0.034	0.022	0.112	0.174	-0.052
-0.172	0.956	0.372	0.010	0.944	0.330	-0.620	-0.208	-0.134	-0.067	-0.010	0.097	0.090	0.031	0.227	-0.054
-0.160	0.960	0.349	0.011	0.949	0.316	-0.708	-0.077	-0.111	-0.056	-0.010	0.087	0.077	0.028	0.205	-0.069
-0.157	1.034	0.234	0.015	0.954	0.300	-0.834	0.238	-0.154	-0.056	0.058	-0.011	0.072	0.045	0.093	-0.090
-0.230	1.003	0.215	0.015	0.958	0.286	-0.711	-0.231	-0.140	-0.130	0.023	-0.017	0.143	0.014	0.075	-0.084
-0.183	0.995	0.309	0.019	0.962	0.272	-0.724	0.019	-0.198	-0.088	0.011	0.092	0.096	0.007	0.171	-0.086
-0.133	0.991	0.286	0.019	0.966	0.258	-0.771	-0.203	-0.117	-0.039	0.003	0.083	0.046	0.003	0.149	-0.072
-0.176	0.949	0.226	0.021	0.971	0.240	-0.923	-0.075	-0.121	-0.083	-0.044	0.042	0.087	0.039	0.093	-0.062
-0.045	1.018	0.219	0.026	0.974	0.223	-0.856	0.080	-0.253	0.042	0.022	0.051	0.044	0.031	0.087	-0.058
-0.160	1.057	0.140	0.030	0.977	0.212	-0.586	-0.153	-0.257	-0.077	0.058	-0.016	0.070	0.069	0.012	-0.058
-0.149	1.022	0.223	0.032	0.979	0.200	-0.625	-0.197	-0.194	-0.068	0.021	0.079	0.058	0.035	0.097	-0.054
-0.122	1.010	0.203	0.036	0.983	0.181	-0.910	0.307	-0.152	-0.046	0.006	0.078	0.031	0.023	0.079	-0.078
-0.095	0.987	0.246	0.038	0.986	0.163	-0.973	-0.040	-0.163	-0.021	-0.020	0.140	0.005	0.000	0.126	-0.075
-0.145	0.995	0.175	0.044	0.988	0.147	-0.773	0.087	-0.277	-0.077	-0.015	0.085	0.054	0.008	0.058	-0.085
-0.110	1.057	0.096	0.048	0.990	0.134	-0.649	-0.023	-0.274	-0.047	0.045	0.019	0.020	0.070	0.019	-0.077
-0.226	1.038	0.033	0.050	0.992	0.119	-0.766	-0.068	-0.119	-0.164	0.024	-0.028	0.135	0.050	0.078	-0.095
-0.057	1.041	0.140	0.051	0.993	0.102	-0.868	0.066	-0.085	0.003	0.026	0.095	0.034	0.054	0.032	-0.080
-0.191	1.034	0.120	0.053	0.995	0.084	-0.877	0.009	-0.113	-0.133	0.016	0.093	0.100	0.046	0.015	-0.074
-0.037	0.964	0.144	0.055	0.996	0.071	-0.709	-0.032	-0.124	0.019	-0.054	0.130	0.055	0.024	0.041	-0.051
-0.057	0.991	0.049	0.058	0.996	0.062	-0.415	-0.031	-0.168	-0.004	-0.028	0.044	0.036	0.002	0.052	-0.049
-0.083	1.030	-0.002	0.059	0.997	0.053	-0.450	-0.221	-0.082	-0.032	0.010	0.002	0.009	0.041	0.099	-0.039
-0.041	1.030	0.057	0.060	0.997	0.037	-0.792	0.348	-0.078	0.009	0.010	0.077	0.050	0.040	0.037	-0.037
-0.141	1.038	0.010	0.061	0.998	0.021	-0.791	0.328	-0.063	-0.092	0.017	0.046	0.049	0.047	0.080	-0.055
-0.010	0.964	0.120	0.063	0.998	0.012	-0.474	0.289	-0.093	0.037	-0.056	0.166	0.080	0.027	0.033	-0.073
-0.107	0.968	0.100	0.065	0.998	0.007	-0.257	0.157	-0.122	-0.061	-0.053	0.152	0.017	0.024	0.016	-0.079
-0.137	0.925	0.053	0.064	0.998	0.003	-0.174	0.076	0.025	-0.091	-0.095	0.108	0.049	0.066	0.028	-0.076
-0.064	0.918	0.029	0.063	0.998	-0.002	-0.245	0.334	0.038	-0.017	-0.103	0.090	0.023	0.075	0.049	-0.087
-0.130	0.960	-0.030	0.060	0.998	-0.008	-0.274	0.256	0.102	-0.079	-0.061	0.036	0.045	0.032	0.105	-0.078
-0.126	0.980	-0.034	0.057	0.998	-0.012	-0.202	0.103	0.149	-0.072	-0.042	0.037	0.042	0.013	0.105	-0.068
-0.107	0.968	-0.030	0.055	0.998	-0.014	-0.078	0.086	0.063	-0.051	-0.053	0.042	0.024	0.024	0.098	-0.075
-0.099	0.953	0.022	0.054	0.998	-0.014	-0.011	0.226	0.027	-0.043	-0.069	0.094	0.018	0.040	0.045	-0.086
-0.114	0.945	0.014	0.053	0.999	-0.012	0.116	-0.054	0.013	-0.057	-0.077	0.084	0.034	0.048	0.050	-0.086
-0.168	0.906	0.049	0.051	0.999	-0.008	0.168	-0.084	0.085	-0.109	-0.116	0.116	0.089	0.087	0.012	-0.101
-0.080	0.937	0.112	0.047	0.999	-0.009	-0.020	0.339	0.180	-0.017	-0.085	0.179	0.001	0.057	0.054	-0.098
-0.187	0.902	0.022	0.041	0.999	-0.008	0.050	0.067	0.236	-0.119	-0.120	0.088	0.109	0.093	0.035	-0.094
-0.114	0.949	-0.010	0.038	0.999	-0.005	0.122	0.038	0.119	-0.043	-0.074	0.054	0.037	0.048	0.064	-0.104
-0.130	0.983	-0.049	0.037	0.999	-0.003	0.129	0.285	0.055	-0.057	-0.039	0.012	0.053	0.014	0.103	-0.117
-0.291	0.941	-0.081	0.035	0.999	0.005	0.402	0.009	0.060	-0.217	-0.081	-0.027	0.215	0.056	0.133	-0.103
-0.207	0.945	0.014	0.033	0.999	0.014	0.434	0.009	0.052	-0.130	-0.078	0.059	0.130	0.052	0.037	-0.103
-0.157	0.949	-0.042	0.030	0.999	0.023	0.490	0.133	0.098	-0.078	-0.074	-0.006	0.080	0.049	0.089	-0.107
-0.141	0.972	-0.010	0.028	0.999	0.032	0.476	0.459	0.101	-0.060	-0.050	0.016	0.063	0.026	0.056	-0.084
-0.164	1.022	-0.010	0.024	0.999	0.039	0.351	0.287	0.179	-0.080	-0.000	0.010	0.086	0.024	0.054	-0.063
-0.180	0.983	-0.034	0.019	0.999	0.046	0.350	0.323	0.265	-0.089	-0.039	-0.020	0.101	0.015	0.076	-0.059
-0.157	0.933	-0.081	0.015	0.998	0.057	0.608	0.338	0.167	-0.063	-0.088	-0.079	0.078	0.065	0.122	-0.075
-0.210	0.953	-0.148	0.013	0.998	0.069	0.641	0.422	0.102	-0.115	-0.068	-0.158	0.132	0.046	0.187	-0.087
-0.295	1.007	-0.105	0.011	0.997	0.081	0.609	-0.008	0.058	-0.197	-0.013	-0.127	0.216	0.008	0.143	-0.085
-0.295	1.007	-0.105	0.011	0.996	0.087	0.354	-0.148	-0.070	-0.198	-0.013	-0.133	0.216	0.008	0.141	-0.075
-0.153	1.068	0.069	0.012	0.996	0.090	0.152	-0.171	-0.063	-0.056	0.049	0.037	0.074	0.069	0.034	-0.039
-0.118	1.041	-0.085	0.013	0.996	0.090	0.036	-0.043	-0.072	-0.022	0.022	-0.117	0.039	0.042	0.117	0.001
-0.026	1.068	-0.156	0.016	0.996	0.089	-0.012	0.186	-0.145	0.067	0.049	-0.187	0.054	0.068	0.186	0.061
-0.080	1.007	-0.124	0.018	0.996	0.088	-0.053	-0.346	-0.147	0.011	-0.013	-0.154	0.000	0.007	0.154	0.125
0.040	0.987	-0.116	0.020	0.996	0.088	0.019	-0.390	-0.151	0.128	-0.032	-0.146	0.119	0.013	0.144	0.179
0.143	0.956	-0.101	0.025	0.996	0.089	0.108	-0.266	-0.246	0.227	-0.063	-0.132	0.223	0.044	0.126	0.230
0.178	0.972	-0.124	0.027	0.996	0.090	0.052	-0.304	-0.121	0.259	-0.047	-0.157	0.257	0.028	0.148	0.279
0.267	1.003	-0.144	0.030	0.995	0.094	0.225	-0.166	-0.110	0.345	-0.016	-0.180	0.346	0.002	0.166	0.322
0.182	0.960	-0.156	0.030	0.995	0.099	0.268	-0.426	-0.041	0.260	-0.057	-0.197	0.261	0.041	0.176	0.337
0.263	0.956	-0.175	0.032	0.994	0.102	0.222	-0.244	-0.065	0.339	-0.061	-0.221	0.342	0.044	0.193	0.332
0.220	0.929	-0.112	0.031	0.994	0.105	0.171	-0.020	0.047	0.297	-0.087	-0.161	0.300	0.072	0.128	0.308
0.143	0.960	-0.128	0.028	0.994	0.107	0.147	0.014	0.177	0.223	-0.056	-0.179	0.224	0.041	0.141	0.280
0.143	1.030	-0.101	0.028	0.993	0.114	0.384	0.083	0.053	0.224	0.014	-0.158	0.223	0.028	0.111	0.235
0.028	1.076	-0.124	0.029	0.992	0.125	0.597	0.128	-0.066	0.107	0.062	-0.193	0.107	0.074	0.132	0.196
0.059	1.096	-0.014	0.028	0.990	0.137	0.596	-0.185	0.024	0.139	0.083	-0.095	0.138	0.094	0.020	0.179
0.043	1.084	0.037	0.025	0.989	0.143	0.315	-0.277	0.116	0.127	0.072	-0.050	0.122	0.082	0.034	0.145
0.105	1.134	0.073	0.027	0.989	0.146	0.156	0.300	-0.013	0.187	0.123	-0.017	0.183	0.133	0.071	0.129
-0.033	1.119	-0.042	0.026	0.989	0.147	0.105	0.095	0.040	0.050	0.108	-0.133	0.044	0.117	0.041	0.117
-0.014	1.219	0.037	0.023	0.989	0.148	0.047	-0.402	0.072	0.072	0.208	-0.055	0.062	0.218	0.039	0.083
0.009	1.150	0.057	0.022	0.990	0.142	-0.269	0.096	0.079	0.097	0.138	-0.030	0.086	0.148	0.061	0.051
-0.103	0.968	0.144	0.023	0.990	0.136	-0.298	0.071	-0.066	-0.016	-0.044	0.063	0.027	0.033	0.149	0.017
-0.053	1.018	0.108	0.026	0.991	0.133	-0.151	0.141	-0.146	0.032	0.006	0.030	0.024	0.018	0.115	-0.019
-0.207	1.018	-0.018	0.027	0.991	0.128	-0.236	-0.042	-0.106	-0.124	0.005	-0.091	0.131	0.018	0.009	-0.065
-0.195	0.983	0.041	0.028	0.993	0.118	-0.454	0.207	-0.038	-0.113	-0.031	-0.022	0.121	0.017	0.053	-0.073
-0.207	0.999	0.108	0.025	0.994	0.111	-0.408	-0.553	0.022	-0.121	-0.016	0.053	0.132	0.001	0.123	-0.085
-0.130	0.995	0.156	0.027	0.994	0.106	-0.251	-0.142	-0.110	-0.046	-0.020	0.105	0.056	0.005	0.172	-0.075
-0.141	1.150	0.002	0.027	0.994	0.102	-0.210	-0.475	-0.076	-0.057	0.134	-0.045	0.067	0.150	0.020	-0.073
-0.153	1.096	-0.042	0.027	0.995	0.098	-0.183	-0.155	-0.045	-0.069	0.080	-0.084	0.078	0.096	0.022	-0.051
-0.176	1.123	0.033	0.027	0.996	0.086	-0.606	-0.413	-0.074	-0.092	0.106	0.003	0.101	0.124	0.055	-0.035
-0.060	1.057	0.144	0.028	0.997	0.076	-0.497	-0.078	-0.087	0.022	0.039	0.123	0.016	0.059	0.167	-0.041
-0.083	1.049	-0.006	0.031	0.997	0.069	-0.329	-0.138	-0.153	-0.004	0.031	-0.020	0.006	0.051	0.019	-0.036
-0.130	1.014	0.061	0.032	0.998	0.062	-0.377	-0.246	-0.087	-0.051	-0.004	0.055	0.051	0.017	0.088	-0.025
-0.080	1.057	0.014	0.034	0.998	0.050	-0.587	-0.081	-0.129	-0.003	0.038	0.019	0.000	0.059	0.042	-0.034
-0.107	1.018	-0.002	0.036	0.999	0.037	-0.642	-0.044	-0.106	-0.032	-0.001	0.017	0.025	0.020	0.029	-0.047
-0.114	1.041	0.037	0.041	0.999	0.029	-0.410	-0.037	-0.275	-0.045	0.022	0.064	0.031	0.043	0.070	-0.037
-0.107	1.014	0.037	0.045	0.999	0.022	-0.378	-0.241	-0.259	-0.042	-0.005	0.072	0.021	0.015	0.072	-0.061
-0.030	1.045	0.085	0.050	0.999	0.014	-0.398	0.001	-0.268	0.029	0.026	0.127	0.057	0.046	0.121	-0.068
-0.176	0.983	-0.002	0.053	0.999	0.003	-0.549	-0.055	-0.185	-0.120	-0.036	0.051	0.088	0.016	0.037	-0.061
-0.141	0.980	-0.101	0.054	0.998	-0.014	-0.818	0.166	-0.050	-0.086	-0.039	-0.030	0.052	0.020	0.059	-0.067
-0.083	1.018	-0.081	0.055	0.998	-0.027	-0.642	0.001	-0.105	-0.031	-0.000	0.003	0.006	0.020	0.036	-0.083
-0.141	1.057	-0.061	0.059	0.998	-0.034	-0.355	-0.050	-0.218	-0.092	0.039	0.029	0.050	0.059	0.013	-0.071
-0.137	1.007	-0.065	0.061	0.997	-0.039	-0.280	-0.045	-0.115	-0.091	-0.011	0.031	0.044	0.009	0.013	-0.060
-0.095	0.956	-0.026	0.061	0.997	-0.045	-0.267	0.022	-0.050	-0.049	-0.061	0.076	0.001	0.042	0.029	-0.067
-0.026	1.003	-0.022	0.060	0.997	-0.053	-0.427	0.181	0.029	0.021	-0.014	0.089	0.069	0.005	0.036	-0.049
-0.107	0.929	-0.097	0.062	0.996	-0.063	-0.441	0.319	-0.110	-0.061	-0.087	0.024	0.011	0.068	0.036	-0.050
-0.033	1.030	-0.085	0.064	0.995	-0.072	-0.461	0.180	-0.152	0.009	0.014	0.045	0.062	0.032	0.020	-0.038
-0.118	0.980	-0.057	0.066	0.995	-0.077	-0.243	0.021	-0.131	-0.077	-0.036	0.077	0.023	0.018	0.011	-0.041
-0.060	0.987	-0.168	0.068	0.995	-0.079	-0.085	0.017	-0.117	-0.022	-0.028	-0.031	0.034	0.010	0.096	-0.046
-0.053	0.987	-0.093	0.067	0.994	-0.084	-0.258	0.162	0.016	-0.014	-0.027	0.049	0.040	0.010	0.018	-0.058
-0.068	1.014	0.037	0.065	0.994	-0.090	-0.306	0.379	0.060	-0.027	0.000	0.185	0.023	0.017	0.117	-0.073
-0.049	0.995	0.041	0.062	0.994	-0.094	-0.195	0.186	0.117	-0.005	-0.019	0.193	0.040	0.003	0.125	-0.080
-0.187	0.887	-0.034	0.060	0.994	-0.096	-0.097	0.002	0.059	-0.141	-0.127	0.120	0.100	0.111	0.054	-0.082
-0.083	0.980	-0.120	0.059	0.994	-0.092	0.196	0.105	0.010	-0.036	-0.035	0.030	0.002	0.017	0.029	-0.086
-0.083	0.980	-0.120	0.058	0.994	-0.087	0.248	-0.321	0.045	-0.036	-0.035	0.024	0.001	0.016	0.026	-0.095
-0.164	0.933	-0.140	0.055	0.995	-0.085	0.136	0.034	0.126	-0.114	-0.082	0.002	0.082	0.063	0.041	-0.081
-0.149	1.014	-0.061	0.053	0.995	-0.084	0.016	0.207	0.088	-0.095	-0.001	0.081	0.068	0.018	0.042	-0.090
-0.126	0.956	-0.034	0.051	0.995	-0.086	-0.059	0.207	0.038	-0.071	-0.059	0.109	0.046	0.040	0.073	-0.101
-0.110	0.891	-0.030	0.049	0.995	-0.087	-0.041	0.339	0.041	-0.054	-0.125	0.114	0.033	0.106	0.080	-0.098
-0.114	0.871	0.002	0.047	0.996	-0.080	0.299	-0.119	0.071	-0.056	-0.144	0.140	0.038	0.126	0.114	-0.093
-0.114	0.902	-0.018	0.044	0.996	-0.074	0.308	-0.059	0.154	-0.052	-0.114	0.114	0.039	0.095	0.097	-0.091
-0.149	0.956	-0.089	0.040	0.997	-0.072	0.091	0.118	0.158	-0.083	-0.060	0.041	0.074	0.042	0.029	-0.080
-0.157	0.964	-0.089	0.036	0.997	-0.070	0.131	0.158	0.168	-0.087	-0.053	0.039	0.083	0.034	0.032	-0.084
-0.103	0.960	-0.116	0.035	0.997	-0.063	0.373	0.235	0.028	-0.032	-0.057	0.004	0.029	0.038	0.006	-0.070
-0.195	0.945	-0.085	0.033	0.998	-0.056	0.333	-0.034	0.049	-0.122	-0.073	0.029	0.122	0.054	0.040	-0.056
-0.068	0.976	-0.049	0.031	0.998	-0.046	0.521	0.178	0.052	0.006	-0.043	0.054	0.005	0.022	0.078	-0.056
-0.103	0.953	-0.105	0.029	0.999	-0.035	0.558	0.288	0.115	-0.026	-0.066	-0.012	0.030	0.045	0.025	-0.042
-0.191	0.953	-0.101	0.022	0.999	-0.025	0.512	-0.099	0.289	-0.108	-0.067	-0.018	0.118	0.045	0.032	-0.027
-0.068	0.964	-0.120	0.015	1.000	-0.013	0.629	0.625	0.341	0.023	-0.056	-0.050	0.005	0.034	0.014	-0.032
-0.214	0.964	-0.235	0.007	1.000	-0.001	0.643	0.388	0.371	-0.116	-0.056	-0.176	0.142	0.034	0.099	-0.061
-0.195	1.030	-0.183	0.002	1.000	0.008	0.509	0.316	0.204	-0.092	0.010	-0.134	0.123	0.032	0.046	-0.071
-0.314	0.999	-0.124	-0.000	1.000	0.013	0.254	0.008	0.077	-0.208	-0.021	-0.080	0.243	0.002	0.015	-0.099
-0.257	0.991	-0.034	-0.001	1.000	0.014	0.047	0.154	-0.030	-0.151	-0.029	0.010	0.185	0.006	0.108	-0.078
-0.230	1.041	-0.081	-0.000	1.000	0.018	0.214	-0.200	-0.043	-0.124	0.022	-0.042	0.158	0.045	0.063	-0.061
-0.091	1.068	-0.164	0.000	1.000	0.019	0.087	0.173	-0.045	0.014	0.049	-0.126	0.019	0.072	0.018	-0.009
-0.114	1.080	-0.207	0.000	1.000	0.022	0.163	-0.061	-0.025	-0.009	0.060	-0.172	0.043	0.084	0.060	0.057
-0.099	1.068	-0.302	0.000	1.000	0.022	0.073	-0.573	-0.015	0.006	0.049	-0.267	0.028	0.073	0.153	0.124
0.013	1.084	-0.266	0.001	1.000	0.021	-0.020	-0.556	-0.053	0.117	0.064	-0.230	0.084	0.089	0.116	0.175
0.090	1.092	-0.219	0.004	1.000	0.017	-0.143	-0.349	-0.156	0.190	0.072	-0.179	0.161	0.097	0.066	0.232
0.167	1.088	-0.254	0.008	1.000	0.013	-0.197	-0.073	-0.168	0.263	0.068	-0.210	0.237	0.092	0.099	0.292
0.197	1.065	-0.239	0.012	1.000	0.008	-0.202	-0.011	-0.161	0.290	0.045	-0.189	0.268	0.068	0.082	0.314
0.286	0.945	-0.207	0.014	1.000	0.003	-0.207	-0.173	-0.081	0.376	-0.075	-0.153	0.356	0.052	0.048	0.318
0.159	0.953	-0.246	0.015	1.000	-0.001	-0.187	0.229	-0.038	0.248	-0.067	-0.188	0.229	0.043	0.086	0.291
0.136	0.968	-0.211	0.017	1.000	-0.001	0.034	0.253	-0.077	0.223	-0.052	-0.153	0.205	0.027	0.050	0.258
0.036	1.030	-0.258	0.020	1.000	0.004	0.293	-0.010	-0.137	0.120	0.010	-0.205	0.105	0.034	0.095	0.224
0.051	1.103	-0.164	0.022	1.000	0.011	0.375	-0.220	-0.076	0.134	0.084	-0.118	0.120	0.108	0.001	0.191
0.128	1.184	-0.160	0.024	1.000	0.017	0.355	0.211	-0.122	0.208	0.165	-0.121	0.196	0.189	0.008	0.153
-0.003	1.235	-0.203	0.023	1.000	0.013	-0.182	-0.083	0.042	0.078	0.216	-0.160	0.065	0.239	0.033	0.137
-0.033	1.165	-0.112	0.025	1.000	0.008	-0.250	-0.114	-0.077	0.046	0.146	-0.064	0.033	0.169	0.059	0.115
0.032	1.153	-0.053	0.028	1.000	0.006	-0.085	-0.279	-0.156	0.108	0.135	-0.004	0.098	0.158	0.120	0.074
0.020	1.065	0.049	0.030	1.000	0.002	-0.189	-0.097	-0.118	0.094	0.046	0.102	0.086	0.070	0.224	0.039
-0.037	1.034	-0.042	0.030	1.000	-0.009	-0.539	0.309	0.017	0.037	0.015	0.023	0.027	0.039	0.135	-0.004
-0.187	1.057	-0.235	0.029	0.999	-0.024	-0.711	0.357	0.011	-0.112	0.039	-0.156	0.124	0.063	0.056	-0.030
-0.295	1.045	-0.242	0.029	0.999	-0.030	-0.295	-0.430	-0.037	-0.219	0.028	-0.157	0.232	0.051	0.062	-0.065
-0.099	1.030	-0.073	0.030	0.999	-0.036	-0.300	-0.256	-0.061	-0.024	0.013	0.018	0.036	0.036	0.109	-0.082
-0.210	0.980	-0.112	0.030	0.998	-0.051	-0.751	-0.077	-0.074	-0.136	-0.037	-0.007	0.148	0.013	0.071	-0.085
-0.153	0.995	-0.168	0.033	0.997	-0.066	-0.753	-0.299	-0.123	-0.081	-0.020	-0.047	0.091	0.003	0.017	-0.073
-0.141	1.103	-0.132	0.038	0.996	-0.074	-0.400	-0.074	-0.302	-0.074	0.089	-0.004	0.080	0.111	0.053	-0.079
-0.176	1.088	-0.179	0.043	0.996	-0.083	-0.415	-0.402	-0.225	-0.113	0.075	-0.043	0.116	0.096	0.007	-0.081
-0.107	1.010	-0.101	0.044	0.994	-0.097	-0.735	0.095	-0.110	-0.045	-0.001	0.051	0.048	0.020	0.087	-0.067
-0.176	0.976	-0.097	0.046	0.993	-0.113	-0.802	-0.171	-0.106	-0.116	-0.034	0.070	0.118	0.015	0.092	-0.066
-0.045	1.049	-0.172	0.049	0.991	-0.124	-0.527	-0.129	-0.129	0.013	0.041	0.006	0.012	0.060	0.019	-0.067
-0.133	0.949	-0.227	0.052	0.990	-0.133	-0.478	-0.056	-0.170	-0.078	-0.058	-0.040	0.076	0.040	0.034	-0.066
-0.141	1.038	-0.152	0.053	0.987	-0.149	-0.768	0.055	-0.120	-0.088	0.033	0.050	0.084	0.049	0.041	-0.049
-0.072	0.987	-0.112	0.056	0.985	-0.164	-0.761	0.139	-0.179	-0.021	-0.015	0.105	0.015	0.000	0.081	-0.059
-0.080	0.976	-0.183	0.061	0.983	-0.174	-0.543	-0.182	-0.237	-0.033	-0.024	0.044	0.022	0.011	0.011	-0.054
-0.083	0.987	-0.231	0.065	0.981	-0.183	-0.418	0.089	-0.268	-0.042	-0.011	0.005	0.025	0.001	0.035	-0.042
-0.064	0.991	-0.215	0.066	0.978	-0.196	-0.652	0.389	-0.129	-0.023	-0.004	0.035	0.004	0.005	0.019	-0.051
-0.064	0.991	-0.215	0.067	0.976	-0.209	-0.646	0.154	-0.089	-0.024	-0.001	0.048	0.002	0.006	0.018	-0.061
-0.107	0.956	-0.172	0.068	0.973	-0.220	-0.585	0.193	-0.110	-0.067	-0.033	0.103	0.043	0.029	0.027	-0.064
-0.130	0.875	-0.250	0.069	0.971	-0.230	-0.467	0.107	-0.110	-0.092	-0.112	0.033	0.064	0.110	0.051	-0.092
-0.114	0.925	-0.329	0.071	0.970	-0.234	-0.196	-0.110	-0.107	-0.079	-0.060	-0.041	0.048	0.060	0.128	-0.084
-0.264	0.968	-0.408	0.072	0.969	-0.237	-0.174	-0.090	-0.100	-0.230	-0.017	-0.116	0.196	0.017	0.205	-0.069
-0.030	1.010	-0.302	0.072	0.967	-0.246	-0.430	0.155	-0.068	0.004	0.028	-0.001	0.040	0.026	0.097	-0.055
-0.037	0.941	-0.254	0.072	0.965	-0.254	-0.373	0.232	-0.052	-0.004	-0.040	0.054	0.033	0.043	0.048	-0.051
-0.018	0.856	-0.191	0.074	0.964	-0.254	-0.010	-0.014	-0.106	0.013	-0.124	0.117	0.054	0.127	0.017	-0.020
-0.053	0.906	-0.258	0.074	0.964	-0.256	-0.092	0.146	-0.081	-0.022	-0.073	0.052	0.021	0.076	0.049	-0.023
-0.014	0.953	-0.219	0.074	0.964	-0.257	-0.044	0.203	-0.051	0.016	-0.027	0.093	0.060	0.029	0.007	-0.019
-0.026	0.914	-0.258	0.071	0.963	-0.259	-0.106	0.457	0.010	0.007	-0.065	0.056	0.048	0.067	0.045	-0.035
-0.030	0.976	-0.298	0.068	0.963	-0.261	-0.040	0.501	-0.013	0.006	-0.003	0.019	0.045	0.005	0.083	-0.035
-0.164	0.953	-0.337	0.066	0.963	-0.261	0.047	0.113	0.025	-0.127	-0.027	-0.021	0.090	0.027	0.120	-0.060
-0.030	0.891	-0.172	0.064	0.965	-0.255	0.291	0.325	0.022	0.010	-0.090	0.139	0.044	0.089	0.049	-0.060
-0.149	0.910	-0.191	0.062	0.967	-0.249	0.333	0.063	0.075	-0.108	-0.072	0.113	0.076	0.070	0.032	-0.074
-0.030	0.949	-0.215	0.059	0.967	-0.246	0.142	0.204	0.094	0.015	-0.035	0.087	0.041	0.031	0.011	-0.081
-0.107	0.949	-0.250	0.056	0.968	-0.245	0.087	0.233	0.057	-0.059	-0.035	0.050	0.037	0.030	0.022	-0.083
-0.195	0.968	-0.274	0.055	0.970	-0.238	0.322	-0.144	0.065	-0.147	-0.017	0.020	0.128	0.011	0.043	-0.087
-0.095	0.991	-0.258	0.054	0.971	-0.231	0.392	0.317	-0.045	-0.046	0.004	0.029	0.030	0.013	0.025	-0.080
-0.210	0.980	-0.258	0.052	0.973	-0.224	0.383	-0.097	0.083	-0.159	-0.009	0.021	0.147	0.002	0.023	-0.082
-0.003	1.014	-0.187	0.049	0.974	-0.219	0.225	0.059	0.098	0.051	0.025	0.088	0.059	0.037	0.050	-0.085
-0.110	0.922	-0.187	0.046	0.975	-0.219	0.031	0.205	0.072	-0.054	-0.068	0.088	0.050	0.056	0.052	-0.092
-0.214	0.871	-0.231	0.044	0.975	-0.219	0.026	0.238	0.052	-0.155	-0.119	0.044	0.155	0.106	0.011	-0.073
-0.130	0.925	-0.203	0.043	0.975	-0.218	0.030	-0.002	-0.009	-0.070	-0.065	0.071	0.071	0.053	0.041	-0.083
-0.080	0.960	-0.156	0.043	0.975	-0.217	0.074	0.069	-0.031	-0.020	-0.030	0.117	0.021	0.018	0.089	-0.078
-0.095	0.972	-0.262	0.042	0.976	-0.214	0.157	-0.019	0.038	-0.035	-0.019	0.007	0.038	0.006	0.016	-0.075
-0.095	1.003	-0.203	0.041	0.977	-0.210	0.175	0.088	0.024	-0.034	0.011	0.063	0.039	0.025	0.044	-0.085
-0.210	1.014	-0.250	0.038	0.976	-0.212	-0.092	0.229	0.058	-0.146	0.023	0.018	0.154	0.037	0.001	-0.081
-0.210	1.014	-0.250	0.034	0.976	-0.215	-0.131	0.203	0.109	-0.143	0.023	0.021	0.155	0.036	0.001	-0.073
-0.107	0.956	-0.246	0.032	0.976	-0.216	-0.023	0.256	0.041	-0.036	-0.035	0.025	0.050	0.022	0.007	-0.072
-0.068	0.906	-0.290	0.031	0.976	-0.215	0.082	0.481	-0.045	0.003	-0.085	-0.019	0.012	0.072	0.035	-0.059
-0.126	0.922	-0.266	0.028	0.977	-0.210	0.270	0.361	0.030	-0.052	-0.071	-0.000	0.070	0.056	0.010	-0.049
-0.207	0.914	-0.388	0.025	0.979	-0.201	0.482	0.289	0.058	-0.130	-0.080	-0.131	0.151	0.064	0.132	-0.068
-0.245	0.991	-0.432	0.020	0.981	-0.193	0.461	0.405	0.119	-0.163	-0.005	-0.182	0.190	0.014	0.174	-0.101
-0.276	0.999	-0.353	0.017	0.983	-0.185	0.432	0.193	0.097	-0.191	0.001	-0.112	0.221	0.021	0.095	-0.108
-0.257	0.991	-0.235	0.014	0.983	-0.183	0.128	0.014	0.105	-0.169	-0.007	0.004	0.202	0.013	0.025	-0.098
-0.176	0.983	-0.235	0.014	0.983	-0.185	-0.082	0.019	-0.033	-0.088	-0.014	0.006	0.122	0.005	0.026	-0.071
-0.130	0.991	-0.294	0.014	0.982	-0.188	-0.149	-0.047	-0.027	-0.042	-0.006	-0.050	0.076	0.013	0.033	-0.017
-0.091	0.995	-0.388	0.015	0.981	-0.193	-0.221	-0.089	-0.060	-0.005	-0.001	-0.140	0.038	0.017	0.128	0.037
0.024	1.014	-0.357	0.017	0.980	-0.199	-0.319	-0.014	-0.064	0.109	0.020	-0.101	0.078	0.037	0.095	0.093
0.005	0.995	-0.361	0.018	0.979	-0.205	-0.276	-0.309	-0.017	0.088	0.002	-0.099	0.058	0.017	0.099	0.140
0.086	0.976	-0.388	0.020	0.977	-0.213	-0.360	-0.011	-0.087	0.167	-0.016	-0.119	0.139	0.002	0.126	0.181
0.097	0.949	-0.440	0.024	0.976	-0.217	-0.218	-0.194	-0.144	0.174	-0.042	-0.166	0.150	0.029	0.176	0.210
0.132	0.937	-0.447	0.028	0.975	-0.221	-0.156	-0.347	-0.135	0.204	-0.052	-0.170	0.185	0.041	0.182	0.255
0.190	0.941	-0.412	0.033	0.974	-0.224	-0.143	-0.297	-0.147	0.258	-0.048	-0.132	0.242	0.038	0.146	0.275
0.267	0.906	-0.388	0.036	0.974	-0.224	0.047	-0.170	-0.075	0.331	-0.083	-0.108	0.319	0.072	0.122	0.290
0.201	0.922	-0.416	0.038	0.974	-0.223	0.086	0.227	-0.114	0.264	-0.067	-0.137	0.253	0.056	0.150	0.295
0.201	0.956	-0.428	0.038	0.975	-0.218	0.270	0.303	-0.087	0.263	-0.033	-0.153	0.252	0.021	0.161	0.256
0.159	1.030	-0.475	0.040	0.976	-0.213	0.344	0.243	-0.102	0.220	0.039	-0.206	0.210	0.052	0.208	0.245
-0.037	1.068	-0.451	0.040	0.978	-0.206	0.388	0.022	-0.006	0.024	0.076	-0.189	0.013	0.091	0.183	0.205
0.201	1.119	-0.396	0.042	0.979	-0.202	0.212	-0.084	-0.082	0.260	0.125	-0.138	0.252	0.140	0.127	0.176
0.024	1.088	-0.302	0.041	0.978	-0.204	-0.078	0.415	-0.051	0.083	0.095	-0.041	0.074	0.109	0.031	0.145
0.093	1.010	-0.294	0.044	0.978	-0.206	-0.101	-0.484	-0.058	0.149	0.018	-0.032	0.143	0.032	0.022	0.150
0.059	1.076	-0.298	0.047	0.978	-0.203	0.131	0.061	-0.165	0.112	0.083	-0.038	0.107	0.097	0.026	0.085
0.059	1.076	-0.298	0.051	0.978	-0.203	0.029	-0.214	-0.148	0.107	0.083	-0.039	0.107	0.098	0.026	0.072
-0.095	1.092	-0.274	0.050	0.976	-0.211	-0.395	0.106	0.021	-0.045	0.101	-0.007	0.048	0.114	0.002	0.023
-0.014	0.991	-0.250	0.050	0.974	-0.219	-0.419	0.148	-0.024	0.036	0.002	0.024	0.032	0.013	0.022	-0.001
-0.149	0.964	-0.254	0.052	0.973	-0.223	-0.213	-0.314	-0.067	-0.101	-0.024	0.024	0.103	0.014	0.018	-0.044
-0.030	0.922	-0.235	0.055	0.973	-0.223	0.019	-0.076	-0.166	0.015	-0.066	0.043	0.016	0.057	0.038	-0.046
-0.191	0.999	-0.380	0.056	0.972	-0.229	-0.309	-0.207	-0.055	-0.148	0.013	-0.096	0.146	0.021	0.107	-0.056
-0.107	1.072	-0.317	0.059	0.970	-0.238	-0.472	-0.448	-0.040	-0.066	0.088	-0.025	0.061	0.094	0.044	-0.043
-0.049	1.018	-0.274	0.064	0.967	-0.246	-0.403	-0.109	-0.249	-0.013	0.037	0.026	0.004	0.040	0.002	-0.056
-0.045	0.987	-0.242	0.070	0.966	-0.251	-0.288	-0.227	-0.266	-0.015	0.007	0.063	0.002	0.009	0.029	-0.048
-0.072	0.891	-0.235	0.072	0.964	-0.255	-0.250	-0.190	-0.101	-0.045	-0.088	0.075	0.030	0.087	0.036	-0.035
-0.076	0.999	-0.254	0.073	0.963	-0.260	-0.249	-0.185	-0.042	-0.050	0.022	0.060	0.034	0.021	0.016	-0.054
-0.022	0.968	-0.349	0.074	0.960	-0.270	-0.506	0.242	-0.091	0.004	-0.006	-0.024	0.019	0.009	0.078	-0.039
-0.172	0.980	-0.388	0.075	0.958	-0.278	-0.422	-0.283	-0.027	-0.147	0.008	-0.056	0.131	0.003	0.118	-0.043
0.032	0.925	-0.306	0.077	0.957	-0.279	-0.044	-0.221	-0.065	0.055	-0.046	0.027	0.073	0.051	0.036	-0.036
-0.076	0.906	-0.219	0.078	0.957	-0.280	-0.072	-0.158	-0.040	-0.054	-0.065	0.115	0.035	0.070	0.049	-0.043
-0.018	0.910	-0.246	0.078	0.954	-0.289	-0.457	0.099	-0.049	0.004	-0.058	0.096	0.023	0.066	0.020	-0.025
-0.053	0.953	-0.365	0.080	0.951	-0.299	-0.503	0.194	-0.135	-0.031	-0.013	-0.012	0.011	0.022	0.099	-0.041
-0.060	1.038	-0.408	0.085	0.948	-0.306	-0.384	-0.143	-0.275	-0.045	0.075	-0.048	0.018	0.063	0.144	-0.018
-0.068	1.045	-0.400	0.090	0.946	-0.311	-0.268	-0.157	-0.256	-0.058	0.085	-0.036	0.023	0.072	0.137	-0.048
0.036	0.960	-0.341	0.094	0.944	-0.318	-0.371	-0.145	-0.124	0.043	0.002	0.030	0.082	0.013	0.079	-0.044
-0.172	0.871	-0.309	0.096	0.940	-0.327	-0.484	-0.026	-0.171	-0.168	-0.083	0.071	0.124	0.102	0.048	-0.047
0.032	0.910	-0.278	0.099	0.936	-0.337	-0.555	0.034	-0.158	0.033	-0.040	0.113	0.081	0.064	0.017	-0.058
-0.026	0.925	-0.357	0.102	0.933	-0.344	-0.377	-0.079	-0.156	-0.027	-0.022	0.041	0.024	0.049	0.097	-0.062
-0.099	0.929	-0.396	0.103	0.932	-0.347	-0.156	0.010	-0.082	-0.102	-0.016	0.005	0.047	0.045	0.137	-0.039
0.013	0.964	-0.404	0.104	0.931	-0.350	-0.146	0.093	-0.137	0.008	0.020	0.001	0.066	0.009	0.146	-0.043
-0.057	0.995	-0.388	0.103	0.928	-0.357	-0.325	0.312	-0.074	-0.060	0.053	0.023	0.003	0.023	0.132	-0.044
0.009	0.887	-0.329	0.103	0.926	-0.363	-0.328	0.097	-0.035	0.005	-0.052	0.089	0.062	0.085	0.074	-0.035
-0.018	0.817	-0.345	0.105	0.925	-0.364	-0.053	-0.065	-0.113	-0.024	-0.121	0.074	0.036	0.154	0.090	-0.042
-0.018	0.817	-0.345	0.107	0.925	-0.365	-0.044	-0.108	-0.084	-0.026	-0.121	0.075	0.036	0.154	0.089	-0.031
-0.003	0.945	-0.373	0.108	0.925	-0.364	0.053	-0.007	-0.096	-0.013	0.006	0.046	0.051	0.027	0.117	-0.041
0.024	0.941	-0.353	0.108	0.926	-0.362	0.102	0.202	-0.092	0.014	0.002	0.065	0.076	0.031	0.098	-0.055
-0.072	0.887	-0.420	0.106	0.924	-0.367	-0.184	0.341	-0.011	-0.079	-0.051	0.002	0.022	0.085	0.166	-0.061
-0.107	0.910	-0.380	0.103	0.924	-0.369	-0.111	0.249	0.015	-0.112	-0.027	0.044	0.058	0.062	0.127	-0.087
-0.041	0.879	-0.317	0.101	0.924	-0.369	0.024	0.184	0.008	-0.044	-0.059	0.107	0.005	0.093	0.065	-0.094
-0.122	0.798	-0.298	0.100	0.925	-0.366	0.147	0.022	-0.005	-0.124	-0.141	0.124	0.078	0.174	0.045	-0.085
0.009	0.875	-0.262	0.099	0.928	-0.359	0.371	-0.011	0.058	0.008	-0.067	0.152	0.051	0.096	0.011	-0.073
0.001	0.879	-0.309	0.097	0.930	-0.354	0.266	0.096	0.056	0.002	-0.065	0.100	0.041	0.091	0.059	-0.081
-0.041	0.906	-0.337	0.093	0.931	-0.353	0.110	0.204	0.089	-0.037	-0.039	0.071	0.002	0.064	0.087	-0.071
-0.103	0.883	-0.329	0.090	0.932	-0.352	0.067	0.270	0.067	-0.095	-0.062	0.078	0.065	0.087	0.080	-0.080
-0.122	0.925	-0.396	0.089	0.933	-0.347	0.258	-0.007	-0.002	-0.114	-0.022	0.007	0.085	0.045	0.148	-0.080
-0.099	0.902	-0.373	0.089	0.936	-0.341	0.334	-0.122	0.055	-0.090	-0.047	0.024	0.063	0.069	0.126	-0.088
0.005	0.922	-0.258	0.087	0.939	-0.332	0.467	0.041	0.074	0.016	-0.031	0.129	0.040	0.051	0.014	-0.080
-0.064	0.914	-0.219	0.085	0.943	-0.323	0.471	0.036	0.044	-0.052	-0.042	0.160	0.030	0.059	0.024	-0.079
-0.060	0.864	-0.278	0.081	0.943	-0.322	0.079	0.190	0.124	-0.044	-0.093	0.099	0.027	0.110	0.038	-0.078
-0.099	0.852	-0.298	0.076	0.944	-0.321	0.102	0.434	0.113	-0.078	-0.106	0.078	0.066	0.121	0.059	-0.084
-0.095	0.875	-0.313	0.073	0.945	-0.319	0.101	0.074	0.096	-0.071	-0.083	0.061	0.062	0.099	0.077	-0.085
-0.083	0.891	-0.337	0.069	0.946	-0.316	0.204	0.335	0.068	-0.056	-0.069	0.034	0.050	0.083	0.103	-0.076
-0.153	0.860	-0.380	0.067	0.949	-0.308	0.434	-0.045	0.108	-0.123	-0.103	-0.017	0.119	0.114	0.148	-0.054
-0.076	0.929	-0.384	0.062	0.952	-0.300	0.428	0.148	0.154	-0.041	-0.036	-0.029	0.043	0.045	0.155	-0.065
-0.049	0.991	-0.408	0.058	0.956	-0.287	0.719	0.122	0.202	-0.010	0.021	-0.066	0.015	0.016	0.181	-0.048
-0.260	0.964	-0.503	0.051	0.961	-0.273	0.752	0.149	0.233	-0.215	-0.010	-0.174	0.228	0.011	0.278	-0.033
-0.091	0.953	-0.483	0.042	0.965	-0.260	0.713	0.412	0.340	-0.037	-0.025	-0.167	0.058	0.023	0.261	-0.051
-0.164	0.953	-0.487	0.036	0.968	-0.247	0.733	0.242	0.227	-0.104	-0.029	-0.185	0.131	0.023	0.267	-0.076
-0.199	0.937	-0.317	0.033	0.971	-0.237	0.554	0.260	0.073	-0.135	-0.047	-0.025	0.165	0.039	0.100	-0.052
-0.199	0.937	-0.317	0.030	0.973	-0.229	0.427	-0.162	0.114	-0.133	-0.049	-0.034	0.165	0.040	0.103	-0.044
-0.095	0.968	-0.290	0.029	0.974	-0.224	0.265	0.023	0.064	-0.028	-0.019	-0.011	0.061	0.009	0.077	-0.018
-0.022	1.003	-0.333	0.025	0.975	-0.219	0.254	0.248	0.106	0.049	0.014	-0.059	0.012	0.025	0.122	0.030
0.005	1.041	-0.337	0.023	0.976	-0.218	0.062	0.102	0.115	0.078	0.053	-0.064	0.040	0.063	0.129	0.087
0.013	1.018	-0.400	0.020	0.976	-0.217	0.075	-0.255	0.178	0.088	0.029	-0.128	0.047	0.040	0.194	0.135
0.051	1.018	-0.443	0.019	0.976	-0.218	-0.007	-0.166	0.093	0.128	0.030	-0.171	0.085	0.039	0.239	0.178
0.078	1.014	-0.499	0.021	0.975	-0.220	-0.067	-0.372	0.017	0.153	0.026	-0.224	0.112	0.035	0.296	0.214
0.159	0.925	-0.479	0.022	0.975	-0.223	-0.100	-0.219	-0.010	0.232	-0.062	-0.202	0.193	0.055	0.278	0.255
0.143	0.914	-0.510	0.025	0.974	-0.224	-0.020	-0.268	-0.084	0.214	-0.073	-0.232	0.178	0.067	0.312	0.280
0.232	0.898	-0.436	0.030	0.974	-0.224	0.013	-0.305	-0.115	0.298	-0.088	-0.157	0.266	0.082	0.239	0.303
0.236	0.953	-0.357	0.033	0.975	-0.221	0.160	-0.117	-0.112	0.298	-0.034	-0.081	0.269	0.028	0.162	0.290
0.259	0.976	-0.376	0.034	0.975	-0.219	0.141	0.290	-0.065	0.321	-0.012	-0.103	0.292	0.005	0.183	0.286
0.124	1.080	-0.416	0.035	0.976	-0.216	0.165	0.044	-0.054	0.185	0.092	-0.145	0.157	0.099	0.224	0.248
0.159	1.138	-0.424	0.039	0.977	-0.211	0.303	-0.115	-0.196	0.215	0.149	-0.158	0.191	0.156	0.234	0.207
0.055	1.115	-0.384	0.044	0.978	-0.206	0.283	-0.004	-0.223	0.107	0.125	-0.124	0.087	0.132	0.196	0.150
0.032	1.096	-0.321	0.047	0.979	-0.200	0.303	-0.118	-0.122	0.081	0.105	-0.067	0.064	0.113	0.134	0.137
0.009	1.084	-0.235	0.051	0.980	-0.194	0.284	-0.220	-0.199	0.053	0.092	0.014	0.040	0.101	0.048	0.099
0.140	1.026	-0.207	0.054	0.979	-0.196	-0.085	-0.016	-0.103	0.181	0.035	0.043	0.171	0.042	0.022	0.077
0.032	0.968	-0.242	0.055	0.979	-0.198	-0.094	0.112	-0.095	0.072	-0.022	0.010	0.063	0.016	0.058	0.069
-0.007	0.995	-0.254	0.058	0.979	-0.197	0.086	0.055	-0.179	0.031	0.005	-0.004	0.024	0.011	0.072	0.047
-0.026	1.041	-0.388	0.061	0.979	-0.193	0.230	0.177	-0.180	0.009	0.050	-0.141	0.004	0.057	0.207	0.006
-0.153	1.053	-0.380	0.061	0.980	-0.189	0.197	-0.102	-0.057	-0.119	0.061	-0.137	0.123	0.069	0.201	-0.010
-0.126	0.999	-0.329	0.062	0.980	-0.188	0.090	-0.254	-0.010	-0.093	0.007	-0.087	0.096	0.015	0.151	-0.040
-0.060	0.960	-0.274	0.063	0.980	-0.190	-0.111	-0.200	-0.032	-0.028	-0.031	-0.030	0.031	0.024	0.097	-0.041
-0.160	0.976	-0.246	0.065	0.979	-0.192	-0.113	-0.158	-0.102	-0.130	-0.015	0.000	0.132	0.009	0.071	-0.045
0.059	0.999	-0.156	0.069	0.980	-0.188	0.167	-0.268	-0.180	0.084	0.008	0.087	0.086	0.014	0.018	-0.033
-0.122	1.014	-0.258	0.072	0.981	-0.182	0.279	-0.452	-0.082	-0.099	0.022	-0.021	0.096	0.029	0.086	-0.027
-0.010	1.057	-0.227	0.072	0.981	-0.182	0.045	-0.043	0.007	0.013	0.065	0.009	0.014	0.072	0.056	0.001
-0.010	1.057	-0.227	0.071	0.981	-0.182	-0.004	0.251	0.003	0.014	0.065	0.010	0.013	0.072	0.057	-0.013
0.047	0.976	-0.112	0.071	0.980	-0.185	-0.163	0.193	-0.046	0.072	-0.016	0.127	0.071	0.009	0.056	-0.025
-0.018	0.941	-0.160	0.073	0.980	-0.186	-0.026	-0.170	-0.075	0.004	-0.051	0.080	0.005	0.044	0.007	-0.018
-0.160	0.937	-0.199	0.076	0.981	-0.180	0.243	-0.548	-0.089	-0.141	-0.055	0.036	0.137	0.047	0.034	-0.035
0.043	0.960	-0.195	0.078	0.981	-0.178	0.087	0.046	-0.115	0.061	-0.032	0.038	0.067	0.024	0.031	-0.030
-0.122	1.022	-0.298	0.078	0.980	-0.182	-0.151	-0.080	-0.037	-0.105	0.030	-0.061	0.098	0.038	0.136	-0.039
0.040	1.022	-0.227	0.080	0.980	-0.185	-0.158	0.032	-0.093	0.055	0.031	0.014	0.065	0.038	0.067	-0.028
-0.068	0.987	-0.203	0.082	0.979	-0.185	0.008	0.119	-0.186	-0.056	-0.004	0.038	0.042	0.003	0.045	-0.042
-0.076	1.034	-0.152	0.086	0.979	-0.184	0.065	0.004	-0.223	-0.067	0.043	0.088	0.049	0.049	0.004	-0.044
-0.010	0.902	-0.179	0.088	0.979	-0.182	0.080	0.110	-0.102	-0.003	-0.089	0.059	0.019	0.083	0.025	-0.049
-0.087	0.871	-0.195	0.089	0.979	-0.181	0.078	-0.177	-0.091	-0.082	-0.120	0.042	0.057	0.114	0.043	-0.063
0.036	0.964	-0.191	0.090	0.979	-0.182	-0.022	0.470	-0.099	0.041	-0.027	0.047	0.068	0.021	0.041	-0.051
-0.145	0.960	-0.223	0.090	0.979	-0.181	0.032	0.058	-0.074	-0.140	-0.031	0.015	0.112	0.025	0.074	-0.060
-0.049	1.018	-0.270	0.092	0.980	-0.178	0.154	-0.217	-0.058	-0.046	0.027	-0.035	0.016	0.034	0.124	-0.041
-0.072	0.968	-0.219	0.093	0.980	-0.175	0.152	-0.025	-0.111	-0.071	-0.024	0.014	0.038	0.016	0.075	-0.058
0.013	0.983	-0.215	0.095	0.981	-0.169	0.316	-0.188	-0.043	0.012	-0.010	0.011	0.047	0.000	0.072	-0.020
-0.041	0.925	-0.152	0.096	0.982	-0.164	0.237	0.060	-0.085	-0.043	-0.068	0.070	0.006	0.058	0.011	-0.030
0.097	0.929	-0.132	0.095	0.982	-0.164	0.050	0.217	0.018	0.096	-0.064	0.089	0.133	0.053	0.008	-0.023
-0.049	0.891	-0.116	0.093	0.982	-0.164	0.024	0.478	-0.017	-0.049	-0.103	0.105	0.012	0.091	0.022	-0.019
-0.007	0.914	-0.128	0.093	0.983	-0.159	0.277	-0.059	0.022	-0.006	-0.081	0.088	0.030	0.068	0.009	-0.026
0.051	1.007	-0.140	0.092	0.984	-0.151	0.413	0.355	-0.052	0.051	0.011	0.069	0.087	0.025	0.004	-0.047
-0.099	0.945	-0.175	0.091	0.986	-0.142	0.495	0.209	0.022	-0.098	-0.053	0.024	0.063	0.037	0.040	-0.051
-0.037	0.953	-0.144	0.088	0.987	-0.131	0.565	0.264	0.067	-0.034	-0.047	0.045	0.001	0.030	0.009	-0.062
-0.114	0.922	-0.183	0.086	0.989	-0.122	0.486	-0.037	0.096	-0.109	-0.079	-0.004	0.078	0.062	0.049	-0.074
-0.087	0.995	-0.124	0.083	0.990	-0.114	0.396	0.159	0.093	-0.080	-0.007	0.048	0.051	0.012	0.009	-0.061
0.013	0.964	0.010	0.081	0.991	-0.105	0.462	0.342	0.053	0.022	-0.039	0.173	0.049	0.018	0.142	-0.067
0.013	0.964	0.010	0.079	0.992	-0.094	0.553	-0.164	0.109	0.024	-0.041	0.162	0.050	0.017	0.142	-0.068
-0.072	0.960	-0.069	0.079	0.994	-0.079	0.754	-0.044	-0.011	-0.060	-0.046	0.068	0.034	0.021	0.062	-0.060
-0.095	0.941	-0.042	0.077	0.995	-0.064	0.724	-0.026	0.057	-0.082	-0.066	0.081	0.057	0.040	0.088	-0.081
-0.037	1.010	-0.022	0.074	0.996	-0.053	0.578	0.238	0.128	-0.021	0.002	0.089	0.001	0.029	0.105	-0.087
-0.160	0.995	-0.057	0.071	0.997	-0.041	0.591	0.007	0.136	-0.140	-0.014	0.041	0.123	0.014	0.068	-0.086
-0.076	0.999	-0.045	0.069	0.997	-0.032	0.501	0.357	0.072	-0.053	-0.011	0.044	0.038	0.017	0.079	-0.088
-0.064	1.003	0.022	0.066	0.998	-0.022	0.525	0.374	0.083	-0.039	-0.007	0.100	0.027	0.020	0.146	-0.079
-0.157	0.972	-0.077	0.064	0.998	-0.007	0.738	-0.263	0.095	-0.129	-0.039	-0.013	0.120	0.011	0.047	-0.054
-0.018	0.949	-0.010	0.063	0.998	0.009	0.808	0.051	0.036	0.011	-0.062	0.038	0.017	0.034	0.112	-0.065
-0.049	0.941	-0.022	0.062	0.998	0.027	0.922	0.073	0.051	-0.018	-0.069	0.008	0.015	0.042	0.099	-0.058
-0.160	0.937	0.002	0.057	0.997	0.045	0.898	0.028	0.188	-0.125	-0.073	0.013	0.128	0.045	0.122	-0.045
-0.091	0.956	-0.030	0.052	0.997	0.062	0.899	0.305	0.252	-0.051	-0.053	-0.036	0.060	0.026	0.089	-0.048
-0.141	0.980	-0.085	0.044	0.995	0.086	1.200	0.167	0.420	-0.092	-0.028	-0.114	0.112	0.003	0.033	-0.051
-0.122	1.003	-0.061	0.034	0.994	0.108	1.162	0.304	0.472	-0.063	-0.003	-0.113	0.094	0.019	0.056	-0.052
-0.145	1.034	-0.045	0.026	0.991	0.130	1.152	0.158	0.392	-0.078	0.030	-0.120	0.118	0.050	0.070	-0.067
-0.233	1.080	0.018	0.023	0.989	0.145	0.775	0.001	0.147	-0.163	0.079	-0.072	0.207	0.095	0.132	-0.047
-0.203	1.003	0.077	0.018	0.988	0.156	0.574	-0.169	0.178	-0.128	0.003	-0.024	0.177	0.018	0.189	-0.031
-0.014	1.018	0.124	0.017	0.986	0.168	0.599	0.090	0.039	0.061	0.021	0.012	0.011	0.032	0.234	-0.002
-0.060	1.061	-0.006	0.016	0.984	0.176	0.437	0.086	0.087	0.017	0.064	-0.126	0.036	0.073	0.103	0.045
-0.007	1.146	-0.014	0.015	0.983	0.184	0.438	-0.143	0.009	0.072	0.151	-0.142	0.018	0.157	0.093	0.095
-0.026	1.092	-0.057	0.015	0.982	0.188	0.245	-0.243	-0.064	0.052	0.098	-0.190	0.002	0.101	0.048	0.129
0.024	1.080	-0.010	0.016	0.982	0.190	0.106	-0.416	-0.105	0.101	0.086	-0.144	0.049	0.089	0.092	0.163
0.109	1.049	-0.014	0.020	0.981	0.192	0.129	-0.218	-0.227	0.182	0.056	-0.150	0.133	0.057	0.086	0.211
0.117	1.053	-0.038	0.022	0.981	0.193	0.074	-0.408	-0.171	0.188	0.060	-0.175	0.141	0.060	0.060	0.254
0.263	1.072	-0.006	0.023	0.981	0.194	0.087	-0.198	-0.078	0.332	0.080	-0.144	0.287	0.079	0.090	0.301
0.220	0.999	-0.045	0.026	0.981	0.194	0.029	-0.190	-0.149	0.287	0.006	-0.184	0.245	0.005	0.049	0.321
0.278	0.999	-0.038	0.028	0.981	0.194	0.036	-0.463	-0.173	0.343	0.007	-0.176	0.303	0.004	0.055	0.338
0.228	0.922	-0.018	0.031	0.980	0.196	0.116	-0.117	-0.118	0.290	-0.070	-0.158	0.253	0.074	0.073	0.296
0.228	0.922	-0.018	0.034	0.979	0.199	0.218	0.057	-0.131	0.287	-0.069	-0.162	0.254	0.075	0.071	0.274
0.043	0.949	0.006	0.035	0.978	0.207	0.414	-0.193	-0.098	0.101	-0.041	-0.146	0.069	0.048	0.093	0.232
0.174	0.980	0.144	0.037	0.975	0.219	0.621	-0.111	-0.075	0.230	-0.007	-0.020	0.200	0.018	0.229	0.198
0.086	1.115	0.081	0.035	0.973	0.230	0.579	-0.321	0.023	0.143	0.131	-0.094	0.111	0.116	0.164	0.157
0.074	1.204	0.092	0.036	0.971	0.238	0.411	-0.109	-0.057	0.131	0.222	-0.090	0.099	0.205	0.174	0.150
0.070	1.181	0.195	0.039	0.970	0.242	0.219	-0.098	-0.180	0.124	0.199	0.009	0.096	0.181	0.275	0.115
0.090	1.061	0.254	0.041	0.969	0.245	0.187	0.016	-0.114	0.141	0.081	0.065	0.115	0.060	0.333	0.109
0.036	1.072	0.305	0.041	0.968	0.249	0.158	-0.282	-0.052	0.087	0.093	0.112	0.062	0.071	0.383	0.060
0.090	1.053	0.171	0.043	0.968	0.248	0.004	0.295	-0.014	0.139	0.074	-0.021	0.115	0.051	0.248	0.035
-0.187	1.053	0.104	0.042	0.969	0.243	-0.220	-0.118	-0.022	-0.137	0.073	-0.084	0.162	0.051	0.179	-0.003
-0.037	1.041	0.254	0.045	0.969	0.242	-0.056	0.091	-0.144	0.010	0.061	0.067	0.012	0.039	0.327	-0.033
-0.137	0.995	0.191	0.044	0.969	0.242	-0.023	-0.232	-0.028	-0.089	0.014	0.005	0.112	0.009	0.263	-0.078
-0.122	0.980	0.293	0.044	0.971	0.236	-0.329	0.084	-0.019	-0.074	-0.003	0.113	0.097	0.025	0.364	-0.064
-0.160	0.960	0.136	0.043	0.973	0.228	-0.364	-0.243	-0.040	-0.111	-0.024	-0.037	0.135	0.044	0.205	-0.067
-0.083	1.057	0.148	0.044	0.973	0.225	-0.169	-0.169	-0.132	-0.036	0.072	-0.022	0.059	0.052	0.214	-0.080
-0.087	1.057	0.159	0.042	0.974	0.223	-0.108	-0.487	-0.018	-0.038	0.072	-0.008	0.064	0.052	0.223	-0.060
-0.176	0.976	0.258	0.039	0.975	0.220	-0.170	-0.513	0.025	-0.123	-0.010	0.093	0.152	0.029	0.320	-0.048
0.009	0.941	0.345	0.040	0.977	0.211	-0.494	0.003	-0.055	0.061	-0.047	0.189	0.032	0.064	0.407	-0.056
-0.060	1.018	0.215	0.042	0.978	0.204	-0.352	-0.065	-0.130	-0.010	0.029	0.066	0.038	0.012	0.276	-0.057
-0.133	1.057	0.108	0.041	0.979	0.199	-0.272	-0.241	-0.057	-0.083	0.066	-0.034	0.112	0.051	0.169	-0.045
-0.068	1.061	0.203	0.042	0.980	0.194	-0.244	0.007	-0.071	-0.018	0.069	0.065	0.046	0.055	0.263	-0.058
-0.118	0.999	0.187	0.044	0.982	0.185	-0.488	-0.134	-0.112	-0.070	0.005	0.059	0.096	0.007	0.246	-0.045
-0.110	0.987	0.159	0.046	0.983	0.176	-0.419	-0.103	-0.165	-0.064	-0.008	0.040	0.088	0.018	0.216	-0.042
-0.007	1.018	0.120	0.047	0.984	0.169	-0.364	-0.121	-0.081	0.038	0.022	0.008	0.016	0.014	0.175	-0.050
-0.107	1.065	0.077	0.048	0.986	0.161	-0.425	-0.135	-0.079	-0.062	0.067	-0.027	0.084	0.061	0.130	-0.051
-0.080	1.018	0.226	0.049	0.988	0.148	-0.677	0.087	-0.096	-0.037	0.018	0.136	0.056	0.014	0.279	-0.044
-0.080	1.018	0.226	0.052	0.989	0.138	-0.483	-0.084	-0.149	-0.040	0.017	0.146	0.055	0.014	0.277	-0.061
-0.087	1.010	0.045	0.056	0.990	0.132	-0.303	0.010	-0.219	-0.052	0.009	-0.029	0.061	0.006	0.095	-0.061
-0.087	1.034	0.077	0.057	0.991	0.123	-0.456	-0.150	-0.132	-0.054	0.031	0.012	0.060	0.029	0.126	-0.045
-0.068	1.030	0.100	0.060	0.992	0.110	-0.650	0.050	-0.128	-0.037	0.026	0.049	0.039	0.025	0.148	-0.036
0.024	1.014	0.171	0.064	0.993	0.099	-0.553	0.054	-0.229	0.050	0.010	0.131	0.055	0.011	0.217	-0.053
-0.030	1.030	0.132	0.070	0.993	0.092	-0.342	0.413	-0.248	-0.009	0.025	0.099	0.001	0.027	0.177	-0.051
-0.137	1.007	0.069	0.072	0.994	0.087	-0.295	-0.334	-0.157	-0.119	0.001	0.041	0.106	0.005	0.112	-0.053
-0.068	1.038	-0.002	0.072	0.995	0.071	-0.744	0.100	-0.035	-0.051	0.031	-0.014	0.036	0.037	0.041	-0.065
-0.072	1.065	0.022	0.072	0.996	0.057	-0.704	0.068	-0.022	-0.055	0.057	0.024	0.039	0.064	0.064	-0.071
-0.057	1.068	0.045	0.074	0.996	0.044	-0.619	0.308	-0.121	-0.042	0.060	0.061	0.023	0.069	0.088	-0.054
-0.080	1.061	0.002	0.076	0.997	0.033	-0.564	0.007	-0.103	-0.067	0.052	0.029	0.046	0.061	0.044	-0.066
-0.014	0.987	0.081	0.079	0.997	0.026	-0.357	-0.074	-0.149	-0.004	-0.022	0.115	0.020	0.012	0.122	-0.070
-0.087	0.991	0.041	0.081	0.997	0.019	-0.385	-0.024	-0.172	-0.080	-0.018	0.083	0.053	0.008	0.081	-0.077
-0.049	0.968	0.057	0.083	0.996	0.007	-0.550	0.269	-0.115	-0.044	-0.041	0.110	0.015	0.030	0.096	-0.068
-0.076	0.929	0.006	0.085	0.996	-0.006	-0.652	0.171	-0.084	-0.072	-0.080	0.072	0.042	0.068	0.044	-0.079
-0.030	0.983	-0.069	0.088	0.996	-0.020	-0.669	0.267	-0.190	-0.030	-0.025	0.011	0.005	0.014	0.032	-0.060
-0.122	1.061	-0.148	0.090	0.995	-0.032	-0.620	-0.088	-0.153	-0.124	0.053	-0.056	0.088	0.063	0.111	-0.055
0.020	1.007	-0.042	0.093	0.995	-0.039	-0.310	0.076	-0.138	0.015	-0.001	0.057	0.055	0.009	0.004	-0.051
-0.014	1.018	-0.002	0.095	0.995	-0.043	-0.220	0.180	-0.142	-0.022	0.011	0.101	0.020	0.021	0.035	-0.054
-0.014	0.945	0.029	0.095	0.994	-0.053	-0.450	0.285	-0.032	-0.022	-0.062	0.142	0.020	0.052	0.066	-0.045
0.013	0.941	0.037	0.096	0.994	-0.058	-0.302	0.094	-0.033	0.004	-0.066	0.155	0.048	0.055	0.073	-0.059
-0.018	0.968	-0.049	0.097	0.993	-0.060	-0.064	0.278	-0.103	-0.028	-0.038	0.070	0.017	0.028	0.013	-0.050
-0.064	0.976	-0.101	0.097	0.993	-0.062	-0.064	-0.051	-0.042	-0.074	-0.031	0.020	0.028	0.020	0.064	-0.057
0.020	0.987	-0.057	0.096	0.994	-0.061	0.053	0.040	0.068	0.012	-0.019	0.063	0.056	0.009	0.020	-0.066
-0.095	0.976	-0.085	0.093	0.994	-0.062	-0.054	0.097	0.091	-0.101	-0.031	0.036	0.059	0.020	0.048	-0.083
-0.060	0.976	-0.034	0.091	0.994	-0.064	-0.095	0.202	0.080	-0.064	-0.031	0.089	0.024	0.020	0.002	-0.081
-0.114	0.953	-0.038	0.089	0.994	-0.065	-0.044	0.206	0.071	-0.115	-0.054	0.087	0.077	0.044	0.002	-0.092
-0.018	0.972	0.025	0.088	0.994	-0.062	0.139	-0.038	0.033	-0.018	-0.035	0.146	0.020	0.024	0.061	-0.101
-0.018	0.972	0.025	0.087	0.994	-0.058	0.200	0.227	0.000	-0.017	-0.035	0.142	0.021	0.024	0.061	-0.088
-0.180	0.960	-0.136	0.085	0.995	-0.055	0.158	-0.210	0.113	-0.176	-0.047	-0.023	0.140	0.036	0.101	-0.078
-0.010	0.949	-0.049	0.082	0.995	-0.052	0.182	0.236	0.112	-0.003	-0.060	0.061	0.030	0.048	0.015	-0.077
-0.095	0.929	-0.085	0.077	0.996	-0.050	0.085	0.021	0.207	-0.083	-0.079	0.023	0.054	0.067	0.051	-0.073
-0.045	1.007	-0.014	0.073	0.996	-0.048	0.144	0.226	0.175	-0.029	-0.003	0.092	0.005	0.010	0.020	-0.045
-0.026	1.018	0.010	0.070	0.997	-0.044	0.178	0.086	0.116	-0.007	0.009	0.112	0.015	0.021	0.043	-0.052
-0.003	0.976	-0.002	0.068	0.997	-0.041	0.155	0.333	0.075	0.019	-0.034	0.097	0.037	0.023	0.030	-0.049
-0.076	0.995	-0.061	0.066	0.997	-0.035	0.295	-0.067	0.115	-0.052	-0.015	0.032	0.036	0.003	0.029	-0.049
-0.068	0.983	0.018	0.062	0.998	-0.030	0.269	-0.016	0.146	-0.041	-0.027	0.105	0.029	0.016	0.050	-0.049
-0.072	0.964	-0.034	0.059	0.998	-0.026	0.187	0.138	0.146	-0.041	-0.047	0.050	0.034	0.035	0.002	-0.055
-0.057	0.953	-0.018	0.057	0.998	-0.023	0.180	0.194	0.091	-0.023	-0.059	0.062	0.019	0.047	0.014	-0.040
-0.076	1.010	-0.045	0.055	0.998	-0.021	0.119	0.175	0.049	-0.041	-0.001	0.033	0.040	0.011	0.014	-0.039
0.001	1.010	-0.034	0.054	0.998	-0.021	0.028	0.496	0.052	0.037	-0.001	0.045	0.038	0.011	0.002	-0.037
-0.122	1.034	-0.101	0.053	0.998	-0.018	0.169	0.439	0.027	-0.085	0.022	-0.025	0.087	0.033	0.069	-0.030
-0.099	1.057	-0.108	0.050	0.999	-0.015	0.198	0.303	0.093	-0.059	0.045	-0.036	0.064	0.056	0.078	-0.032
-0.087	1.045	-0.164	0.048	0.999	-0.009	0.352	0.425	0.100	-0.045	0.034	-0.097	0.053	0.044	0.134	-0.048
-0.160	0.972	-0.203	0.044	0.999	-0.003	0.342	0.361	0.146	-0.115	-0.040	-0.143	0.127	0.030	0.174	-0.047
-0.141	0.902	-0.116	0.040	0.999	0.005	0.422	0.268	0.169	-0.092	-0.110	-0.064	0.108	0.100	0.088	-0.065
-0.133	0.891	-0.089	0.038	0.999	0.013	0.418	0.300	0.094	-0.082	-0.121	-0.044	0.100	0.112	0.061	-0.089
-0.191	0.891	-0.010	0.036	0.999	0.021	0.395	-0.036	0.074	-0.138	-0.121	0.027	0.158	0.113	0.017	-0.087
-0.172	0.941	0.033	0.032	0.999	0.026	0.282	-0.027	0.137	-0.115	-0.071	0.064	0.138	0.064	0.060	-0.060
-0.087	0.968	0.041	0.031	0.999	0.033	0.323	0.264	0.038	-0.030	-0.044	0.066	0.054	0.038	0.068	-0.026
-0.007	1.014	-0.085	0.030	0.999	0.038	0.283	-0.012	0.087	0.053	0.003	-0.065	0.027	0.008	0.059	0.036
0.047	1.007	-0.061	0.029	0.999	0.041	0.168	0.056	0.060	0.108	-0.005	-0.045	0.081	0.000	0.036	0.103
0.086	1.003	-0.128	0.027	0.999	0.043	0.106	-0.388	0.059	0.148	-0.009	-0.113	0.120	0.003	0.104	0.154
0.113	0.991	-0.144	0.027	0.999	0.044	0.103	-0.260	0.004	0.174	-0.020	-0.131	0.147	0.015	0.120	0.199
0.113	0.991	-0.144	0.027	0.999	0.047	0.151	-0.353	-0.000	0.174	-0.020	-0.133	0.148	0.016	0.121	0.246
0.224	1.003	-0.120	0.028	0.998	0.048	0.087	-0.205	-0.031	0.285	-0.008	-0.111	0.260	0.005	0.097	0.273
0.259	0.976	-0.164	0.028	0.998	0.051	0.185	-0.050	0.049	0.320	-0.035	-0.157	0.295	0.032	0.141	0.306
0.224	0.968	-0.144	0.028	0.998	0.056	0.234	-0.267	0.015	0.285	-0.043	-0.142	0.260	0.040	0.122	0.322
0.290	0.991	-0.136	0.030	0.998	0.060	0.267	0.052	-0.058	0.348	-0.020	-0.139	0.325	0.017	0.116	0.311
0.220	0.968	-0.085	0.032	0.997	0.066	0.310	0.196	-0.075	0.277	-0.043	-0.093	0.255	0.041	0.066	0.279
0.159	1.049	-0.120	0.033	0.997	0.073	0.408	0.062	-0.015	0.214	0.039	-0.136	0.194	0.041	0.102	0.253
0.132	1.049	-0.030	0.035	0.996	0.085	0.605	-0.010	-0.071	0.186	0.040	-0.057	0.166	0.041	0.011	0.206
0.140	1.096	0.033	0.036	0.995	0.096	0.574	0.003	-0.058	0.192	0.088	-0.005	0.173	0.087	0.052	0.174
0.059	1.134	-0.053	0.036	0.994	0.102	0.310	-0.057	0.000	0.111	0.127	-0.098	0.093	0.126	0.034	0.144
0.032	1.157	-0.097	0.034	0.994	0.103	0.096	-0.025	0.069	0.085	0.150	-0.142	0.067	0.149	0.078	0.127
0.055	1.184	0.081	0.034	0.994	0.107	0.161	-0.235	-0.013	0.108	0.177	0.032	0.090	0.177	0.099	0.082
0.067	1.111	0.053	0.036	0.993	0.109	0.149	-0.012	-0.095	0.118	0.104	0.002	0.102	0.104	0.071	0.066
-0.076	1.080	0.124	0.034	0.994	0.105	-0.220	-0.087	0.092	-0.022	0.073	0.077	0.040	0.074	0.141	0.032
0.040	1.022	0.140	0.034	0.994	0.099	-0.289	0.235	0.042	0.093	0.014	0.098	0.077	0.016	0.157	0.005
-0.114	1.057	0.002	0.032	0.995	0.092	-0.355	-0.170	0.056	-0.059	0.048	-0.032	0.076	0.051	0.019	-0.024
-0.103	1.053	0.033	0.032	0.996	0.087	-0.232	-0.152	-0.060	-0.047	0.044	0.004	0.062	0.047	0.051	-0.034
-0.091	1.053	0.033	0.033	0.996	0.079	-0.411	0.188	-0.055	-0.037	0.043	0.013	0.049	0.047	0.051	-0.040
-0.153	0.941	0.041	0.030	0.997	0.068	-0.547	-0.341	0.105	-0.095	-0.070	0.032	0.108	0.066	0.059	-0.050
0.001	0.995	0.077	0.031	0.998	0.060	-0.410	-0.043	-0.070	0.057	-0.016	0.075	0.048	0.012	0.095	-0.047
-0.176	1.068	-0.042	0.031	0.998	0.054	-0.281	-0.507	-0.049	-0.120	0.057	-0.038	0.128	0.061	0.023	-0.050
-0.049	1.045	0.081	0.033	0.999	0.043	-0.561	0.076	-0.082	0.006	0.033	0.096	0.000	0.038	0.099	-0.021
-0.083	1.022	0.057	0.032	0.999	0.032	-0.567	-0.477	-0.017	-0.029	0.010	0.083	0.033	0.015	0.076	-0.045
0.040	1.053	0.069	0.035	0.999	0.022	-0.532	0.032	-0.138	0.092	0.041	0.106	0.091	0.047	0.089	-0.027
-0.137	1.010	-0.010	0.037	0.999	0.014	-0.410	-0.161	-0.139	-0.088	-0.002	0.035	0.086	0.006	0.011	-0.040
-0.057	1.072	-0.045	0.038	0.999	0.003	-0.548	-0.118	-0.049	-0.008	0.060	0.011	0.004	0.068	0.023	-0.043
-0.145	1.053	-0.053	0.036	0.999	-0.010	-0.635	-0.050	0.043	-0.095	0.040	0.016	0.091	0.050	0.029	-0.067
-0.083	0.987	0.014	0.039	0.999	-0.026	-0.802	0.214	-0.157	-0.036	-0.025	0.099	0.029	0.016	0.040	-0.054
-0.083	0.987	0.014	0.042	0.998	-0.043	-0.841	-0.276	-0.141	-0.039	-0.025	0.115	0.029	0.015	0.042	-0.053
-0.026	0.933	0.010	0.047	0.997	-0.053	-0.539	0.075	-0.269	0.014	-0.078	0.122	0.029	0.069	0.039	-0.045
-0.018	1.041	-0.057	0.050	0.997	-0.064	-0.572	-0.119	-0.157	0.018	0.031	0.066	0.037	0.040	0.026	-0.036
-0.087	1.038	-0.132	0.050	0.996	-0.079	-0.717	0.026	-0.026	-0.051	0.028	0.006	0.032	0.036	0.100	-0.042
-0.037	1.049	-0.097	0.051	0.994	-0.094	-0.733	0.277	-0.087	-0.002	0.041	0.056	0.017	0.048	0.063	-0.061
-0.107	1.053	-0.045	0.055	0.993	-0.104	-0.554	-0.098	-0.201	-0.075	0.046	0.118	0.052	0.053	0.010	-0.067
-0.110	0.964	-0.034	0.057	0.992	-0.114	-0.482	-0.146	-0.115	-0.081	-0.042	0.139	0.056	0.036	0.003	-0.071
0.001	0.960	-0.010	0.060	0.990	-0.124	-0.537	0.075	-0.178	0.027	-0.045	0.173	0.056	0.039	0.028	-0.081
-0.091	1.014	-0.168	0.061	0.989	-0.138	-0.681	0.091	-0.112	-0.067	0.011	0.029	0.037	0.016	0.127	-0.069
-0.103	1.014	-0.223	0.064	0.986	-0.155	-0.842	0.183	-0.164	-0.081	0.014	-0.009	0.048	0.015	0.180	-0.055
-0.045	1.065	-0.152	0.066	0.983	-0.171	-0.796	0.162	-0.174	-0.026	0.067	0.078	0.010	0.066	0.107	-0.061
-0.053	1.010	-0.199	0.070	0.981	-0.180	-0.480	0.090	-0.234	-0.038	0.015	0.040	0.003	0.012	0.153	-0.046
-0.045	1.007	-0.148	0.074	0.980	-0.187	-0.366	-0.145	-0.180	-0.034	0.013	0.098	0.011	0.009	0.100	-0.056
0.055	0.972	-0.085	0.074	0.978	-0.193	-0.315	0.267	-0.078	0.066	-0.021	0.167	0.111	0.026	0.036	-0.048
-0.083	0.898	-0.097	0.074	0.977	-0.199	-0.290	-0.112	0.002	-0.073	-0.093	0.160	0.027	0.099	0.046	-0.052
0.032	0.922	-0.108	0.072	0.976	-0.207	-0.396	0.387	0.007	0.044	-0.068	0.156	0.089	0.075	0.056	-0.051
-0.041	0.891	-0.140	0.071	0.974	-0.214	-0.374	0.313	0.010	-0.027	-0.098	0.132	0.016	0.106	0.086	-0.056
-0.057	0.949	-0.223	0.070	0.973	-0.222	-0.373	0.292	-0.050	-0.042	-0.038	0.056	0.002	0.048	0.167	-0.044
-0.018	1.003	-0.231	0.070	0.972	-0.224	-0.108	0.189	-0.053	-0.004	0.017	0.051	0.040	0.006	0.173	-0.050
-0.060	0.956	-0.231	0.069	0.972	-0.224	0.012	0.206	-0.033	-0.046	-0.030	0.051	0.001	0.040	0.171	-0.054
-0.022	0.960	-0.164	0.069	0.973	-0.222	0.119	0.112	-0.013	-0.007	-0.026	0.115	0.037	0.036	0.103	-0.071
-0.068	0.898	-0.148	0.065	0.972	-0.226	-0.190	0.126	0.156	-0.049	-0.087	0.134	0.008	0.097	0.086	-0.061
-0.110	0.891	-0.101	0.061	0.972	-0.229	-0.157	0.368	0.049	-0.088	-0.094	0.184	0.049	0.105	0.037	-0.075
0.063	0.933	-0.144	0.060	0.972	-0.228	0.047	0.117	0.026	0.086	-0.052	0.139	0.125	0.062	0.079	-0.080
-0.107	0.914	-0.116	0.061	0.973	-0.223	0.238	-0.070	-0.015	-0.084	-0.072	0.161	0.044	0.081	0.051	-0.075
-0.076	0.956	-0.211	0.059	0.974	-0.218	0.253	0.025	0.056	-0.051	-0.031	0.061	0.013	0.038	0.145	-0.054
-0.076	0.956	-0.211	0.057	0.975	-0.214	0.190	0.086	0.053	-0.049	-0.031	0.057	0.013	0.038	0.144	-0.079
-0.033	0.945	-0.152	0.055	0.976	-0.211	0.158	0.197	0.037	-0.005	-0.044	0.113	0.030	0.049	0.084	-0.065
-0.087	0.918	-0.148	0.052	0.977	-0.208	0.178	0.362	0.081	-0.055	-0.072	0.113	0.024	0.077	0.079	-0.064
-0.057	0.953	-0.132	0.050	0.978	-0.203	0.247	0.032	0.054	-0.022	-0.038	0.124	0.007	0.042	0.062	-0.069
-0.068	0.933	-0.148	0.050	0.979	-0.198	0.285	-0.010	0.020	-0.033	-0.059	0.102	0.006	0.062	0.077	-0.069
-0.091	0.910	-0.124	0.049	0.981	-0.189	0.406	-0.090	0.020	-0.055	-0.083	0.117	0.029	0.085	0.052	-0.068
-0.072	0.895	-0.199	0.047	0.982	-0.182	0.403	0.015	0.073	-0.034	-0.100	0.034	0.011	0.101	0.126	-0.064
-0.095	0.945	-0.128	0.044	0.983	-0.176	0.304	0.060	0.139	-0.053	-0.051	0.098	0.035	0.050	0.055	-0.060
-0.057	0.980	-0.128	0.042	0.985	-0.168	0.368	0.180	0.061	-0.012	-0.018	0.091	0.002	0.015	0.056	-0.052
-0.087	0.953	-0.191	0.038	0.986	-0.163	0.269	0.077	0.140	-0.040	-0.045	0.022	0.029	0.043	0.118	-0.057
-0.091	0.960	-0.172	0.035	0.987	-0.158	0.270	0.292	0.112	-0.040	-0.039	0.037	0.033	0.035	0.098	-0.042
-0.110	0.983	-0.152	0.032	0.988	-0.151	0.386	0.092	0.131	-0.055	-0.017	0.049	0.052	0.012	0.078	-0.030
-0.064	0.956	-0.183	0.029	0.989	-0.144	0.343	0.269	0.095	-0.006	-0.045	0.011	0.005	0.040	0.109	-0.024
-0.053	0.949	-0.227	0.028	0.990	-0.136	0.424	0.207	0.020	0.007	-0.053	-0.041	0.006	0.049	0.152	-0.010
-0.099	0.918	-0.231	0.025	0.992	-0.126	0.528	0.206	0.080	-0.036	-0.086	-0.055	0.040	0.081	0.157	0.001
-0.053	0.976	-0.183	0.021	0.993	-0.113	0.704	0.453	0.119	0.013	-0.029	-0.021	0.006	0.023	0.110	-0.010
-0.087	0.980	-0.152	0.014	0.995	-0.095	0.916	0.412	0.331	-0.013	-0.027	-0.007	0.029	0.020	0.080	-0.028
-0.183	1.014	-0.191	0.003	0.997	-0.071	1.212	0.368	0.496	-0.099	0.005	-0.071	0.125	0.014	0.120	-0.044
-0.207	0.995	-0.199	-0.007	0.999	-0.047	1.230	0.168	0.425	-0.112	-0.015	-0.103	0.147	0.006	0.128	-0.068
-0.230	0.976	-0.152	-0.012	1.000	-0.026	1.059	-0.026	0.248	-0.130	-0.035	-0.076	0.170	0.025	0.080	-0.078
-0.226	0.937	-0.093	-0.016	1.000	-0.009	0.843	-0.031	0.142	-0.123	-0.074	-0.034	0.165	0.064	0.021	-0.066
-0.180	0.964	-0.081	-0.018	1.000	0.005	0.718	0.026	0.067	-0.075	-0.047	-0.036	0.118	0.037	0.010	-0.035
-0.141	0.945	-0.105	-0.020	1.000	0.019	0.718	-0.208	0.097	-0.034	-0.066	-0.074	0.080	0.057	0.035	-0.004
-0.049	1.041	-0.108	-0.022	0.999	0.031	0.634	-0.155	0.098	0.060	0.031	-0.090	0.013	0.040	0.040	0.031
-0.091	1.072	-0.128	-0.024	0.999	0.043	0.655	-0.102	0.069	0.019	0.063	-0.122	0.029	0.070	0.059	0.075
-0.095	1.103	-0.172	-0.025	0.998	0.053	0.527	-0.379	0.043	0.017	0.094	-0.175	0.032	0.101	0.103	0.127
0.032	1.111	-0.085	-0.026	0.998	0.062	0.479	-0.306	0.022	0.144	0.102	-0.097	0.096	0.108	0.016	0.160
0.097	1.030	-0.152	-0.026	0.997	0.069	0.378	-0.359	0.027	0.210	0.022	-0.170	0.162	0.027	0.083	0.215
0.097	1.030	-0.152	-0.025	0.997	0.073	0.257	-0.070	-0.056	0.208	0.022	-0.175	0.163	0.027	0.083	0.257
0.205	0.968	-0.116	-0.024	0.997	0.078	0.306	-0.266	-0.036	0.315	-0.040	-0.145	0.271	0.035	0.048	0.295
0.147	0.972	-0.116	-0.022	0.996	0.083	0.277	-0.036	-0.075	0.255	-0.035	-0.149	0.213	0.032	0.048	0.282
0.228	0.980	-0.101	-0.019	0.996	0.090	0.376	0.254	-0.088	0.332	-0.027	-0.141	0.294	0.024	0.033	0.294
0.024	0.976	-0.152	-0.020	0.995	0.100	0.512	-0.210	0.050	0.130	-0.030	-0.201	0.092	0.027	0.084	0.244
0.190	1.026	-0.045	-0.020	0.994	0.110	0.528	0.472	0.039	0.294	0.022	-0.105	0.257	0.023	0.022	0.221
-0.053	1.026	-0.057	-0.021	0.993	0.120	0.509	-0.056	0.059	0.053	0.023	-0.126	0.015	0.023	0.011	0.176
0.055	1.049	0.014	-0.020	0.991	0.132	0.630	-0.099	-0.046	0.159	0.047	-0.068	0.123	0.046	0.082	0.166
0.032	1.103	0.085	-0.021	0.990	0.143	0.587	-0.171	0.045	0.137	0.103	-0.008	0.100	0.100	0.152	0.121
0.032	1.115	0.077	-0.020	0.988	0.153	0.530	-0.008	-0.071	0.135	0.116	-0.026	0.100	0.111	0.144	0.122
-0.010	1.088	0.124	-0.019	0.987	0.161	0.413	0.073	-0.007	0.093	0.090	0.013	0.058	0.084	0.191	0.088
-0.007	1.119	0.092	-0.020	0.987	0.161	-0.003	0.315	0.105	0.097	0.121	-0.018	0.062	0.114	0.160	0.070
-0.141	1.134	-0.002	-0.021	0.987	0.158	-0.103	0.050	0.028	-0.037	0.136	-0.110	0.073	0.130	0.066	0.050
-0.095	1.184	0.018	-0.021	0.988	0.154	-0.174	-0.026	-0.026	0.009	0.186	-0.087	0.027	0.180	0.087	0.020
-0.076	1.111	0.077	-0.020	0.988	0.151	-0.139	-0.015	-0.044	0.027	0.112	-0.025	0.007	0.107	0.146	-0.013
-0.176	0.991	0.108	-0.023	0.989	0.145	-0.293	-0.299	0.061	-0.070	-0.008	0.012	0.106	0.013	0.178	-0.027
-0.160	0.987	0.152	-0.024	0.990	0.138	-0.349	-0.184	0.023	-0.054	-0.013	0.063	0.090	0.017	0.222	-0.039
-0.157	0.995	0.148	-0.023	0.991	0.133	-0.272	0.181	-0.065	-0.051	-0.006	0.064	0.084	0.009	0.218	-0.049
-0.137	1.034	0.053	-0.022	0.991	0.128	-0.219	-0.311	-0.088	-0.033	0.032	-0.026	0.064	0.029	0.124	-0.056
-0.133	1.049	0.049	-0.023	0.992	0.126	-0.101	-0.446	-0.012	-0.028	0.047	-0.028	0.059	0.045	0.120	-0.042
-0.218	1.045	0.077	-0.025	0.992	0.121	-0.218	-0.191	0.017	-0.112	0.043	0.004	0.141	0.041	0.147	-0.031
-0.080	1.072	0.144	-0.026	0.993	0.111	-0.525	-0.157	0.027	0.028	0.069	0.081	0.001	0.069	0.214	-0.023
-0.072	1.014	0.175	-0.025	0.995	0.100	-0.585	0.098	-0.024	0.034	0.009	0.123	0.009	0.011	0.246	-0.038
-0.053	1.022	0.132	-0.025	0.996	0.088	-0.569	-0.383	-0.061	0.053	0.016	0.091	0.030	0.019	0.203	-0.011
-0.176	0.972	0.116	-0.023	0.997	0.077	-0.547	-0.103	-0.128	-0.072	-0.035	0.086	0.092	0.031	0.187	-0.006
-0.068	1.041	0.025	-0.021	0.997	0.071	-0.315	-0.142	-0.110	0.034	0.034	0.001	0.017	0.039	0.097	-0.015
-0.068	1.041	0.025	-0.021	0.998	0.062	-0.457	0.045	-0.032	0.033	0.033	0.010	0.019	0.040	0.098	-0.032
-0.137	1.049	0.069	-0.020	0.999	0.048	-0.693	0.169	-0.060	-0.037	0.040	0.067	0.049	0.049	0.142	-0.027
-0.157	0.980	0.025	-0.019	0.999	0.036	-0.622	-0.189	-0.045	-0.057	-0.030	0.035	0.068	0.020	0.100	-0.035
-0.160	0.976	0.018	-0.018	1.000	0.024	-0.586	-0.281	-0.092	-0.063	-0.034	0.038	0.071	0.023	0.093	-0.044
-0.072	0.964	0.061	-0.015	1.000	0.014	-0.479	-0.059	-0.139	0.023	-0.046	0.091	0.019	0.034	0.138	-0.040
-0.053	1.003	0.124	-0.012	1.000	0.007	-0.367	0.138	-0.194	0.039	-0.007	0.160	0.038	0.006	0.202	-0.044
-0.107	1.007	0.018	-0.009	1.000	-0.002	-0.475	-0.037	-0.145	-0.018	-0.003	0.063	0.015	0.010	0.098	-0.039
-0.176	1.038	-0.045	-0.007	1.000	-0.013	-0.520	0.015	-0.100	-0.089	0.028	0.010	0.084	0.042	0.036	-0.053
-0.137	1.049	-0.081	-0.006	1.000	-0.024	-0.555	0.221	-0.094	-0.052	0.039	-0.015	0.045	0.054	0.001	-0.063
-0.176	1.061	-0.085	-0.005	0.999	-0.038	-0.708	-0.052	-0.101	-0.092	0.052	-0.005	0.083	0.066	0.002	-0.063
-0.153	1.068	-0.085	-0.003	0.999	-0.052	-0.692	-0.088	-0.083	-0.070	0.060	0.009	0.060	0.074	0.001	-0.060
-0.114	0.999	-0.093	-0.001	0.998	-0.063	-0.516	-0.099	-0.112	-0.034	-0.009	0.011	0.020	0.005	0.007	-0.058
-0.114	1.038	-0.002	0.001	0.997	-0.071	-0.461	-0.351	-0.104	-0.036	0.030	0.110	0.021	0.044	0.085	-0.051
-0.060	0.964	0.018	0.004	0.997	-0.081	-0.513	-0.082	-0.131	0.015	-0.042	0.140	0.034	0.028	0.106	-0.045
-0.107	0.933	-0.073	0.005	0.996	-0.093	-0.565	0.056	-0.084	-0.032	-0.072	0.060	0.012	0.058	0.017	-0.042
-0.080	0.914	-0.053	0.006	0.994	-0.106	-0.675	0.231	-0.108	-0.007	-0.090	0.093	0.016	0.077	0.038	-0.035
-0.076	0.929	-0.105	0.007	0.993	-0.119	-0.643	0.248	-0.094	-0.004	-0.074	0.054	0.021	0.061	0.012	-0.045
-0.083	0.972	-0.105	0.009	0.992	-0.129	-0.500	0.037	-0.084	-0.013	-0.030	0.064	0.013	0.018	0.012	-0.039
-0.130	0.964	-0.105	0.010	0.990	-0.139	-0.521	0.174	-0.110	-0.060	-0.036	0.074	0.033	0.026	0.012	-0.030
-0.076	1.003	-0.144	0.011	0.989	-0.147	-0.388	0.076	-0.084	-0.008	0.004	0.042	0.021	0.013	0.050	-0.057
-0.030	0.983	-0.108	0.012	0.988	-0.152	-0.281	0.074	-0.071	0.038	-0.015	0.083	0.067	0.006	0.014	-0.065
-0.214	0.953	-0.124	0.011	0.988	-0.157	-0.243	0.153	0.004	-0.145	-0.045	0.071	0.117	0.038	0.028	-0.065
-0.114	0.898	-0.097	0.008	0.987	-0.162	-0.251	0.178	0.093	-0.042	-0.098	0.104	0.017	0.092	0.000	-0.064
-0.110	0.941	-0.057	0.006	0.986	-0.167	-0.266	0.472	0.020	-0.035	-0.055	0.148	0.014	0.049	0.040	-0.082
-0.053	0.922	-0.101	0.003	0.985	-0.171	-0.208	0.063	0.144	0.026	-0.074	0.109	0.043	0.068	0.002	-0.050
-0.122	0.871	-0.069	0.000	0.985	-0.171	-0.055	0.253	0.067	-0.040	-0.124	0.141	0.028	0.118	0.030	-0.049
-0.037	0.914	-0.085	-0.002	0.985	-0.170	0.052	-0.065	0.115	0.047	-0.081	0.124	0.056	0.076	0.016	-0.045
-0.157	0.918	-0.195	-0.004	0.986	-0.165	0.289	-0.317	0.143	-0.069	-0.078	0.008	0.064	0.072	0.094	-0.049
-0.157	0.918	-0.195	-0.007	0.987	-0.159	0.296	0.152	0.084	-0.067	-0.079	0.003	0.065	0.072	0.093	-0.041
-0.118	1.003	-0.156	-0.009	0.988	-0.154	0.245	0.075	0.071	-0.026	0.006	0.037	0.027	0.013	0.054	-0.050
-0.118	0.972	-0.136	-0.011	0.989	-0.149	0.249	0.004	0.091	-0.024	-0.026	0.052	0.028	0.017	0.034	-0.041
-0.141	0.945	-0.168	-0.015	0.989	-0.145	0.191	0.126	0.137	-0.043	-0.053	0.017	0.051	0.044	0.066	-0.040
-0.110	0.945	-0.140	-0.018	0.990	-0.141	0.195	0.095	0.164	-0.009	-0.054	0.041	0.021	0.045	0.039	-0.046
-0.153	0.933	-0.136	-0.021	0.991	-0.136	0.283	0.262	0.093	-0.049	-0.066	0.039	0.062	0.058	0.034	-0.069
-0.168	0.991	-0.144	-0.025	0.991	-0.129	0.316	0.587	0.084	-0.061	-0.009	0.026	0.078	0.001	0.041	-0.055
-0.283	0.945	-0.175	-0.029	0.992	-0.122	0.371	-0.057	0.182	-0.173	-0.056	-0.012	0.193	0.048	0.073	-0.064
-0.099	1.010	-0.183	-0.033	0.993	-0.115	0.378	0.398	0.133	0.015	0.009	-0.027	0.009	0.016	0.082	-0.051
-0.207	1.018	-0.195	-0.037	0.994	-0.104	0.564	-0.170	0.177	-0.090	0.016	-0.049	0.116	0.024	0.095	-0.047
-0.126	1.003	-0.172	-0.042	0.995	-0.092	0.572	0.276	0.244	-0.004	-0.001	-0.037	0.035	0.009	0.071	-0.010
-0.237	0.914	-0.286	-0.049	0.996	-0.074	0.977	0.054	0.302	-0.110	-0.091	-0.169	0.146	0.081	0.186	-0.020
-0.137	0.949	-0.199	-0.055	0.997	-0.054	1.001	0.424	0.285	-0.004	-0.058	-0.102	0.044	0.046	0.100	-0.019
-0.207	0.972	-0.187	-0.061	0.997	-0.038	0.797	0.087	0.233	-0.069	-0.035	-0.106	0.113	0.024	0.088	-0.036
-0.233	0.983	-0.148	-0.064	0.998	-0.025	0.663	-0.169	0.135	-0.093	-0.023	-0.079	0.139	0.013	0.049	-0.037
-0.207	0.964	-0.014	-0.065	0.998	-0.017	0.422	0.016	0.021	-0.066	-0.042	0.046	0.112	0.033	0.085	-0.032
-0.199	0.976	-0.049	-0.066	0.998	-0.010	0.346	-0.021	0.048	-0.057	-0.031	0.004	0.104	0.021	0.049	-0.013
-0.099	0.999	-0.097	-0.067	0.998	-0.002	0.405	0.109	0.067	0.044	-0.007	-0.051	0.003	0.002	0.001	0.014
-0.137	1.014	-0.207	-0.070	0.998	0.006	0.439	-0.068	0.107	0.008	0.009	-0.170	0.041	0.016	0.110	0.055
-0.118	1.041	-0.191	-0.070	0.997	0.014	0.462	-0.178	0.008	0.027	0.036	-0.162	0.021	0.043	0.094	0.098
-0.064	1.065	-0.179	-0.070	0.997	0.020	0.332	-0.264	-0.025	0.081	0.059	-0.156	0.032	0.065	0.082	0.140
-0.026	1.041	-0.168	-0.069	0.997	0.025	0.299	-0.315	-0.008	0.119	0.036	-0.149	0.071	0.042	0.071	0.178
0.097	1.041	-0.160	-0.069	0.997	0.029	0.282	-0.267	-0.004	0.242	0.036	-0.146	0.195	0.041	0.063	0.214
0.078	0.976	-0.156	-0.068	0.997	0.034	0.267	-0.079	-0.026	0.222	-0.029	-0.147	0.175	0.025	0.059	0.251
0.090	0.995	-0.136	-0.068	0.997	0.038	0.241	-0.229	0.020	0.233	-0.010	-0.131	0.187	0.006	0.039	0.282
0.167	0.983	-0.089	-0.065	0.997	0.044	0.283	0.263	-0.097	0.307	-0.021	-0.089	0.264	0.018	0.009	0.273
0.167	0.983	-0.089	-0.064	0.997	0.049	0.298	-0.016	-0.051	0.306	-0.021	-0.095	0.264	0.018	0.009	0.253
0.063	1.065	-0.120	-0.061	0.996	0.059	0.512	-0.058	-0.109	0.199	0.061	-0.136	0.161	0.063	0.022	0.221
-0.026	1.041	-0.124	-0.060	0.996	0.069	0.532	-0.153	-0.060	0.110	0.038	-0.150	0.072	0.040	0.026	0.184
-0.068	1.061	-0.069	-0.061	0.995	0.077	0.413	0.140	0.075	0.069	0.058	-0.102	0.030	0.059	0.029	0.146
-0.037	1.150	-0.077	-0.061	0.995	0.083	0.364	0.100	0.013	0.100	0.147	-0.117	0.061	0.148	0.021	0.113
-0.033	1.153	-0.034	-0.061	0.994	0.085	0.129	-0.150	-0.034	0.103	0.151	-0.076	0.065	0.152	0.064	0.108
-0.053	1.134	0.077	-0.059	0.995	0.086	0.016	0.047	-0.064	0.082	0.132	0.034	0.046	0.132	0.174	0.103
0.024	1.115	0.100	-0.057	0.994	0.089	0.160	-0.058	-0.090	0.157	0.113	0.055	0.123	0.113	0.198	0.074
-0.026	1.068	0.108	-0.055	0.994	0.090	0.055	0.071	-0.106	0.105	0.066	0.061	0.074	0.067	0.207	0.036
-0.133	1.080	0.085	-0.054	0.995	0.085	-0.257	0.252	-0.024	-0.004	0.078	0.043	0.035	0.079	0.183	0.027
-0.218	1.061	0.002	-0.056	0.995	0.079	-0.267	-0.161	0.047	-0.086	0.058	-0.034	0.120	0.060	0.100	-0.009
-0.133	1.038	-0.042	-0.054	0.996	0.073	-0.328	0.183	-0.126	-0.004	0.034	-0.071	0.037	0.037	0.057	-0.054
-0.203	1.061	-0.030	-0.049	0.996	0.068	-0.209	0.085	-0.261	-0.079	0.057	-0.054	0.107	0.060	0.069	-0.046
-0.280	0.949	0.037	-0.050	0.997	0.064	-0.170	-0.689	-0.016	-0.154	-0.055	0.017	0.185	0.052	0.137	-0.041
-0.057	0.972	0.152	-0.049	0.997	0.061	-0.171	-0.190	-0.050	0.068	-0.033	0.134	0.038	0.028	0.252	-0.056
-0.126	0.983	0.124	-0.049	0.998	0.050	-0.554	-0.021	-0.040	-0.002	-0.022	0.118	0.031	0.016	0.225	-0.060
-0.183	1.030	-0.010	-0.048	0.998	0.039	-0.518	-0.064	-0.057	-0.060	0.024	-0.006	0.089	0.030	0.091	-0.038
-0.203	1.038	-0.014	-0.046	0.998	0.033	-0.308	-0.288	-0.143	-0.082	0.032	-0.003	0.108	0.039	0.088	-0.054
-0.164	1.065	-0.026	-0.043	0.999	0.025	-0.375	0.134	-0.168	-0.046	0.058	-0.007	0.069	0.067	0.077	-0.063
-0.191	1.068	-0.042	-0.042	0.999	0.019	-0.296	-0.356	-0.064	-0.074	0.062	-0.017	0.094	0.070	0.062	-0.059
-0.199	1.038	0.002	-0.041	0.999	0.016	-0.145	-0.399	-0.090	-0.083	0.031	0.030	0.101	0.040	0.105	-0.055
-0.122	1.026	0.033	-0.040	0.999	0.002	-0.679	-0.017	-0.078	-0.007	0.019	0.075	0.022	0.028	0.137	-0.049
-0.133	1.003	0.053	-0.039	0.999	-0.012	-0.698	-0.060	-0.039	-0.020	-0.004	0.109	0.033	0.005	0.157	-0.059
-0.083	0.956	0.037	-0.036	0.999	-0.024	-0.637	0.173	-0.182	0.027	-0.050	0.105	0.019	0.041	0.141	-0.045
-0.233	0.960	-0.089	-0.033	0.999	-0.035	-0.537	-0.335	-0.132	-0.125	-0.046	-0.009	0.131	0.037	0.015	-0.052
-0.095	1.034	-0.014	-0.030	0.999	-0.043	-0.413	-0.131	-0.175	0.010	0.027	0.074	0.009	0.037	0.090	-0.052
-0.187	1.022	-0.136	-0.026	0.998	-0.051	-0.353	-0.141	-0.225	-0.087	0.016	-0.041	0.083	0.026	0.032	-0.063
-0.180	1.053	-0.156	-0.024	0.998	-0.061	-0.507	0.090	-0.116	-0.081	0.047	-0.051	0.075	0.058	0.051	-0.056
-0.180	1.053	-0.156	-0.022	0.997	-0.073	-0.587	0.079	-0.125	-0.083	0.048	-0.039	0.074	0.059	0.050	-0.077
-0.160	1.026	-0.081	-0.020	0.996	-0.087	-0.710	0.009	-0.136	-0.066	0.022	0.050	0.054	0.033	0.026	-0.072
-0.187	0.922	-0.042	-0.017	0.995	-0.099	-0.627	-0.118	-0.149	-0.096	-0.081	0.102	0.081	0.071	0.067	-0.074
-0.099	0.933	-0.057	-0.014	0.994	-0.107	-0.393	-0.084	-0.188	-0.011	-0.069	0.093	0.008	0.059	0.053	-0.076
-0.122	0.953	-0.065	-0.010	0.993	-0.116	-0.424	-0.148	-0.156	-0.037	-0.048	0.094	0.015	0.038	0.046	-0.073
-0.153	0.964	-0.140	-0.008	0.992	-0.123	-0.391	-0.238	-0.115	-0.071	-0.036	0.027	0.045	0.026	0.027	-0.067
-0.137	0.976	-0.148	-0.006	0.991	-0.133	-0.504	-0.076	-0.107	-0.057	-0.023	0.029	0.030	0.013	0.033	-0.058
-0.176	0.972	-0.187	-0.006	0.989	-0.146	-0.647	0.019	-0.029	-0.096	-0.024	0.002	0.068	0.017	0.072	-0.066
-0.072	0.983	-0.183	-0.007	0.987	-0.158	-0.600	0.347	-0.042	0.008	-0.011	0.017	0.035	0.005	0.067	-0.062
-0.199	1.041	-0.227	-0.005	0.986	-0.169	-0.520	0.149	-0.141	-0.120	0.049	-0.016	0.092	0.052	0.109	-0.052
-0.110	0.983	-0.152	-0.003	0.984	-0.178	-0.474	0.089	-0.136	-0.034	-0.007	0.068	0.004	0.006	0.032	-0.052
-0.049	0.972	-0.105	-0.002	0.983	-0.185	-0.384	0.158	-0.075	0.027	-0.017	0.122	0.057	0.017	0.016	-0.073
-0.149	0.945	-0.168	-0.001	0.982	-0.191	-0.276	0.214	-0.104	-0.073	-0.043	0.064	0.045	0.044	0.045	-0.069
-0.160	0.922	-0.160	-0.002	0.981	-0.194	-0.184	0.045	0.011	-0.084	-0.066	0.075	0.057	0.067	0.035	-0.072
-0.126	0.953	-0.116	-0.003	0.981	-0.196	-0.097	0.093	-0.007	-0.048	-0.034	0.120	0.024	0.037	0.010	-0.075
-0.107	0.941	-0.105	-0.006	0.980	-0.199	-0.190	0.264	0.081	-0.026	-0.045	0.135	0.006	0.048	0.025	-0.078
-0.072	0.929	-0.112	-0.009	0.979	-0.203	-0.213	0.168	0.119	0.012	-0.056	0.130	0.027	0.060	0.019	-0.077
-0.183	0.925	-0.203	-0.012	0.978	-0.208	-0.228	0.300	0.048	-0.097	-0.059	0.044	0.086	0.063	0.070	-0.076
-0.168	0.976	-0.187	-0.014	0.977	-0.211	-0.189	0.117	0.072	-0.079	-0.007	0.063	0.073	0.012	0.053	-0.069
-0.176	0.941	-0.246	-0.013	0.978	-0.209	0.140	-0.149	-0.030	-0.087	-0.043	0.001	0.082	0.047	0.111	-0.071
-0.114	0.968	-0.215	-0.013	0.978	-0.206	0.119	-0.108	-0.021	-0.026	-0.016	0.030	0.022	0.020	0.078	-0.064
-0.126	0.960	-0.211	-0.013	0.979	-0.202	0.233	-0.197	0.021	-0.038	-0.025	0.029	0.035	0.028	0.073	-0.065
-0.141	0.972	-0.179	-0.013	0.980	-0.196	0.273	0.002	-0.009	-0.053	-0.014	0.055	0.051	0.018	0.040	-0.059
-0.191	0.972	-0.203	-0.015	0.981	-0.193	0.163	0.204	0.061	-0.100	-0.015	0.028	0.102	0.018	0.062	-0.065
-0.133	0.945	-0.195	-0.017	0.982	-0.189	0.203	-0.042	0.069	-0.041	-0.042	0.032	0.045	0.046	0.053	-0.067
-0.149	0.887	-0.183	-0.020	0.982	-0.185	0.204	0.221	0.114	-0.053	-0.101	0.040	0.061	0.104	0.040	-0.071
-0.149	0.887	-0.183	-0.024	0.983	-0.181	0.226	0.394	0.066	-0.050	-0.102	0.035	0.062	0.105	0.040	-0.065
-0.183	0.914	-0.187	-0.026	0.984	-0.176	0.223	0.056	0.086	-0.082	-0.076	0.027	0.098	0.078	0.044	-0.067
-0.180	0.906	-0.195	-0.029	0.985	-0.171	0.289	0.188	0.110	-0.075	-0.085	0.013	0.095	0.085	0.052	-0.050
-0.164	0.945	-0.179	-0.032	0.986	-0.161	0.465	0.325	0.070	-0.057	-0.047	0.020	0.079	0.047	0.036	-0.042
-0.110	0.868	-0.254	-0.035	0.988	-0.152	0.504	0.240	0.122	0.001	-0.126	-0.065	0.025	0.124	0.110	-0.028
-0.176	0.868	-0.286	-0.041	0.990	-0.134	0.918	0.246	0.229	-0.059	-0.128	-0.114	0.090	0.125	0.140	-0.028
-0.183	0.910	-0.274	-0.047	0.992	-0.118	0.832	0.294	0.265	-0.060	-0.088	-0.118	0.099	0.083	0.128	-0.035
-0.218	0.925	-0.179	-0.052	0.994	-0.101	0.820	0.233	0.169	-0.090	-0.074	-0.040	0.134	0.068	0.033	-0.045
-0.249	0.925	-0.160	-0.055	0.995	-0.088	0.659	-0.060	0.119	-0.118	-0.075	-0.033	0.164	0.068	0.013	-0.042
-0.149	0.972	-0.081	-0.055	0.995	-0.078	0.532	0.069	0.019	-0.017	-0.029	0.036	0.064	0.022	0.066	-0.031
-0.141	0.983	-0.140	-0.056	0.996	-0.068	0.483	0.140	-0.008	-0.009	-0.018	-0.033	0.057	0.011	0.008	0.009
-0.110	1.003	-0.156	-0.058	0.996	-0.061	0.360	-0.005	0.085	0.023	0.001	-0.055	0.026	0.008	0.008	0.046
-0.037	0.995	-0.207	-0.059	0.997	-0.054	0.380	0.008	0.051	0.097	-0.008	-0.113	0.047	0.000	0.059	0.086
-0.095	1.026	-0.254	-0.059	0.997	-0.049	0.298	-0.284	0.039	0.039	0.023	-0.165	0.012	0.031	0.106	0.132
-0.010	1.014	-0.254	-0.059	0.997	-0.044	0.321	-0.306	0.000	0.123	0.011	-0.170	0.072	0.019	0.105	0.175
0.055	1.014	-0.266	-0.057	0.997	-0.042	0.132	-0.319	-0.067	0.186	0.011	-0.183	0.137	0.019	0.116	0.218
0.090	1.007	-0.242	-0.056	0.998	-0.040	0.161	-0.348	-0.022	0.218	0.003	-0.161	0.171	0.011	0.091	0.256
0.193	0.987	-0.223	-0.054	0.998	-0.035	0.271	0.054	-0.036	0.320	-0.017	-0.146	0.275	0.009	0.070	0.275
0.093	0.964	-0.298	-0.054	0.998	-0.031	0.261	-0.188	0.011	0.219	-0.040	-0.225	0.175	0.032	0.144	0.284
0.109	0.976	-0.215	-0.055	0.998	-0.028	0.180	-0.114	0.068	0.235	-0.029	-0.145	0.189	0.020	0.062	0.276
0.132	0.972	-0.191	-0.055	0.998	-0.023	0.256	0.059	0.038	0.258	-0.033	-0.126	0.212	0.024	0.037	0.243
0.067	1.003	-0.172	-0.054	0.998	-0.018	0.275	-0.016	-0.011	0.191	-0.002	-0.111	0.146	0.008	0.017	0.214
0.013	0.995	-0.211	-0.055	0.998	-0.014	0.261	0.084	0.036	0.138	-0.010	-0.155	0.091	0.000	0.055	0.211
-0.018	1.068	-0.164	-0.054	0.999	-0.008	0.327	-0.077	-0.043	0.106	0.063	-0.113	0.060	0.073	0.007	0.168
0.120	1.165	-0.120	-0.051	0.999	-0.001	0.346	0.071	-0.097	0.242	0.159	-0.077	0.198	0.170	0.038	0.148
-0.103	1.165	-0.179	-0.050	0.999	0.002	0.204	-0.055	-0.088	0.017	0.159	-0.139	0.026	0.170	0.020	0.134
-0.053	1.150	-0.195	-0.051	0.999	0.001	-0.021	-0.111	0.040	0.067	0.144	-0.154	0.023	0.155	0.035	0.129
0.013	1.088	-0.018	-0.050	0.999	-0.006	-0.387	0.585	-0.001	0.132	0.082	0.031	0.087	0.093	0.143	0.067
0.013	1.088	-0.018	-0.050	0.999	-0.014	-0.396	-0.024	-0.006	0.132	0.082	0.039	0.086	0.094	0.144	0.059
-0.183	0.968	-0.065	-0.048	0.999	-0.015	-0.033	-0.428	-0.127	-0.066	-0.038	-0.008	0.111	0.024	0.097	0.027
-0.122	1.003	-0.148	-0.044	0.999	-0.017	-0.063	-0.090	-0.193	-0.008	-0.004	-0.088	0.049	0.011	0.015	-0.023
-0.199	1.045	-0.160	-0.044	0.999	-0.023	-0.275	-0.124	-0.052	-0.086	0.039	-0.094	0.128	0.054	0.003	-0.053
-0.268	1.053	-0.089	-0.045	0.998	-0.032	-0.455	-0.201	0.035	-0.154	0.047	-0.014	0.197	0.063	0.075	-0.061
-0.180	1.045	-0.140	-0.043	0.998	-0.043	-0.515	0.075	-0.090	-0.067	0.039	-0.054	0.110	0.055	0.025	-0.070
-0.218	1.045	-0.093	-0.042	0.998	-0.052	-0.430	-0.386	-0.104	-0.108	0.039	0.002	0.149	0.056	0.074	-0.069
-0.099	1.018	-0.006	-0.038	0.998	-0.055	-0.144	-0.380	-0.157	0.008	0.012	0.092	0.030	0.029	0.162	-0.064
-0.133	0.929	-0.061	-0.037	0.997	-0.061	-0.329	0.035	-0.097	-0.028	-0.076	0.043	0.065	0.060	0.109	-0.056
-0.233	1.022	-0.128	-0.036	0.997	-0.071	-0.491	-0.317	-0.026	-0.129	0.017	-0.014	0.166	0.034	0.043	-0.054
-0.083	1.099	-0.053	-0.035	0.996	-0.083	-0.580	-0.092	-0.045	0.020	0.095	0.073	0.016	0.112	0.119	-0.040
-0.218	1.045	-0.191	-0.033	0.995	-0.093	-0.497	-0.381	-0.129	-0.117	0.042	-0.055	0.151	0.059	0.018	-0.053
-0.033	1.080	-0.116	-0.029	0.994	-0.104	-0.516	-0.040	-0.179	0.064	0.077	0.030	0.034	0.094	0.058	-0.036
-0.187	1.026	-0.097	-0.025	0.994	-0.111	-0.359	-0.198	-0.222	-0.094	0.024	0.057	0.120	0.041	0.078	-0.032
-0.103	0.991	-0.124	-0.020	0.992	-0.122	-0.526	-0.262	-0.221	-0.014	-0.010	0.040	0.034	0.006	0.052	-0.008
-0.053	0.953	-0.132	-0.017	0.991	-0.135	-0.666	-0.025	-0.153	0.032	-0.047	0.045	0.016	0.032	0.046	-0.037
-0.037	0.991	-0.156	-0.014	0.989	-0.147	-0.651	0.491	-0.202	0.045	-0.006	0.034	0.033	0.007	0.023	-0.023
-0.210	0.980	-0.266	-0.011	0.987	-0.157	-0.486	-0.002	-0.214	-0.132	-0.017	-0.066	0.139	0.005	0.086	-0.031
-0.110	1.018	-0.211	-0.006	0.986	-0.165	-0.396	-0.158	-0.221	-0.036	0.023	-0.003	0.038	0.034	0.030	-0.047
-0.133	0.999	-0.187	-0.003	0.985	-0.173	-0.366	-0.078	-0.187	-0.063	0.005	0.028	0.060	0.016	0.005	-0.078
-0.137	0.991	-0.211	0.000	0.984	-0.180	-0.393	0.141	-0.182	-0.070	-0.002	0.012	0.064	0.009	0.027	-0.063
-0.164	0.945	-0.140	0.002	0.981	-0.192	-0.589	0.185	-0.139	-0.098	-0.046	0.094	0.090	0.037	0.045	-0.075
-0.049	0.953	-0.132	0.004	0.979	-0.202	-0.541	0.172	-0.161	0.015	-0.036	0.112	0.025	0.028	0.054	-0.077
-0.133	0.953	-0.168	0.008	0.978	-0.207	-0.257	-0.061	-0.214	-0.074	-0.035	0.082	0.059	0.027	0.021	-0.071
-0.126	0.995	-0.219	0.010	0.977	-0.212	-0.253	0.012	-0.128	-0.068	0.008	0.035	0.052	0.017	0.028	-0.057
-0.099	0.991	-0.270	0.013	0.976	-0.217	-0.243	-0.167	-0.129	-0.044	0.005	-0.011	0.024	0.014	0.077	-0.049
-0.126	0.980	-0.306	0.015	0.975	-0.221	-0.186	-0.164	-0.092	-0.073	-0.005	-0.043	0.051	0.003	0.109	-0.034
0.005	0.937	-0.152	0.017	0.974	-0.225	-0.234	0.330	-0.169	0.056	-0.047	0.115	0.080	0.039	0.047	-0.022
-0.053	0.929	-0.235	0.019	0.973	-0.230	-0.254	-0.036	-0.101	-0.004	-0.053	0.037	0.022	0.046	0.033	-0.018
-0.022	0.914	-0.156	0.021	0.973	-0.231	-0.053	0.174	-0.151	0.025	-0.069	0.117	0.053	0.061	0.048	-0.006
-0.041	0.933	-0.203	0.023	0.973	-0.229	0.098	0.118	-0.163	0.004	-0.050	0.067	0.033	0.041	0.003	-0.025
-0.018	0.906	-0.223	0.025	0.974	-0.224	0.285	0.097	-0.128	0.025	-0.078	0.042	0.056	0.068	0.015	-0.033
-0.103	0.895	-0.168	0.026	0.976	-0.218	0.284	0.006	-0.062	-0.060	-0.091	0.091	0.028	0.079	0.043	-0.040
-0.091	0.968	-0.227	0.027	0.977	-0.214	0.247	-0.026	-0.050	-0.049	-0.019	0.027	0.017	0.005	0.014	-0.038
-0.087	0.987	-0.227	0.026	0.977	-0.210	0.169	0.032	-0.013	-0.045	-0.000	0.024	0.014	0.014	0.011	-0.056
-0.080	0.960	-0.313	0.025	0.977	-0.211	0.006	0.178	0.030	-0.035	-0.027	-0.063	0.008	0.012	0.096	-0.053
-0.145	0.980	-0.282	0.022	0.977	-0.211	0.009	0.337	0.048	-0.098	-0.008	-0.031	0.074	0.007	0.062	-0.055
-0.118	1.018	-0.223	0.022	0.978	-0.207	0.196	-0.021	-0.020	-0.071	0.030	0.024	0.049	0.047	0.001	-0.068
-0.099	0.995	-0.195	0.023	0.979	-0.202	0.263	0.022	-0.057	-0.052	0.006	0.046	0.032	0.024	0.029	-0.067
-0.141	0.949	-0.164	0.024	0.981	-0.193	0.435	-0.298	-0.013	-0.095	-0.042	0.069	0.076	0.021	0.064	-0.073
-0.018	0.949	-0.120	0.024	0.982	-0.186	0.376	-0.013	-0.030	0.028	-0.044	0.105	0.045	0.021	0.110	-0.073
-0.122	0.918	-0.101	0.024	0.984	-0.178	0.359	-0.078	0.020	-0.076	-0.076	0.117	0.061	0.052	0.132	-0.077
-0.087	0.918	-0.108	0.023	0.985	-0.171	0.373	0.008	-0.002	-0.041	-0.077	0.102	0.028	0.052	0.126	-0.074
-0.103	0.910	-0.108	0.021	0.986	-0.166	0.231	0.188	0.069	-0.054	-0.086	0.097	0.045	0.059	0.128	-0.077
-0.122	0.918	-0.108	0.018	0.987	-0.160	0.284	-0.003	0.100	-0.071	-0.079	0.092	0.066	0.051	0.129	-0.077
-0.053	0.879	-0.120	0.015	0.988	-0.156	0.221	0.092	0.141	0.001	-0.119	0.075	0.002	0.090	0.119	-0.060
-0.149	0.925	-0.101	0.012	0.989	-0.150	0.327	0.223	0.122	-0.091	-0.073	0.088	0.096	0.044	0.140	-0.048
-0.026	0.941	-0.128	0.009	0.990	-0.143	0.332	0.392	0.056	0.034	-0.059	0.054	0.026	0.028	0.113	-0.040
-0.080	0.983	-0.164	0.006	0.991	-0.136	0.367	0.362	0.106	-0.016	-0.017	0.012	0.029	0.013	0.079	-0.041
-0.160	0.945	-0.246	0.002	0.992	-0.126	0.537	0.223	0.143	-0.093	-0.058	-0.081	0.111	0.026	0.002	-0.016
-0.153	0.953	-0.290	-0.005	0.994	-0.112	0.729	0.280	0.276	-0.079	-0.052	-0.139	0.103	0.019	0.044	-0.011
-0.122	0.937	-0.286	-0.010	0.995	-0.097	0.753	0.564	0.207	-0.043	-0.068	-0.149	0.073	0.035	0.039	-0.020
-0.083	0.953	-0.246	-0.013	0.996	-0.086	0.580	0.117	0.125	-0.001	-0.054	-0.121	0.036	0.020	0.001	-0.021
-0.126	0.987	-0.049	-0.013	0.997	-0.082	0.181	-0.019	-0.038	-0.044	-0.020	0.073	0.078	0.015	0.199	-0.008
-0.126	0.987	-0.049	-0.012	0.997	-0.082	0.030	0.185	-0.061	-0.045	-0.020	0.072	0.078	0.015	0.199	0.010
-0.064	0.999	-0.191	-0.012	0.997	-0.082	0.016	0.150	-0.050	0.016	-0.008	-0.070	0.018	0.026	0.058	0.023
-0.007	1.072	-0.235	-0.011	0.996	-0.083	-0.060	0.116	-0.027	0.073	0.065	-0.112	0.040	0.100	0.016	0.066
-0.003	1.049	-0.215	-0.010	0.996	-0.084	-0.031	0.015	-0.045	0.076	0.042	-0.091	0.044	0.077	0.036	0.130
0.047	1.038	-0.242	-0.008	0.996	-0.087	-0.110	-0.305	-0.090	0.123	0.031	-0.116	0.093	0.065	0.009	0.191
0.136	1.049	-0.313	-0.004	0.996	-0.091	-0.183	-0.263	-0.144	0.208	0.043	-0.183	0.180	0.077	0.061	0.223
0.255	1.034	-0.274	0.001	0.995	-0.095	-0.153	-0.013	-0.236	0.322	0.028	-0.140	0.299	0.061	0.021	0.253
0.151	0.968	-0.341	0.006	0.995	-0.099	-0.193	-0.114	-0.197	0.213	-0.038	-0.202	0.195	0.005	0.087	0.289
0.167	0.987	-0.286	0.011	0.995	-0.103	-0.164	-0.503	-0.177	0.224	-0.018	-0.143	0.210	0.013	0.031	0.296
0.247	0.949	-0.309	0.016	0.995	-0.103	0.047	-0.342	-0.176	0.299	-0.057	-0.167	0.289	0.025	0.055	0.277
0.220	0.941	-0.258	0.020	0.995	-0.100	0.150	-0.029	-0.170	0.268	-0.065	-0.118	0.261	0.033	0.003	0.279
0.193	1.010	-0.223	0.022	0.995	-0.094	0.322	0.074	-0.091	0.239	0.004	-0.089	0.233	0.037	0.033	0.253
0.220	1.014	-0.219	0.023	0.996	-0.088	0.324	0.099	-0.043	0.265	0.008	-0.091	0.260	0.040	0.037	0.226
0.067	1.103	-0.187	0.024	0.996	-0.085	0.166	-0.119	-0.008	0.110	0.096	-0.062	0.105	0.129	0.069	0.189
0.136	1.130	-0.219	0.026	0.996	-0.082	0.151	0.031	-0.104	0.177	0.123	-0.097	0.174	0.156	0.039	0.169
0.043	1.130	-0.203	0.029	0.996	-0.084	-0.054	0.003	-0.125	0.082	0.123	-0.079	0.081	0.156	0.055	0.125
0.113	1.181	-0.175	0.033	0.996	-0.086	-0.095	0.028	-0.216	0.147	0.173	-0.050	0.150	0.206	0.083	0.107
-0.014	1.123	-0.231	0.036	0.996	-0.087	-0.039	-0.169	-0.110	0.018	0.116	-0.104	0.022	0.147	0.028	0.075
0.013	1.134	-0.116	0.036	0.995	-0.093	-0.294	-0.233	-0.008	0.044	0.128	0.016	0.048	0.159	0.143	0.045
0.040	1.026	-0.049	0.035	0.994	-0.104	-0.586	0.107	0.018	0.071	0.021	0.095	0.074	0.051	0.211	0.005
-0.049	1.072	-0.061	0.036	0.993	-0.115	-0.553	0.128	-0.031	-0.017	0.068	0.094	0.016	0.096	0.200	-0.021
-0.103	0.999	-0.231	0.038	0.992	-0.122	-0.339	-0.092	-0.145	-0.074	-0.005	-0.068	0.071	0.023	0.031	-0.043
-0.137	1.053	-0.227	0.040	0.991	-0.130	-0.404	-0.216	-0.111	-0.111	0.051	-0.056	0.106	0.076	0.036	-0.050
-0.107	1.080	-0.187	0.042	0.989	-0.144	-0.696	-0.106	-0.090	-0.082	0.079	-0.003	0.076	0.103	0.076	-0.049
0.017	1.026	-0.097	0.045	0.986	-0.159	-0.751	-0.151	-0.116	0.039	0.028	0.102	0.046	0.049	0.167	-0.055
-0.030	1.014	-0.124	0.051	0.984	-0.171	-0.637	-0.122	-0.293	-0.014	0.018	0.087	0.002	0.037	0.140	-0.063
-0.087	1.010	-0.195	0.056	0.982	-0.181	-0.501	-0.172	-0.283	-0.077	0.016	0.025	0.061	0.033	0.070	-0.051
-0.133	1.076	-0.223	0.058	0.979	-0.194	-0.726	-0.388	-0.059	-0.126	0.085	0.012	0.108	0.099	0.044	-0.065
-0.030	1.068	-0.266	0.060	0.977	-0.207	-0.638	-0.023	-0.069	-0.023	0.080	-0.019	0.005	0.091	0.001	-0.061
-0.057	1.030	-0.191	0.061	0.973	-0.222	-0.794	-0.018	-0.090	-0.051	0.045	0.071	0.033	0.052	0.077	-0.056
0.059	0.991	-0.057	0.065	0.969	-0.236	-0.765	-0.113	-0.181	0.060	0.009	0.219	0.082	0.014	0.211	-0.046
-0.026	0.945	-0.203	0.070	0.967	-0.246	-0.491	-0.142	-0.227	-0.030	-0.034	0.083	0.004	0.033	0.066	-0.043
-0.053	0.960	-0.246	0.075	0.964	-0.256	-0.539	-0.305	-0.194	-0.062	-0.016	0.049	0.031	0.017	0.022	-0.038
0.009	1.007	-0.317	0.076	0.959	-0.273	-0.859	0.210	-0.121	-0.001	0.035	-0.005	0.031	0.030	0.048	-0.046
-0.026	0.976	-0.302	0.077	0.954	-0.290	-0.881	0.197	-0.152	-0.038	0.009	0.028	0.004	0.000	0.032	-0.048
-0.018	0.968	-0.266	0.082	0.950	-0.302	-0.674	-0.085	-0.220	-0.034	0.006	0.076	0.004	0.008	0.004	-0.054
-0.014	0.898	-0.242	0.085	0.946	-0.313	-0.561	0.039	-0.226	-0.034	-0.060	0.110	0.008	0.078	0.027	-0.064
-0.041	0.902	-0.235	0.089	0.942	-0.323	-0.535	0.006	-0.202	-0.065	-0.052	0.127	0.018	0.074	0.036	-0.064
-0.003	0.875	-0.306	0.091	0.939	-0.333	-0.551	-0.039	-0.091	-0.028	-0.076	0.066	0.020	0.101	0.033	-0.060
0.001	0.879	-0.321	0.090	0.934	-0.347	-0.705	0.143	-0.016	-0.024	-0.067	0.064	0.025	0.097	0.047	-0.046
0.005	0.925	-0.349	0.090	0.929	-0.360	-0.702	-0.028	-0.047	-0.021	-0.016	0.049	0.028	0.051	0.073	-0.047
0.032	0.991	-0.400	0.091	0.925	-0.370	-0.539	0.085	-0.076	0.005	0.054	0.008	0.056	0.016	0.123	-0.034
-0.060	0.968	-0.337	0.092	0.921	-0.379	-0.512	-0.110	-0.047	-0.088	0.035	0.080	0.036	0.007	0.058	-0.035
0.070	0.922	-0.345	0.093	0.919	-0.384	-0.255	0.054	-0.065	0.042	-0.010	0.077	0.094	0.052	0.065	-0.036
0.013	0.895	-0.337	0.093	0.917	-0.389	-0.261	0.162	-0.108	-0.016	-0.034	0.089	0.036	0.078	0.056	-0.055
0.017	0.871	-0.333	0.091	0.914	-0.396	-0.354	0.390	-0.023	-0.010	-0.055	0.100	0.039	0.101	0.050	-0.044
-0.030	0.856	-0.309	0.090	0.912	-0.400	-0.266	0.035	-0.010	-0.055	-0.068	0.128	0.008	0.116	0.024	-0.079
0.024	0.779	-0.286	0.085	0.909	-0.407	-0.323	0.549	0.027	0.004	-0.143	0.159	0.044	0.193	0.003	-0.076
-0.126	0.779	-0.349	0.081	0.908	-0.412	-0.248	0.280	0.066	-0.142	-0.141	0.100	0.108	0.193	0.058	-0.081
0.032	0.829	-0.317	0.079	0.907	-0.413	-0.027	0.216	-0.016	0.018	-0.091	0.132	0.047	0.142	0.025	-0.074
-0.041	0.868	-0.388	0.078	0.908	-0.411	0.086	0.083	0.046	-0.053	-0.053	0.060	0.030	0.102	0.093	-0.079
-0.037	0.898	-0.392	0.076	0.911	-0.406	0.303	0.103	0.038	-0.047	-0.024	0.050	0.029	0.070	0.095	-0.067
-0.072	0.875	-0.443	0.074	0.913	-0.401	0.272	0.078	0.034	-0.080	-0.050	-0.006	0.067	0.092	0.144	-0.082
-0.107	0.910	-0.424	0.071	0.915	-0.398	0.174	-0.104	0.180	-0.112	-0.016	0.010	0.104	0.057	0.122	-0.077
-0.107	0.910	-0.424	0.067	0.916	-0.394	0.220	0.226	0.084	-0.108	-0.018	0.006	0.107	0.057	0.119	-0.081
-0.030	0.898	-0.369	0.065	0.917	-0.393	0.089	0.198	0.031	-0.028	-0.030	0.060	0.033	0.068	0.062	-0.080
-0.060	0.837	-0.337	0.062	0.918	-0.391	0.119	0.242	0.053	-0.056	-0.093	0.090	0.066	0.129	0.028	-0.077
-0.041	0.821	-0.317	0.060	0.921	-0.384	0.401	0.181	0.017	-0.035	-0.112	0.102	0.050	0.145	0.007	-0.077
-0.095	0.887	-0.376	0.058	0.925	-0.376	0.424	-0.100	0.098	-0.087	-0.049	0.035	0.106	0.079	0.064	-0.080
-0.122	0.941	-0.412	0.056	0.927	-0.370	0.319	-0.069	0.107	-0.112	0.002	-0.006	0.136	0.025	0.098	-0.069
-0.087	0.964	-0.420	0.053	0.929	-0.366	0.211	0.058	0.101	-0.074	0.024	-0.018	0.104	0.002	0.104	-0.073
-0.049	0.987	-0.416	0.050	0.930	-0.365	0.093	0.351	0.041	-0.033	0.046	-0.016	0.067	0.021	0.099	-0.062
-0.103	0.956	-0.376	0.047	0.930	-0.365	0.036	0.149	0.090	-0.083	0.015	0.023	0.123	0.010	0.059	-0.057
-0.033	0.925	-0.321	0.045	0.932	-0.360	0.254	0.166	-0.005	-0.013	-0.018	0.074	0.056	0.040	0.003	-0.063
-0.083	0.922	-0.333	0.045	0.934	-0.356	0.226	0.083	-0.040	-0.063	-0.023	0.057	0.108	0.044	0.014	-0.071
-0.110	0.906	-0.353	0.046	0.936	-0.350	0.316	-0.159	-0.045	-0.091	-0.041	0.032	0.137	0.060	0.033	-0.075
-0.080	0.875	-0.365	0.046	0.937	-0.347	0.168	0.051	0.007	-0.060	-0.073	0.017	0.108	0.090	0.045	-0.072
-0.130	0.891	-0.357	0.045	0.937	-0.346	0.031	0.041	-0.004	-0.109	-0.057	0.024	0.161	0.075	0.037	-0.070
-0.030	0.945	-0.349	0.044	0.938	-0.344	0.098	0.054	0.001	-0.008	-0.004	0.030	0.062	0.021	0.028	-0.047
-0.095	0.933	-0.369	0.044	0.939	-0.342	0.158	0.071	-0.013	-0.073	-0.016	0.008	0.130	0.033	0.047	-0.050
-0.003	0.933	-0.376	0.041	0.940	-0.340	0.111	0.336	0.011	0.022	-0.017	-0.002	0.040	0.033	0.054	-0.042
-0.149	0.964	-0.487	0.039	0.941	-0.336	0.235	0.074	0.029	-0.123	0.012	-0.116	0.188	0.002	0.165	-0.046
-0.133	0.945	-0.447	0.036	0.943	-0.331	0.265	0.139	0.096	-0.104	-0.009	-0.082	0.175	0.021	0.126	-0.034
-0.126	0.925	-0.499	0.030	0.946	-0.322	0.506	0.196	0.219	-0.091	-0.031	-0.142	0.169	0.040	0.176	-0.046
-0.126	0.910	-0.546	0.024	0.950	-0.312	0.578	0.569	0.107	-0.085	-0.050	-0.200	0.170	0.056	0.223	-0.049
-0.145	0.902	-0.503	0.022	0.952	-0.306	0.366	0.153	0.053	-0.102	-0.060	-0.163	0.191	0.064	0.179	-0.063
-0.176	0.922	-0.424	0.022	0.953	-0.301	0.309	-0.134	-0.015	-0.133	-0.042	-0.089	0.224	0.045	0.100	-0.073
-0.180	0.925	-0.306	0.023	0.954	-0.298	0.119	0.000	-0.096	-0.138	-0.039	0.027	0.229	0.041	0.018	-0.057
-0.157	0.902	-0.384	0.024	0.955	-0.296	0.149	0.104	-0.070	-0.115	-0.063	-0.055	0.209	0.064	0.061	-0.036
0.005	0.929	-0.416	0.025	0.955	-0.296	0.033	0.147	-0.144	0.044	-0.035	-0.087	0.050	0.037	0.093	0.008
-0.003	0.953	-0.440	0.028	0.955	-0.297	-0.033	-0.057	-0.126	0.034	-0.012	-0.109	0.059	0.014	0.117	0.060
0.051	0.980	-0.479	0.031	0.954	-0.299	-0.078	-0.210	-0.095	0.084	0.016	-0.147	0.007	0.013	0.157	0.120
0.051	0.980	-0.479	0.034	0.953	-0.302	-0.148	-0.204	-0.061	0.082	0.017	-0.144	0.010	0.013	0.157	0.175
0.155	0.945	-0.475	0.039	0.952	-0.303	-0.044	-0.320	-0.155	0.181	-0.017	-0.139	0.092	0.022	0.153	0.217
0.290	0.895	-0.510	0.043	0.951	-0.305	-0.104	0.068	-0.207	0.311	-0.066	-0.172	0.225	0.072	0.188	0.259
0.217	0.840	-0.526	0.050	0.952	-0.303	0.133	-0.391	-0.202	0.231	-0.121	-0.190	0.149	0.126	0.204	0.289
0.317	0.895	-0.451	0.054	0.952	-0.301	0.161	0.017	-0.169	0.327	-0.067	-0.118	0.247	0.072	0.129	0.298
0.232	0.941	-0.475	0.057	0.954	-0.295	0.337	0.037	-0.133	0.240	-0.023	-0.147	0.160	0.025	0.152	0.256
0.209	0.964	-0.495	0.057	0.956	-0.288	0.376	0.148	-0.068	0.216	-0.001	-0.174	0.134	0.002	0.171	0.244
0.093	0.987	-0.440	0.059	0.958	-0.280	0.443	-0.069	-0.045	0.099	0.020	-0.127	0.017	0.021	0.115	0.202
0.201	1.034	-0.396	0.063	0.961	-0.270	0.558	-0.050	-0.162	0.203	0.063	-0.094	0.122	0.067	0.070	0.179
0.117	1.049	-0.369	0.065	0.963	-0.260	0.483	-0.153	-0.059	0.116	0.076	-0.075	0.036	0.082	0.042	0.145
0.120	1.057	-0.416	0.066	0.965	-0.253	0.375	-0.055	-0.061	0.119	0.082	-0.130	0.037	0.089	0.089	0.139
0.086	1.068	-0.317	0.067	0.966	-0.250	0.225	0.265	-0.097	0.083	0.093	-0.035	0.001	0.101	0.010	0.105
0.093	1.057	-0.349	0.069	0.966	-0.247	0.118	-0.112	-0.064	0.089	0.081	-0.068	0.006	0.089	0.021	0.073
0.028	1.030	-0.353	0.070	0.968	-0.243	0.271	0.126	-0.134	0.022	0.053	-0.077	0.062	0.062	0.025	0.035
-0.045	1.119	-0.333	0.071	0.968	-0.239	0.178	0.071	-0.076	-0.052	0.141	-0.061	0.138	0.151	0.005	0.021
-0.041	1.057	-0.290	0.069	0.968	-0.241	-0.078	0.170	0.041	-0.046	0.080	-0.015	0.137	0.089	0.038	-0.019
0.036	1.018	-0.254	0.069	0.967	-0.244	-0.171	-0.161	0.036	0.030	0.042	0.023	0.062	0.051	0.073	-0.027
-0.133	0.976	-0.384	0.070	0.967	-0.246	-0.089	-0.179	-0.050	-0.140	-0.000	-0.105	0.234	0.009	0.056	-0.023
-0.003	1.030	-0.325	0.074	0.966	-0.247	-0.030	-0.149	-0.149	-0.013	0.054	-0.045	0.105	0.063	0.005	-0.034
-0.022	1.068	-0.349	0.077	0.966	-0.246	0.016	-0.397	-0.057	-0.035	0.093	-0.070	0.127	0.102	0.018	-0.059
-0.103	0.980	-0.341	0.078	0.966	-0.245	0.019	-0.322	-0.041	-0.118	0.004	-0.062	0.210	0.014	0.010	-0.033
-0.091	0.976	-0.262	0.078	0.964	-0.255	-0.456	0.181	-0.065	-0.106	0.002	0.026	0.200	0.011	0.069	-0.038
0.101	0.968	-0.175	0.080	0.962	-0.259	-0.272	-0.110	-0.083	0.084	-0.004	0.117	0.009	0.004	0.157	-0.051
-0.018	0.902	-0.329	0.085	0.963	-0.257	0.088	-0.321	-0.167	-0.040	-0.070	-0.038	0.130	0.062	0.003	-0.034
-0.057	0.999	-0.306	0.090	0.963	-0.255	0.077	-0.430	-0.159	-0.084	0.027	-0.017	0.169	0.035	0.027	-0.014
0.040	1.049	-0.250	0.091	0.961	-0.260	-0.256	0.048	-0.091	0.011	0.078	0.043	0.074	0.085	0.082	-0.018
0.040	1.049	-0.250	0.093	0.959	-0.268	-0.422	0.085	-0.133	0.009	0.081	0.051	0.075	0.085	0.082	-0.023
0.086	0.929	-0.235	0.098	0.957	-0.273	-0.244	0.092	-0.259	0.050	-0.037	0.072	0.030	0.034	0.098	-0.011
0.005	0.925	-0.254	0.103	0.955	-0.277	-0.207	-0.039	-0.286	-0.036	-0.039	0.056	0.112	0.037	0.078	-0.037
0.028	0.953	-0.321	0.106	0.955	-0.278	-0.025	0.045	-0.197	-0.017	-0.012	-0.011	0.090	0.009	0.012	-0.035
-0.114	1.010	-0.357	0.110	0.954	-0.280	-0.160	-0.210	-0.168	-0.163	0.048	-0.044	0.234	0.050	0.023	-0.054
0.043	1.034	-0.357	0.113	0.951	-0.289	-0.415	0.060	-0.175	-0.008	0.074	-0.036	0.078	0.074	0.022	-0.062
-0.022	0.999	-0.313	0.116	0.949	-0.294	-0.312	-0.090	-0.172	-0.077	0.041	0.013	0.145	0.041	0.023	-0.075
-0.026	0.995	-0.282	0.120	0.948	-0.295	-0.053	-0.281	-0.170	-0.085	0.038	0.045	0.151	0.038	0.056	-0.061
0.001	0.976	-0.262	0.124	0.948	-0.293	0.037	-0.210	-0.155	-0.062	0.019	0.063	0.126	0.021	0.077	-0.076
0.017	0.980	-0.274	0.128	0.949	-0.289	0.203	-0.281	-0.155	-0.051	0.022	0.046	0.112	0.026	0.066	-0.080
-0.007	0.910	-0.313	0.132	0.949	-0.285	0.137	-0.364	-0.106	-0.077	-0.048	0.003	0.137	0.042	0.029	-0.049
-0.041	0.937	-0.349	0.135	0.949	-0.286	-0.056	-0.363	-0.064	-0.115	-0.020	-0.032	0.174	0.014	0.005	-0.035
0.128	1.007	-0.349	0.135	0.948	-0.289	-0.155	0.276	-0.094	0.055	0.050	-0.029	0.007	0.058	0.003	-0.036
0.043	1.030	-0.396	0.139	0.947	-0.291	-0.041	0.076	-0.225	-0.033	0.074	-0.075	0.095	0.082	0.049	-0.036
-0.026	0.976	-0.400	0.142	0.946	-0.290	0.036	0.049	-0.210	-0.105	0.021	-0.079	0.167	0.030	0.051	-0.025
-0.007	0.914	-0.353	0.146	0.946	-0.289	0.056	-0.233	-0.183	-0.091	-0.041	-0.034	0.150	0.030	0.002	-0.033
0.047	0.929	-0.317	0.150	0.945	-0.290	-0.091	-0.181	-0.160	-0.041	-0.025	0.003	0.098	0.013	0.036	-0.048
0.120	0.933	-0.302	0.153	0.943	-0.295	-0.234	0.091	-0.199	0.029	-0.019	0.023	0.027	0.007	0.054	-0.019
-0.018	0.941	-0.404	0.157	0.942	-0.297	-0.164	-0.279	-0.140	-0.113	-0.009	-0.077	0.169	0.002	0.046	-0.020
0.178	0.964	-0.337	0.164	0.942	-0.293	0.214	-0.217	-0.324	0.076	0.014	-0.015	0.024	0.027	0.023	-0.021
-0.007	1.026	-0.404	0.169	0.943	-0.286	0.322	-0.337	-0.207	-0.114	0.075	-0.089	0.163	0.091	0.043	-0.031
0.078	1.007	-0.262	0.172	0.943	-0.286	0.020	0.139	-0.195	-0.032	0.056	0.053	0.081	0.073	0.101	-0.026
0.086	1.030	-0.302	0.174	0.942	-0.286	-0.014	-0.106	-0.094	-0.027	0.080	0.013	0.075	0.098	0.064	-0.046
0.078	0.964	-0.262	0.175	0.941	-0.291	-0.224	0.259	-0.143	-0.036	0.016	0.057	0.085	0.034	0.106	-0.056
0.109	0.945	-0.258	0.177	0.939	-0.293	-0.162	-0.094	-0.112	-0.008	-0.002	0.063	0.057	0.016	0.112	-0.059
-0.014	0.914	-0.325	0.180	0.939	-0.294	-0.012	0.095	-0.209	-0.134	-0.033	-0.003	0.183	0.013	0.046	-0.063
0.063	0.906	-0.298	0.183	0.938	-0.294	0.006	-0.025	-0.172	-0.060	-0.040	0.024	0.108	0.019	0.076	-0.064
0.067	0.980	-0.329	0.187	0.938	-0.291	0.128	-0.129	-0.167	-0.060	0.033	-0.011	0.107	0.057	0.046	-0.068
0.067	0.980	-0.329	0.190	0.939	-0.288	0.152	-0.101	-0.140	-0.063	0.033	-0.014	0.109	0.058	0.047	-0.032
0.051	1.041	-0.380	0.192	0.940	-0.284	0.208	-0.164	-0.099	-0.081	0.094	-0.070	0.127	0.122	0.002	-0.035
0.136	0.964	-0.479	0.192	0.941	-0.280	0.272	0.306	-0.099	0.004	0.016	-0.172	0.046	0.046	0.099	-0.022
-0.045	1.010	-0.550	0.189	0.942	-0.279	0.169	0.248	0.064	-0.174	0.061	-0.245	0.229	0.094	0.169	-0.035
0.063	0.976	-0.518	0.188	0.942	-0.279	0.134	0.536	-0.153	-0.066	0.026	-0.213	0.124	0.062	0.136	-0.047
-0.083	0.941	-0.542	0.192	0.940	-0.281	-0.059	0.037	-0.260	-0.216	-0.007	-0.235	0.273	0.030	0.158	-0.080
-0.022	0.941	-0.432	0.199	0.938	-0.284	-0.174	-0.109	-0.355	-0.161	-0.005	-0.122	0.215	0.032	0.047	-0.068
-0.007	0.956	-0.420	0.206	0.936	-0.287	-0.208	-0.359	-0.302	-0.153	0.013	-0.107	0.202	0.050	0.034	-0.051
0.109	0.995	-0.388	0.214	0.933	-0.290	-0.253	-0.387	-0.327	-0.046	0.055	-0.073	0.089	0.091	0.001	-0.015
0.213	0.991	-0.467	0.222	0.929	-0.296	-0.311	-0.173	-0.378	0.050	0.054	-0.147	0.012	0.089	0.079	0.025
0.178	1.018	-0.495	0.229	0.925	-0.305	-0.502	-0.250	-0.337	0.007	0.086	-0.166	0.025	0.118	0.105	0.062
0.197	0.991	-0.558	0.237	0.919	-0.315	-0.629	-0.431	-0.310	0.018	0.065	-0.219	0.008	0.093	0.167	0.105
0.190	0.941	-0.581	0.248	0.914	-0.321	-0.475	-0.725	-0.379	-0.001	0.019	-0.237	0.019	0.045	0.189	0.142
0.332	0.848	-0.577	0.260	0.910	-0.324	-0.334	-0.680	-0.401	0.130	-0.069	-0.230	0.121	0.046	0.184	0.173
0.440	0.852	-0.570	0.272	0.905	-0.326	-0.224	-0.516	-0.451	0.225	-0.061	-0.220	0.226	0.039	0.175	0.214
0.397	0.829	-0.522	0.282	0.902	-0.326	-0.138	-0.550	-0.312	0.173	-0.081	-0.173	0.181	0.060	0.127	0.246
0.490	0.860	-0.522	0.290	0.900	-0.326	-0.049	-0.250	-0.347	0.257	-0.048	-0.173	0.271	0.026	0.127	0.254
0.417	0.860	-0.577	0.300	0.898	-0.321	0.132	-0.578	-0.335	0.174	-0.046	-0.233	0.194	0.023	0.182	0.241
0.428	0.875	-0.562	0.308	0.897	-0.316	0.203	-0.369	-0.294	0.178	-0.030	-0.223	0.202	0.004	0.165	0.241
0.424	0.964	-0.526	0.317	0.898	-0.304	0.475	-0.528	-0.307	0.165	0.058	-0.199	0.197	0.087	0.129	0.223
0.409	1.014	-0.566	0.325	0.899	-0.293	0.526	-0.429	-0.301	0.141	0.108	-0.250	0.179	0.140	0.166	0.209
0.424	1.072	-0.507	0.331	0.900	-0.283	0.505	-0.225	-0.276	0.150	0.165	-0.201	0.192	0.200	0.106	0.186
0.393	1.119	-0.487	0.338	0.901	-0.273	0.414	-0.369	-0.249	0.113	0.211	-0.191	0.160	0.250	0.084	0.157
0.355	1.022	-0.475	0.344	0.900	-0.270	0.125	-0.258	-0.251	0.069	0.115	-0.182	0.119	0.156	0.071	0.129
0.351	0.914	-0.345	0.350	0.899	-0.263	0.339	-0.142	-0.326	0.058	0.008	-0.058	0.114	0.052	0.060	0.101
0.336	0.980	-0.388	0.357	0.900	-0.251	0.511	-0.447	-0.261	0.036	0.072	-0.113	0.097	0.122	0.019	0.074
0.336	0.980	-0.388	0.363	0.901	-0.238	0.597	-0.370	-0.264	0.030	0.071	-0.126	0.096	0.125	0.020	0.045
0.278	0.987	-0.436	0.367	0.901	-0.230	0.356	-0.310	-0.146	-0.031	0.078	-0.181	0.037	0.137	0.025	0.024
0.270	0.980	-0.290	0.370	0.902	-0.221	0.352	-0.279	-0.084	-0.041	0.070	-0.044	0.028	0.132	0.123	-0.002
0.278	0.991	-0.242	0.373	0.903	-0.212	0.394	-0.314	-0.153	-0.037	0.081	-0.006	0.034	0.147	0.172	-0.012
0.236	0.980	-0.282	0.378	0.904	-0.201	0.485	-0.354	-0.199	-0.084	0.068	-0.057	0.009	0.138	0.135	-0.014
0.340	1.007	-0.239	0.382	0.904	-0.190	0.444	-0.345	-0.159	0.015	0.095	-0.023	0.095	0.168	0.181	-0.007
0.313	1.003	-0.309	0.384	0.905	-0.184	0.282	-0.186	-0.106	-0.014	0.091	-0.100	0.067	0.167	0.112	-0.005
0.297	0.999	-0.341	0.387	0.904	-0.180	0.126	-0.278	-0.132	-0.033	0.087	-0.136	0.050	0.166	0.083	-0.002
0.286	0.980	-0.258	0.390	0.904	-0.177	0.108	-0.138	-0.148	-0.048	0.069	-0.055	0.038	0.150	0.169	-0.001
0.297	0.991	-0.183	0.394	0.903	-0.173	0.105	-0.245	-0.193	-0.041	0.081	0.016	0.049	0.165	0.246	-0.005
0.363	0.914	-0.231	0.398	0.902	-0.167	0.272	-0.231	-0.201	0.019	0.004	-0.038	0.113	0.091	0.201	-0.020
0.297	0.883	-0.325	0.399	0.901	-0.169	-0.029	0.098	-0.092	-0.048	-0.026	-0.130	0.046	0.063	0.109	-0.012
0.243	0.910	-0.302	0.401	0.900	-0.170	-0.127	-0.153	-0.082	-0.104	0.002	-0.104	0.010	0.094	0.135	-0.006
0.320	1.030	-0.321	0.404	0.899	-0.167	0.079	-0.237	-0.168	-0.031	0.123	-0.126	0.065	0.218	0.117	-0.015
0.324	0.972	-0.246	0.408	0.898	-0.163	0.118	-0.320	-0.172	-0.032	0.066	-0.056	0.067	0.163	0.194	-0.008
0.355	0.925	-0.148	0.410	0.899	-0.155	0.184	-0.537	-0.029	-0.003	0.019	0.035	0.095	0.120	0.295	0.002
0.424	0.929	-0.097	0.411	0.899	-0.151	0.112	-0.178	-0.015	0.065	0.022	0.083	0.162	0.127	0.349	-0.013
0.351	0.929	-0.175	0.412	0.898	-0.152	-0.120	-0.119	-0.061	-0.010	0.023	0.005	0.087	0.130	0.273	-0.015
0.293	0.968	-0.195	0.413	0.897	-0.156	-0.219	-0.118	-0.049	-0.069	0.063	-0.011	0.028	0.172	0.256	-0.017
0.317	0.976	-0.246	0.416	0.896	-0.154	-0.016	-0.196	-0.112	-0.048	0.071	-0.064	0.049	0.183	0.207	0.000
0.317	1.003	-0.250	0.419	0.895	-0.153	-0.015	-0.239	-0.148	-0.051	0.100	-0.069	0.047	0.214	0.206	0.000
0.340	1.030	-0.250	0.420	0.894	-0.154	-0.134	-0.234	-0.085	-0.030	0.128	-0.068	0.069	0.244	0.209	0.000
Avg ODBA	2.372
Vec ODBA	1.595
Avg ELBA	1.383
Avg EPBA	0.428
Speed	ODBA	VeDBA	ELBA	EPBA	StrkSpGn	StrSpGn_L	ISI
8.000	2.372	1.595	1.383	0.428	0.708	0.599	1.642
MeanPeak	0.072257
MeanLong	0.061072
MeanISI	1.641739
