# Supplementary material for: Averaged Propulsive Body Acceleration (APBA) Can Be Calculated from Biologging Tags That Incorporate Gyroscopes and Accelerometers to Estimate Swimming Speed, Hydrodynamic Drag and Energy Expenditure for Steller Sea Lions
Source: PLoS One. 2016 Jun 10;11(6):e0157326. doi: 10.1371/journal.pone.0157326 (PMC4902303; doi:10.1371/journal.pone.0157326)
Supplement: S5 Data — Same components as S2. (ZIP) [file pone.0157326.s005.zip › YashaNov_25/yasha8_5752_4.csv]

rawAx	rawAy	rawAz	gravX	gravY	gravZ	gyrX	gyrY	gyrZ	estAx	estAy	estAz	odbX	odbY	odbZ	spk
-0.091	1.026	0.274	-0.086	0.988	0.127	-0.205	0.341	-0.121	0.060	0.010	0.171	0.103	0.048	0.134	-0.027
-0.110	0.991	0.159	-0.083	0.989	0.125	-0.154	0.433	-0.082	0.038	-0.025	0.059	0.084	0.012	0.016	-0.042
-0.230	0.929	0.041	-0.080	0.989	0.125	-0.012	0.129	-0.167	-0.085	-0.087	-0.059	0.036	0.052	0.106	-0.024
-0.183	0.933	0.159	-0.078	0.989	0.127	0.085	0.062	-0.136	-0.041	-0.083	0.057	0.010	0.049	0.009	-0.030
-0.118	0.976	0.223	-0.075	0.989	0.128	0.026	0.402	-0.078	0.022	-0.041	0.119	0.074	0.008	0.069	-0.042
-0.180	0.956	0.085	-0.073	0.989	0.130	0.082	0.148	-0.084	-0.041	-0.060	-0.021	0.013	0.028	0.071	-0.040
-0.164	0.976	0.159	-0.070	0.988	0.136	0.318	0.095	-0.155	-0.029	-0.040	0.048	0.028	0.010	0.001	-0.048
-0.126	0.960	0.282	-0.066	0.988	0.139	0.057	0.689	-0.113	0.006	-0.055	0.167	0.067	0.026	0.120	-0.043
-0.214	0.910	0.171	-0.062	0.988	0.145	0.254	0.667	-0.142	-0.087	-0.105	0.051	0.022	0.077	0.007	-0.049
-0.130	0.929	0.100	-0.061	0.986	0.153	0.402	0.504	0.009	-0.003	-0.084	-0.028	0.063	0.059	0.066	-0.060
-0.153	0.918	0.246	-0.062	0.985	0.162	0.416	0.288	0.101	-0.025	-0.094	0.109	0.040	0.071	0.079	-0.047
-0.207	0.925	0.219	-0.061	0.983	0.173	0.520	0.363	-0.015	-0.080	-0.085	0.070	0.014	0.064	0.050	-0.028
-0.091	0.949	0.223	-0.060	0.981	0.185	0.594	0.553	0.022	0.034	-0.060	0.062	0.101	0.040	0.053	-0.050
-0.091	0.910	0.262	-0.058	0.979	0.198	0.593	0.408	-0.016	0.033	-0.096	0.089	0.101	0.078	0.092	-0.057
-0.187	0.929	0.333	-0.059	0.975	0.213	0.761	0.362	0.093	-0.063	-0.073	0.144	0.003	0.059	0.162	-0.052
-0.203	0.960	0.266	-0.060	0.973	0.223	0.479	0.539	0.156	-0.077	-0.040	0.067	0.012	0.028	0.095	-0.073
-0.149	0.960	0.360	-0.062	0.970	0.236	0.592	0.398	0.162	-0.022	-0.037	0.150	0.040	0.027	0.189	-0.092
-0.187	1.003	0.349	-0.062	0.966	0.250	0.721	0.372	0.070	-0.060	0.009	0.123	0.001	0.015	0.177	-0.098
-0.187	1.003	0.349	-0.061	0.963	0.263	0.580	0.676	0.113	-0.061	0.012	0.111	0.000	0.016	0.176	-0.107
-0.214	0.933	0.420	-0.063	0.960	0.274	0.539	0.209	0.162	-0.085	-0.054	0.171	0.027	0.053	0.248	-0.119
-0.241	0.937	0.384	-0.066	0.956	0.287	0.649	0.156	0.167	-0.109	-0.046	0.122	0.055	0.049	0.212	-0.114
-0.207	1.022	0.455	-0.067	0.953	0.297	0.500	0.526	0.183	-0.074	0.042	0.183	0.022	0.036	0.283	-0.118
-0.133	1.007	0.494	-0.065	0.949	0.309	0.585	0.592	0.108	-0.002	0.030	0.210	0.050	0.021	0.323	-0.113
-0.218	1.026	0.396	-0.066	0.945	0.319	0.482	0.413	0.144	-0.086	0.053	0.101	0.035	0.041	0.226	-0.098
-0.233	1.003	0.349	-0.066	0.943	0.328	0.414	0.389	0.098	-0.102	0.033	0.046	0.053	0.019	0.178	-0.091
-0.195	0.868	0.337	-0.066	0.939	0.336	0.425	0.609	0.196	-0.063	-0.100	0.025	0.015	0.116	0.167	-0.092
-0.257	0.953	0.270	-0.070	0.936	0.344	0.359	0.493	0.374	-0.120	-0.012	-0.049	0.079	0.030	0.100	-0.092
-0.257	0.953	0.230	-0.074	0.933	0.352	0.385	0.904	0.521	-0.116	-0.008	-0.096	0.080	0.029	0.061	-0.117
-0.326	0.949	0.191	-0.078	0.928	0.365	0.663	0.936	0.540	-0.182	-0.007	-0.149	0.151	0.033	0.020	-0.159
-0.503	0.918	0.096	-0.090	0.922	0.378	0.706	0.223	0.640	-0.347	-0.032	-0.256	0.330	0.064	0.076	-0.180
-0.553	0.960	0.136	-0.104	0.914	0.392	0.831	-0.295	0.570	-0.383	0.018	-0.231	0.382	0.021	0.038	-0.186
-0.434	0.995	0.270	-0.111	0.909	0.401	0.596	-0.264	0.211	-0.257	0.058	-0.106	0.266	0.014	0.096	-0.148
-0.330	0.976	0.274	-0.114	0.907	0.407	0.317	-0.125	0.094	-0.149	0.041	-0.107	0.163	0.006	0.100	-0.070
-0.210	0.840	0.108	-0.120	0.904	0.411	0.301	-0.157	0.239	-0.024	-0.091	-0.277	0.045	0.141	0.067	0.020
-0.095	0.937	0.199	-0.129	0.902	0.412	0.157	-0.396	0.316	0.100	0.007	-0.188	0.070	0.045	0.022	0.120
-0.068	0.960	0.223	-0.136	0.903	0.409	-0.077	-0.617	0.122	0.135	0.030	-0.161	0.097	0.021	0.044	0.210
0.036	0.914	0.163	-0.144	0.904	0.402	-0.189	-0.856	0.075	0.246	-0.018	-0.214	0.200	0.067	0.017	0.292
0.070	0.922	0.120	-0.150	0.907	0.395	-0.234	-0.885	-0.027	0.287	-0.013	-0.249	0.236	0.058	0.063	0.395
0.178	0.937	0.025	-0.158	0.909	0.387	-0.171	-1.288	-0.056	0.402	0.000	-0.336	0.345	0.042	0.159	0.500
0.374	0.987	0.014	-0.163	0.909	0.383	0.033	-1.020	-0.079	0.603	0.050	-0.344	0.544	0.007	0.173	0.576
0.417	0.949	0.053	-0.168	0.909	0.381	0.078	-0.984	-0.005	0.651	0.011	-0.302	0.590	0.032	0.136	0.629
0.401	0.844	0.077	-0.170	0.911	0.376	-0.222	0.039	0.189	0.637	-0.095	-0.273	0.578	0.137	0.115	0.618
0.340	0.848	0.112	-0.172	0.911	0.374	-0.054	-0.225	0.124	0.578	-0.091	-0.236	0.519	0.134	0.082	0.568
0.090	0.883	-0.022	-0.178	0.909	0.376	0.233	-0.435	0.188	0.334	-0.055	-0.371	0.271	0.099	0.219	0.498
0.067	0.852	-0.026	-0.184	0.908	0.377	0.258	-0.509	0.126	0.316	-0.084	-0.377	0.249	0.129	0.225	0.434
0.101	0.964	0.286	-0.186	0.903	0.386	0.551	-0.209	0.048	0.352	0.033	-0.075	0.285	0.016	0.084	0.350
0.101	0.964	0.286	-0.196	0.898	0.394	0.637	-1.002	0.169	0.362	0.038	-0.082	0.287	0.015	0.084	0.285
-0.045	1.018	0.404	-0.197	0.896	0.398	0.289	-0.210	0.042	0.218	0.094	0.032	0.141	0.039	0.201	0.240
-0.126	1.034	0.435	-0.202	0.894	0.401	0.292	-0.665	-0.032	0.142	0.112	0.061	0.061	0.055	0.232	0.186
-0.022	0.902	0.475	-0.200	0.893	0.403	0.155	-0.139	-0.131	0.244	-0.019	0.098	0.165	0.077	0.272	0.117
-0.187	0.871	0.368	-0.204	0.892	0.403	0.117	-0.548	-0.043	0.082	-0.049	-0.008	0.002	0.108	0.165	0.092
-0.210	0.945	0.487	-0.205	0.894	0.398	-0.223	-0.279	-0.058	0.060	0.022	0.115	0.026	0.035	0.283	0.075
-0.191	0.964	0.400	-0.207	0.895	0.395	-0.075	-0.265	-0.016	0.081	0.041	0.031	0.007	0.016	0.196	0.025
-0.245	1.034	0.372	-0.205	0.895	0.396	0.027	0.085	-0.059	0.026	0.110	0.002	0.061	0.054	0.169	-0.005
-0.303	1.034	0.435	-0.202	0.898	0.392	-0.287	0.286	-0.040	-0.035	0.107	0.069	0.119	0.054	0.234	-0.029
-0.318	1.007	0.439	-0.199	0.899	0.390	-0.152	0.119	-0.129	-0.053	0.079	0.076	0.134	0.027	0.238	-0.071
-0.364	0.918	0.388	-0.198	0.902	0.384	-0.335	0.005	-0.112	-0.101	-0.013	0.030	0.180	0.062	0.186	-0.076
-0.418	0.879	0.368	-0.199	0.905	0.377	-0.292	-0.309	-0.111	-0.153	-0.054	0.017	0.233	0.101	0.166	-0.078
-0.253	0.968	0.372	-0.197	0.908	0.369	-0.428	0.037	-0.096	0.010	0.031	0.029	0.069	0.011	0.170	-0.064
-0.337	0.945	0.329	-0.196	0.911	0.363	-0.281	-0.330	-0.185	-0.075	0.005	-0.008	0.155	0.035	0.127	-0.040
-0.272	0.918	0.309	-0.192	0.914	0.357	-0.279	-0.060	-0.245	-0.013	-0.025	-0.022	0.090	0.062	0.109	-0.021
-0.233	0.960	0.329	-0.188	0.917	0.352	-0.296	0.011	-0.219	0.022	0.015	0.003	0.054	0.020	0.129	-0.030
-0.268	0.891	0.439	-0.187	0.920	0.345	-0.384	0.046	-0.094	-0.015	-0.057	0.120	0.091	0.090	0.241	-0.061
-0.276	0.995	0.376	-0.184	0.924	0.336	-0.476	-0.019	-0.163	-0.025	0.043	0.065	0.102	0.014	0.179	-0.074
-0.449	0.941	0.412	-0.181	0.927	0.328	-0.494	0.059	-0.192	-0.201	-0.014	0.110	0.279	0.041	0.216	-0.093
-0.326	0.968	0.290	-0.180	0.930	0.321	-0.309	-0.312	-0.157	-0.079	0.010	-0.005	0.160	0.014	0.096	-0.108
-0.326	0.976	0.278	-0.177	0.933	0.314	-0.318	-0.078	-0.205	-0.082	0.015	-0.011	0.164	0.006	0.086	-0.122
-0.368	0.898	0.333	-0.175	0.935	0.308	-0.329	0.028	-0.151	-0.126	-0.065	0.050	0.210	0.082	0.143	-0.072
-0.360	0.953	0.274	-0.170	0.938	0.300	-0.449	0.205	-0.209	-0.123	-0.014	-0.001	0.205	0.027	0.086	-0.087
-0.141	0.995	0.443	-0.168	0.940	0.297	-0.170	-0.068	-0.163	0.093	0.027	0.171	0.011	0.016	0.257	-0.072
-0.384	0.999	0.278	-0.164	0.942	0.293	-0.249	0.187	-0.161	-0.153	0.029	0.010	0.234	0.020	0.093	-0.046
-0.195	0.968	0.341	-0.159	0.945	0.287	-0.365	0.275	-0.196	0.031	-0.005	0.079	0.048	0.011	0.156	-0.023
-0.195	0.968	0.341	-0.156	0.946	0.283	-0.230	0.021	-0.144	0.028	-0.007	0.083	0.051	0.011	0.156	-0.053
-0.199	0.976	0.301	-0.150	0.948	0.279	-0.302	0.455	-0.176	0.018	-0.001	0.048	0.057	0.005	0.116	-0.023
-0.330	0.964	0.293	-0.149	0.951	0.273	-0.312	-0.129	-0.160	-0.114	-0.015	0.047	0.190	0.017	0.109	-0.038
-0.210	1.049	0.226	-0.144	0.953	0.266	-0.401	0.327	-0.130	0.001	0.068	-0.014	0.072	0.068	0.041	-0.061
-0.241	1.026	0.364	-0.140	0.956	0.257	-0.483	0.209	-0.199	-0.034	0.042	0.133	0.105	0.045	0.178	-0.077
-0.307	0.860	0.293	-0.137	0.957	0.256	-0.100	-0.012	-0.195	-0.103	-0.126	0.064	0.172	0.122	0.106	-0.057
-0.303	0.956	0.175	-0.135	0.959	0.249	-0.300	-0.033	-0.104	-0.100	-0.031	-0.049	0.169	0.025	0.013	-0.074
-0.233	1.007	0.179	-0.132	0.961	0.241	-0.436	0.136	-0.176	-0.035	0.017	-0.036	0.100	0.025	0.009	-0.065
-0.283	0.949	0.211	-0.128	0.963	0.237	-0.209	0.039	-0.177	-0.088	-0.043	-0.001	0.151	0.033	0.022	-0.047
-0.241	0.937	0.167	-0.127	0.965	0.229	-0.444	0.077	-0.063	-0.047	-0.056	-0.036	0.109	0.044	0.021	-0.046
-0.199	1.007	0.246	-0.122	0.968	0.221	-0.452	0.368	-0.188	-0.010	0.011	0.051	0.066	0.026	0.057	-0.050
-0.222	1.022	0.313	-0.120	0.969	0.217	-0.194	-0.136	-0.174	-0.035	0.025	0.122	0.090	0.041	0.122	-0.042
-0.214	1.007	0.215	-0.118	0.971	0.210	-0.382	0.108	-0.072	-0.029	0.008	0.030	0.082	0.026	0.023	-0.052
-0.214	0.983	0.203	-0.113	0.973	0.202	-0.456	0.318	-0.214	-0.034	-0.018	0.027	0.084	0.003	0.010	-0.043
-0.299	0.964	0.085	-0.111	0.975	0.195	-0.338	-0.028	-0.151	-0.121	-0.039	-0.085	0.169	0.016	0.110	-0.045
-0.126	0.987	0.250	-0.109	0.976	0.189	-0.331	-0.011	-0.067	0.051	-0.017	0.087	0.004	0.008	0.055	-0.043
-0.249	0.937	0.195	-0.107	0.978	0.182	-0.378	0.200	-0.127	-0.075	-0.069	0.039	0.119	0.042	0.002	-0.054
-0.195	1.049	0.167	-0.103	0.979	0.177	-0.211	-0.157	-0.238	-0.025	0.042	0.016	0.065	0.070	0.031	-0.061
-0.272	1.103	0.140	-0.100	0.980	0.173	-0.211	0.070	-0.136	-0.104	0.095	-0.007	0.142	0.125	0.060	-0.066
-0.249	1.018	0.254	-0.099	0.982	0.163	-0.502	-0.104	-0.116	-0.083	0.008	0.117	0.118	0.040	0.053	-0.059
-0.141	0.945	0.211	-0.094	0.983	0.156	-0.400	0.345	-0.217	0.020	-0.067	0.081	0.010	0.034	0.009	-0.059
-0.233	1.010	0.065	-0.093	0.984	0.149	-0.275	-0.501	-0.125	-0.073	-0.002	-0.058	0.102	0.032	0.137	-0.048
-0.191	0.980	0.112	-0.089	0.986	0.142	-0.407	0.340	-0.185	-0.035	-0.035	-0.003	0.060	0.002	0.091	-0.042
-0.153	0.991	0.223	-0.084	0.987	0.136	-0.312	-0.155	-0.288	-0.001	-0.025	0.113	0.022	0.014	0.019	-0.045
-0.245	1.076	0.089	-0.080	0.988	0.132	-0.185	-0.104	-0.229	-0.097	0.060	-0.017	0.115	0.099	0.116	-0.057
-0.187	1.061	0.045	-0.077	0.990	0.121	-0.543	0.009	-0.166	-0.043	0.042	-0.049	0.057	0.084	0.161	-0.051
-0.233	1.041	0.159	-0.076	0.991	0.110	-0.563	0.394	-0.049	-0.090	0.022	0.076	0.103	0.065	0.048	-0.053
-0.141	1.003	0.073	-0.071	0.992	0.106	-0.203	0.145	-0.213	-0.002	-0.018	-0.007	0.011	0.027	0.135	-0.057
-0.187	1.049	0.085	-0.068	0.992	0.102	-0.204	0.036	-0.187	-0.052	0.028	0.009	0.057	0.073	0.124	-0.058
-0.214	1.096	0.159	-0.065	0.993	0.094	-0.464	0.169	-0.147	-0.081	0.073	0.093	0.083	0.120	0.051	-0.054
-0.118	0.972	0.171	-0.061	0.994	0.089	-0.238	0.157	-0.212	0.011	-0.051	0.109	0.013	0.004	0.040	-0.059
-0.199	0.987	0.108	-0.056	0.995	0.086	-0.179	-0.089	-0.268	-0.075	-0.036	0.050	0.067	0.012	0.104	-0.056
-0.130	1.061	0.100	-0.053	0.995	0.079	-0.356	0.109	-0.152	-0.009	0.036	0.049	0.002	0.086	0.112	-0.057
-0.145	1.088	0.069	-0.049	0.996	0.071	-0.424	0.264	-0.174	-0.028	0.063	0.026	0.014	0.113	0.145	-0.078
-0.203	1.007	0.128	-0.047	0.997	0.063	-0.368	0.017	-0.150	-0.088	-0.019	0.092	0.072	0.032	0.087	-0.062
-0.222	0.964	0.124	-0.044	0.997	0.061	-0.110	-0.310	-0.172	-0.110	-0.062	0.091	0.091	0.010	0.092	-0.071
-0.110	1.014	0.049	-0.042	0.997	0.057	-0.207	0.129	-0.133	-0.001	-0.012	0.020	0.021	0.040	0.167	-0.061
-0.187	1.053	0.006	-0.040	0.998	0.050	-0.327	-0.170	-0.125	-0.080	0.026	-0.017	0.056	0.078	0.211	-0.067
-0.083	1.041	0.033	-0.035	0.998	0.046	-0.251	0.391	-0.235	0.019	0.014	0.016	0.048	0.066	0.184	-0.052
-0.237	0.999	0.057	-0.032	0.999	0.044	-0.071	0.055	-0.175	-0.137	-0.029	0.041	0.106	0.024	0.161	-0.056
-0.130	0.918	0.092	-0.030	0.999	0.042	-0.123	-0.158	-0.131	-0.032	-0.110	0.079	0.003	0.057	0.126	-0.038
-0.110	0.980	0.057	-0.028	0.999	0.034	-0.383	0.213	-0.088	-0.014	-0.049	0.051	0.022	0.005	0.162	-0.050
-0.057	1.026	0.022	-0.024	0.999	0.030	-0.248	0.309	-0.188	0.036	-0.003	0.020	0.076	0.051	0.197	-0.033
-0.164	1.014	-0.061	-0.022	0.999	0.026	-0.136	-0.224	-0.157	-0.075	-0.015	-0.059	0.031	0.039	0.280	-0.042
-0.137	1.010	0.018	-0.018	1.000	0.025	-0.062	0.166	-0.189	-0.051	-0.019	0.021	0.005	0.036	0.201	-0.054
-0.180	0.956	0.037	-0.016	1.000	0.021	-0.244	0.298	-0.115	-0.096	-0.073	0.045	0.047	0.018	0.181	-0.074
-0.153	0.929	0.061	-0.015	1.000	0.015	-0.280	0.294	-0.093	-0.070	-0.100	0.074	0.020	0.045	0.156	-0.070
-0.153	0.945	0.014	-0.013	1.000	0.016	0.054	-0.262	-0.115	-0.072	-0.085	0.026	0.021	0.030	0.203	-0.067
-0.122	1.014	-0.042	-0.010	1.000	0.020	0.220	-0.034	-0.147	-0.044	-0.015	-0.034	0.010	0.040	0.258	-0.052
-0.122	1.123	-0.018	-0.010	1.000	0.021	0.047	0.027	-0.036	-0.044	0.093	-0.011	0.009	0.148	0.233	-0.047
-0.107	1.065	0.002	-0.010	1.000	0.022	0.033	0.016	-0.007	-0.029	0.035	0.008	0.024	0.091	0.213	-0.034
-0.137	0.995	0.022	-0.009	1.000	0.019	-0.127	0.374	-0.067	-0.061	-0.035	0.030	0.007	0.021	0.192	-0.027
-0.041	0.922	0.116	-0.007	1.000	0.020	0.001	0.221	-0.099	0.033	-0.108	0.124	0.089	0.052	0.097	-0.018
-0.076	0.983	-0.034	-0.004	1.000	0.027	0.391	-0.197	-0.172	-0.004	-0.046	-0.034	0.054	0.009	0.247	-0.017
-0.076	0.983	-0.034	-0.002	0.999	0.036	0.423	0.018	-0.130	-0.007	-0.046	-0.042	0.053	0.009	0.247	-0.006
-0.118	1.026	-0.061	-0.002	0.999	0.038	0.147	0.059	0.018	-0.049	-0.003	-0.072	0.010	0.051	0.276	-0.006
-0.060	1.034	0.069	-0.001	0.999	0.038	-0.022	0.356	-0.051	0.008	0.005	0.058	0.067	0.059	0.146	-0.017
-0.045	1.018	0.104	0.002	0.999	0.042	0.198	0.225	-0.174	0.020	-0.011	0.089	0.080	0.042	0.111	-0.022
-0.080	0.987	0.112	0.005	0.999	0.051	0.435	0.108	-0.147	-0.018	-0.041	0.088	0.044	0.011	0.103	-0.028
-0.091	0.995	0.010	0.005	0.998	0.059	0.400	0.160	-0.019	-0.029	-0.033	-0.022	0.031	0.019	0.206	-0.031
-0.118	1.034	0.041	0.006	0.998	0.065	0.326	0.201	-0.030	-0.056	0.006	0.003	0.003	0.058	0.174	-0.041
-0.087	1.057	0.041	0.007	0.998	0.066	0.079	0.356	-0.047	-0.026	0.030	0.001	0.033	0.080	0.175	-0.042
-0.107	1.010	0.100	0.008	0.997	0.070	0.197	0.221	-0.028	-0.046	-0.016	0.056	0.014	0.033	0.116	-0.052
-0.083	0.914	0.152	0.010	0.997	0.083	0.602	0.180	-0.100	-0.024	-0.112	0.094	0.038	0.064	0.065	-0.054
-0.118	0.933	0.116	0.009	0.995	0.096	0.662	0.180	0.008	-0.059	-0.091	0.046	0.004	0.045	0.101	-0.065
-0.083	0.945	0.195	0.009	0.994	0.107	0.528	0.385	0.019	-0.024	-0.079	0.113	0.039	0.033	0.023	-0.057
-0.141	0.972	0.116	0.007	0.993	0.117	0.537	0.263	0.114	-0.079	-0.050	0.024	0.017	0.007	0.102	-0.062
-0.087	1.034	0.104	0.007	0.992	0.128	0.561	0.389	0.062	-0.024	0.013	0.001	0.039	0.055	0.115	-0.058
-0.157	1.030	0.096	0.005	0.990	0.140	0.595	0.204	0.071	-0.092	0.011	-0.019	0.027	0.050	0.123	-0.059
-0.110	0.991	0.156	0.005	0.987	0.158	0.919	-0.118	-0.007	-0.045	-0.025	0.022	0.021	0.011	0.064	-0.049
-0.087	0.991	0.297	0.004	0.984	0.175	0.860	0.082	0.067	-0.020	-0.022	0.147	0.047	0.010	0.077	-0.061
-0.053	0.991	0.286	0.001	0.983	0.185	0.474	0.340	0.173	0.017	-0.020	0.125	0.082	0.009	0.064	-0.050
-0.114	0.937	0.305	-0.002	0.981	0.195	0.473	0.110	0.182	-0.041	-0.072	0.135	0.021	0.046	0.083	-0.053
-0.076	1.022	0.242	-0.001	0.978	0.208	0.682	0.317	0.009	-0.003	0.015	0.059	0.061	0.039	0.021	-0.053
-0.153	1.049	0.175	-0.002	0.976	0.218	0.539	0.217	0.054	-0.079	0.045	-0.019	0.015	0.066	0.045	-0.069
-0.145	1.041	0.215	-0.004	0.974	0.228	0.494	0.376	0.160	-0.070	0.039	0.011	0.007	0.058	0.005	-0.072
-0.145	1.038	0.341	-0.005	0.972	0.235	0.330	0.584	0.153	-0.069	0.037	0.131	0.007	0.054	0.123	-0.077
-0.157	0.999	0.282	-0.006	0.971	0.239	0.215	0.300	0.114	-0.079	-0.001	0.068	0.018	0.015	0.065	-0.067
-0.095	1.003	0.305	-0.003	0.970	0.244	0.222	0.564	0.007	-0.020	0.004	0.087	0.043	0.018	0.090	-0.046
-0.072	0.991	0.266	0.003	0.968	0.251	0.385	0.777	-0.124	-0.003	-0.006	0.040	0.065	0.006	0.052	-0.035
-0.037	1.061	0.199	0.003	0.966	0.259	0.404	0.318	0.030	0.030	0.066	-0.034	0.099	0.076	0.014	-0.034
-0.195	1.007	0.053	0.003	0.964	0.267	0.495	0.796	0.204	-0.128	0.014	-0.189	0.060	0.022	0.158	-0.049
-0.264	0.980	-0.010	0.002	0.960	0.279	0.672	0.771	0.245	-0.196	-0.009	-0.263	0.130	0.005	0.220	-0.112
-0.280	0.968	0.049	-0.001	0.957	0.289	0.538	0.453	0.232	-0.209	-0.018	-0.214	0.147	0.017	0.159	-0.176
-0.449	0.941	0.242	-0.006	0.955	0.297	0.436	-0.104	0.141	-0.374	-0.043	-0.029	0.318	0.044	0.036	-0.168
-0.337	0.995	0.384	-0.006	0.953	0.304	0.329	-0.331	-0.113	-0.262	0.014	0.107	0.208	0.009	0.180	-0.127
-0.103	0.995	0.250	-0.005	0.951	0.308	0.219	-0.001	-0.076	-0.029	0.015	-0.031	0.026	0.008	0.047	-0.078
-0.037	1.018	0.045	-0.005	0.951	0.311	0.188	0.179	0.027	0.036	0.039	-0.238	0.090	0.032	0.156	0.015
-0.003	0.999	0.092	-0.002	0.951	0.309	-0.022	0.154	-0.076	0.068	0.019	-0.190	0.123	0.012	0.108	0.141
-0.014	1.026	0.053	-0.003	0.952	0.306	-0.154	-0.526	-0.145	0.057	0.045	-0.225	0.111	0.039	0.146	0.225
0.232	1.007	0.041	-0.000	0.953	0.302	-0.177	-0.452	-0.237	0.300	0.024	-0.233	0.355	0.019	0.157	0.291
0.255	0.999	-0.049	0.002	0.955	0.296	-0.221	-0.544	-0.238	0.321	0.015	-0.318	0.377	0.012	0.246	0.393
0.267	0.976	-0.136	-0.001	0.957	0.292	-0.188	-1.177	-0.156	0.336	-0.010	-0.400	0.387	0.011	0.331	0.507
0.474	0.941	-0.144	-0.003	0.957	0.290	-0.028	-0.987	-0.122	0.545	-0.045	-0.406	0.593	0.046	0.338	0.564
0.578	0.898	-0.034	-0.004	0.956	0.292	0.178	-0.827	-0.116	0.650	-0.087	-0.298	0.695	0.088	0.227	0.587
0.490	0.759	-0.085	-0.008	0.956	0.295	0.167	-0.557	0.092	0.565	-0.226	-0.352	0.605	0.228	0.277	0.606
0.351	0.871	-0.097	-0.014	0.955	0.297	0.173	-0.794	0.136	0.433	-0.113	-0.366	0.465	0.116	0.288	0.557
0.390	0.968	-0.022	-0.015	0.953	0.304	0.429	-0.404	-0.005	0.472	-0.014	-0.298	0.503	0.019	0.211	0.497
0.220	1.041	-0.045	-0.019	0.949	0.314	0.578	-0.457	0.068	0.306	0.063	-0.331	0.332	0.054	0.234	0.447
0.278	1.014	0.120	-0.023	0.945	0.325	0.652	-0.543	0.103	0.368	0.040	-0.177	0.389	0.027	0.067	0.399
0.290	1.061	0.199	-0.024	0.941	0.338	0.712	-0.208	0.024	0.381	0.091	-0.111	0.399	0.073	0.013	0.326
0.190	1.177	0.266	-0.028	0.935	0.354	0.881	-0.550	0.026	0.284	0.213	-0.060	0.298	0.189	0.081	0.276
0.059	1.123	0.258	-0.033	0.931	0.364	0.615	-0.627	0.058	0.159	0.163	-0.078	0.166	0.135	0.073	0.216
0.086	1.053	0.443	-0.036	0.927	0.373	0.456	-0.567	-0.023	0.189	0.097	0.099	0.192	0.065	0.259	0.164
0.028	0.964	0.424	-0.037	0.924	0.382	0.509	-0.228	-0.057	0.132	0.012	0.071	0.133	0.023	0.240	0.111
0.051	1.041	0.408	-0.039	0.922	0.386	0.263	-0.342	-0.001	0.157	0.092	0.051	0.155	0.054	0.224	0.069
-0.076	0.956	0.408	-0.043	0.919	0.392	0.311	-0.338	0.050	0.034	0.010	0.045	0.027	0.032	0.224	0.035
-0.187	1.057	0.274	-0.047	0.917	0.395	0.208	-0.005	0.216	-0.073	0.112	-0.092	0.086	0.069	0.090	0.009
-0.187	1.057	0.274	-0.050	0.916	0.397	0.137	-0.058	0.137	-0.070	0.113	-0.094	0.087	0.069	0.089	-0.059
-0.191	0.941	0.278	-0.054	0.912	0.405	0.487	-0.179	0.116	-0.070	0.002	-0.099	0.092	0.047	0.093	-0.056
-0.372	0.929	0.349	-0.066	0.911	0.408	0.176	-0.518	0.326	-0.240	-0.008	-0.030	0.273	0.059	0.164	-0.044
-0.083	0.987	0.447	-0.071	0.908	0.413	0.308	-0.337	0.170	0.055	0.053	0.063	0.015	0.001	0.263	-0.030
-0.122	0.937	0.372	-0.075	0.906	0.417	0.238	-0.218	0.113	0.020	0.006	-0.016	0.025	0.051	0.188	-0.015
-0.060	0.949	0.502	-0.077	0.905	0.419	0.119	-0.227	-0.029	0.083	0.018	0.112	0.036	0.039	0.318	0.003
-0.072	0.840	0.455	-0.074	0.904	0.422	0.132	0.203	-0.046	0.069	-0.089	0.062	0.023	0.148	0.269	-0.004
-0.295	0.883	0.329	-0.078	0.903	0.424	0.153	-0.398	-0.022	-0.151	-0.045	-0.066	0.200	0.106	0.143	-0.033
-0.095	0.956	0.546	-0.074	0.903	0.424	-0.014	0.357	-0.026	0.046	0.029	0.150	0.001	0.032	0.360	-0.048
-0.268	0.956	0.408	-0.076	0.902	0.425	0.043	-0.112	0.017	-0.125	0.030	0.012	0.174	0.032	0.221	-0.084
-0.203	0.922	0.337	-0.074	0.902	0.425	0.053	0.079	-0.078	-0.062	-0.005	-0.060	0.110	0.066	0.150	-0.087
-0.272	0.945	0.447	-0.075	0.902	0.425	-0.005	-0.055	-0.029	-0.130	0.019	0.051	0.180	0.043	0.260	-0.085
-0.303	0.972	0.349	-0.075	0.903	0.423	-0.102	-0.081	-0.092	-0.162	0.045	-0.045	0.211	0.015	0.162	-0.056
-0.195	0.972	0.246	-0.078	0.902	0.424	0.118	-0.532	-0.109	-0.051	0.046	-0.149	0.104	0.015	0.059	-0.054
-0.114	0.910	0.392	-0.074	0.903	0.422	-0.079	0.060	-0.155	0.026	-0.017	-0.001	0.023	0.076	0.204	-0.025
-0.183	0.918	0.353	-0.073	0.905	0.419	-0.155	-0.075	-0.116	-0.044	-0.011	-0.038	0.092	0.068	0.164	-0.015
-0.168	0.953	0.266	-0.070	0.906	0.417	-0.108	-0.034	-0.192	-0.032	0.023	-0.122	0.077	0.033	0.076	-0.016
-0.199	0.883	0.459	-0.067	0.909	0.411	-0.348	0.202	-0.119	-0.066	-0.049	0.077	0.108	0.102	0.268	-0.026
-0.118	0.895	0.424	-0.067	0.911	0.407	-0.163	-0.461	-0.188	0.016	-0.039	0.045	0.029	0.090	0.232	-0.027
-0.214	0.956	0.238	-0.068	0.911	0.406	-0.022	-0.312	-0.154	-0.080	0.022	-0.139	0.126	0.028	0.046	-0.042
-0.137	1.003	0.451	-0.063	0.914	0.400	-0.366	0.393	-0.098	-0.008	0.065	0.080	0.050	0.018	0.259	-0.028
-0.191	0.902	0.380	-0.062	0.915	0.398	-0.087	-0.164	-0.116	-0.062	-0.036	0.011	0.105	0.082	0.188	-0.063
-0.180	0.937	0.282	-0.063	0.915	0.398	0.010	-0.196	-0.076	-0.050	-0.001	-0.087	0.095	0.047	0.089	-0.047
-0.360	0.898	0.258	-0.063	0.917	0.393	-0.246	0.052	-0.010	-0.231	-0.042	-0.106	0.278	0.086	0.066	-0.040
-0.049	0.933	0.424	-0.062	0.918	0.391	-0.133	0.042	-0.023	0.080	-0.008	0.062	0.032	0.051	0.231	-0.028
-0.137	0.925	0.345	-0.068	0.918	0.392	0.100	-0.418	0.099	-0.003	-0.015	-0.018	0.059	0.058	0.152	-0.038
-0.137	0.925	0.345	-0.064	0.919	0.390	-0.112	0.442	-0.052	-0.007	-0.016	-0.016	0.062	0.058	0.152	-0.012
-0.191	0.937	0.392	-0.065	0.920	0.387	-0.151	-0.198	-0.037	-0.060	-0.005	0.034	0.118	0.045	0.199	-0.019
-0.176	0.953	0.372	-0.064	0.922	0.383	-0.219	0.016	-0.070	-0.045	0.009	0.019	0.105	0.029	0.179	-0.039
-0.160	0.960	0.207	-0.064	0.924	0.378	-0.279	0.125	0.024	-0.030	0.014	-0.141	0.092	0.021	0.012	-0.050
-0.264	0.945	0.278	-0.066	0.927	0.370	-0.373	-0.158	0.034	-0.132	-0.004	-0.063	0.197	0.036	0.082	-0.060
-0.160	0.968	0.412	-0.061	0.929	0.365	-0.298	0.401	-0.112	-0.032	0.017	0.076	0.095	0.013	0.216	-0.055
-0.245	0.856	0.357	-0.062	0.929	0.364	-0.057	-0.312	-0.120	-0.116	-0.095	0.022	0.181	0.125	0.160	-0.062
-0.172	0.925	0.278	-0.061	0.931	0.359	-0.229	-0.011	-0.049	-0.044	-0.028	-0.052	0.109	0.056	0.080	-0.056
-0.203	0.964	0.179	-0.062	0.934	0.352	-0.387	0.001	0.009	-0.074	0.008	-0.143	0.140	0.018	0.021	-0.044
-0.210	0.956	0.293	-0.064	0.936	0.347	-0.240	-0.279	-0.034	-0.080	-0.001	-0.023	0.149	0.025	0.091	-0.021
-0.110	0.898	0.357	-0.061	0.936	0.346	-0.029	0.046	-0.108	0.018	-0.059	0.040	0.050	0.083	0.153	-0.027
-0.145	0.937	0.270	-0.062	0.938	0.342	-0.190	-0.148	-0.054	-0.016	-0.022	-0.042	0.085	0.044	0.064	-0.013
-0.210	0.964	0.246	-0.063	0.940	0.337	-0.277	-0.157	-0.034	-0.080	0.003	-0.060	0.151	0.018	0.040	-0.009
-0.076	1.026	0.301	-0.061	0.941	0.331	-0.264	-0.022	-0.086	0.053	0.063	-0.000	0.017	0.044	0.093	-0.008
-0.180	0.960	0.278	-0.060	0.942	0.329	-0.090	-0.160	-0.146	-0.052	-0.003	-0.022	0.121	0.021	0.067	-0.005
-0.107	0.922	0.325	-0.059	0.944	0.323	-0.321	0.005	-0.072	0.020	-0.044	0.032	0.048	0.059	0.112	0.008
-0.099	0.941	0.325	-0.058	0.947	0.316	-0.408	0.094	-0.029	0.026	-0.027	0.039	0.040	0.039	0.111	-0.004
-0.130	0.980	0.223	-0.054	0.948	0.314	-0.084	-0.011	-0.183	-0.008	0.011	-0.062	0.071	0.001	0.007	0.004
-0.149	1.022	0.238	-0.052	0.948	0.313	-0.033	-0.225	-0.208	-0.029	0.053	-0.045	0.089	0.042	0.021	0.001
-0.103	1.022	0.317	-0.050	0.950	0.308	-0.234	-0.041	-0.118	0.015	0.052	0.038	0.043	0.042	0.097	-0.024
-0.099	1.003	0.353	-0.049	0.952	0.302	-0.360	0.179	-0.027	0.018	0.031	0.080	0.040	0.022	0.131	-0.017
-0.199	0.956	0.357	-0.045	0.955	0.295	-0.393	0.249	-0.168	-0.087	-0.018	0.091	0.140	0.024	0.133	0.003
-0.057	0.991	0.262	-0.040	0.956	0.290	-0.217	-0.110	-0.285	0.051	0.015	0.001	0.003	0.011	0.037	-0.029
-0.030	1.080	0.195	-0.036	0.957	0.288	-0.080	-0.005	-0.201	0.074	0.103	-0.064	0.030	0.100	0.032	-0.031
-0.310	1.038	0.159	-0.034	0.959	0.282	-0.299	0.182	-0.095	-0.209	0.059	-0.093	0.251	0.058	0.069	-0.015
-0.083	1.018	0.345	-0.029	0.961	0.275	-0.403	0.342	-0.177	0.013	0.038	0.099	0.025	0.039	0.114	-0.035
-0.107	0.906	0.290	-0.025	0.963	0.268	-0.346	-0.054	-0.239	-0.014	-0.076	0.051	0.048	0.073	0.057	-0.064
-0.160	1.041	0.195	-0.021	0.964	0.264	-0.219	0.033	-0.215	-0.072	0.058	-0.040	0.102	0.063	0.039	-0.048
-0.160	1.041	0.195	-0.018	0.966	0.259	-0.259	0.027	-0.158	-0.074	0.056	-0.034	0.102	0.063	0.040	-0.062
-0.172	1.030	0.223	-0.018	0.968	0.249	-0.483	-0.185	-0.055	-0.085	0.042	0.003	0.114	0.051	0.014	-0.049
-0.145	0.929	0.313	-0.014	0.970	0.242	-0.400	0.181	-0.198	-0.063	-0.060	0.101	0.087	0.050	0.076	-0.044
-0.022	0.968	0.250	-0.009	0.971	0.238	-0.179	0.188	-0.231	0.055	-0.022	0.041	0.036	0.011	0.011	-0.031
-0.122	1.003	0.163	-0.006	0.972	0.235	-0.157	-0.145	-0.214	-0.048	0.012	-0.042	0.065	0.024	0.077	-0.026
-0.080	1.049	0.136	-0.002	0.974	0.226	-0.424	0.445	-0.112	-0.010	0.056	-0.061	0.023	0.070	0.105	-0.015
-0.153	1.096	0.128	-0.001	0.977	0.215	-0.547	-0.047	-0.089	-0.084	0.100	-0.058	0.096	0.117	0.114	-0.037
-0.091	1.057	0.207	0.003	0.979	0.206	-0.472	0.205	-0.174	-0.026	0.060	0.030	0.035	0.078	0.036	-0.039
-0.126	1.038	0.223	0.007	0.980	0.200	-0.304	0.140	-0.186	-0.065	0.039	0.052	0.069	0.059	0.021	-0.043
-0.080	0.968	0.211	0.012	0.981	0.195	-0.245	0.346	-0.201	-0.023	-0.031	0.045	0.024	0.010	0.033	-0.033
-0.068	0.999	0.144	0.016	0.981	0.191	-0.223	0.204	-0.163	-0.015	-0.001	-0.018	0.012	0.021	0.100	-0.050
-0.072	0.983	0.116	0.021	0.983	0.180	-0.505	0.701	-0.145	-0.024	-0.018	-0.035	0.017	0.005	0.128	-0.047
-0.195	1.049	0.085	0.022	0.985	0.171	-0.484	-0.067	-0.077	-0.148	0.046	-0.057	0.140	0.071	0.159	-0.045
-0.110	1.041	0.136	0.026	0.986	0.166	-0.250	0.215	-0.209	-0.068	0.038	-0.000	0.056	0.063	0.109	-0.060
-0.064	1.053	0.140	0.031	0.986	0.161	-0.200	0.177	-0.245	-0.026	0.049	0.008	0.010	0.075	0.105	-0.063
-0.107	1.045	0.175	0.034	0.987	0.158	-0.147	0.128	-0.156	-0.072	0.041	0.046	0.054	0.068	0.070	-0.054
-0.033	0.972	0.207	0.037	0.987	0.155	-0.191	0.087	-0.132	-0.001	-0.033	0.081	0.019	0.006	0.038	-0.052
-0.080	0.956	0.199	0.039	0.988	0.146	-0.419	0.370	-0.076	-0.050	-0.049	0.082	0.028	0.021	0.046	-0.057
-0.076	0.960	0.124	0.041	0.990	0.138	-0.434	0.156	-0.074	-0.047	-0.046	0.015	0.024	0.017	0.122	-0.034
-0.080	0.953	0.116	0.044	0.990	0.131	-0.324	0.204	-0.157	-0.054	-0.055	0.014	0.029	0.025	0.130	-0.033
0.024	1.026	0.120	0.048	0.991	0.126	-0.226	0.147	-0.176	0.046	0.019	0.023	0.074	0.048	0.127	-0.023
-0.060	1.061	0.045	0.051	0.991	0.125	-0.073	-0.140	-0.177	-0.042	0.053	-0.050	0.012	0.083	0.203	-0.014
-0.064	1.034	0.025	0.055	0.991	0.124	-0.042	0.154	-0.220	-0.050	0.026	-0.069	0.018	0.055	0.223	-0.011
-0.026	1.061	0.073	0.056	0.991	0.121	-0.113	0.035	-0.049	-0.012	0.053	-0.019	0.019	0.083	0.176	-0.030
-0.072	1.068	0.049	0.058	0.991	0.119	-0.097	0.072	-0.128	-0.060	0.061	-0.040	0.028	0.091	0.200	-0.038
-0.080	0.976	0.061	0.060	0.992	0.112	-0.339	0.159	-0.072	-0.069	-0.032	-0.021	0.036	0.002	0.189	-0.040
-0.080	0.976	0.061	0.062	0.993	0.104	-0.378	0.400	-0.086	-0.072	-0.033	-0.013	0.036	0.002	0.189	-0.045
-0.014	0.949	0.140	0.066	0.993	0.098	-0.266	0.256	-0.188	-0.010	-0.060	0.071	0.030	0.029	0.112	-0.045
0.001	0.937	0.156	0.069	0.993	0.094	-0.216	0.212	-0.154	0.002	-0.072	0.092	0.046	0.040	0.096	-0.038
-0.022	0.937	0.128	0.072	0.993	0.097	0.137	-0.093	-0.178	-0.024	-0.071	0.061	0.024	0.040	0.125	-0.029
-0.007	0.925	0.104	0.075	0.992	0.101	0.182	-0.030	-0.178	-0.012	-0.082	0.034	0.041	0.052	0.150	-0.021
-0.003	0.945	0.100	0.077	0.992	0.104	0.171	0.064	-0.082	-0.010	-0.062	0.027	0.047	0.034	0.156	-0.026
0.020	0.991	0.077	0.080	0.991	0.109	0.285	0.268	-0.159	0.009	-0.015	-0.001	0.073	0.012	0.181	-0.023
-0.053	0.983	0.077	0.080	0.991	0.111	0.132	0.021	-0.014	-0.064	-0.022	-0.004	0.002	0.004	0.183	-0.033
0.001	0.983	0.124	0.081	0.990	0.115	0.235	0.413	-0.007	-0.011	-0.022	0.040	0.057	0.004	0.137	-0.037
-0.080	1.003	0.065	0.081	0.990	0.118	0.149	0.292	0.046	-0.091	-0.002	-0.021	0.022	0.023	0.197	-0.055
-0.022	0.976	0.108	0.079	0.989	0.123	0.267	0.286	0.073	-0.033	-0.028	0.018	0.037	0.003	0.155	-0.050
-0.083	0.956	0.081	0.079	0.988	0.130	0.390	0.219	0.023	-0.094	-0.047	-0.017	0.023	0.022	0.183	-0.049
-0.010	1.010	0.140	0.079	0.987	0.138	0.445	0.114	0.023	-0.021	0.009	0.034	0.051	0.032	0.124	-0.040
-0.010	1.049	0.124	0.078	0.985	0.151	0.627	-0.044	0.015	-0.021	0.049	0.006	0.051	0.072	0.139	-0.050
-0.014	0.983	0.148	0.079	0.983	0.164	0.704	0.255	-0.010	-0.026	-0.014	0.017	0.048	0.007	0.115	-0.034
-0.083	0.980	0.152	0.076	0.981	0.180	0.779	-0.143	0.106	-0.092	-0.016	0.006	0.021	0.003	0.111	-0.038
0.040	0.968	0.254	0.074	0.978	0.195	0.782	0.105	0.096	0.032	-0.025	0.093	0.102	0.009	0.007	-0.050
-0.014	0.983	0.278	0.072	0.976	0.205	0.531	0.276	0.160	-0.019	-0.007	0.107	0.048	0.007	0.017	-0.061
-0.057	0.976	0.246	0.070	0.974	0.215	0.507	0.351	0.127	-0.060	-0.013	0.066	0.005	0.000	0.014	-0.049
-0.068	0.925	0.242	0.070	0.972	0.223	0.442	0.390	0.091	-0.071	-0.062	0.054	0.008	0.050	0.018	-0.060
-0.018	0.960	0.226	0.069	0.971	0.231	0.449	0.256	0.116	-0.020	-0.025	0.030	0.041	0.014	0.035	-0.066
-0.060	0.999	0.211	0.067	0.968	0.242	0.568	0.044	0.092	-0.060	0.016	0.004	0.002	0.025	0.051	-0.063
-0.076	1.022	0.266	0.064	0.965	0.254	0.643	-0.005	0.103	-0.073	0.043	0.047	0.020	0.048	0.005	-0.059
-0.076	1.010	0.230	0.060	0.962	0.265	0.583	0.052	0.186	-0.070	0.034	0.001	0.020	0.037	0.030	-0.066
-0.064	1.014	0.266	0.059	0.959	0.277	0.639	0.184	0.094	-0.057	0.041	0.024	0.010	0.040	0.006	-0.062
-0.080	1.010	0.254	0.056	0.955	0.290	0.684	-0.034	0.152	-0.069	0.041	-0.000	0.025	0.036	0.005	-0.055
-0.045	1.018	0.290	0.055	0.952	0.300	0.537	0.302	0.123	-0.034	0.052	0.026	0.009	0.043	0.031	-0.050
-0.072	1.007	0.238	0.053	0.950	0.306	0.356	0.341	0.165	-0.060	0.042	-0.032	0.020	0.031	0.021	-0.048
-0.072	1.007	0.238	0.052	0.949	0.312	0.304	0.247	0.149	-0.058	0.044	-0.037	0.020	0.031	0.020	-0.040
-0.072	0.983	0.278	0.051	0.948	0.315	0.222	0.442	0.148	-0.058	0.022	-0.001	0.021	0.008	0.019	-0.047
-0.057	0.960	0.226	0.052	0.946	0.319	0.226	0.533	0.147	-0.043	0.000	-0.055	0.007	0.015	0.032	-0.039
-0.103	0.937	0.266	0.051	0.944	0.325	0.339	0.374	0.159	-0.088	-0.021	-0.022	0.055	0.038	0.007	-0.036
-0.064	0.918	0.187	0.048	0.941	0.334	0.567	0.574	0.306	-0.047	-0.037	-0.110	0.018	0.057	0.072	-0.057
-0.107	0.937	0.152	0.047	0.936	0.350	0.892	0.549	0.243	-0.088	-0.012	-0.161	0.061	0.037	0.108	-0.092
-0.230	0.898	0.230	0.043	0.931	0.363	0.728	0.253	0.240	-0.208	-0.046	-0.095	0.184	0.076	0.029	-0.117
-0.233	0.922	0.341	0.041	0.927	0.373	0.560	0.082	0.119	-0.209	-0.018	0.005	0.189	0.053	0.083	-0.124
-0.214	0.925	0.420	0.037	0.924	0.382	0.418	-0.263	0.055	-0.186	-0.011	0.076	0.169	0.049	0.162	-0.094
-0.091	0.945	0.309	0.035	0.921	0.389	0.392	-0.063	0.102	-0.060	0.011	-0.041	0.046	0.030	0.052	-0.043
0.067	0.980	0.258	0.035	0.918	0.395	0.391	0.195	0.077	0.097	0.049	-0.099	0.112	0.005	0.001	0.019
-0.003	1.034	0.156	0.034	0.918	0.396	0.078	0.012	0.057	0.029	0.104	-0.202	0.042	0.059	0.102	0.085
0.005	1.026	0.108	0.034	0.919	0.394	-0.079	-0.138	-0.092	0.037	0.095	-0.246	0.049	0.052	0.149	0.146
0.024	0.995	0.116	0.030	0.920	0.391	-0.106	-0.654	-0.068	0.060	0.062	-0.236	0.067	0.021	0.140	0.185
0.186	1.026	0.179	0.030	0.920	0.390	-0.071	-0.446	-0.130	0.222	0.091	-0.171	0.227	0.051	0.077	0.235
0.232	1.057	0.144	0.028	0.921	0.389	-0.041	-0.646	-0.133	0.269	0.121	-0.206	0.271	0.082	0.112	0.301
0.255	0.999	0.108	0.027	0.922	0.385	-0.147	-0.475	-0.113	0.292	0.062	-0.239	0.293	0.024	0.147	0.366
0.367	0.964	0.120	0.026	0.924	0.381	-0.207	-0.303	-0.048	0.404	0.025	-0.223	0.402	0.011	0.134	0.380
0.390	0.875	0.148	0.026	0.926	0.377	-0.197	-0.270	-0.030	0.428	-0.066	-0.191	0.422	0.100	0.106	0.397
0.236	0.825	0.112	0.024	0.927	0.375	-0.101	-0.438	-0.010	0.277	-0.117	-0.224	0.265	0.150	0.140	0.390
0.355	0.941	0.223	0.023	0.927	0.374	-0.031	-0.201	-0.004	0.397	-0.001	-0.112	0.381	0.034	0.028	0.351
0.267	0.960	0.242	0.024	0.927	0.375	0.076	-0.144	-0.055	0.308	0.019	-0.094	0.290	0.014	0.009	0.311
0.163	0.914	0.163	0.022	0.924	0.382	0.385	-0.562	-0.097	0.207	-0.025	-0.179	0.183	0.060	0.087	0.281
0.174	0.945	0.183	0.022	0.920	0.392	0.589	-0.181	-0.050	0.219	0.011	-0.170	0.192	0.029	0.066	0.223
0.074	1.030	0.167	0.019	0.917	0.399	0.425	-0.270	0.025	0.121	0.099	-0.193	0.090	0.056	0.081	0.184
0.078	1.053	0.364	0.018	0.915	0.402	0.183	-0.219	-0.022	0.127	0.124	0.001	0.092	0.079	0.116	0.150
0.078	1.053	0.364	0.019	0.915	0.402	0.018	-0.089	-0.083	0.127	0.124	0.000	0.090	0.079	0.116	0.111
0.067	0.910	0.443	0.019	0.912	0.409	0.346	-0.392	-0.186	0.115	-0.017	0.073	0.077	0.065	0.194	0.080
0.020	0.987	0.372	0.020	0.909	0.416	0.368	-0.291	-0.177	0.069	0.063	-0.005	0.030	0.011	0.123	0.060
-0.037	1.018	0.341	0.020	0.909	0.417	0.073	-0.048	-0.039	0.011	0.094	-0.038	0.029	0.042	0.091	0.033
-0.064	1.049	0.290	0.020	0.910	0.414	-0.148	0.107	0.036	-0.016	0.124	-0.086	0.058	0.072	0.039	0.006
-0.060	0.960	0.400	0.022	0.909	0.415	0.112	-0.077	-0.109	-0.013	0.035	0.022	0.054	0.016	0.149	-0.020
-0.091	0.925	0.408	0.023	0.907	0.420	0.223	-0.083	-0.155	-0.045	0.002	0.027	0.086	0.051	0.156	-0.048
-0.118	0.968	0.380	0.023	0.908	0.418	-0.070	0.006	0.013	-0.071	0.044	0.001	0.114	0.009	0.128	-0.053
-0.214	0.976	0.266	0.022	0.910	0.413	-0.248	-0.051	-0.004	-0.166	0.050	-0.108	0.210	0.002	0.013	-0.070
-0.060	0.995	0.368	0.024	0.911	0.412	-0.044	-0.102	-0.206	-0.015	0.069	-0.004	0.056	0.018	0.115	-0.062
-0.141	0.945	0.427	0.022	0.910	0.415	0.118	-0.656	-0.192	-0.093	0.020	0.053	0.137	0.032	0.173	-0.056
-0.045	0.964	0.420	0.023	0.910	0.413	-0.093	-0.181	-0.176	0.002	0.038	0.047	0.040	0.013	0.166	-0.048
-0.076	0.964	0.376	0.025	0.913	0.407	-0.319	-0.030	-0.141	-0.031	0.035	0.011	0.071	0.013	0.122	-0.051
-0.126	0.999	0.357	0.029	0.915	0.403	-0.214	0.077	-0.207	-0.085	0.068	-0.005	0.121	0.022	0.103	-0.041
-0.060	1.084	0.380	0.031	0.917	0.398	-0.255	-0.138	-0.174	-0.021	0.151	0.024	0.056	0.107	0.126	-0.034
-0.095	0.976	0.357	0.033	0.917	0.399	0.033	-0.239	-0.219	-0.057	0.043	0.001	0.090	0.001	0.102	-0.033
0.028	0.933	0.471	0.035	0.917	0.397	-0.123	-0.001	-0.133	0.064	-0.000	0.118	0.033	0.043	0.215	-0.029
-0.018	0.933	0.459	0.038	0.921	0.388	-0.452	0.229	-0.074	0.015	-0.004	0.115	0.014	0.043	0.204	-0.034
-0.083	0.925	0.368	0.038	0.924	0.381	-0.396	-0.054	-0.050	-0.051	-0.015	0.033	0.079	0.051	0.113	-0.029
-0.095	0.987	0.317	0.040	0.925	0.378	-0.129	-0.086	-0.166	-0.064	0.046	-0.015	0.091	0.011	0.061	-0.052
-0.026	1.030	0.420	0.042	0.926	0.376	-0.162	-0.119	-0.160	0.003	0.087	0.091	0.022	0.054	0.163	-0.050
-0.118	0.972	0.349	0.044	0.928	0.370	-0.316	0.068	-0.098	-0.091	0.027	0.027	0.115	0.004	0.093	-0.056
-0.014	0.960	0.392	0.046	0.931	0.361	-0.449	0.027	-0.133	0.010	0.012	0.079	0.011	0.016	0.137	-0.052
-0.060	0.941	0.455	0.050	0.933	0.356	-0.320	-0.038	-0.208	-0.040	-0.009	0.149	0.056	0.036	0.200	-0.051
-0.041	0.925	0.345	0.052	0.934	0.354	-0.105	-0.210	-0.224	-0.023	-0.025	0.041	0.038	0.051	0.090	-0.037
-0.057	0.968	0.246	0.057	0.935	0.350	-0.148	0.293	-0.177	-0.043	0.017	-0.054	0.052	0.008	0.009	-0.047
-0.030	1.057	0.321	0.059	0.937	0.345	-0.293	0.027	-0.118	-0.018	0.103	0.028	0.026	0.081	0.067	-0.066
-0.041	0.968	0.392	0.063	0.939	0.337	-0.395	0.190	-0.165	-0.034	0.012	0.107	0.037	0.008	0.138	-0.058
-0.164	0.941	0.376	0.065	0.942	0.329	-0.428	0.009	-0.132	-0.158	-0.018	0.100	0.161	0.035	0.124	-0.068
0.036	0.941	0.364	0.069	0.942	0.327	-0.107	0.027	-0.202	0.037	-0.019	0.090	0.040	0.035	0.112	-0.062
-0.068	0.964	0.293	0.071	0.942	0.327	-0.037	-0.177	-0.180	-0.068	0.004	0.020	0.064	0.012	0.042	-0.063
0.001	1.034	0.262	0.075	0.944	0.321	-0.279	0.267	-0.119	-0.003	0.072	-0.005	0.005	0.057	0.011	-0.034
-0.110	1.026	0.156	0.075	0.947	0.314	-0.352	-0.053	-0.050	-0.115	0.062	-0.104	0.107	0.049	0.095	-0.049
0.005	1.026	0.349	0.077	0.949	0.307	-0.386	0.069	-0.124	-0.002	0.059	0.096	0.008	0.050	0.099	-0.038
-0.037	0.929	0.321	0.080	0.950	0.301	-0.288	-0.100	-0.170	-0.047	-0.039	0.074	0.034	0.046	0.072	-0.048
0.040	0.964	0.364	0.084	0.950	0.301	-0.022	0.001	-0.254	0.025	-0.004	0.118	0.042	0.011	0.116	-0.040
0.009	0.980	0.368	0.087	0.950	0.299	-0.122	-0.019	-0.176	-0.008	0.011	0.124	0.012	0.004	0.122	-0.038
0.013	0.972	0.309	0.090	0.952	0.293	-0.293	0.157	-0.102	-0.007	0.001	0.071	0.016	0.005	0.064	-0.030
0.009	0.999	0.266	0.092	0.954	0.287	-0.312	0.125	-0.090	-0.013	0.026	0.034	0.012	0.022	0.022	-0.044
-0.014	1.061	0.203	0.096	0.956	0.277	-0.471	0.276	-0.133	-0.040	0.085	-0.019	0.011	0.084	0.040	-0.044
-0.068	1.049	0.207	0.098	0.959	0.266	-0.542	-0.014	-0.139	-0.096	0.071	-0.005	0.065	0.073	0.035	-0.044
-0.010	1.057	0.242	0.101	0.959	0.266	-0.052	-0.198	-0.226	-0.042	0.079	0.032	0.007	0.081	0.002	-0.061
0.043	0.995	0.309	0.107	0.958	0.265	-0.028	0.248	-0.246	0.006	0.017	0.100	0.048	0.019	0.071	-0.071
-0.041	0.956	0.317	0.108	0.960	0.259	-0.298	-0.000	-0.072	-0.080	-0.023	0.113	0.037	0.020	0.080	-0.063
-0.010	0.929	0.293	0.110	0.962	0.251	-0.402	0.228	-0.098	-0.052	-0.052	0.098	0.007	0.046	0.057	-0.071
0.020	0.960	0.258	0.115	0.963	0.243	-0.388	0.308	-0.193	-0.027	-0.022	0.070	0.024	0.015	0.022	-0.076
-0.030	0.999	0.219	0.118	0.965	0.236	-0.358	-0.059	-0.169	-0.080	0.016	0.037	0.026	0.024	0.016	-0.065
0.013	0.983	0.226	0.123	0.964	0.234	-0.085	0.234	-0.217	-0.043	0.000	0.047	0.017	0.008	0.006	-0.057
-0.003	0.976	0.175	0.126	0.964	0.234	-0.009	0.022	-0.193	-0.062	-0.007	-0.004	0.002	0.000	0.054	-0.058
0.013	1.030	0.159	0.128	0.963	0.237	0.161	-0.227	-0.150	-0.049	0.048	-0.023	0.018	0.054	0.068	-0.051
0.001	1.084	0.167	0.130	0.962	0.239	0.101	0.064	-0.158	-0.064	0.103	-0.017	0.006	0.108	0.058	-0.058
0.036	1.065	0.246	0.132	0.963	0.234	-0.222	0.040	-0.068	-0.031	0.083	0.066	0.041	0.088	0.023	-0.055
0.001	0.964	0.266	0.134	0.964	0.230	-0.174	0.351	-0.068	-0.068	-0.018	0.090	0.007	0.012	0.044	-0.057
0.047	0.918	0.234	0.135	0.964	0.228	-0.143	-0.075	-0.092	-0.024	-0.065	0.061	0.053	0.057	0.014	-0.048
0.047	0.918	0.234	0.137	0.965	0.225	-0.124	0.162	-0.078	-0.025	-0.065	0.064	0.053	0.057	0.016	-0.047
0.074	0.941	0.203	0.140	0.964	0.228	0.160	0.031	-0.152	-0.001	-0.041	0.029	0.080	0.033	0.013	-0.041
0.032	0.925	0.187	0.142	0.962	0.233	0.270	0.059	-0.115	-0.045	-0.055	0.008	0.038	0.049	0.026	-0.035
0.017	0.933	0.203	0.143	0.961	0.236	0.202	0.015	-0.064	-0.061	-0.046	0.019	0.022	0.041	0.007	-0.025
0.055	1.007	0.163	0.143	0.960	0.240	0.176	-0.059	0.014	-0.022	0.029	-0.024	0.061	0.033	0.044	-0.029
0.090	0.995	0.203	0.144	0.959	0.242	0.163	0.156	-0.047	0.012	0.018	0.012	0.096	0.022	0.003	-0.032
0.043	1.007	0.199	0.145	0.959	0.245	0.171	0.263	-0.023	-0.034	0.031	0.006	0.050	0.034	0.004	-0.037
0.028	1.014	0.238	0.146	0.958	0.247	0.165	0.238	-0.003	-0.050	0.039	0.042	0.034	0.043	0.038	-0.040
-0.018	0.937	0.207	0.145	0.957	0.253	0.299	-0.077	0.031	-0.094	-0.037	0.004	0.013	0.034	0.009	-0.048
0.074	0.925	0.293	0.145	0.953	0.265	0.599	-0.040	-0.038	-0.001	-0.045	0.079	0.080	0.045	0.099	-0.051
0.074	0.933	0.317	0.145	0.950	0.277	0.638	-0.096	-0.038	-0.000	-0.034	0.090	0.079	0.037	0.126	-0.049
0.063	0.929	0.364	0.143	0.946	0.290	0.637	-0.057	0.063	-0.010	-0.035	0.124	0.067	0.041	0.177	-0.046
0.063	0.879	0.384	0.142	0.942	0.303	0.707	-0.064	0.036	-0.008	-0.081	0.130	0.068	0.091	0.200	-0.046
0.017	0.895	0.337	0.138	0.939	0.314	0.532	-0.044	0.163	-0.049	-0.063	0.073	0.021	0.075	0.155	-0.053
0.055	0.918	0.345	0.135	0.937	0.321	0.394	0.045	0.196	-0.007	-0.038	0.073	0.059	0.051	0.166	-0.053
0.001	0.972	0.305	0.133	0.935	0.328	0.415	0.121	0.107	-0.059	0.019	0.026	0.005	0.004	0.130	-0.050
0.017	0.995	0.317	0.133	0.932	0.336	0.477	0.269	0.086	-0.044	0.045	0.030	0.020	0.028	0.145	-0.043
0.009	0.999	0.274	0.129	0.928	0.351	0.749	-0.146	0.161	-0.047	0.053	-0.027	0.013	0.033	0.105	-0.047
0.020	0.991	0.333	0.126	0.923	0.365	0.770	0.051	0.137	-0.033	0.050	0.018	0.024	0.026	0.167	-0.048
0.028	0.964	0.424	0.119	0.919	0.376	0.603	-0.201	0.292	-0.018	0.027	0.097	0.031	0.001	0.261	-0.052
-0.003	0.922	0.420	0.116	0.916	0.385	0.525	0.262	0.280	-0.045	-0.012	0.084	0.000	0.042	0.260	-0.061
-0.007	0.937	0.431	0.112	0.913	0.393	0.447	0.270	0.263	-0.046	0.006	0.088	0.004	0.026	0.275	-0.052
-0.030	0.914	0.392	0.110	0.911	0.398	0.322	0.286	0.220	-0.067	-0.016	0.044	0.027	0.049	0.239	-0.061
0.067	0.968	0.424	0.108	0.909	0.403	0.279	0.193	0.207	0.032	0.040	0.071	0.069	0.005	0.273	-0.056
-0.053	0.883	0.396	0.108	0.907	0.407	0.271	0.518	0.218	-0.087	-0.043	0.039	0.051	0.080	0.249	-0.049
-0.022	0.864	0.345	0.106	0.904	0.415	0.490	0.283	0.230	-0.054	-0.059	-0.020	0.020	0.099	0.200	-0.037
-0.022	0.864	0.345	0.104	0.898	0.426	0.722	0.577	0.314	-0.053	-0.054	-0.032	0.021	0.099	0.204	-0.057
-0.095	0.972	0.096	0.100	0.892	0.441	0.894	0.397	0.423	-0.121	0.061	-0.294	0.095	0.009	0.041	-0.090
-0.145	1.003	0.226	0.095	0.886	0.453	0.761	0.339	0.376	-0.167	0.097	-0.176	0.145	0.040	0.093	-0.123
-0.291	0.945	0.357	0.087	0.882	0.464	0.588	-0.330	0.232	-0.305	0.044	-0.057	0.292	0.018	0.227	-0.120
-0.199	0.891	0.471	0.079	0.879	0.469	0.282	-0.462	0.139	-0.205	-0.008	0.052	0.199	0.072	0.344	-0.106
-0.049	0.875	0.353	0.076	0.877	0.474	0.251	-0.180	0.061	-0.052	-0.022	-0.071	0.049	0.087	0.228	-0.063
-0.003	0.902	0.258	0.073	0.875	0.479	0.306	-0.057	0.136	-0.003	0.008	-0.170	0.003	0.059	0.135	0.021
0.047	0.953	0.203	0.069	0.874	0.481	0.143	-0.215	0.118	0.052	0.059	-0.227	0.048	0.009	0.082	0.100
0.090	0.999	0.223	0.066	0.875	0.480	-0.061	-0.480	-0.093	0.097	0.104	-0.206	0.091	0.038	0.103	0.169
0.136	0.956	0.262	0.063	0.876	0.478	-0.120	-0.693	-0.211	0.146	0.060	-0.165	0.139	0.003	0.144	0.231
0.259	0.945	0.207	0.062	0.878	0.474	-0.226	-0.602	-0.225	0.270	0.046	-0.216	0.263	0.014	0.091	0.308
0.301	0.949	0.207	0.058	0.881	0.470	-0.213	-0.864	-0.157	0.317	0.048	-0.213	0.307	0.011	0.093	0.373
0.451	0.945	0.191	0.056	0.883	0.466	-0.255	-0.629	-0.156	0.469	0.042	-0.224	0.460	0.015	0.079	0.437
0.424	0.902	0.183	0.053	0.886	0.461	-0.281	-0.511	-0.072	0.444	-0.004	-0.227	0.434	0.058	0.073	0.467
0.432	0.879	0.128	0.051	0.888	0.457	-0.207	-0.435	-0.061	0.454	-0.029	-0.278	0.444	0.081	0.021	0.482
0.401	0.844	0.167	0.052	0.890	0.453	-0.194	-0.245	-0.072	0.423	-0.066	-0.235	0.415	0.115	0.062	0.453
0.355	0.883	0.124	0.051	0.890	0.452	-0.011	-0.285	-0.049	0.378	-0.028	-0.277	0.370	0.077	0.021	0.415
0.286	0.906	0.191	0.047	0.890	0.454	0.138	-0.412	0.058	0.313	-0.004	-0.212	0.302	0.054	0.090	0.365
0.228	0.976	0.234	0.042	0.889	0.456	0.125	-0.221	0.181	0.260	0.067	-0.171	0.245	0.016	0.135	0.317
0.201	0.906	0.286	0.034	0.887	0.460	0.203	-0.667	0.153	0.241	-0.001	-0.123	0.219	0.053	0.190	0.268
0.124	0.995	0.203	0.030	0.885	0.464	0.275	-0.319	0.084	0.168	0.090	-0.210	0.143	0.036	0.110	0.230
0.143	1.119	0.349	0.025	0.883	0.468	0.239	-0.465	0.053	0.192	0.215	-0.068	0.163	0.159	0.259	0.195
0.120	1.072	0.396	0.020	0.884	0.467	-0.034	-0.340	0.094	0.174	0.168	-0.020	0.141	0.113	0.309	0.177
0.093	1.018	0.463	0.019	0.886	0.464	-0.194	-0.212	-0.038	0.148	0.113	0.051	0.114	0.059	0.378	0.147
0.151	1.041	0.463	0.014	0.887	0.461	-0.163	-0.565	0.017	0.211	0.134	0.054	0.172	0.082	0.380	0.126
-0.003	1.022	0.325	0.014	0.894	0.449	-0.659	0.095	0.020	0.056	0.109	-0.072	0.018	0.063	0.244	0.096
0.074	1.010	0.459	0.016	0.901	0.434	-0.817	0.197	-0.002	0.131	0.090	0.077	0.095	0.051	0.381	0.074
-0.041	0.983	0.376	0.016	0.906	0.423	-0.614	0.014	0.004	0.016	0.058	0.006	0.021	0.024	0.300	0.022
-0.041	0.983	0.376	0.016	0.913	0.409	-0.747	0.005	0.015	0.016	0.052	0.020	0.021	0.024	0.302	-0.023
-0.099	0.968	0.467	0.017	0.918	0.396	-0.698	0.116	-0.025	-0.042	0.031	0.123	0.079	0.009	0.394	-0.061
-0.237	0.964	0.297	0.013	0.924	0.382	-0.737	-0.287	0.069	-0.177	0.021	-0.033	0.218	0.005	0.227	-0.086
-0.168	1.007	0.305	0.010	0.930	0.367	-0.831	-0.224	0.026	-0.105	0.058	-0.009	0.148	0.047	0.237	-0.085
-0.176	0.964	0.333	0.008	0.936	0.353	-0.752	-0.300	-0.068	-0.111	0.010	0.032	0.156	0.004	0.267	-0.079
-0.037	0.999	0.325	0.007	0.942	0.335	-0.949	-0.176	-0.015	0.028	0.038	0.042	0.017	0.039	0.262	-0.056
-0.103	0.987	0.313	0.005	0.949	0.316	-1.019	-0.330	-0.002	-0.035	0.020	0.049	0.082	0.028	0.252	-0.073
-0.064	1.018	0.372	0.008	0.953	0.303	-0.664	0.086	-0.121	0.001	0.047	0.120	0.043	0.059	0.313	-0.050
-0.241	0.956	0.286	0.003	0.958	0.287	-0.849	-0.481	0.030	-0.172	-0.019	0.050	0.219	0.003	0.229	-0.069
-0.037	1.026	0.297	0.006	0.963	0.269	-0.910	0.076	-0.095	0.029	0.045	0.079	0.014	0.066	0.244	-0.083
-0.107	1.030	0.333	0.007	0.967	0.256	-0.727	-0.284	-0.145	-0.041	0.046	0.128	0.083	0.069	0.282	-0.075
-0.141	0.980	0.341	0.005	0.971	0.240	-0.836	-0.184	-0.010	-0.074	-0.009	0.152	0.117	0.018	0.292	-0.059
-0.045	0.933	0.223	0.007	0.975	0.220	-1.006	0.246	-0.059	0.020	-0.060	0.053	0.020	0.028	0.175	-0.075
-0.180	0.995	0.128	0.008	0.979	0.202	-0.934	-0.207	-0.116	-0.115	-0.002	-0.024	0.154	0.034	0.082	-0.078
-0.133	1.018	0.171	0.011	0.982	0.186	-0.786	-0.146	-0.177	-0.072	0.019	0.035	0.107	0.057	0.127	-0.053
-0.130	1.026	0.219	0.013	0.985	0.170	-0.857	-0.285	-0.168	-0.069	0.023	0.098	0.103	0.064	0.177	-0.079
-0.033	0.941	0.152	0.017	0.988	0.151	-0.917	0.211	-0.188	0.023	-0.064	0.049	0.007	0.022	0.112	-0.061
-0.183	0.956	0.112	0.020	0.991	0.131	-1.008	0.059	-0.172	-0.129	-0.052	0.029	0.157	0.007	0.074	-0.057
-0.068	1.010	0.049	0.023	0.993	0.113	-0.921	-0.097	-0.166	-0.016	-0.000	-0.016	0.042	0.047	0.013	-0.043
-0.122	1.084	0.022	0.025	0.995	0.099	-0.718	-0.128	-0.167	-0.071	0.072	-0.029	0.097	0.121	0.012	-0.062
-0.068	1.103	0.053	0.027	0.996	0.080	-0.901	0.097	-0.103	-0.019	0.089	0.021	0.044	0.140	0.022	-0.040
-0.126	0.980	0.077	0.030	0.998	0.062	-0.936	0.210	-0.172	-0.079	-0.035	0.063	0.103	0.016	0.048	-0.064
-0.045	1.007	0.045	0.033	0.998	0.044	-0.877	0.052	-0.144	-0.001	-0.009	0.049	0.023	0.043	0.018	-0.063
-0.187	1.034	-0.038	0.035	0.999	0.028	-0.785	-0.125	-0.141	-0.145	0.018	-0.018	0.167	0.070	0.063	-0.062
-0.083	1.088	0.006	0.036	0.999	0.011	-0.893	-0.089	-0.057	-0.042	0.072	0.043	0.065	0.125	0.018	-0.049
-0.037	0.949	0.006	0.039	0.999	-0.010	-1.009	0.277	-0.151	0.001	-0.067	0.063	0.019	0.015	0.016	-0.048
-0.037	0.949	0.006	0.042	0.999	-0.026	-0.839	0.071	-0.194	-0.002	-0.067	0.080	0.021	0.015	0.014	-0.043
-0.033	1.014	-0.053	0.045	0.998	-0.039	-0.624	-0.280	-0.144	-0.002	-0.000	0.034	0.017	0.050	0.072	-0.044
-0.149	1.072	-0.132	0.047	0.997	-0.055	-0.820	-0.210	-0.119	-0.119	0.058	-0.028	0.133	0.108	0.149	-0.047
-0.072	1.076	-0.077	0.048	0.996	-0.076	-1.034	0.020	-0.060	-0.043	0.064	0.048	0.056	0.112	0.092	-0.057
-0.049	0.980	-0.101	0.051	0.994	-0.095	-0.942	0.312	-0.223	-0.024	-0.031	0.043	0.033	0.015	0.115	-0.055
-0.083	0.941	-0.093	0.057	0.993	-0.107	-0.629	-0.247	-0.254	-0.064	-0.068	0.064	0.068	0.024	0.107	-0.041
-0.010	0.949	-0.144	0.060	0.991	-0.122	-0.727	0.093	-0.210	0.006	-0.059	0.027	0.005	0.016	0.158	-0.060
-0.057	1.034	-0.223	0.061	0.988	-0.143	-1.029	0.424	-0.101	-0.041	0.029	-0.031	0.041	0.069	0.237	-0.048
-0.195	1.022	-0.254	0.060	0.985	-0.163	-0.997	-0.036	0.010	-0.179	0.020	-0.043	0.179	0.057	0.268	-0.053
0.047	1.068	-0.132	0.064	0.982	-0.177	-0.738	0.226	-0.228	0.060	0.069	0.094	0.063	0.103	0.146	-0.066
-0.103	0.991	-0.187	0.069	0.979	-0.189	-0.611	0.098	-0.311	-0.096	-0.005	0.051	0.086	0.026	0.201	-0.097
-0.030	0.941	-0.116	0.071	0.977	-0.201	-0.603	0.232	-0.184	-0.025	-0.053	0.134	0.012	0.025	0.130	-0.079
-0.172	0.925	-0.168	0.071	0.974	-0.215	-0.698	-0.073	-0.013	-0.167	-0.066	0.096	0.153	0.040	0.181	-0.089
-0.057	0.960	-0.254	0.072	0.970	-0.232	-0.882	0.174	-0.103	-0.053	-0.027	0.027	0.037	0.005	0.267	-0.090
-0.064	1.003	-0.384	0.074	0.966	-0.249	-0.861	0.068	-0.126	-0.062	0.020	-0.086	0.044	0.038	0.399	-0.073
-0.137	0.987	-0.365	0.077	0.962	-0.261	-0.599	0.108	-0.241	-0.139	0.008	-0.054	0.116	0.023	0.379	-0.052
0.036	1.010	-0.282	0.081	0.959	-0.272	-0.578	0.073	-0.226	0.030	0.034	0.040	0.058	0.047	0.297	-0.061
-0.068	0.953	-0.309	0.084	0.954	-0.286	-0.722	-0.057	-0.146	-0.076	-0.019	0.027	0.045	0.011	0.324	-0.063
-0.068	0.902	-0.258	0.085	0.950	-0.300	-0.691	0.120	-0.135	-0.077	-0.065	0.091	0.044	0.062	0.273	-0.054
0.013	0.871	-0.239	0.085	0.946	-0.314	-0.733	0.258	-0.101	0.003	-0.092	0.125	0.037	0.093	0.254	-0.075
-0.030	0.891	-0.294	0.087	0.941	-0.326	-0.630	0.043	-0.121	-0.041	-0.068	0.082	0.004	0.074	0.310	-0.066
-0.103	0.883	-0.440	0.091	0.939	-0.331	-0.277	-0.191	-0.200	-0.118	-0.073	-0.059	0.076	0.081	0.456	-0.063
-0.030	0.987	-0.412	0.096	0.937	-0.336	-0.239	-0.067	-0.261	-0.050	0.033	-0.027	0.002	0.023	0.429	-0.069
-0.083	0.987	-0.428	0.096	0.934	-0.344	-0.414	0.308	-0.119	-0.103	0.036	-0.034	0.055	0.022	0.445	-0.067
-0.033	0.929	-0.341	0.098	0.931	-0.351	-0.406	-0.301	-0.038	-0.056	-0.019	0.060	0.004	0.036	0.359	-0.068
-0.018	0.879	-0.357	0.098	0.928	-0.359	-0.429	0.169	-0.089	-0.041	-0.066	0.053	0.013	0.086	0.375	-0.062
-0.060	0.840	-0.369	0.098	0.924	-0.369	-0.474	0.181	-0.060	-0.082	-0.101	0.050	0.029	0.125	0.388	-0.047
0.047	0.844	-0.329	0.097	0.922	-0.374	-0.265	0.353	-0.132	0.026	-0.095	0.095	0.080	0.120	0.349	-0.044
0.047	0.844	-0.329	0.099	0.921	-0.377	-0.166	0.002	-0.078	0.024	-0.094	0.098	0.080	0.120	0.350	-0.034
-0.030	0.895	-0.412	0.099	0.920	-0.379	-0.089	0.145	-0.096	-0.053	-0.042	0.017	0.004	0.070	0.432	-0.014
0.036	0.941	-0.380	0.099	0.919	-0.382	-0.103	0.401	-0.164	0.013	0.005	0.052	0.070	0.024	0.400	-0.030
0.028	0.937	-0.443	0.096	0.916	-0.389	-0.350	0.537	-0.094	0.008	0.004	-0.004	0.064	0.029	0.463	-0.046
-0.076	0.883	-0.447	0.094	0.913	-0.397	-0.374	0.117	0.012	-0.094	-0.047	-0.000	0.039	0.084	0.466	-0.042
-0.045	0.864	-0.353	0.096	0.913	-0.398	-0.049	-0.016	-0.118	-0.065	-0.066	0.095	0.008	0.104	0.371	-0.052
0.028	0.848	-0.325	0.097	0.913	-0.397	0.072	0.202	-0.157	0.007	-0.082	0.122	0.067	0.120	0.343	-0.074
0.001	0.825	-0.333	0.098	0.914	-0.394	0.156	0.125	-0.128	-0.021	-0.106	0.111	0.040	0.143	0.351	-0.070
-0.049	0.810	-0.341	0.097	0.915	-0.392	0.155	0.260	-0.050	-0.070	-0.123	0.101	0.009	0.158	0.360	-0.050
-0.053	0.883	-0.443	0.096	0.915	-0.393	-0.055	0.002	0.038	-0.073	-0.049	-0.000	0.012	0.084	0.462	-0.066
0.032	0.895	-0.424	0.094	0.914	-0.394	-0.033	0.364	-0.065	0.014	-0.037	0.021	0.073	0.073	0.442	-0.067
-0.099	0.871	-0.424	0.092	0.916	-0.391	0.210	0.264	-0.054	-0.115	-0.061	0.018	0.058	0.096	0.442	-0.057
-0.014	0.879	-0.333	0.091	0.919	-0.385	0.344	0.058	0.005	-0.030	-0.056	0.102	0.028	0.089	0.350	-0.052
-0.010	0.844	-0.345	0.089	0.920	-0.381	0.218	0.164	0.063	-0.023	-0.093	0.086	0.032	0.124	0.361	-0.062
-0.003	0.868	-0.337	0.085	0.923	-0.376	0.286	0.425	0.007	-0.012	-0.072	0.090	0.040	0.102	0.352	-0.053
-0.030	0.883	-0.388	0.082	0.923	-0.375	0.094	0.386	-0.012	-0.036	-0.057	0.038	0.014	0.086	0.402	-0.042
-0.064	0.902	-0.408	0.079	0.924	-0.373	0.134	0.117	0.077	-0.068	-0.039	0.016	0.020	0.068	0.421	-0.052
0.001	0.972	-0.400	0.079	0.927	-0.367	0.376	0.326	-0.096	-0.001	0.028	0.017	0.046	0.001	0.412	-0.054
-0.122	0.945	-0.455	0.078	0.930	-0.358	0.489	0.135	-0.047	-0.124	-0.003	-0.046	0.076	0.027	0.467	-0.065
-0.053	0.945	-0.392	0.078	0.935	-0.347	0.602	0.165	-0.074	-0.054	-0.007	0.006	0.007	0.027	0.405	-0.061
-0.103	0.937	-0.376	0.077	0.939	-0.336	0.598	0.069	-0.033	-0.104	-0.018	0.010	0.056	0.035	0.389	-0.069
-0.041	0.910	-0.349	0.073	0.941	-0.331	0.357	0.575	-0.019	-0.039	-0.048	0.032	0.004	0.062	0.361	-0.057
-0.030	0.922	-0.298	0.072	0.944	-0.323	0.388	0.079	0.031	-0.026	-0.039	0.076	0.015	0.051	0.309	-0.056
-0.030	0.956	-0.325	0.070	0.945	-0.319	0.274	0.264	0.024	-0.023	-0.006	0.044	0.015	0.016	0.336	-0.045
-0.026	0.910	-0.258	0.067	0.947	-0.314	0.244	0.306	0.004	-0.017	-0.053	0.107	0.019	0.063	0.269	-0.043
-0.007	0.902	-0.227	0.067	0.949	-0.309	0.296	0.243	-0.074	0.003	-0.063	0.133	0.039	0.071	0.237	-0.052
-0.007	0.902	-0.227	0.065	0.951	-0.303	0.298	0.288	-0.005	0.005	-0.065	0.127	0.040	0.071	0.237	-0.051
-0.060	0.871	-0.211	0.065	0.953	-0.295	0.450	0.150	-0.073	-0.049	-0.099	0.135	0.013	0.102	0.221	-0.056
-0.018	0.898	-0.262	0.065	0.956	-0.285	0.546	0.264	-0.081	-0.007	-0.075	0.073	0.031	0.075	0.272	-0.053
-0.060	0.964	-0.231	0.066	0.960	-0.273	0.606	0.104	-0.084	-0.050	-0.012	0.093	0.010	0.009	0.241	-0.061
-0.037	0.941	-0.298	0.065	0.963	-0.262	0.599	0.219	-0.050	-0.026	-0.039	0.015	0.016	0.033	0.307	-0.059
-0.083	0.925	-0.266	0.064	0.966	-0.251	0.598	0.188	-0.012	-0.071	-0.057	0.035	0.028	0.049	0.276	-0.059
-0.087	0.925	-0.250	0.063	0.969	-0.237	0.714	0.141	-0.002	-0.074	-0.061	0.038	0.029	0.049	0.260	-0.058
-0.022	0.922	-0.207	0.061	0.972	-0.226	0.591	0.284	-0.000	-0.007	-0.067	0.070	0.039	0.054	0.216	-0.073
-0.091	0.949	-0.246	0.059	0.975	-0.216	0.569	0.292	0.025	-0.074	-0.043	0.020	0.029	0.028	0.256	-0.069
-0.137	0.929	-0.270	0.057	0.977	-0.204	0.594	0.135	0.062	-0.118	-0.065	-0.015	0.073	0.048	0.279	-0.067
-0.076	0.976	-0.219	0.054	0.980	-0.194	0.551	0.271	0.056	-0.053	-0.021	0.026	0.010	0.001	0.227	-0.080
-0.103	1.014	-0.242	0.052	0.982	-0.183	0.573	0.240	0.027	-0.078	0.016	-0.009	0.035	0.037	0.250	-0.079
-0.118	1.022	-0.187	0.051	0.984	-0.173	0.544	0.081	0.023	-0.092	0.022	0.036	0.050	0.044	0.194	-0.067
-0.083	1.026	-0.168	0.050	0.986	-0.159	0.683	0.198	0.003	-0.057	0.023	0.043	0.015	0.049	0.173	-0.070
-0.064	0.949	-0.164	0.049	0.988	-0.145	0.725	0.038	0.017	-0.037	-0.056	0.033	0.005	0.028	0.168	-0.071
-0.072	0.999	-0.085	0.047	0.990	-0.130	0.786	0.252	0.037	-0.042	-0.008	0.096	0.001	0.022	0.087	-0.060
-0.099	0.964	-0.128	0.045	0.992	-0.115	0.720	-0.031	0.089	-0.067	-0.045	0.039	0.027	0.012	0.128	-0.053
-0.060	0.937	-0.097	0.041	0.994	-0.102	0.680	0.112	0.164	-0.025	-0.073	0.057	0.011	0.039	0.095	-0.059
-0.049	0.995	-0.073	0.039	0.995	-0.087	0.775	0.160	0.113	-0.010	-0.017	0.066	0.023	0.019	0.070	-0.064
-0.103	0.968	-0.073	0.035	0.997	-0.073	0.679	0.017	0.147	-0.061	-0.045	0.053	0.031	0.008	0.068	-0.057
-0.126	0.987	-0.034	0.032	0.998	-0.059	0.700	0.169	0.140	-0.081	-0.027	0.078	0.054	0.011	0.027	-0.057
-0.053	0.987	-0.002	0.028	0.999	-0.047	0.619	0.110	0.171	-0.004	-0.028	0.098	0.019	0.011	0.006	-0.067
-0.083	0.995	-0.042	0.025	0.999	-0.034	0.650	0.313	0.115	-0.032	-0.021	0.046	0.012	0.018	0.032	-0.059
-0.133	0.983	-0.057	0.021	1.000	-0.021	0.654	0.230	0.174	-0.078	-0.033	0.017	0.063	0.007	0.046	-0.059
-0.103	0.980	-0.073	0.018	1.000	-0.009	0.624	0.146	0.149	-0.044	-0.037	-0.010	0.033	0.003	0.061	-0.052
-0.203	0.956	-0.136	0.014	1.000	0.002	0.592	0.245	0.160	-0.141	-0.060	-0.085	0.132	0.020	0.122	-0.056
-0.068	0.999	-0.045	0.009	1.000	0.017	0.739	0.154	0.241	-0.002	-0.018	-0.009	0.002	0.022	0.030	-0.051
-0.164	1.026	-0.081	0.003	0.999	0.033	0.817	0.255	0.279	-0.092	0.010	-0.060	0.094	0.049	0.064	-0.054
-0.164	1.026	-0.081	-0.005	0.999	0.052	0.966	0.557	0.375	-0.086	0.011	-0.079	0.095	0.049	0.064	-0.034
-0.218	1.030	-0.187	-0.013	0.997	0.073	1.115	0.261	0.403	-0.132	0.016	-0.207	0.148	0.054	0.169	-0.069
-0.145	1.045	-0.097	-0.019	0.996	0.093	0.987	0.374	0.324	-0.053	0.034	-0.135	0.075	0.070	0.078	-0.092
-0.303	1.014	0.010	-0.024	0.994	0.107	0.749	0.015	0.208	-0.206	0.004	-0.044	0.233	0.039	0.030	-0.100
-0.264	0.995	0.140	-0.027	0.993	0.119	0.583	-0.111	0.088	-0.165	-0.014	0.075	0.194	0.020	0.160	-0.083
-0.214	0.995	0.045	-0.029	0.991	0.129	0.535	-0.119	0.067	-0.112	-0.013	-0.030	0.145	0.020	0.065	-0.066
-0.110	1.007	-0.026	-0.032	0.990	0.139	0.549	-0.089	0.127	-0.005	0.000	-0.112	0.041	0.032	0.005	-0.015
-0.057	1.076	-0.010	-0.035	0.988	0.149	0.503	0.016	0.130	0.051	0.071	-0.105	0.013	0.102	0.011	0.054
-0.080	1.080	-0.053	-0.036	0.987	0.156	0.387	-0.108	0.031	0.030	0.076	-0.156	0.010	0.106	0.032	0.111
0.009	1.068	-0.077	-0.033	0.987	0.159	0.216	-0.121	-0.173	0.115	0.065	-0.183	0.078	0.094	0.055	0.154
0.024	1.030	-0.116	-0.030	0.987	0.160	0.077	-0.342	-0.174	0.129	0.026	-0.224	0.094	0.056	0.095	0.184
0.086	1.018	-0.116	-0.027	0.987	0.160	0.067	-0.328	-0.168	0.189	0.015	-0.224	0.156	0.045	0.095	0.238
0.070	0.999	-0.093	-0.028	0.986	0.162	0.143	-0.632	-0.072	0.174	-0.005	-0.202	0.141	0.027	0.072	0.275
0.213	1.010	-0.065	-0.026	0.986	0.165	0.188	-0.228	-0.068	0.316	0.007	-0.178	0.283	0.038	0.044	0.314
0.205	0.976	-0.097	-0.026	0.985	0.168	0.221	-0.249	-0.035	0.308	-0.027	-0.213	0.277	0.003	0.076	0.339
0.232	0.910	-0.108	-0.027	0.984	0.174	0.344	-0.521	0.017	0.337	-0.091	-0.231	0.304	0.062	0.090	0.368
0.243	0.976	-0.045	-0.025	0.984	0.179	0.305	-0.075	-0.071	0.347	-0.025	-0.173	0.316	0.004	0.028	0.363
0.217	1.053	-0.097	-0.026	0.982	0.187	0.435	-0.508	-0.032	0.320	0.054	-0.232	0.289	0.081	0.080	0.344
0.182	1.053	-0.038	-0.025	0.980	0.195	0.475	-0.162	-0.026	0.286	0.056	-0.181	0.255	0.080	0.021	0.302
0.124	0.972	0.010	-0.026	0.979	0.203	0.441	-0.004	0.075	0.229	-0.024	-0.142	0.197	0.001	0.025	0.253
0.047	1.030	0.049	-0.024	0.976	0.214	0.590	0.199	-0.058	0.150	0.036	-0.114	0.120	0.057	0.064	0.208
-0.022	1.061	-0.002	-0.024	0.974	0.224	0.550	-0.201	-0.041	0.081	0.070	-0.175	0.050	0.089	0.012	0.177
0.070	1.065	0.207	-0.023	0.972	0.233	0.444	-0.059	-0.075	0.172	0.076	0.026	0.141	0.092	0.220	0.152
0.074	1.092	0.171	-0.023	0.969	0.244	0.606	-0.322	-0.049	0.176	0.106	-0.021	0.143	0.119	0.183	0.126
0.024	1.034	0.156	-0.023	0.967	0.256	0.620	-0.242	-0.074	0.126	0.051	-0.048	0.092	0.061	0.167	0.110
-0.045	1.022	0.226	-0.024	0.965	0.261	0.293	-0.082	0.035	0.058	0.041	0.017	0.021	0.050	0.236	0.077
-0.045	1.022	0.226	-0.025	0.964	0.266	0.257	-0.019	0.031	0.059	0.042	0.013	0.019	0.051	0.235	0.044
-0.099	0.980	0.270	-0.022	0.962	0.273	0.385	0.068	-0.102	0.003	0.001	0.049	0.036	0.009	0.277	0.005
-0.080	1.014	0.282	-0.021	0.959	0.281	0.411	0.113	-0.041	0.021	0.038	0.053	0.018	0.044	0.287	-0.030
-0.176	0.995	0.203	-0.022	0.958	0.285	0.193	0.193	0.063	-0.075	0.020	-0.030	0.115	0.025	0.207	-0.067
-0.272	0.960	0.148	-0.024	0.958	0.286	0.067	0.081	0.090	-0.169	-0.014	-0.086	0.212	0.010	0.150	-0.073
-0.253	0.945	0.246	-0.026	0.957	0.289	0.204	-0.369	-0.007	-0.147	-0.029	0.009	0.194	0.026	0.247	-0.079
-0.099	0.902	0.380	-0.025	0.955	0.296	0.350	-0.144	-0.152	0.005	-0.069	0.136	0.040	0.069	0.378	-0.067
-0.137	0.902	0.258	-0.026	0.953	0.302	0.314	-0.292	-0.018	-0.032	-0.067	0.008	0.080	0.069	0.252	-0.046
-0.130	0.976	0.187	-0.028	0.952	0.304	0.158	-0.160	-0.007	-0.023	0.007	-0.065	0.072	0.004	0.179	-0.038
-0.141	1.053	0.219	-0.026	0.952	0.305	0.050	0.050	-0.107	-0.036	0.085	-0.034	0.084	0.080	0.207	-0.034
-0.203	1.007	0.266	-0.025	0.951	0.307	0.123	-0.048	-0.087	-0.099	0.039	0.011	0.145	0.033	0.252	-0.056
-0.080	1.003	0.388	-0.020	0.948	0.317	0.503	0.105	-0.234	0.019	0.038	0.123	0.021	0.029	0.371	-0.060
-0.226	0.914	0.345	-0.021	0.946	0.324	0.396	-0.362	-0.092	-0.126	-0.048	0.072	0.167	0.060	0.324	-0.067
-0.099	0.922	0.341	-0.022	0.946	0.324	-0.034	-0.006	0.020	0.002	-0.041	0.069	0.040	0.053	0.317	-0.058
-0.160	0.972	0.274	-0.022	0.946	0.322	-0.068	0.036	-0.016	-0.060	0.009	0.004	0.100	0.003	0.247	-0.066
-0.172	1.003	0.215	-0.020	0.945	0.326	0.186	-0.121	-0.120	-0.072	0.041	-0.059	0.111	0.028	0.184	-0.043
-0.168	1.053	0.282	-0.021	0.943	0.332	0.358	-0.252	-0.096	-0.068	0.094	0.002	0.107	0.078	0.247	-0.047
-0.110	1.022	0.333	-0.020	0.942	0.336	0.238	-0.056	-0.051	-0.011	0.064	0.049	0.048	0.047	0.295	-0.051
-0.118	0.968	0.364	-0.021	0.941	0.338	0.100	-0.154	-0.056	-0.018	0.011	0.079	0.055	0.008	0.322	-0.044
-0.160	0.937	0.333	-0.018	0.942	0.334	-0.227	0.194	-0.075	-0.063	-0.021	0.051	0.097	0.039	0.288	-0.039
-0.072	0.925	0.372	-0.014	0.944	0.330	-0.231	0.474	-0.085	0.021	-0.035	0.095	0.007	0.051	0.324	-0.039
-0.141	0.976	0.250	-0.012	0.943	0.333	0.155	-0.174	-0.196	-0.050	0.016	-0.030	0.076	0.001	0.198	-0.027
-0.133	1.010	0.242	-0.008	0.942	0.336	0.185	-0.085	-0.223	-0.046	0.052	-0.041	0.067	0.033	0.187	-0.036
-0.083	1.061	0.254	-0.009	0.941	0.339	0.185	-0.213	-0.081	0.004	0.104	-0.032	0.016	0.083	0.194	-0.037
-0.237	1.068	0.230	-0.009	0.941	0.339	0.021	-0.076	-0.054	-0.149	0.112	-0.056	0.169	0.091	0.166	-0.049
-0.083	1.026	0.333	-0.007	0.943	0.334	-0.270	0.060	-0.063	0.003	0.067	0.051	0.015	0.048	0.266	-0.054
-0.199	1.014	0.262	-0.007	0.945	0.327	-0.316	0.003	-0.041	-0.112	0.054	-0.013	0.129	0.036	0.192	-0.058
-0.114	0.949	0.345	-0.005	0.947	0.322	-0.312	-0.048	-0.128	-0.030	-0.014	0.075	0.044	0.031	0.272	-0.047
-0.037	0.910	0.396	-0.001	0.949	0.316	-0.297	0.228	-0.143	0.043	-0.054	0.132	0.034	0.070	0.320	-0.045
-0.149	0.968	0.270	-0.001	0.949	0.316	0.008	-0.333	-0.167	-0.069	0.004	0.006	0.077	0.013	0.190	-0.026
-0.064	1.014	0.313	0.003	0.949	0.316	-0.017	-0.048	-0.200	0.012	0.050	0.050	0.008	0.033	0.230	-0.030
-0.076	1.026	0.258	0.005	0.950	0.313	-0.113	-0.079	-0.171	-0.002	0.061	-0.003	0.003	0.044	0.171	-0.032
-0.172	1.034	0.223	0.004	0.950	0.312	-0.045	-0.483	-0.131	-0.097	0.068	-0.038	0.098	0.052	0.132	-0.022
-0.099	1.003	0.223	0.005	0.952	0.306	-0.306	-0.111	-0.104	-0.024	0.035	-0.031	0.025	0.020	0.129	-0.033
-0.099	1.014	0.215	0.008	0.954	0.300	-0.337	0.179	-0.114	-0.027	0.045	-0.033	0.024	0.031	0.119	-0.044
-0.141	1.041	0.223	0.010	0.957	0.290	-0.461	0.162	-0.076	-0.072	0.069	-0.016	0.065	0.057	0.124	-0.050
-0.137	1.034	0.195	0.014	0.959	0.283	-0.392	0.340	-0.145	-0.072	0.059	-0.035	0.061	0.048	0.094	-0.072
-0.180	0.991	0.230	0.016	0.961	0.277	-0.305	-0.042	-0.165	-0.117	0.015	0.006	0.103	0.006	0.126	-0.078
-0.195	1.026	0.219	0.018	0.963	0.271	-0.301	-0.112	-0.163	-0.134	0.048	0.000	0.118	0.040	0.111	-0.092
-0.095	1.030	0.246	0.022	0.963	0.270	-0.015	-0.081	-0.255	-0.038	0.052	0.028	0.017	0.043	0.135	-0.083
-0.176	0.972	0.270	0.024	0.963	0.269	-0.064	-0.365	-0.190	-0.120	-0.006	0.053	0.098	0.015	0.156	-0.067
-0.041	0.972	0.290	0.023	0.964	0.267	-0.146	-0.420	-0.098	0.015	-0.007	0.075	0.037	0.015	0.173	-0.048
-0.072	0.968	0.254	0.025	0.965	0.263	-0.208	0.026	-0.119	-0.018	-0.012	0.044	0.007	0.020	0.135	-0.054
-0.064	0.983	0.246	0.027	0.967	0.255	-0.383	0.043	-0.116	-0.012	0.002	0.043	0.015	0.004	0.125	-0.033
-0.126	0.980	0.211	0.027	0.968	0.248	-0.365	-0.060	-0.035	-0.073	-0.004	0.015	0.046	0.009	0.087	-0.050
-0.060	0.956	0.242	0.028	0.971	0.239	-0.471	-0.001	-0.054	-0.009	-0.029	0.056	0.020	0.032	0.117	-0.036
-0.137	0.964	0.226	0.028	0.973	0.228	-0.568	0.023	-0.019	-0.086	-0.024	0.052	0.056	0.026	0.100	-0.034
0.005	0.968	0.195	0.028	0.976	0.218	-0.522	-0.182	-0.055	0.057	-0.022	0.030	0.086	0.023	0.067	-0.020
-0.068	0.983	0.159	0.029	0.978	0.208	-0.505	0.071	-0.063	-0.018	-0.009	0.005	0.014	0.008	0.030	-0.025
-0.041	1.003	0.163	0.033	0.980	0.198	-0.457	0.074	-0.172	0.006	0.009	0.018	0.041	0.010	0.032	-0.013
-0.087	1.003	0.167	0.035	0.982	0.187	-0.581	0.017	-0.140	-0.043	0.006	0.034	0.004	0.010	0.035	-0.026
-0.072	0.972	0.156	0.039	0.983	0.180	-0.375	-0.034	-0.194	-0.031	-0.026	0.029	0.011	0.021	0.021	-0.026
-0.057	0.999	0.136	0.040	0.984	0.172	-0.377	-0.189	-0.125	-0.017	0.000	0.017	0.026	0.006	0.001	-0.029
-0.053	1.049	0.116	0.042	0.986	0.164	-0.396	-0.111	-0.122	-0.015	0.049	0.006	0.031	0.056	0.022	-0.031
-0.053	1.049	0.116	0.042	0.987	0.157	-0.399	-0.191	-0.076	-0.016	0.048	0.014	0.031	0.056	0.023	-0.032
-0.087	0.972	0.124	0.043	0.988	0.150	-0.328	-0.128	-0.071	-0.052	-0.030	0.028	0.004	0.022	0.017	-0.035
-0.064	0.983	0.144	0.044	0.989	0.144	-0.303	-0.145	-0.091	-0.030	-0.020	0.054	0.019	0.011	0.002	-0.028
-0.080	0.987	0.073	0.044	0.990	0.138	-0.336	-0.287	-0.052	-0.046	-0.017	-0.010	0.004	0.007	0.070	-0.026
0.001	1.022	0.100	0.046	0.990	0.130	-0.378	-0.036	-0.094	0.033	0.017	0.025	0.085	0.027	0.043	-0.017
-0.053	1.022	0.041	0.046	0.992	0.120	-0.487	-0.109	-0.050	-0.021	0.016	-0.024	0.032	0.027	0.103	-0.019
-0.026	1.010	0.104	0.048	0.993	0.112	-0.421	0.161	-0.104	0.003	0.004	0.048	0.059	0.015	0.041	-0.014
-0.083	0.995	0.045	0.050	0.994	0.102	-0.500	-0.006	-0.104	-0.056	-0.013	-0.001	0.002	0.000	0.100	-0.025
-0.026	1.007	0.073	0.053	0.994	0.092	-0.498	0.160	-0.136	-0.002	-0.002	0.037	0.060	0.011	0.073	-0.028
-0.041	1.007	0.073	0.055	0.995	0.081	-0.545	0.110	-0.106	-0.019	-0.003	0.048	0.045	0.011	0.074	-0.028
-0.030	0.980	0.069	0.057	0.996	0.071	-0.473	0.204	-0.091	-0.010	-0.031	0.054	0.057	0.016	0.078	-0.032
-0.007	0.976	0.085	0.058	0.996	0.062	-0.438	0.249	-0.070	0.012	-0.035	0.078	0.080	0.020	0.062	-0.045
-0.080	0.983	0.041	0.058	0.997	0.055	-0.346	0.112	-0.010	-0.061	-0.028	0.042	0.006	0.012	0.105	-0.044
-0.083	1.026	0.049	0.058	0.997	0.051	-0.203	-0.031	0.002	-0.065	0.014	0.054	0.002	0.030	0.097	-0.056
-0.018	1.030	0.081	0.057	0.997	0.047	-0.179	0.454	0.039	0.001	0.018	0.090	0.068	0.035	0.065	-0.062
-0.091	1.007	0.053	0.056	0.997	0.048	0.053	0.055	0.017	-0.071	-0.006	0.061	0.006	0.012	0.093	-0.059
-0.068	0.964	0.014	0.055	0.997	0.048	0.050	0.372	0.066	-0.046	-0.048	0.021	0.017	0.030	0.132	-0.058
-0.072	0.983	0.022	0.053	0.997	0.055	0.326	-0.022	0.091	-0.048	-0.029	0.023	0.012	0.011	0.125	-0.067
-0.076	0.987	0.092	0.052	0.997	0.062	0.360	0.222	0.024	-0.051	-0.024	0.086	0.008	0.007	0.053	-0.068
-0.072	0.972	0.100	0.048	0.997	0.068	0.323	0.086	0.196	-0.043	-0.040	0.088	0.011	0.022	0.045	-0.079
-0.095	0.953	0.120	0.045	0.996	0.075	0.368	0.307	0.142	-0.063	-0.059	0.101	0.012	0.040	0.025	-0.093
-0.126	0.902	0.100	0.041	0.996	0.083	0.352	0.051	0.199	-0.090	-0.108	0.074	0.044	0.090	0.045	-0.097
-0.126	0.918	0.163	0.036	0.995	0.091	0.429	0.177	0.206	-0.085	-0.092	0.128	0.044	0.074	0.019	-0.093
-0.095	0.891	0.179	0.033	0.994	0.100	0.469	0.395	0.189	-0.051	-0.119	0.135	0.015	0.101	0.036	-0.079
-0.064	0.945	0.167	0.028	0.993	0.112	0.590	0.159	0.237	-0.016	-0.063	0.111	0.015	0.046	0.026	-0.069
-0.049	0.941	0.136	0.025	0.992	0.125	0.655	0.342	0.216	0.003	-0.066	0.067	0.030	0.050	0.005	-0.062
-0.110	0.914	0.116	0.021	0.990	0.138	0.646	0.275	0.194	-0.055	-0.091	0.035	0.032	0.077	0.023	-0.055
-0.153	0.968	0.085	0.018	0.989	0.150	0.610	0.307	0.206	-0.093	-0.036	-0.009	0.074	0.022	0.054	-0.051
-0.126	0.941	0.100	0.015	0.987	0.163	0.677	0.396	0.164	-0.064	-0.061	-0.006	0.047	0.049	0.037	-0.061
-0.114	0.980	0.081	0.012	0.984	0.178	0.784	0.448	0.195	-0.050	-0.020	-0.041	0.036	0.009	0.056	-0.055
-0.157	0.983	0.108	0.007	0.982	0.191	0.688	0.220	0.283	-0.087	-0.013	-0.026	0.077	0.005	0.028	-0.045
-0.145	0.922	0.053	0.002	0.978	0.207	0.866	0.505	0.351	-0.070	-0.072	-0.098	0.065	0.067	0.083	-0.038
-0.160	0.964	0.045	-0.004	0.974	0.226	0.992	0.568	0.378	-0.080	-0.025	-0.125	0.079	0.024	0.090	-0.069
-0.153	0.991	0.077	-0.008	0.970	0.245	0.973	0.569	0.361	-0.068	0.006	-0.111	0.070	0.003	0.057	-0.089
-0.310	1.018	0.156	-0.015	0.965	0.260	0.828	-0.011	0.277	-0.219	0.038	-0.048	0.226	0.030	0.022	-0.108
-0.245	1.018	0.313	-0.016	0.963	0.270	0.505	0.108	0.068	-0.152	0.040	0.100	0.160	0.030	0.180	-0.085
-0.222	0.983	0.246	-0.019	0.960	0.279	0.439	-0.089	0.089	-0.126	0.008	0.024	0.135	0.004	0.114	-0.068
-0.033	0.991	0.156	-0.018	0.958	0.287	0.471	0.267	0.037	0.062	0.018	-0.075	0.055	0.004	0.024	-0.014
-0.083	1.045	0.089	-0.020	0.955	0.295	0.414	0.091	0.111	0.013	0.074	-0.149	0.007	0.059	0.043	0.049
-0.060	1.034	0.100	-0.021	0.954	0.299	0.265	-0.258	-0.007	0.038	0.064	-0.142	0.031	0.048	0.030	0.116
-0.003	1.030	0.069	-0.020	0.954	0.300	0.108	-0.142	-0.128	0.094	0.061	-0.174	0.090	0.044	0.060	0.155
0.074	0.983	0.096	-0.021	0.954	0.300	0.037	-0.468	-0.057	0.172	0.015	-0.147	0.167	0.001	0.032	0.210
0.151	1.030	0.092	-0.020	0.954	0.300	0.014	-0.260	-0.106	0.248	0.061	-0.150	0.245	0.046	0.034	0.263
0.205	1.014	0.065	-0.020	0.954	0.300	0.056	-0.307	-0.087	0.301	0.046	-0.178	0.300	0.031	0.060	0.329
0.193	0.945	0.018	-0.024	0.953	0.302	0.141	-0.703	0.013	0.294	-0.023	-0.228	0.289	0.038	0.105	0.360
0.332	0.898	0.018	-0.024	0.952	0.304	0.152	-0.257	0.013	0.433	-0.069	-0.230	0.428	0.084	0.103	0.376
0.243	0.925	0.100	-0.022	0.952	0.306	0.123	0.141	-0.014	0.342	-0.041	-0.149	0.340	0.057	0.017	0.374
0.243	0.902	0.124	-0.023	0.951	0.309	0.223	-0.093	0.024	0.342	-0.063	-0.129	0.340	0.080	0.009	0.341
0.201	0.922	0.112	-0.021	0.949	0.315	0.326	0.170	0.016	0.298	-0.042	-0.147	0.299	0.060	0.000	0.285
0.043	0.933	0.108	-0.022	0.946	0.324	0.486	-0.215	0.004	0.142	-0.028	-0.159	0.142	0.049	0.002	0.259
0.070	0.987	0.163	-0.022	0.942	0.335	0.615	-0.004	0.006	0.169	0.031	-0.116	0.168	0.005	0.054	0.221
0.120	1.014	0.187	-0.022	0.937	0.348	0.711	-0.016	-0.018	0.218	0.062	-0.105	0.218	0.032	0.080	0.185
0.059	1.080	0.238	-0.024	0.933	0.358	0.590	-0.379	0.003	0.159	0.132	-0.065	0.156	0.097	0.134	0.178
0.020	1.092	0.226	-0.026	0.929	0.368	0.575	-0.341	-0.033	0.123	0.148	-0.087	0.117	0.108	0.125	0.156
0.020	1.092	0.226	-0.028	0.926	0.376	0.495	-0.281	-0.005	0.125	0.151	-0.096	0.116	0.108	0.127	0.116
-0.026	1.068	0.286	-0.028	0.926	0.376	0.002	0.217	0.088	0.080	0.128	-0.037	0.070	0.085	0.189	0.077
-0.064	1.061	0.333	-0.029	0.927	0.374	-0.085	0.021	0.056	0.043	0.120	0.012	0.030	0.077	0.239	0.037
-0.126	0.964	0.357	-0.029	0.927	0.375	0.023	-0.148	-0.072	-0.018	0.023	0.035	0.033	0.019	0.266	0.001
-0.149	0.933	0.380	-0.029	0.926	0.376	0.081	-0.152	-0.039	-0.040	-0.008	0.056	0.058	0.051	0.293	-0.033
-0.153	0.949	0.301	-0.028	0.926	0.375	-0.027	0.114	-0.048	-0.044	0.008	-0.022	0.063	0.036	0.218	-0.061
-0.241	0.987	0.211	-0.031	0.927	0.374	-0.065	-0.137	0.049	-0.130	0.046	-0.111	0.154	0.003	0.130	-0.062
-0.249	0.972	0.258	-0.032	0.929	0.370	-0.183	-0.126	0.006	-0.135	0.029	-0.060	0.163	0.013	0.180	-0.067
-0.118	1.014	0.412	-0.033	0.929	0.368	-0.082	-0.173	-0.039	-0.003	0.071	0.095	0.034	0.030	0.336	-0.070
-0.172	0.925	0.408	-0.036	0.928	0.370	0.112	-0.469	-0.048	-0.054	-0.017	0.089	0.089	0.059	0.335	-0.052
-0.153	0.945	0.388	-0.042	0.929	0.368	-0.096	-0.567	0.070	-0.029	0.002	0.071	0.071	0.040	0.318	-0.058
-0.122	0.937	0.286	-0.040	0.931	0.363	-0.271	0.287	0.000	0.001	-0.007	-0.026	0.041	0.048	0.218	-0.042
-0.280	0.945	0.290	-0.045	0.933	0.356	-0.312	-0.397	0.096	-0.152	-0.002	-0.016	0.199	0.042	0.225	-0.049
-0.068	1.007	0.333	-0.045	0.934	0.356	-0.025	-0.135	-0.092	0.059	0.060	0.029	0.012	0.020	0.270	-0.043
-0.230	0.976	0.376	-0.048	0.933	0.358	0.122	-0.429	-0.044	-0.099	0.030	0.070	0.150	0.012	0.315	-0.059
-0.118	0.941	0.392	-0.050	0.935	0.351	-0.352	-0.048	0.077	0.014	-0.007	0.093	0.039	0.046	0.332	-0.039
-0.183	0.929	0.368	-0.050	0.938	0.343	-0.417	0.086	0.013	-0.051	-0.021	0.077	0.105	0.058	0.310	-0.060
-0.168	0.949	0.293	-0.049	0.941	0.335	-0.470	0.015	-0.035	-0.036	-0.005	0.011	0.090	0.039	0.238	-0.051
-0.191	0.941	0.282	-0.050	0.944	0.328	-0.349	-0.189	-0.064	-0.059	-0.015	0.006	0.113	0.047	0.227	-0.050
-0.230	0.995	0.219	-0.050	0.945	0.324	-0.172	-0.257	-0.091	-0.096	0.037	-0.053	0.151	0.007	0.167	-0.050
-0.133	1.010	0.301	-0.048	0.946	0.320	-0.178	0.017	-0.120	-0.002	0.052	0.033	0.055	0.022	0.252	-0.046
-0.222	0.983	0.226	-0.048	0.949	0.311	-0.474	0.043	-0.034	-0.091	0.021	-0.032	0.143	0.006	0.179	-0.032
-0.110	0.999	0.357	-0.046	0.953	0.300	-0.584	0.104	-0.055	0.019	0.033	0.109	0.031	0.010	0.311	-0.033
-0.060	0.956	0.372	-0.045	0.956	0.291	-0.469	-0.193	-0.125	0.067	-0.012	0.134	0.020	0.032	0.328	-0.029
-0.218	0.941	0.207	-0.043	0.958	0.282	-0.459	-0.124	-0.176	-0.093	-0.030	-0.022	0.138	0.048	0.164	-0.022
-0.110	0.991	0.242	-0.042	0.960	0.277	-0.225	-0.443	-0.163	0.014	0.018	0.018	0.031	0.003	0.201	-0.029
-0.183	1.045	0.159	-0.040	0.961	0.272	-0.263	-0.184	-0.175	-0.061	0.071	-0.059	0.103	0.057	0.120	-0.035
-0.199	1.061	0.159	-0.038	0.964	0.263	-0.466	0.061	-0.133	-0.080	0.084	-0.049	0.119	0.072	0.121	-0.034
-0.122	1.092	0.211	-0.035	0.967	0.254	-0.462	0.166	-0.105	-0.006	0.112	0.011	0.042	0.103	0.174	-0.045
-0.180	0.995	0.230	-0.034	0.970	0.243	-0.562	-0.037	-0.092	-0.065	0.013	0.042	0.100	0.007	0.196	-0.049
-0.160	1.045	0.199	-0.033	0.973	0.230	-0.631	0.030	-0.086	-0.047	0.060	0.023	0.081	0.057	0.165	-0.039
-0.157	1.010	0.203	-0.032	0.975	0.220	-0.514	-0.242	-0.116	-0.044	0.023	0.037	0.077	0.023	0.171	-0.056
-0.083	1.010	0.250	-0.027	0.978	0.208	-0.631	0.334	-0.169	0.024	0.020	0.096	0.005	0.023	0.220	-0.038
-0.187	1.010	0.199	-0.026	0.980	0.199	-0.453	-0.280	-0.173	-0.082	0.018	0.054	0.108	0.023	0.171	-0.043
-0.057	0.987	0.211	-0.021	0.981	0.191	-0.391	0.107	-0.230	0.044	-0.007	0.074	0.023	0.000	0.185	-0.038
-0.168	0.972	0.163	-0.019	0.983	0.182	-0.462	-0.010	-0.102	-0.069	-0.024	0.036	0.088	0.016	0.140	-0.042
-0.126	1.010	0.124	-0.018	0.985	0.173	-0.483	-0.021	-0.093	-0.028	0.013	0.006	0.045	0.022	0.103	-0.036
-0.153	1.038	0.033	-0.017	0.987	0.158	-0.719	0.132	-0.058	-0.056	0.037	-0.070	0.072	0.049	0.014	-0.039
-0.164	1.099	0.089	-0.016	0.990	0.143	-0.737	0.098	-0.062	-0.069	0.097	-0.000	0.084	0.110	0.071	-0.038
-0.087	1.111	0.085	-0.013	0.991	0.130	-0.680	0.035	-0.115	0.005	0.107	0.009	0.006	0.122	0.069	-0.037
-0.172	1.065	0.049	-0.011	0.993	0.116	-0.693	0.012	-0.128	-0.081	0.058	-0.012	0.091	0.076	0.035	-0.046
-0.107	1.045	0.069	-0.009	0.994	0.107	-0.438	0.057	-0.132	-0.018	0.038	0.016	0.025	0.056	0.056	-0.047
-0.164	1.018	0.061	-0.008	0.995	0.099	-0.386	-0.352	-0.114	-0.077	0.010	0.016	0.083	0.029	0.049	-0.050
-0.126	0.976	0.124	-0.007	0.996	0.089	-0.485	0.109	-0.048	-0.039	-0.033	0.089	0.044	0.013	0.114	-0.041
-0.049	0.945	0.163	-0.006	0.997	0.079	-0.554	0.148	-0.064	0.037	-0.065	0.139	0.033	0.044	0.155	-0.040
-0.091	0.964	0.081	-0.005	0.998	0.066	-0.659	0.040	-0.065	-0.007	-0.047	0.070	0.009	0.024	0.074	-0.040
-0.087	0.964	0.029	-0.002	0.999	0.053	-0.640	0.251	-0.124	-0.005	-0.047	0.031	0.005	0.024	0.024	-0.037
-0.168	1.026	-0.026	0.001	0.999	0.042	-0.541	0.164	-0.148	-0.089	0.014	-0.013	0.086	0.038	0.029	-0.052
-0.122	1.065	0.002	0.003	0.999	0.032	-0.482	-0.257	-0.139	-0.045	0.052	0.024	0.040	0.077	0.000	-0.056
-0.157	1.072	0.006	0.006	1.000	0.022	-0.505	0.360	-0.191	-0.083	0.060	0.038	0.075	0.085	0.006	-0.067
-0.133	1.045	-0.065	0.009	1.000	0.014	-0.399	-0.152	-0.166	-0.063	0.032	-0.024	0.052	0.058	0.063	-0.060
-0.137	1.068	-0.042	0.011	1.000	0.001	-0.614	0.017	-0.105	-0.068	0.055	0.012	0.055	0.081	0.038	-0.086
-0.107	1.030	-0.038	0.013	1.000	-0.012	-0.633	0.198	-0.141	-0.040	0.017	0.028	0.025	0.043	0.032	-0.104
-0.233	1.014	-0.018	0.014	1.000	-0.027	-0.778	0.046	-0.083	-0.168	0.002	0.064	0.152	0.027	0.011	-0.108
-0.233	1.014	-0.018	0.015	0.999	-0.044	-0.818	0.315	-0.083	-0.168	0.002	0.080	0.151	0.028	0.010	-0.102
-0.103	0.991	-0.022	0.017	0.998	-0.060	-0.848	0.215	-0.141	-0.040	-0.020	0.093	0.020	0.005	0.012	-0.107
-0.076	0.991	-0.057	0.019	0.997	-0.078	-0.872	-0.167	-0.115	-0.015	-0.019	0.075	0.007	0.005	0.046	-0.080
-0.103	0.956	-0.057	0.022	0.995	-0.093	-0.763	0.014	-0.169	-0.045	-0.052	0.090	0.020	0.030	0.044	-0.052
-0.045	0.976	-0.022	0.026	0.994	-0.107	-0.729	0.198	-0.209	0.009	-0.031	0.140	0.038	0.011	0.007	-0.058
-0.057	0.933	-0.057	0.030	0.993	-0.118	-0.529	0.079	-0.244	-0.007	-0.073	0.115	0.026	0.053	0.041	-0.060
-0.114	0.910	-0.081	0.034	0.991	-0.129	-0.588	-0.124	-0.202	-0.068	-0.094	0.102	0.031	0.076	0.062	-0.055
-0.037	0.883	-0.030	0.039	0.990	-0.138	-0.445	-0.052	-0.237	0.004	-0.120	0.162	0.046	0.102	0.010	-0.048
-0.057	0.906	-0.124	0.042	0.988	-0.148	-0.544	-0.203	-0.151	-0.018	-0.095	0.078	0.027	0.079	0.103	-0.034
0.005	0.937	-0.085	0.044	0.986	-0.158	-0.513	-0.062	-0.107	0.041	-0.062	0.127	0.089	0.048	0.062	-0.026
0.028	0.980	-0.132	0.047	0.985	-0.168	-0.527	0.270	-0.165	0.062	-0.018	0.091	0.111	0.005	0.108	-0.028
-0.060	0.941	-0.132	0.049	0.983	-0.178	-0.501	0.202	-0.185	-0.029	-0.055	0.101	0.023	0.044	0.107	-0.024
-0.083	0.902	-0.211	0.052	0.981	-0.186	-0.390	0.059	-0.156	-0.055	-0.092	0.030	0.000	0.082	0.184	-0.029
-0.026	0.929	-0.172	0.052	0.979	-0.195	-0.436	0.090	-0.062	0.003	-0.063	0.078	0.057	0.055	0.144	-0.051
-0.022	0.906	-0.160	0.052	0.978	-0.203	-0.393	0.236	-0.029	0.007	-0.085	0.097	0.061	0.078	0.130	-0.038
-0.099	0.929	-0.207	0.051	0.976	-0.211	-0.401	0.226	-0.018	-0.069	-0.060	0.058	0.016	0.055	0.175	-0.045
-0.003	0.949	-0.199	0.049	0.975	-0.217	-0.323	0.306	-0.012	0.028	-0.039	0.072	0.080	0.036	0.165	-0.053
-0.114	0.960	-0.219	0.049	0.974	-0.222	-0.211	0.276	-0.063	-0.083	-0.026	0.057	0.031	0.024	0.183	-0.064
-0.080	1.007	-0.223	0.048	0.973	-0.227	-0.231	0.403	-0.057	-0.047	0.021	0.058	0.004	0.022	0.185	-0.052
-0.103	0.953	-0.231	0.047	0.973	-0.228	-0.044	0.225	-0.054	-0.070	-0.033	0.051	0.020	0.032	0.192	-0.056
-0.022	0.933	-0.191	0.048	0.972	-0.229	-0.080	0.100	-0.050	0.011	-0.052	0.092	0.061	0.052	0.151	-0.058
-0.037	0.964	-0.235	0.048	0.973	-0.226	0.192	0.030	-0.048	-0.005	-0.021	0.045	0.046	0.021	0.193	-0.052
-0.133	0.949	-0.246	0.048	0.974	-0.223	0.125	0.153	-0.060	-0.101	-0.037	0.031	0.050	0.036	0.203	-0.049
-0.049	0.980	-0.223	0.048	0.974	-0.219	0.222	0.208	-0.059	-0.016	-0.007	0.051	0.034	0.005	0.178	-0.059
-0.107	0.964	-0.258	0.047	0.975	-0.216	0.179	0.039	0.042	-0.073	-0.023	0.012	0.023	0.021	0.212	-0.074
-0.099	0.968	-0.239	0.045	0.976	-0.213	0.180	0.050	0.068	-0.063	-0.020	0.028	0.015	0.017	0.192	-0.052
-0.130	0.933	-0.231	0.042	0.977	-0.210	0.164	0.193	0.081	-0.091	-0.056	0.033	0.047	0.052	0.182	-0.062
-0.007	0.918	-0.183	0.039	0.978	-0.207	0.149	0.287	0.074	0.035	-0.072	0.078	0.076	0.067	0.132	-0.066
-0.110	0.925	-0.191	0.035	0.978	-0.205	0.128	0.302	0.098	-0.065	-0.065	0.067	0.029	0.059	0.138	-0.078
-0.110	0.964	-0.152	0.032	0.979	-0.202	0.150	0.283	0.080	-0.062	-0.027	0.104	0.028	0.021	0.096	-0.080
-0.172	0.918	-0.203	0.030	0.980	-0.197	0.237	-0.012	0.070	-0.122	-0.074	0.048	0.089	0.067	0.146	-0.099
-0.137	0.895	-0.172	0.027	0.981	-0.191	0.326	0.100	0.105	-0.084	-0.099	0.073	0.054	0.090	0.112	-0.098
-0.118	0.887	-0.140	0.024	0.983	-0.182	0.434	0.171	0.112	-0.061	-0.108	0.097	0.034	0.098	0.079	-0.092
-0.107	0.918	-0.120	0.021	0.985	-0.172	0.499	0.137	0.132	-0.047	-0.079	0.106	0.021	0.067	0.058	-0.071
-0.110	0.937	-0.164	0.018	0.987	-0.161	0.565	0.128	0.106	-0.047	-0.062	0.052	0.023	0.048	0.100	-0.060
-0.095	0.918	-0.211	0.013	0.989	-0.150	0.600	0.256	0.167	-0.028	-0.083	-0.007	0.005	0.067	0.147	-0.039
-0.137	0.976	-0.223	0.007	0.990	-0.138	0.605	0.281	0.238	-0.064	-0.027	-0.030	0.046	0.009	0.158	-0.025
-0.095	0.991	-0.266	0.002	0.992	-0.127	0.572	0.450	0.224	-0.016	-0.013	-0.085	0.002	0.005	0.201	-0.014
-0.164	0.949	-0.365	-0.007	0.994	-0.113	0.745	0.453	0.332	-0.077	-0.057	-0.197	0.069	0.038	0.297	-0.025
-0.176	0.933	-0.353	-0.015	0.995	-0.098	0.799	0.562	0.320	-0.080	-0.074	-0.201	0.080	0.054	0.284	-0.049
-0.233	0.991	-0.262	-0.020	0.996	-0.084	0.723	0.188	0.223	-0.133	-0.017	-0.124	0.137	0.004	0.192	-0.071
-0.276	1.022	-0.105	-0.022	0.997	-0.076	0.422	-0.106	0.073	-0.173	0.014	0.025	0.180	0.034	0.032	-0.079
-0.183	1.022	-0.061	-0.023	0.997	-0.070	0.287	-0.025	0.004	-0.080	0.013	0.063	0.088	0.034	0.013	-0.061
-0.157	0.991	-0.132	-0.023	0.997	-0.067	0.165	0.222	-0.004	-0.052	-0.018	-0.011	0.061	0.003	0.056	-0.020
-0.064	1.010	-0.254	-0.024	0.998	-0.066	0.086	0.230	-0.002	0.041	0.001	-0.134	0.030	0.024	0.175	0.034
-0.022	1.022	-0.262	-0.022	0.998	-0.064	0.089	0.166	-0.066	0.082	0.013	-0.143	0.072	0.036	0.181	0.084
-0.057	0.980	-0.302	-0.020	0.998	-0.063	0.104	-0.278	-0.107	0.045	-0.030	-0.183	0.037	0.006	0.218	0.138
0.005	0.960	-0.298	-0.018	0.998	-0.063	0.045	-0.400	-0.084	0.104	-0.049	-0.179	0.098	0.025	0.212	0.172
0.086	1.003	-0.286	-0.016	0.998	-0.063	0.017	-0.132	-0.095	0.183	-0.007	-0.167	0.178	0.018	0.198	0.209
0.120	1.018	-0.282	-0.013	0.998	-0.061	0.164	-0.394	-0.086	0.215	0.008	-0.165	0.212	0.033	0.191	0.259
0.167	1.022	-0.321	-0.012	0.998	-0.060	0.114	-0.347	-0.014	0.259	0.012	-0.206	0.257	0.036	0.228	0.297
0.220	1.003	-0.321	-0.011	0.998	-0.059	0.079	-0.101	0.007	0.312	-0.007	-0.206	0.310	0.016	0.226	0.317
0.213	0.987	-0.302	-0.010	0.998	-0.056	0.168	-0.068	-0.003	0.303	-0.023	-0.189	0.301	0.000	0.206	0.331
0.197	0.987	-0.286	-0.010	0.999	-0.053	0.220	0.081	-0.006	0.287	-0.023	-0.177	0.284	0.001	0.189	0.310
0.197	0.987	-0.286	-0.008	0.999	-0.046	0.354	0.075	-0.044	0.285	-0.023	-0.183	0.284	0.001	0.187	0.268
0.074	1.030	-0.266	-0.007	0.999	-0.038	0.433	-0.113	-0.035	0.161	0.019	-0.171	0.160	0.041	0.165	0.228
0.028	1.049	-0.211	-0.007	1.000	-0.030	0.463	-0.259	-0.012	0.114	0.038	-0.124	0.114	0.059	0.108	0.187
0.032	1.119	-0.179	-0.007	1.000	-0.022	0.388	0.112	0.028	0.118	0.108	-0.100	0.118	0.128	0.075	0.139
0.009	1.103	-0.168	-0.008	1.000	-0.016	0.347	-0.205	0.055	0.096	0.092	-0.094	0.094	0.112	0.062	0.121
0.001	1.099	-0.077	-0.008	1.000	-0.010	0.292	-0.255	0.018	0.088	0.088	-0.009	0.087	0.109	0.030	0.107
0.036	1.103	-0.065	-0.007	1.000	-0.005	0.280	-0.211	-0.072	0.121	0.092	-0.002	0.121	0.112	0.044	0.079
-0.010	1.057	-0.085	-0.005	1.000	-0.001	0.183	0.094	-0.072	0.073	0.045	-0.025	0.075	0.065	0.026	0.052
-0.103	1.057	-0.112	-0.007	1.000	0.000	0.088	-0.097	0.086	-0.018	0.045	-0.054	0.017	0.065	0.001	0.035
-0.110	1.076	-0.081	-0.009	1.000	0.002	0.105	-0.038	0.055	-0.024	0.064	-0.025	0.025	0.084	0.034	-0.008
-0.095	1.049	-0.069	-0.009	1.000	0.003	0.045	0.056	0.012	-0.008	0.037	-0.014	0.010	0.057	0.047	-0.030
-0.214	1.072	-0.101	-0.011	1.000	0.000	-0.099	-0.265	0.086	-0.125	0.061	-0.043	0.130	0.080	0.017	-0.046
-0.122	1.022	-0.045	-0.013	1.000	-0.004	-0.208	-0.018	0.043	-0.032	0.010	0.017	0.038	0.029	0.073	-0.052
-0.187	1.041	-0.097	-0.014	1.000	-0.005	-0.056	-0.326	0.020	-0.096	0.030	-0.033	0.103	0.048	0.023	-0.069
-0.149	0.991	-0.097	-0.013	1.000	-0.007	-0.052	-0.161	-0.046	-0.058	-0.020	-0.031	0.065	0.002	0.025	-0.055
-0.199	0.968	-0.105	-0.014	1.000	-0.012	-0.231	-0.341	0.014	-0.108	-0.044	-0.034	0.115	0.026	0.019	-0.045
-0.107	0.991	-0.022	-0.014	1.000	-0.018	-0.313	-0.233	0.017	-0.015	-0.020	0.055	0.023	0.003	0.103	-0.050
-0.064	0.956	-0.053	-0.012	1.000	-0.027	-0.427	0.158	-0.107	0.026	-0.055	0.032	0.020	0.038	0.073	-0.047
-0.210	1.014	-0.132	-0.010	0.999	-0.035	-0.387	-0.352	-0.131	-0.123	0.003	-0.039	0.126	0.020	0.005	-0.047
-0.118	1.026	-0.093	-0.008	0.999	-0.037	-0.078	-0.132	-0.116	-0.033	0.015	0.002	0.034	0.032	0.035	-0.043
-0.195	1.018	-0.144	-0.007	0.999	-0.039	-0.085	-0.295	-0.079	-0.111	0.007	-0.047	0.111	0.024	0.015	-0.050
-0.087	1.010	-0.077	-0.007	0.999	-0.048	-0.461	-0.034	-0.001	-0.003	-0.000	0.029	0.004	0.017	0.053	-0.046
-0.087	0.964	-0.065	-0.007	0.998	-0.059	-0.555	0.234	-0.046	-0.003	-0.046	0.052	0.004	0.029	0.066	-0.039
-0.149	0.960	-0.073	-0.006	0.998	-0.070	-0.555	0.027	-0.061	-0.066	-0.049	0.055	0.066	0.033	0.060	-0.044
-0.064	0.945	-0.097	-0.004	0.997	-0.081	-0.533	-0.351	-0.092	0.016	-0.064	0.042	0.019	0.049	0.037	-0.036
-0.203	0.925	-0.160	-0.000	0.996	-0.084	-0.153	-0.008	-0.197	-0.125	-0.083	-0.018	0.120	0.068	0.024	-0.048
-0.045	0.976	-0.152	0.004	0.996	-0.085	-0.052	-0.303	-0.180	0.029	-0.032	-0.009	0.038	0.018	0.015	-0.049
-0.191	1.072	-0.227	0.004	0.996	-0.090	-0.233	-0.340	-0.011	-0.118	0.065	-0.079	0.108	0.078	0.088	-0.052
-0.191	1.072	-0.227	0.005	0.995	-0.096	-0.257	-0.103	-0.093	-0.119	0.065	-0.073	0.108	0.078	0.087	-0.039
-0.072	1.038	-0.124	0.007	0.994	-0.107	-0.537	-0.055	-0.085	-0.001	0.032	0.039	0.011	0.043	0.016	-0.053
-0.103	1.038	-0.136	0.009	0.993	-0.118	-0.599	-0.008	-0.104	-0.034	0.033	0.039	0.020	0.043	0.005	-0.044
-0.099	0.953	-0.152	0.012	0.992	-0.127	-0.427	-0.133	-0.165	-0.033	-0.051	0.032	0.016	0.041	0.010	-0.036
-0.080	0.964	-0.120	0.014	0.991	-0.134	-0.374	-0.022	-0.131	-0.016	-0.038	0.070	0.002	0.029	0.022	-0.040
-0.080	1.003	-0.120	0.017	0.990	-0.139	-0.240	-0.189	-0.121	-0.018	0.001	0.075	0.002	0.010	0.023	-0.039
-0.080	0.976	-0.140	0.019	0.990	-0.143	-0.196	-0.128	-0.119	-0.020	-0.025	0.059	0.002	0.017	0.004	-0.044
-0.099	0.960	-0.199	0.021	0.989	-0.147	-0.211	-0.068	-0.082	-0.040	-0.040	0.004	0.018	0.033	0.054	-0.047
-0.110	0.999	-0.156	0.022	0.988	-0.152	-0.230	-0.253	-0.058	-0.053	-0.001	0.051	0.029	0.006	0.010	-0.039
-0.095	0.968	-0.164	0.023	0.987	-0.158	-0.344	-0.124	-0.046	-0.038	-0.031	0.050	0.013	0.025	0.017	-0.034
-0.068	0.956	-0.242	0.024	0.986	-0.165	-0.331	-0.140	-0.024	-0.011	-0.041	-0.022	0.013	0.036	0.095	-0.023
-0.068	0.964	-0.219	0.024	0.985	-0.173	-0.384	-0.075	0.008	-0.011	-0.032	0.009	0.012	0.028	0.071	-0.003
-0.033	0.964	-0.231	0.025	0.984	-0.179	-0.309	-0.206	-0.026	0.023	-0.031	0.003	0.047	0.028	0.082	0.010
-0.030	0.991	-0.262	0.025	0.982	-0.187	-0.408	0.180	-0.056	0.027	-0.002	-0.020	0.051	0.001	0.112	0.001
-0.045	0.995	-0.258	0.025	0.980	-0.197	-0.474	0.341	-0.071	0.011	0.004	-0.007	0.035	0.003	0.108	0.008
-0.103	0.956	-0.258	0.026	0.979	-0.204	-0.366	-0.032	-0.085	-0.047	-0.033	0.001	0.023	0.035	0.108	-0.004
-0.033	0.960	-0.266	0.027	0.977	-0.212	-0.407	0.234	-0.103	0.021	-0.028	0.001	0.047	0.031	0.115	-0.016
-0.080	0.995	-0.235	0.029	0.976	-0.217	-0.249	-0.156	-0.088	-0.027	0.008	0.037	0.000	0.004	0.084	-0.034
-0.064	0.968	-0.215	0.030	0.975	-0.222	-0.223	0.380	-0.147	-0.013	-0.017	0.062	0.014	0.023	0.064	-0.031
-0.122	0.976	-0.250	0.030	0.974	-0.226	-0.218	0.175	-0.061	-0.070	-0.009	0.030	0.043	0.015	0.099	-0.034
-0.072	0.960	-0.258	0.031	0.973	-0.230	-0.169	-0.007	-0.089	-0.022	-0.023	0.026	0.007	0.030	0.107	-0.042
-0.045	0.968	-0.286	0.033	0.972	-0.232	-0.090	0.229	-0.135	0.004	-0.015	0.000	0.034	0.023	0.134	-0.031
-0.130	0.933	-0.278	0.034	0.972	-0.233	-0.081	-0.066	-0.081	-0.083	-0.049	0.010	0.050	0.058	0.126	-0.028
-0.022	0.968	-0.298	0.037	0.972	-0.233	0.042	-0.244	-0.086	0.023	-0.014	-0.011	0.058	0.023	0.145	-0.039
-0.118	0.972	-0.313	0.036	0.972	-0.231	0.105	0.280	-0.071	-0.073	-0.011	-0.028	0.038	0.020	0.161	-0.056
-0.122	0.960	-0.242	0.036	0.972	-0.231	0.012	-0.072	0.034	-0.076	-0.023	0.042	0.042	0.032	0.090	-0.044
-0.122	0.960	-0.242	0.033	0.972	-0.231	0.022	0.291	0.018	-0.074	-0.023	0.042	0.042	0.032	0.091	-0.057
-0.033	0.941	-0.187	0.031	0.972	-0.231	-0.005	0.391	0.011	0.017	-0.042	0.098	0.047	0.051	0.037	-0.058
-0.053	0.922	-0.160	0.030	0.972	-0.231	-0.022	0.176	0.036	-0.001	-0.061	0.126	0.029	0.070	0.010	-0.052
-0.083	0.891	-0.175	0.028	0.974	-0.227	0.226	0.169	0.009	-0.030	-0.093	0.105	0.002	0.100	0.026	-0.035
-0.080	0.887	-0.195	0.029	0.975	-0.221	0.309	-0.091	-0.015	-0.027	-0.098	0.080	0.002	0.104	0.046	-0.045
-0.018	0.898	-0.164	0.029	0.977	-0.211	0.479	0.080	-0.025	0.035	-0.089	0.102	0.064	0.093	0.015	-0.055
-0.095	0.929	-0.179	0.028	0.979	-0.202	0.487	0.178	0.002	-0.041	-0.060	0.077	0.012	0.062	0.032	-0.048
-0.153	0.941	-0.235	0.024	0.981	-0.195	0.357	-0.039	0.157	-0.095	-0.049	0.014	0.070	0.050	0.087	-0.043
-0.099	0.937	-0.254	0.022	0.982	-0.189	0.314	-0.021	0.113	-0.039	-0.054	-0.011	0.015	0.054	0.107	-0.049
-0.083	0.960	-0.219	0.018	0.983	-0.184	0.279	0.161	0.132	-0.020	-0.032	0.019	0.001	0.031	0.072	-0.040
-0.099	0.960	-0.227	0.015	0.984	-0.178	0.284	0.111	0.105	-0.033	-0.033	0.005	0.014	0.031	0.081	-0.044
-0.083	0.945	-0.215	0.012	0.984	-0.176	0.146	0.231	0.096	-0.014	-0.049	0.015	0.003	0.047	0.071	-0.048
-0.191	0.976	-0.215	0.008	0.985	-0.172	0.189	0.172	0.131	-0.118	-0.019	0.011	0.104	0.016	0.072	-0.067
-0.126	0.956	-0.203	0.006	0.986	-0.166	0.304	0.255	0.051	-0.051	-0.039	0.017	0.039	0.036	0.062	-0.066
-0.207	0.964	-0.211	0.003	0.987	-0.160	0.320	0.009	0.130	-0.128	-0.032	0.003	0.120	0.028	0.070	-0.084
-0.091	0.941	-0.148	-0.000	0.988	-0.151	0.449	0.186	0.126	-0.009	-0.057	0.057	0.004	0.052	0.008	-0.069
-0.214	0.987	-0.227	-0.005	0.990	-0.141	0.519	-0.180	0.206	-0.128	-0.012	-0.032	0.128	0.006	0.087	-0.072
-0.122	1.018	-0.152	-0.007	0.992	-0.129	0.606	0.257	0.087	-0.033	0.018	0.031	0.036	0.025	0.013	-0.053
-0.176	1.014	-0.211	-0.011	0.993	-0.119	0.546	0.104	0.153	-0.083	0.013	-0.039	0.091	0.021	0.073	-0.050
-0.141	0.983	-0.203	-0.014	0.994	-0.106	0.649	0.054	0.117	-0.046	-0.020	-0.043	0.057	0.010	0.065	-0.029
-0.126	1.007	-0.187	-0.018	0.995	-0.093	0.660	0.206	0.166	-0.026	0.002	-0.041	0.043	0.013	0.050	-0.020
-0.141	0.991	-0.223	-0.023	0.997	-0.078	0.762	0.078	0.231	-0.037	-0.014	-0.091	0.060	0.003	0.085	0.003
-0.164	1.045	-0.274	-0.029	0.998	-0.060	0.953	0.206	0.285	-0.053	0.039	-0.161	0.085	0.051	0.137	0.008
-0.137	1.022	-0.294	-0.037	0.999	-0.039	1.090	0.461	0.349	-0.019	0.015	-0.202	0.060	0.028	0.157	-0.011
-0.210	1.018	-0.309	-0.043	0.999	-0.022	0.861	0.286	0.277	-0.086	0.011	-0.234	0.134	0.023	0.172	-0.026
-0.299	0.987	-0.215	-0.047	0.999	-0.011	0.582	0.465	0.164	-0.170	-0.020	-0.151	0.224	0.009	0.078	-0.032
-0.218	1.010	-0.069	-0.049	0.999	-0.005	0.303	0.013	0.047	-0.088	0.004	-0.011	0.144	0.014	0.067	-0.047
-0.160	1.022	-0.049	-0.050	0.999	-0.000	0.238	-0.001	0.045	-0.029	0.015	0.005	0.087	0.024	0.086	-0.024
-0.160	1.022	-0.049	-0.052	0.999	0.004	0.221	0.107	0.088	-0.026	0.016	0.000	0.087	0.024	0.085	0.030
-0.076	1.049	-0.223	-0.054	0.998	0.009	0.259	0.066	0.090	0.060	0.043	-0.178	0.003	0.051	0.090	0.088
-0.026	1.061	-0.235	-0.054	0.998	0.011	0.137	-0.095	0.019	0.111	0.055	-0.191	0.046	0.062	0.105	0.148
0.036	1.026	-0.203	-0.053	0.999	0.011	0.053	-0.259	-0.059	0.171	0.020	-0.160	0.107	0.026	0.075	0.204
0.101	0.983	-0.211	-0.051	0.999	0.010	-0.013	-0.132	-0.078	0.234	-0.023	-0.167	0.172	0.017	0.085	0.245
0.070	0.995	-0.270	-0.049	0.999	0.008	-0.044	-0.376	-0.088	0.201	-0.011	-0.224	0.140	0.006	0.145	0.280
0.159	1.045	-0.203	-0.047	0.999	0.007	0.002	-0.201	-0.077	0.287	0.039	-0.156	0.228	0.045	0.078	0.319
0.163	0.968	-0.270	-0.046	0.999	0.006	0.018	-0.314	-0.031	0.289	-0.039	-0.222	0.232	0.033	0.147	0.324
0.247	0.887	-0.242	-0.044	0.999	0.007	0.093	0.112	-0.057	0.372	-0.120	-0.195	0.317	0.114	0.121	0.341
0.132	0.914	-0.227	-0.044	0.999	0.010	0.205	-0.365	0.061	0.257	-0.092	-0.182	0.201	0.087	0.107	0.319
0.193	0.987	-0.191	-0.043	0.999	0.017	0.355	0.011	-0.019	0.317	-0.019	-0.153	0.264	0.014	0.073	0.299
0.047	0.995	-0.179	-0.044	0.999	0.026	0.506	-0.072	0.037	0.171	-0.011	-0.151	0.118	0.007	0.063	0.249
0.086	1.038	-0.164	-0.043	0.998	0.038	0.629	0.053	-0.031	0.208	0.032	-0.147	0.158	0.035	0.049	0.221
0.001	1.030	-0.140	-0.041	0.998	0.049	0.547	0.188	-0.076	0.121	0.025	-0.133	0.074	0.028	0.027	0.199
-0.003	1.126	-0.152	-0.040	0.997	0.058	0.518	-0.261	-0.035	0.117	0.122	-0.155	0.071	0.125	0.042	0.181
0.113	1.111	-0.045	-0.039	0.997	0.068	0.521	-0.151	-0.039	0.231	0.107	-0.058	0.189	0.110	0.063	0.156
0.001	1.096	-0.010	-0.037	0.996	0.076	0.392	-0.155	-0.103	0.117	0.092	-0.030	0.079	0.094	0.097	0.137
0.009	1.099	0.018	-0.038	0.996	0.079	0.160	0.033	0.019	0.125	0.096	-0.005	0.089	0.098	0.123	0.109
-0.045	1.053	0.033	-0.036	0.996	0.080	0.065	0.158	-0.072	0.069	0.049	0.009	0.036	0.051	0.137	0.066
-0.103	1.072	0.010	-0.036	0.996	0.083	0.154	-0.113	-0.024	0.011	0.069	-0.017	0.020	0.071	0.112	0.039
-0.126	1.080	-0.065	-0.035	0.996	0.084	0.085	0.070	-0.030	-0.012	0.077	-0.093	0.043	0.078	0.036	0.010
-0.141	1.026	0.002	-0.036	0.996	0.078	-0.288	0.244	0.056	-0.027	0.022	-0.021	0.057	0.025	0.101	-0.013
-0.110	1.057	0.116	-0.037	0.997	0.074	-0.228	0.002	-0.005	0.004	0.053	0.098	0.026	0.056	0.214	-0.017
-0.183	0.987	-0.010	-0.035	0.997	0.071	-0.137	-0.290	-0.097	-0.070	-0.017	-0.025	0.098	0.012	0.087	-0.024
-0.110	1.034	0.029	-0.033	0.997	0.069	-0.056	-0.208	-0.173	0.000	0.029	0.016	0.024	0.034	0.127	-0.024
-0.149	1.041	-0.057	-0.032	0.997	0.064	-0.245	-0.243	-0.082	-0.039	0.036	-0.065	0.062	0.042	0.040	-0.037
-0.149	1.041	-0.057	-0.030	0.998	0.056	-0.354	0.018	-0.095	-0.041	0.036	-0.058	0.062	0.042	0.040	-0.026
-0.195	0.991	0.025	-0.028	0.998	0.053	-0.174	-0.045	-0.147	-0.089	-0.015	0.029	0.108	0.008	0.123	-0.027
-0.080	0.983	0.069	-0.026	0.998	0.050	-0.128	-0.420	-0.116	0.024	-0.023	0.075	0.007	0.016	0.166	-0.024
-0.130	1.030	-0.053	-0.025	0.999	0.048	-0.090	-0.224	-0.084	-0.027	0.023	-0.045	0.043	0.031	0.044	-0.035
-0.095	1.026	0.006	-0.024	0.999	0.045	-0.123	0.102	-0.033	0.007	0.019	0.017	0.009	0.027	0.103	-0.024
-0.180	1.076	-0.018	-0.023	0.999	0.038	-0.374	-0.066	-0.068	-0.078	0.069	0.001	0.094	0.077	0.078	-0.035
-0.095	1.003	0.096	-0.019	0.999	0.033	-0.226	0.044	-0.219	0.002	-0.004	0.119	0.009	0.004	0.191	-0.044
-0.153	0.999	-0.010	-0.017	0.999	0.027	-0.282	-0.176	-0.134	-0.058	-0.008	0.019	0.068	0.000	0.084	-0.057
-0.164	1.045	-0.069	-0.016	1.000	0.019	-0.417	-0.274	-0.074	-0.070	0.038	-0.032	0.079	0.047	0.026	-0.056
-0.160	1.053	-0.045	-0.014	1.000	0.008	-0.546	0.150	-0.145	-0.069	0.046	0.003	0.075	0.054	0.050	-0.076
-0.168	1.096	-0.077	-0.010	1.000	-0.002	-0.461	0.313	-0.185	-0.080	0.088	-0.019	0.083	0.096	0.018	-0.061
-0.230	1.034	-0.057	-0.007	1.000	-0.005	-0.165	-0.252	-0.177	-0.144	0.026	0.004	0.145	0.034	0.038	-0.066
-0.037	0.991	0.022	-0.004	1.000	-0.006	-0.043	-0.090	-0.193	0.044	-0.016	0.083	0.047	0.008	0.117	-0.055
-0.118	0.945	0.057	-0.003	1.000	-0.010	-0.227	-0.084	-0.065	-0.037	-0.063	0.123	0.034	0.055	0.152	-0.056
-0.076	0.995	-0.022	-0.002	1.000	-0.016	-0.295	0.169	-0.072	0.004	-0.012	0.050	0.008	0.004	0.073	-0.032
-0.153	0.987	-0.077	-0.000	1.000	-0.024	-0.363	-0.251	-0.088	-0.075	-0.020	0.002	0.069	0.012	0.017	-0.052
-0.080	1.038	-0.049	0.001	0.999	-0.032	-0.425	0.336	-0.104	-0.003	0.031	0.038	0.004	0.038	0.044	-0.047
-0.176	1.022	-0.108	0.003	0.999	-0.037	-0.219	0.017	-0.101	-0.101	0.015	-0.017	0.093	0.023	0.015	-0.048
-0.133	1.057	-0.112	0.004	0.999	-0.042	-0.240	-0.302	-0.051	-0.060	0.050	-0.016	0.050	0.057	0.020	-0.042
-0.080	1.053	-0.073	0.007	0.999	-0.047	-0.250	-0.028	-0.156	-0.009	0.047	0.029	0.003	0.055	0.019	-0.056
-0.122	1.045	-0.132	0.010	0.999	-0.049	-0.085	-0.222	-0.151	-0.054	0.039	-0.029	0.039	0.047	0.041	-0.038
-0.168	1.084	-0.128	0.011	0.999	-0.050	-0.034	0.174	-0.131	-0.102	0.078	-0.024	0.085	0.086	0.037	-0.041
-0.060	1.018	-0.108	0.012	0.998	-0.054	-0.213	-0.238	-0.043	0.005	0.013	-0.000	0.023	0.021	0.018	-0.036
-0.114	1.014	-0.065	0.014	0.998	-0.061	-0.357	0.232	-0.098	-0.050	0.009	0.050	0.031	0.017	0.025	-0.035
-0.033	1.010	-0.053	0.015	0.998	-0.066	-0.249	-0.132	-0.054	0.030	0.006	0.066	0.050	0.012	0.037	-0.019
-0.107	0.964	-0.148	0.016	0.997	-0.073	-0.314	0.192	-0.081	-0.044	-0.040	-0.022	0.023	0.034	0.058	-0.035
-0.041	0.995	-0.049	0.016	0.997	-0.081	-0.420	0.321	-0.063	0.021	-0.008	0.085	0.043	0.003	0.040	-0.038
-0.110	0.964	-0.045	0.017	0.996	-0.088	-0.353	-0.020	-0.058	-0.048	-0.039	0.095	0.026	0.034	0.043	-0.046
-0.110	0.964	-0.045	0.017	0.995	-0.093	-0.271	0.073	-0.026	-0.048	-0.038	0.100	0.026	0.034	0.042	-0.038
-0.083	0.949	-0.101	0.019	0.995	-0.093	0.004	0.061	-0.137	-0.023	-0.054	0.045	0.001	0.049	0.014	-0.030
-0.014	0.953	-0.049	0.022	0.996	-0.092	0.049	-0.081	-0.120	0.045	-0.050	0.095	0.071	0.045	0.036	-0.031
-0.030	0.972	-0.156	0.023	0.996	-0.092	0.028	0.316	-0.079	0.029	-0.030	-0.012	0.055	0.025	0.071	-0.022
-0.149	1.034	-0.160	0.024	0.995	-0.093	-0.044	-0.043	-0.098	-0.092	0.032	-0.016	0.064	0.036	0.076	-0.026
-0.095	0.980	-0.152	0.024	0.995	-0.097	-0.167	0.088	-0.001	-0.037	-0.022	-0.004	0.009	0.017	0.069	-0.042
-0.118	1.041	-0.136	0.023	0.995	-0.100	-0.158	0.195	-0.002	-0.060	0.040	0.014	0.032	0.045	0.055	-0.055
-0.118	1.010	-0.105	0.022	0.995	-0.101	-0.053	0.130	-0.000	-0.059	0.010	0.047	0.031	0.014	0.024	-0.057
-0.072	0.995	-0.081	0.022	0.995	-0.102	-0.038	0.237	-0.042	-0.012	-0.005	0.071	0.015	0.001	0.001	-0.051
-0.137	0.933	-0.101	0.022	0.995	-0.098	0.198	-0.014	-0.015	-0.077	-0.067	0.047	0.050	0.063	0.021	-0.052
-0.026	0.960	-0.045	0.021	0.995	-0.096	0.083	0.205	0.022	0.035	-0.040	0.101	0.063	0.037	0.034	-0.043
-0.118	0.953	-0.093	0.020	0.995	-0.094	0.119	-0.080	0.048	-0.056	-0.048	0.051	0.028	0.045	0.015	-0.047
-0.057	0.983	-0.049	0.018	0.996	-0.091	0.111	0.165	0.074	0.008	-0.017	0.092	0.035	0.014	0.028	-0.051
-0.122	0.991	-0.132	0.017	0.996	-0.089	0.125	0.264	0.026	-0.056	-0.010	0.007	0.031	0.006	0.056	-0.069
-0.160	0.972	-0.065	0.014	0.996	-0.085	0.232	0.063	0.088	-0.092	-0.029	0.069	0.069	0.026	0.010	-0.071
-0.153	0.983	-0.077	0.012	0.997	-0.079	0.299	0.179	0.052	-0.082	-0.018	0.051	0.062	0.015	0.002	-0.083
-0.130	1.010	-0.057	0.012	0.997	-0.070	0.408	-0.199	0.035	-0.059	0.008	0.063	0.039	0.012	0.017	-0.082
-0.137	0.933	-0.026	0.008	0.998	-0.063	0.341	0.063	0.134	-0.063	-0.069	0.087	0.048	0.066	0.048	-0.076
-0.083	0.933	0.018	0.005	0.998	-0.055	0.391	0.071	0.160	-0.006	-0.070	0.123	0.005	0.066	0.091	-0.062
-0.110	0.922	0.053	0.000	0.999	-0.052	0.180	0.176	0.202	-0.028	-0.082	0.154	0.023	0.078	0.127	-0.047
-0.076	0.879	0.002	-0.004	0.999	-0.047	0.233	0.122	0.209	0.011	-0.124	0.099	0.010	0.121	0.076	-0.031
-0.064	0.902	-0.014	-0.007	0.999	-0.040	0.345	0.313	0.116	0.025	-0.101	0.076	0.021	0.098	0.060	-0.028
-0.095	0.925	-0.069	-0.010	0.999	-0.032	0.394	0.070	0.109	-0.003	-0.078	0.013	0.012	0.075	0.005	-0.017
-0.145	0.925	-0.112	-0.013	1.000	-0.023	0.480	0.394	0.130	-0.050	-0.078	-0.040	0.062	0.075	0.038	-0.027
-0.122	0.949	-0.061	-0.016	1.000	-0.013	0.473	0.381	0.148	-0.023	-0.055	0.002	0.040	0.053	0.013	-0.039
-0.203	0.906	-0.108	-0.021	1.000	-0.003	0.533	0.259	0.228	-0.099	-0.098	-0.055	0.122	0.096	0.035	-0.039
-0.203	0.906	-0.108	-0.028	1.000	0.012	0.746	0.596	0.318	-0.092	-0.098	-0.070	0.123	0.096	0.036	-0.045
-0.164	0.987	-0.128	-0.034	0.999	0.031	0.955	0.512	0.305	-0.048	-0.016	-0.109	0.084	0.016	0.056	-0.080
-0.183	1.030	0.006	-0.038	0.998	0.046	0.755	0.541	0.164	-0.064	0.028	0.010	0.104	0.026	0.077	-0.094
-0.314	0.999	0.061	-0.040	0.998	0.057	0.510	-0.029	0.053	-0.193	-0.003	0.055	0.235	0.006	0.131	-0.068
-0.245	0.980	0.092	-0.040	0.997	0.064	0.363	-0.182	-0.001	-0.123	-0.022	0.080	0.167	0.026	0.162	-0.048
-0.068	0.991	-0.026	-0.042	0.997	0.068	0.246	0.208	0.076	0.055	-0.010	-0.043	0.010	0.015	0.043	-0.015
-0.057	1.053	-0.069	-0.043	0.997	0.071	0.134	0.166	0.085	0.067	0.052	-0.089	0.021	0.046	0.002	0.056
-0.057	1.026	-0.116	-0.042	0.997	0.071	0.048	0.013	-0.064	0.066	0.026	-0.136	0.021	0.019	0.050	0.125
0.009	1.030	-0.101	-0.039	0.997	0.069	-0.083	-0.049	-0.126	0.128	0.029	-0.118	0.086	0.022	0.036	0.153
0.051	0.968	-0.140	-0.035	0.997	0.068	-0.025	-0.051	-0.191	0.166	-0.033	-0.156	0.129	0.039	0.076	0.185
0.051	0.976	-0.140	-0.033	0.997	0.067	-0.012	-0.399	-0.156	0.163	-0.025	-0.155	0.129	0.032	0.076	0.224
0.113	0.991	-0.136	-0.031	0.997	0.068	0.096	-0.345	-0.103	0.222	-0.010	-0.152	0.191	0.017	0.073	0.261
0.170	0.945	-0.112	-0.030	0.997	0.071	0.183	-0.323	-0.013	0.279	-0.056	-0.131	0.249	0.063	0.051	0.304
0.201	0.968	-0.148	-0.031	0.997	0.073	0.131	-0.342	0.062	0.311	-0.033	-0.168	0.279	0.039	0.088	0.329
0.293	0.999	-0.116	-0.031	0.997	0.076	0.184	0.046	0.044	0.403	-0.002	-0.140	0.372	0.009	0.058	0.328
0.193	0.945	-0.116	-0.031	0.996	0.081	0.310	0.065	0.034	0.303	-0.055	-0.145	0.272	0.063	0.059	0.321
0.097	1.003	-0.148	-0.033	0.996	0.087	0.324	-0.048	0.101	0.208	0.003	-0.182	0.176	0.005	0.092	0.278
0.124	1.092	-0.101	-0.031	0.995	0.098	0.581	0.149	-0.068	0.233	0.093	-0.146	0.202	0.084	0.046	0.227
-0.026	1.142	-0.101	-0.031	0.994	0.109	0.575	-0.215	0.013	0.084	0.144	-0.157	0.051	0.134	0.047	0.173
0.020	1.092	-0.065	-0.031	0.993	0.116	0.407	-0.027	-0.008	0.130	0.095	-0.129	0.098	0.084	0.012	0.151
-0.064	1.096	0.022	-0.031	0.992	0.121	0.271	-0.323	-0.025	0.046	0.099	-0.047	0.013	0.088	0.075	0.113
0.074	1.049	0.148	-0.029	0.992	0.120	-0.076	0.143	-0.079	0.182	0.053	0.080	0.152	0.041	0.201	0.105
0.013	1.057	0.175	-0.027	0.992	0.119	-0.018	-0.063	-0.088	0.118	0.060	0.108	0.092	0.048	0.227	0.074
0.005	1.049	0.100	-0.025	0.992	0.126	0.332	-0.083	-0.138	0.108	0.053	0.027	0.085	0.040	0.152	0.064
-0.126	1.107	-0.006	-0.026	0.991	0.129	0.204	-0.472	0.004	-0.021	0.112	-0.083	0.045	0.098	0.044	0.036
-0.095	1.092	0.081	-0.027	0.992	0.124	-0.266	0.447	0.077	0.010	0.096	0.009	0.013	0.083	0.130	0.013
-0.095	1.038	0.092	-0.027	0.993	0.118	-0.317	0.207	0.043	0.011	0.041	0.027	0.012	0.029	0.141	-0.014
-0.130	1.007	0.112	-0.024	0.993	0.118	-0.003	0.010	-0.171	-0.027	0.010	0.047	0.045	0.002	0.159	-0.007
-0.130	1.007	0.112	-0.021	0.993	0.120	0.099	0.022	-0.205	-0.031	0.010	0.045	0.043	0.002	0.158	-0.023
-0.057	1.049	0.061	-0.021	0.993	0.117	-0.109	-0.243	0.005	0.043	0.052	-0.004	0.032	0.040	0.106	-0.025
-0.187	1.084	0.037	-0.022	0.993	0.113	-0.174	-0.173	-0.011	-0.087	0.087	-0.024	0.098	0.075	0.081	-0.035
-0.126	1.088	0.010	-0.021	0.994	0.105	-0.431	0.182	-0.045	-0.027	0.090	-0.043	0.035	0.079	0.053	-0.036
-0.180	1.003	0.092	-0.021	0.995	0.095	-0.467	0.085	-0.009	-0.081	0.004	0.049	0.087	0.007	0.136	-0.044
-0.099	0.972	0.171	-0.020	0.995	0.094	-0.049	-0.387	-0.106	-0.001	-0.028	0.129	0.006	0.038	0.215	-0.048
-0.049	0.937	0.175	-0.016	0.995	0.094	-0.048	0.132	-0.183	0.045	-0.063	0.134	0.045	0.072	0.219	-0.057
-0.183	0.949	0.069	-0.016	0.996	0.091	-0.138	-0.321	-0.063	-0.090	-0.051	0.031	0.089	0.060	0.112	-0.053
-0.157	0.991	0.025	-0.015	0.996	0.085	-0.262	-0.038	-0.073	-0.064	-0.009	-0.007	0.061	0.016	0.069	-0.042
-0.183	1.026	-0.022	-0.016	0.997	0.077	-0.427	-0.246	-0.023	-0.090	0.025	-0.046	0.088	0.019	0.023	-0.060
-0.083	1.022	0.006	-0.014	0.998	0.067	-0.476	0.203	-0.067	0.008	0.020	-0.009	0.013	0.016	0.051	-0.047
-0.191	1.049	0.014	-0.012	0.998	0.064	-0.126	-0.236	-0.137	-0.101	0.047	0.002	0.095	0.043	0.060	-0.047
-0.091	1.030	0.081	-0.010	0.998	0.062	-0.112	-0.259	-0.128	-0.003	0.027	0.071	0.005	0.024	0.127	-0.033
-0.110	0.987	0.112	-0.009	0.998	0.057	-0.266	-0.169	-0.112	-0.024	-0.016	0.108	0.014	0.018	0.160	-0.059
-0.033	0.995	0.120	-0.006	0.999	0.051	-0.286	0.307	-0.105	0.050	-0.008	0.121	0.062	0.010	0.170	-0.047
-0.195	0.968	0.037	-0.005	0.999	0.041	-0.529	0.016	-0.083	-0.112	-0.036	0.049	0.100	0.037	0.087	-0.052
-0.122	1.041	-0.030	-0.004	1.000	0.029	-0.556	0.124	-0.065	-0.040	0.037	-0.007	0.027	0.037	0.021	-0.045
-0.160	1.041	-0.097	-0.001	1.000	0.023	-0.305	-0.358	-0.205	-0.082	0.037	-0.067	0.065	0.037	0.045	-0.055
-0.153	1.096	-0.183	0.004	1.000	0.018	-0.233	-0.138	-0.262	-0.079	0.091	-0.149	0.058	0.092	0.132	-0.036
-0.130	1.049	-0.061	0.006	1.000	0.013	-0.236	-0.238	-0.125	-0.058	0.044	-0.022	0.035	0.046	0.009	-0.036
-0.083	1.065	-0.018	0.008	1.000	0.007	-0.309	-0.128	-0.099	-0.014	0.060	0.028	0.011	0.062	0.036	-0.038
-0.107	1.026	-0.049	0.009	1.000	-0.002	-0.426	0.144	-0.083	-0.038	0.021	0.005	0.013	0.023	0.005	-0.048
-0.114	1.034	0.002	0.008	1.000	-0.012	-0.477	-0.062	0.030	-0.045	0.029	0.066	0.020	0.031	0.057	-0.050
-0.091	0.976	0.069	0.008	1.000	-0.022	-0.507	0.294	-0.025	-0.022	-0.029	0.143	0.003	0.026	0.125	-0.053
-0.068	0.929	0.100	0.008	1.000	-0.028	-0.351	0.035	0.002	0.001	-0.075	0.181	0.026	0.072	0.158	-0.056
-0.076	0.949	-0.002	0.010	1.000	-0.030	-0.092	-0.235	-0.084	-0.008	-0.056	0.080	0.018	0.052	0.056	-0.048
-0.114	1.010	-0.061	0.012	0.999	-0.031	-0.070	0.037	-0.163	-0.050	0.006	0.023	0.020	0.010	0.002	-0.038
-0.114	1.061	-0.148	0.014	0.999	-0.035	-0.170	-0.557	-0.059	-0.051	0.057	-0.060	0.020	0.060	0.088	-0.031
-0.095	1.057	-0.132	0.014	0.999	-0.041	-0.264	0.100	-0.066	-0.032	0.053	-0.039	0.001	0.058	0.072	-0.030
-0.103	1.045	-0.144	0.014	0.999	-0.051	-0.511	0.129	-0.015	-0.040	0.042	-0.040	0.010	0.047	0.084	-0.034
-0.087	0.999	-0.097	0.015	0.998	-0.059	-0.370	0.155	-0.060	-0.025	-0.004	0.014	0.006	0.000	0.036	-0.037
-0.130	1.034	-0.077	0.015	0.998	-0.068	-0.472	0.146	-0.052	-0.068	0.031	0.043	0.036	0.035	0.015	-0.046
-0.049	0.937	0.022	0.017	0.997	-0.077	-0.436	0.209	-0.102	0.011	-0.065	0.150	0.045	0.062	0.085	-0.040
-0.080	0.922	-0.014	0.019	0.997	-0.080	-0.179	-0.203	-0.094	-0.021	-0.080	0.118	0.015	0.077	0.050	-0.051
0.009	0.999	0.033	0.021	0.996	-0.082	-0.121	0.167	-0.120	0.065	-0.002	0.168	0.103	0.001	0.098	-0.048
-0.107	0.945	-0.038	0.021	0.996	-0.084	-0.100	0.156	-0.035	-0.051	-0.056	0.099	0.012	0.053	0.027	-0.061
-0.091	0.949	-0.045	0.021	0.996	-0.085	-0.063	0.165	-0.034	-0.035	-0.052	0.092	0.003	0.049	0.020	-0.064
-0.153	0.887	-0.077	0.020	0.996	-0.085	-0.014	0.088	0.012	-0.096	-0.114	0.061	0.058	0.110	0.011	-0.077
-0.103	0.960	-0.038	0.019	0.996	-0.084	0.053	0.132	0.031	-0.045	-0.041	0.099	0.007	0.036	0.030	-0.081
-0.110	0.987	-0.105	0.018	0.996	-0.088	-0.161	0.391	-0.003	-0.051	-0.014	0.036	0.015	0.008	0.036	-0.080
-0.160	0.991	-0.108	0.016	0.996	-0.088	0.010	0.220	0.034	-0.100	-0.010	0.032	0.064	0.004	0.040	-0.073
-0.110	1.022	-0.097	0.016	0.997	-0.082	0.303	-0.157	-0.011	-0.050	0.021	0.038	0.014	0.027	0.028	-0.076
-0.118	1.018	-0.069	0.017	0.997	-0.076	0.299	0.007	-0.028	-0.057	0.016	0.059	0.021	0.023	0.000	-0.088
-0.126	0.980	-0.042	0.015	0.998	-0.068	0.379	0.022	0.049	-0.064	-0.023	0.080	0.029	0.016	0.028	-0.091
-0.157	0.980	-0.002	0.013	0.998	-0.059	0.432	0.040	0.069	-0.092	-0.023	0.110	0.059	0.016	0.069	-0.106
-0.160	0.949	-0.010	0.010	0.999	-0.052	0.356	0.136	0.114	-0.093	-0.055	0.096	0.063	0.047	0.062	-0.105
-0.191	0.949	-0.042	0.007	0.999	-0.045	0.347	-0.068	0.158	-0.120	-0.055	0.057	0.095	0.047	0.032	-0.101
-0.114	0.937	0.006	0.003	0.999	-0.042	0.144	0.153	0.142	-0.040	-0.067	0.101	0.019	0.059	0.080	-0.082
-0.107	0.953	0.025	-0.001	0.999	-0.039	0.123	0.182	0.190	-0.028	-0.052	0.119	0.011	0.044	0.101	-0.068
-0.091	0.929	-0.042	-0.004	0.999	-0.036	0.180	0.348	0.108	-0.010	-0.075	0.048	0.003	0.067	0.035	-0.056
-0.122	0.953	-0.042	-0.006	0.999	-0.032	0.184	0.331	0.104	-0.038	-0.052	0.045	0.029	0.043	0.036	-0.057
-0.153	0.929	-0.065	-0.009	1.000	-0.027	0.250	0.018	0.122	-0.066	-0.076	0.016	0.062	0.066	0.014	-0.048
-0.157	0.925	-0.034	-0.013	1.000	-0.021	0.292	0.368	0.159	-0.067	-0.080	0.042	0.067	0.070	0.046	-0.046
-0.133	0.949	-0.105	-0.018	1.000	-0.012	0.498	0.190	0.204	-0.039	-0.056	-0.038	0.045	0.046	0.024	-0.044
-0.133	0.949	-0.105	-0.025	1.000	0.002	0.678	0.461	0.351	-0.032	-0.056	-0.052	0.046	0.046	0.023	-0.057
-0.203	1.030	-0.179	-0.032	0.999	0.017	0.789	0.657	0.342	-0.095	0.025	-0.142	0.116	0.034	0.097	-0.084
-0.287	1.030	-0.101	-0.037	0.999	0.028	0.543	0.319	0.227	-0.175	0.026	-0.073	0.201	0.034	0.017	-0.108
-0.349	1.014	-0.045	-0.041	0.999	0.033	0.260	0.081	0.119	-0.233	0.010	-0.023	0.263	0.017	0.038	-0.098
-0.287	0.964	-0.045	-0.044	0.998	0.036	0.178	-0.203	0.124	-0.169	-0.040	-0.026	0.202	0.033	0.039	-0.068
-0.099	1.007	-0.081	-0.047	0.998	0.036	0.035	0.044	0.132	0.022	0.003	-0.062	0.014	0.009	0.003	-0.013
-0.053	1.038	-0.148	-0.048	0.998	0.037	0.034	0.204	0.072	0.069	0.034	-0.129	0.032	0.040	0.063	0.064
-0.014	1.080	-0.152	-0.048	0.998	0.035	-0.076	-0.005	0.028	0.108	0.076	-0.130	0.070	0.082	0.067	0.141
0.017	1.068	-0.168	-0.048	0.998	0.031	-0.142	-0.173	-0.030	0.138	0.065	-0.142	0.101	0.070	0.083	0.179
0.097	0.999	-0.148	-0.045	0.999	0.025	-0.283	-0.036	-0.099	0.216	-0.005	-0.116	0.181	0.000	0.062	0.222
0.067	1.010	-0.223	-0.044	0.999	0.020	-0.204	-0.211	-0.061	0.184	0.006	-0.186	0.151	0.011	0.137	0.257
0.167	1.053	-0.231	-0.042	0.999	0.016	-0.141	-0.210	-0.057	0.282	0.048	-0.190	0.251	0.053	0.144	0.290
0.170	0.960	-0.219	-0.040	0.999	0.012	-0.163	-0.132	-0.061	0.284	-0.045	-0.175	0.255	0.040	0.132	0.306
0.178	0.918	-0.258	-0.039	0.999	0.011	-0.020	-0.277	-0.033	0.290	-0.087	-0.213	0.263	0.083	0.171	0.311
0.186	0.964	-0.183	-0.037	0.999	0.012	0.111	0.109	-0.082	0.295	-0.041	-0.140	0.271	0.037	0.095	0.292
0.109	0.956	-0.203	-0.035	0.999	0.018	0.333	-0.140	-0.051	0.216	-0.049	-0.165	0.194	0.045	0.115	0.266
0.074	0.999	-0.219	-0.035	0.999	0.028	0.541	0.020	-0.011	0.181	-0.006	-0.191	0.159	0.003	0.131	0.232
0.078	1.038	-0.065	-0.037	0.999	0.037	0.457	0.003	0.109	0.187	0.033	-0.047	0.162	0.035	0.022	0.190
0.040	1.111	-0.105	-0.037	0.998	0.044	0.360	0.249	0.044	0.149	0.107	-0.093	0.123	0.108	0.018	0.155
-0.018	1.080	-0.077	-0.037	0.998	0.051	0.385	-0.310	0.002	0.091	0.076	-0.072	0.065	0.077	0.009	0.139
-0.041	1.134	-0.049	-0.036	0.998	0.057	0.309	-0.263	-0.083	0.067	0.131	-0.050	0.042	0.131	0.038	0.126
0.036	1.134	-0.061	-0.034	0.997	0.065	0.422	-0.352	-0.110	0.142	0.131	-0.070	0.118	0.131	0.027	0.100
0.005	1.142	-0.042	-0.031	0.997	0.071	0.331	0.196	-0.113	0.108	0.139	-0.057	0.087	0.138	0.047	0.070
-0.068	1.099	-0.006	-0.033	0.997	0.068	-0.117	0.049	0.057	0.037	0.097	-0.019	0.014	0.095	0.083	0.051
-0.137	1.038	0.053	-0.034	0.997	0.064	-0.248	0.209	0.048	-0.032	0.035	0.044	0.055	0.034	0.142	0.006
-0.083	1.007	0.108	-0.032	0.997	0.063	-0.006	-0.046	-0.098	0.021	0.004	0.099	0.001	0.003	0.197	-0.033
-0.187	0.995	-0.010	-0.031	0.997	0.066	0.160	-0.031	-0.068	-0.084	-0.008	-0.022	0.105	0.009	0.079	-0.054
-0.210	1.022	-0.045	-0.032	0.997	0.063	-0.147	-0.256	0.030	-0.105	0.019	-0.054	0.127	0.018	0.043	-0.066
-0.203	1.026	-0.065	-0.033	0.998	0.060	-0.139	-0.086	-0.004	-0.096	0.023	-0.071	0.119	0.022	0.023	-0.067
-0.222	1.038	-0.014	-0.034	0.998	0.054	-0.264	-0.328	-0.010	-0.114	0.034	-0.014	0.136	0.033	0.074	-0.067
-0.118	0.949	0.029	-0.032	0.998	0.052	-0.103	-0.084	-0.104	-0.012	-0.055	0.031	0.032	0.056	0.117	-0.072
-0.160	0.995	0.061	-0.032	0.998	0.051	-0.047	-0.158	-0.047	-0.054	-0.009	0.063	0.072	0.011	0.148	-0.066
-0.214	1.057	0.006	-0.033	0.998	0.047	-0.167	-0.180	0.023	-0.107	0.053	0.012	0.124	0.050	0.093	-0.052
-0.157	1.057	-0.034	-0.033	0.999	0.042	-0.244	0.160	-0.009	-0.049	0.053	-0.023	0.065	0.050	0.054	-0.068
-0.137	0.999	-0.010	-0.033	0.999	0.038	-0.244	0.279	-0.014	-0.029	-0.006	0.005	0.045	0.008	0.077	-0.068
-0.199	0.995	0.029	-0.032	0.999	0.037	-0.002	-0.175	-0.067	-0.092	-0.009	0.045	0.106	0.011	0.116	-0.059
-0.130	1.010	0.144	-0.031	0.999	0.037	-0.021	-0.145	-0.064	-0.023	0.006	0.159	0.037	0.006	0.230	-0.061
-0.153	1.014	0.014	-0.031	0.999	0.030	-0.359	-0.009	-0.000	-0.046	0.010	0.036	0.060	0.010	0.100	-0.079
-0.168	1.068	-0.061	-0.031	0.999	0.020	-0.486	0.177	-0.047	-0.061	0.064	-0.029	0.075	0.065	0.025	-0.067
-0.260	1.115	-0.101	-0.031	0.999	0.012	-0.350	-0.458	-0.042	-0.154	0.110	-0.061	0.166	0.112	0.012	-0.068
-0.160	1.123	-0.093	-0.028	1.000	0.005	-0.351	-0.077	-0.136	-0.056	0.118	-0.046	0.066	0.120	0.003	-0.057
-0.191	1.088	-0.057	-0.025	1.000	0.004	-0.016	-0.369	-0.180	-0.090	0.083	-0.009	0.096	0.085	0.033	-0.057
-0.083	1.018	-0.002	-0.022	1.000	0.002	-0.102	-0.176	-0.188	0.014	0.013	0.048	0.011	0.016	0.089	-0.034
-0.122	0.968	0.002	-0.021	1.000	-0.004	-0.312	-0.232	-0.067	-0.025	-0.037	0.058	0.027	0.034	0.093	-0.039
-0.083	0.964	-0.014	-0.019	1.000	-0.012	-0.419	0.009	-0.116	0.011	-0.041	0.051	0.011	0.037	0.078	-0.038
-0.118	0.972	0.033	-0.017	1.000	-0.024	-0.600	0.170	-0.116	-0.026	-0.033	0.110	0.024	0.029	0.126	-0.059
-0.157	0.991	-0.038	-0.015	0.999	-0.037	-0.643	0.560	-0.104	-0.066	-0.014	0.052	0.063	0.009	0.056	-0.063
-0.187	1.014	-0.042	-0.015	0.999	-0.046	-0.474	-0.478	-0.035	-0.097	0.010	0.057	0.093	0.015	0.052	-0.076
-0.141	0.960	-0.073	-0.013	0.998	-0.055	-0.403	-0.165	-0.102	-0.053	-0.044	0.034	0.048	0.039	0.021	-0.081
-0.164	0.987	-0.101	-0.011	0.998	-0.061	-0.292	-0.061	-0.103	-0.077	-0.016	0.012	0.071	0.011	0.006	-0.075
-0.176	1.049	-0.120	-0.008	0.998	-0.066	-0.260	-0.220	-0.154	-0.092	0.046	-0.002	0.083	0.051	0.025	-0.071
-0.145	1.076	-0.156	-0.008	0.997	-0.076	-0.491	-0.134	-0.054	-0.062	0.074	-0.027	0.052	0.078	0.060	-0.071
-0.164	1.041	-0.105	-0.006	0.996	-0.087	-0.565	-0.004	-0.095	-0.083	0.040	0.035	0.071	0.043	0.007	-0.070
-0.122	0.941	-0.085	-0.004	0.995	-0.099	-0.608	-0.052	-0.121	-0.042	-0.059	0.067	0.029	0.058	0.013	-0.058
-0.122	0.941	-0.085	-0.002	0.994	-0.113	-0.662	-0.131	-0.099	-0.044	-0.058	0.080	0.029	0.058	0.014	-0.059
-0.064	0.941	-0.073	0.002	0.993	-0.122	-0.468	-0.002	-0.218	0.009	-0.057	0.101	0.028	0.058	0.026	-0.047
-0.099	0.972	-0.105	0.006	0.991	-0.130	-0.433	-0.133	-0.180	-0.029	-0.025	0.078	0.006	0.027	0.005	-0.042
-0.091	0.953	-0.168	0.007	0.991	-0.137	-0.350	0.158	-0.129	-0.023	-0.043	0.022	0.002	0.045	0.068	-0.046
-0.118	1.034	-0.231	0.009	0.989	-0.145	-0.360	0.140	-0.133	-0.052	0.039	-0.034	0.025	0.036	0.130	-0.043
-0.180	1.041	-0.270	0.009	0.987	-0.158	-0.651	0.077	-0.041	-0.114	0.049	-0.060	0.087	0.044	0.169	-0.039
-0.060	0.999	-0.164	0.010	0.985	-0.170	-0.596	0.233	-0.078	0.005	0.009	0.058	0.032	0.002	0.062	-0.046
-0.068	0.995	-0.148	0.011	0.984	-0.177	-0.395	0.048	-0.090	-0.004	0.006	0.081	0.024	0.002	0.045	-0.065
-0.099	0.941	-0.152	0.013	0.983	-0.183	-0.271	0.139	-0.146	-0.037	-0.047	0.083	0.007	0.056	0.048	-0.059
-0.164	0.922	-0.116	0.014	0.982	-0.186	-0.189	0.044	-0.076	-0.103	-0.065	0.122	0.072	0.075	0.012	-0.068
-0.072	0.922	-0.120	0.014	0.982	-0.187	-0.063	-0.012	-0.027	-0.011	-0.065	0.119	0.021	0.074	0.017	-0.073
-0.087	0.914	-0.124	0.013	0.982	-0.190	-0.144	0.253	-0.012	-0.025	-0.072	0.117	0.007	0.082	0.021	-0.062
-0.099	0.937	-0.179	0.013	0.981	-0.193	-0.135	-0.016	0.028	-0.036	-0.048	0.065	0.004	0.059	0.076	-0.049
-0.022	0.983	-0.112	0.011	0.980	-0.196	-0.191	0.339	-0.006	0.042	-0.001	0.135	0.072	0.012	0.009	-0.064
-0.145	0.949	-0.254	0.009	0.980	-0.199	-0.134	0.446	-0.026	-0.079	-0.035	-0.004	0.051	0.047	0.150	-0.066
-0.187	0.968	-0.223	0.009	0.980	-0.199	-0.009	-0.110	-0.005	-0.122	-0.016	0.028	0.094	0.028	0.117	-0.066
-0.114	0.941	-0.160	0.008	0.980	-0.200	-0.029	0.120	0.031	-0.047	-0.043	0.091	0.022	0.055	0.053	-0.081
-0.103	0.914	-0.179	0.008	0.980	-0.196	0.176	-0.045	0.015	-0.035	-0.070	0.068	0.011	0.083	0.072	-0.085
-0.141	1.018	-0.191	0.007	0.981	-0.192	0.234	0.071	-0.009	-0.073	0.033	0.052	0.051	0.021	0.083	-0.075
-0.141	0.937	-0.160	0.003	0.982	-0.191	0.023	0.143	0.155	-0.069	-0.048	0.083	0.052	0.059	0.051	-0.075
-0.110	0.883	-0.124	-0.002	0.982	-0.190	0.037	0.274	0.161	-0.034	-0.102	0.117	0.023	0.113	0.015	-0.083
-0.110	0.906	-0.105	-0.004	0.982	-0.188	0.093	0.101	0.098	-0.031	-0.079	0.135	0.025	0.089	0.005	-0.081
-0.141	0.956	-0.120	-0.006	0.983	-0.186	0.107	0.108	0.027	-0.061	-0.029	0.117	0.058	0.038	0.011	-0.075
-0.160	0.987	-0.223	-0.006	0.984	-0.180	0.302	0.056	-0.002	-0.079	0.001	0.009	0.078	0.007	0.113	-0.080
-0.137	0.972	-0.203	-0.007	0.985	-0.174	0.321	-0.032	0.049	-0.055	-0.016	0.023	0.056	0.023	0.092	-0.075
-0.187	0.949	-0.207	-0.010	0.986	-0.169	0.276	-0.117	0.121	-0.103	-0.040	0.013	0.107	0.047	0.096	-0.068
-0.133	0.960	-0.203	-0.013	0.986	-0.163	0.278	0.311	0.070	-0.046	-0.029	0.012	0.053	0.035	0.091	-0.064
-0.153	0.995	-0.195	-0.017	0.987	-0.161	0.099	0.268	0.142	-0.061	0.005	0.018	0.073	0.001	0.083	-0.059
-0.153	0.995	-0.195	-0.022	0.987	-0.157	0.225	0.416	0.160	-0.056	0.005	0.014	0.074	0.002	0.083	-0.044
-0.164	0.871	-0.278	-0.027	0.988	-0.149	0.413	0.352	0.184	-0.063	-0.120	-0.077	0.087	0.127	0.166	-0.042
-0.176	0.902	-0.306	-0.033	0.990	-0.139	0.527	0.373	0.221	-0.069	-0.090	-0.114	0.099	0.097	0.194	-0.046
-0.195	0.976	-0.306	-0.037	0.991	-0.129	0.495	0.406	0.155	-0.083	-0.018	-0.124	0.118	0.023	0.195	-0.060
-0.191	1.010	-0.156	-0.039	0.992	-0.122	0.373	0.319	0.002	-0.079	0.016	0.019	0.115	0.011	0.046	-0.061
-0.241	1.026	-0.136	-0.038	0.992	-0.119	0.145	0.088	-0.048	-0.129	0.031	0.036	0.166	0.027	0.027	-0.040
-0.149	1.007	-0.164	-0.038	0.992	-0.116	0.133	0.069	-0.044	-0.037	0.011	0.006	0.073	0.007	0.055	-0.021
-0.037	1.018	-0.211	-0.037	0.993	-0.115	0.073	0.164	-0.077	0.073	0.023	-0.043	0.039	0.018	0.103	0.008
-0.083	1.003	-0.282	-0.035	0.993	-0.117	-0.060	0.067	-0.102	0.025	0.008	-0.112	0.007	0.003	0.175	0.079
-0.080	0.995	-0.298	-0.034	0.992	-0.121	-0.165	-0.172	-0.056	0.027	0.000	-0.123	0.003	0.005	0.190	0.116
0.090	0.960	-0.313	-0.031	0.992	-0.124	-0.170	0.249	-0.148	0.193	-0.034	-0.135	0.166	0.041	0.206	0.133
-0.003	0.980	-0.361	-0.028	0.991	-0.128	-0.165	-0.066	-0.160	0.097	-0.014	-0.178	0.074	0.022	0.253	0.182
0.047	1.007	-0.298	-0.024	0.991	-0.132	-0.135	-0.198	-0.148	0.143	0.013	-0.112	0.124	0.005	0.190	0.232
0.178	0.968	-0.353	-0.021	0.991	-0.134	-0.077	-0.203	-0.097	0.271	-0.026	-0.164	0.254	0.034	0.247	0.248
0.193	0.933	-0.353	-0.018	0.991	-0.135	0.006	-0.155	-0.100	0.283	-0.060	-0.164	0.269	0.069	0.248	0.272
0.193	0.929	-0.313	-0.016	0.991	-0.132	0.148	-0.052	-0.070	0.281	-0.065	-0.126	0.269	0.073	0.209	0.279
0.151	0.949	-0.349	-0.013	0.992	-0.126	0.361	-0.022	-0.094	0.236	-0.047	-0.168	0.226	0.054	0.244	0.268
0.086	0.995	-0.306	-0.014	0.993	-0.119	0.383	0.117	0.041	0.171	-0.001	-0.132	0.161	0.009	0.201	0.242
0.167	0.991	-0.219	-0.013	0.994	-0.109	0.504	0.143	-0.028	0.251	-0.006	-0.055	0.242	0.013	0.115	0.204
0.082	1.096	-0.250	-0.013	0.995	-0.099	0.517	-0.204	-0.006	0.165	0.097	-0.096	0.157	0.092	0.148	0.171
-0.010	1.057	-0.274	-0.012	0.996	-0.091	0.450	0.017	-0.046	0.072	0.058	-0.128	0.064	0.053	0.172	0.142
0.017	1.076	-0.199	-0.010	0.996	-0.084	0.348	0.055	-0.066	0.098	0.076	-0.060	0.089	0.073	0.098	0.104
-0.033	1.111	-0.172	-0.009	0.997	-0.079	0.285	-0.122	-0.064	0.047	0.111	-0.038	0.038	0.107	0.071	0.075
-0.007	1.049	-0.112	-0.007	0.997	-0.073	0.268	0.196	-0.094	0.072	0.048	0.016	0.065	0.045	0.012	0.044
-0.033	1.018	-0.124	-0.006	0.998	-0.069	0.252	-0.122	-0.057	0.044	0.017	-0.001	0.038	0.014	0.024	0.013
-0.118	0.995	-0.093	-0.006	0.998	-0.064	0.241	-0.088	-0.040	-0.041	-0.006	0.026	0.046	0.009	0.006	0.008
-0.118	0.995	-0.093	-0.005	0.998	-0.059	0.246	0.181	-0.067	-0.042	-0.007	0.022	0.046	0.009	0.005	-0.027
-0.060	1.065	-0.164	-0.004	0.998	-0.057	0.107	0.073	-0.032	0.015	0.063	-0.051	0.013	0.061	0.068	-0.049
-0.191	1.053	-0.093	-0.005	0.998	-0.058	-0.032	-0.019	-0.019	-0.115	0.051	0.020	0.117	0.049	0.002	-0.049
-0.122	1.049	-0.038	-0.002	0.998	-0.058	-0.022	-0.050	-0.128	-0.048	0.047	0.076	0.046	0.046	0.056	-0.051
-0.095	1.010	-0.038	0.001	0.998	-0.056	0.132	-0.222	-0.187	-0.025	0.009	0.073	0.018	0.007	0.055	-0.074
-0.141	0.941	-0.140	0.002	0.999	-0.052	0.194	-0.175	-0.066	-0.073	-0.061	-0.032	0.063	0.064	0.048	-0.066
-0.180	1.034	-0.164	0.003	0.999	-0.050	0.107	-0.386	-0.031	-0.111	0.031	-0.058	0.100	0.029	0.073	-0.064
-0.157	1.045	-0.140	0.004	0.999	-0.052	-0.072	-0.028	-0.080	-0.090	0.043	-0.032	0.076	0.040	0.050	-0.060
-0.110	1.041	-0.045	0.006	0.999	-0.053	-0.056	-0.096	-0.091	-0.045	0.039	0.063	0.029	0.036	0.044	-0.062
-0.045	1.007	0.025	0.008	0.999	-0.048	0.234	-0.137	-0.117	0.018	0.004	0.129	0.037	0.001	0.114	-0.055
-0.099	0.991	-0.006	0.010	0.999	-0.043	0.224	-0.139	-0.138	-0.038	-0.012	0.093	0.017	0.014	0.082	-0.051
-0.095	0.987	-0.053	0.011	0.999	-0.046	-0.109	0.253	-0.051	-0.035	-0.016	0.049	0.013	0.017	0.034	-0.056
-0.118	1.007	-0.120	0.010	0.999	-0.049	-0.176	0.158	0.011	-0.057	0.003	-0.015	0.036	0.004	0.033	-0.066
-0.164	1.057	-0.120	0.012	0.999	-0.050	-0.018	0.144	-0.103	-0.105	0.054	-0.014	0.081	0.055	0.033	-0.068
-0.133	1.092	-0.097	0.014	0.999	-0.050	-0.012	-0.305	-0.106	-0.076	0.088	0.010	0.050	0.091	0.010	-0.070
-0.126	1.034	-0.061	0.015	0.999	-0.047	0.163	-0.206	-0.091	-0.070	0.030	0.042	0.042	0.033	0.026	-0.062
-0.103	0.991	-0.069	0.016	0.999	-0.048	-0.039	-0.282	-0.027	-0.048	-0.012	0.035	0.020	0.009	0.019	-0.052
-0.041	0.976	-0.045	0.017	0.999	-0.050	-0.115	0.034	-0.077	0.013	-0.028	0.061	0.042	0.025	0.044	-0.044
-0.087	1.010	-0.069	0.018	0.998	-0.054	-0.176	-0.010	-0.080	-0.035	0.007	0.040	0.005	0.010	0.020	-0.041
-0.076	1.057	-0.085	0.020	0.998	-0.055	-0.081	0.221	-0.135	-0.025	0.054	0.026	0.006	0.056	0.004	-0.052
-0.099	1.022	-0.065	0.021	0.998	-0.057	-0.097	-0.132	-0.058	-0.050	0.019	0.048	0.017	0.022	0.023	-0.050
-0.149	1.038	-0.053	0.023	0.998	-0.058	-0.023	0.128	-0.118	-0.101	0.035	0.060	0.068	0.038	0.034	-0.060
-0.041	1.061	-0.112	0.025	0.998	-0.057	0.050	-0.136	-0.128	0.004	0.058	0.000	0.040	0.061	0.025	-0.052
-0.153	1.123	-0.128	0.026	0.998	-0.058	-0.045	0.164	-0.082	-0.109	0.120	-0.014	0.072	0.123	0.040	-0.049
-0.022	1.111	-0.077	0.027	0.998	-0.059	-0.046	0.022	-0.049	0.021	0.108	0.038	0.058	0.112	0.011	-0.034
-0.110	0.999	-0.156	0.025	0.998	-0.065	-0.267	0.024	0.065	-0.065	-0.004	-0.035	0.031	0.000	0.067	-0.035
-0.072	0.987	-0.097	0.025	0.997	-0.073	-0.407	-0.215	0.027	-0.026	-0.015	0.031	0.008	0.012	0.008	-0.017
0.009	0.918	0.018	0.028	0.997	-0.077	-0.230	-0.084	-0.143	0.052	-0.084	0.150	0.088	0.082	0.106	-0.028
0.009	0.918	0.018	0.030	0.996	-0.082	-0.276	0.248	-0.142	0.050	-0.083	0.155	0.088	0.082	0.107	-0.036
-0.083	0.953	-0.116	0.033	0.996	-0.084	-0.065	-0.109	-0.135	-0.045	-0.048	0.022	0.004	0.047	0.026	-0.033
-0.107	0.980	-0.073	0.035	0.996	-0.086	-0.112	-0.185	-0.109	-0.070	-0.021	0.067	0.028	0.019	0.017	-0.042
-0.057	1.014	-0.140	0.036	0.995	-0.088	-0.098	0.255	-0.108	-0.021	0.014	0.002	0.021	0.016	0.051	-0.057
-0.072	1.030	-0.097	0.036	0.995	-0.092	-0.195	0.238	-0.006	-0.035	0.030	0.049	0.005	0.033	0.008	-0.062
-0.103	1.030	-0.085	0.035	0.994	-0.100	-0.370	0.308	-0.017	-0.065	0.031	0.069	0.026	0.034	0.004	-0.054
-0.083	0.995	-0.069	0.034	0.994	-0.106	-0.315	0.194	0.007	-0.044	-0.004	0.090	0.007	0.001	0.021	-0.063
-0.064	0.929	-0.097	0.036	0.994	-0.106	0.002	-0.023	-0.102	-0.027	-0.069	0.063	0.012	0.066	0.006	-0.065
-0.064	0.941	-0.030	0.037	0.994	-0.105	0.039	-0.167	-0.079	-0.028	-0.058	0.128	0.013	0.054	0.063	-0.071
-0.030	0.953	0.033	0.038	0.994	-0.101	0.193	0.141	-0.050	0.006	-0.046	0.187	0.048	0.043	0.127	-0.074
-0.107	0.956	-0.010	0.038	0.995	-0.095	0.271	-0.007	-0.030	-0.071	-0.043	0.138	0.029	0.039	0.084	-0.076
-0.083	0.910	-0.014	0.037	0.995	-0.090	0.224	0.002	0.045	-0.046	-0.090	0.129	0.005	0.086	0.081	-0.074
-0.057	0.949	-0.022	0.035	0.995	-0.089	0.074	0.285	0.057	-0.017	-0.051	0.120	0.022	0.048	0.073	-0.084
-0.080	0.929	-0.061	0.033	0.996	-0.088	0.071	0.277	0.078	-0.038	-0.070	0.079	0.002	0.067	0.034	-0.078
-0.137	0.972	-0.081	0.030	0.996	-0.084	0.188	-0.076	0.119	-0.093	-0.028	0.055	0.061	0.025	0.015	-0.080
-0.110	0.976	-0.053	0.028	0.996	-0.079	0.242	0.015	0.050	-0.064	-0.024	0.078	0.034	0.020	0.043	-0.089
-0.126	1.030	-0.053	0.026	0.997	-0.074	0.232	0.052	0.098	-0.077	0.030	0.073	0.051	0.034	0.044	-0.088
-0.137	1.003	-0.057	0.024	0.997	-0.067	0.364	-0.081	0.077	-0.087	0.002	0.062	0.064	0.007	0.041	-0.089
-0.091	0.983	-0.061	0.022	0.998	-0.060	0.346	0.098	0.065	-0.039	-0.018	0.051	0.019	0.012	0.038	-0.087
-0.164	0.983	-0.077	0.020	0.998	-0.052	0.421	0.079	0.095	-0.110	-0.018	0.027	0.094	0.012	0.023	-0.085
-0.137	0.956	-0.085	0.018	0.999	-0.044	0.421	0.345	0.033	-0.081	-0.045	0.011	0.069	0.039	0.016	-0.073
-0.149	0.960	-0.097	0.016	0.999	-0.040	0.175	0.083	0.080	-0.091	-0.042	-0.004	0.082	0.035	0.004	-0.074
-0.091	0.941	-0.049	0.014	0.999	-0.035	0.278	0.216	0.100	-0.030	-0.061	0.038	0.025	0.053	0.052	-0.044
-0.107	0.929	-0.022	0.012	0.999	-0.030	0.259	0.394	0.071	-0.044	-0.073	0.060	0.043	0.065	0.079	-0.028
-0.007	0.968	-0.030	0.008	1.000	-0.022	0.377	0.233	0.153	0.059	-0.034	0.045	0.056	0.027	0.072	-0.013
-0.110	0.964	-0.179	0.005	1.000	-0.010	0.628	0.394	0.167	-0.040	-0.038	-0.116	0.049	0.031	0.078	-0.020
-0.141	0.922	-0.215	0.000	1.000	0.003	0.683	0.419	0.179	-0.067	-0.081	-0.165	0.080	0.075	0.113	-0.051
-0.207	1.007	-0.168	-0.003	1.000	0.015	0.629	0.457	0.130	-0.129	0.004	-0.129	0.147	0.010	0.066	-0.091
-0.326	1.030	-0.057	-0.006	1.000	0.023	0.452	-0.011	0.103	-0.245	0.028	-0.028	0.267	0.032	0.044	-0.104
-0.241	1.038	0.014	-0.006	1.000	0.031	0.358	-0.044	-0.009	-0.160	0.035	0.036	0.183	0.040	0.114	-0.095
-0.172	1.018	-0.073	-0.008	0.999	0.036	0.273	-0.098	0.053	-0.089	0.016	-0.055	0.115	0.020	0.027	-0.062
-0.057	1.041	-0.069	-0.008	0.999	0.039	0.197	0.049	0.023	0.026	0.040	-0.055	0.001	0.043	0.031	0.007
-0.033	1.026	-0.148	-0.007	0.999	0.039	0.005	0.029	-0.048	0.048	0.024	-0.133	0.024	0.026	0.049	0.078
0.013	1.014	-0.140	-0.005	0.999	0.038	-0.012	-0.167	-0.152	0.091	0.013	-0.124	0.069	0.014	0.042	0.130
0.078	1.007	-0.179	-0.001	0.999	0.036	-0.063	-0.194	-0.184	0.153	0.005	-0.162	0.134	0.006	0.083	0.176
0.101	1.045	-0.144	0.003	0.999	0.035	-0.036	-0.273	-0.176	0.172	0.043	-0.125	0.158	0.044	0.048	0.215
0.174	1.030	-0.160	0.006	0.999	0.035	0.010	-0.348	-0.121	0.242	0.028	-0.140	0.231	0.029	0.064	0.267
0.163	0.983	-0.254	0.008	0.999	0.035	0.059	-0.408	-0.107	0.228	-0.019	-0.235	0.220	0.018	0.160	0.289
0.278	0.945	-0.227	0.010	0.999	0.033	-0.041	-0.156	-0.096	0.340	-0.057	-0.205	0.335	0.057	0.133	0.319
0.213	0.895	-0.183	0.012	0.999	0.035	0.123	-0.248	-0.053	0.273	-0.107	-0.164	0.269	0.108	0.090	0.319
0.263	0.906	-0.175	0.014	0.999	0.040	0.249	-0.002	-0.084	0.320	-0.095	-0.160	0.319	0.097	0.082	0.298
0.174	0.968	-0.187	0.016	0.999	0.049	0.500	0.017	-0.057	0.230	-0.033	-0.181	0.231	0.035	0.095	0.256
0.078	0.999	-0.175	0.017	0.998	0.061	0.625	-0.042	-0.022	0.133	-0.002	-0.181	0.135	0.004	0.084	0.209
0.090	1.034	-0.101	0.017	0.997	0.069	0.449	0.280	0.009	0.144	0.034	-0.114	0.146	0.030	0.011	0.176
-0.007	1.049	-0.065	0.015	0.997	0.075	0.302	-0.222	0.067	0.049	0.049	-0.084	0.050	0.046	0.024	0.151
0.117	1.096	-0.049	0.017	0.996	0.083	0.453	-0.153	-0.104	0.170	0.096	-0.077	0.173	0.092	0.040	0.141
0.063	1.138	-0.097	0.020	0.996	0.091	0.392	-0.327	-0.151	0.114	0.140	-0.132	0.119	0.134	0.008	0.115
0.063	1.138	-0.038	0.022	0.995	0.095	0.231	-0.085	-0.089	0.112	0.140	-0.077	0.119	0.133	0.050	0.106
0.020	1.092	0.100	0.023	0.995	0.096	0.079	0.206	-0.056	0.068	0.094	0.060	0.077	0.086	0.187	0.071
-0.018	0.976	0.033	0.024	0.995	0.094	-0.091	0.010	-0.033	0.029	-0.022	-0.005	0.038	0.030	0.118	0.042
-0.003	0.987	0.144	0.025	0.995	0.095	0.018	0.002	-0.043	0.043	-0.011	0.104	0.052	0.018	0.227	0.002
-0.037	1.072	0.045	0.024	0.995	0.099	0.214	-0.054	0.008	0.009	0.075	0.002	0.017	0.067	0.128	-0.043
-0.176	1.115	-0.085	0.022	0.995	0.099	0.059	-0.027	0.065	-0.127	0.117	-0.129	0.122	0.110	0.002	-0.086
-0.210	1.022	0.148	0.020	0.995	0.096	-0.199	-0.202	0.030	-0.160	0.024	0.107	0.156	0.017	0.230	-0.106
-0.210	1.022	0.148	0.022	0.995	0.094	-0.099	-0.004	-0.102	-0.162	0.024	0.109	0.156	0.016	0.229	-0.106
-0.183	0.999	-0.049	0.023	0.995	0.098	0.228	-0.497	-0.150	-0.136	0.002	-0.092	0.129	0.007	0.031	-0.108
-0.076	1.026	-0.057	0.024	0.995	0.101	0.174	-0.284	-0.096	-0.029	0.029	-0.103	0.020	0.020	0.022	-0.089
-0.164	1.010	-0.030	0.024	0.995	0.095	-0.286	0.114	-0.000	-0.117	0.013	-0.069	0.108	0.004	0.048	-0.058
-0.133	1.010	0.053	0.023	0.996	0.088	-0.362	-0.101	0.034	-0.085	0.012	0.021	0.076	0.004	0.129	-0.047
-0.014	1.010	0.223	0.025	0.996	0.089	0.014	0.035	-0.129	0.031	0.012	0.190	0.044	0.004	0.297	-0.061
-0.045	0.983	0.140	0.026	0.996	0.091	0.086	0.018	-0.042	-0.000	-0.015	0.105	0.015	0.023	0.213	-0.059
-0.107	0.999	0.053	0.026	0.996	0.091	0.020	0.126	-0.022	-0.062	0.001	0.018	0.046	0.008	0.125	-0.061
-0.145	1.041	-0.010	0.025	0.996	0.088	-0.134	0.127	0.019	-0.100	0.043	-0.042	0.083	0.034	0.062	-0.066
-0.160	1.061	-0.014	0.025	0.996	0.080	-0.351	0.045	0.011	-0.115	0.062	-0.039	0.097	0.054	0.057	-0.079
-0.126	1.057	-0.018	0.025	0.997	0.076	-0.212	-0.096	-0.064	-0.081	0.058	-0.038	0.061	0.049	0.053	-0.089
-0.133	0.995	0.069	0.029	0.997	0.074	-0.093	0.035	-0.187	-0.092	-0.004	0.051	0.068	0.012	0.139	-0.063
-0.145	0.968	0.061	0.030	0.997	0.075	0.018	-0.500	-0.129	-0.105	-0.031	0.042	0.079	0.039	0.131	-0.056
0.047	0.945	0.100	0.030	0.997	0.066	-0.432	0.059	-0.016	0.087	-0.055	0.090	0.113	0.062	0.170	-0.046
-0.103	1.010	-0.014	0.032	0.998	0.058	-0.419	0.037	-0.097	-0.064	0.010	-0.015	0.037	0.005	0.056	-0.037
-0.076	1.080	-0.061	0.034	0.998	0.058	0.044	-0.199	-0.154	-0.040	0.080	-0.063	0.010	0.075	0.008	-0.031
-0.087	1.068	0.018	0.038	0.998	0.059	0.051	0.095	-0.182	-0.055	0.068	0.015	0.021	0.064	0.087	-0.053
-0.095	1.053	0.061	0.038	0.998	0.056	-0.132	-0.161	-0.039	-0.063	0.053	0.061	0.029	0.049	0.131	-0.063
-0.064	1.038	0.096	0.038	0.998	0.052	-0.240	0.076	-0.036	-0.032	0.037	0.101	0.001	0.033	0.167	-0.065
-0.103	1.003	0.100	0.038	0.998	0.045	-0.328	-0.100	-0.017	-0.071	0.001	0.111	0.037	0.002	0.172	-0.083
-0.057	1.041	-0.006	0.040	0.998	0.041	-0.233	0.060	-0.079	-0.026	0.040	0.010	0.008	0.038	0.066	-0.093
-0.176	0.995	0.010	0.040	0.999	0.036	-0.245	0.079	-0.036	-0.145	-0.007	0.031	0.111	0.009	0.083	-0.087
-0.149	1.010	0.033	0.040	0.999	0.031	-0.214	0.047	-0.060	-0.119	0.009	0.059	0.084	0.007	0.108	-0.068
-0.076	1.076	-0.061	0.042	0.999	0.029	-0.073	0.055	-0.107	-0.048	0.074	-0.034	0.011	0.073	0.014	-0.079
-0.037	1.061	-0.030	0.044	0.999	0.027	-0.115	-0.139	-0.089	-0.011	0.059	-0.000	0.027	0.058	0.046	-0.059
-0.114	1.026	-0.034	0.043	0.999	0.022	-0.244	-0.244	-0.022	-0.087	0.024	0.001	0.051	0.023	0.042	-0.036
-0.080	1.003	-0.053	0.044	0.999	0.016	-0.301	-0.032	-0.024	-0.053	0.001	-0.013	0.016	0.001	0.023	-0.033
-0.014	1.003	0.025	0.045	0.999	0.009	-0.349	0.264	-0.065	0.011	0.001	0.073	0.049	0.001	0.103	-0.035
-0.014	1.003	0.025	0.046	0.999	0.003	-0.308	-0.008	-0.073	0.010	0.000	0.079	0.049	0.002	0.104	-0.027
0.013	0.902	0.089	0.050	0.999	0.004	0.032	-0.067	-0.203	0.033	-0.100	0.141	0.076	0.098	0.167	-0.035
-0.041	0.895	0.014	0.051	0.999	0.004	0.009	0.033	-0.086	-0.022	-0.108	0.066	0.022	0.105	0.093	-0.048
-0.107	0.953	-0.042	0.051	0.999	0.004	0.017	-0.182	-0.004	-0.087	-0.050	0.011	0.044	0.047	0.038	-0.055
-0.107	0.991	-0.061	0.051	0.999	0.006	0.104	0.041	-0.020	-0.087	-0.011	-0.011	0.045	0.007	0.019	-0.061
-0.099	0.991	-0.101	0.050	0.999	0.003	-0.159	0.199	0.047	-0.078	-0.011	-0.046	0.037	0.006	0.019	-0.077
-0.076	1.041	-0.077	0.049	0.999	-0.001	-0.170	0.181	0.004	-0.055	0.039	-0.019	0.014	0.044	0.005	-0.065
-0.164	1.057	-0.089	0.048	0.999	-0.003	-0.112	-0.216	0.024	-0.142	0.054	-0.028	0.101	0.060	0.005	-0.068
-0.022	0.991	0.018	0.047	0.999	-0.006	-0.096	0.229	0.044	0.001	-0.011	0.080	0.041	0.006	0.102	-0.067
-0.083	0.991	0.053	0.046	0.999	-0.001	0.243	0.084	0.021	-0.060	-0.011	0.110	0.020	0.005	0.138	-0.075
-0.057	0.945	0.022	0.045	0.999	0.005	0.254	-0.069	0.022	-0.032	-0.058	0.074	0.007	0.051	0.108	-0.071
-0.083	0.949	0.033	0.044	0.999	0.008	0.171	0.001	0.044	-0.058	-0.054	0.082	0.020	0.046	0.121	-0.084
-0.114	0.972	0.022	0.042	0.999	0.008	0.002	0.031	0.059	-0.087	-0.031	0.070	0.051	0.022	0.109	-0.075
-0.103	0.953	0.018	0.041	0.999	0.001	-0.326	0.304	0.074	-0.073	-0.050	0.073	0.040	0.040	0.106	-0.089
-0.080	0.991	-0.065	0.041	0.999	-0.004	-0.234	0.142	-0.018	-0.050	-0.012	-0.005	0.016	0.000	0.024	-0.097
-0.160	1.034	-0.057	0.041	0.999	-0.009	-0.272	0.120	-0.048	-0.131	0.031	0.009	0.097	0.043	0.033	-0.089
-0.145	1.022	-0.034	0.040	0.999	-0.016	-0.347	0.021	-0.007	-0.116	0.019	0.040	0.082	0.032	0.057	-0.096
-0.080	1.041	-0.022	0.040	0.999	-0.019	-0.150	-0.187	0.034	-0.049	0.038	0.054	0.016	0.051	0.071	-0.099
-0.160	1.038	-0.049	0.039	0.999	-0.022	-0.169	-0.076	-0.026	-0.130	0.035	0.030	0.096	0.047	0.046	-0.092
-0.083	0.983	-0.045	0.038	0.999	-0.025	-0.157	-0.307	0.059	-0.052	-0.019	0.037	0.018	0.007	0.052	-0.081
-0.095	0.980	0.006	0.036	0.999	-0.029	-0.178	0.075	0.064	-0.062	-0.023	0.092	0.029	0.011	0.104	-0.072
-0.083	0.883	-0.038	0.034	0.999	-0.034	-0.234	0.182	0.080	-0.048	-0.120	0.054	0.016	0.107	0.061	-0.047
-0.037	0.941	-0.026	0.032	0.999	-0.038	-0.211	0.163	0.108	0.001	-0.062	0.070	0.031	0.049	0.074	-0.040
-0.041	0.929	-0.085	0.029	0.999	-0.041	-0.117	0.297	0.095	-0.001	-0.073	0.013	0.027	0.060	0.016	-0.030
-0.064	0.968	-0.085	0.027	0.999	-0.042	-0.068	0.414	0.077	-0.022	-0.035	0.015	0.003	0.022	0.017	-0.024
-0.149	0.898	-0.262	0.023	0.999	-0.038	0.293	0.358	0.184	-0.102	-0.105	-0.168	0.082	0.091	0.159	-0.035
-0.149	0.898	-0.262	0.018	0.999	-0.029	0.493	0.456	0.207	-0.097	-0.105	-0.177	0.082	0.091	0.157	-0.072
-0.210	0.980	-0.258	0.012	1.000	-0.019	0.521	0.233	0.279	-0.153	-0.024	-0.182	0.145	0.010	0.151	-0.099
-0.307	1.030	-0.179	0.006	1.000	-0.011	0.441	-0.083	0.216	-0.244	0.026	-0.112	0.242	0.041	0.070	-0.091
-0.241	1.068	-0.073	0.003	1.000	-0.011	-0.003	-0.196	0.122	-0.175	0.065	-0.005	0.178	0.080	0.039	-0.068
-0.103	1.068	-0.160	0.001	1.000	-0.012	-0.033	0.148	0.086	-0.035	0.065	-0.091	0.041	0.080	0.046	-0.033
-0.022	1.053	-0.203	-0.000	1.000	-0.016	-0.200	0.172	0.056	0.047	0.049	-0.129	0.039	0.064	0.087	0.022
-0.022	1.038	-0.231	-0.002	1.000	-0.021	-0.186	0.132	0.076	0.049	0.034	-0.153	0.037	0.049	0.113	0.088
-0.037	0.964	-0.258	-0.002	1.000	-0.026	-0.227	-0.191	-0.004	0.033	-0.039	-0.175	0.021	0.024	0.139	0.152
0.051	0.980	-0.270	-0.000	1.000	-0.032	-0.237	-0.471	-0.042	0.120	-0.024	-0.181	0.108	0.009	0.149	0.189
0.232	0.972	-0.219	0.002	0.999	-0.034	-0.119	-0.123	-0.086	0.299	-0.031	-0.127	0.287	0.017	0.096	0.230
0.167	0.929	-0.266	0.004	0.999	-0.037	-0.069	-0.264	-0.055	0.232	-0.074	-0.173	0.221	0.060	0.142	0.279
0.213	0.933	-0.239	0.005	0.999	-0.038	-0.051	-0.287	-0.036	0.276	-0.070	-0.143	0.266	0.056	0.113	0.310
0.228	0.864	-0.290	0.007	0.999	-0.038	0.065	-0.077	-0.041	0.290	-0.140	-0.195	0.281	0.126	0.164	0.300
0.236	0.875	-0.246	0.006	0.999	-0.033	0.264	-0.101	0.087	0.299	-0.128	-0.157	0.288	0.115	0.120	0.309
0.159	0.925	-0.270	0.004	1.000	-0.027	0.335	-0.371	0.129	0.224	-0.078	-0.186	0.210	0.065	0.143	0.305
0.220	1.038	-0.227	0.004	1.000	-0.023	0.206	0.047	0.054	0.286	0.033	-0.146	0.272	0.046	0.098	0.272
0.190	1.088	-0.211	0.003	1.000	-0.017	0.335	0.175	0.059	0.256	0.084	-0.137	0.242	0.096	0.081	0.248
0.055	1.119	-0.235	0.004	1.000	-0.005	0.647	-0.347	-0.017	0.121	0.115	-0.173	0.107	0.127	0.105	0.222
0.113	1.099	-0.183	0.005	1.000	0.009	0.715	-0.184	-0.069	0.177	0.095	-0.136	0.165	0.107	0.054	0.192
0.051	1.041	-0.136	0.003	1.000	0.014	0.273	0.043	0.127	0.118	0.037	-0.093	0.103	0.050	0.007	0.164
0.136	1.072	0.045	0.000	1.000	0.015	0.070	-0.087	0.158	0.205	0.068	0.087	0.186	0.081	0.176	0.144
0.101	0.976	0.006	0.001	1.000	0.019	0.220	-0.189	-0.026	0.170	-0.028	0.043	0.151	0.015	0.138	0.119
0.024	1.026	0.006	0.001	1.000	0.023	0.163	0.095	0.011	0.093	0.022	0.039	0.074	0.035	0.139	0.074
-0.014	1.068	-0.112	-0.001	1.000	0.026	0.201	-0.017	0.081	0.056	0.065	-0.083	0.036	0.077	0.022	0.045
-0.183	1.123	-0.085	-0.004	1.000	0.027	0.067	-0.037	0.099	-0.111	0.119	-0.056	0.133	0.132	0.050	0.012
-0.041	1.041	0.010	-0.004	1.000	0.025	-0.101	-0.034	-0.001	0.032	0.038	0.041	0.010	0.050	0.145	-0.021
-0.083	1.041	0.014	-0.004	1.000	0.026	0.061	-0.027	0.021	-0.010	0.038	0.043	0.031	0.050	0.149	-0.056
-0.199	1.038	-0.085	-0.007	1.000	0.027	0.028	-0.159	0.098	-0.123	0.034	-0.055	0.146	0.047	0.051	-0.060
-0.199	1.038	-0.085	-0.009	1.000	0.023	-0.174	0.151	0.094	-0.120	0.034	-0.052	0.145	0.048	0.051	-0.058
-0.164	0.980	0.037	-0.010	1.000	0.021	-0.097	-0.485	0.015	-0.085	-0.024	0.073	0.109	0.010	0.172	-0.051
-0.022	1.003	0.041	-0.008	1.000	0.017	-0.179	-0.023	-0.101	0.055	-0.001	0.080	0.035	0.014	0.176	-0.046
-0.053	0.991	-0.010	-0.008	1.000	0.017	-0.013	-0.044	-0.014	0.025	-0.013	0.029	0.006	0.002	0.126	-0.046
-0.176	1.022	-0.097	-0.010	1.000	0.013	-0.195	0.084	0.064	-0.097	0.018	-0.054	0.115	0.032	0.039	-0.042
-0.176	1.057	-0.038	-0.011	1.000	0.007	-0.301	-0.061	0.007	-0.096	0.053	0.012	0.114	0.067	0.099	-0.057
-0.133	0.995	0.049	-0.010	1.000	0.005	-0.102	-0.373	-0.031	-0.054	-0.009	0.100	0.070	0.006	0.186	-0.064
-0.107	0.999	0.025	-0.010	1.000	0.004	-0.042	-0.078	-0.016	-0.027	-0.005	0.078	0.042	0.010	0.163	-0.065
-0.110	0.991	-0.069	-0.011	1.000	-0.002	-0.274	0.075	0.004	-0.031	-0.013	-0.011	0.045	0.002	0.070	-0.066
-0.195	1.041	-0.160	-0.010	1.000	-0.010	-0.394	0.196	-0.049	-0.116	0.037	-0.094	0.129	0.053	0.020	-0.062
-0.191	1.057	-0.097	-0.009	1.000	-0.018	-0.371	0.008	-0.094	-0.113	0.053	-0.023	0.124	0.069	0.044	-0.062
-0.137	1.030	-0.049	-0.007	1.000	-0.020	-0.109	-0.193	-0.123	-0.062	0.026	0.026	0.070	0.043	0.093	-0.072
-0.114	0.983	-0.045	-0.005	1.000	-0.023	-0.134	-0.145	-0.123	-0.041	-0.021	0.033	0.046	0.003	0.099	-0.061
-0.107	0.976	0.037	-0.003	1.000	-0.029	-0.298	-0.036	-0.079	-0.034	-0.028	0.121	0.038	0.010	0.183	-0.051
-0.064	0.972	-0.002	-0.002	0.999	-0.034	-0.261	0.074	-0.062	0.007	-0.032	0.087	0.005	0.014	0.145	-0.036
-0.095	1.010	-0.022	-0.002	0.999	-0.044	-0.528	0.045	-0.033	-0.024	0.007	0.078	0.026	0.026	0.127	-0.035
-0.053	1.030	-0.093	-0.000	0.999	-0.054	-0.459	-0.142	-0.093	0.016	0.027	0.016	0.016	0.046	0.057	-0.036
-0.114	1.068	-0.116	0.003	0.998	-0.058	-0.237	-0.046	-0.149	-0.048	0.066	-0.002	0.046	0.085	0.036	-0.046
-0.149	1.041	-0.128	0.005	0.998	-0.063	-0.238	-0.084	-0.144	-0.085	0.039	-0.009	0.081	0.058	0.026	-0.053
-0.126	1.084	-0.077	0.006	0.998	-0.069	-0.294	-0.284	-0.067	-0.063	0.082	0.048	0.059	0.101	0.079	-0.067
-0.137	1.014	-0.089	0.008	0.997	-0.075	-0.280	0.180	-0.114	-0.076	0.013	0.042	0.070	0.031	0.068	-0.068
-0.091	1.018	-0.057	0.008	0.996	-0.086	-0.550	-0.329	0.001	-0.030	0.017	0.084	0.025	0.035	0.101	-0.066
-0.064	0.914	-0.006	0.008	0.995	-0.097	-0.572	0.463	-0.068	-0.004	-0.086	0.146	0.002	0.069	0.154	-0.065
-0.080	0.964	-0.030	0.011	0.994	-0.106	-0.488	-0.391	-0.099	-0.022	-0.035	0.132	0.013	0.018	0.132	-0.051
-0.099	0.976	-0.081	0.014	0.993	-0.114	-0.399	0.206	-0.178	-0.044	-0.022	0.088	0.032	0.006	0.083	-0.052
-0.045	1.041	-0.112	0.016	0.993	-0.118	-0.206	-0.236	-0.110	0.008	0.044	0.061	0.022	0.060	0.052	-0.054
-0.122	1.010	-0.187	0.018	0.992	-0.124	-0.285	-0.037	-0.083	-0.071	0.014	-0.008	0.056	0.030	0.022	-0.051
-0.114	1.014	-0.187	0.019	0.991	-0.130	-0.289	-0.177	-0.094	-0.065	0.019	-0.002	0.048	0.035	0.021	-0.040
-0.091	1.053	-0.168	0.021	0.990	-0.137	-0.346	-0.112	-0.091	-0.044	0.058	0.024	0.025	0.075	0.000	-0.052
-0.072	1.041	-0.215	0.022	0.989	-0.148	-0.561	0.260	-0.070	-0.025	0.048	-0.012	0.006	0.063	0.047	-0.041
-0.114	1.014	-0.183	0.022	0.987	-0.159	-0.557	0.147	-0.064	-0.067	0.023	0.031	0.049	0.037	0.014	-0.024
-0.018	0.995	-0.132	0.024	0.985	-0.168	-0.468	0.013	-0.129	0.026	0.005	0.091	0.048	0.017	0.039	-0.028
0.020	0.956	-0.144	0.028	0.984	-0.178	-0.477	0.244	-0.208	0.062	-0.032	0.089	0.087	0.021	0.028	-0.029
-0.072	0.918	-0.124	0.032	0.983	-0.181	-0.181	-0.271	-0.167	-0.035	-0.070	0.111	0.005	0.059	0.049	-0.027
-0.022	0.918	-0.140	0.035	0.982	-0.185	-0.227	-0.151	-0.162	0.012	-0.069	0.100	0.045	0.058	0.035	-0.025
-0.072	0.941	-0.160	0.034	0.980	-0.194	-0.463	0.062	0.030	-0.037	-0.044	0.089	0.005	0.035	0.017	-0.038
-0.026	1.007	-0.246	0.034	0.978	-0.205	-0.512	0.021	0.008	0.010	0.024	0.012	0.042	0.031	0.068	-0.037
-0.072	1.034	-0.262	0.034	0.976	-0.217	-0.616	0.336	-0.105	-0.037	0.054	0.009	0.004	0.059	0.082	-0.039
-0.110	0.964	-0.294	0.034	0.973	-0.229	-0.582	0.332	-0.079	-0.075	-0.013	-0.011	0.042	0.010	0.112	-0.046
-0.064	0.983	-0.262	0.032	0.970	-0.239	-0.520	0.341	-0.020	-0.028	0.009	0.031	0.004	0.009	0.079	-0.058
-0.141	0.980	-0.294	0.032	0.968	-0.248	-0.461	0.076	-0.048	-0.104	0.007	0.008	0.073	0.006	0.108	-0.063
-0.076	0.941	-0.258	0.033	0.968	-0.250	-0.108	0.024	-0.081	-0.040	-0.031	0.046	0.007	0.032	0.071	-0.064
-0.053	0.960	-0.164	0.034	0.967	-0.253	-0.147	0.183	-0.112	-0.018	-0.011	0.143	0.017	0.012	0.024	-0.068
-0.064	0.956	-0.187	0.034	0.966	-0.255	-0.116	0.110	-0.045	-0.030	-0.014	0.122	0.006	0.016	0.001	-0.069
-0.057	0.933	-0.207	0.034	0.966	-0.257	-0.114	0.021	-0.032	-0.022	-0.037	0.104	0.014	0.039	0.018	-0.067
-0.103	0.887	-0.183	0.032	0.964	-0.263	-0.296	0.258	0.037	-0.066	-0.082	0.134	0.032	0.085	0.008	-0.078
-0.030	0.898	-0.172	0.029	0.963	-0.268	-0.284	0.283	0.088	0.011	-0.069	0.151	0.041	0.073	0.021	-0.066
-0.107	0.868	-0.148	0.026	0.961	-0.275	-0.349	0.151	0.077	-0.064	-0.098	0.181	0.036	0.104	0.047	-0.071
-0.003	0.891	-0.187	0.023	0.960	-0.280	-0.266	0.314	0.031	0.043	-0.073	0.147	0.067	0.081	0.010	-0.062
-0.103	0.902	-0.246	0.022	0.959	-0.283	-0.136	0.063	0.031	-0.056	-0.061	0.090	0.033	0.070	0.048	-0.079
-0.068	0.848	-0.215	0.021	0.959	-0.284	-0.060	0.119	-0.004	-0.020	-0.115	0.123	0.000	0.124	0.015	-0.072
-0.153	0.925	-0.254	0.018	0.958	-0.286	-0.109	0.287	0.047	-0.102	-0.037	0.086	0.086	0.046	0.053	-0.092
-0.114	0.937	-0.254	0.018	0.959	-0.284	0.084	-0.082	0.009	-0.064	-0.026	0.084	0.048	0.034	0.051	-0.097
-0.157	0.972	-0.302	0.016	0.959	-0.283	0.062	0.099	0.037	-0.104	0.009	0.036	0.092	0.001	0.097	-0.095
-0.157	0.972	-0.302	0.015	0.959	-0.282	0.061	0.071	0.006	-0.103	0.008	0.035	0.094	0.002	0.095	-0.096
-0.080	0.941	-0.242	0.012	0.959	-0.284	-0.121	0.240	0.098	-0.022	-0.022	0.096	0.018	0.029	0.033	-0.090
-0.172	0.925	-0.262	0.007	0.958	-0.287	-0.161	0.266	0.137	-0.110	-0.037	0.080	0.111	0.044	0.051	-0.083
-0.087	0.922	-0.250	0.005	0.957	-0.290	-0.149	0.117	0.066	-0.024	-0.040	0.094	0.027	0.048	0.038	-0.065
-0.095	0.864	-0.203	0.004	0.956	-0.292	-0.108	0.136	-0.001	-0.030	-0.097	0.144	0.035	0.107	0.011	-0.066
-0.049	0.856	-0.254	0.003	0.957	-0.289	0.150	0.291	-0.078	0.016	-0.106	0.089	0.010	0.115	0.038	-0.054
-0.099	0.844	-0.258	0.003	0.958	-0.287	0.138	0.084	-0.022	-0.034	-0.118	0.083	0.040	0.127	0.041	-0.048
-0.110	0.860	-0.262	0.001	0.960	-0.281	0.315	0.187	0.024	-0.044	-0.104	0.073	0.052	0.112	0.044	-0.032
-0.080	0.925	-0.286	-0.002	0.962	-0.274	0.365	0.229	0.097	-0.010	-0.040	0.042	0.022	0.047	0.066	-0.026
-0.107	0.898	-0.424	-0.009	0.963	-0.271	0.179	0.485	0.196	-0.031	-0.068	-0.099	0.049	0.074	0.203	-0.035
-0.130	0.895	-0.487	-0.018	0.965	-0.263	0.404	0.805	0.221	-0.045	-0.074	-0.169	0.072	0.078	0.266	-0.049
-0.260	0.980	-0.455	-0.024	0.966	-0.258	0.303	0.444	0.165	-0.170	0.010	-0.143	0.203	0.008	0.233	-0.073
-0.245	1.003	-0.325	-0.029	0.967	-0.253	0.242	0.269	0.139	-0.150	0.032	-0.018	0.187	0.030	0.102	-0.105
-0.214	0.945	-0.195	-0.031	0.967	-0.252	0.025	0.189	0.030	-0.118	-0.026	0.112	0.156	0.028	0.028	-0.102
-0.253	0.983	-0.282	-0.031	0.968	-0.251	0.106	-0.134	0.025	-0.156	0.012	0.023	0.193	0.011	0.057	-0.068
-0.057	0.999	-0.286	-0.030	0.968	-0.249	0.063	0.088	-0.084	0.039	0.027	0.018	0.003	0.026	0.061	-0.018
-0.049	0.960	-0.361	-0.028	0.968	-0.250	-0.020	0.100	-0.118	0.045	-0.012	-0.057	0.011	0.013	0.135	0.049
0.009	0.937	-0.373	-0.027	0.967	-0.254	-0.175	-0.161	-0.004	0.102	-0.034	-0.065	0.069	0.036	0.147	0.120
0.086	0.914	-0.392	-0.027	0.966	-0.258	-0.180	0.081	-0.027	0.179	-0.056	-0.081	0.146	0.060	0.167	0.170
0.105	0.933	-0.380	-0.026	0.965	-0.262	-0.194	0.073	-0.039	0.197	-0.036	-0.065	0.165	0.041	0.156	0.202
0.163	0.891	-0.455	-0.024	0.964	-0.264	-0.107	-0.148	-0.042	0.253	-0.078	-0.137	0.221	0.083	0.231	0.243
0.101	0.871	-0.455	-0.021	0.964	-0.264	0.050	-0.003	-0.131	0.189	-0.097	-0.138	0.158	0.102	0.231	0.267
0.220	0.895	-0.436	-0.018	0.965	-0.263	0.101	-0.150	-0.066	0.306	-0.075	-0.120	0.278	0.078	0.212	0.278
0.209	0.910	-0.428	-0.018	0.965	-0.261	0.122	0.046	-0.000	0.294	-0.060	-0.114	0.267	0.062	0.204	0.274
0.155	0.976	-0.416	-0.019	0.966	-0.257	0.202	0.223	0.039	0.242	0.005	-0.106	0.213	0.004	0.192	0.275
0.159	0.956	-0.412	-0.018	0.968	-0.251	0.352	0.217	-0.077	0.245	-0.016	-0.108	0.218	0.016	0.188	0.247
0.124	1.018	-0.384	-0.018	0.970	-0.243	0.401	0.108	-0.037	0.210	0.044	-0.089	0.184	0.045	0.161	0.221
0.082	1.053	-0.369	-0.018	0.971	-0.237	0.358	0.228	-0.031	0.168	0.077	-0.080	0.143	0.080	0.145	0.189
0.082	1.053	-0.369	-0.018	0.973	-0.231	0.322	-0.010	0.016	0.168	0.076	-0.086	0.145	0.079	0.145	0.162
0.013	1.045	-0.290	-0.018	0.974	-0.227	0.220	-0.011	0.031	0.099	0.067	-0.011	0.077	0.071	0.067	0.127
0.063	1.068	-0.239	-0.018	0.975	-0.222	0.230	-0.026	-0.003	0.149	0.090	0.036	0.129	0.093	0.017	0.108
-0.014	1.057	-0.231	-0.017	0.976	-0.219	0.171	-0.076	-0.029	0.071	0.077	0.040	0.054	0.081	0.009	0.052
0.028	1.053	-0.207	-0.019	0.976	-0.218	0.052	0.570	-0.035	0.115	0.073	0.062	0.097	0.077	0.014	0.031
-0.218	1.034	-0.337	-0.020	0.975	-0.221	-0.150	-0.056	0.047	-0.129	0.055	-0.064	0.147	0.058	0.117	-0.007
-0.076	1.007	-0.207	-0.022	0.974	-0.225	-0.220	0.267	0.032	0.015	0.029	0.070	0.003	0.032	0.014	-0.033
-0.130	0.983	-0.191	-0.019	0.975	-0.222	0.172	-0.163	-0.132	-0.042	0.005	0.082	0.057	0.009	0.029	-0.048
-0.118	0.960	-0.136	-0.017	0.976	-0.218	0.203	-0.341	-0.048	-0.033	-0.019	0.133	0.044	0.013	0.084	-0.037
-0.041	0.918	-0.172	-0.016	0.976	-0.217	0.033	-0.158	-0.002	0.044	-0.062	0.097	0.033	0.056	0.050	-0.044
-0.122	0.976	-0.246	-0.016	0.976	-0.216	0.035	-0.016	-0.016	-0.037	-0.004	0.022	0.046	0.003	0.024	-0.029
-0.149	0.999	-0.309	-0.017	0.975	-0.221	-0.228	0.057	0.009	-0.063	0.020	-0.037	0.072	0.026	0.085	-0.020
-0.087	1.014	-0.306	-0.018	0.974	-0.225	-0.214	0.185	-0.009	-0.001	0.036	-0.029	0.010	0.041	0.080	-0.038
-0.126	1.065	-0.302	-0.017	0.973	-0.228	-0.147	-0.145	-0.037	-0.040	0.087	-0.022	0.048	0.092	0.075	-0.032
-0.187	0.980	-0.325	-0.016	0.973	-0.229	-0.003	-0.196	-0.015	-0.103	0.002	-0.045	0.110	0.008	0.098	-0.033
-0.083	1.030	-0.242	-0.015	0.974	-0.227	0.069	-0.093	-0.059	-0.000	0.052	0.036	0.007	0.058	0.015	-0.036
-0.107	1.018	-0.187	-0.013	0.974	-0.226	0.066	-0.034	-0.096	-0.025	0.040	0.090	0.030	0.047	0.042	-0.039
-0.049	0.941	-0.179	-0.013	0.973	-0.230	-0.195	-0.119	0.006	0.032	-0.036	0.102	0.027	0.029	0.050	-0.036
-0.080	0.895	-0.136	-0.013	0.972	-0.233	-0.179	-0.125	0.043	0.002	-0.081	0.148	0.004	0.075	0.093	-0.040
-0.087	0.875	-0.124	-0.013	0.971	-0.241	-0.410	0.212	-0.072	-0.006	-0.099	0.167	0.012	0.094	0.106	-0.036
-0.099	0.879	-0.239	-0.014	0.969	-0.248	-0.371	0.178	-0.016	-0.017	-0.093	0.060	0.023	0.090	0.007	-0.054
-0.091	0.960	-0.242	-0.011	0.967	-0.253	-0.270	0.050	-0.173	-0.012	-0.010	0.062	0.015	0.008	0.011	-0.049
-0.164	0.976	-0.266	-0.010	0.966	-0.258	-0.259	0.130	-0.099	-0.086	0.006	0.043	0.089	0.007	0.034	-0.049
-0.087	0.945	-0.278	-0.008	0.965	-0.261	-0.172	0.015	-0.109	-0.011	-0.024	0.034	0.012	0.023	0.045	-0.055
-0.130	0.960	-0.270	-0.006	0.965	-0.264	-0.122	0.022	-0.136	-0.055	-0.008	0.045	0.055	0.007	0.036	-0.061
-0.122	1.026	-0.270	-0.003	0.965	-0.263	0.015	-0.289	-0.117	-0.051	0.058	0.044	0.047	0.059	0.035	-0.056
-0.122	1.026	-0.270	-0.001	0.965	-0.262	0.083	0.106	-0.118	-0.052	0.058	0.042	0.047	0.059	0.035	-0.054
-0.145	1.034	-0.313	-0.001	0.964	-0.266	-0.212	0.034	-0.043	-0.076	0.067	0.003	0.070	0.067	0.078	-0.054
-0.064	0.983	-0.274	-0.001	0.963	-0.271	-0.244	0.048	-0.030	0.005	0.018	0.047	0.011	0.017	0.038	-0.059
-0.118	0.914	-0.262	-0.001	0.961	-0.278	-0.357	0.029	-0.031	-0.049	-0.050	0.066	0.043	0.053	0.025	-0.040
-0.145	0.925	-0.294	0.001	0.960	-0.281	-0.202	-0.241	-0.071	-0.078	-0.037	0.038	0.070	0.041	0.056	-0.037
0.017	0.941	-0.219	0.005	0.959	-0.283	-0.099	0.092	-0.225	0.080	-0.021	0.115	0.092	0.026	0.019	-0.045
-0.107	0.875	-0.294	0.008	0.959	-0.283	0.036	-0.182	-0.121	-0.046	-0.086	0.039	0.031	0.091	0.054	-0.023
-0.087	0.937	-0.246	0.010	0.959	-0.282	0.012	-0.199	-0.029	-0.028	-0.025	0.086	0.011	0.030	0.006	-0.021
0.001	0.941	-0.306	0.009	0.959	-0.283	-0.026	0.305	-0.041	0.061	-0.021	0.028	0.077	0.025	0.065	-0.038
-0.137	0.983	-0.321	0.007	0.958	-0.287	-0.218	0.350	-0.034	-0.076	0.023	0.016	0.061	0.018	0.080	-0.037
-0.107	0.941	-0.302	0.005	0.957	-0.290	-0.139	0.143	0.054	-0.043	-0.019	0.038	0.030	0.024	0.059	-0.037
-0.095	0.983	-0.278	0.004	0.956	-0.293	-0.157	0.188	-0.013	-0.030	0.025	0.065	0.018	0.019	0.035	-0.051
-0.099	0.995	-0.266	0.002	0.955	-0.295	-0.131	0.146	0.030	-0.032	0.037	0.080	0.021	0.031	0.023	-0.052
-0.072	0.953	-0.290	0.003	0.956	-0.293	0.127	0.155	-0.116	-0.006	-0.006	0.053	0.007	0.012	0.047	-0.057
-0.130	0.949	-0.278	0.004	0.957	-0.290	0.163	-0.035	-0.052	-0.065	-0.011	0.062	0.051	0.017	0.034	-0.054
-0.095	0.922	-0.199	0.004	0.958	-0.286	0.168	-0.154	-0.007	-0.031	-0.039	0.138	0.016	0.044	0.045	-0.049
-0.045	0.875	-0.175	0.004	0.959	-0.283	0.159	-0.071	0.047	0.020	-0.086	0.158	0.034	0.092	0.069	-0.051
-0.030	0.918	-0.128	0.002	0.959	-0.283	-0.003	0.034	0.090	0.038	-0.044	0.205	0.049	0.049	0.117	-0.044
-0.053	0.902	-0.191	-0.000	0.960	-0.281	0.069	0.079	0.073	0.017	-0.060	0.141	0.025	0.064	0.055	-0.055
-0.076	0.887	-0.207	-0.003	0.960	-0.280	0.029	0.267	0.065	-0.004	-0.075	0.124	0.001	0.079	0.040	-0.063
-0.164	0.860	-0.187	-0.005	0.960	-0.281	-0.020	0.087	0.065	-0.090	-0.102	0.144	0.089	0.106	0.059	-0.065
-0.091	0.902	-0.160	-0.009	0.959	-0.282	-0.075	0.264	0.073	-0.014	-0.060	0.173	0.018	0.063	0.087	-0.065
-0.087	0.914	-0.215	-0.010	0.959	-0.283	-0.080	0.042	0.073	-0.008	-0.048	0.120	0.015	0.051	0.032	-0.070
-0.068	0.925	-0.219	-0.011	0.960	-0.281	0.098	0.004	0.018	0.011	-0.037	0.114	0.003	0.039	0.029	-0.058
-0.122	0.968	-0.231	-0.013	0.961	-0.277	0.182	0.143	0.035	-0.041	0.005	0.099	0.052	0.003	0.018	-0.051
-0.157	0.925	-0.317	-0.014	0.962	-0.272	0.302	0.052	0.025	-0.075	-0.039	0.006	0.088	0.040	0.068	-0.069
-0.103	0.980	-0.266	-0.016	0.964	-0.266	0.274	0.158	0.056	-0.019	0.013	0.053	0.035	0.014	0.017	-0.091
-0.214	0.941	-0.250	-0.019	0.964	-0.264	0.137	-0.040	0.137	-0.128	-0.026	0.066	0.147	0.025	0.001	-0.087
-0.214	0.941	-0.250	-0.024	0.965	-0.260	0.205	0.413	0.086	-0.124	-0.027	0.062	0.148	0.026	0.002	-0.080
-0.130	0.972	-0.250	-0.029	0.966	-0.256	0.154	0.370	0.139	-0.035	0.003	0.059	0.064	0.005	0.003	-0.076
-0.149	0.922	-0.329	-0.034	0.967	-0.253	0.201	0.335	0.192	-0.049	-0.048	-0.023	0.084	0.046	0.083	-0.053
-0.137	0.902	-0.333	-0.040	0.969	-0.243	0.480	0.395	0.176	-0.032	-0.070	-0.036	0.073	0.066	0.087	-0.032
-0.172	0.914	-0.388	-0.046	0.971	-0.234	0.502	0.285	0.220	-0.061	-0.060	-0.101	0.109	0.055	0.144	-0.037
-0.160	0.968	-0.313	-0.051	0.973	-0.225	0.457	0.329	0.157	-0.044	-0.008	-0.035	0.097	0.001	0.071	-0.052
-0.180	0.976	-0.199	-0.053	0.974	-0.218	0.321	0.245	0.051	-0.061	-0.002	0.073	0.117	0.006	0.043	-0.048
-0.214	1.003	-0.203	-0.054	0.975	-0.217	0.058	0.008	0.006	-0.096	0.025	0.068	0.151	0.033	0.038	-0.025
-0.095	0.937	-0.223	-0.053	0.975	-0.216	0.044	0.098	-0.091	0.022	-0.041	0.047	0.032	0.034	0.018	0.003
-0.030	0.922	-0.298	-0.053	0.975	-0.217	-0.068	0.275	-0.051	0.088	-0.057	-0.026	0.034	0.050	0.059	0.051
-0.018	0.953	-0.341	-0.053	0.974	-0.219	-0.085	-0.131	0.034	0.099	-0.026	-0.068	0.046	0.019	0.103	0.099
0.032	0.972	-0.333	-0.052	0.974	-0.222	-0.133	0.006	-0.011	0.148	-0.006	-0.057	0.097	0.000	0.096	0.128
-0.007	0.949	-0.380	-0.050	0.973	-0.226	-0.151	0.101	-0.129	0.108	-0.028	-0.101	0.059	0.024	0.144	0.163
0.009	0.949	-0.400	-0.046	0.972	-0.228	-0.100	-0.203	-0.159	0.119	-0.028	-0.118	0.074	0.025	0.164	0.199
0.155	0.941	-0.353	-0.042	0.973	-0.228	0.035	-0.084	-0.156	0.261	-0.036	-0.071	0.220	0.033	0.119	0.214
0.174	0.953	-0.396	-0.040	0.973	-0.226	0.102	0.223	-0.099	0.279	-0.025	-0.116	0.239	0.022	0.164	0.246
0.101	0.956	-0.404	-0.038	0.974	-0.225	0.114	-0.489	-0.010	0.203	-0.021	-0.125	0.166	0.018	0.174	0.282
0.190	0.910	-0.345	-0.039	0.974	-0.224	0.091	0.056	0.069	0.292	-0.068	-0.068	0.254	0.065	0.116	0.285
0.205	0.906	-0.416	-0.039	0.974	-0.221	0.148	0.315	0.006	0.309	-0.072	-0.141	0.270	0.069	0.189	0.271
0.143	0.956	-0.420	-0.038	0.976	-0.214	0.430	-0.290	0.000	0.246	-0.024	-0.153	0.209	0.019	0.194	0.260
0.105	0.956	-0.361	-0.039	0.978	-0.206	0.410	0.433	-0.004	0.209	-0.025	-0.102	0.170	0.020	0.136	0.228
0.070	0.995	-0.298	-0.037	0.980	-0.198	0.440	-0.161	-0.070	0.172	0.012	-0.047	0.136	0.018	0.075	0.191
-0.003	1.076	-0.369	-0.034	0.981	-0.191	0.386	-0.202	-0.058	0.097	0.091	-0.125	0.063	0.099	0.147	0.152
0.032	1.084	-0.313	-0.031	0.983	-0.183	0.396	-0.295	-0.118	0.128	0.097	-0.078	0.098	0.106	0.093	0.124
-0.018	1.088	-0.266	-0.027	0.984	-0.174	0.455	0.299	-0.224	0.076	0.100	-0.039	0.048	0.109	0.047	0.098
-0.022	1.115	-0.278	-0.029	0.985	-0.171	0.198	-0.197	0.091	0.073	0.126	-0.055	0.044	0.135	0.060	0.076
-0.080	1.119	-0.309	-0.030	0.985	-0.171	0.040	-0.113	0.084	0.017	0.130	-0.087	0.013	0.138	0.093	0.045
-0.041	1.014	-0.140	-0.031	0.985	-0.169	0.047	0.234	-0.001	0.056	0.025	0.081	0.026	0.033	0.074	0.009
-0.107	0.964	-0.199	-0.030	0.986	-0.166	0.191	-0.035	-0.023	-0.009	-0.025	0.018	0.040	0.018	0.013	-0.028
-0.210	0.964	-0.235	-0.032	0.986	-0.165	0.079	-0.218	0.099	-0.111	-0.025	-0.019	0.145	0.018	0.025	-0.043
-0.203	1.038	-0.207	-0.034	0.986	-0.166	-0.051	-0.023	0.050	-0.102	0.048	0.010	0.138	0.056	0.000	-0.065
-0.114	1.003	-0.156	-0.034	0.985	-0.168	-0.105	0.017	-0.014	-0.013	0.014	0.063	0.050	0.021	0.050	-0.060
-0.180	0.925	-0.195	-0.032	0.985	-0.168	-0.002	-0.308	-0.057	-0.080	-0.063	0.024	0.116	0.057	0.009	-0.059
-0.068	0.956	-0.168	-0.030	0.986	-0.166	0.082	0.143	-0.148	0.029	-0.033	0.050	0.005	0.026	0.035	-0.055
-0.187	0.933	-0.179	-0.029	0.986	-0.164	0.104	-0.067	-0.045	-0.091	-0.056	0.036	0.124	0.049	0.022	-0.053
-0.180	0.976	-0.219	-0.029	0.985	-0.167	-0.140	-0.351	0.050	-0.083	-0.013	-0.000	0.115	0.008	0.019	-0.042
-0.110	1.022	-0.195	-0.031	0.985	-0.171	-0.170	-0.141	0.077	-0.012	0.034	0.027	0.045	0.038	0.003	-0.040
-0.126	0.991	-0.219	-0.029	0.985	-0.169	0.091	-0.224	-0.055	-0.029	0.003	0.002	0.059	0.006	0.022	-0.023
-0.037	1.010	-0.116	-0.027	0.986	-0.166	0.164	-0.168	-0.072	0.058	0.021	0.101	0.030	0.025	0.078	-0.019
-0.053	0.980	-0.065	-0.026	0.986	-0.163	0.167	-0.006	-0.035	0.042	-0.010	0.148	0.015	0.007	0.127	-0.020
-0.099	0.960	-0.065	-0.027	0.987	-0.161	0.057	0.216	-0.017	-0.004	-0.030	0.147	0.029	0.026	0.125	-0.022
-0.114	0.933	-0.183	-0.029	0.985	-0.168	-0.339	-0.002	0.092	-0.017	-0.055	0.035	0.043	0.053	0.005	-0.027
-0.126	0.976	-0.195	-0.030	0.984	-0.174	-0.335	0.246	0.014	-0.028	-0.012	0.030	0.053	0.011	0.008	-0.039
-0.114	1.068	-0.250	-0.029	0.984	-0.178	-0.158	-0.240	-0.040	-0.017	0.082	-0.022	0.040	0.082	0.064	-0.031
-0.180	1.053	-0.254	-0.026	0.984	-0.179	-0.037	-0.320	-0.115	-0.086	0.066	-0.024	0.105	0.066	0.070	-0.032
-0.110	1.061	-0.246	-0.024	0.984	-0.176	0.133	0.053	-0.125	-0.019	0.073	-0.019	0.034	0.074	0.063	-0.038
-0.118	1.053	-0.199	-0.022	0.984	-0.175	0.065	-0.162	-0.113	-0.029	0.065	0.027	0.041	0.066	0.018	-0.039
-0.114	1.022	-0.108	-0.021	0.983	-0.181	-0.312	0.038	-0.055	-0.026	0.035	0.123	0.037	0.035	0.072	-0.035
-0.060	1.014	-0.132	-0.020	0.982	-0.187	-0.292	0.170	-0.110	0.027	0.029	0.105	0.018	0.028	0.047	-0.043
-0.110	0.987	-0.152	-0.017	0.981	-0.192	-0.292	0.093	-0.136	-0.025	0.003	0.091	0.032	0.002	0.027	-0.050
-0.099	0.972	-0.136	-0.017	0.980	-0.198	-0.282	-0.027	-0.036	-0.014	-0.012	0.112	0.020	0.013	0.042	-0.049
-0.145	0.941	-0.215	-0.015	0.980	-0.199	-0.082	-0.159	-0.105	-0.063	-0.042	0.035	0.067	0.043	0.038	-0.049
-0.141	0.999	-0.242	-0.012	0.980	-0.200	-0.042	-0.365	-0.066	-0.061	0.016	0.009	0.063	0.015	0.066	-0.042
-0.068	0.980	-0.187	-0.010	0.980	-0.201	-0.023	-0.232	-0.092	0.009	-0.003	0.065	0.010	0.005	0.012	-0.024
-0.068	0.980	-0.187	-0.006	0.980	-0.200	0.027	-0.148	-0.156	0.006	-0.004	0.064	0.010	0.005	0.012	-0.014
-0.033	0.987	-0.258	-0.004	0.980	-0.199	0.064	-0.218	-0.092	0.038	0.004	-0.008	0.045	0.003	0.083	-0.013
-0.087	1.022	-0.239	-0.002	0.980	-0.199	0.023	0.199	-0.135	-0.018	0.039	0.011	0.009	0.037	0.064	-0.003
-0.141	1.018	-0.286	-0.001	0.980	-0.201	-0.097	-0.330	-0.029	-0.073	0.035	-0.034	0.063	0.034	0.113	-0.012
-0.030	0.983	-0.274	0.001	0.979	-0.202	-0.029	-0.038	-0.077	0.037	0.001	-0.022	0.048	0.001	0.103	-0.022
-0.149	0.972	-0.294	-0.000	0.979	-0.206	-0.189	-0.050	0.045	-0.081	-0.010	-0.038	0.071	0.011	0.124	-0.008
-0.064	0.960	-0.207	-0.001	0.978	-0.209	-0.166	0.019	0.034	0.004	-0.021	0.052	0.013	0.022	0.039	-0.004
0.009	0.960	-0.203	0.001	0.978	-0.209	0.017	0.208	-0.151	0.075	-0.021	0.056	0.085	0.022	0.036	-0.023
-0.080	0.925	-0.195	0.002	0.978	-0.208	0.017	0.168	-0.077	-0.014	-0.055	0.064	0.003	0.056	0.029	-0.017
-0.076	0.910	-0.124	0.003	0.979	-0.203	0.263	-0.052	-0.056	-0.011	-0.072	0.129	0.001	0.071	0.041	-0.025
-0.057	0.906	-0.124	0.005	0.981	-0.196	0.361	-0.054	-0.096	0.006	-0.077	0.122	0.020	0.075	0.041	-0.046
-0.083	0.937	-0.132	0.004	0.982	-0.188	0.393	-0.002	-0.008	-0.021	-0.048	0.106	0.007	0.045	0.033	-0.054
-0.080	0.953	-0.128	0.005	0.983	-0.181	0.340	0.044	-0.046	-0.017	-0.034	0.103	0.003	0.030	0.036	-0.051
-0.118	0.910	-0.148	0.002	0.984	-0.178	0.160	0.243	0.090	-0.053	-0.077	0.080	0.041	0.072	0.016	-0.060
-0.076	0.949	-0.136	-0.001	0.984	-0.176	0.086	0.205	0.076	-0.008	-0.038	0.090	0.001	0.033	0.027	-0.060
-0.153	0.964	-0.211	-0.002	0.985	-0.175	0.060	0.118	0.037	-0.083	-0.023	0.014	0.075	0.018	0.048	-0.067
-0.110	0.945	-0.172	-0.004	0.985	-0.174	0.063	0.177	0.045	-0.039	-0.042	0.052	0.032	0.038	0.010	-0.069
-0.157	0.956	-0.183	-0.005	0.986	-0.169	0.238	0.118	0.010	-0.084	-0.032	0.036	0.078	0.026	0.023	-0.074
-0.141	0.964	-0.156	-0.005	0.987	-0.163	0.326	-0.008	0.001	-0.068	-0.025	0.057	0.062	0.018	0.003	-0.078
-0.122	0.976	-0.156	-0.004	0.988	-0.154	0.412	-0.031	-0.076	-0.050	-0.015	0.049	0.043	0.007	0.002	-0.084
-0.199	1.010	-0.239	-0.004	0.989	-0.146	0.441	-0.054	-0.019	-0.127	0.019	-0.042	0.120	0.028	0.083	-0.081
-0.164	1.003	-0.191	-0.004	0.990	-0.138	0.422	-0.176	0.011	-0.092	0.010	-0.003	0.086	0.019	0.036	-0.074
-0.145	0.995	-0.160	-0.005	0.991	-0.130	0.387	0.053	0.020	-0.072	0.001	0.021	0.067	0.011	0.005	-0.067
-0.118	0.983	-0.144	-0.007	0.992	-0.123	0.387	0.056	0.049	-0.044	-0.012	0.029	0.041	0.000	0.010	-0.054
-0.114	0.995	-0.199	-0.009	0.993	-0.115	0.377	0.272	0.040	-0.038	-0.001	-0.033	0.038	0.011	0.047	-0.048
-0.126	0.980	-0.168	-0.012	0.994	-0.108	0.352	0.132	0.143	-0.046	-0.017	-0.009	0.050	0.005	0.016	-0.036
-0.153	0.999	-0.179	-0.016	0.995	-0.099	0.474	0.254	0.167	-0.069	0.002	-0.030	0.078	0.014	0.029	-0.027
-0.164	0.914	-0.302	-0.022	0.996	-0.088	0.581	0.378	0.245	-0.074	-0.084	-0.163	0.091	0.071	0.152	-0.044
-0.164	0.914	-0.302	-0.028	0.997	-0.072	0.839	0.387	0.219	-0.069	-0.085	-0.179	0.093	0.071	0.153	-0.065
-0.257	0.980	-0.215	-0.033	0.998	-0.059	0.647	0.317	0.186	-0.157	-0.020	-0.105	0.187	0.005	0.067	-0.071
-0.260	1.003	-0.101	-0.037	0.998	-0.049	0.537	0.079	0.178	-0.156	0.002	-0.001	0.192	0.019	0.046	-0.066
-0.199	1.030	-0.093	-0.040	0.998	-0.039	0.503	-0.228	0.139	-0.092	0.029	-0.003	0.131	0.046	0.053	-0.057
-0.107	1.068	-0.097	-0.042	0.999	-0.033	0.318	0.200	0.086	0.003	0.067	-0.013	0.040	0.084	0.048	-0.017
-0.091	1.134	-0.152	-0.043	0.999	-0.030	0.175	0.001	0.031	0.019	0.133	-0.071	0.025	0.148	0.008	0.035
-0.060	1.107	-0.223	-0.043	0.999	-0.030	0.008	0.057	0.024	0.050	0.106	-0.142	0.005	0.120	0.080	0.087
-0.033	1.049	-0.227	-0.042	0.999	-0.033	-0.143	0.111	-0.075	0.076	0.048	-0.142	0.033	0.061	0.084	0.134
0.001	1.003	-0.317	-0.041	0.999	-0.037	-0.109	-0.386	-0.041	0.109	0.002	-0.230	0.066	0.013	0.177	0.190
0.093	0.925	-0.262	-0.038	0.999	-0.039	-0.076	-0.341	-0.116	0.198	-0.076	-0.172	0.159	0.065	0.124	0.249
0.213	0.906	-0.179	-0.034	0.999	-0.040	0.008	-0.312	-0.114	0.314	-0.095	-0.089	0.277	0.085	0.042	0.283
0.267	0.980	-0.258	-0.030	0.999	-0.040	-0.006	0.102	-0.184	0.363	-0.022	-0.167	0.331	0.012	0.123	0.332
0.151	0.976	-0.282	-0.028	0.999	-0.039	0.104	-0.558	-0.044	0.246	-0.026	-0.191	0.216	0.017	0.148	0.346
0.305	0.972	-0.250	-0.026	0.999	-0.037	0.137	-0.025	-0.042	0.397	-0.030	-0.162	0.371	0.021	0.119	0.355
0.193	0.976	-0.235	-0.025	0.999	-0.033	0.232	-0.281	-0.014	0.284	-0.026	-0.150	0.259	0.017	0.105	0.324
0.243	0.941	-0.254	-0.022	0.999	-0.025	0.447	0.100	-0.093	0.331	-0.061	-0.178	0.309	0.052	0.127	0.299
0.117	1.038	-0.203	-0.021	1.000	-0.015	0.548	0.100	-0.039	0.203	0.035	-0.137	0.182	0.044	0.078	0.254
0.055	1.049	-0.160	-0.021	1.000	-0.002	0.638	-0.145	0.020	0.142	0.046	-0.106	0.121	0.055	0.036	0.220
0.113	1.061	-0.081	-0.022	1.000	0.008	0.541	-0.035	0.038	0.200	0.058	-0.037	0.178	0.067	0.041	0.182
0.032	1.068	-0.124	-0.021	1.000	0.021	0.649	-0.293	-0.031	0.118	0.066	-0.093	0.097	0.074	0.005	0.163
0.090	1.138	-0.057	-0.020	0.999	0.031	0.523	-0.174	-0.059	0.174	0.136	-0.036	0.155	0.144	0.059	0.150
0.040	1.103	-0.089	-0.019	0.999	0.038	0.388	0.193	-0.026	0.124	0.101	-0.075	0.105	0.109	0.025	0.123
0.024	1.107	-0.006	-0.020	0.999	0.042	0.219	0.098	0.095	0.110	0.105	0.003	0.089	0.112	0.106	0.112
0.005	1.034	0.061	-0.021	0.999	0.046	0.165	-0.035	0.034	0.092	0.032	0.067	0.070	0.038	0.171	0.079
0.013	1.049	0.022	-0.022	0.998	0.054	0.414	-0.318	0.014	0.100	0.047	0.019	0.078	0.054	0.130	0.046
-0.099	1.010	-0.038	-0.023	0.998	0.057	0.177	0.181	0.080	-0.010	0.009	-0.044	0.034	0.015	0.069	0.013
-0.145	1.099	-0.061	-0.027	0.998	0.056	-0.037	-0.061	0.169	-0.052	0.098	-0.066	0.080	0.104	0.043	-0.026
-0.126	0.991	0.108	-0.027	0.998	0.055	-0.069	0.071	0.015	-0.032	-0.011	0.104	0.060	0.005	0.210	-0.053
-0.245	0.922	-0.018	-0.030	0.998	0.057	0.117	-0.517	0.041	-0.149	-0.080	-0.024	0.179	0.075	0.082	-0.060
-0.157	0.980	-0.002	-0.031	0.998	0.061	0.213	-0.229	0.020	-0.059	-0.022	-0.012	0.090	0.017	0.095	-0.054
-0.153	1.026	-0.042	-0.033	0.997	0.065	0.258	-0.527	0.080	-0.053	0.025	-0.056	0.085	0.028	0.053	-0.038
-0.118	0.999	-0.045	-0.035	0.997	0.064	-0.016	-0.076	0.092	-0.016	-0.002	-0.059	0.050	0.001	0.047	-0.015
-0.060	1.034	0.085	-0.035	0.997	0.063	-0.049	-0.036	-0.032	0.042	0.033	0.071	0.009	0.035	0.175	-0.012
-0.076	0.980	0.124	-0.034	0.997	0.067	0.175	-0.084	-0.051	0.025	-0.021	0.107	0.005	0.020	0.212	-0.005
-0.103	0.987	0.120	-0.032	0.997	0.071	0.197	-0.137	-0.104	-0.003	-0.013	0.099	0.031	0.012	0.205	-0.024
-0.087	0.991	0.045	-0.032	0.997	0.071	-0.013	0.273	-0.031	0.012	-0.009	0.025	0.013	0.009	0.128	-0.048
-0.203	1.018	-0.002	-0.032	0.997	0.067	-0.184	0.069	-0.004	-0.104	0.018	-0.019	0.126	0.018	0.078	-0.047
-0.218	1.010	0.002	-0.031	0.997	0.064	-0.158	0.021	-0.058	-0.120	0.010	-0.012	0.140	0.010	0.080	-0.052
-0.095	1.068	0.029	-0.029	0.998	0.062	-0.075	0.182	-0.114	0.001	0.068	0.017	0.016	0.067	0.106	-0.060
-0.137	1.068	0.077	-0.028	0.998	0.061	-0.033	-0.283	-0.088	-0.043	0.068	0.065	0.057	0.067	0.151	-0.041
-0.130	0.972	0.037	-0.028	0.998	0.060	-0.079	-0.179	-0.025	-0.035	-0.029	0.027	0.049	0.030	0.110	-0.027
-0.080	0.987	0.010	-0.026	0.998	0.053	-0.325	0.164	-0.072	0.014	-0.014	0.006	0.002	0.014	0.081	-0.025
-0.133	1.061	-0.014	-0.024	0.999	0.046	-0.328	0.225	-0.149	-0.043	0.059	-0.011	0.051	0.059	0.056	-0.029
-0.110	1.053	-0.073	-0.021	0.999	0.045	-0.080	0.108	-0.157	-0.023	0.051	-0.068	0.028	0.052	0.004	-0.036
-0.180	1.092	-0.026	-0.017	0.999	0.044	-0.011	-0.197	-0.207	-0.096	0.090	-0.020	0.097	0.091	0.041	-0.036
-0.145	1.053	0.045	-0.016	0.999	0.040	-0.186	-0.142	-0.076	-0.062	0.051	0.054	0.062	0.052	0.111	-0.041
-0.045	1.003	0.049	-0.015	0.999	0.037	-0.173	0.033	-0.077	0.036	0.000	0.062	0.038	0.002	0.114	-0.058
-0.114	0.972	0.065	-0.014	1.000	0.028	-0.473	-0.007	-0.034	-0.033	-0.031	0.087	0.032	0.030	0.128	-0.059
-0.118	0.949	0.112	-0.013	1.000	0.019	-0.434	0.189	-0.080	-0.039	-0.054	0.143	0.036	0.052	0.175	-0.043
-0.145	0.956	0.045	-0.010	1.000	0.011	-0.423	0.025	-0.144	-0.068	-0.047	0.084	0.063	0.044	0.107	-0.052
-0.030	1.018	0.065	-0.008	1.000	0.005	-0.326	-0.048	-0.142	0.044	0.015	0.110	0.052	0.017	0.126	-0.037
-0.091	1.010	-0.018	-0.005	1.000	0.002	-0.118	0.125	-0.159	-0.020	0.007	0.029	0.009	0.009	0.042	-0.028
-0.057	1.041	-0.057	-0.003	1.000	-0.000	-0.099	-0.228	-0.094	0.013	0.038	-0.008	0.024	0.040	0.002	-0.018
-0.130	1.096	-0.108	-0.002	1.000	-0.005	-0.220	-0.019	-0.064	-0.061	0.092	-0.054	0.049	0.094	0.050	-0.025
-0.130	1.096	-0.108	-0.002	1.000	-0.010	-0.234	0.206	-0.034	-0.061	0.092	-0.049	0.049	0.094	0.051	-0.026
-0.080	1.053	0.002	-0.001	1.000	-0.017	-0.345	-0.121	-0.068	-0.013	0.050	0.068	0.001	0.051	0.058	-0.024
-0.087	1.053	-0.034	0.001	1.000	-0.026	-0.455	0.128	-0.087	-0.022	0.050	0.041	0.006	0.051	0.022	-0.029
-0.007	0.995	0.002	0.004	1.000	-0.031	-0.254	0.104	-0.173	0.056	-0.008	0.082	0.075	0.006	0.057	-0.018
-0.114	0.922	-0.045	0.006	0.999	-0.035	-0.228	-0.269	-0.101	-0.054	-0.081	0.039	0.033	0.080	0.009	-0.021
-0.018	0.956	-0.038	0.008	0.999	-0.039	-0.194	-0.059	-0.129	0.040	-0.046	0.051	0.063	0.045	0.016	-0.035
-0.137	0.976	-0.160	0.011	0.999	-0.044	-0.251	-0.102	-0.132	-0.082	-0.026	-0.066	0.056	0.025	0.107	-0.037
-0.199	0.995	-0.191	0.010	0.998	-0.056	-0.552	-0.209	0.014	-0.143	-0.007	-0.086	0.117	0.005	0.139	-0.036
-0.030	1.061	-0.085	0.011	0.998	-0.067	-0.576	0.333	-0.066	0.025	0.060	0.032	0.053	0.062	0.034	-0.047
-0.114	1.049	-0.128	0.012	0.997	-0.077	-0.471	0.103	-0.084	-0.060	0.049	-0.002	0.033	0.051	0.079	-0.056
-0.060	1.049	-0.042	0.013	0.996	-0.084	-0.332	0.384	-0.109	-0.008	0.050	0.091	0.021	0.051	0.006	-0.048
-0.133	0.960	-0.069	0.015	0.996	-0.084	-0.042	0.003	-0.083	-0.082	-0.039	0.064	0.052	0.037	0.022	-0.063
-0.080	0.945	-0.030	0.015	0.996	-0.085	-0.052	0.098	-0.050	-0.029	-0.054	0.105	0.002	0.052	0.018	-0.055
-0.095	0.949	-0.073	0.015	0.996	-0.090	-0.261	0.010	-0.014	-0.044	-0.050	0.067	0.012	0.048	0.026	-0.052
-0.033	0.895	-0.053	0.015	0.996	-0.094	-0.156	0.170	-0.016	0.018	-0.104	0.089	0.049	0.102	0.006	-0.044
-0.057	0.960	-0.089	0.015	0.995	-0.097	-0.188	0.403	-0.034	-0.005	-0.038	0.058	0.027	0.036	0.042	-0.045
-0.095	0.976	-0.093	0.013	0.995	-0.100	-0.134	0.077	0.037	-0.042	-0.022	0.056	0.012	0.020	0.046	-0.044
-0.103	0.976	-0.081	0.013	0.995	-0.099	0.051	0.186	-0.014	-0.049	-0.023	0.067	0.018	0.020	0.035	-0.063
-0.103	0.976	-0.105	0.013	0.995	-0.095	0.190	0.095	-0.019	-0.049	-0.023	0.040	0.017	0.020	0.059	-0.058
-0.157	1.007	-0.108	0.012	0.996	-0.090	0.253	-0.202	0.027	-0.102	0.007	0.031	0.070	0.010	0.064	-0.064
-0.030	1.014	-0.053	0.011	0.996	-0.085	0.269	-0.059	0.052	0.026	0.014	0.081	0.058	0.018	0.010	-0.057
-0.126	0.941	-0.061	0.009	0.996	-0.084	0.025	0.361	0.071	-0.068	-0.059	0.073	0.038	0.055	0.019	-0.055
-0.033	0.937	0.033	0.006	0.997	-0.083	0.042	0.182	0.118	0.028	-0.064	0.166	0.055	0.059	0.075	-0.046
-0.083	0.879	-0.038	0.002	0.996	-0.084	-0.055	0.259	0.150	-0.019	-0.122	0.097	0.004	0.118	0.003	-0.052
-0.080	0.879	0.006	-0.001	0.996	-0.084	-0.016	0.430	0.104	-0.012	-0.122	0.140	0.008	0.118	0.046	-0.048
-0.045	0.910	0.033	-0.002	0.997	-0.079	0.233	0.084	0.021	0.023	-0.091	0.163	0.042	0.088	0.073	-0.041
-0.118	0.891	-0.049	-0.002	0.997	-0.074	0.250	0.100	0.019	-0.049	-0.111	0.076	0.032	0.108	0.010	-0.029
-0.053	0.910	-0.077	-0.005	0.998	-0.064	0.534	0.163	0.086	0.019	-0.093	0.038	0.032	0.089	0.038	-0.029
-0.053	0.910	-0.077	-0.007	0.999	-0.050	0.674	0.079	0.089	0.021	-0.093	0.024	0.031	0.090	0.038	-0.030
-0.149	0.949	-0.105	-0.010	0.999	-0.031	0.985	0.068	0.123	-0.072	-0.056	-0.022	0.066	0.052	0.066	-0.012
-0.137	0.937	-0.108	-0.014	1.000	-0.010	1.051	-0.202	0.226	-0.056	-0.068	-0.047	0.056	0.063	0.070	-0.012
-0.103	0.956	-0.140	-0.021	1.000	0.012	1.133	0.247	0.327	-0.015	-0.048	-0.100	0.022	0.045	0.101	-0.024
-0.130	0.960	-0.124	-0.028	0.999	0.037	1.242	0.513	0.354	-0.034	-0.044	-0.109	0.050	0.041	0.085	-0.027
-0.214	1.026	-0.156	-0.036	0.998	0.058	1.082	0.310	0.378	-0.111	0.023	-0.161	0.137	0.025	0.118	-0.046
-0.226	1.034	-0.069	-0.041	0.996	0.075	0.869	0.233	0.259	-0.117	0.032	-0.091	0.149	0.032	0.032	-0.063
-0.253	1.010	0.037	-0.045	0.995	0.087	0.607	-0.026	0.131	-0.141	0.010	0.003	0.177	0.008	0.074	-0.053
-0.191	0.999	0.022	-0.047	0.994	0.098	0.572	-0.054	0.109	-0.077	-0.001	-0.023	0.116	0.005	0.058	-0.017
-0.091	1.038	-0.038	-0.049	0.993	0.105	0.368	-0.025	0.082	0.024	0.039	-0.089	0.016	0.033	0.002	0.028
0.005	1.057	-0.010	-0.050	0.993	0.109	0.219	0.174	0.074	0.121	0.058	-0.066	0.080	0.052	0.024	0.076
-0.007	1.022	-0.093	-0.048	0.993	0.110	0.062	0.120	-0.089	0.107	0.023	-0.149	0.068	0.017	0.060	0.128
-0.068	0.949	-0.152	-0.046	0.993	0.111	0.128	-0.302	-0.130	0.044	-0.050	-0.210	0.006	0.056	0.120	0.165
0.063	0.953	-0.045	-0.044	0.993	0.112	0.059	-0.211	-0.104	0.172	-0.047	-0.104	0.137	0.052	0.015	0.188
0.097	0.987	-0.101	-0.041	0.993	0.114	0.134	-0.202	-0.170	0.203	-0.012	-0.161	0.172	0.018	0.071	0.223
0.097	0.991	-0.116	-0.038	0.992	0.118	0.244	-0.299	-0.149	0.200	-0.008	-0.180	0.172	0.014	0.087	0.264
0.193	0.976	-0.093	-0.036	0.992	0.123	0.330	-0.123	-0.073	0.294	-0.022	-0.162	0.268	0.030	0.065	0.290
0.178	0.953	-0.105	-0.036	0.991	0.130	0.369	-0.226	-0.038	0.278	-0.045	-0.180	0.253	0.053	0.079	0.305
0.190	0.953	-0.089	-0.035	0.990	0.136	0.340	-0.086	-0.013	0.289	-0.044	-0.170	0.264	0.054	0.065	0.317
0.178	0.964	-0.101	-0.036	0.990	0.140	0.226	-0.047	0.059	0.278	-0.032	-0.186	0.252	0.042	0.078	0.305
0.174	0.922	-0.057	-0.035	0.989	0.146	0.373	0.064	0.014	0.273	-0.074	-0.149	0.247	0.085	0.035	0.275
0.147	0.972	-0.014	-0.033	0.987	0.158	0.612	0.016	-0.062	0.245	-0.022	-0.118	0.220	0.034	0.008	0.254
0.028	1.080	-0.038	-0.031	0.985	0.170	0.662	-0.086	-0.102	0.124	0.088	-0.154	0.101	0.074	0.016	0.218
0.063	1.157	-0.093	-0.029	0.982	0.185	0.783	-0.136	-0.120	0.156	0.168	-0.223	0.136	0.152	0.072	0.168
-0.014	1.169	-0.057	-0.031	0.980	0.195	0.584	-0.411	0.019	0.081	0.181	-0.199	0.059	0.164	0.039	0.150
-0.083	1.134	0.029	-0.030	0.979	0.199	0.243	0.240	-0.018	0.011	0.147	-0.116	0.010	0.130	0.047	0.127
0.101	1.103	0.167	-0.029	0.979	0.203	0.198	0.020	0.004	0.196	0.117	0.018	0.175	0.098	0.183	0.094
-0.033	1.034	0.171	-0.028	0.978	0.208	0.268	0.169	-0.041	0.060	0.049	0.017	0.042	0.028	0.186	0.075
-0.045	1.026	0.124	-0.027	0.976	0.214	0.305	0.113	-0.018	0.048	0.042	-0.036	0.032	0.020	0.138	0.047
-0.057	1.065	0.120	-0.026	0.977	0.211	-0.138	0.592	0.080	0.036	0.080	-0.038	0.022	0.058	0.132	-0.010
-0.210	1.010	0.104	-0.029	0.978	0.208	-0.150	0.011	0.117	-0.115	0.026	-0.050	0.130	0.003	0.115	-0.032
-0.187	0.949	0.246	-0.031	0.977	0.210	0.098	-0.220	0.019	-0.090	-0.036	0.089	0.105	0.058	0.256	-0.039
-0.141	0.980	0.211	-0.032	0.976	0.214	0.190	-0.325	-0.049	-0.043	-0.004	0.051	0.057	0.028	0.219	-0.053
-0.087	1.022	0.132	-0.034	0.977	0.212	-0.052	-0.125	0.090	0.013	0.038	-0.027	0.002	0.014	0.139	-0.059
-0.153	1.022	0.092	-0.035	0.977	0.210	-0.082	0.167	0.044	-0.052	0.038	-0.064	0.066	0.015	0.098	-0.040
-0.257	1.022	0.085	-0.036	0.978	0.208	-0.103	-0.228	0.010	-0.154	0.037	-0.070	0.169	0.015	0.090	-0.043
-0.107	0.999	0.191	-0.035	0.977	0.208	0.019	0.150	-0.066	-0.006	0.014	0.036	0.018	0.009	0.196	-0.063
-0.160	0.964	0.219	-0.035	0.976	0.213	0.244	-0.137	-0.056	-0.060	-0.020	0.059	0.071	0.043	0.223	-0.056
-0.183	0.895	0.175	-0.038	0.976	0.215	0.126	-0.518	0.060	-0.079	-0.089	0.014	0.093	0.112	0.179	-0.036
-0.095	0.972	0.163	-0.039	0.977	0.211	-0.179	0.128	0.071	0.010	-0.012	0.005	0.004	0.034	0.167	-0.038
-0.149	1.014	0.096	-0.040	0.978	0.207	-0.223	0.006	0.003	-0.043	0.029	-0.057	0.058	0.009	0.100	-0.030
-0.157	1.076	0.085	-0.039	0.978	0.205	-0.041	-0.227	-0.105	-0.052	0.091	-0.067	0.065	0.071	0.088	-0.029
-0.145	1.038	0.152	-0.039	0.978	0.206	0.041	-0.235	-0.078	-0.040	0.052	-0.001	0.053	0.033	0.155	-0.037
-0.168	1.007	0.187	-0.039	0.979	0.202	-0.203	0.043	0.014	-0.063	0.020	0.039	0.076	0.002	0.190	-0.037
-0.122	0.980	0.191	-0.041	0.980	0.196	-0.287	-0.046	0.056	-0.016	-0.008	0.048	0.031	0.024	0.194	-0.033
-0.118	1.022	0.167	-0.040	0.981	0.189	-0.340	0.178	-0.013	-0.012	0.033	0.032	0.027	0.018	0.171	-0.030
-0.118	1.018	0.108	-0.039	0.982	0.183	-0.294	-0.051	-0.064	-0.013	0.028	-0.021	0.028	0.014	0.112	-0.017
-0.137	1.068	0.092	-0.037	0.983	0.182	-0.074	-0.027	-0.137	-0.035	0.078	-0.035	0.048	0.064	0.096	-0.016
-0.118	1.088	0.100	-0.035	0.983	0.180	-0.056	-0.218	-0.154	-0.018	0.097	-0.026	0.029	0.083	0.104	-0.024
-0.141	1.065	0.089	-0.035	0.984	0.173	-0.321	-0.200	-0.037	-0.040	0.073	-0.031	0.052	0.060	0.092	-0.034
-0.160	1.072	0.120	-0.033	0.986	0.166	-0.377	0.024	-0.103	-0.062	0.079	0.008	0.071	0.068	0.124	-0.034
-0.157	1.030	0.100	-0.032	0.988	0.154	-0.590	0.118	-0.073	-0.059	0.035	-0.000	0.067	0.025	0.105	-0.055
-0.080	0.980	0.199	-0.031	0.989	0.142	-0.613	-0.100	-0.054	0.017	-0.017	0.110	0.010	0.025	0.204	-0.073
-0.226	0.987	0.057	-0.029	0.991	0.134	-0.377	0.005	-0.156	-0.132	-0.011	-0.024	0.137	0.018	0.062	-0.067
-0.226	0.987	0.057	-0.027	0.992	0.127	-0.351	-0.281	-0.165	-0.134	-0.012	-0.016	0.137	0.017	0.062	-0.078
-0.141	1.049	0.002	-0.025	0.993	0.119	-0.359	0.041	-0.126	-0.051	0.049	-0.064	0.054	0.045	0.006	-0.076
-0.222	1.014	0.029	-0.025	0.993	0.113	-0.299	-0.395	-0.070	-0.132	0.013	-0.030	0.134	0.011	0.034	-0.062
-0.103	1.053	0.053	-0.023	0.994	0.103	-0.511	0.151	-0.065	-0.014	0.051	0.004	0.015	0.050	0.057	-0.043
-0.145	1.096	-0.002	-0.022	0.995	0.093	-0.458	-0.002	-0.088	-0.058	0.092	-0.041	0.058	0.092	0.002	-0.039
-0.130	1.115	-0.022	-0.021	0.997	0.081	-0.613	0.042	-0.075	-0.044	0.110	-0.049	0.042	0.112	0.017	-0.026
-0.103	1.084	-0.022	-0.019	0.998	0.067	-0.680	0.195	-0.096	-0.019	0.079	-0.035	0.015	0.081	0.017	-0.030
-0.137	1.026	-0.018	-0.016	0.998	0.054	-0.628	0.052	-0.142	-0.056	0.020	-0.018	0.050	0.023	0.013	-0.024
-0.095	1.014	0.049	-0.015	0.999	0.043	-0.584	0.111	-0.066	-0.015	0.007	0.060	0.008	0.012	0.053	-0.030
-0.064	1.068	0.045	-0.012	0.999	0.036	-0.361	0.012	-0.179	0.012	0.061	0.064	0.023	0.066	0.050	-0.042
-0.110	1.026	0.045	-0.010	1.000	0.027	-0.446	0.138	-0.117	-0.036	0.018	0.073	0.023	0.024	0.050	-0.043
-0.114	0.999	0.033	-0.007	1.000	0.022	-0.222	-0.159	-0.154	-0.042	-0.009	0.065	0.027	0.003	0.039	-0.044
-0.110	0.964	0.006	-0.005	1.000	0.019	-0.141	0.035	-0.095	-0.040	-0.044	0.041	0.023	0.038	0.012	-0.053
-0.099	0.933	0.002	-0.006	1.000	0.013	-0.330	0.071	0.022	-0.028	-0.075	0.043	0.012	0.069	0.009	-0.050
-0.118	0.960	-0.014	-0.005	1.000	0.006	-0.351	0.145	-0.049	-0.048	-0.048	0.035	0.030	0.041	0.006	-0.030
-0.095	1.010	0.002	-0.005	1.000	-0.004	-0.513	0.170	-0.050	-0.026	0.002	0.061	0.006	0.009	0.009	-0.034
-0.010	1.034	-0.022	-0.004	1.000	-0.014	-0.469	0.257	-0.037	0.058	0.025	0.047	0.079	0.032	0.015	-0.041
-0.145	1.026	-0.085	-0.004	1.000	-0.017	-0.143	-0.015	-0.039	-0.077	0.017	-0.013	0.056	0.025	0.079	-0.042
-0.126	1.010	-0.002	-0.002	1.000	-0.019	-0.125	-0.033	-0.074	-0.059	0.002	0.072	0.037	0.010	0.004	-0.052
-0.114	1.003	-0.026	-0.002	1.000	-0.019	0.028	0.018	-0.021	-0.047	-0.006	0.048	0.026	0.003	0.019	-0.069
-0.141	0.983	0.006	-0.003	1.000	-0.020	-0.058	0.046	0.002	-0.074	-0.026	0.081	0.053	0.017	0.013	-0.071
-0.080	0.925	0.041	-0.006	1.000	-0.024	-0.231	0.181	0.149	-0.009	-0.084	0.121	0.008	0.075	0.049	-0.071
-0.110	0.898	0.041	-0.009	1.000	-0.028	-0.197	0.181	0.124	-0.037	-0.111	0.125	0.024	0.102	0.049	-0.077
-0.126	0.914	0.002	-0.010	0.999	-0.036	-0.413	0.317	0.027	-0.051	-0.095	0.094	0.040	0.087	0.010	-0.074
-0.137	0.929	-0.006	-0.012	0.999	-0.042	-0.293	0.184	0.073	-0.061	-0.079	0.091	0.053	0.071	0.002	-0.111
-0.145	0.833	-0.038	-0.013	0.999	-0.039	0.165	-0.348	0.063	-0.067	-0.176	0.057	0.063	0.168	0.029	-0.090
-0.291	0.837	0.029	-0.017	0.999	-0.036	0.143	-0.039	0.160	-0.209	-0.172	0.121	0.210	0.163	0.038	-0.067
0.005	1.003	0.069	-0.018	1.000	-0.026	0.484	0.028	0.007	0.087	-0.006	0.150	0.084	0.003	0.077	-0.064
0.005	1.003	0.069	-0.018	1.000	-0.017	0.439	0.025	0.049	0.088	-0.007	0.141	0.083	0.003	0.078	-0.060
-0.160	0.941	-0.065	-0.021	1.000	-0.007	0.488	0.127	0.121	-0.075	-0.069	-0.002	0.083	0.059	0.056	-0.029
-0.191	0.902	-0.152	-0.025	1.000	0.005	0.606	0.213	0.167	-0.102	-0.107	-0.101	0.115	0.098	0.143	-0.047
-0.214	0.933	-0.124	-0.031	0.999	0.013	0.416	0.251	0.274	-0.119	-0.076	-0.081	0.139	0.068	0.115	-0.061
-0.183	0.925	-0.081	-0.037	0.999	0.022	0.451	0.394	0.273	-0.082	-0.084	-0.047	0.108	0.078	0.072	-0.049
-0.187	0.910	-0.144	-0.044	0.999	0.033	0.552	0.280	0.318	-0.080	-0.099	-0.120	0.113	0.094	0.136	-0.048
-0.203	0.956	-0.219	-0.051	0.998	0.047	0.744	0.595	0.350	-0.088	-0.051	-0.210	0.129	0.048	0.211	-0.054
-0.241	0.960	-0.160	-0.058	0.997	0.060	0.643	0.364	0.361	-0.119	-0.047	-0.163	0.169	0.044	0.154	-0.075
-0.295	0.987	-0.116	-0.064	0.995	0.070	0.538	0.174	0.273	-0.167	-0.019	-0.131	0.223	0.017	0.112	-0.092
-0.322	1.049	-0.010	-0.068	0.995	0.074	0.219	0.022	0.155	-0.190	0.044	-0.029	0.250	0.044	0.006	-0.081
-0.260	1.030	0.029	-0.072	0.994	0.077	0.188	-0.260	0.154	-0.125	0.025	0.008	0.188	0.025	0.034	-0.055
-0.126	1.014	-0.061	-0.075	0.994	0.080	0.162	0.043	0.188	0.013	0.010	-0.086	0.054	0.008	0.057	-0.006
-0.110	0.983	-0.116	-0.080	0.993	0.084	0.216	0.008	0.199	0.033	-0.020	-0.145	0.038	0.023	0.113	0.065
-0.045	1.018	-0.085	-0.082	0.993	0.084	0.067	-0.258	0.108	0.101	0.015	-0.114	0.027	0.011	0.082	0.143
0.009	1.049	-0.124	-0.082	0.993	0.085	0.095	-0.267	-0.017	0.155	0.046	-0.154	0.081	0.042	0.122	0.185
0.109	1.072	-0.081	-0.080	0.993	0.082	-0.117	-0.244	-0.102	0.252	0.068	-0.108	0.181	0.065	0.078	0.228
0.074	1.068	-0.140	-0.077	0.994	0.080	-0.057	-0.253	-0.147	0.215	0.064	-0.165	0.147	0.060	0.138	0.269
0.136	1.080	-0.101	-0.074	0.994	0.075	-0.209	-0.061	-0.114	0.274	0.075	-0.121	0.208	0.071	0.099	0.289
0.201	1.076	-0.069	-0.070	0.995	0.074	-0.052	0.066	-0.151	0.336	0.071	-0.088	0.274	0.066	0.067	0.291
0.132	0.980	-0.124	-0.067	0.995	0.071	-0.117	-0.031	-0.128	0.264	-0.026	-0.141	0.205	0.031	0.123	0.297
0.109	1.003	-0.160	-0.065	0.995	0.069	-0.039	-0.226	-0.075	0.239	-0.003	-0.175	0.181	0.008	0.159	0.295
0.128	1.010	-0.128	-0.064	0.996	0.070	0.074	-0.071	-0.038	0.257	0.005	-0.145	0.200	0.001	0.129	0.289
0.120	0.956	-0.144	-0.062	0.995	0.072	0.140	-0.055	-0.064	0.248	-0.049	-0.163	0.193	0.055	0.146	0.270
0.182	1.034	-0.065	-0.057	0.995	0.077	0.271	0.205	-0.224	0.304	0.028	-0.090	0.254	0.023	0.067	0.243
0.070	1.084	-0.022	-0.053	0.995	0.082	0.249	0.186	-0.133	0.189	0.078	-0.052	0.142	0.073	0.024	0.207
-0.003	1.084	-0.081	-0.050	0.995	0.089	0.390	-0.036	-0.184	0.113	0.079	-0.119	0.068	0.073	0.083	0.161
-0.037	1.138	-0.073	-0.045	0.995	0.094	0.292	0.051	-0.217	0.074	0.133	-0.117	0.032	0.126	0.075	0.095
-0.087	1.130	-0.045	-0.043	0.995	0.092	-0.114	0.064	-0.093	0.022	0.125	-0.087	0.018	0.119	0.047	0.061
-0.091	1.057	0.132	-0.041	0.995	0.088	-0.202	0.143	-0.096	0.017	0.051	0.094	0.021	0.046	0.131	0.040
-0.064	1.022	0.092	-0.039	0.996	0.086	-0.091	-0.140	-0.154	0.041	0.016	0.056	0.006	0.012	0.091	0.008
-0.053	0.987	0.049	-0.034	0.996	0.088	0.106	0.140	-0.208	0.049	-0.018	0.010	0.017	0.023	0.046	-0.006
-0.164	0.991	0.033	-0.035	0.995	0.089	0.072	-0.420	-0.037	-0.062	-0.014	-0.007	0.093	0.020	0.031	-0.017
-0.145	1.030	-0.022	-0.033	0.995	0.089	0.017	0.107	-0.064	-0.044	0.025	-0.062	0.073	0.019	0.025	-0.034
-0.222	1.041	-0.085	-0.033	0.996	0.082	-0.356	0.047	-0.060	-0.121	0.036	-0.118	0.149	0.030	0.087	-0.050
-0.153	1.068	0.069	-0.031	0.996	0.078	-0.199	0.020	-0.092	-0.053	0.063	0.040	0.079	0.056	0.066	-0.043
-0.110	1.003	0.112	-0.027	0.996	0.080	0.115	-0.244	-0.222	-0.015	-0.002	0.081	0.035	0.010	0.110	-0.051
-0.099	0.976	0.081	-0.025	0.996	0.082	0.116	-0.200	-0.168	-0.006	-0.029	0.047	0.022	0.037	0.079	-0.050
-0.153	0.960	0.033	-0.025	0.997	0.076	-0.304	-0.108	-0.027	-0.060	-0.045	0.006	0.075	0.053	0.031	-0.044
-0.172	0.999	0.006	-0.026	0.997	0.070	-0.294	0.141	0.043	-0.078	-0.006	-0.015	0.093	0.015	0.004	-0.047
-0.157	1.045	-0.057	-0.024	0.997	0.069	-0.039	-0.214	-0.099	-0.065	0.040	-0.077	0.077	0.032	0.059	-0.054
-0.141	1.049	0.045	-0.022	0.997	0.070	0.071	-0.069	-0.151	-0.052	0.044	0.025	0.061	0.036	0.044	-0.036
-0.126	0.987	0.085	-0.021	0.997	0.070	-0.011	-0.299	-0.088	-0.038	-0.018	0.065	0.045	0.024	0.083	-0.048
-0.018	0.976	0.089	-0.018	0.998	0.067	-0.162	0.422	-0.125	0.066	-0.030	0.072	0.062	0.035	0.087	-0.032
-0.214	0.983	0.025	-0.017	0.998	0.059	-0.350	0.006	-0.082	-0.132	-0.023	0.016	0.134	0.026	0.025	-0.029
-0.030	1.057	-0.002	-0.014	0.998	0.053	-0.308	-0.069	-0.165	0.049	0.050	-0.005	0.051	0.048	0.000	-0.025
-0.133	1.088	-0.026	-0.011	0.999	0.053	0.018	-0.411	-0.160	-0.058	0.082	-0.029	0.053	0.079	0.022	-0.030
-0.118	1.068	-0.010	-0.008	0.999	0.052	-0.053	-0.348	-0.195	-0.046	0.062	-0.012	0.037	0.060	0.005	-0.029
-0.037	1.068	0.061	-0.006	0.999	0.049	-0.135	0.007	-0.086	0.033	0.063	0.061	0.043	0.060	0.068	-0.053
-0.191	1.018	0.018	-0.005	0.999	0.048	-0.043	-0.107	-0.102	-0.122	0.013	0.018	0.111	0.010	0.025	-0.058
-0.153	0.976	-0.022	-0.003	0.999	0.043	-0.238	-0.115	-0.145	-0.086	-0.030	-0.017	0.073	0.033	0.012	-0.058
-0.118	1.045	0.049	-0.001	0.999	0.038	-0.269	0.099	-0.110	-0.054	0.039	0.059	0.039	0.037	0.060	-0.073
-0.083	0.999	0.033	0.003	0.999	0.032	-0.273	0.151	-0.199	-0.023	-0.007	0.048	0.005	0.009	0.046	-0.058
-0.107	1.010	0.041	0.007	1.000	0.030	-0.114	-0.155	-0.207	-0.050	0.004	0.058	0.028	0.004	0.055	-0.051
-0.114	1.045	-0.069	0.012	0.999	0.029	-0.022	0.058	-0.259	-0.063	0.039	-0.052	0.037	0.039	0.055	-0.049
-0.114	1.045	-0.069	0.014	1.000	0.028	-0.056	0.275	-0.154	-0.066	0.040	-0.052	0.037	0.039	0.053	-0.058
-0.103	1.053	0.006	0.013	1.000	0.022	-0.309	-0.275	0.030	-0.054	0.047	0.029	0.026	0.047	0.023	-0.039
-0.133	0.987	-0.026	0.013	1.000	0.016	-0.306	-0.027	-0.002	-0.084	-0.018	0.002	0.058	0.018	0.007	-0.047
0.017	1.030	0.053	0.016	1.000	0.011	-0.232	0.290	-0.152	0.062	0.024	0.085	0.092	0.025	0.073	-0.051
-0.110	0.933	0.037	0.017	1.000	0.008	-0.170	-0.116	-0.079	-0.066	-0.072	0.071	0.035	0.071	0.059	-0.044
-0.076	0.949	0.061	0.021	1.000	0.011	0.144	-0.298	-0.202	-0.035	-0.057	0.091	0.001	0.055	0.083	-0.036
-0.022	0.960	0.085	0.025	1.000	0.013	0.081	0.042	-0.193	0.015	-0.045	0.112	0.053	0.043	0.109	-0.050
-0.068	0.937	0.002	0.026	1.000	0.014	0.073	0.018	-0.100	-0.033	-0.068	0.027	0.006	0.066	0.028	-0.042
-0.083	0.983	-0.038	0.028	1.000	0.015	0.062	0.031	-0.077	-0.049	-0.021	-0.014	0.009	0.020	0.009	-0.029
-0.087	0.999	-0.038	0.027	1.000	0.012	-0.154	0.014	0.020	-0.052	-0.006	-0.012	0.013	0.004	0.007	-0.028
-0.041	1.022	-0.045	0.026	1.000	0.009	-0.143	0.228	0.044	-0.004	0.018	-0.017	0.033	0.020	0.014	-0.028
-0.057	1.068	-0.034	0.027	1.000	0.008	-0.024	0.123	-0.062	-0.021	0.064	-0.005	0.018	0.067	0.000	-0.032
-0.087	1.022	-0.061	0.027	1.000	0.008	-0.003	0.238	-0.029	-0.052	0.018	-0.033	0.013	0.021	0.026	-0.037
-0.107	1.034	-0.030	0.027	1.000	0.010	0.131	0.111	-0.002	-0.071	0.030	-0.004	0.032	0.033	0.007	-0.051
-0.110	1.030	-0.030	0.026	1.000	0.012	0.111	-0.118	-0.001	-0.074	0.026	-0.007	0.036	0.030	0.010	-0.057
-0.110	1.007	-0.014	0.026	1.000	0.016	0.194	-0.006	0.007	-0.074	0.004	0.005	0.036	0.007	0.028	-0.048
-0.068	0.983	0.037	0.026	0.999	0.021	0.242	-0.118	-0.026	-0.031	-0.019	0.051	0.007	0.016	0.081	-0.054
0.005	0.999	0.089	0.025	0.999	0.024	0.144	0.154	0.051	0.043	-0.004	0.099	0.079	0.001	0.133	-0.043
-0.103	0.937	0.104	0.022	0.999	0.025	0.043	-0.067	0.116	-0.062	-0.065	0.113	0.028	0.063	0.150	-0.043
-0.022	0.929	0.077	0.020	1.000	0.024	-0.040	0.325	0.133	0.021	-0.073	0.086	0.053	0.070	0.123	-0.046
-0.099	0.980	0.057	0.018	1.000	0.023	-0.052	0.279	0.056	-0.054	-0.023	0.067	0.025	0.020	0.105	-0.058
-0.099	0.980	0.029	0.017	1.000	0.026	0.122	0.056	0.024	-0.053	-0.023	0.038	0.025	0.020	0.078	-0.048
-0.103	0.956	-0.006	0.016	0.999	0.030	0.218	-0.099	0.067	-0.055	-0.046	-0.002	0.030	0.043	0.044	-0.062
-0.099	0.995	0.002	0.015	0.999	0.036	0.316	0.194	0.018	-0.050	-0.007	-0.000	0.028	0.003	0.053	-0.056
-0.153	1.049	-0.042	0.014	0.999	0.042	0.312	-0.101	0.026	-0.103	0.047	-0.049	0.082	0.051	0.011	-0.065
-0.114	1.026	-0.030	0.012	0.999	0.044	0.091	0.243	0.091	-0.063	0.024	-0.039	0.045	0.029	0.024	-0.063
-0.168	0.991	0.010	0.011	0.999	0.044	0.045	0.280	0.062	-0.115	-0.011	0.000	0.100	0.006	0.065	-0.062
-0.114	0.991	-0.026	0.009	0.999	0.048	0.181	0.052	0.072	-0.059	-0.011	-0.038	0.048	0.006	0.031	-0.053
-0.114	0.991	-0.026	0.007	0.999	0.050	0.134	0.412	0.095	-0.057	-0.010	-0.040	0.049	0.006	0.032	-0.042
-0.095	0.972	0.018	0.004	0.999	0.054	0.206	0.252	0.145	-0.035	-0.030	-0.001	0.031	0.025	0.077	-0.014
-0.099	0.922	-0.089	-0.001	0.998	0.062	0.413	0.382	0.250	-0.034	-0.079	-0.114	0.037	0.075	0.029	-0.021
-0.087	0.929	-0.120	-0.005	0.997	0.073	0.566	0.407	0.227	-0.017	-0.071	-0.157	0.026	0.068	0.059	-0.041
-0.210	1.007	-0.093	-0.008	0.997	0.082	0.505	0.272	0.146	-0.137	0.007	-0.138	0.150	0.009	0.031	-0.046
-0.230	0.999	0.041	-0.009	0.996	0.090	0.366	0.067	0.028	-0.155	0.000	-0.011	0.171	0.001	0.104	-0.056
-0.126	0.995	0.077	-0.009	0.996	0.092	0.136	0.161	-0.018	-0.052	-0.003	0.022	0.067	0.003	0.141	-0.051
-0.133	0.956	0.018	-0.009	0.996	0.092	0.008	0.060	-0.035	-0.060	-0.042	-0.037	0.075	0.042	0.082	-0.014
-0.037	1.014	-0.034	-0.008	0.996	0.091	-0.057	0.150	0.002	0.036	0.016	-0.087	0.020	0.015	0.031	0.039
-0.010	1.041	-0.097	-0.007	0.996	0.089	-0.037	0.062	-0.047	0.061	0.043	-0.149	0.047	0.042	0.031	0.081
0.013	1.034	-0.089	-0.007	0.996	0.085	-0.167	-0.153	-0.055	0.083	0.035	-0.137	0.069	0.035	0.023	0.134
0.040	0.976	-0.136	-0.005	0.997	0.083	-0.084	-0.186	-0.108	0.107	-0.024	-0.181	0.096	0.024	0.069	0.172
0.090	0.980	-0.183	-0.003	0.997	0.079	-0.154	-0.212	-0.063	0.156	-0.020	-0.224	0.146	0.021	0.116	0.218
0.147	0.976	-0.140	-0.001	0.997	0.080	0.054	-0.300	-0.105	0.211	-0.024	-0.181	0.204	0.025	0.072	0.262
0.247	1.018	-0.128	0.002	0.997	0.078	-0.046	-0.105	-0.160	0.306	0.019	-0.167	0.304	0.017	0.059	0.279
0.259	0.972	-0.112	0.005	0.997	0.078	0.021	0.024	-0.069	0.315	-0.028	-0.151	0.315	0.030	0.044	0.287
0.143	0.960	-0.144	0.006	0.997	0.077	0.004	0.008	-0.031	0.198	-0.040	-0.182	0.199	0.042	0.075	0.291
0.155	0.983	-0.164	0.006	0.997	0.080	0.160	-0.077	0.002	0.209	-0.016	-0.204	0.211	0.019	0.094	0.258
0.190	0.995	-0.108	0.007	0.996	0.085	0.293	0.227	-0.011	0.242	-0.004	-0.154	0.247	0.007	0.038	0.225
0.090	1.072	-0.073	0.006	0.996	0.092	0.356	-0.276	0.052	0.143	0.074	-0.126	0.146	0.069	0.002	0.217
0.078	1.103	-0.097	0.006	0.995	0.099	0.378	-0.065	-0.014	0.132	0.105	-0.157	0.135	0.099	0.026	0.177
0.120	1.119	-0.049	0.006	0.994	0.107	0.437	-0.246	0.008	0.175	0.121	-0.118	0.177	0.114	0.021	0.155
-0.022	1.181	-0.030	0.006	0.994	0.113	0.345	-0.136	-0.041	0.032	0.184	-0.105	0.034	0.176	0.041	0.144
0.109	1.153	0.029	0.007	0.994	0.113	0.012	0.078	-0.035	0.162	0.157	-0.046	0.164	0.149	0.100	0.117
0.074	1.072	0.065	0.007	0.994	0.109	-0.192	-0.100	0.040	0.128	0.076	-0.007	0.129	0.068	0.135	0.085
0.040	0.980	0.203	0.010	0.994	0.106	-0.188	0.349	-0.138	0.090	-0.017	0.134	0.094	0.025	0.272	0.075
0.040	0.980	0.203	0.012	0.994	0.105	-0.071	0.043	-0.067	0.089	-0.017	0.135	0.093	0.025	0.273	0.021
-0.068	1.045	-0.034	0.011	0.995	0.101	-0.133	0.220	0.058	-0.018	0.048	-0.098	0.015	0.040	0.037	-0.008
-0.218	1.115	-0.073	0.009	0.995	0.098	-0.131	-0.261	0.044	-0.165	0.118	-0.134	0.166	0.109	0.001	-0.035
-0.068	1.096	0.073	0.011	0.996	0.087	-0.544	0.632	-0.059	-0.017	0.097	0.023	0.017	0.090	0.145	-0.032
-0.145	0.991	0.069	0.010	0.997	0.078	-0.479	-0.075	0.008	-0.093	-0.008	0.028	0.093	0.014	0.141	-0.051
0.020	0.995	0.089	0.012	0.997	0.074	-0.200	-0.064	-0.084	0.071	-0.004	0.052	0.072	0.011	0.161	-0.034
-0.118	0.980	0.069	0.013	0.997	0.072	-0.121	-0.367	-0.093	-0.069	-0.019	0.034	0.065	0.026	0.141	-0.042
-0.072	0.976	0.033	0.013	0.998	0.069	-0.114	-0.159	-0.059	-0.023	-0.023	0.001	0.019	0.029	0.106	-0.017
-0.110	1.034	0.049	0.013	0.998	0.065	-0.214	-0.207	-0.012	-0.061	0.034	0.021	0.056	0.030	0.122	-0.053
-0.037	1.030	-0.030	0.013	0.998	0.055	-0.459	0.310	-0.018	0.011	0.030	-0.048	0.018	0.027	0.043	-0.037
-0.203	1.076	-0.026	0.012	0.999	0.045	-0.520	-0.283	0.025	-0.153	0.076	-0.034	0.146	0.074	0.047	-0.042
-0.033	1.076	0.025	0.014	0.999	0.041	-0.200	-0.035	-0.129	0.014	0.076	0.021	0.024	0.074	0.098	-0.048
-0.091	1.061	0.025	0.017	0.999	0.035	-0.284	-0.200	-0.131	-0.046	0.060	0.027	0.032	0.059	0.098	-0.071
-0.114	0.972	0.081	0.018	0.999	0.030	-0.286	0.008	-0.088	-0.070	-0.029	0.088	0.054	0.030	0.154	-0.048
-0.122	0.972	0.025	0.018	1.000	0.020	-0.466	0.007	-0.041	-0.078	-0.029	0.042	0.061	0.030	0.099	-0.066
-0.060	1.010	-0.034	0.020	1.000	0.009	-0.557	0.147	-0.083	-0.018	0.009	-0.006	0.002	0.009	0.039	-0.063
-0.130	1.014	-0.034	0.022	1.000	-0.003	-0.585	0.081	-0.109	-0.089	0.013	0.006	0.067	0.013	0.040	-0.045
-0.091	1.068	-0.089	0.024	1.000	-0.010	-0.349	-0.251	-0.161	-0.053	0.068	-0.042	0.028	0.068	0.015	-0.044
-0.030	1.038	-0.022	0.029	0.999	-0.015	-0.244	-0.025	-0.234	0.004	0.037	0.030	0.034	0.038	0.052	-0.055
-0.122	0.972	-0.065	0.030	0.999	-0.021	-0.299	-0.143	-0.079	-0.090	-0.029	-0.008	0.058	0.026	0.008	-0.039
-0.107	0.991	-0.057	0.030	0.999	-0.028	-0.339	-0.182	-0.034	-0.075	-0.009	0.007	0.042	0.006	0.017	-0.044
0.024	0.941	0.077	0.032	0.999	-0.039	-0.569	0.158	-0.061	0.055	-0.059	0.152	0.088	0.056	0.152	-0.064
-0.072	0.991	-0.018	0.033	0.998	-0.050	-0.567	0.140	-0.083	-0.043	-0.008	0.069	0.007	0.005	0.059	-0.055
-0.126	0.987	-0.045	0.035	0.998	-0.058	-0.414	0.052	-0.155	-0.099	-0.011	0.050	0.061	0.009	0.032	-0.053
-0.049	1.030	-0.077	0.038	0.997	-0.067	-0.447	-0.113	-0.151	-0.025	0.032	0.027	0.016	0.034	0.001	-0.063
-0.107	1.080	-0.152	0.041	0.997	-0.073	-0.266	-0.080	-0.166	-0.085	0.083	-0.042	0.042	0.084	0.074	-0.055
-0.080	1.065	-0.140	0.043	0.996	-0.080	-0.347	-0.163	-0.102	-0.060	0.068	-0.024	0.015	0.069	0.061	-0.039
-0.045	1.045	-0.128	0.045	0.995	-0.090	-0.530	0.137	-0.100	-0.027	0.050	-0.001	0.020	0.050	0.048	-0.043
-0.045	1.045	-0.128	0.046	0.994	-0.100	-0.504	-0.164	-0.046	-0.028	0.051	0.009	0.020	0.050	0.047	-0.034
-0.049	0.980	-0.085	0.047	0.993	-0.110	-0.473	-0.038	-0.065	-0.033	-0.014	0.062	0.016	0.016	0.003	-0.044
-0.007	1.022	-0.077	0.048	0.992	-0.121	-0.560	0.285	-0.096	0.008	0.030	0.081	0.058	0.027	0.006	-0.040
-0.087	0.983	-0.085	0.050	0.991	-0.127	-0.324	-0.093	-0.128	-0.075	-0.008	0.079	0.022	0.011	0.002	-0.050
0.013	0.937	-0.089	0.054	0.990	-0.133	-0.333	-0.100	-0.174	0.022	-0.053	0.082	0.078	0.057	0.005	-0.037
-0.060	0.937	-0.093	0.056	0.989	-0.139	-0.288	-0.129	-0.108	-0.054	-0.052	0.083	0.005	0.057	0.007	-0.056
0.040	0.910	-0.101	0.058	0.988	-0.143	-0.211	0.317	-0.152	0.044	-0.079	0.080	0.106	0.084	0.014	-0.029
-0.122	0.983	-0.164	0.058	0.987	-0.150	-0.336	-0.233	-0.014	-0.118	-0.004	0.023	0.055	0.010	0.077	-0.031
0.036	1.010	-0.207	0.058	0.986	-0.158	-0.382	0.268	-0.054	0.040	0.024	-0.012	0.103	0.017	0.120	-0.027
-0.022	0.999	-0.195	0.057	0.984	-0.168	-0.505	0.420	-0.016	-0.017	0.014	0.010	0.045	0.006	0.108	-0.039
-0.080	0.995	-0.254	0.056	0.983	-0.176	-0.358	0.053	0.031	-0.073	0.011	-0.042	0.013	0.002	0.166	-0.039
-0.033	0.991	-0.152	0.056	0.982	-0.179	-0.195	0.077	-0.029	-0.027	0.008	0.065	0.034	0.002	0.063	-0.057
-0.095	0.987	-0.116	0.056	0.982	-0.182	-0.158	0.075	-0.032	-0.088	0.005	0.103	0.029	0.006	0.026	-0.069
-0.033	0.956	-0.140	0.056	0.982	-0.182	0.045	0.262	-0.072	-0.027	-0.026	0.079	0.031	0.037	0.049	-0.067
-0.045	0.922	-0.089	0.056	0.982	-0.180	0.056	-0.054	0.000	-0.038	-0.061	0.129	0.019	0.072	0.003	-0.084
-0.007	0.883	-0.081	0.054	0.982	-0.183	-0.135	0.299	0.052	0.002	-0.099	0.139	0.056	0.110	0.012	-0.079
-0.107	0.891	-0.101	0.051	0.981	-0.185	-0.095	0.243	0.070	-0.095	-0.091	0.122	0.046	0.102	0.007	-0.086
-0.083	0.918	-0.136	0.048	0.981	-0.190	-0.234	0.216	0.101	-0.069	-0.064	0.091	0.024	0.075	0.042	-0.085
-0.064	0.914	-0.108	0.045	0.980	-0.195	-0.277	0.303	0.079	-0.046	-0.067	0.124	0.006	0.078	0.013	-0.093
-0.064	0.895	-0.128	0.042	0.979	-0.199	-0.192	0.064	0.129	-0.043	-0.085	0.108	0.008	0.097	0.032	-0.080
-0.060	0.871	-0.085	0.038	0.979	-0.201	-0.135	0.270	0.109	-0.036	-0.108	0.154	0.005	0.120	0.012	-0.077
-0.041	0.887	-0.093	0.036	0.979	-0.203	-0.072	0.263	0.044	-0.014	-0.092	0.147	0.013	0.105	0.005	-0.064
-0.080	0.941	-0.152	0.034	0.979	-0.202	0.014	-0.117	0.100	-0.051	-0.038	0.087	0.026	0.051	0.053	-0.079
-0.010	0.937	-0.116	0.032	0.980	-0.197	0.251	0.058	0.071	0.020	-0.043	0.118	0.043	0.055	0.017	-0.069
-0.195	0.925	-0.235	0.030	0.981	-0.193	0.209	0.018	0.085	-0.162	-0.056	-0.004	0.143	0.068	0.135	-0.071
-0.060	0.956	-0.179	0.028	0.982	-0.188	0.290	0.103	0.093	-0.025	-0.026	0.045	0.008	0.038	0.079	-0.070
-0.114	0.968	-0.215	0.025	0.983	-0.180	0.396	0.000	0.094	-0.077	-0.016	0.002	0.063	0.027	0.115	-0.075
-0.114	0.964	-0.207	0.022	0.984	-0.175	0.253	0.202	0.132	-0.073	-0.021	0.005	0.063	0.031	0.108	-0.059
-0.103	0.953	-0.215	0.018	0.986	-0.169	0.342	0.120	0.147	-0.058	-0.034	-0.009	0.052	0.043	0.116	-0.058
-0.130	0.968	-0.223	0.013	0.986	-0.164	0.243	0.364	0.176	-0.080	-0.019	-0.022	0.079	0.028	0.125	-0.058
-0.118	0.964	-0.258	0.006	0.987	-0.159	0.278	0.494	0.235	-0.061	-0.024	-0.062	0.067	0.031	0.161	-0.048
-0.172	0.925	-0.278	-0.001	0.988	-0.152	0.366	0.376	0.293	-0.108	-0.064	-0.089	0.121	0.070	0.181	-0.038
-0.157	0.945	-0.353	-0.010	0.990	-0.141	0.603	0.455	0.374	-0.083	-0.046	-0.175	0.105	0.051	0.256	-0.035
-0.137	0.953	-0.325	-0.017	0.992	-0.127	0.715	0.393	0.269	-0.057	-0.041	-0.161	0.085	0.042	0.229	-0.049
-0.164	0.976	-0.203	-0.023	0.993	-0.115	0.631	0.316	0.234	-0.078	-0.019	-0.051	0.111	0.019	0.106	-0.071
-0.199	1.026	-0.136	-0.025	0.994	-0.108	0.357	0.206	0.063	-0.111	0.031	0.009	0.145	0.031	0.039	-0.074
-0.276	1.018	-0.120	-0.027	0.994	-0.105	0.149	-0.028	0.031	-0.187	0.022	0.021	0.222	0.023	0.023	-0.053
-0.137	1.022	-0.168	-0.028	0.994	-0.103	0.123	0.007	0.065	-0.046	0.026	-0.028	0.083	0.027	0.071	-0.026
-0.014	1.014	-0.246	-0.030	0.995	-0.100	0.148	0.134	0.057	0.078	0.018	-0.110	0.041	0.019	0.149	0.020
-0.045	1.007	-0.246	-0.029	0.995	-0.100	0.042	-0.101	-0.009	0.047	0.010	-0.110	0.010	0.011	0.149	0.101
0.005	0.968	-0.239	-0.027	0.995	-0.100	-0.017	-0.284	-0.073	0.095	-0.029	-0.101	0.061	0.028	0.141	0.144
0.136	0.976	-0.203	-0.024	0.995	-0.101	-0.032	-0.087	-0.132	0.223	-0.021	-0.065	0.192	0.020	0.106	0.173
0.070	0.972	-0.258	-0.021	0.995	-0.100	0.087	-0.279	-0.087	0.155	-0.026	-0.121	0.126	0.023	0.162	0.211
0.147	0.976	-0.270	-0.019	0.995	-0.098	0.136	-0.213	-0.052	0.230	-0.022	-0.135	0.203	0.019	0.174	0.244
0.163	0.995	-0.270	-0.018	0.995	-0.096	0.142	-0.196	-0.034	0.244	-0.004	-0.137	0.218	0.000	0.174	0.255
0.182	1.003	-0.254	-0.017	0.995	-0.095	0.075	-0.112	0.012	0.262	0.004	-0.122	0.237	0.007	0.158	0.265
0.201	1.003	-0.203	-0.016	0.996	-0.092	0.161	-0.185	-0.002	0.281	0.004	-0.074	0.257	0.007	0.107	0.272
0.128	0.964	-0.254	-0.016	0.996	-0.087	0.268	0.153	0.026	0.208	-0.036	-0.130	0.184	0.032	0.158	0.264
0.213	0.983	-0.179	-0.017	0.997	-0.081	0.320	0.136	0.027	0.293	-0.017	-0.061	0.269	0.013	0.084	0.240
0.147	1.014	-0.172	-0.016	0.997	-0.073	0.402	0.185	-0.012	0.227	0.013	-0.061	0.204	0.017	0.077	0.220
0.047	1.026	-0.235	-0.016	0.998	-0.067	0.371	0.137	0.003	0.127	0.025	-0.131	0.104	0.029	0.140	0.200
0.097	1.076	-0.168	-0.015	0.998	-0.058	0.462	0.070	-0.058	0.175	0.074	-0.073	0.153	0.079	0.073	0.164
0.020	1.115	-0.227	-0.013	0.999	-0.050	0.386	0.027	-0.070	0.097	0.112	-0.139	0.077	0.117	0.131	0.139
0.032	1.103	-0.108	-0.014	0.999	-0.051	-0.037	0.005	0.020	0.109	0.101	-0.020	0.089	0.105	0.012	0.116
0.032	1.103	-0.108	-0.013	0.998	-0.055	-0.164	-0.025	-0.028	0.108	0.100	-0.016	0.089	0.105	0.012	0.079
-0.045	1.010	-0.156	-0.012	0.998	-0.054	0.028	0.018	-0.047	0.030	0.007	-0.063	0.013	0.012	0.060	0.046
-0.057	0.991	-0.049	-0.012	0.998	-0.055	-0.042	0.341	-0.033	0.018	-0.012	0.044	0.002	0.007	0.046	0.022
-0.137	1.022	-0.168	-0.014	0.998	-0.056	-0.044	-0.208	0.094	-0.061	0.018	-0.073	0.078	0.024	0.073	-0.016
-0.095	1.018	-0.112	-0.015	0.998	-0.060	-0.152	0.116	0.027	-0.018	0.015	-0.014	0.035	0.020	0.019	-0.035
-0.203	1.007	-0.187	-0.016	0.998	-0.064	-0.208	-0.196	0.039	-0.125	0.003	-0.085	0.141	0.009	0.094	-0.038
-0.114	0.999	-0.069	-0.015	0.998	-0.069	-0.239	-0.050	-0.050	-0.038	-0.004	0.039	0.051	0.001	0.024	-0.038
-0.057	0.968	-0.022	-0.012	0.998	-0.068	0.046	-0.220	-0.129	0.017	-0.035	0.085	0.009	0.031	0.071	-0.051
-0.080	0.983	-0.038	-0.012	0.998	-0.067	0.021	-0.120	-0.043	-0.007	-0.020	0.069	0.013	0.016	0.055	-0.042
-0.157	0.976	-0.097	-0.013	0.997	-0.071	-0.192	-0.247	0.062	-0.083	-0.027	0.014	0.089	0.024	0.004	-0.035
-0.126	1.034	-0.140	-0.015	0.997	-0.076	-0.238	-0.056	0.085	-0.050	0.031	-0.025	0.057	0.034	0.048	-0.055
-0.087	1.061	-0.116	-0.013	0.997	-0.082	-0.289	0.092	-0.089	-0.013	0.059	0.005	0.017	0.062	0.025	-0.069
-0.199	1.061	-0.128	-0.012	0.996	-0.085	-0.143	0.125	-0.093	-0.126	0.059	-0.004	0.128	0.063	0.037	-0.055
-0.160	1.010	-0.077	-0.012	0.996	-0.085	-0.002	-0.569	-0.004	-0.088	0.009	0.047	0.088	0.013	0.015	-0.061
-0.041	0.956	-0.006	-0.011	0.996	-0.085	-0.018	-0.070	-0.019	0.031	-0.045	0.118	0.031	0.040	0.086	-0.067
-0.133	0.945	-0.089	-0.012	0.995	-0.095	-0.464	0.087	-0.002	-0.061	-0.056	0.045	0.060	0.051	0.005	-0.056
-0.110	0.968	-0.128	-0.012	0.994	-0.104	-0.483	-0.005	0.008	-0.038	-0.032	0.015	0.036	0.028	0.033	-0.038
-0.122	1.007	-0.112	-0.009	0.994	-0.112	-0.375	0.061	-0.164	-0.052	0.007	0.038	0.046	0.010	0.016	-0.054
-0.095	1.007	-0.219	-0.007	0.993	-0.119	-0.371	0.156	-0.132	-0.027	0.008	-0.060	0.018	0.010	0.121	-0.047
-0.187	1.065	-0.211	-0.004	0.993	-0.122	-0.124	-0.033	-0.189	-0.123	0.066	-0.050	0.110	0.069	0.112	-0.043
-0.107	1.088	-0.175	-0.002	0.992	-0.124	-0.090	-0.289	-0.085	-0.044	0.090	-0.012	0.030	0.092	0.076	-0.045
-0.068	1.053	-0.128	-0.000	0.992	-0.128	-0.210	-0.220	-0.066	-0.007	0.055	0.039	0.008	0.058	0.028	-0.055
-0.118	0.999	-0.124	0.002	0.991	-0.131	-0.147	-0.202	-0.135	-0.060	0.001	0.046	0.042	0.005	0.024	-0.056
-0.087	1.014	-0.105	0.004	0.991	-0.136	-0.268	0.028	-0.081	-0.030	0.018	0.070	0.011	0.021	0.003	-0.045
-0.160	0.987	-0.156	0.004	0.990	-0.144	-0.365	0.038	-0.029	-0.104	-0.009	0.026	0.085	0.006	0.053	-0.053
-0.003	0.968	-0.101	0.005	0.988	-0.153	-0.469	-0.018	-0.060	0.053	-0.027	0.090	0.074	0.025	0.003	-0.052
-0.080	0.922	-0.089	0.005	0.987	-0.161	-0.443	-0.060	-0.015	-0.024	-0.072	0.111	0.004	0.071	0.015	-0.055
-0.080	0.895	-0.085	0.006	0.986	-0.165	-0.205	0.155	-0.105	-0.025	-0.098	0.119	0.004	0.098	0.020	-0.053
-0.080	0.895	-0.085	0.008	0.986	-0.168	-0.154	0.022	-0.076	-0.026	-0.098	0.122	0.004	0.098	0.021	-0.068
-0.133	0.976	-0.152	0.009	0.986	-0.168	0.004	-0.112	-0.075	-0.082	-0.017	0.055	0.058	0.016	0.045	-0.070
-0.114	0.964	-0.195	0.009	0.986	-0.166	0.107	-0.159	-0.010	-0.063	-0.029	0.009	0.038	0.027	0.088	-0.064
-0.126	0.987	-0.199	0.007	0.986	-0.168	-0.128	0.112	0.058	-0.072	-0.005	0.008	0.050	0.004	0.091	-0.056
-0.060	1.034	-0.132	0.005	0.985	-0.170	-0.110	0.301	0.051	-0.005	0.041	0.077	0.015	0.042	0.023	-0.053
-0.030	0.964	-0.053	0.005	0.986	-0.169	0.050	0.079	-0.008	0.026	-0.029	0.154	0.047	0.027	0.056	-0.056
-0.114	0.906	-0.132	0.005	0.986	-0.167	0.129	0.048	-0.001	-0.058	-0.087	0.073	0.038	0.084	0.023	-0.052
-0.095	0.910	-0.081	0.003	0.987	-0.163	0.172	-0.047	0.061	-0.037	-0.084	0.121	0.018	0.079	0.029	-0.075
-0.068	0.949	-0.065	0.002	0.988	-0.158	0.262	0.157	0.026	-0.009	-0.046	0.131	0.009	0.040	0.045	-0.090
-0.168	0.910	-0.057	0.001	0.989	-0.151	0.335	-0.030	0.042	-0.108	-0.086	0.132	0.090	0.079	0.053	-0.077
-0.141	0.898	-0.089	-0.000	0.990	-0.142	0.423	-0.181	0.055	-0.080	-0.099	0.092	0.063	0.090	0.021	-0.095
-0.041	0.898	-0.077	-0.003	0.990	-0.140	0.095	0.290	0.072	0.023	-0.099	0.101	0.038	0.090	0.034	-0.098
-0.230	0.941	-0.144	-0.004	0.991	-0.137	0.156	-0.071	0.061	-0.164	-0.057	0.031	0.150	0.048	0.032	-0.083
-0.118	0.933	-0.116	-0.006	0.991	-0.135	0.109	0.117	0.055	-0.051	-0.065	0.057	0.038	0.055	0.004	-0.079
-0.141	1.030	-0.152	-0.008	0.991	-0.131	0.195	0.064	0.084	-0.072	0.031	0.017	0.061	0.042	0.040	-0.092
-0.157	0.999	-0.156	-0.009	0.992	-0.125	0.313	0.008	0.027	-0.086	-0.001	0.007	0.076	0.011	0.044	-0.080
-0.153	0.995	-0.140	-0.011	0.993	-0.115	0.504	-0.034	0.092	-0.080	-0.006	0.013	0.073	0.008	0.030	-0.082
-0.164	0.956	-0.081	-0.014	0.994	-0.105	0.500	0.252	0.065	-0.089	-0.046	0.062	0.084	0.030	0.029	-0.083
-0.149	1.003	-0.101	-0.015	0.996	-0.092	0.667	0.186	0.027	-0.072	-0.001	0.029	0.068	0.017	0.009	-0.070
-0.176	0.991	-0.152	-0.018	0.997	-0.080	0.615	0.092	0.134	-0.096	-0.013	-0.034	0.094	0.006	0.042	-0.067
-0.130	0.956	-0.179	-0.023	0.998	-0.065	0.758	0.206	0.183	-0.045	-0.049	-0.077	0.047	0.029	0.070	-0.047
-0.160	0.898	-0.101	-0.029	0.998	-0.053	0.604	0.177	0.264	-0.070	-0.108	-0.010	0.077	0.087	0.009	-0.048
-0.118	0.945	-0.120	-0.037	0.999	-0.035	0.870	0.318	0.400	-0.020	-0.062	-0.047	0.034	0.041	0.010	-0.033
-0.237	0.941	-0.160	-0.047	0.999	-0.014	1.062	0.423	0.453	-0.129	-0.066	-0.108	0.153	0.045	0.049	-0.055
-0.183	0.976	-0.203	-0.055	0.998	0.005	0.993	0.376	0.374	-0.067	-0.031	-0.171	0.098	0.011	0.093	-0.067
-0.257	0.980	-0.014	-0.058	0.998	0.022	0.821	0.184	0.155	-0.136	-0.027	0.002	0.170	0.007	0.095	-0.057
-0.257	0.980	-0.014	-0.061	0.998	0.031	0.509	-0.261	0.088	-0.134	-0.027	-0.007	0.169	0.007	0.093	-0.018
-0.099	0.968	-0.077	-0.061	0.997	0.037	0.306	0.025	-0.001	0.024	-0.038	-0.076	0.011	0.019	0.029	0.007
-0.060	1.045	-0.156	-0.062	0.997	0.040	0.137	0.101	0.067	0.064	0.039	-0.157	0.027	0.058	0.050	0.070
-0.060	1.080	-0.179	-0.063	0.997	0.041	0.110	-0.164	0.031	0.065	0.074	-0.182	0.027	0.093	0.074	0.141
0.036	1.053	-0.144	-0.059	0.997	0.039	-0.039	-0.332	-0.190	0.157	0.046	-0.145	0.123	0.066	0.039	0.179
0.082	1.045	-0.148	-0.054	0.998	0.035	-0.155	-0.181	-0.239	0.198	0.038	-0.145	0.169	0.058	0.043	0.214
0.074	0.995	-0.203	-0.050	0.998	0.031	-0.173	-0.477	-0.188	0.187	-0.013	-0.196	0.160	0.007	0.098	0.263
0.167	0.999	-0.120	-0.047	0.999	0.027	-0.124	-0.505	-0.163	0.275	-0.009	-0.109	0.252	0.010	0.015	0.293
0.228	0.980	-0.187	-0.044	0.999	0.025	-0.083	-0.239	-0.092	0.334	-0.029	-0.174	0.312	0.010	0.081	0.313
0.213	0.906	-0.164	-0.042	0.999	0.025	0.034	-0.154	-0.087	0.317	-0.102	-0.150	0.296	0.084	0.057	0.338
0.167	0.914	-0.250	-0.041	0.999	0.027	0.155	-0.181	0.000	0.270	-0.095	-0.239	0.250	0.077	0.143	0.338
0.220	0.983	-0.203	-0.040	0.999	0.030	0.214	-0.059	-0.033	0.322	-0.025	-0.196	0.303	0.008	0.096	0.315
0.151	1.038	-0.175	-0.039	0.999	0.034	0.220	0.073	-0.024	0.252	0.029	-0.172	0.233	0.045	0.068	0.287
0.128	1.022	-0.132	-0.038	0.999	0.039	0.271	0.107	0.004	0.228	0.013	-0.134	0.209	0.029	0.025	0.257
0.051	1.018	-0.168	-0.038	0.998	0.047	0.438	-0.092	0.007	0.151	0.010	-0.177	0.132	0.025	0.061	0.221
0.051	1.053	-0.105	-0.038	0.998	0.055	0.453	-0.369	-0.019	0.151	0.045	-0.123	0.131	0.058	0.001	0.185
0.097	1.103	0.018	-0.036	0.997	0.065	0.494	0.001	-0.052	0.196	0.096	-0.010	0.177	0.107	0.122	0.167
0.005	1.107	-0.006	-0.037	0.997	0.072	0.370	-0.356	0.022	0.104	0.100	-0.041	0.085	0.110	0.097	0.130
0.070	1.126	0.014	-0.036	0.996	0.078	0.337	-0.059	-0.045	0.169	0.119	-0.027	0.150	0.129	0.115	0.112
-0.083	1.138	0.057	-0.038	0.996	0.083	0.242	-0.220	0.064	0.017	0.131	0.011	0.005	0.140	0.157	0.071
0.005	1.068	0.065	-0.038	0.996	0.085	0.103	0.036	0.038	0.106	0.062	0.017	0.084	0.071	0.164	0.059
-0.076	1.041	0.175	-0.038	0.996	0.085	-0.017	-0.023	-0.022	0.025	0.035	0.127	0.004	0.043	0.273	0.022
-0.053	0.991	0.029	-0.035	0.996	0.085	-0.014	0.567	-0.107	0.045	-0.016	-0.019	0.027	0.007	0.125	-0.003
-0.153	1.072	-0.034	-0.038	0.996	0.081	-0.142	-0.485	0.097	-0.052	0.065	-0.079	0.073	0.074	0.061	-0.033
-0.214	0.976	0.073	-0.040	0.996	0.076	-0.242	-0.222	0.043	-0.111	-0.032	0.033	0.134	0.023	0.165	-0.051
-0.160	0.922	0.049	-0.039	0.996	0.074	-0.078	-0.259	-0.072	-0.058	-0.086	0.011	0.080	0.078	0.140	-0.076
-0.241	1.007	-0.002	-0.040	0.996	0.074	0.010	-0.394	-0.001	-0.137	-0.002	-0.041	0.161	0.007	0.088	-0.088
-0.191	1.010	0.029	-0.042	0.997	0.066	-0.375	-0.037	0.035	-0.085	0.002	-0.001	0.111	0.011	0.118	-0.073
-0.191	1.010	0.029	-0.043	0.997	0.059	-0.355	-0.226	0.034	-0.084	0.001	0.006	0.112	0.011	0.117	-0.070
-0.095	0.914	0.167	-0.042	0.998	0.057	-0.148	-0.003	-0.039	0.012	-0.096	0.146	0.016	0.086	0.253	-0.053
-0.149	0.964	0.037	-0.043	0.998	0.055	-0.051	-0.303	-0.025	-0.041	-0.046	0.017	0.069	0.035	0.122	-0.049
-0.153	0.968	-0.022	-0.044	0.998	0.051	-0.201	-0.100	0.064	-0.043	-0.042	-0.038	0.073	0.031	0.061	-0.047
-0.199	1.022	-0.057	-0.048	0.998	0.045	-0.274	-0.020	0.142	-0.086	0.012	-0.067	0.119	0.022	0.024	-0.048
-0.187	1.003	0.014	-0.048	0.998	0.039	-0.280	0.032	0.012	-0.073	-0.008	0.009	0.106	0.002	0.094	-0.039
-0.118	0.995	0.116	-0.048	0.998	0.035	-0.204	-0.297	-0.022	-0.004	-0.016	0.116	0.036	0.006	0.195	-0.034
-0.083	0.976	0.085	-0.048	0.998	0.034	-0.040	-0.393	-0.049	0.031	-0.035	0.085	0.000	0.025	0.162	-0.020
-0.099	1.007	0.029	-0.046	0.998	0.030	-0.220	-0.173	-0.088	0.014	-0.004	0.035	0.014	0.005	0.105	-0.027
-0.103	1.061	-0.026	-0.047	0.999	0.020	-0.499	0.191	0.021	0.011	0.049	-0.010	0.016	0.059	0.049	-0.024
-0.237	1.045	-0.049	-0.046	0.999	0.013	-0.327	-0.019	-0.048	-0.124	0.034	-0.027	0.149	0.044	0.024	-0.042
-0.130	1.068	0.010	-0.044	0.999	0.013	-0.023	0.200	-0.121	-0.019	0.057	0.032	0.040	0.067	0.082	-0.065
-0.176	1.010	0.065	-0.042	0.999	0.013	-0.021	-0.030	-0.102	-0.066	-0.001	0.088	0.085	0.009	0.137	-0.068
-0.226	1.007	-0.010	-0.043	0.999	0.008	-0.206	-0.072	-0.018	-0.116	-0.005	0.018	0.133	0.005	0.061	-0.054
-0.087	0.991	0.033	-0.042	0.999	0.002	-0.337	0.008	-0.024	0.022	-0.021	0.068	0.006	0.011	0.104	-0.057
-0.145	1.057	-0.049	-0.039	0.999	-0.006	-0.389	0.063	-0.170	-0.040	0.044	-0.007	0.051	0.055	0.021	-0.051
-0.191	1.080	-0.160	-0.035	0.999	-0.012	-0.289	-0.025	-0.210	-0.090	0.067	-0.110	0.096	0.079	0.090	-0.035
-0.180	1.057	-0.105	-0.032	0.999	-0.014	-0.048	-0.212	-0.205	-0.083	0.044	-0.054	0.084	0.056	0.035	-0.060
-0.133	1.065	-0.057	-0.028	1.000	-0.015	-0.061	0.077	-0.221	-0.041	0.052	-0.005	0.037	0.064	0.011	-0.053
-0.207	1.018	-0.002	-0.027	0.999	-0.024	-0.444	0.300	-0.039	-0.115	0.005	0.059	0.110	0.018	0.066	-0.056
-0.033	1.022	0.077	-0.027	0.999	-0.031	-0.362	-0.049	-0.038	0.057	0.009	0.146	0.064	0.022	0.145	-0.065
-0.114	0.953	0.041	-0.024	0.999	-0.041	-0.516	0.120	-0.132	-0.027	-0.060	0.121	0.018	0.048	0.109	-0.058
-0.172	0.949	-0.022	-0.023	0.999	-0.049	-0.438	0.094	-0.107	-0.086	-0.064	0.067	0.075	0.052	0.046	-0.032
-0.068	0.995	-0.049	-0.020	0.998	-0.055	-0.269	-0.039	-0.154	0.014	-0.017	0.045	0.028	0.005	0.018	-0.049
-0.057	1.030	-0.057	-0.017	0.998	-0.056	-0.079	-0.004	-0.167	0.022	0.017	0.038	0.039	0.029	0.010	-0.045
-0.183	1.053	-0.136	-0.015	0.998	-0.058	-0.084	-0.332	-0.075	-0.106	0.040	-0.038	0.087	0.052	0.068	-0.026
-0.133	1.061	-0.136	-0.014	0.998	-0.061	-0.125	-0.027	-0.078	-0.058	0.048	-0.036	0.037	0.060	0.068	-0.034
-0.060	1.049	-0.038	-0.013	0.997	-0.070	-0.476	0.237	-0.086	0.014	0.037	0.072	0.035	0.049	0.031	-0.038
-0.099	0.987	-0.077	-0.011	0.997	-0.080	-0.464	-0.108	-0.069	-0.026	-0.024	0.042	0.003	0.013	0.009	-0.036
-0.049	0.949	-0.018	-0.008	0.996	-0.084	-0.248	0.054	-0.177	0.020	-0.062	0.106	0.047	0.050	0.050	-0.037
-0.122	0.953	-0.057	-0.005	0.996	-0.088	-0.177	0.299	-0.192	-0.056	-0.058	0.070	0.027	0.046	0.011	-0.040
-0.099	0.960	-0.089	-0.004	0.996	-0.089	-0.083	-0.279	-0.065	-0.034	-0.050	0.040	0.004	0.038	0.020	-0.055
-0.107	1.003	-0.172	-0.003	0.996	-0.092	-0.115	-0.057	-0.043	-0.042	-0.008	-0.040	0.011	0.004	0.102	-0.046
-0.214	1.061	-0.215	-0.003	0.995	-0.098	-0.305	-0.338	-0.006	-0.150	0.050	-0.077	0.119	0.061	0.145	-0.051
-0.045	1.092	-0.179	-0.003	0.994	-0.107	-0.401	0.233	-0.030	0.019	0.082	-0.033	0.051	0.091	0.109	-0.062
-0.168	1.038	-0.140	-0.003	0.993	-0.116	-0.471	0.265	-0.058	-0.104	0.029	0.015	0.072	0.037	0.069	-0.066
-0.157	0.976	-0.120	-0.002	0.992	-0.123	-0.354	-0.014	-0.051	-0.093	-0.032	0.042	0.059	0.026	0.049	-0.052
-0.122	0.999	-0.191	0.001	0.992	-0.127	-0.174	-0.112	-0.146	-0.061	-0.009	-0.025	0.025	0.002	0.120	-0.064
-0.072	1.014	-0.085	0.003	0.992	-0.129	-0.144	-0.147	-0.131	-0.014	0.007	0.084	0.025	0.013	0.013	-0.060
-0.049	0.941	-0.049	0.005	0.991	-0.131	-0.103	0.200	-0.104	0.008	-0.066	0.121	0.049	0.060	0.023	-0.046
-0.114	0.910	-0.105	0.006	0.991	-0.133	-0.101	-0.027	-0.099	-0.059	-0.097	0.068	0.016	0.092	0.031	-0.039
-0.064	0.902	-0.105	0.007	0.990	-0.138	-0.244	0.028	-0.072	-0.010	-0.104	0.072	0.034	0.100	0.030	-0.049
-0.033	0.898	-0.089	0.007	0.990	-0.143	-0.260	0.327	-0.033	0.021	-0.107	0.093	0.065	0.104	0.013	-0.030
-0.137	0.953	-0.140	0.007	0.989	-0.149	-0.312	-0.029	-0.037	-0.083	-0.052	0.048	0.039	0.050	0.063	-0.028
0.036	0.929	-0.132	0.007	0.988	-0.154	-0.273	0.271	-0.030	0.091	-0.075	0.062	0.134	0.074	0.054	-0.026
-0.122	0.991	-0.179	0.008	0.988	-0.155	-0.036	0.251	-0.086	-0.068	-0.013	0.015	0.024	0.013	0.099	-0.045
-0.064	1.010	-0.156	0.008	0.988	-0.155	0.002	0.113	-0.046	-0.010	0.006	0.039	0.034	0.006	0.074	-0.039
-0.153	0.960	-0.148	0.007	0.988	-0.153	0.123	0.198	-0.008	-0.098	-0.044	0.045	0.055	0.045	0.065	-0.059
-0.110	0.995	-0.148	0.006	0.989	-0.150	0.126	0.131	0.031	-0.054	-0.010	0.042	0.013	0.010	0.064	-0.065
-0.076	0.933	-0.128	0.004	0.989	-0.147	0.163	0.279	0.024	-0.018	-0.073	0.059	0.020	0.072	0.043	-0.085
-0.141	0.983	-0.116	0.002	0.990	-0.143	0.223	-0.110	0.100	-0.081	-0.023	0.066	0.046	0.022	0.030	-0.077
-0.168	0.922	-0.097	-0.001	0.990	-0.140	0.145	0.291	0.083	-0.105	-0.086	0.083	0.073	0.084	0.007	-0.093
-0.103	0.883	-0.077	-0.005	0.990	-0.138	0.076	0.170	0.162	-0.035	-0.125	0.101	0.009	0.123	0.014	-0.113
-0.183	0.906	-0.065	-0.006	0.991	-0.133	0.250	0.071	0.049	-0.115	-0.102	0.107	0.091	0.101	0.028	-0.116
-0.183	0.906	-0.065	-0.007	0.992	-0.126	0.338	0.042	0.017	-0.114	-0.103	0.101	0.093	0.101	0.030	-0.108
-0.183	0.960	-0.128	-0.010	0.993	-0.116	0.490	-0.143	0.105	-0.111	-0.050	0.028	0.095	0.048	0.031	-0.112
-0.141	0.995	-0.085	-0.011	0.994	-0.108	0.435	0.062	0.047	-0.068	-0.017	0.062	0.055	0.014	0.015	-0.096
[truncated: 30 more rows]
