# Supplementary material for: Averaged Propulsive Body Acceleration (APBA) Can Be Calculated from Biologging Tags That Incorporate Gyroscopes and Accelerometers to Estimate Swimming Speed, Hydrodynamic Drag and Energy Expenditure for Steller Sea Lions
Source: PLoS One. 2016 Jun 10;11(6):e0157326. doi: 10.1371/journal.pone.0157326 (PMC4902303; doi:10.1371/journal.pone.0157326)
Supplement: S5 Data — Same components as S2. (ZIP) [file pone.0157326.s005.zip › YashaNov_25/yasha8_7116_4.csv]

rawAx	rawAy	rawAz	gravX	gravY	gravZ	gyrX	gyrY	gyrZ	estAx	estAy	estAz	odbX	odbY	odbZ	spk
-0.149	1.022	-0.022	-0.180	0.984	0.000	-0.071	-0.317	-0.109	0.061	0.028	0.012	0.036	0.052	0.118	0.004
-0.195	1.003	-0.026	-0.177	0.984	-0.002	-0.137	0.108	-0.117	0.012	0.009	0.010	0.011	0.032	0.110	-0.012
-0.199	1.007	-0.042	-0.176	0.984	-0.006	-0.126	-0.408	-0.089	0.006	0.013	-0.002	0.016	0.035	0.091	0.008
-0.203	1.010	-0.042	-0.173	0.985	-0.010	-0.180	0.009	-0.141	-0.000	0.017	0.001	0.020	0.038	0.088	-0.006
-0.226	0.995	-0.042	-0.170	0.985	-0.013	-0.154	-0.028	-0.133	-0.026	0.002	0.004	0.043	0.022	0.084	-0.012
-0.222	0.999	-0.061	-0.168	0.986	-0.017	-0.189	-0.200	-0.129	-0.025	0.006	-0.012	0.040	0.025	0.061	-0.008
-0.222	0.995	-0.069	-0.165	0.986	-0.022	-0.198	-0.047	-0.152	-0.028	0.003	-0.016	0.040	0.021	0.050	-0.011
-0.160	1.014	-0.045	-0.163	0.986	-0.025	-0.161	-0.176	-0.098	0.031	0.022	0.011	0.021	0.040	0.070	-0.007
-0.210	1.007	-0.073	-0.161	0.986	-0.031	-0.235	-0.135	-0.105	-0.021	0.014	-0.011	0.030	0.031	0.040	0.011
-0.187	1.010	-0.045	-0.158	0.987	-0.034	-0.189	-0.043	-0.151	-0.001	0.018	0.021	0.007	0.035	0.064	0.011
-0.110	1.014	-0.089	-0.156	0.987	-0.039	-0.198	-0.024	-0.119	0.074	0.022	-0.019	0.070	0.038	0.017	-0.004
-0.210	1.007	-0.085	-0.154	0.987	-0.042	-0.173	0.043	-0.114	-0.029	0.014	-0.011	0.031	0.029	0.018	0.005
-0.237	0.987	-0.097	-0.151	0.987	-0.046	-0.176	-0.277	-0.106	-0.058	-0.005	-0.018	0.059	0.009	0.003	-0.006
-0.137	0.999	-0.057	-0.149	0.988	-0.049	-0.160	0.180	-0.141	0.039	0.006	0.024	0.042	0.021	0.039	-0.006
-0.249	1.007	-0.108	-0.147	0.988	-0.054	-0.175	-0.542	-0.067	-0.074	0.014	-0.022	0.070	0.028	0.015	-0.012
-0.083	1.022	-0.069	-0.145	0.988	-0.057	-0.177	0.301	-0.134	0.088	0.030	0.020	0.095	0.043	0.022	0.003
-0.230	1.003	-0.101	-0.143	0.988	-0.060	-0.112	-0.280	-0.079	-0.060	0.011	-0.008	0.051	0.023	0.013	-0.003
-0.141	0.999	-0.097	-0.140	0.988	-0.062	-0.086	-0.025	-0.163	0.025	0.007	-0.002	0.036	0.019	0.012	0.001
-0.157	0.999	-0.077	-0.137	0.988	-0.065	-0.161	0.090	-0.129	0.007	0.007	0.020	0.021	0.018	0.005	-0.019
-0.214	0.983	-0.124	-0.136	0.988	-0.069	-0.206	0.083	-0.076	-0.052	-0.008	-0.023	0.037	0.002	0.045	-0.000
-0.199	0.987	-0.132	-0.135	0.988	-0.072	-0.135	-0.151	-0.051	-0.038	-0.004	-0.027	0.021	0.006	0.056	-0.005
-0.118	0.999	-0.120	-0.134	0.988	-0.076	-0.136	-0.231	-0.056	0.041	0.007	-0.012	0.059	0.017	0.047	-0.020
-0.160	0.987	-0.108	-0.132	0.988	-0.076	-0.068	0.297	-0.098	-0.003	-0.005	0.001	0.016	0.005	0.038	-0.004
-0.241	0.980	-0.120	-0.131	0.988	-0.079	-0.073	-0.258	-0.055	-0.084	-0.013	-0.009	0.065	0.004	0.052	-0.006
-0.110	0.987	-0.112	-0.129	0.988	-0.080	-0.059	-0.080	-0.076	0.045	-0.005	0.001	0.065	0.003	0.047	-0.009
-0.195	0.991	-0.124	-0.128	0.988	-0.082	-0.074	-0.025	-0.065	-0.041	-0.002	-0.009	0.019	0.007	0.062	-0.015
-0.126	1.003	-0.120	-0.127	0.988	-0.084	-0.123	0.092	-0.068	0.027	0.010	-0.003	0.049	0.018	0.061	0.003
-0.191	1.003	-0.132	-0.126	0.988	-0.085	-0.078	0.080	-0.081	-0.039	0.010	-0.013	0.016	0.017	0.075	-0.004
-0.137	1.022	-0.124	-0.124	0.988	-0.087	-0.055	-0.204	-0.058	0.013	0.029	-0.003	0.038	0.036	0.070	0.002
-0.141	0.972	-0.120	-0.123	0.988	-0.088	-0.048	0.095	-0.062	0.008	-0.021	0.001	0.033	0.015	0.069	-0.011
-0.153	0.980	-0.120	-0.123	0.988	-0.088	-0.002	-0.125	-0.021	-0.004	-0.013	0.002	0.022	0.008	0.071	0.001
-0.195	0.987	-0.128	-0.123	0.989	-0.088	0.021	0.131	-0.035	-0.046	-0.006	-0.006	0.021	0.001	0.081	-0.001
-0.122	0.983	-0.136	-0.122	0.989	-0.087	0.076	-0.121	-0.030	0.026	-0.010	-0.015	0.052	0.005	0.092	-0.008
-0.149	0.991	-0.136	-0.121	0.989	-0.086	0.064	-0.128	-0.012	-0.001	-0.002	-0.016	0.025	0.002	0.094	-0.007
-0.183	1.014	-0.136	-0.121	0.989	-0.086	0.029	-0.204	-0.013	-0.036	0.021	-0.016	0.011	0.025	0.096	0.003
-0.153	1.026	-0.132	-0.120	0.989	-0.085	0.043	-0.017	-0.038	-0.006	0.032	-0.013	0.020	0.036	0.094	-0.011
-0.145	0.991	-0.144	-0.119	0.989	-0.083	0.086	0.139	-0.071	0.000	-0.003	-0.026	0.027	0.000	0.108	-0.003
-0.195	0.968	-0.140	-0.119	0.989	-0.084	0.026	-0.264	-0.015	-0.050	-0.026	-0.022	0.024	0.024	0.106	0.001
-0.099	0.972	-0.132	-0.118	0.990	-0.082	0.059	0.107	-0.053	0.045	-0.023	-0.015	0.072	0.020	0.100	0.001
-0.164	1.022	-0.140	-0.118	0.990	-0.081	0.082	-0.082	0.003	-0.020	0.028	-0.024	0.006	0.029	0.110	-0.003
-0.157	1.030	-0.152	-0.117	0.990	-0.080	0.063	-0.152	-0.027	-0.013	0.035	-0.037	0.014	0.037	0.123	0.005
-0.164	1.014	-0.140	-0.116	0.990	-0.081	-0.010	-0.082	-0.035	-0.021	0.020	-0.024	0.006	0.021	0.113	-0.007
-0.149	0.987	-0.136	-0.115	0.990	-0.083	-0.051	-0.142	-0.067	-0.007	-0.007	-0.018	0.021	0.007	0.111	-0.001
-0.160	0.983	-0.136	-0.114	0.990	-0.083	-0.010	-0.219	-0.054	-0.020	-0.011	-0.017	0.009	0.011	0.112	-0.004
-0.118	0.980	-0.116	-0.112	0.990	-0.085	-0.056	-0.191	-0.045	0.021	-0.015	0.004	0.051	0.015	0.094	0.009
-0.153	0.991	-0.124	-0.111	0.990	-0.087	-0.080	-0.307	-0.042	-0.014	-0.004	-0.001	0.016	0.004	0.103	0.004
-0.076	1.007	-0.108	-0.109	0.990	-0.090	-0.114	0.056	-0.111	0.061	0.012	0.017	0.092	0.011	0.089	-0.001
-0.157	1.003	-0.112	-0.107	0.990	-0.092	-0.148	0.068	-0.120	-0.022	0.008	0.016	0.012	0.006	0.095	-0.010
-0.168	0.976	-0.128	-0.104	0.990	-0.095	-0.123	-0.141	-0.120	-0.036	-0.020	0.003	0.001	0.021	0.112	-0.014
-0.164	0.937	-0.140	-0.103	0.990	-0.099	-0.142	-0.269	-0.072	-0.034	-0.058	-0.005	0.002	0.060	0.126	-0.021
-0.164	0.964	-0.136	-0.101	0.990	-0.101	-0.080	-0.208	-0.058	-0.035	-0.031	0.001	0.001	0.034	0.123	-0.024
-0.087	0.991	-0.081	-0.100	0.990	-0.101	-0.014	-0.086	-0.058	0.041	-0.004	0.057	0.077	0.007	0.069	-0.023
-0.168	0.964	-0.120	-0.100	0.990	-0.101	0.011	-0.130	-0.015	-0.040	-0.031	0.017	0.005	0.034	0.108	-0.020
-0.145	0.956	-0.101	-0.099	0.990	-0.099	0.128	-0.102	-0.038	-0.018	-0.039	0.035	0.017	0.042	0.089	-0.015
-0.137	0.976	-0.112	-0.099	0.991	-0.095	0.209	-0.055	0.001	-0.010	-0.021	0.019	0.025	0.022	0.101	-0.027
-0.118	0.972	-0.081	-0.099	0.991	-0.090	0.286	-0.193	0.013	0.009	-0.025	0.045	0.043	0.026	0.071	-0.019
-0.164	0.945	-0.105	-0.099	0.992	-0.083	0.348	0.151	-0.008	-0.037	-0.053	0.014	0.003	0.052	0.096	-0.016
-0.122	0.945	-0.085	-0.099	0.992	-0.074	0.441	0.112	-0.015	0.005	-0.053	0.025	0.039	0.052	0.078	-0.019
-0.133	0.983	-0.073	-0.099	0.993	-0.065	0.437	0.095	0.006	-0.006	-0.015	0.028	0.028	0.013	0.067	-0.021
-0.164	0.937	-0.093	-0.100	0.993	-0.055	0.491	0.209	0.025	-0.036	-0.062	-0.001	0.002	0.060	0.088	-0.011
-0.153	0.960	-0.093	-0.102	0.994	-0.045	0.515	0.127	0.044	-0.023	-0.039	-0.012	0.010	0.036	0.089	-0.006
-0.130	0.953	-0.108	-0.102	0.994	-0.034	0.539	0.237	0.025	0.001	-0.048	-0.038	0.034	0.044	0.105	0.013
-0.130	0.953	-0.108	-0.104	0.994	-0.021	0.614	0.119	0.053	0.003	-0.048	-0.051	0.035	0.044	0.107	0.035
-0.076	0.956	-0.124	-0.105	0.994	-0.007	0.717	0.400	0.089	0.058	-0.044	-0.081	0.089	0.040	0.124	0.046
-0.095	0.922	-0.136	-0.109	0.994	0.010	0.800	0.489	0.163	0.042	-0.078	-0.109	0.070	0.075	0.136	0.028
-0.149	0.964	-0.144	-0.112	0.993	0.027	0.832	0.684	0.187	-0.008	-0.035	-0.135	0.016	0.032	0.145	0.002
-0.245	0.987	-0.057	-0.115	0.992	0.043	0.770	0.344	0.157	-0.101	-0.011	-0.064	0.079	0.008	0.059	-0.030
-0.260	0.991	0.049	-0.117	0.992	0.056	0.610	0.106	0.088	-0.114	-0.007	0.030	0.094	0.004	0.047	-0.038
-0.218	0.980	0.073	-0.119	0.991	0.065	0.499	-0.024	0.061	-0.070	-0.017	0.044	0.052	0.015	0.070	-0.031
-0.114	0.999	0.014	-0.120	0.990	0.074	0.414	0.244	0.057	0.034	0.003	-0.024	0.052	0.005	0.010	-0.002
-0.103	1.026	-0.030	-0.122	0.989	0.083	0.452	0.221	0.110	0.048	0.031	-0.076	0.064	0.033	0.033	0.034
-0.114	1.061	-0.057	-0.124	0.988	0.092	0.459	0.089	0.147	0.039	0.066	-0.113	0.053	0.068	0.061	0.062
-0.126	1.038	-0.057	-0.127	0.987	0.100	0.422	0.043	0.122	0.030	0.044	-0.121	0.041	0.046	0.060	0.082
-0.137	1.026	-0.053	-0.129	0.986	0.106	0.378	-0.256	0.077	0.020	0.033	-0.123	0.029	0.035	0.056	0.108
-0.057	1.026	-0.057	-0.130	0.985	0.111	0.330	-0.287	0.058	0.103	0.034	-0.132	0.109	0.036	0.060	0.145
-0.007	1.010	-0.097	-0.131	0.985	0.115	0.258	-0.273	0.029	0.154	0.019	-0.175	0.160	0.020	0.099	0.174
0.067	0.999	-0.061	-0.131	0.984	0.120	0.266	-0.127	0.004	0.226	0.008	-0.144	0.233	0.009	0.065	0.207
0.024	0.964	-0.045	-0.131	0.983	0.125	0.311	-0.165	0.016	0.184	-0.026	-0.134	0.190	0.026	0.050	0.231
0.028	0.949	-0.057	-0.132	0.983	0.130	0.313	-0.050	0.040	0.189	-0.040	-0.151	0.194	0.042	0.062	0.238
0.059	0.933	-0.077	-0.131	0.982	0.137	0.357	0.065	0.019	0.219	-0.055	-0.177	0.224	0.058	0.081	0.228
0.024	0.925	-0.077	-0.133	0.981	0.144	0.453	-0.381	0.066	0.187	-0.061	-0.184	0.189	0.066	0.081	0.229
-0.003	0.929	-0.065	-0.134	0.979	0.152	0.465	-0.168	0.023	0.160	-0.056	-0.181	0.161	0.062	0.069	0.216
0.024	0.910	-0.006	-0.136	0.978	0.160	0.457	-0.250	0.093	0.190	-0.074	-0.129	0.186	0.081	0.009	0.199
-0.045	0.980	-0.010	-0.136	0.976	0.168	0.464	-0.014	0.018	0.120	-0.003	-0.141	0.116	0.012	0.013	0.194
-0.010	1.034	0.045	-0.137	0.975	0.178	0.510	-0.136	0.036	0.156	0.053	-0.095	0.149	0.043	0.042	0.188
0.020	1.030	0.041	-0.139	0.973	0.185	0.435	-0.198	0.079	0.188	0.050	-0.107	0.178	0.039	0.039	0.179
-0.003	1.076	0.073	-0.139	0.972	0.192	0.400	-0.291	0.002	0.166	0.098	-0.082	0.154	0.086	0.070	0.183
0.009	1.057	0.120	-0.136	0.971	0.199	0.307	0.406	-0.079	0.174	0.079	-0.041	0.163	0.067	0.118	0.154
0.009	1.057	0.120	-0.136	0.970	0.202	0.203	-0.229	-0.005	0.174	0.080	-0.044	0.162	0.067	0.118	0.130
-0.149	1.018	0.112	-0.138	0.969	0.204	0.177	-0.282	0.018	0.018	0.042	-0.054	0.003	0.029	0.111	0.111
-0.068	1.014	0.183	-0.138	0.969	0.207	0.170	-0.135	0.000	0.099	0.039	0.014	0.082	0.025	0.182	0.086
-0.080	1.026	0.159	-0.137	0.968	0.211	0.214	0.083	0.004	0.087	0.051	-0.014	0.070	0.037	0.158	0.051
-0.122	1.010	0.156	-0.139	0.967	0.215	0.217	-0.027	0.069	0.046	0.037	-0.022	0.027	0.022	0.153	0.050
-0.180	1.014	0.163	-0.141	0.966	0.219	0.238	-0.173	0.055	-0.010	0.042	-0.017	0.032	0.025	0.161	0.020
-0.133	0.995	0.183	-0.141	0.965	0.223	0.192	0.294	0.057	0.036	0.024	-0.002	0.013	0.006	0.180	0.009
-0.241	1.014	0.199	-0.144	0.964	0.225	0.145	-0.341	0.098	-0.068	0.044	0.012	0.096	0.025	0.195	-0.000
-0.149	0.953	0.175	-0.146	0.963	0.228	0.192	-0.105	0.047	0.026	-0.017	-0.014	0.004	0.037	0.171	0.002
-0.168	0.987	0.191	-0.146	0.962	0.229	0.068	-0.010	0.013	0.007	0.018	0.000	0.025	0.003	0.185	-0.026
-0.160	0.983	0.203	-0.144	0.962	0.231	0.021	0.326	-0.041	0.012	0.014	0.011	0.017	0.006	0.196	-0.014
-0.291	0.987	0.191	-0.144	0.962	0.231	0.051	-0.154	-0.022	-0.118	0.018	-0.001	0.148	0.003	0.183	-0.025
-0.172	0.980	0.207	-0.145	0.962	0.232	0.104	-0.261	-0.045	0.002	0.010	0.014	0.029	0.010	0.198	-0.029
-0.199	1.022	0.211	-0.145	0.962	0.232	-0.001	-0.062	-0.036	-0.025	0.053	0.018	0.056	0.032	0.201	-0.035
-0.180	1.014	0.223	-0.145	0.962	0.232	0.049	-0.260	-0.047	-0.006	0.045	0.030	0.037	0.025	0.212	-0.025
-0.203	0.972	0.175	-0.143	0.962	0.233	0.035	0.023	-0.091	-0.030	0.003	-0.018	0.060	0.018	0.163	-0.026
-0.226	0.976	0.215	-0.142	0.962	0.232	-0.018	-0.016	-0.086	-0.055	0.006	0.022	0.083	0.014	0.202	-0.024
-0.168	0.956	0.219	-0.143	0.962	0.231	-0.046	-0.212	-0.001	0.004	-0.013	0.028	0.025	0.033	0.204	-0.037
-0.187	0.968	0.211	-0.142	0.963	0.230	-0.031	0.133	-0.009	-0.016	-0.002	0.020	0.045	0.021	0.195	-0.030
-0.260	0.960	0.179	-0.144	0.963	0.229	0.014	-0.338	0.007	-0.087	-0.010	-0.010	0.117	0.029	0.162	-0.027
-0.160	0.991	0.195	-0.144	0.962	0.231	0.109	-0.255	-0.083	0.013	0.021	0.004	0.018	0.002	0.177	-0.021
-0.226	0.987	0.171	-0.144	0.962	0.230	0.009	-0.060	-0.005	-0.052	0.018	-0.019	0.083	0.001	0.152	-0.024
-0.145	0.999	0.195	-0.145	0.962	0.230	0.015	-0.244	-0.022	0.029	0.029	0.005	0.002	0.010	0.174	-0.001
-0.210	0.983	0.199	-0.144	0.962	0.230	0.016	0.095	-0.050	-0.037	0.014	0.009	0.067	0.005	0.176	-0.017
-0.126	0.976	0.199	-0.144	0.963	0.229	-0.046	-0.203	-0.050	0.047	0.006	0.010	0.017	0.013	0.175	-0.020
-0.260	0.976	0.167	-0.144	0.963	0.227	-0.073	-0.134	-0.034	-0.087	0.005	-0.019	0.117	0.013	0.142	-0.049
-0.237	0.987	0.175	-0.143	0.963	0.227	0.025	0.089	-0.037	-0.064	0.017	-0.012	0.094	0.001	0.149	-0.043
-0.314	0.968	0.163	-0.147	0.963	0.225	-0.038	-0.542	0.031	-0.138	-0.003	-0.021	0.170	0.020	0.135	-0.037
-0.183	1.003	0.183	-0.145	0.964	0.224	-0.046	0.029	-0.086	-0.009	0.032	-0.000	0.039	0.015	0.154	-0.033
-0.091	0.991	0.191	-0.142	0.964	0.223	-0.100	0.315	-0.087	0.081	0.019	0.009	0.053	0.003	0.160	-0.033
-0.233	0.968	0.159	-0.141	0.965	0.220	-0.138	-0.024	-0.054	-0.062	-0.004	-0.020	0.089	0.020	0.127	-0.014
-0.230	0.999	0.183	-0.141	0.966	0.217	-0.135	-0.206	-0.071	-0.059	0.026	0.007	0.085	0.011	0.150	-0.018
-0.210	0.972	0.136	-0.140	0.967	0.215	-0.053	-0.203	-0.094	-0.040	-0.002	-0.038	0.066	0.016	0.101	-0.028
-0.203	0.983	0.163	-0.140	0.967	0.211	-0.128	-0.272	-0.079	-0.033	0.009	-0.007	0.058	0.004	0.127	-0.023
-0.137	0.999	0.203	-0.138	0.968	0.209	-0.118	0.030	-0.078	0.031	0.024	0.035	0.008	0.011	0.165	-0.006
-0.195	1.007	0.159	-0.138	0.969	0.206	-0.148	-0.028	-0.027	-0.027	0.031	-0.005	0.049	0.019	0.121	-0.019
-0.130	1.022	0.179	-0.136	0.970	0.202	-0.266	0.311	-0.050	0.036	0.045	0.019	0.016	0.035	0.139	-0.010
-0.257	1.026	0.175	-0.136	0.971	0.197	-0.184	-0.221	-0.077	-0.091	0.048	0.020	0.110	0.038	0.134	-0.027
-0.137	1.007	0.167	-0.133	0.972	0.194	-0.203	0.127	-0.091	0.026	0.028	0.016	0.009	0.019	0.125	-0.023
-0.241	1.007	0.132	-0.133	0.973	0.188	-0.272	-0.117	-0.062	-0.078	0.027	-0.014	0.094	0.019	0.088	-0.028
-0.160	1.014	0.156	-0.132	0.974	0.183	-0.247	-0.090	-0.069	0.002	0.033	0.015	0.013	0.027	0.111	-0.023
-0.149	1.007	0.156	-0.129	0.976	0.177	-0.326	0.210	-0.110	0.011	0.024	0.021	0.001	0.019	0.109	-0.028
-0.230	1.010	0.128	-0.129	0.977	0.171	-0.278	-0.181	-0.077	-0.070	0.027	-0.000	0.082	0.023	0.081	-0.022
-0.164	1.018	0.132	-0.127	0.978	0.165	-0.289	-0.111	-0.086	-0.006	0.033	0.010	0.016	0.030	0.083	-0.028
-0.191	1.022	0.120	-0.124	0.980	0.158	-0.348	0.194	-0.124	-0.036	0.036	0.004	0.043	0.034	0.070	-0.027
-0.187	1.026	0.120	-0.124	0.981	0.150	-0.353	-0.327	-0.073	-0.032	0.038	0.012	0.039	0.038	0.069	-0.017
-0.145	1.022	0.100	-0.122	0.982	0.143	-0.345	-0.110	-0.111	0.008	0.033	-0.001	0.004	0.034	0.048	-0.012
-0.176	1.003	0.069	-0.120	0.983	0.137	-0.308	0.109	-0.111	-0.025	0.013	-0.026	0.027	0.015	0.016	-0.014
-0.122	1.003	0.112	-0.119	0.984	0.130	-0.328	-0.163	-0.100	0.028	0.012	0.024	0.028	0.015	0.058	-0.006
-0.183	0.999	0.124	-0.117	0.985	0.124	-0.317	-0.016	-0.082	-0.035	0.007	0.043	0.034	0.010	0.069	-0.007
-0.130	1.003	0.112	-0.116	0.986	0.117	-0.363	-0.078	-0.089	0.018	0.009	0.038	0.020	0.014	0.056	-0.025
-0.141	1.018	0.073	-0.115	0.987	0.109	-0.381	-0.112	-0.062	0.006	0.022	0.007	0.009	0.030	0.016	-0.041
-0.257	1.007	0.069	-0.113	0.988	0.102	-0.319	0.007	-0.096	-0.111	0.008	0.008	0.106	0.018	0.011	-0.044
-0.214	1.003	0.041	-0.113	0.989	0.096	-0.291	-0.172	-0.027	-0.070	0.002	-0.014	0.064	0.014	0.018	-0.057
-0.214	1.003	0.041	-0.113	0.990	0.090	-0.302	0.000	-0.049	-0.072	0.002	-0.008	0.064	0.014	0.019	-0.063
-0.199	1.030	0.061	-0.112	0.990	0.084	-0.288	-0.117	-0.040	-0.057	0.031	0.019	0.048	0.041	0.000	-0.043
-0.168	1.018	0.049	-0.112	0.991	0.078	-0.289	-0.077	-0.030	-0.026	0.020	0.014	0.017	0.029	0.012	-0.044
-0.137	0.999	0.061	-0.111	0.991	0.072	-0.318	0.087	-0.046	0.005	0.000	0.033	0.014	0.010	0.001	-0.037
-0.214	1.007	0.014	-0.112	0.992	0.066	-0.284	-0.079	0.036	-0.070	0.007	-0.008	0.063	0.018	0.049	-0.026
-0.172	0.995	0.029	-0.113	0.992	0.061	-0.195	-0.194	0.032	-0.026	-0.005	0.013	0.020	0.006	0.034	-0.017
-0.141	1.049	0.037	-0.113	0.992	0.058	-0.158	-0.070	-0.002	0.005	0.048	0.025	0.010	0.060	0.027	-0.015
-0.130	1.061	0.002	-0.113	0.992	0.054	-0.194	-0.073	-0.019	0.015	0.059	-0.006	0.022	0.071	0.063	-0.010
-0.130	1.026	0.029	-0.112	0.993	0.048	-0.288	-0.191	-0.058	0.014	0.023	0.028	0.022	0.036	0.036	-0.001
-0.168	1.003	0.029	-0.111	0.993	0.040	-0.379	-0.083	-0.049	-0.026	0.000	0.037	0.016	0.013	0.036	-0.007
-0.114	0.987	0.010	-0.111	0.993	0.031	-0.468	0.059	-0.044	0.027	-0.014	0.027	0.037	0.003	0.057	-0.019
-0.172	0.972	-0.014	-0.110	0.994	0.021	-0.488	0.094	-0.019	-0.031	-0.029	0.013	0.020	0.019	0.081	-0.019
-0.195	0.960	-0.045	-0.110	0.994	0.013	-0.387	-0.165	-0.019	-0.054	-0.041	-0.011	0.043	0.031	0.112	-0.024
-0.118	0.980	0.010	-0.110	0.994	0.005	-0.376	-0.018	-0.013	0.022	-0.022	0.052	0.034	0.011	0.057	-0.031
-0.195	0.976	-0.014	-0.110	0.994	-0.002	-0.361	-0.254	-0.015	-0.055	-0.026	0.036	0.043	0.016	0.081	-0.029
-0.137	0.991	0.002	-0.109	0.994	-0.009	-0.345	-0.085	-0.050	0.002	-0.011	0.058	0.015	0.001	0.066	-0.032
-0.137	1.007	0.006	-0.108	0.994	-0.017	-0.401	0.178	-0.060	0.001	0.004	0.070	0.015	0.015	0.062	-0.038
-0.180	0.995	-0.006	-0.107	0.994	-0.024	-0.382	-0.000	-0.052	-0.041	-0.008	0.066	0.028	0.003	0.074	-0.039
-0.145	0.972	-0.010	-0.107	0.994	-0.031	-0.359	0.112	-0.030	-0.007	-0.031	0.069	0.007	0.021	0.077	-0.047
-0.195	0.941	-0.049	-0.107	0.994	-0.037	-0.321	0.148	0.014	-0.056	-0.061	0.036	0.043	0.052	0.117	-0.049
-0.183	0.922	-0.026	-0.108	0.993	-0.041	-0.187	-0.059	0.026	-0.044	-0.079	0.064	0.031	0.072	0.093	-0.046
-0.141	0.922	0.002	-0.110	0.993	-0.043	-0.071	-0.045	0.110	0.001	-0.078	0.093	0.011	0.072	0.066	-0.048
-0.172	0.914	-0.022	-0.113	0.993	-0.042	0.031	0.185	0.102	-0.027	-0.086	0.068	0.019	0.080	0.090	-0.042
-0.153	0.933	0.006	-0.114	0.993	-0.037	0.155	0.411	0.062	-0.005	-0.066	0.092	0.000	0.061	0.062	-0.039
-0.153	0.922	0.018	-0.116	0.993	-0.031	0.276	0.139	0.088	-0.003	-0.078	0.098	0.001	0.072	0.050	-0.042
-0.176	0.933	-0.002	-0.118	0.993	-0.025	0.310	0.313	0.076	-0.025	-0.067	0.071	0.025	0.061	0.069	-0.041
-0.176	0.933	-0.002	-0.120	0.993	-0.015	0.441	0.172	0.057	-0.024	-0.067	0.061	0.025	0.061	0.068	-0.042
-0.191	0.910	-0.030	-0.122	0.993	-0.004	0.529	0.336	0.078	-0.039	-0.090	0.022	0.041	0.084	0.095	-0.021
-0.203	0.922	-0.053	-0.124	0.992	0.008	0.604	0.084	0.129	-0.048	-0.079	-0.014	0.052	0.072	0.118	0.009
-0.095	0.941	-0.065	-0.126	0.992	0.022	0.676	0.327	0.078	0.061	-0.059	-0.040	0.056	0.052	0.130	0.036
-0.091	0.883	-0.136	-0.127	0.991	0.037	0.729	0.580	0.081	0.066	-0.117	-0.126	0.059	0.110	0.201	0.041
-0.130	0.875	-0.187	-0.128	0.990	0.053	0.736	0.719	0.061	0.028	-0.124	-0.193	0.021	0.117	0.251	0.024
-0.218	0.914	-0.085	-0.129	0.989	0.069	0.739	0.615	0.095	-0.058	-0.084	-0.106	0.067	0.078	0.149	-0.010
-0.299	0.987	0.041	-0.132	0.988	0.082	0.688	0.076	0.141	-0.136	-0.009	0.007	0.147	0.005	0.022	-0.050
-0.233	1.026	0.148	-0.133	0.986	0.097	0.664	0.339	0.053	-0.069	0.031	0.099	0.081	0.034	0.084	-0.069
-0.257	1.057	0.104	-0.133	0.985	0.107	0.492	0.112	0.011	-0.091	0.063	0.046	0.104	0.065	0.041	-0.052
-0.187	1.061	0.018	-0.133	0.985	0.114	0.374	0.273	0.001	-0.022	0.068	-0.048	0.034	0.068	0.045	-0.019
-0.137	1.061	-0.061	-0.132	0.984	0.121	0.318	0.260	0.014	0.027	0.068	-0.133	0.017	0.068	0.123	0.021
-0.195	1.045	-0.116	-0.134	0.983	0.126	0.318	-0.045	0.053	-0.029	0.054	-0.194	0.040	0.052	0.178	0.078
-0.110	1.018	-0.073	-0.134	0.982	0.131	0.308	-0.207	-0.020	0.056	0.027	-0.155	0.046	0.025	0.135	0.128
-0.026	0.983	-0.073	-0.134	0.982	0.135	0.262	-0.239	-0.014	0.141	-0.007	-0.159	0.131	0.010	0.134	0.164
0.047	0.991	-0.061	-0.134	0.981	0.138	0.182	-0.122	-0.006	0.214	0.001	-0.150	0.204	0.002	0.122	0.196
0.047	0.980	-0.061	-0.133	0.981	0.140	0.199	-0.177	-0.005	0.213	-0.011	-0.152	0.205	0.013	0.121	0.230
-0.010	0.945	-0.069	-0.133	0.981	0.144	0.229	-0.248	-0.045	0.155	-0.045	-0.163	0.148	0.047	0.128	0.248
0.086	0.945	-0.038	-0.132	0.980	0.148	0.274	-0.101	-0.038	0.251	-0.045	-0.136	0.245	0.047	0.096	0.245
0.078	0.918	-0.045	-0.132	0.979	0.152	0.262	-0.150	0.016	0.244	-0.071	-0.148	0.238	0.073	0.102	0.240
0.017	0.925	-0.073	-0.133	0.979	0.158	0.310	-0.103	0.045	0.183	-0.063	-0.181	0.177	0.065	0.129	0.249
0.009	0.925	-0.065	-0.134	0.977	0.165	0.421	-0.153	0.041	0.176	-0.062	-0.181	0.170	0.065	0.120	0.223
0.047	0.956	-0.018	-0.133	0.976	0.174	0.516	-0.033	-0.002	0.214	-0.029	-0.143	0.209	0.033	0.071	0.201
-0.053	0.983	0.022	-0.135	0.974	0.183	0.500	-0.322	0.058	0.116	-0.000	-0.112	0.109	0.006	0.030	0.194
-0.014	1.007	0.077	-0.136	0.972	0.191	0.443	-0.114	0.048	0.156	0.025	-0.065	0.148	0.017	0.027	0.189
0.017	1.068	0.085	-0.137	0.971	0.197	0.333	0.107	0.066	0.187	0.088	-0.063	0.178	0.080	0.037	0.165
0.017	1.068	0.085	-0.138	0.969	0.203	0.400	-0.337	0.000	0.189	0.090	-0.070	0.178	0.080	0.039	0.141
-0.057	1.053	0.104	-0.137	0.968	0.208	0.238	0.068	0.010	0.116	0.075	-0.055	0.105	0.065	0.060	0.126
-0.157	1.014	0.132	-0.138	0.967	0.214	0.356	-0.257	-0.002	0.017	0.037	-0.033	0.005	0.026	0.089	0.085
-0.076	1.034	0.171	-0.138	0.966	0.219	0.239	0.245	0.035	0.098	0.058	0.001	0.086	0.045	0.129	0.052
-0.195	1.003	0.159	-0.140	0.965	0.224	0.269	-0.040	0.094	-0.019	0.028	-0.015	0.033	0.014	0.118	0.014
-0.153	1.003	0.148	-0.139	0.963	0.229	0.260	0.119	-0.005	0.023	0.029	-0.032	0.008	0.014	0.108	0.021
-0.264	1.010	0.152	-0.142	0.962	0.232	0.218	-0.358	0.026	-0.085	0.037	-0.031	0.104	0.021	0.114	-0.001
-0.110	1.007	0.179	-0.142	0.962	0.234	0.110	0.084	0.016	0.069	0.033	-0.005	0.050	0.018	0.143	-0.006
-0.207	0.983	0.179	-0.142	0.961	0.236	0.097	-0.044	0.020	-0.026	0.011	-0.007	0.047	0.006	0.146	-0.018
-0.233	0.980	0.163	-0.144	0.961	0.236	0.076	-0.251	0.024	-0.051	0.007	-0.023	0.075	0.010	0.132	-0.006
-0.199	0.987	0.219	-0.145	0.961	0.236	0.040	-0.149	-0.023	-0.015	0.015	0.032	0.042	0.002	0.189	-0.011
-0.203	0.945	0.159	-0.145	0.961	0.236	0.006	-0.123	-0.006	-0.018	-0.027	-0.026	0.048	0.045	0.132	-0.022
-0.133	0.983	0.211	-0.145	0.961	0.236	0.010	0.012	-0.017	0.051	0.011	0.025	0.020	0.006	0.185	-0.013
-0.272	0.968	0.175	-0.147	0.961	0.236	0.049	-0.272	0.005	-0.085	-0.004	-0.011	0.120	0.022	0.151	-0.015
-0.164	0.972	0.238	-0.148	0.961	0.235	-0.030	-0.250	-0.016	0.024	-0.001	0.054	0.014	0.017	0.216	-0.014
-0.199	0.995	0.254	-0.147	0.961	0.234	-0.060	0.048	-0.040	-0.011	0.022	0.071	0.050	0.006	0.233	-0.035
-0.172	1.003	0.230	-0.147	0.962	0.232	-0.091	-0.005	0.012	0.016	0.029	0.049	0.024	0.014	0.212	-0.015
-0.260	1.014	0.191	-0.148	0.962	0.229	-0.132	-0.198	-0.025	-0.071	0.040	0.013	0.114	0.025	0.174	-0.028
-0.160	0.999	0.167	-0.148	0.963	0.226	-0.088	-0.164	-0.052	0.028	0.024	-0.008	0.014	0.010	0.151	-0.029
-0.253	1.003	0.175	-0.146	0.964	0.224	-0.135	0.098	-0.062	-0.065	0.027	0.002	0.108	0.013	0.160	-0.044
-0.230	0.953	0.175	-0.148	0.964	0.219	-0.203	-0.121	0.038	-0.040	-0.024	0.007	0.086	0.037	0.161	-0.038
-0.257	0.949	0.215	-0.148	0.965	0.217	-0.159	0.148	0.013	-0.067	-0.028	0.049	0.114	0.042	0.202	-0.040
-0.222	0.956	0.195	-0.149	0.965	0.214	-0.127	-0.071	0.050	-0.031	-0.021	0.033	0.080	0.035	0.183	-0.030
-0.160	0.945	0.191	-0.150	0.966	0.211	-0.169	0.031	0.037	0.032	-0.033	0.032	0.019	0.046	0.180	-0.034
-0.203	0.995	0.167	-0.150	0.967	0.208	-0.162	0.062	-0.001	-0.011	0.017	0.012	0.062	0.003	0.157	-0.016
-0.257	0.991	0.148	-0.150	0.967	0.204	-0.154	-0.008	0.019	-0.064	0.012	-0.004	0.116	0.001	0.138	-0.008
-0.180	0.983	0.156	-0.152	0.968	0.200	-0.210	-0.171	0.017	0.015	0.004	0.009	0.040	0.009	0.146	-0.018
-0.195	0.987	0.132	-0.149	0.969	0.196	-0.187	0.080	-0.095	-0.002	0.007	-0.010	0.056	0.005	0.123	-0.028
-0.237	0.991	0.112	-0.149	0.970	0.191	-0.243	-0.029	-0.030	-0.045	0.010	-0.025	0.098	0.002	0.104	-0.019
-0.272	0.964	0.104	-0.151	0.971	0.186	-0.199	-0.326	-0.011	-0.078	-0.018	-0.027	0.133	0.029	0.097	-0.029
-0.203	0.964	0.140	-0.150	0.972	0.182	-0.182	-0.017	-0.060	-0.009	-0.019	0.012	0.064	0.029	0.133	-0.036
-0.226	0.987	0.152	-0.149	0.972	0.179	-0.159	-0.097	-0.046	-0.032	0.004	0.028	0.087	0.006	0.145	-0.035
-0.214	0.999	0.167	-0.150	0.973	0.174	-0.220	-0.258	-0.033	-0.020	0.014	0.049	0.076	0.006	0.161	-0.025
-0.230	1.018	0.089	-0.149	0.974	0.168	-0.266	-0.147	-0.067	-0.036	0.033	-0.023	0.091	0.025	0.083	-0.020
-0.203	1.018	0.116	-0.148	0.975	0.163	-0.201	-0.134	-0.112	-0.010	0.032	0.009	0.064	0.025	0.111	-0.030
-0.172	1.010	0.120	-0.145	0.977	0.159	-0.234	0.200	-0.107	0.018	0.023	0.018	0.034	0.017	0.115	-0.031
-0.287	1.007	0.081	-0.144	0.978	0.154	-0.245	-0.230	-0.107	-0.099	0.018	-0.016	0.149	0.013	0.076	-0.023
-0.210	1.010	0.148	-0.143	0.978	0.149	-0.203	-0.257	-0.102	-0.023	0.021	0.057	0.072	0.016	0.143	-0.029
-0.149	1.003	0.144	-0.141	0.980	0.144	-0.273	0.035	-0.106	0.037	0.013	0.058	0.011	0.009	0.139	-0.039
-0.226	1.010	0.089	-0.139	0.981	0.137	-0.323	0.029	-0.091	-0.042	0.019	0.010	0.088	0.016	0.084	-0.019
-0.230	1.026	0.057	-0.137	0.982	0.131	-0.301	-0.079	-0.137	-0.048	0.034	-0.014	0.092	0.032	0.053	-0.031
-0.149	1.026	0.116	-0.135	0.983	0.125	-0.312	0.007	-0.127	0.030	0.033	0.051	0.012	0.032	0.112	-0.028
-0.291	0.999	0.041	-0.133	0.984	0.116	-0.387	-0.252	-0.132	-0.114	0.004	-0.014	0.154	0.005	0.037	-0.026
-0.126	1.007	0.096	-0.131	0.985	0.109	-0.365	-0.165	-0.121	0.050	0.011	0.049	0.011	0.013	0.092	-0.033
-0.203	1.018	0.053	-0.128	0.987	0.102	-0.356	0.173	-0.151	-0.031	0.021	0.013	0.066	0.024	0.049	-0.046
-0.237	1.022	0.057	-0.125	0.988	0.094	-0.378	0.014	-0.148	-0.068	0.024	0.025	0.101	0.028	0.053	-0.021
-0.214	1.010	0.057	-0.122	0.989	0.088	-0.315	0.183	-0.147	-0.048	0.011	0.031	0.079	0.017	0.053	-0.029
-0.130	1.034	0.049	-0.120	0.989	0.081	-0.341	-0.152	-0.133	0.034	0.033	0.031	0.006	0.040	0.045	-0.035
-0.164	1.007	0.033	-0.117	0.990	0.074	-0.369	0.057	-0.146	-0.003	0.005	0.023	0.029	0.013	0.029	-0.018
-0.218	1.014	0.018	-0.115	0.991	0.066	-0.373	-0.101	-0.102	-0.059	0.012	0.016	0.084	0.020	0.014	-0.018
-0.130	0.999	0.025	-0.113	0.992	0.059	-0.370	0.083	-0.131	0.027	-0.005	0.031	0.005	0.005	0.021	-0.029
-0.210	0.987	0.002	-0.111	0.993	0.050	-0.410	-0.083	-0.119	-0.056	-0.017	0.016	0.076	0.007	0.002	-0.037
-0.164	1.003	0.041	-0.107	0.993	0.043	-0.411	0.384	-0.186	-0.015	-0.003	0.063	0.031	0.009	0.037	-0.036
-0.183	1.018	0.014	-0.105	0.994	0.034	-0.450	-0.187	-0.117	-0.035	0.012	0.045	0.050	0.024	0.009	-0.043
-0.183	1.018	0.014	-0.101	0.995	0.026	-0.430	0.261	-0.181	-0.039	0.011	0.054	0.050	0.024	0.009	-0.039
-0.168	1.010	-0.053	-0.099	0.995	0.017	-0.404	0.041	-0.145	-0.026	0.003	-0.004	0.035	0.016	0.058	-0.041
-0.168	0.995	-0.026	-0.096	0.995	0.010	-0.377	-0.014	-0.138	-0.028	-0.013	0.031	0.035	0.001	0.030	-0.024
-0.157	1.018	0.010	-0.094	0.996	0.002	-0.391	-0.085	-0.137	-0.019	0.009	0.075	0.024	0.024	0.005	-0.022
-0.076	1.026	-0.014	-0.090	0.996	-0.005	-0.381	0.390	-0.160	0.058	0.017	0.058	0.057	0.032	0.019	-0.036
-0.160	1.018	-0.026	-0.089	0.996	-0.011	-0.314	0.143	-0.103	-0.028	0.009	0.053	0.028	0.024	0.031	-0.037
-0.214	1.030	-0.049	-0.087	0.996	-0.015	-0.204	-0.040	-0.101	-0.084	0.020	0.034	0.082	0.035	0.054	-0.039
-0.157	1.022	-0.030	-0.085	0.996	-0.019	-0.208	0.017	-0.130	-0.028	0.012	0.058	0.025	0.027	0.035	-0.060
-0.168	1.030	-0.049	-0.083	0.996	-0.023	-0.189	0.009	-0.103	-0.042	0.020	0.043	0.037	0.035	0.054	-0.054
-0.195	1.014	-0.077	-0.081	0.996	-0.027	-0.194	-0.050	-0.100	-0.070	0.004	0.019	0.064	0.019	0.082	-0.028
-0.133	1.003	-0.089	-0.079	0.996	-0.033	-0.269	-0.149	-0.089	-0.011	-0.008	0.013	0.003	0.007	0.093	-0.034
-0.057	1.003	-0.057	-0.076	0.996	-0.039	-0.297	0.362	-0.165	0.063	-0.008	0.050	0.074	0.007	0.062	-0.027
-0.195	1.018	-0.108	-0.074	0.996	-0.045	-0.304	-0.126	-0.106	-0.077	0.008	0.006	0.065	0.022	0.113	-0.018
-0.126	1.014	-0.101	-0.072	0.996	-0.052	-0.355	0.052	-0.148	-0.010	0.004	0.021	0.004	0.018	0.105	-0.020
-0.141	1.018	-0.116	-0.070	0.996	-0.060	-0.353	-0.147	-0.087	-0.028	0.008	0.013	0.012	0.021	0.121	-0.034
-0.122	1.010	-0.101	-0.068	0.995	-0.066	-0.323	-0.064	-0.101	-0.010	0.000	0.035	0.007	0.013	0.105	-0.020
-0.133	0.991	-0.116	-0.066	0.995	-0.073	-0.330	0.128	-0.129	-0.024	-0.019	0.026	0.005	0.007	0.120	-0.027
-0.091	0.999	-0.093	-0.063	0.995	-0.079	-0.328	-0.032	-0.133	0.016	-0.011	0.056	0.037	0.000	0.096	-0.028
-0.137	1.003	-0.101	-0.060	0.995	-0.085	-0.277	0.132	-0.174	-0.033	-0.007	0.054	0.010	0.003	0.103	-0.030
-0.118	1.010	-0.093	-0.058	0.994	-0.092	-0.361	-0.060	-0.099	-0.016	0.001	0.069	0.009	0.011	0.095	-0.024
-0.107	0.968	-0.105	-0.057	0.993	-0.100	-0.376	-0.228	-0.079	-0.006	-0.041	0.065	0.020	0.032	0.106	-0.035
-0.068	0.991	-0.089	-0.054	0.993	-0.106	-0.324	0.144	-0.158	0.030	-0.017	0.087	0.058	0.010	0.090	-0.038
-0.145	0.983	-0.132	-0.052	0.992	-0.112	-0.294	0.101	-0.138	-0.049	-0.024	0.049	0.020	0.018	0.134	-0.030
-0.130	0.964	-0.105	-0.050	0.992	-0.118	-0.329	0.208	-0.111	-0.035	-0.043	0.083	0.004	0.037	0.106	-0.039
-0.064	0.972	-0.116	-0.048	0.991	-0.122	-0.192	-0.018	-0.097	0.028	-0.035	0.074	0.061	0.030	0.118	-0.054
-0.153	0.953	-0.144	-0.047	0.991	-0.124	-0.123	0.170	-0.098	-0.062	-0.054	0.049	0.028	0.050	0.145	-0.053
-0.153	0.953	-0.144	-0.047	0.991	-0.126	-0.118	0.203	-0.051	-0.062	-0.053	0.051	0.028	0.050	0.145	-0.056
-0.130	0.980	-0.124	-0.047	0.991	-0.127	-0.015	0.158	-0.012	-0.039	-0.026	0.071	0.006	0.023	0.125	-0.054
-0.153	0.991	-0.148	-0.047	0.991	-0.126	0.025	-0.052	-0.007	-0.062	-0.015	0.047	0.030	0.011	0.147	-0.048
-0.053	0.991	-0.116	-0.047	0.991	-0.126	0.013	0.137	-0.006	0.038	-0.015	0.078	0.069	0.011	0.114	-0.044
-0.122	0.987	-0.144	-0.047	0.991	-0.124	0.081	0.122	-0.035	-0.031	-0.019	0.048	0.001	0.014	0.141	-0.045
-0.126	0.983	-0.124	-0.049	0.991	-0.123	0.021	0.156	0.036	-0.033	-0.023	0.067	0.006	0.018	0.120	-0.038
-0.130	0.960	-0.093	-0.050	0.991	-0.122	0.063	0.062	0.042	-0.036	-0.046	0.097	0.010	0.041	0.088	-0.051
-0.110	0.956	-0.124	-0.050	0.991	-0.121	0.067	0.084	-0.006	-0.016	-0.050	0.064	0.009	0.044	0.119	-0.045
-0.133	0.949	-0.132	-0.050	0.992	-0.120	0.049	0.077	-0.015	-0.038	-0.057	0.055	0.014	0.052	0.127	-0.054
-0.083	0.937	-0.097	-0.051	0.992	-0.118	0.082	0.406	-0.033	0.013	-0.069	0.088	0.036	0.063	0.091	-0.053
-0.187	0.960	-0.140	-0.051	0.992	-0.115	0.132	0.048	-0.021	-0.091	-0.046	0.042	0.067	0.040	0.133	-0.056
-0.145	0.941	-0.124	-0.052	0.992	-0.113	0.083	0.134	0.032	-0.047	-0.066	0.055	0.024	0.059	0.117	-0.062
-0.133	0.933	-0.112	-0.054	0.993	-0.109	0.221	0.264	0.041	-0.033	-0.074	0.062	0.012	0.067	0.105	-0.067
-0.164	0.922	-0.089	-0.056	0.993	-0.103	0.281	0.092	0.097	-0.061	-0.086	0.080	0.042	0.079	0.080	-0.060
-0.130	0.968	-0.093	-0.058	0.994	-0.095	0.374	0.328	0.063	-0.023	-0.041	0.067	0.007	0.032	0.084	-0.063
-0.168	0.972	-0.132	-0.061	0.994	-0.087	0.411	0.258	0.084	-0.059	-0.037	0.019	0.045	0.029	0.123	-0.056
-0.203	0.964	-0.164	-0.064	0.995	-0.079	0.420	0.194	0.106	-0.090	-0.046	-0.021	0.079	0.036	0.153	-0.033
-0.133	0.976	-0.136	-0.066	0.995	-0.069	0.452	0.281	0.094	-0.018	-0.035	-0.002	0.010	0.025	0.125	-0.005
-0.099	0.949	-0.156	-0.068	0.996	-0.058	0.546	0.548	0.075	0.020	-0.062	-0.033	0.025	0.051	0.143	0.013
-0.060	0.914	-0.239	-0.071	0.996	-0.046	0.582	0.814	0.069	0.061	-0.097	-0.128	0.064	0.086	0.224	0.018
-0.153	0.929	-0.266	-0.073	0.997	-0.035	0.521	0.641	0.068	-0.029	-0.082	-0.166	0.027	0.069	0.250	-0.014
-0.199	0.964	-0.136	-0.073	0.997	-0.026	0.454	0.464	-0.025	-0.075	-0.048	-0.046	0.074	0.034	0.119	-0.050
-0.287	0.980	-0.010	-0.074	0.997	-0.017	0.433	0.075	0.006	-0.162	-0.033	0.072	0.162	0.018	0.009	-0.067
-0.257	0.999	0.022	-0.074	0.997	-0.008	0.422	0.413	0.007	-0.131	-0.013	0.094	0.132	0.002	0.042	-0.072
-0.087	1.030	-0.006	-0.075	0.997	0.001	0.429	0.442	0.027	0.039	0.017	0.057	0.037	0.033	0.016	-0.048
-0.141	1.034	-0.101	-0.076	0.997	0.010	0.427	0.372	0.038	-0.014	0.021	-0.046	0.017	0.038	0.077	0.010
-0.095	1.034	-0.156	-0.077	0.997	0.017	0.358	0.145	0.043	0.033	0.021	-0.108	0.029	0.038	0.130	0.064
-0.060	1.014	-0.207	-0.078	0.997	0.019	0.180	-0.137	0.039	0.069	0.002	-0.162	0.063	0.019	0.180	0.108
-0.060	1.014	-0.207	-0.077	0.997	0.021	0.144	-0.259	-0.009	0.068	0.002	-0.164	0.063	0.019	0.178	0.163
0.059	1.022	-0.235	-0.077	0.997	0.022	0.078	-0.291	-0.027	0.187	0.010	-0.192	0.181	0.027	0.204	0.198
0.120	1.018	-0.195	-0.074	0.997	0.022	0.085	-0.148	-0.127	0.245	0.006	-0.153	0.243	0.024	0.163	0.231
0.093	0.995	-0.168	-0.071	0.997	0.024	0.126	-0.267	-0.125	0.215	-0.018	-0.127	0.215	0.001	0.134	0.246
0.143	0.976	-0.160	-0.067	0.997	0.027	0.175	0.060	-0.130	0.262	-0.037	-0.121	0.266	0.019	0.124	0.253
0.040	0.929	-0.183	-0.066	0.997	0.030	0.233	-0.364	-0.084	0.157	-0.084	-0.149	0.161	0.065	0.145	0.240
0.136	0.910	-0.156	-0.063	0.997	0.035	0.241	-0.044	-0.122	0.250	-0.103	-0.125	0.257	0.084	0.115	0.221
0.070	0.949	-0.148	-0.061	0.997	0.041	0.327	-0.031	-0.054	0.184	-0.065	-0.123	0.191	0.045	0.105	0.204
-0.003	0.953	-0.148	-0.061	0.997	0.048	0.442	-0.305	-0.001	0.111	-0.061	-0.131	0.118	0.041	0.104	0.190
0.074	1.003	-0.085	-0.060	0.997	0.057	0.442	0.023	-0.066	0.187	-0.011	-0.076	0.194	0.009	0.040	0.155
-0.007	1.038	-0.081	-0.059	0.996	0.066	0.461	0.109	0.007	0.106	0.024	-0.081	0.114	0.044	0.035	0.138
-0.033	1.045	-0.057	-0.059	0.995	0.075	0.477	-0.228	-0.025	0.079	0.032	-0.066	0.086	0.051	0.010	0.133
0.013	1.076	-0.018	-0.059	0.995	0.083	0.463	-0.131	-0.018	0.125	0.064	-0.036	0.132	0.082	0.030	0.093
0.005	1.084	-0.014	-0.058	0.994	0.091	0.404	0.037	-0.049	0.116	0.072	-0.039	0.123	0.089	0.036	0.081
-0.130	1.068	-0.010	-0.057	0.993	0.099	0.396	-0.029	-0.035	-0.019	0.057	-0.043	0.012	0.073	0.041	0.064
-0.037	1.061	0.033	-0.055	0.993	0.105	0.349	-0.015	-0.094	0.072	0.049	-0.005	0.080	0.064	0.086	0.042
-0.099	1.053	0.041	-0.053	0.992	0.111	0.300	0.107	-0.095	0.009	0.041	-0.003	0.018	0.057	0.095	0.020
-0.107	1.034	0.006	-0.052	0.992	0.117	0.333	0.135	-0.069	-0.001	0.022	-0.045	0.009	0.037	0.061	0.016
-0.080	1.076	0.092	-0.051	0.991	0.122	0.222	0.049	-0.043	0.026	0.065	0.038	0.034	0.080	0.149	0.003
-0.137	1.026	0.025	-0.049	0.991	0.126	0.215	0.084	-0.116	-0.034	0.015	-0.032	0.025	0.029	0.083	-0.019
-0.099	1.053	0.057	-0.046	0.990	0.130	0.232	-0.092	-0.143	0.002	0.042	-0.005	0.012	0.056	0.115	-0.023
-0.214	1.053	0.053	-0.045	0.990	0.134	0.202	-0.130	-0.099	-0.114	0.042	-0.012	0.105	0.056	0.113	-0.039
-0.095	0.983	0.089	-0.042	0.990	0.137	0.163	0.124	-0.136	0.002	-0.028	0.021	0.013	0.013	0.149	-0.035
-0.191	1.034	0.025	-0.041	0.989	0.140	0.204	-0.169	-0.104	-0.095	0.022	-0.046	0.084	0.037	0.087	-0.051
-0.099	1.041	0.061	-0.038	0.989	0.143	0.126	0.045	-0.135	-0.006	0.030	-0.012	0.007	0.045	0.124	-0.045
-0.172	1.057	0.073	-0.036	0.989	0.145	0.124	-0.091	-0.133	-0.081	0.045	-0.003	0.068	0.061	0.136	-0.059
-0.172	1.057	0.073	-0.035	0.989	0.146	0.090	-0.236	-0.110	-0.082	0.045	-0.004	0.069	0.061	0.137	-0.059
-0.153	1.045	0.124	-0.035	0.989	0.144	-0.091	0.009	-0.041	-0.063	0.033	0.049	0.051	0.049	0.188	-0.070
-0.172	1.041	0.069	-0.034	0.989	0.145	0.050	-0.183	-0.072	-0.083	0.030	-0.007	0.072	0.045	0.133	-0.064
-0.157	1.045	0.041	-0.034	0.989	0.144	-0.031	-0.102	-0.050	-0.068	0.033	-0.033	0.057	0.049	0.106	-0.058
-0.130	1.041	0.100	-0.034	0.989	0.142	-0.075	-0.099	-0.031	-0.041	0.029	0.028	0.031	0.045	0.165	-0.053
-0.122	1.041	0.112	-0.034	0.989	0.142	-0.007	0.021	-0.022	-0.034	0.029	0.040	0.024	0.044	0.176	-0.043
-0.133	1.034	0.100	-0.035	0.989	0.142	0.006	-0.239	0.025	-0.044	0.021	0.028	0.037	0.036	0.164	-0.043
-0.114	0.972	0.073	-0.035	0.989	0.142	0.031	0.051	-0.025	-0.025	-0.041	0.000	0.018	0.025	0.136	-0.036
-0.122	1.007	0.124	-0.034	0.989	0.143	0.061	-0.071	-0.071	-0.034	-0.006	0.051	0.026	0.009	0.187	-0.034
-0.107	0.991	0.065	-0.033	0.989	0.143	-0.003	0.035	-0.057	-0.020	-0.022	-0.008	0.011	0.006	0.127	-0.027
-0.130	1.003	0.057	-0.032	0.989	0.143	-0.010	-0.102	-0.053	-0.044	-0.010	-0.015	0.035	0.006	0.119	-0.027
-0.107	0.983	0.053	-0.033	0.990	0.140	-0.105	-0.273	-0.013	-0.020	-0.030	-0.017	0.012	0.014	0.114	-0.030
-0.099	1.010	0.092	-0.031	0.990	0.137	-0.131	0.162	-0.097	-0.014	-0.004	0.025	0.005	0.014	0.152	-0.043
-0.149	1.026	0.073	-0.029	0.991	0.133	-0.226	0.043	-0.092	-0.066	0.011	0.010	0.055	0.029	0.132	-0.035
-0.180	0.976	0.037	-0.030	0.991	0.130	-0.126	-0.355	-0.052	-0.096	-0.040	-0.022	0.086	0.021	0.095	-0.037
-0.068	1.030	0.085	-0.028	0.992	0.127	-0.153	0.094	-0.073	0.014	0.014	0.028	0.025	0.033	0.141	-0.045
-0.095	1.030	0.081	-0.026	0.992	0.123	-0.179	0.135	-0.096	-0.015	0.013	0.028	0.002	0.033	0.136	-0.039
-0.141	1.018	0.049	-0.025	0.993	0.119	-0.184	-0.098	-0.070	-0.062	0.001	0.000	0.048	0.021	0.104	-0.029
-0.110	1.007	0.065	-0.025	0.993	0.114	-0.247	-0.127	-0.030	-0.032	-0.011	0.021	0.018	0.010	0.118	-0.039
-0.110	1.038	0.041	-0.025	0.994	0.109	-0.247	-0.098	-0.055	-0.032	0.019	0.003	0.018	0.041	0.093	-0.040
-0.130	1.034	0.025	-0.024	0.994	0.102	-0.313	0.104	-0.047	-0.052	0.014	-0.007	0.037	0.037	0.076	-0.032
-0.107	1.030	0.037	-0.024	0.995	0.097	-0.265	-0.423	-0.041	-0.029	0.010	0.011	0.014	0.033	0.087	-0.033
-0.087	1.010	0.041	-0.023	0.996	0.090	-0.323	-0.005	-0.084	-0.011	-0.010	0.021	0.004	0.014	0.089	-0.032
-0.114	1.010	0.029	-0.022	0.996	0.082	-0.404	-0.124	-0.051	-0.039	-0.011	0.018	0.022	0.014	0.076	-0.021
-0.083	1.018	0.045	-0.021	0.997	0.073	-0.464	0.086	-0.062	-0.009	-0.004	0.043	0.008	0.022	0.090	-0.029
-0.053	1.030	0.022	-0.020	0.998	0.063	-0.492	-0.079	-0.052	0.021	0.007	0.029	0.039	0.034	0.065	-0.034
-0.153	1.034	-0.018	-0.019	0.998	0.053	-0.474	-0.087	-0.092	-0.080	0.010	-0.001	0.062	0.038	0.024	-0.035
-0.114	1.034	-0.018	-0.017	0.999	0.044	-0.450	0.058	-0.123	-0.044	0.009	0.009	0.023	0.038	0.023	-0.034
-0.110	1.003	-0.022	-0.016	0.999	0.034	-0.466	-0.369	-0.055	-0.041	-0.022	0.014	0.019	0.007	0.018	-0.039
-0.076	1.007	-0.010	-0.014	1.000	0.025	-0.440	0.169	-0.109	-0.008	-0.019	0.035	0.015	0.011	0.028	-0.037
-0.076	1.038	-0.038	-0.012	1.000	0.017	-0.396	-0.008	-0.086	-0.010	0.012	0.015	0.015	0.042	0.002	-0.037
-0.133	1.030	-0.053	-0.012	1.000	0.009	-0.381	-0.103	-0.055	-0.068	0.004	0.007	0.042	0.035	0.019	-0.037
-0.099	1.026	-0.026	-0.011	1.000	0.002	-0.391	-0.020	-0.063	-0.034	-0.000	0.043	0.008	0.031	0.007	-0.045
-0.099	1.022	-0.049	-0.009	1.000	-0.006	-0.362	0.177	-0.101	-0.036	-0.004	0.027	0.009	0.027	0.018	-0.038
-0.110	1.038	-0.049	-0.007	1.000	-0.013	-0.340	-0.227	-0.091	-0.049	0.011	0.034	0.020	0.043	0.020	-0.041
-0.026	1.038	-0.057	-0.004	1.000	-0.021	-0.400	0.115	-0.150	0.033	0.011	0.034	0.064	0.043	0.030	-0.033
-0.130	1.061	-0.065	-0.003	1.000	-0.030	-0.472	-0.093	-0.093	-0.073	0.035	0.035	0.040	0.066	0.040	-0.028
-0.041	1.041	-0.053	-0.001	0.999	-0.039	-0.428	0.060	-0.104	0.014	0.016	0.056	0.049	0.047	0.029	-0.025
-0.064	1.038	-0.093	0.000	0.999	-0.048	-0.428	0.088	-0.072	-0.011	0.013	0.025	0.025	0.043	0.071	-0.028
-0.095	1.022	-0.120	0.001	0.998	-0.056	-0.414	-0.232	-0.022	-0.042	-0.002	0.006	0.006	0.027	0.100	-0.025
-0.037	1.018	-0.105	0.002	0.998	-0.064	-0.408	0.274	-0.085	0.015	-0.006	0.030	0.052	0.023	0.086	-0.026
-0.091	1.022	-0.061	0.003	0.997	-0.073	-0.421	-0.155	-0.044	-0.040	-0.001	0.081	0.002	0.027	0.044	-0.033
-0.041	0.995	-0.093	0.003	0.997	-0.082	-0.460	0.185	-0.044	0.010	-0.028	0.059	0.048	0.000	0.077	-0.029
-0.087	0.960	-0.105	0.003	0.996	-0.091	-0.443	0.054	-0.039	-0.037	-0.062	0.056	0.002	0.036	0.091	-0.046
-0.060	0.968	-0.128	0.004	0.995	-0.099	-0.427	0.095	-0.049	-0.010	-0.053	0.041	0.029	0.028	0.116	-0.040
-0.122	0.972	-0.136	0.005	0.994	-0.107	-0.394	0.139	-0.065	-0.072	-0.049	0.041	0.033	0.024	0.126	-0.052
-0.060	1.007	-0.124	0.006	0.993	-0.115	-0.400	0.104	-0.086	-0.012	-0.013	0.061	0.028	0.010	0.116	-0.048
-0.107	1.014	-0.144	0.007	0.992	-0.123	-0.397	-0.044	-0.042	-0.059	-0.005	0.049	0.018	0.018	0.138	-0.045
-0.068	0.999	-0.156	0.007	0.991	-0.131	-0.409	0.228	-0.072	-0.021	-0.019	0.045	0.020	0.002	0.151	-0.037
-0.041	0.972	-0.168	0.008	0.990	-0.140	-0.426	0.156	-0.072	0.005	-0.045	0.042	0.047	0.025	0.165	-0.033
-0.072	0.937	-0.172	0.009	0.989	-0.148	-0.392	-0.094	-0.069	-0.027	-0.079	0.046	0.016	0.060	0.171	-0.032
-0.037	0.976	-0.183	0.010	0.988	-0.155	-0.338	0.159	-0.057	0.007	-0.040	0.042	0.050	0.021	0.184	-0.030
-0.107	0.983	-0.203	0.011	0.987	-0.163	-0.410	-0.017	-0.045	-0.063	-0.031	0.030	0.019	0.014	0.205	-0.033
-0.045	0.964	-0.175	0.012	0.986	-0.169	-0.322	0.030	-0.105	-0.003	-0.049	0.064	0.042	0.033	0.179	-0.022
-0.045	0.964	-0.175	0.014	0.984	-0.177	-0.390	0.171	-0.105	-0.004	-0.047	0.072	0.042	0.033	0.181	-0.035
0.020	0.949	-0.140	0.014	0.983	-0.183	-0.302	0.381	-0.100	0.061	-0.061	0.113	0.107	0.049	0.147	-0.028
-0.095	0.941	-0.191	0.014	0.982	-0.189	-0.308	0.023	-0.010	-0.054	-0.068	0.068	0.009	0.057	0.200	-0.033
-0.045	0.949	-0.179	0.013	0.981	-0.193	-0.217	0.200	-0.017	-0.004	-0.059	0.084	0.041	0.049	0.189	-0.037
-0.068	0.945	-0.187	0.013	0.981	-0.195	-0.071	0.172	-0.031	-0.027	-0.062	0.078	0.018	0.053	0.199	-0.050
-0.064	0.960	-0.183	0.013	0.981	-0.195	-0.024	0.070	-0.010	-0.022	-0.047	0.082	0.021	0.038	0.196	-0.046
-0.060	0.960	-0.175	0.012	0.981	-0.195	0.009	0.214	0.001	-0.017	-0.047	0.090	0.024	0.038	0.190	-0.052
-0.072	0.945	-0.168	0.010	0.981	-0.194	0.068	0.244	0.042	-0.026	-0.063	0.096	0.012	0.053	0.183	-0.044
-0.072	0.945	-0.156	0.007	0.981	-0.192	0.069	0.147	0.087	-0.024	-0.064	0.107	0.012	0.053	0.173	-0.056
-0.037	0.949	-0.195	0.005	0.982	-0.190	0.098	0.472	0.007	0.013	-0.060	0.066	0.046	0.049	0.214	-0.058
-0.153	0.937	-0.207	0.003	0.982	-0.188	0.149	0.116	0.048	-0.100	-0.073	0.051	0.070	0.061	0.228	-0.062
-0.095	0.960	-0.199	0.002	0.983	-0.184	0.195	0.197	0.013	-0.041	-0.050	0.055	0.012	0.038	0.222	-0.055
-0.126	0.929	-0.207	0.001	0.984	-0.179	0.242	0.028	0.048	-0.071	-0.082	0.042	0.043	0.068	0.232	-0.068
-0.053	0.922	-0.175	-0.001	0.985	-0.174	0.245	0.090	0.040	0.004	-0.091	0.069	0.030	0.076	0.202	-0.047
-0.118	0.906	-0.179	-0.003	0.985	-0.170	0.221	0.211	0.056	-0.060	-0.107	0.061	0.036	0.091	0.207	-0.051
-0.049	0.941	-0.183	-0.005	0.986	-0.165	0.240	0.321	0.058	0.012	-0.073	0.052	0.032	0.056	0.212	-0.039
-0.137	0.883	-0.215	-0.008	0.987	-0.159	0.334	0.074	0.090	-0.074	-0.132	0.014	0.056	0.114	0.244	-0.047
-0.064	0.910	-0.160	-0.010	0.989	-0.151	0.422	0.295	0.072	0.002	-0.107	0.061	0.017	0.086	0.190	-0.033
-0.114	0.910	-0.152	-0.012	0.990	-0.142	0.438	0.078	0.081	-0.046	-0.108	0.061	0.033	0.086	0.184	-0.043
-0.064	0.933	-0.172	-0.015	0.991	-0.132	0.518	0.334	0.085	0.007	-0.086	0.031	0.016	0.062	0.205	-0.045
-0.137	0.925	-0.191	-0.018	0.993	-0.120	0.601	0.235	0.097	-0.063	-0.095	-0.001	0.056	0.069	0.226	-0.053
-0.153	0.925	-0.144	-0.021	0.994	-0.107	0.684	0.278	0.109	-0.075	-0.097	0.033	0.070	0.069	0.181	-0.050
-0.145	0.937	-0.164	-0.024	0.995	-0.092	0.716	0.173	0.105	-0.065	-0.087	-0.001	0.061	0.057	0.204	-0.057
-0.145	0.945	-0.168	-0.027	0.997	-0.078	0.735	0.138	0.124	-0.062	-0.081	-0.019	0.060	0.049	0.210	-0.037
-0.149	0.999	-0.199	-0.030	0.998	-0.063	0.772	0.221	0.122	-0.062	-0.028	-0.066	0.062	0.006	0.243	-0.010
-0.083	0.945	-0.223	-0.035	0.998	-0.046	0.871	0.464	0.195	0.008	-0.083	-0.107	0.003	0.049	0.269	-0.005
-0.083	0.945	-0.223	-0.039	0.999	-0.026	0.974	0.593	0.196	0.012	-0.083	-0.126	0.004	0.050	0.270	-0.004
-0.176	0.972	-0.179	-0.044	0.999	-0.007	0.979	0.477	0.205	-0.075	-0.057	-0.102	0.087	0.023	0.228	-0.016
-0.157	0.991	-0.069	-0.047	0.999	0.012	0.929	0.337	0.153	-0.053	-0.037	-0.010	0.068	0.004	0.119	-0.035
-0.191	0.995	0.010	-0.049	0.998	0.029	0.876	0.262	0.061	-0.086	-0.033	0.051	0.103	0.000	0.041	-0.049
-0.160	1.014	-0.010	-0.050	0.998	0.045	0.774	0.187	0.055	-0.054	-0.013	0.015	0.073	0.020	0.062	-0.036
-0.145	1.022	-0.069	-0.052	0.997	0.058	0.647	0.254	0.109	-0.036	-0.004	-0.057	0.059	0.028	0.122	-0.029
-0.099	1.041	-0.049	-0.055	0.996	0.071	0.684	0.384	0.143	0.013	0.016	-0.051	0.014	0.048	0.103	0.002
-0.149	1.072	-0.053	-0.057	0.995	0.084	0.659	0.125	0.144	-0.034	0.048	-0.068	0.065	0.080	0.108	0.038
-0.095	1.080	-0.085	-0.060	0.994	0.094	0.537	0.006	0.129	0.022	0.057	-0.110	0.012	0.089	0.140	0.066
-0.030	1.041	-0.101	-0.061	0.993	0.102	0.440	0.022	0.026	0.088	0.019	-0.134	0.053	0.052	0.157	0.094
-0.049	1.018	-0.144	-0.061	0.992	0.107	0.310	-0.218	0.021	0.070	-0.004	-0.182	0.032	0.029	0.201	0.141
0.009	1.022	-0.116	-0.062	0.992	0.112	0.275	-0.313	-0.005	0.128	0.001	-0.159	0.089	0.034	0.174	0.168
0.074	1.007	-0.089	-0.060	0.991	0.116	0.269	-0.173	-0.063	0.192	-0.014	-0.137	0.154	0.018	0.147	0.190
0.047	0.991	-0.077	-0.059	0.991	0.120	0.244	-0.236	-0.078	0.164	-0.030	-0.129	0.126	0.003	0.136	0.205
0.093	0.980	-0.077	-0.057	0.991	0.124	0.238	-0.060	-0.084	0.209	-0.041	-0.133	0.172	0.009	0.138	0.206
0.047	0.972	-0.097	-0.055	0.990	0.130	0.332	0.080	-0.087	0.161	-0.048	-0.159	0.124	0.016	0.159	0.210
0.001	0.945	-0.132	-0.055	0.989	0.138	0.438	-0.302	-0.027	0.115	-0.075	-0.202	0.078	0.043	0.196	0.201
0.105	0.945	-0.057	-0.054	0.988	0.146	0.458	-0.281	-0.058	0.218	-0.074	-0.136	0.181	0.043	0.123	0.202
-0.003	0.972	-0.045	-0.055	0.986	0.156	0.569	-0.359	-0.035	0.111	-0.045	-0.134	0.072	0.016	0.113	0.203
0.117	1.003	0.010	-0.051	0.984	0.169	0.662	0.239	-0.112	0.227	-0.013	-0.092	0.192	0.016	0.059	0.183
0.082	1.018	0.025	-0.053	0.982	0.180	0.601	-0.509	0.049	0.195	0.005	-0.087	0.157	0.032	0.045	0.168
-0.068	1.030	0.037	-0.053	0.980	0.190	0.553	-0.020	-0.001	0.045	0.018	-0.086	0.007	0.044	0.034	0.158
0.063	1.026	0.104	-0.053	0.978	0.202	0.642	-0.231	-0.042	0.176	0.016	-0.031	0.138	0.041	0.031	0.133
-0.033	1.057	0.065	-0.052	0.976	0.212	0.500	-0.048	-0.049	0.079	0.049	-0.080	0.041	0.072	0.010	0.100
0.005	1.072	0.136	-0.050	0.974	0.221	0.487	0.008	-0.091	0.116	0.066	-0.018	0.080	0.088	0.059	0.106
-0.068	1.092	0.140	-0.048	0.972	0.232	0.568	0.241	-0.081	0.041	0.087	-0.025	0.007	0.108	0.062	0.078
-0.003	1.022	0.163	-0.046	0.970	0.240	0.445	0.099	-0.046	0.105	0.020	-0.010	0.073	0.039	0.084	0.047
-0.072	1.014	0.175	-0.044	0.968	0.247	0.365	0.197	-0.071	0.033	0.013	-0.005	0.004	0.031	0.094	0.023
-0.180	1.014	0.148	-0.043	0.966	0.254	0.354	-0.017	-0.076	-0.075	0.015	-0.039	0.104	0.032	0.065	0.021
-0.107	0.995	0.207	-0.042	0.964	0.261	0.405	-0.070	-0.067	-0.003	-0.003	0.012	0.030	0.013	0.123	-0.009
-0.068	1.007	0.187	-0.039	0.963	0.267	0.329	0.143	-0.139	0.032	0.010	-0.014	0.008	0.025	0.102	-0.011
-0.149	1.003	0.226	-0.039	0.961	0.274	0.352	-0.196	-0.090	-0.048	0.008	0.019	0.072	0.021	0.139	-0.018
-0.064	0.995	0.230	-0.036	0.959	0.281	0.384	0.115	-0.092	0.034	0.002	0.015	0.013	0.013	0.142	-0.015
-0.203	0.956	0.215	-0.037	0.957	0.286	0.279	-0.160	-0.017	-0.104	-0.035	-0.006	0.125	0.025	0.125	-0.023
-0.080	1.010	0.246	-0.036	0.956	0.292	0.317	-0.018	-0.100	0.018	0.021	0.020	0.001	0.030	0.155	-0.021
-0.072	1.018	0.313	-0.033	0.954	0.298	0.276	0.212	-0.093	0.023	0.031	0.081	0.007	0.038	0.221	-0.033
-0.160	1.018	0.183	-0.032	0.953	0.300	0.150	-0.107	-0.072	-0.066	0.032	-0.051	0.081	0.038	0.089	-0.036
-0.130	0.995	0.230	-0.029	0.953	0.303	0.157	0.116	-0.149	-0.038	0.010	-0.006	0.050	0.015	0.135	-0.052
-0.191	0.999	0.293	-0.030	0.952	0.306	0.175	-0.234	-0.058	-0.098	0.015	0.054	0.111	0.019	0.197	-0.054
-0.157	0.987	0.278	-0.030	0.951	0.309	0.159	-0.150	-0.077	-0.063	0.005	0.036	0.076	0.008	0.180	-0.060
-0.099	1.010	0.274	-0.029	0.950	0.310	0.067	-0.114	-0.086	-0.005	0.029	0.032	0.018	0.031	0.174	-0.044
-0.168	0.995	0.262	-0.028	0.949	0.313	0.195	-0.154	-0.110	-0.075	0.014	0.016	0.087	0.016	0.161	-0.045
-0.033	0.983	0.262	-0.025	0.948	0.316	0.166	0.164	-0.146	0.055	0.003	0.013	0.048	0.005	0.159	-0.027
-0.203	0.983	0.270	-0.025	0.948	0.318	0.094	-0.288	-0.100	-0.114	0.003	0.019	0.120	0.005	0.166	-0.040
-0.049	1.010	0.290	-0.022	0.947	0.320	0.101	0.162	-0.131	0.036	0.030	0.037	0.034	0.032	0.184	-0.024
-0.164	0.987	0.274	-0.021	0.947	0.320	0.030	-0.045	-0.074	-0.081	0.007	0.021	0.082	0.010	0.167	-0.047
-0.091	0.983	0.211	-0.018	0.947	0.322	0.114	0.045	-0.171	-0.012	0.004	-0.044	0.008	0.006	0.102	-0.038
-0.153	0.995	0.246	-0.016	0.946	0.323	0.092	-0.196	-0.155	-0.075	0.016	-0.010	0.069	0.018	0.136	-0.045
-0.157	0.983	0.238	-0.015	0.946	0.323	0.017	-0.043	-0.118	-0.081	0.005	-0.017	0.073	0.006	0.126	-0.047
-0.080	0.995	0.282	-0.013	0.946	0.323	-0.010	-0.067	-0.110	-0.006	0.017	0.026	0.005	0.018	0.168	-0.059
-0.168	1.007	0.258	-0.013	0.947	0.322	-0.055	-0.188	-0.116	-0.095	0.029	0.004	0.084	0.030	0.143	-0.050
-0.153	0.980	0.203	-0.008	0.947	0.322	0.060	0.157	-0.213	-0.084	0.003	-0.051	0.068	0.003	0.086	-0.039
-0.099	1.014	0.219	-0.007	0.947	0.322	-0.015	-0.250	-0.152	-0.031	0.038	-0.035	0.014	0.038	0.100	-0.039
-0.076	0.999	0.262	-0.004	0.947	0.320	-0.083	-0.008	-0.161	-0.011	0.022	0.011	0.009	0.022	0.142	-0.023
-0.076	0.999	0.262	-0.002	0.949	0.316	-0.174	-0.056	-0.172	-0.013	0.020	0.014	0.010	0.023	0.141	-0.018
-0.080	0.980	0.223	0.000	0.949	0.315	-0.049	-0.107	-0.150	-0.019	0.000	-0.024	0.006	0.004	0.100	-0.024
-0.087	0.995	0.266	0.000	0.950	0.313	-0.110	-0.244	-0.099	-0.027	0.015	0.021	0.001	0.019	0.142	-0.028
-0.107	0.983	0.246	0.002	0.951	0.310	-0.135	-0.079	-0.113	-0.048	0.002	0.004	0.020	0.007	0.121	-0.033
-0.087	1.018	0.266	0.002	0.952	0.306	-0.185	0.006	-0.046	-0.029	0.035	0.027	0.001	0.042	0.140	-0.039
-0.091	1.026	0.258	0.003	0.953	0.302	-0.211	0.030	-0.072	-0.035	0.042	0.023	0.004	0.050	0.130	-0.041
-0.114	1.003	0.199	0.004	0.955	0.298	-0.226	-0.082	-0.047	-0.058	0.018	-0.032	0.026	0.027	0.070	-0.051
-0.095	0.999	0.246	0.005	0.956	0.294	-0.176	0.178	-0.022	-0.040	0.013	0.017	0.007	0.023	0.116	-0.040
-0.164	1.041	0.207	0.003	0.957	0.290	-0.186	-0.314	-0.009	-0.107	0.054	-0.019	0.076	0.065	0.075	-0.039
-0.022	1.022	0.266	0.004	0.958	0.287	-0.163	-0.039	-0.072	0.034	0.034	0.042	0.067	0.046	0.133	-0.037
-0.083	1.018	0.254	0.004	0.959	0.284	-0.174	-0.125	-0.071	-0.028	0.030	0.033	0.006	0.042	0.120	-0.036
-0.076	0.987	0.250	0.006	0.960	0.279	-0.227	0.083	-0.086	-0.022	-0.002	0.033	0.013	0.010	0.115	-0.029
-0.091	0.972	0.219	0.007	0.961	0.275	-0.202	0.007	-0.064	-0.038	-0.019	0.004	0.002	0.005	0.082	-0.037
-0.103	0.983	0.234	0.008	0.963	0.269	-0.288	0.013	-0.076	-0.051	-0.008	0.025	0.013	0.006	0.097	-0.036
-0.072	1.018	0.207	0.011	0.965	0.264	-0.281	0.176	-0.109	-0.023	0.025	0.002	0.017	0.041	0.067	-0.030
-0.087	1.045	0.191	0.012	0.966	0.257	-0.339	-0.132	-0.088	-0.039	0.050	-0.008	0.002	0.068	0.050	-0.032
-0.033	0.976	0.230	0.016	0.968	0.250	-0.370	0.256	-0.148	0.011	-0.021	0.038	0.056	0.002	0.088	-0.033
-0.076	1.022	0.234	0.016	0.970	0.241	-0.441	-0.213	-0.111	-0.032	0.023	0.049	0.014	0.044	0.090	-0.034
-0.118	0.983	0.152	0.019	0.972	0.232	-0.450	0.110	-0.115	-0.077	-0.018	-0.025	0.028	0.006	0.006	-0.039
-0.049	0.949	0.215	0.019	0.975	0.223	-0.469	-0.078	-0.062	-0.008	-0.055	0.046	0.041	0.030	0.068	-0.045
-0.091	0.983	0.203	0.021	0.976	0.215	-0.432	0.164	-0.059	-0.052	-0.022	0.042	0.000	0.005	0.055	-0.047
-0.064	1.018	0.167	0.023	0.978	0.207	-0.353	0.156	-0.072	-0.027	0.011	0.013	0.027	0.040	0.018	-0.045
-0.080	1.010	0.207	0.023	0.980	0.200	-0.371	0.100	-0.026	-0.041	0.003	0.061	0.011	0.031	0.056	-0.060
-0.083	0.968	0.167	0.024	0.980	0.196	-0.217	0.042	-0.038	-0.047	-0.041	0.024	0.008	0.011	0.016	-0.052
-0.126	0.964	0.195	0.024	0.981	0.191	-0.252	0.015	-0.015	-0.089	-0.045	0.056	0.035	0.016	0.042	-0.050
-0.037	0.956	0.195	0.024	0.982	0.188	-0.140	0.044	-0.024	-0.001	-0.053	0.058	0.054	0.024	0.041	-0.047
-0.037	0.956	0.195	0.025	0.982	0.188	0.000	0.107	-0.019	-0.001	-0.053	0.058	0.054	0.024	0.040	-0.041
-0.072	0.956	0.179	0.024	0.981	0.191	0.152	-0.030	-0.001	-0.035	-0.052	0.039	0.019	0.024	0.023	-0.032
-0.049	0.956	0.163	0.024	0.981	0.193	0.123	0.030	0.008	-0.011	-0.051	0.021	0.042	0.025	0.007	-0.041
-0.076	0.933	0.211	0.024	0.980	0.196	0.145	0.211	0.030	-0.038	-0.073	0.065	0.015	0.048	0.053	-0.054
-0.095	0.933	0.191	0.024	0.980	0.200	0.200	0.242	0.064	-0.056	-0.072	0.041	0.004	0.049	0.032	-0.056
-0.122	0.929	0.191	0.022	0.979	0.204	0.223	0.219	0.112	-0.081	-0.075	0.037	0.031	0.053	0.031	-0.072
-0.087	0.918	0.195	0.020	0.977	0.211	0.339	0.224	0.106	-0.045	-0.085	0.034	0.003	0.065	0.035	-0.062
-0.157	0.949	0.159	0.017	0.975	0.220	0.462	-0.125	0.110	-0.110	-0.051	-0.010	0.066	0.035	0.002	-0.059
-0.057	0.956	0.171	0.017	0.973	0.229	0.471	0.182	0.048	-0.010	-0.041	-0.008	0.033	0.028	0.009	-0.051
-0.107	0.929	0.171	0.017	0.971	0.238	0.473	0.325	0.054	-0.059	-0.066	-0.017	0.017	0.055	0.009	-0.047
-0.110	0.949	0.167	0.016	0.969	0.248	0.541	0.353	0.105	-0.062	-0.044	-0.031	0.021	0.036	0.004	-0.024
-0.107	0.933	0.156	0.015	0.966	0.259	0.578	0.427	0.157	-0.057	-0.057	-0.053	0.017	0.052	0.008	-0.009
-0.057	0.887	0.148	0.013	0.962	0.271	0.678	0.507	0.219	-0.005	-0.100	-0.074	0.032	0.099	0.017	-0.005
-0.041	0.883	0.061	0.013	0.959	0.284	0.721	0.653	0.213	0.011	-0.100	-0.173	0.047	0.103	0.104	-0.021
-0.141	0.925	0.100	0.013	0.954	0.298	0.755	0.584	0.131	-0.089	-0.053	-0.147	0.053	0.061	0.066	-0.047
-0.203	0.956	0.223	0.012	0.951	0.310	0.660	0.245	0.076	-0.150	-0.018	-0.037	0.116	0.031	0.056	-0.076
-0.218	0.925	0.309	0.010	0.947	0.321	0.545	-0.032	0.104	-0.162	-0.046	0.039	0.131	0.062	0.142	-0.098
-0.183	0.941	0.309	0.009	0.944	0.330	0.510	0.167	0.031	-0.127	-0.027	0.030	0.097	0.046	0.141	-0.071
-0.122	0.972	0.234	0.009	0.941	0.338	0.440	0.208	0.082	-0.064	0.007	-0.052	0.036	0.015	0.066	-0.034
0.005	1.030	0.171	0.009	0.938	0.346	0.449	0.316	0.109	0.063	0.068	-0.123	0.091	0.042	0.002	0.008
-0.049	1.057	0.152	0.006	0.936	0.352	0.376	-0.128	0.095	0.012	0.097	-0.149	0.036	0.069	0.019	0.071
-0.068	1.045	0.144	0.006	0.934	0.357	0.303	-0.065	-0.056	-0.007	0.087	-0.162	0.016	0.057	0.028	0.121
0.063	1.018	0.092	0.004	0.933	0.360	0.193	-0.370	-0.024	0.125	0.061	-0.215	0.146	0.030	0.079	0.169
0.078	0.960	0.077	0.002	0.932	0.364	0.215	-0.392	-0.004	0.143	0.004	-0.234	0.161	0.027	0.095	0.208
0.232	0.914	0.132	-0.001	0.930	0.367	0.220	-0.499	-0.002	0.300	-0.042	-0.182	0.314	0.074	0.039	0.257
0.147	0.914	0.136	-0.003	0.930	0.368	0.087	-0.311	0.012	0.217	-0.042	-0.178	0.229	0.074	0.035	0.281
0.182	0.937	0.144	-0.005	0.929	0.371	0.172	-0.266	0.044	0.253	-0.017	-0.172	0.263	0.050	0.028	0.301
0.201	0.840	0.152	-0.008	0.926	0.377	0.357	-0.274	0.053	0.274	-0.111	-0.170	0.282	0.146	0.020	0.275
0.182	0.802	0.116	-0.011	0.923	0.385	0.498	-0.277	0.099	0.257	-0.146	-0.214	0.263	0.185	0.056	0.270
0.082	0.833	0.159	-0.016	0.919	0.394	0.483	-0.281	0.159	0.161	-0.111	-0.178	0.162	0.154	0.013	0.242
0.117	0.918	0.195	-0.020	0.915	0.402	0.503	-0.183	0.142	0.198	-0.022	-0.151	0.197	0.068	0.022	0.218
0.024	0.953	0.207	-0.025	0.911	0.411	0.545	-0.318	0.174	0.111	0.017	-0.148	0.105	0.034	0.033	0.176
0.067	1.010	0.223	-0.026	0.907	0.421	0.546	-0.016	0.076	0.154	0.079	-0.142	0.148	0.025	0.049	0.166
-0.037	1.038	0.226	-0.032	0.903	0.427	0.413	-0.386	0.146	0.056	0.110	-0.144	0.044	0.052	0.052	0.148
0.063	1.041	0.341	-0.034	0.901	0.433	0.308	-0.093	0.068	0.157	0.116	-0.035	0.145	0.055	0.166	0.133
0.051	1.030	0.353	-0.034	0.899	0.438	0.301	0.042	0.004	0.145	0.107	-0.028	0.133	0.044	0.178	0.110
-0.030	0.983	0.337	-0.037	0.896	0.442	0.263	-0.244	0.063	0.067	0.063	-0.049	0.053	0.003	0.161	0.115
-0.010	1.022	0.408	-0.039	0.895	0.445	0.198	-0.145	0.061	0.089	0.103	0.019	0.073	0.036	0.232	0.063
0.043	0.949	0.408	-0.035	0.894	0.447	0.112	0.492	0.029	0.138	0.031	0.017	0.127	0.038	0.232	0.034
-0.203	0.968	0.412	-0.038	0.893	0.449	0.141	-0.178	0.070	-0.105	0.051	0.019	0.118	0.018	0.235	0.013
-0.107	0.956	0.384	-0.039	0.891	0.451	0.130	-0.013	0.027	-0.007	0.041	-0.011	0.022	0.030	0.208	-0.024
-0.130	0.887	0.388	-0.039	0.892	0.451	-0.024	0.157	0.040	-0.031	-0.029	-0.007	0.044	0.099	0.212	-0.050
-0.237	0.929	0.349	-0.043	0.891	0.451	0.047	-0.225	0.096	-0.134	0.014	-0.047	0.152	0.056	0.173	-0.038
-0.118	0.949	0.388	-0.044	0.892	0.450	-0.039	-0.008	0.058	-0.013	0.033	-0.006	0.032	0.036	0.212	-0.049
-0.141	0.922	0.435	-0.047	0.892	0.449	-0.039	-0.189	0.036	-0.034	0.006	0.042	0.055	0.063	0.260	-0.068
-0.180	0.945	0.360	-0.047	0.892	0.449	0.006	0.049	-0.013	-0.072	0.029	-0.033	0.093	0.039	0.186	-0.038
-0.233	0.960	0.416	-0.049	0.892	0.448	-0.035	-0.167	0.034	-0.123	0.044	0.023	0.147	0.024	0.242	-0.046
-0.060	0.968	0.404	-0.049	0.894	0.445	-0.202	-0.051	-0.022	0.050	0.050	0.015	0.026	0.016	0.231	-0.054
-0.157	0.914	0.404	-0.049	0.896	0.441	-0.186	-0.026	-0.065	-0.046	-0.006	0.019	0.070	0.070	0.232	-0.051
-0.214	0.898	0.357	-0.049	0.898	0.438	-0.142	-0.030	-0.045	-0.104	-0.023	-0.026	0.128	0.085	0.185	-0.045
-0.157	0.949	0.380	-0.052	0.900	0.433	-0.251	-0.441	-0.032	-0.043	0.025	0.003	0.069	0.035	0.208	-0.069
-0.207	0.960	0.388	-0.054	0.901	0.430	-0.131	-0.186	-0.044	-0.091	0.036	0.014	0.119	0.023	0.216	-0.081
-0.187	0.953	0.412	-0.054	0.902	0.428	-0.140	-0.090	-0.046	-0.072	0.027	0.040	0.100	0.031	0.240	-0.086
-0.264	0.933	0.305	-0.059	0.903	0.425	-0.103	-0.468	0.023	-0.143	0.007	-0.064	0.178	0.051	0.134	-0.090
-0.264	0.933	0.305	-0.060	0.905	0.421	-0.181	0.025	0.012	-0.143	0.005	-0.060	0.179	0.051	0.135	-0.077
-0.199	0.945	0.345	-0.063	0.907	0.417	-0.234	-0.264	0.063	-0.073	0.015	-0.016	0.114	0.040	0.175	-0.079
-0.153	1.007	0.357	-0.064	0.909	0.412	-0.262	0.005	0.043	-0.026	0.074	0.001	0.068	0.022	0.188	-0.059
-0.237	0.933	0.313	-0.066	0.911	0.407	-0.226	-0.077	0.056	-0.108	-0.001	-0.038	0.154	0.052	0.145	-0.072
-0.141	0.941	0.337	-0.064	0.912	0.404	-0.164	0.115	-0.098	-0.014	0.005	-0.012	0.059	0.044	0.170	-0.059
-0.333	0.987	0.309	-0.068	0.915	0.397	-0.337	-0.410	-0.013	-0.203	0.049	-0.032	0.253	0.002	0.144	-0.073
-0.110	0.987	0.376	-0.065	0.918	0.390	-0.384	0.250	-0.076	0.017	0.046	0.042	0.032	0.003	0.212	-0.058
-0.237	0.968	0.317	-0.065	0.921	0.384	-0.300	-0.195	-0.080	-0.109	0.024	-0.011	0.161	0.017	0.154	-0.079
-0.126	0.949	0.353	-0.061	0.924	0.378	-0.330	0.157	-0.188	-0.002	0.002	0.030	0.050	0.036	0.190	-0.042
-0.249	0.972	0.309	-0.062	0.926	0.373	-0.269	-0.329	-0.083	-0.123	0.023	-0.008	0.175	0.012	0.147	-0.040
-0.107	0.953	0.337	-0.061	0.928	0.368	-0.254	-0.242	-0.163	0.018	0.002	0.025	0.034	0.031	0.176	-0.045
-0.091	0.972	0.345	-0.056	0.931	0.362	-0.329	0.312	-0.160	0.028	0.018	0.038	0.020	0.011	0.185	-0.045
-0.253	0.956	0.313	-0.058	0.933	0.354	-0.355	-0.419	-0.074	-0.131	0.000	0.014	0.183	0.027	0.153	-0.030
-0.122	0.991	0.309	-0.056	0.936	0.348	-0.358	0.166	-0.059	-0.002	0.033	0.017	0.052	0.008	0.150	-0.045
-0.153	0.999	0.297	-0.054	0.939	0.341	-0.380	0.111	-0.071	-0.035	0.038	0.012	0.085	0.016	0.138	-0.061
-0.203	0.980	0.250	-0.052	0.942	0.332	-0.432	0.059	-0.096	-0.086	0.015	-0.027	0.135	0.004	0.091	-0.037
-0.168	0.999	0.313	-0.052	0.945	0.323	-0.512	0.023	-0.057	-0.053	0.031	0.046	0.102	0.015	0.154	-0.048
-0.114	0.999	0.274	-0.049	0.949	0.312	-0.554	0.035	-0.110	-0.001	0.028	0.017	0.049	0.015	0.114	-0.044
-0.176	0.991	0.258	-0.046	0.953	0.300	-0.632	0.234	-0.112	-0.065	0.016	0.013	0.111	0.007	0.098	-0.041
-0.126	1.010	0.238	-0.045	0.956	0.289	-0.550	-0.187	-0.155	-0.017	0.032	0.004	0.062	0.027	0.078	-0.036
-0.176	0.987	0.195	-0.041	0.959	0.279	-0.512	-0.079	-0.210	-0.070	0.006	-0.029	0.112	0.004	0.034	-0.046
-0.153	1.010	0.203	-0.040	0.962	0.272	-0.361	-0.322	-0.197	-0.048	0.027	-0.014	0.089	0.027	0.041	-0.041
-0.145	1.057	0.242	-0.036	0.964	0.263	-0.417	-0.026	-0.235	-0.045	0.071	0.034	0.082	0.073	0.080	-0.041
-0.149	1.030	0.187	-0.032	0.966	0.256	-0.366	0.214	-0.174	-0.052	0.042	-0.015	0.085	0.047	0.025	-0.043
-0.110	1.026	0.199	-0.030	0.968	0.249	-0.373	-0.244	-0.151	-0.016	0.036	0.004	0.047	0.043	0.037	-0.048
-0.176	1.022	0.140	-0.027	0.970	0.240	-0.422	0.200	-0.141	-0.084	0.030	-0.046	0.112	0.039	0.023	-0.042
-0.176	1.022	0.140	-0.025	0.973	0.231	-0.457	-0.185	-0.154	-0.086	0.028	-0.037	0.112	0.040	0.024	-0.042
-0.107	1.034	0.171	-0.020	0.975	0.222	-0.462	0.266	-0.202	-0.021	0.037	0.003	0.043	0.052	0.007	-0.052
-0.126	1.018	0.179	-0.017	0.977	0.214	-0.411	0.006	-0.207	-0.044	0.020	0.019	0.062	0.036	0.015	-0.050
-0.153	1.034	0.132	-0.013	0.979	0.205	-0.430	-0.001	-0.182	-0.074	0.034	-0.020	0.089	0.052	0.034	-0.043
-0.133	1.010	0.148	-0.011	0.981	0.196	-0.461	-0.112	-0.176	-0.057	0.009	0.005	0.070	0.029	0.018	-0.035
-0.103	1.030	0.152	-0.007	0.982	0.187	-0.430	0.024	-0.209	-0.030	0.026	0.018	0.039	0.048	0.015	-0.048
-0.049	1.026	0.120	-0.002	0.984	0.179	-0.391	0.186	-0.238	0.019	0.021	-0.006	0.016	0.044	0.047	-0.031
-0.195	0.991	0.089	-0.000	0.985	0.171	-0.428	-0.336	-0.153	-0.128	-0.015	-0.029	0.130	0.010	0.080	-0.026
-0.014	0.991	0.171	0.004	0.987	0.162	-0.438	0.340	-0.147	0.049	-0.017	0.062	0.051	0.010	0.002	-0.043
-0.080	1.003	0.136	0.009	0.988	0.155	-0.345	0.460	-0.198	-0.022	-0.006	0.033	0.014	0.022	0.034	-0.048
-0.187	1.010	0.092	0.010	0.989	0.150	-0.265	-0.304	-0.159	-0.130	0.001	-0.005	0.122	0.030	0.078	-0.044
-0.037	1.022	0.156	0.015	0.990	0.143	-0.325	0.377	-0.205	0.015	0.011	0.065	0.028	0.041	0.016	-0.051
-0.133	1.022	0.112	0.016	0.991	0.136	-0.393	-0.089	-0.098	-0.082	0.010	0.029	0.068	0.041	0.060	-0.072
-0.057	1.030	0.089	0.021	0.992	0.128	-0.373	0.401	-0.186	-0.009	0.017	0.013	0.009	0.049	0.085	-0.040
-0.191	1.018	0.085	0.022	0.992	0.120	-0.374	-0.354	-0.129	-0.144	0.004	0.017	0.126	0.038	0.089	-0.053
0.020	0.976	0.104	0.025	0.993	0.113	-0.382	-0.027	-0.130	0.065	-0.039	0.044	0.086	0.005	0.071	-0.039
-0.130	1.022	0.033	0.027	0.994	0.106	-0.325	-0.005	-0.152	-0.087	0.006	-0.020	0.064	0.042	0.143	-0.042
-0.049	1.003	0.065	0.030	0.995	0.099	-0.338	0.349	-0.122	-0.009	-0.013	0.019	0.017	0.023	0.112	-0.018
-0.072	1.018	0.029	0.033	0.995	0.094	-0.267	0.086	-0.140	-0.034	0.002	-0.011	0.006	0.039	0.149	-0.036
-0.068	1.034	0.010	0.036	0.996	0.087	-0.311	0.255	-0.154	-0.033	0.017	-0.024	0.003	0.054	0.169	-0.032
-0.076	1.034	0.025	0.039	0.996	0.080	-0.341	0.169	-0.161	-0.044	0.016	-0.001	0.010	0.053	0.154	-0.032
-0.083	1.014	0.029	0.043	0.996	0.072	-0.364	0.407	-0.186	-0.056	-0.004	0.011	0.018	0.034	0.151	-0.034
-0.033	1.014	0.025	0.046	0.997	0.066	-0.328	-0.141	-0.163	-0.009	-0.004	0.014	0.032	0.034	0.157	-0.041
-0.053	1.018	0.033	0.050	0.997	0.059	-0.320	0.250	-0.238	-0.033	-0.000	0.029	0.013	0.038	0.150	-0.039
-0.087	1.030	-0.022	0.052	0.997	0.052	-0.366	-0.066	-0.122	-0.070	0.011	-0.018	0.022	0.049	0.206	-0.039
-0.041	1.057	-0.010	0.056	0.997	0.045	-0.304	0.238	-0.199	-0.028	0.038	0.000	0.024	0.076	0.195	-0.040
-0.080	1.003	-0.045	0.059	0.998	0.037	-0.392	0.026	-0.136	-0.070	-0.016	-0.027	0.015	0.022	0.231	-0.032
-0.030	1.022	-0.030	0.061	0.998	0.031	-0.268	0.220	-0.146	-0.023	0.004	-0.005	0.035	0.041	0.216	-0.030
-0.007	1.041	-0.038	0.065	0.998	0.025	-0.274	0.263	-0.168	-0.004	0.023	-0.006	0.058	0.060	0.225	-0.031
-0.064	0.991	-0.065	0.067	0.998	0.020	-0.228	0.090	-0.140	-0.064	-0.027	-0.029	0.000	0.010	0.253	-0.034
-0.010	1.007	0.006	0.070	0.997	0.015	-0.229	0.334	-0.159	-0.014	-0.012	0.047	0.054	0.025	0.183	-0.041
-0.083	1.003	-0.077	0.072	0.997	0.009	-0.281	0.194	-0.133	-0.090	-0.015	-0.029	0.019	0.021	0.266	-0.050
-0.037	0.999	-0.026	0.074	0.997	0.005	-0.201	0.188	-0.105	-0.045	-0.019	0.027	0.027	0.016	0.216	-0.043
-0.026	1.022	-0.006	0.075	0.997	0.001	-0.186	0.131	-0.070	-0.035	0.004	0.050	0.039	0.039	0.198	-0.046
0.013	1.022	-0.018	0.076	0.997	-0.004	-0.196	0.385	-0.055	0.002	0.004	0.043	0.077	0.039	0.211	-0.041
-0.033	0.983	-0.045	0.077	0.997	-0.006	-0.098	0.271	-0.079	-0.045	-0.035	0.018	0.030	0.000	0.239	-0.046
-0.037	0.976	-0.065	0.080	0.997	-0.007	0.000	0.284	-0.144	-0.052	-0.042	-0.001	0.026	0.008	0.259	-0.048
-0.053	0.976	-0.042	0.082	0.997	-0.008	-0.039	0.229	-0.124	-0.069	-0.042	0.024	0.010	0.008	0.235	-0.063
-0.033	0.983	-0.026	0.083	0.997	-0.008	0.013	0.293	-0.070	-0.051	-0.034	0.040	0.029	0.000	0.220	-0.062
-0.068	1.010	-0.034	0.084	0.996	-0.009	0.008	0.213	-0.067	-0.086	-0.007	0.032	0.006	0.028	0.229	-0.060
-0.030	0.991	-0.069	0.085	0.996	-0.008	0.033	0.091	-0.059	-0.048	-0.026	-0.004	0.032	0.009	0.265	-0.057
0.001	0.987	-0.018	0.086	0.996	-0.007	0.092	0.146	-0.085	-0.019	-0.030	0.046	0.064	0.006	0.214	-0.063
-0.022	0.995	-0.010	0.087	0.996	-0.006	0.080	0.423	-0.080	-0.043	-0.022	0.053	0.041	0.014	0.208	-0.055
-0.072	0.972	-0.042	0.087	0.996	-0.005	0.095	0.203	-0.025	-0.093	-0.045	0.020	0.008	0.009	0.241	-0.053
-0.026	1.014	-0.038	0.088	0.996	-0.003	0.110	0.330	-0.061	-0.047	-0.003	0.023	0.040	0.034	0.237	-0.058
-0.014	0.999	-0.057	0.089	0.996	0.001	0.257	0.262	-0.070	-0.037	-0.018	-0.001	0.053	0.018	0.258	-0.065
-0.030	1.003	-0.034	0.090	0.996	0.006	0.268	0.263	-0.059	-0.053	-0.014	0.017	0.039	0.022	0.235	-0.057
-0.068	0.980	-0.026	0.090	0.996	0.009	0.182	0.121	-0.001	-0.091	-0.038	0.022	0.003	0.001	0.228	-0.056
-0.003	0.999	0.041	0.090	0.996	0.013	0.216	0.258	-0.028	-0.026	-0.018	0.085	0.069	0.017	0.162	-0.055
-0.026	0.995	-0.034	0.090	0.996	0.017	0.214	0.242	0.004	-0.049	-0.022	0.006	0.047	0.013	0.237	-0.056
-0.014	0.983	-0.049	0.089	0.996	0.022	0.293	0.153	0.004	-0.037	-0.034	-0.015	0.059	0.002	0.253	-0.058
-0.037	1.003	-0.010	0.090	0.996	0.026	0.219	0.351	-0.026	-0.060	-0.014	0.021	0.037	0.022	0.213	-0.048
-0.087	0.968	-0.038	0.090	0.996	0.030	0.235	0.174	-0.022	-0.110	-0.049	-0.011	0.012	0.012	0.240	-0.040
0.017	0.991	-0.018	0.089	0.995	0.035	0.258	0.208	0.044	-0.005	-0.026	0.005	0.092	0.011	0.221	-0.043
0.017	0.991	-0.018	0.088	0.995	0.042	0.395	0.222	0.053	-0.004	-0.026	-0.003	0.094	0.012	0.221	-0.044
-0.030	0.980	-0.002	0.086	0.995	0.050	0.413	0.243	0.062	-0.048	-0.037	0.005	0.049	0.001	0.205	-0.034
-0.060	0.983	-0.010	0.085	0.995	0.060	0.534	0.087	0.063	-0.078	-0.033	-0.013	0.018	0.005	0.212	-0.050
-0.030	0.999	0.033	0.083	0.994	0.071	0.580	0.318	0.063	-0.046	-0.017	0.020	0.049	0.021	0.168	-0.055
-0.080	0.949	0.029	0.081	0.993	0.084	0.662	0.075	0.088	-0.093	-0.066	0.003	0.001	0.030	0.171	-0.054
-0.018	0.980	0.041	0.079	0.992	0.097	0.680	0.171	0.094	-0.030	-0.034	0.002	0.060	0.001	0.158	-0.061
-0.033	0.964	0.049	0.078	0.991	0.109	0.656	0.319	0.079	-0.044	-0.048	-0.003	0.044	0.015	0.149	-0.058
-0.118	0.980	0.022	0.076	0.990	0.122	0.653	0.094	0.113	-0.126	-0.031	-0.043	0.042	0.001	0.175	-0.047
-0.049	0.980	0.029	0.073	0.988	0.134	0.627	0.205	0.141	-0.054	-0.030	-0.047	0.025	0.001	0.167	-0.050
-0.053	0.995	0.029	0.071	0.987	0.147	0.734	0.336	0.142	-0.056	-0.013	-0.060	0.020	0.017	0.166	-0.048
-0.103	0.995	-0.042	0.068	0.985	0.161	0.767	0.164	0.142	-0.103	-0.011	-0.146	0.031	0.018	0.236	-0.025
-0.068	0.987	0.018	0.066	0.982	0.178	0.868	0.291	0.112	-0.066	-0.016	-0.103	0.002	0.011	0.176	-0.023
-0.022	0.972	0.049	0.066	0.979	0.195	0.940	0.670	0.157	-0.019	-0.028	-0.088	0.046	0.004	0.143	-0.029
-0.103	0.964	-0.034	0.062	0.975	0.215	1.081	0.504	0.250	-0.097	-0.032	-0.191	0.035	0.011	0.225	-0.038
-0.122	1.010	0.049	0.059	0.971	0.233	0.983	0.403	0.228	-0.113	0.019	-0.126	0.056	0.036	0.142	-0.065
-0.141	0.987	0.108	0.056	0.967	0.249	0.898	0.236	0.179	-0.129	-0.000	-0.084	0.076	0.012	0.082	-0.092
-0.203	0.987	0.171	0.053	0.963	0.264	0.754	0.014	0.145	-0.187	0.003	-0.035	0.139	0.013	0.019	-0.088
-0.149	1.007	0.230	0.050	0.960	0.276	0.652	0.006	0.134	-0.130	0.026	0.012	0.086	0.032	0.041	-0.064
-0.053	1.018	0.152	0.048	0.957	0.286	0.541	0.159	0.106	-0.032	0.040	-0.077	0.009	0.043	0.038	-0.033
0.001	1.049	0.124	0.047	0.954	0.295	0.500	0.206	0.099	0.023	0.074	-0.113	0.062	0.074	0.066	0.014
0.001	1.096	0.128	0.045	0.952	0.303	0.445	0.006	0.091	0.025	0.122	-0.117	0.061	0.120	0.063	0.055
0.005	1.068	0.100	0.045	0.950	0.309	0.371	0.086	0.016	0.028	0.097	-0.151	0.064	0.092	0.091	0.088
0.009	1.061	0.108	0.043	0.948	0.314	0.310	-0.346	0.003	0.035	0.091	-0.149	0.067	0.085	0.083	0.124
0.078	1.007	0.065	0.041	0.947	0.317	0.167	-0.475	-0.065	0.105	0.038	-0.195	0.136	0.031	0.128	0.166
0.151	0.983	0.037	0.041	0.947	0.318	0.067	-0.448	-0.113	0.179	0.015	-0.223	0.209	0.007	0.156	0.205
0.190	0.968	0.049	0.042	0.947	0.319	0.048	-0.417	-0.147	0.217	0.000	-0.212	0.246	0.008	0.145	0.245
0.190	0.968	0.049	0.041	0.946	0.320	0.117	-0.448	-0.068	0.218	0.001	-0.214	0.247	0.007	0.145	0.265
0.205	0.968	0.077	0.040	0.945	0.325	0.256	-0.226	-0.005	0.234	0.002	-0.191	0.262	0.007	0.118	0.269
0.197	0.933	0.108	0.039	0.943	0.331	0.360	-0.062	0.033	0.228	-0.030	-0.165	0.255	0.041	0.087	0.254
0.170	0.945	0.069	0.037	0.941	0.336	0.294	-0.300	0.024	0.203	-0.017	-0.210	0.228	0.030	0.127	0.242
0.101	0.898	0.077	0.035	0.939	0.342	0.321	-0.303	0.003	0.136	-0.062	-0.207	0.158	0.076	0.120	0.229
0.147	0.922	0.148	0.034	0.937	0.349	0.396	-0.333	-0.047	0.183	-0.036	-0.144	0.205	0.052	0.050	0.187
0.151	0.968	0.171	0.036	0.933	0.358	0.517	0.021	-0.070	0.185	0.014	-0.129	0.208	0.006	0.027	0.175
-0.045	0.999	0.136	0.030	0.930	0.366	0.479	-0.545	0.095	-0.005	0.048	-0.173	0.012	0.025	0.063	0.164
0.132	1.022	0.203	0.028	0.926	0.377	0.565	-0.273	-0.009	0.173	0.075	-0.116	0.190	0.049	0.003	0.152
0.070	1.041	0.230	0.026	0.923	0.384	0.422	-0.353	-0.015	0.114	0.098	-0.096	0.128	0.068	0.030	0.134
0.113	1.049	0.301	0.026	0.919	0.392	0.458	-0.248	-0.099	0.156	0.109	-0.033	0.170	0.076	0.100	0.129
0.097	1.003	0.353	0.027	0.916	0.400	0.444	0.046	-0.016	0.140	0.066	0.010	0.155	0.030	0.150	0.103
-0.014	1.026	0.333	0.028	0.913	0.407	0.370	0.054	-0.026	0.028	0.092	-0.016	0.044	0.054	0.129	0.085
0.020	0.987	0.321	0.030	0.911	0.412	0.317	0.073	-0.078	0.060	0.056	-0.033	0.079	0.016	0.116	0.051
0.001	0.968	0.329	0.033	0.909	0.416	0.247	0.087	-0.109	0.039	0.038	-0.030	0.060	0.003	0.123	0.020
-0.053	0.949	0.360	0.033	0.909	0.416	-0.011	0.106	0.000	-0.016	0.019	0.002	0.006	0.022	0.154	-0.002
-0.091	0.949	0.290	0.034	0.909	0.415	-0.032	0.125	-0.031	-0.055	0.018	-0.068	0.032	0.021	0.082	-0.032
-0.145	0.945	0.290	0.038	0.907	0.418	0.232	0.197	-0.141	-0.113	0.016	-0.071	0.085	0.024	0.081	-0.063
-0.153	0.956	0.278	0.037	0.906	0.422	0.206	-0.209	-0.060	-0.119	0.029	-0.086	0.093	0.012	0.068	-0.063
-0.149	0.964	0.392	0.035	0.904	0.426	0.205	-0.224	-0.039	-0.113	0.039	0.024	0.089	0.004	0.181	-0.065
-0.049	0.953	0.376	0.036	0.903	0.428	0.152	-0.024	-0.100	-0.015	0.028	0.006	0.012	0.016	0.165	-0.061
-0.099	0.949	0.313	0.034	0.901	0.432	0.198	-0.379	-0.092	-0.063	0.026	-0.061	0.038	0.019	0.100	-0.045
-0.114	1.014	0.329	0.037	0.901	0.433	0.104	-0.014	-0.156	-0.080	0.092	-0.047	0.053	0.047	0.115	-0.043
-0.014	1.010	0.435	0.039	0.901	0.432	-0.036	0.057	-0.130	0.017	0.088	0.060	0.047	0.043	0.220	-0.045
-0.137	0.953	0.376	0.043	0.901	0.432	-0.015	0.169	-0.132	-0.109	0.030	0.001	0.076	0.014	0.160	-0.081
-0.045	0.999	0.427	0.038	0.899	0.436	0.216	-0.672	-0.071	-0.012	0.078	0.048	0.017	0.033	0.210	-0.096
-0.295	0.956	0.317	0.035	0.897	0.440	0.222	-0.345	-0.089	-0.260	0.038	-0.067	0.233	0.009	0.098	-0.121
-0.183	0.976	0.372	0.033	0.897	0.441	0.075	-0.140	0.022	-0.146	0.058	-0.013	0.122	0.010	0.151	-0.099
-0.183	0.976	0.372	0.033	0.896	0.442	0.082	-0.095	-0.073	-0.146	0.058	-0.014	0.121	0.011	0.151	-0.098
-0.045	0.960	0.341	0.034	0.896	0.443	0.062	-0.123	-0.129	-0.008	0.044	-0.047	0.018	0.005	0.118	-0.069
-0.053	0.972	0.412	0.036	0.896	0.443	-0.000	0.081	-0.087	-0.018	0.055	0.024	0.010	0.007	0.187	-0.054
-0.110	0.972	0.396	0.035	0.896	0.443	-0.025	-0.230	-0.061	-0.074	0.055	0.009	0.047	0.007	0.171	-0.023
-0.103	0.983	0.357	0.035	0.896	0.442	-0.033	-0.154	-0.118	-0.067	0.067	-0.031	0.039	0.019	0.131	-0.038
-0.007	0.956	0.388	0.039	0.896	0.442	0.009	0.113	-0.180	0.026	0.040	0.001	0.058	0.008	0.161	-0.050
-0.114	0.972	0.353	0.043	0.897	0.440	-0.085	0.171	-0.158	-0.086	0.055	-0.033	0.050	0.007	0.125	-0.031
-0.133	0.949	0.353	0.041	0.897	0.440	0.000	-0.390	-0.134	-0.103	0.032	-0.034	0.068	0.016	0.124	-0.040
0.028	0.914	0.455	0.047	0.897	0.440	0.018	0.291	-0.208	0.052	-0.003	0.068	0.094	0.051	0.225	-0.062
-0.145	0.937	0.337	0.048	0.897	0.439	-0.061	-0.095	-0.125	-0.121	0.020	-0.049	0.079	0.027	0.106	-0.049
-0.130	0.980	0.360	0.045	0.898	0.438	-0.015	-0.460	-0.087	-0.103	0.062	-0.025	0.063	0.015	0.128	-0.045
-0.010	1.030	0.447	0.047	0.898	0.437	-0.099	0.084	-0.090	0.015	0.112	0.063	0.056	0.066	0.213	-0.058
-0.107	1.034	0.341	0.047	0.899	0.435	-0.069	-0.141	-0.055	-0.080	0.115	-0.042	0.039	0.070	0.106	-0.044
-0.072	0.983	0.376	0.046	0.900	0.433	-0.112	-0.159	-0.060	-0.045	0.064	-0.005	0.004	0.020	0.140	-0.026
-0.053	0.964	0.400	0.045	0.901	0.432	-0.042	-0.220	-0.072	-0.024	0.044	0.019	0.015	0.001	0.162	-0.035
-0.014	0.945	0.396	0.047	0.902	0.429	-0.183	0.049	-0.072	0.013	0.024	0.018	0.054	0.018	0.157	-0.025
-0.103	0.922	0.329	0.046	0.903	0.426	-0.134	-0.114	-0.054	-0.075	-0.001	-0.047	0.034	0.041	0.089	-0.023
-0.026	0.953	0.404	0.048	0.905	0.423	-0.150	0.092	-0.047	0.001	0.029	0.031	0.043	0.010	0.163	-0.016
-0.076	1.003	0.329	0.047	0.906	0.421	-0.104	-0.127	-0.056	-0.048	0.079	-0.042	0.007	0.040	0.087	-0.030
-0.033	0.976	0.333	0.047	0.908	0.417	-0.240	-0.175	-0.084	-0.006	0.050	-0.034	0.036	0.013	0.089	-0.019
-0.103	0.960	0.349	0.048	0.910	0.413	-0.213	0.021	-0.045	-0.075	0.032	-0.014	0.032	0.002	0.104	-0.019
-0.026	0.968	0.357	0.047	0.911	0.411	-0.102	-0.139	-0.050	0.002	0.039	-0.004	0.045	0.006	0.111	-0.022
-0.072	0.991	0.274	0.046	0.912	0.408	-0.110	-0.194	-0.058	-0.043	0.062	-0.085	0.001	0.029	0.027	-0.038
-0.095	1.007	0.321	0.041	0.913	0.406	-0.146	-0.506	0.038	-0.061	0.076	-0.035	0.024	0.044	0.073	-0.037
-0.122	1.026	0.329	0.043	0.914	0.402	-0.178	0.108	-0.111	-0.090	0.094	-0.023	0.050	0.064	0.080	-0.049
-0.110	0.976	0.313	0.041	0.916	0.399	-0.200	-0.269	-0.004	-0.075	0.042	-0.035	0.038	0.013	0.063	-0.041
-0.110	0.976	0.313	0.040	0.918	0.394	-0.265	-0.103	-0.037	-0.074	0.040	-0.030	0.038	0.013	0.062	-0.039
0.001	0.972	0.349	0.042	0.921	0.388	-0.311	0.071	-0.052	0.036	0.033	0.011	0.073	0.009	0.096	-0.030
-0.068	0.956	0.329	0.042	0.924	0.380	-0.384	0.021	-0.043	-0.034	0.015	-0.001	0.002	0.007	0.076	-0.032
-0.064	0.906	0.333	0.041	0.927	0.374	-0.344	-0.065	0.007	-0.029	-0.038	0.010	0.007	0.057	0.080	-0.013
-0.110	0.937	0.337	0.038	0.929	0.368	-0.355	-0.268	0.069	-0.071	-0.009	0.020	0.037	0.025	0.085	-0.018
0.020	0.941	0.353	0.038	0.931	0.362	-0.300	0.165	0.035	0.059	-0.008	0.042	0.095	0.022	0.101	-0.036
-0.037	0.945	0.293	0.039	0.933	0.357	-0.259	0.091	-0.037	-0.000	-0.006	-0.012	0.039	0.019	0.041	-0.044
-0.157	0.898	0.329	0.038	0.935	0.353	-0.204	-0.080	0.007	-0.119	-0.053	0.028	0.079	0.067	0.078	-0.045
-0.103	0.871	0.333	0.038	0.936	0.349	-0.224	0.055	-0.015	-0.066	-0.082	0.036	0.024	0.097	0.083	-0.069
-0.107	0.914	0.341	0.036	0.937	0.348	-0.043	-0.030	0.082	-0.068	-0.039	0.045	0.029	0.056	0.090	-0.082
-0.141	0.922	0.262	0.033	0.937	0.347	-0.027	-0.004	0.134	-0.100	-0.032	-0.033	0.063	0.048	0.010	-0.064
-0.103	0.898	0.313	0.031	0.935	0.353	0.302	-0.142	0.051	-0.060	-0.053	0.013	0.025	0.072	0.061	-0.074
-0.076	0.910	0.309	0.030	0.933	0.358	0.272	0.281	0.107	-0.033	-0.039	0.004	0.003	0.061	0.058	-0.057
-0.195	0.887	0.250	0.029	0.931	0.364	0.343	0.181	0.098	-0.151	-0.060	-0.061	0.116	0.086	0.001	-0.049
-0.053	0.941	0.274	0.026	0.929	0.370	0.327	-0.025	0.124	-0.007	-0.004	-0.043	0.027	0.033	0.026	-0.030
-0.103	0.871	0.293	0.028	0.925	0.379	0.510	0.528	0.098	-0.059	-0.070	-0.032	0.023	0.105	0.048	-0.020
-0.057	0.860	0.187	0.028	0.921	0.388	0.552	0.523	0.199	-0.013	-0.078	-0.148	0.022	0.118	0.057	0.000
-0.114	0.875	0.096	0.030	0.917	0.399	0.647	0.574	0.142	-0.072	-0.057	-0.249	0.037	0.104	0.146	-0.012
-0.141	0.898	0.152	0.027	0.913	0.407	0.477	0.062	0.176	-0.096	-0.031	-0.202	0.065	0.082	0.089	-0.030
-0.133	0.918	0.282	0.027	0.909	0.416	0.517	0.201	0.063	-0.088	-0.008	-0.081	0.059	0.064	0.043	-0.056
-0.207	0.898	0.325	0.022	0.906	0.424	0.438	-0.150	0.160	-0.156	-0.023	-0.046	0.133	0.085	0.088	-0.050
-0.160	0.918	0.360	0.020	0.902	0.431	0.413	-0.054	0.066	-0.108	-0.001	-0.018	0.089	0.067	0.125	-0.035
-0.041	0.925	0.270	0.020	0.898	0.439	0.453	0.087	0.031	0.011	0.011	-0.116	0.028	0.060	0.035	-0.008
-0.072	0.968	0.191	0.017	0.896	0.444	0.309	-0.173	0.069	-0.017	0.056	-0.200	0.006	0.019	0.043	0.039
-0.037	1.049	0.207	0.012	0.894	0.447	0.252	-0.228	0.113	0.022	0.139	-0.188	0.026	0.061	0.027	0.089
-0.026	1.030	0.187	0.007	0.893	0.449	0.147	-0.454	0.060	0.039	0.121	-0.209	0.034	0.041	0.046	0.125
0.020	0.953	0.191	0.001	0.893	0.451	0.126	-0.569	0.032	0.091	0.044	-0.207	0.077	0.036	0.042	0.175
0.082	0.883	0.148	-0.003	0.892	0.452	0.094	-0.580	-0.034	0.157	-0.025	-0.251	0.135	0.106	0.086	0.212
0.186	0.864	0.219	-0.005	0.892	0.453	0.087	-0.366	-0.044	0.263	-0.043	-0.181	0.236	0.124	0.015	0.245
0.132	0.844	0.191	-0.011	0.891	0.454	0.109	-0.647	0.016	0.215	-0.062	-0.210	0.179	0.143	0.042	0.265
0.117	0.821	0.156	-0.014	0.889	0.457	0.213	-0.505	-0.028	0.203	-0.083	-0.249	0.160	0.165	0.078	0.284
0.113	0.817	0.215	-0.021	0.887	0.461	0.265	-0.666	0.044	0.206	-0.085	-0.193	0.152	0.168	0.019	0.272
0.193	0.840	0.246	-0.025	0.885	0.466	0.282	-0.378	0.074	0.291	-0.059	-0.166	0.229	0.144	0.012	0.261
0.097	0.783	0.246	-0.030	0.881	0.472	0.401	-0.333	0.143	0.200	-0.114	-0.173	0.129	0.201	0.011	0.244
0.074	0.848	0.290	-0.037	0.877	0.478	0.390	-0.442	0.148	0.184	-0.044	-0.136	0.101	0.135	0.054	0.230
0.028	0.891	0.278	-0.044	0.873	0.485	0.452	-0.392	0.194	0.144	0.003	-0.155	0.051	0.092	0.042	0.201
0.040	0.941	0.333	-0.051	0.869	0.493	0.490	-0.358	0.203	0.163	0.057	-0.107	0.057	0.041	0.097	0.185
0.005	0.972	0.282	-0.057	0.864	0.500	0.468	-0.296	0.220	0.134	0.093	-0.166	0.019	0.009	0.046	0.178
0.001	1.010	0.353	-0.063	0.860	0.506	0.418	-0.328	0.168	0.137	0.136	-0.101	0.011	0.031	0.117	0.158
0.032	1.007	0.384	-0.066	0.856	0.512	0.389	-0.199	0.094	0.171	0.136	-0.075	0.038	0.029	0.148	0.139
-0.064	1.007	0.424	-0.070	0.854	0.516	0.238	-0.167	0.101	0.078	0.138	-0.039	0.061	0.031	0.187	0.125
-0.049	0.995	0.475	-0.075	0.851	0.519	0.239	-0.324	0.094	0.098	0.129	0.008	0.049	0.021	0.238	0.104
-0.033	0.972	0.455	-0.075	0.850	0.522	0.155	0.048	0.063	0.114	0.107	-0.014	0.037	0.001	0.217	0.072
-0.095	0.914	0.447	-0.074	0.849	0.524	0.115	0.211	0.059	0.052	0.051	-0.023	0.102	0.057	0.209	0.055
-0.122	0.972	0.471	-0.076	0.848	0.525	0.105	-0.055	0.073	0.026	0.110	-0.001	0.131	0.002	0.232	0.021
-0.149	0.949	0.459	-0.071	0.849	0.523	-0.135	0.363	-0.071	-0.005	0.085	-0.011	0.160	0.020	0.220	-0.015
-0.233	0.906	0.463	-0.072	0.852	0.518	-0.247	-0.040	-0.030	-0.089	0.040	-0.003	0.248	0.061	0.223	-0.028
-0.245	0.871	0.392	-0.069	0.852	0.520	0.086	0.124	-0.131	-0.104	0.006	-0.075	0.262	0.095	0.152	-0.053
-0.187	0.879	0.388	-0.070	0.850	0.522	0.154	-0.166	-0.018	-0.045	0.015	-0.081	0.207	0.086	0.147	-0.044
-0.249	0.933	0.467	-0.070	0.852	0.519	-0.181	0.131	0.029	-0.106	0.067	0.001	0.271	0.031	0.225	-0.041
-0.060	0.910	0.554	-0.069	0.855	0.513	-0.332	0.127	0.028	0.081	0.041	0.093	0.085	0.053	0.311	-0.029
-0.160	0.937	0.601	-0.068	0.857	0.511	-0.116	-0.094	-0.124	-0.020	0.066	0.143	0.188	0.025	0.359	-0.035
-0.153	0.875	0.451	-0.068	0.857	0.510	-0.017	-0.308	-0.193	-0.012	0.004	-0.006	0.182	0.086	0.210	-0.024
-0.203	0.956	0.416	-0.068	0.858	0.509	-0.033	-0.115	-0.125	-0.063	0.085	-0.041	0.236	0.004	0.174	-0.041
-0.203	0.956	0.416	-0.067	0.858	0.509	-0.018	-0.008	-0.060	-0.063	0.084	-0.040	0.238	0.003	0.175	-0.037
-0.176	0.980	0.475	-0.066	0.862	0.502	-0.373	0.177	-0.012	-0.038	0.104	0.025	0.214	0.022	0.234	-0.042
-0.164	0.922	0.491	-0.062	0.866	0.497	-0.343	0.297	-0.077	-0.030	0.042	0.046	0.205	0.035	0.251	-0.062
-0.160	0.910	0.459	-0.057	0.867	0.495	-0.082	0.171	-0.178	-0.031	0.030	0.016	0.204	0.046	0.220	-0.068
-0.291	0.875	0.435	-0.061	0.867	0.494	-0.050	-0.385	-0.011	-0.157	-0.006	-0.006	0.338	0.080	0.198	-0.058
-0.226	0.887	0.435	-0.066	0.868	0.493	0.000	-0.385	0.008	-0.088	0.006	-0.005	0.275	0.068	0.200	-0.063
-0.141	0.925	0.404	-0.067	0.868	0.491	-0.074	-0.119	-0.013	-0.002	0.044	-0.035	0.194	0.028	0.170	-0.066
-0.233	0.902	0.388	-0.066	0.870	0.489	-0.140	0.006	-0.087	-0.095	0.019	-0.048	0.290	0.050	0.155	-0.048
-0.191	0.925	0.427	-0.063	0.872	0.485	-0.176	0.113	-0.097	-0.055	0.040	-0.006	0.252	0.026	0.196	-0.042
-0.195	0.933	0.412	-0.059	0.875	0.481	-0.262	0.294	-0.108	-0.063	0.045	-0.017	0.259	0.016	0.181	-0.059
-0.187	0.960	0.400	-0.055	0.877	0.477	-0.220	0.209	-0.121	-0.059	0.070	-0.025	0.256	0.012	0.171	-0.067
-0.245	0.956	0.321	-0.054	0.880	0.472	-0.265	0.028	-0.080	-0.118	0.064	-0.099	0.317	0.010	0.094	-0.063
-0.264	0.937	0.376	-0.058	0.883	0.467	-0.266	-0.426	-0.078	-0.134	0.042	-0.039	0.340	0.008	0.151	-0.061
-0.172	0.995	0.384	-0.058	0.884	0.463	-0.161	-0.287	-0.161	-0.042	0.098	-0.027	0.251	0.051	0.160	-0.065
-0.180	0.960	0.392	-0.055	0.886	0.460	-0.153	0.047	-0.162	-0.052	0.062	-0.017	0.262	0.018	0.170	-0.048
-0.207	0.925	0.396	-0.055	0.887	0.458	-0.096	-0.221	-0.136	-0.079	0.026	-0.011	0.292	0.016	0.176	-0.035
-0.099	0.929	0.443	-0.053	0.890	0.453	-0.275	0.003	-0.111	0.027	0.027	0.042	0.188	0.011	0.226	-0.027
-0.168	0.914	0.416	-0.054	0.894	0.445	-0.403	-0.241	-0.083	-0.041	0.008	0.022	0.261	0.025	0.200	-0.023
-0.087	0.945	0.451	-0.052	0.897	0.438	-0.422	0.076	-0.062	0.038	0.035	0.064	0.185	0.006	0.237	-0.023
-0.157	0.933	0.360	-0.050	0.902	0.428	-0.522	0.068	-0.110	-0.034	0.019	-0.017	0.258	0.006	0.149	-0.034
-0.218	0.945	0.309	-0.049	0.906	0.420	-0.473	-0.042	-0.122	-0.097	0.027	-0.060	0.324	0.006	0.100	-0.025
-0.160	0.972	0.368	-0.045	0.910	0.411	-0.451	0.151	-0.156	-0.043	0.050	0.008	0.270	0.033	0.161	-0.038
-0.107	0.999	0.388	-0.043	0.913	0.405	-0.315	-0.138	-0.161	0.009	0.074	0.033	0.219	0.060	0.185	-0.042
-0.199	0.976	0.270	-0.044	0.915	0.401	-0.206	-0.366	-0.127	-0.082	0.049	-0.081	0.314	0.038	0.070	-0.040
-0.199	0.987	0.266	-0.043	0.917	0.396	-0.250	0.056	-0.102	-0.084	0.059	-0.080	0.318	0.051	0.069	-0.045
-0.191	1.038	0.301	-0.043	0.921	0.387	-0.479	-0.193	-0.062	-0.075	0.105	-0.035	0.313	0.103	0.107	-0.056
-0.191	1.038	0.301	-0.038	0.926	0.376	-0.566	0.556	-0.109	-0.081	0.101	-0.025	0.316	0.105	0.109	-0.045
-0.176	0.976	0.305	-0.037	0.930	0.365	-0.610	0.047	-0.046	-0.066	0.034	-0.010	0.305	0.046	0.115	-0.044
-0.114	0.987	0.274	-0.037	0.935	0.353	-0.597	-0.023	-0.035	-0.005	0.042	-0.030	0.246	0.059	0.087	-0.043
-0.153	0.983	0.305	-0.036	0.939	0.342	-0.602	-0.101	-0.088	-0.044	0.034	0.013	0.289	0.058	0.122	0.000
-0.172	0.987	0.246	-0.032	0.943	0.331	-0.551	0.313	-0.138	-0.068	0.034	-0.036	0.312	0.063	0.065	0.000
-0.130	1.007	0.297	-0.030	0.947	0.320	-0.589	0.037	-0.100	-0.027	0.049	0.026	0.272	0.084	0.121	0.000
Avg ODBA	2.159
Vec ODBA	1.528
Avg ELBA	0.969
Avg EPBA	0.302
Speed	ODBA	VeDBA	ELBA	EPBA	StrkSpGn	StrSpGn_L	ISI
7.600	2.159	1.528	0.969	0.302	0.660	0.603	2.180
MeanPeak	0.067349
MeanLong	0.061526
MeanISI	2.180000
