# Supplementary material for: Averaged Propulsive Body Acceleration (APBA) Can Be Calculated from Biologging Tags That Incorporate Gyroscopes and Accelerometers to Estimate Swimming Speed, Hydrodynamic Drag and Energy Expenditure for Steller Sea Lions
Source: PLoS One. 2016 Jun 10;11(6):e0157326. doi: 10.1371/journal.pone.0157326 (PMC4902303; doi:10.1371/journal.pone.0157326)
Supplement: S5 Data — Same components as S2. (ZIP) [file pone.0157326.s005.zip › YashaNov_25/yasha8_8156_4.csv]

rawAx	rawAy	rawAz	gravX	gravY	gravZ	gyrX	gyrY	gyrZ	estAx	estAy	estAz	odbX	odbY	odbZ	spk
-0.183	0.937	0.211	-0.188	0.938	0.291	0.343	-0.246	-0.078	0.025	-0.019	-0.060	0.022	0.188	0.306	-0.004
-0.053	0.937	0.092	-0.187	0.936	0.298	0.378	0.116	-0.017	0.154	-0.017	-0.185	0.148	0.184	0.180	0.077
-0.145	0.953	0.108	-0.189	0.933	0.307	0.545	-0.226	0.052	0.064	0.001	-0.178	0.050	0.195	0.189	0.165
-0.083	0.875	0.081	-0.194	0.929	0.316	0.603	-0.550	0.104	0.131	-0.072	-0.214	0.106	0.112	0.156	0.225
-0.003	0.972	0.100	-0.198	0.925	0.324	0.561	-0.280	0.114	0.215	0.028	-0.203	0.182	0.204	0.170	0.260
0.047	0.999	0.029	-0.206	0.922	0.327	0.376	-0.772	0.202	0.273	0.058	-0.277	0.227	0.227	0.092	0.343
0.059	0.987	-0.010	-0.215	0.920	0.329	0.327	-0.934	0.215	0.294	0.049	-0.317	0.233	0.212	0.045	0.421
0.267	0.964	0.085	-0.216	0.918	0.333	0.333	-0.346	-0.026	0.502	0.027	-0.226	0.437	0.185	0.133	0.459
0.305	0.891	0.073	-0.218	0.916	0.336	0.375	-0.620	-0.015	0.543	-0.045	-0.242	0.473	0.109	0.113	0.477
0.174	0.775	0.100	-0.218	0.913	0.345	0.535	-0.120	0.022	0.413	-0.157	-0.223	0.340	0.010	0.133	0.463
0.136	0.790	0.077	-0.224	0.908	0.354	0.663	-0.639	0.120	0.381	-0.137	-0.255	0.300	0.001	0.101	0.417
-0.014	0.980	0.081	-0.228	0.904	0.362	0.537	-0.180	0.210	0.235	0.057	-0.259	0.149	0.187	0.096	0.364
-0.014	0.980	0.081	-0.232	0.899	0.372	0.646	-0.229	0.121	0.239	0.061	-0.269	0.150	0.183	0.087	0.329
0.078	0.987	0.333	-0.231	0.893	0.386	0.815	-0.140	-0.035	0.330	0.075	-0.030	0.243	0.186	0.330	0.286
0.036	1.092	0.321	-0.229	0.887	0.400	0.859	-0.090	-0.131	0.286	0.185	-0.056	0.202	0.286	0.308	0.269
-0.057	1.153	0.266	-0.230	0.883	0.409	0.619	-0.375	-0.058	0.195	0.251	-0.120	0.109	0.344	0.242	0.223
-0.007	1.142	0.392	-0.226	0.881	0.415	0.313	0.271	-0.035	0.241	0.241	-0.000	0.160	0.330	0.358	0.184
-0.126	1.003	0.498	-0.225	0.879	0.421	0.315	-0.026	-0.100	0.120	0.104	0.101	0.041	0.187	0.455	0.131
-0.064	0.999	0.542	-0.220	0.876	0.430	0.458	0.151	-0.178	0.177	0.103	0.135	0.102	0.179	0.489	0.086
-0.237	1.045	0.349	-0.216	0.876	0.430	0.022	0.169	-0.115	0.001	0.149	-0.058	0.071	0.221	0.287	0.022
-0.241	0.987	0.404	-0.211	0.877	0.433	0.090	0.201	-0.189	-0.008	0.091	-0.005	0.075	0.160	0.334	-0.011
-0.307	0.891	0.498	-0.208	0.874	0.439	0.333	0.059	-0.183	-0.077	-0.004	0.083	0.141	0.060	0.421	-0.041
-0.333	0.852	0.396	-0.209	0.874	0.439	0.084	-0.194	-0.022	-0.103	-0.042	-0.020	0.168	0.017	0.311	-0.067
-0.280	0.902	0.372	-0.207	0.873	0.441	0.093	0.080	-0.136	-0.052	0.009	-0.045	0.115	0.064	0.279	-0.064
-0.333	0.922	0.455	-0.206	0.872	0.443	0.143	-0.084	-0.071	-0.106	0.029	0.036	0.170	0.079	0.354	-0.054
-0.218	0.871	0.424	-0.206	0.872	0.445	0.108	-0.076	-0.067	0.010	-0.020	0.003	0.055	0.026	0.314	-0.052
-0.283	0.925	0.404	-0.205	0.871	0.446	0.046	0.070	-0.034	-0.057	0.034	-0.018	0.121	0.077	0.286	-0.048
-0.314	0.949	0.431	-0.208	0.869	0.449	0.336	-0.433	-0.089	-0.085	0.060	0.006	0.153	0.097	0.306	-0.028
-0.245	0.925	0.420	-0.207	0.867	0.454	0.300	-0.108	-0.111	-0.016	0.039	-0.010	0.086	0.071	0.286	-0.031
-0.210	0.875	0.514	-0.208	0.867	0.453	-0.001	-0.210	-0.013	0.020	-0.012	0.085	0.053	0.018	0.373	-0.029
-0.257	0.891	0.380	-0.208	0.867	0.453	0.051	-0.133	-0.089	-0.026	0.004	-0.049	0.101	0.031	0.231	-0.021
-0.272	0.910	0.424	-0.208	0.863	0.460	0.469	-0.332	-0.175	-0.042	0.027	-0.012	0.117	0.047	0.266	-0.022
-0.307	0.949	0.353	-0.210	0.860	0.464	0.356	-0.302	-0.060	-0.074	0.069	-0.088	0.152	0.083	0.187	-0.029
-0.218	0.929	0.542	-0.210	0.861	0.463	-0.089	-0.017	-0.001	0.015	0.049	0.103	0.065	0.060	0.369	-0.020
-0.276	0.864	0.455	-0.213	0.861	0.462	0.031	-0.369	-0.067	-0.041	-0.017	0.017	0.124	0.008	0.275	-0.019
-0.180	0.898	0.475	-0.211	0.859	0.466	0.269	-0.092	-0.160	0.054	0.019	0.033	0.029	0.025	0.286	-0.013
-0.280	0.918	0.404	-0.210	0.857	0.471	0.343	-0.195	-0.139	-0.046	0.041	-0.043	0.130	0.042	0.208	-0.022
-0.280	0.964	0.357	-0.212	0.857	0.470	0.004	-0.209	-0.042	-0.045	0.087	-0.089	0.130	0.086	0.154	-0.013
-0.314	0.953	0.416	-0.207	0.858	0.470	-0.049	0.249	-0.146	-0.084	0.074	-0.030	0.166	0.072	0.206	-0.020
-0.233	0.895	0.427	-0.208	0.857	0.472	0.248	-0.402	-0.207	-0.003	0.018	-0.021	0.085	0.012	0.210	-0.012
-0.233	0.895	0.427	-0.205	0.855	0.476	0.246	-0.067	-0.216	-0.005	0.019	-0.025	0.086	0.010	0.203	-0.024
-0.226	0.980	0.420	-0.203	0.856	0.475	-0.022	-0.048	-0.144	0.001	0.103	-0.032	0.079	0.093	0.188	-0.021
-0.310	0.987	0.427	-0.198	0.858	0.474	-0.092	0.230	-0.178	-0.089	0.109	-0.024	0.165	0.098	0.188	-0.031
-0.230	0.945	0.569	-0.195	0.858	0.475	0.067	-0.134	-0.246	-0.011	0.067	0.117	0.085	0.054	0.323	-0.024
-0.264	0.906	0.475	-0.194	0.858	0.475	0.122	-0.408	-0.257	-0.045	0.028	0.022	0.120	0.013	0.222	-0.033
-0.187	0.868	0.408	-0.188	0.858	0.477	0.091	0.235	-0.223	0.026	-0.011	-0.047	0.044	0.027	0.150	-0.017
-0.253	0.945	0.439	-0.186	0.859	0.477	-0.031	0.020	-0.121	-0.042	0.066	-0.015	0.110	0.048	0.174	-0.016
-0.210	0.995	0.424	-0.181	0.862	0.474	-0.192	0.216	-0.201	-0.005	0.114	-0.027	0.069	0.096	0.151	-0.006
-0.241	1.049	0.467	-0.176	0.863	0.473	-0.029	-0.045	-0.283	-0.039	0.167	0.017	0.101	0.149	0.188	-0.026
-0.168	0.960	0.522	-0.170	0.863	0.476	0.166	0.099	-0.336	0.027	0.078	0.069	0.029	0.059	0.236	-0.032
-0.230	0.945	0.526	-0.163	0.862	0.480	0.181	0.104	-0.347	-0.041	0.063	0.069	0.092	0.042	0.234	-0.039
-0.241	0.868	0.494	-0.158	0.864	0.479	-0.105	0.192	-0.186	-0.057	-0.015	0.039	0.104	0.037	0.196	-0.028
-0.210	0.879	0.463	-0.156	0.866	0.475	-0.216	0.006	-0.148	-0.029	-0.006	0.011	0.074	0.026	0.158	-0.037
-0.164	0.945	0.431	-0.150	0.869	0.471	-0.218	0.107	-0.248	0.013	0.056	-0.017	0.029	0.038	0.120	-0.016
-0.222	0.987	0.435	-0.144	0.871	0.470	-0.078	0.172	-0.306	-0.052	0.097	-0.011	0.088	0.079	0.118	-0.026
-0.118	0.980	0.455	-0.139	0.871	0.472	0.131	-0.014	-0.275	0.048	0.090	0.007	0.016	0.070	0.133	-0.010
-0.249	0.987	0.565	-0.137	0.870	0.474	0.135	-0.291	-0.270	-0.085	0.098	0.116	0.116	0.076	0.237	-0.031
-0.057	0.945	0.565	-0.130	0.873	0.470	-0.285	0.422	-0.163	0.101	0.053	0.120	0.076	0.033	0.230	-0.027
-0.233	0.910	0.491	-0.130	0.876	0.464	-0.298	-0.219	-0.115	-0.075	0.015	0.051	0.102	0.003	0.150	-0.038
-0.168	0.887	0.483	-0.126	0.878	0.462	-0.138	0.044	-0.242	-0.014	-0.010	0.046	0.038	0.027	0.136	-0.012
-0.153	0.925	0.451	-0.119	0.878	0.464	0.074	0.181	-0.314	-0.006	0.028	0.013	0.024	0.011	0.099	-0.031
-0.141	1.007	0.404	-0.116	0.879	0.463	-0.006	-0.019	-0.170	0.003	0.109	-0.033	0.013	0.092	0.046	-0.025
-0.176	0.991	0.463	-0.109	0.880	0.462	-0.107	0.383	-0.206	-0.038	0.092	0.027	0.049	0.075	0.100	-0.013
-0.176	0.960	0.475	-0.103	0.884	0.457	-0.314	0.280	-0.220	-0.044	0.057	0.045	0.050	0.043	0.107	-0.003
-0.064	0.871	0.510	-0.098	0.886	0.452	-0.275	0.044	-0.228	0.063	-0.034	0.085	0.061	0.046	0.138	0.000
-0.076	0.925	0.435	-0.093	0.887	0.452	-0.015	0.005	-0.279	0.047	0.019	0.011	0.049	0.007	0.058	0.005
-0.076	0.925	0.435	-0.087	0.888	0.452	-0.002	0.193	-0.267	0.040	0.018	0.011	0.047	0.007	0.053	0.002
-0.133	1.014	0.416	-0.081	0.891	0.446	-0.349	0.364	-0.155	-0.024	0.104	-0.002	0.011	0.096	0.029	-0.000
-0.149	0.987	0.498	-0.077	0.894	0.441	-0.334	0.160	-0.160	-0.043	0.073	0.087	0.028	0.069	0.107	-0.008
-0.037	0.910	0.530	-0.071	0.897	0.436	-0.278	0.306	-0.180	0.063	-0.007	0.124	0.083	0.008	0.135	-0.027
-0.049	0.918	0.514	-0.064	0.899	0.432	-0.261	0.431	-0.157	0.045	-0.001	0.113	0.070	0.000	0.115	-0.020
-0.137	0.864	0.463	-0.062	0.899	0.433	0.010	-0.118	-0.190	-0.046	-0.056	0.062	0.019	0.054	0.060	-0.016
-0.026	0.902	0.522	-0.056	0.899	0.434	0.056	0.238	-0.216	0.059	-0.017	0.120	0.092	0.015	0.115	-0.018
-0.095	0.960	0.510	-0.054	0.899	0.434	-0.015	0.035	-0.100	-0.013	0.041	0.109	0.021	0.043	0.099	-0.028
-0.060	0.933	0.443	-0.051	0.899	0.434	0.000	0.135	-0.097	0.019	0.014	0.042	0.055	0.017	0.028	-0.033
-0.122	0.925	0.408	-0.045	0.901	0.432	-0.126	0.459	-0.095	-0.048	0.005	0.009	0.007	0.009	0.011	-0.050
-0.149	0.922	0.439	-0.041	0.901	0.431	-0.086	0.379	-0.082	-0.080	0.000	0.042	0.035	0.006	0.018	-0.043
-0.107	0.922	0.498	-0.040	0.900	0.434	0.149	0.045	-0.069	-0.039	0.002	0.099	0.007	0.006	0.074	-0.059
-0.049	0.910	0.498	-0.038	0.898	0.439	0.269	0.071	-0.079	0.016	-0.008	0.094	0.064	0.005	0.070	-0.050
-0.091	0.875	0.554	-0.036	0.895	0.444	0.252	0.245	0.020	-0.028	-0.040	0.144	0.021	0.039	0.122	-0.044
-0.022	0.906	0.534	-0.033	0.893	0.448	0.218	0.460	0.060	0.038	-0.007	0.120	0.090	0.007	0.099	-0.046
-0.087	0.891	0.502	-0.032	0.891	0.453	0.260	0.270	0.061	-0.028	-0.020	0.084	0.024	0.022	0.065	-0.063
-0.145	0.933	0.431	-0.031	0.888	0.459	0.331	0.252	0.071	-0.087	0.025	0.007	0.034	0.022	0.009	-0.054
-0.137	0.910	0.514	-0.034	0.883	0.467	0.456	-0.017	0.141	-0.077	0.006	0.082	0.027	0.001	0.071	-0.060
-0.045	0.875	0.569	-0.034	0.878	0.477	0.536	0.244	0.143	0.016	-0.023	0.127	0.065	0.035	0.124	-0.068
-0.068	0.840	0.550	-0.034	0.874	0.485	0.451	0.363	0.186	-0.007	-0.053	0.100	0.041	0.069	0.102	-0.060
-0.133	0.895	0.542	-0.035	0.870	0.492	0.370	0.298	0.226	-0.071	0.005	0.085	0.025	0.014	0.092	-0.051
-0.076	0.848	0.546	-0.032	0.865	0.501	0.456	0.563	0.108	-0.017	-0.037	0.080	0.032	0.059	0.095	-0.053
-0.083	0.868	0.554	-0.031	0.860	0.509	0.496	0.390	0.148	-0.026	-0.013	0.079	0.024	0.038	0.101	-0.049
-0.107	0.871	0.459	-0.028	0.854	0.519	0.569	0.272	0.019	-0.051	-0.003	-0.025	0.001	0.033	0.005	-0.043
-0.087	0.856	0.447	-0.023	0.849	0.527	0.477	0.488	-0.005	-0.037	-0.014	-0.046	0.019	0.047	0.007	-0.051
-0.149	0.871	0.427	-0.022	0.842	0.539	0.686	0.252	0.071	-0.100	0.009	-0.077	0.043	0.030	0.028	-0.034
-0.168	0.840	0.412	-0.017	0.834	0.551	0.719	0.638	0.065	-0.124	-0.015	-0.105	0.064	0.060	0.045	-0.047
-0.083	0.844	0.313	-0.012	0.828	0.560	0.595	0.595	0.073	-0.045	-0.005	-0.213	0.020	0.055	0.146	-0.068
-0.210	0.806	0.372	-0.012	0.821	0.571	0.666	0.206	0.115	-0.172	-0.036	-0.165	0.108	0.092	0.089	-0.089
-0.176	0.829	0.546	-0.013	0.813	0.582	0.682	0.074	0.123	-0.136	-0.006	-0.003	0.074	0.066	0.082	-0.075
-0.187	0.868	0.680	-0.020	0.805	0.593	0.672	-0.183	0.221	-0.141	0.041	0.120	0.087	0.026	0.213	-0.054
-0.080	0.844	0.530	-0.026	0.796	0.604	0.725	-0.296	0.165	-0.026	0.026	-0.041	0.019	0.048	0.062	-0.014
0.043	0.856	0.439	-0.025	0.788	0.615	0.683	0.166	0.090	0.096	0.046	-0.143	0.140	0.036	0.030	0.025
-0.022	0.868	0.384	-0.026	0.781	0.623	0.589	0.041	0.109	0.033	0.064	-0.207	0.072	0.024	0.086	0.093
-0.068	0.837	0.376	-0.036	0.776	0.630	0.484	-0.541	0.172	-0.004	0.039	-0.222	0.025	0.055	0.095	0.147
0.047	0.821	0.435	-0.046	0.771	0.635	0.413	-0.598	0.159	0.122	0.028	-0.169	0.140	0.069	0.038	0.168
0.128	0.852	0.424	-0.054	0.767	0.639	0.318	-0.522	0.170	0.212	0.063	-0.185	0.219	0.038	0.052	0.209
0.101	0.910	0.416	-0.062	0.764	0.643	0.295	-0.483	0.095	0.193	0.124	-0.197	0.192	0.020	0.062	0.265
0.167	0.914	0.451	-0.071	0.761	0.645	0.263	-0.720	0.054	0.269	0.131	-0.164	0.256	0.025	0.028	0.318
0.213	0.802	0.447	-0.076	0.758	0.648	0.274	-0.471	-0.033	0.321	0.022	-0.172	0.302	0.085	0.035	0.356
0.286	0.744	0.435	-0.082	0.755	0.650	0.202	-0.540	-0.011	0.401	-0.034	-0.186	0.374	0.141	0.049	0.382
0.309	0.717	0.455	-0.084	0.752	0.654	0.303	-0.274	0.014	0.427	-0.058	-0.170	0.398	0.166	0.032	0.391
0.220	0.678	0.451	-0.087	0.747	0.659	0.352	-0.300	0.005	0.342	-0.092	-0.179	0.310	0.204	0.038	0.378
0.193	0.732	0.491	-0.094	0.742	0.664	0.429	-0.441	0.105	0.322	-0.033	-0.145	0.283	0.149	0.001	0.331
0.143	0.779	0.522	-0.095	0.737	0.669	0.389	-0.061	0.053	0.273	0.019	-0.119	0.234	0.102	0.028	0.270
0.051	0.786	0.561	-0.096	0.732	0.674	0.343	-0.050	0.076	0.183	0.031	-0.084	0.141	0.093	0.064	0.238
-0.033	0.837	0.502	-0.101	0.727	0.679	0.418	-0.337	0.052	0.103	0.087	-0.148	0.056	0.042	0.002	0.200
0.078	0.891	0.609	-0.098	0.722	0.685	0.438	0.144	-0.048	0.212	0.146	-0.048	0.168	0.013	0.107	0.172
0.017	0.864	0.625	-0.103	0.718	0.689	0.312	-0.454	-0.070	0.155	0.123	-0.035	0.107	0.012	0.122	0.153
0.036	0.844	0.676	-0.099	0.717	0.690	0.055	0.153	-0.075	0.171	0.104	0.015	0.126	0.030	0.171	0.124
-0.010	0.837	0.711	-0.101	0.717	0.690	0.075	-0.181	-0.063	0.126	0.097	0.050	0.079	0.036	0.204	0.108
-0.149	0.852	0.613	-0.100	0.716	0.691	0.066	0.029	-0.058	-0.013	0.113	-0.049	0.059	0.020	0.105	0.083
0.017	0.848	0.699	-0.100	0.718	0.689	-0.114	-0.037	0.024	0.153	0.107	0.040	0.106	0.022	0.190	0.059
-0.057	0.775	0.762	-0.092	0.719	0.689	-0.083	0.464	-0.129	0.071	0.032	0.103	0.033	0.094	0.252	0.036
-0.057	0.775	0.762	-0.091	0.721	0.687	-0.096	-0.096	-0.121	0.071	0.031	0.104	0.033	0.093	0.250	0.023
-0.141	0.829	0.652	-0.089	0.724	0.684	-0.195	0.119	-0.075	-0.016	0.082	-0.003	0.053	0.038	0.139	-0.015
-0.176	0.844	0.672	-0.084	0.730	0.678	-0.428	0.302	-0.065	-0.056	0.091	0.022	0.088	0.022	0.157	-0.027
-0.153	0.786	0.739	-0.079	0.733	0.675	-0.240	0.105	-0.236	-0.037	0.029	0.093	0.065	0.080	0.222	-0.058
-0.107	0.783	0.743	-0.074	0.736	0.672	-0.214	0.195	-0.147	0.004	0.022	0.099	0.020	0.082	0.225	-0.058
-0.230	0.829	0.692	-0.077	0.739	0.669	-0.197	-0.320	-0.110	-0.116	0.066	0.052	0.143	0.036	0.172	-0.071
-0.126	0.887	0.625	-0.074	0.745	0.663	-0.392	0.162	-0.093	-0.015	0.118	-0.009	0.040	0.023	0.104	-0.046
-0.260	0.821	0.601	-0.078	0.751	0.655	-0.468	-0.374	-0.091	-0.145	0.046	-0.025	0.176	0.042	0.079	-0.070
0.009	0.887	0.766	-0.071	0.756	0.651	-0.300	0.223	-0.233	0.117	0.108	0.145	0.093	0.025	0.243	-0.039
-0.249	0.755	0.707	-0.079	0.758	0.648	-0.140	-0.694	-0.143	-0.133	-0.026	0.088	0.165	0.106	0.183	-0.060
-0.037	0.813	0.715	-0.070	0.761	0.645	-0.213	0.439	-0.201	0.070	0.029	0.099	0.047	0.048	0.189	-0.052
-0.230	0.840	0.593	-0.065	0.769	0.636	-0.614	0.345	-0.059	-0.127	0.048	-0.014	0.146	0.020	0.066	-0.069
-0.218	0.879	0.550	-0.069	0.775	0.628	-0.498	-0.382	-0.096	-0.112	0.080	-0.049	0.135	0.020	0.020	-0.061
-0.133	0.868	0.601	-0.068	0.779	0.624	-0.243	-0.192	-0.227	-0.028	0.065	0.007	0.051	0.009	0.071	-0.078
-0.195	0.844	0.668	-0.066	0.781	0.620	-0.189	-0.113	-0.242	-0.091	0.039	0.077	0.113	0.014	0.137	-0.058
-0.114	0.837	0.711	-0.062	0.788	0.613	-0.518	0.137	-0.127	-0.014	0.025	0.128	0.032	0.021	0.180	-0.057
-0.103	0.810	0.605	-0.063	0.795	0.604	-0.526	-0.274	-0.168	-0.001	-0.009	0.030	0.020	0.048	0.073	-0.060
-0.183	0.856	0.573	-0.057	0.799	0.599	-0.321	0.133	-0.286	-0.088	0.033	0.004	0.102	0.001	0.040	-0.056
-0.118	0.902	0.613	-0.053	0.802	0.594	-0.265	-0.034	-0.323	-0.027	0.076	0.048	0.038	0.046	0.078	-0.060
-0.207	0.925	0.510	-0.049	0.805	0.592	-0.138	0.027	-0.269	-0.119	0.097	-0.052	0.126	0.070	0.026	-0.060
-0.145	0.844	0.613	-0.046	0.807	0.588	-0.215	0.049	-0.169	-0.061	0.013	0.054	0.065	0.011	0.076	-0.046
-0.083	0.848	0.569	-0.041	0.813	0.581	-0.468	0.198	-0.171	-0.004	0.012	0.018	0.004	0.007	0.031	-0.041
-0.053	0.833	0.644	-0.038	0.817	0.575	-0.388	0.016	-0.177	0.024	-0.008	0.099	0.026	0.021	0.106	-0.028
-0.107	0.914	0.510	-0.036	0.819	0.572	-0.136	-0.064	-0.181	-0.032	0.071	-0.032	0.028	0.060	0.028	-0.041
-0.122	0.937	0.487	-0.037	0.821	0.569	-0.137	-0.415	-0.201	-0.045	0.092	-0.053	0.044	0.083	0.052	-0.028
-0.260	0.983	0.435	-0.030	0.827	0.562	-0.449	0.429	-0.171	-0.191	0.133	-0.097	0.183	0.129	0.104	-0.024
0.001	0.949	0.550	-0.032	0.832	0.554	-0.454	-0.302	-0.093	0.073	0.093	0.026	0.079	0.095	0.010	-0.018
-0.026	0.844	0.605	-0.028	0.838	0.545	-0.551	0.086	-0.185	0.042	-0.018	0.090	0.052	0.009	0.064	-0.022
-0.033	0.837	0.561	-0.023	0.844	0.537	-0.496	0.129	-0.207	0.030	-0.031	0.055	0.044	0.016	0.020	0.003
-0.087	0.864	0.550	-0.020	0.847	0.532	-0.280	-0.016	-0.182	-0.027	-0.007	0.048	0.010	0.011	0.008	-0.011
-0.060	0.887	0.550	-0.018	0.848	0.530	-0.125	0.006	-0.172	-0.003	0.015	0.050	0.016	0.035	0.008	-0.022
-0.060	0.910	0.518	-0.016	0.849	0.528	-0.109	-0.072	-0.137	-0.004	0.037	0.021	0.016	0.058	0.024	-0.024
-0.091	0.933	0.534	-0.013	0.851	0.525	-0.174	0.111	-0.137	-0.038	0.058	0.040	0.016	0.081	0.009	-0.026
-0.053	0.949	0.479	-0.007	0.856	0.517	-0.419	0.384	-0.125	-0.005	0.069	-0.008	0.022	0.097	0.064	-0.031
-0.095	0.972	0.483	-0.003	0.860	0.510	-0.436	0.183	-0.117	-0.051	0.087	0.004	0.021	0.120	0.060	-0.038
-0.083	0.945	0.502	-0.000	0.863	0.506	-0.220	-0.066	-0.224	-0.042	0.058	0.028	0.009	0.093	0.040	-0.048
-0.080	0.891	0.491	0.003	0.864	0.503	-0.154	-0.037	-0.210	-0.041	0.002	0.019	0.006	0.039	0.052	-0.045
-0.133	0.902	0.506	0.001	0.866	0.501	-0.152	-0.260	-0.106	-0.094	0.012	0.037	0.059	0.051	0.035	-0.037
-0.003	0.910	0.526	0.003	0.867	0.499	-0.102	-0.099	-0.127	0.036	0.019	0.059	0.071	0.058	0.015	-0.022
-0.030	0.891	0.498	0.003	0.870	0.494	-0.282	-0.095	-0.073	0.008	-0.003	0.037	0.044	0.038	0.043	-0.018
-0.007	0.902	0.451	0.008	0.872	0.489	-0.262	0.273	-0.157	0.026	0.006	-0.006	0.067	0.050	0.090	-0.006
-0.045	0.941	0.483	0.010	0.876	0.482	-0.385	-0.043	-0.132	-0.014	0.041	0.033	0.029	0.088	0.058	-0.001
-0.064	0.945	0.467	0.010	0.880	0.476	-0.383	-0.110	-0.096	-0.034	0.041	0.024	0.009	0.093	0.074	-0.028
0.040	0.964	0.502	0.016	0.882	0.472	-0.216	0.206	-0.208	0.064	0.058	0.064	0.112	0.112	0.038	-0.032
-0.168	0.960	0.451	0.017	0.884	0.468	-0.228	-0.086	-0.123	-0.145	0.052	0.017	0.095	0.108	0.089	-0.031
-0.014	0.922	0.443	0.018	0.886	0.464	-0.212	-0.084	-0.086	0.008	0.012	0.013	0.058	0.069	0.096	-0.033
-0.033	0.914	0.443	0.018	0.888	0.460	-0.198	-0.048	-0.071	-0.012	0.002	0.017	0.039	0.061	0.096	-0.047
-0.041	0.883	0.502	0.024	0.890	0.455	-0.278	0.449	-0.107	-0.025	-0.031	0.081	0.031	0.031	0.037	-0.024
-0.049	0.879	0.435	0.022	0.893	0.450	-0.266	-0.229	-0.029	-0.031	-0.037	0.019	0.023	0.027	0.103	-0.035
-0.014	0.844	0.475	0.026	0.895	0.446	-0.256	0.197	-0.105	-0.000	-0.074	0.063	0.057	0.008	0.063	-0.044
-0.045	0.898	0.471	0.028	0.897	0.442	-0.227	0.035	-0.113	-0.033	-0.022	0.063	0.027	0.046	0.066	-0.038
-0.064	0.914	0.435	0.032	0.898	0.440	-0.117	0.243	-0.146	-0.057	-0.008	0.030	0.007	0.061	0.100	-0.039
-0.026	0.879	0.412	0.033	0.898	0.439	-0.034	-0.086	-0.110	-0.020	-0.043	0.007	0.046	0.026	0.123	-0.043
-0.053	0.914	0.400	0.034	0.897	0.441	0.125	-0.006	-0.042	-0.047	-0.007	-0.007	0.019	0.061	0.133	-0.037
-0.053	0.914	0.400	0.032	0.896	0.443	0.115	-0.250	-0.024	-0.045	-0.006	-0.009	0.019	0.061	0.132	-0.039
-0.033	0.922	0.404	0.031	0.896	0.443	-0.008	0.158	0.094	-0.025	0.001	-0.005	0.038	0.068	0.128	-0.034
-0.076	0.910	0.443	0.029	0.896	0.442	-0.038	0.028	0.118	-0.065	-0.010	0.035	0.005	0.056	0.087	-0.042
0.020	0.864	0.487	0.031	0.896	0.444	0.090	0.337	0.067	0.030	-0.056	0.077	0.091	0.009	0.043	-0.048
-0.076	0.864	0.471	0.031	0.894	0.446	0.137	0.201	0.069	-0.067	-0.055	0.059	0.005	0.009	0.057	-0.054
-0.057	0.864	0.491	0.030	0.891	0.453	0.383	0.062	0.080	-0.046	-0.051	0.072	0.015	0.009	0.036	-0.058
-0.037	0.875	0.506	0.030	0.886	0.462	0.494	0.188	0.080	-0.027	-0.035	0.079	0.034	0.021	0.019	-0.075
-0.107	0.817	0.463	0.026	0.881	0.472	0.558	-0.116	0.138	-0.092	-0.088	0.025	0.036	0.037	0.062	-0.061
-0.083	0.810	0.518	0.022	0.875	0.483	0.606	-0.092	0.188	-0.065	-0.090	0.069	0.013	0.045	0.006	-0.060
-0.010	0.852	0.514	0.020	0.871	0.491	0.500	0.208	0.204	0.010	-0.042	0.056	0.060	0.002	0.008	-0.057
-0.091	0.864	0.459	0.018	0.865	0.502	0.604	0.267	0.231	-0.069	-0.025	-0.009	0.021	0.009	0.062	-0.052
-0.068	0.875	0.459	0.018	0.860	0.509	0.452	0.337	0.187	-0.046	-0.009	-0.017	0.002	0.020	0.061	-0.047
-0.118	0.868	0.439	0.016	0.856	0.518	0.494	0.233	0.245	-0.094	-0.012	-0.045	0.048	0.013	0.079	-0.058
-0.103	0.871	0.455	0.014	0.849	0.529	0.659	0.117	0.148	-0.076	-0.002	-0.040	0.033	0.016	0.062	-0.068
-0.126	0.783	0.420	0.015	0.841	0.540	0.715	0.389	0.166	-0.100	-0.083	-0.088	0.056	0.073	0.096	-0.051
-0.199	0.775	0.400	0.010	0.830	0.557	1.013	-0.067	0.252	-0.167	-0.080	-0.124	0.128	0.081	0.115	-0.027
-0.007	0.817	0.463	0.011	0.819	0.574	1.069	0.472	0.234	0.024	-0.025	-0.079	0.064	0.039	0.051	-0.006
-0.033	0.837	0.412	0.012	0.806	0.592	1.108	0.356	0.211	-0.003	0.006	-0.148	0.037	0.020	0.101	0.010
-0.041	0.879	0.392	0.014	0.795	0.607	0.984	0.506	0.247	-0.012	0.060	-0.183	0.029	0.022	0.120	0.018
-0.049	0.833	0.491	0.011	0.785	0.620	0.835	0.063	0.220	-0.016	0.024	-0.098	0.022	0.024	0.021	-0.013
-0.141	0.767	0.534	0.006	0.775	0.632	0.785	-0.043	0.232	-0.103	-0.033	-0.067	0.071	0.091	0.023	-0.015
-0.149	0.775	0.636	0.003	0.766	0.643	0.720	0.035	0.232	-0.107	-0.016	0.024	0.080	0.084	0.128	-0.027
-0.033	0.771	0.569	-0.005	0.755	0.656	0.878	-0.191	0.319	0.017	-0.008	-0.056	0.036	0.088	0.063	-0.002
-0.133	0.763	0.447	-0.008	0.744	0.668	0.812	0.076	0.288	-0.079	-0.006	-0.191	0.064	0.096	0.059	0.037
0.047	0.856	0.518	-0.014	0.734	0.679	0.753	-0.114	0.304	0.108	0.097	-0.131	0.118	0.004	0.012	0.084
-0.010	0.852	0.459	-0.024	0.728	0.686	0.531	-0.499	0.173	0.060	0.100	-0.197	0.061	0.008	0.047	0.117
-0.010	0.852	0.459	-0.030	0.724	0.690	0.328	-0.312	0.147	0.067	0.104	-0.201	0.061	0.009	0.047	0.172
0.082	0.813	0.518	-0.035	0.722	0.691	0.155	-0.348	0.055	0.165	0.067	-0.143	0.154	0.048	0.013	0.187
0.132	0.833	0.475	-0.041	0.720	0.693	0.147	-0.416	0.031	0.221	0.088	-0.188	0.204	0.029	0.030	0.224
0.082	0.786	0.491	-0.046	0.719	0.693	0.084	-0.415	0.011	0.177	0.043	-0.173	0.155	0.076	0.013	0.253
0.174	0.771	0.494	-0.048	0.719	0.694	0.095	-0.183	0.001	0.271	0.028	-0.169	0.248	0.091	0.009	0.284
0.124	0.667	0.487	-0.060	0.716	0.695	0.188	-0.765	0.101	0.233	-0.074	-0.179	0.198	0.196	0.016	0.298
0.217	0.612	0.518	-0.064	0.713	0.698	0.222	-0.329	0.054	0.330	-0.125	-0.150	0.291	0.251	0.016	0.312
0.197	0.593	0.546	-0.070	0.710	0.701	0.254	-0.401	0.063	0.317	-0.141	-0.126	0.273	0.271	0.044	0.310
0.159	0.616	0.577	-0.076	0.705	0.705	0.289	-0.360	0.094	0.284	-0.113	-0.098	0.235	0.249	0.077	0.293
0.159	0.667	0.585	-0.076	0.702	0.708	0.243	0.060	0.078	0.284	-0.060	-0.093	0.235	0.198	0.085	0.267
0.047	0.597	0.605	-0.081	0.697	0.713	0.358	-0.351	0.049	0.178	-0.124	-0.078	0.124	0.268	0.106	0.222
0.105	0.783	0.652	-0.079	0.693	0.717	0.302	0.095	0.016	0.233	0.065	-0.035	0.181	0.082	0.154	0.190
-0.041	0.775	0.625	-0.085	0.687	0.721	0.401	-0.349	0.054	0.093	0.063	-0.067	0.034	0.090	0.126	0.157
-0.022	0.837	0.609	-0.086	0.682	0.726	0.370	-0.146	-0.017	0.114	0.130	-0.088	0.053	0.028	0.111	0.156
-0.018	0.790	0.656	-0.088	0.679	0.729	0.252	-0.182	-0.030	0.120	0.087	-0.043	0.057	0.074	0.160	0.135
0.055	0.821	0.692	-0.091	0.676	0.731	0.218	-0.301	-0.101	0.196	0.121	-0.010	0.130	0.044	0.196	0.125
0.001	0.817	0.723	-0.090	0.676	0.732	0.067	-0.046	-0.114	0.141	0.117	0.021	0.076	0.048	0.228	0.101
-0.053	0.775	0.758	-0.088	0.678	0.730	-0.159	0.131	0.026	0.085	0.073	0.058	0.021	0.091	0.264	0.074
-0.103	0.744	0.731	-0.081	0.682	0.727	-0.248	0.410	-0.067	0.029	0.038	0.033	0.029	0.122	0.237	0.023
-0.141	0.783	0.707	-0.081	0.685	0.724	-0.158	-0.040	-0.058	-0.010	0.074	0.012	0.067	0.084	0.215	-0.015
-0.218	0.744	0.668	-0.085	0.687	0.721	-0.177	-0.246	-0.052	-0.083	0.033	-0.024	0.144	0.124	0.176	-0.035
-0.168	0.763	0.790	-0.083	0.691	0.718	-0.233	0.030	-0.097	-0.035	0.049	0.101	0.094	0.105	0.299	-0.055
-0.160	0.752	0.735	-0.080	0.696	0.713	-0.359	0.121	-0.078	-0.030	0.032	0.050	0.087	0.117	0.243	-0.052
-0.230	0.763	0.668	-0.081	0.701	0.709	-0.289	-0.129	-0.119	-0.098	0.039	-0.012	0.156	0.106	0.178	-0.064
-0.099	0.736	0.743	-0.078	0.705	0.705	-0.298	0.137	-0.057	0.030	0.008	0.067	0.025	0.134	0.253	-0.053
-0.268	0.806	0.668	-0.077	0.711	0.699	-0.429	0.036	-0.107	-0.140	0.071	-0.002	0.194	0.064	0.179	-0.047
-0.114	0.748	0.731	-0.075	0.719	0.691	-0.526	0.124	-0.048	0.011	0.006	0.068	0.040	0.122	0.242	-0.033
-0.137	0.736	0.680	-0.076	0.721	0.689	-0.153	-0.243	-0.134	-0.010	-0.008	0.020	0.064	0.134	0.191	-0.057
-0.137	0.736	0.680	-0.078	0.724	0.685	-0.199	-0.202	-0.063	-0.008	-0.011	0.023	0.063	0.134	0.192	-0.045
-0.241	0.790	0.692	-0.083	0.731	0.678	-0.510	-0.283	0.034	-0.107	0.036	0.043	0.167	0.080	0.204	-0.053
-0.187	0.810	0.692	-0.080	0.740	0.668	-0.643	0.198	-0.022	-0.055	0.047	0.052	0.113	0.062	0.205	-0.081
-0.153	0.767	0.719	-0.075	0.745	0.663	-0.407	0.170	-0.210	-0.026	-0.001	0.085	0.079	0.104	0.234	-0.082
-0.268	0.709	0.727	-0.080	0.748	0.658	-0.233	-0.507	-0.148	-0.136	-0.062	0.097	0.193	0.163	0.241	-0.063
-0.137	0.752	0.676	-0.081	0.752	0.655	-0.251	-0.073	-0.044	-0.005	-0.023	0.049	0.064	0.120	0.190	-0.058
-0.157	0.821	0.605	-0.080	0.756	0.649	-0.347	0.029	-0.003	-0.024	0.042	-0.016	0.083	0.051	0.120	-0.076
-0.199	0.848	0.546	-0.075	0.765	0.640	-0.627	0.379	-0.074	-0.072	0.061	-0.066	0.125	0.024	0.062	-0.038
-0.307	0.875	0.550	-0.081	0.773	0.629	-0.641	-0.428	-0.014	-0.173	0.080	-0.051	0.232	0.002	0.066	-0.045
-0.064	0.895	0.684	-0.079	0.778	0.623	-0.379	-0.077	-0.163	0.067	0.094	0.089	0.010	0.021	0.201	-0.052
-0.157	0.802	0.680	-0.076	0.783	0.618	-0.365	0.046	-0.145	-0.027	-0.003	0.090	0.083	0.072	0.197	-0.054
-0.168	0.802	0.628	-0.075	0.786	0.614	-0.214	-0.092	-0.156	-0.040	-0.006	0.043	0.094	0.072	0.146	-0.046
-0.153	0.806	0.668	-0.071	0.789	0.610	-0.296	0.223	-0.143	-0.029	-0.006	0.087	0.079	0.069	0.186	-0.056
-0.230	0.829	0.593	-0.075	0.798	0.598	-0.670	-0.414	-0.064	-0.101	0.009	0.023	0.155	0.046	0.112	-0.049
-0.141	0.848	0.573	-0.073	0.806	0.588	-0.671	0.111	-0.072	-0.015	0.020	0.014	0.066	0.027	0.093	-0.055
-0.153	0.891	0.534	-0.071	0.812	0.579	-0.545	-0.036	-0.152	-0.028	0.056	-0.016	0.078	0.015	0.054	-0.045
-0.214	0.902	0.530	-0.069	0.819	0.569	-0.551	0.005	-0.148	-0.092	0.061	-0.011	0.140	0.026	0.051	-0.047
-0.110	0.918	0.569	-0.065	0.822	0.565	-0.264	0.036	-0.226	0.008	0.073	0.033	0.037	0.041	0.090	-0.050
-0.233	0.902	0.542	-0.066	0.827	0.558	-0.384	-0.283	-0.187	-0.114	0.053	0.012	0.159	0.025	0.064	-0.062
-0.145	0.929	0.554	-0.062	0.834	0.549	-0.569	0.118	-0.122	-0.029	0.074	0.033	0.070	0.051	0.077	-0.060
-0.168	0.895	0.601	-0.059	0.841	0.538	-0.676	0.142	-0.120	-0.055	0.031	0.092	0.093	0.016	0.125	-0.080
-0.133	0.906	0.640	-0.057	0.850	0.524	-0.829	0.060	-0.096	-0.022	0.034	0.145	0.058	0.027	0.165	-0.067
-0.210	0.864	0.514	-0.054	0.858	0.511	-0.772	0.084	-0.163	-0.102	-0.017	0.032	0.135	0.016	0.040	-0.059
-0.114	0.840	0.561	-0.049	0.865	0.500	-0.665	0.183	-0.225	-0.012	-0.047	0.091	0.038	0.039	0.088	-0.041
-0.072	0.860	0.542	-0.048	0.871	0.489	-0.634	-0.186	-0.167	0.030	-0.034	0.082	0.004	0.020	0.069	-0.026
-0.087	0.933	0.455	-0.047	0.875	0.482	-0.354	-0.299	-0.205	0.013	0.036	0.002	0.011	0.053	0.017	-0.005
-0.087	0.933	0.455	-0.044	0.880	0.473	-0.528	-0.068	-0.200	0.011	0.031	0.012	0.011	0.053	0.016	-0.013
-0.087	0.980	0.447	-0.040	0.886	0.462	-0.605	0.103	-0.198	0.006	0.071	0.015	0.011	0.099	0.022	-0.037
-0.160	0.980	0.455	-0.033	0.893	0.449	-0.727	0.272	-0.246	-0.074	0.064	0.036	0.084	0.098	0.013	-0.039
-0.210	0.972	0.431	-0.032	0.900	0.434	-0.819	-0.162	-0.208	-0.126	0.049	0.027	0.134	0.090	0.035	-0.055
-0.053	0.980	0.447	-0.025	0.907	0.420	-0.803	0.151	-0.275	0.026	0.050	0.058	0.024	0.097	0.019	-0.075
-0.141	0.991	0.408	-0.020	0.915	0.404	-0.882	0.220	-0.214	-0.068	0.055	0.034	0.064	0.108	0.057	-0.083
-0.160	0.972	0.404	-0.015	0.921	0.390	-0.763	0.099	-0.236	-0.092	0.029	0.045	0.083	0.089	0.060	-0.056
-0.176	0.972	0.408	-0.015	0.926	0.377	-0.679	-0.283	-0.164	-0.108	0.024	0.061	0.098	0.089	0.054	-0.073
0.001	0.956	0.483	-0.009	0.931	0.364	-0.708	0.214	-0.244	0.063	0.004	0.149	0.079	0.073	0.022	-0.066
-0.114	0.968	0.400	-0.004	0.936	0.352	-0.674	0.111	-0.227	-0.058	0.010	0.079	0.036	0.084	0.059	-0.053
-0.076	0.956	0.360	0.000	0.941	0.339	-0.674	-0.023	-0.270	-0.024	-0.006	0.052	0.002	0.072	0.097	-0.042
-0.053	0.956	0.384	0.005	0.945	0.326	-0.709	0.027	-0.246	-0.006	-0.011	0.089	0.025	0.072	0.072	-0.054
-0.083	0.906	0.368	0.009	0.949	0.314	-0.628	0.048	-0.227	-0.041	-0.065	0.085	0.006	0.021	0.086	-0.057
-0.049	0.902	0.392	0.013	0.953	0.302	-0.664	0.141	-0.146	-0.010	-0.073	0.121	0.029	0.017	0.061	-0.050
-0.103	0.895	0.357	0.015	0.957	0.290	-0.604	0.075	-0.126	-0.066	-0.084	0.096	0.025	0.009	0.095	-0.062
0.001	0.937	0.360	0.021	0.961	0.276	-0.748	0.516	-0.129	0.033	-0.046	0.115	0.079	0.051	0.090	-0.064
-0.107	0.949	0.309	0.023	0.964	0.264	-0.657	0.127	-0.089	-0.077	-0.038	0.076	0.028	0.062	0.139	-0.071
-0.080	0.949	0.290	0.026	0.967	0.252	-0.626	0.212	-0.133	-0.053	-0.041	0.068	0.001	0.062	0.157	-0.059
-0.091	0.999	0.290	0.029	0.970	0.241	-0.543	0.157	-0.108	-0.067	0.007	0.079	0.013	0.112	0.156	-0.067
-0.033	0.976	0.254	0.032	0.972	0.234	-0.358	0.266	-0.133	-0.013	-0.018	0.050	0.045	0.088	0.190	-0.060
-0.060	0.976	0.238	0.034	0.973	0.229	-0.240	0.067	-0.070	-0.041	-0.019	0.039	0.018	0.088	0.205	-0.059
-0.057	0.987	0.266	0.036	0.973	0.226	-0.158	0.264	-0.053	-0.039	-0.008	0.070	0.022	0.100	0.176	-0.055
-0.064	0.995	0.274	0.036	0.974	0.225	-0.058	0.026	-0.017	-0.047	-0.001	0.079	0.014	0.107	0.167	-0.068
-0.064	0.968	0.262	0.036	0.974	0.222	-0.179	0.320	0.031	-0.047	-0.029	0.071	0.014	0.080	0.177	-0.082
-0.099	0.910	0.246	0.035	0.975	0.219	-0.128	0.156	0.074	-0.081	-0.087	0.057	0.020	0.021	0.191	-0.082
-0.118	0.887	0.278	0.034	0.975	0.218	-0.063	0.159	0.071	-0.098	-0.111	0.090	0.040	0.003	0.158	-0.074
-0.033	0.891	0.329	0.034	0.976	0.216	-0.114	0.377	0.079	-0.014	-0.108	0.143	0.045	0.001	0.104	-0.077
-0.007	0.941	0.305	0.036	0.975	0.221	0.286	0.324	-0.028	0.012	-0.056	0.114	0.072	0.050	0.126	-0.065
-0.080	0.918	0.282	0.034	0.973	0.226	0.239	0.084	0.081	-0.060	-0.078	0.086	0.001	0.026	0.148	-0.058
-0.041	0.910	0.242	0.034	0.972	0.234	0.408	0.249	0.073	-0.021	-0.084	0.038	0.037	0.018	0.186	-0.050
-0.110	0.891	0.223	0.032	0.969	0.244	0.513	0.050	0.096	-0.088	-0.101	0.009	0.032	0.002	0.204	-0.066
-0.030	0.945	0.278	0.031	0.967	0.253	0.470	0.402	0.127	-0.006	-0.045	0.055	0.049	0.052	0.148	-0.054
-0.122	0.891	0.286	0.028	0.964	0.263	0.525	0.108	0.178	-0.095	-0.096	0.053	0.043	0.003	0.138	-0.069
-0.053	0.922	0.254	0.027	0.962	0.273	0.528	0.558	0.153	-0.026	-0.062	0.011	0.026	0.028	0.168	-0.074
-0.137	0.914	0.262	0.027	0.958	0.284	0.582	0.434	0.139	-0.109	-0.067	0.008	0.058	0.019	0.159	-0.083
-0.141	0.910	0.293	0.025	0.955	0.296	0.628	0.336	0.160	-0.111	-0.067	0.028	0.063	0.015	0.126	-0.085
-0.107	0.898	0.270	0.024	0.951	0.309	0.693	0.464	0.177	-0.076	-0.075	-0.009	0.028	0.003	0.148	-0.093
-0.180	0.918	0.238	0.021	0.946	0.324	0.827	0.170	0.182	-0.146	-0.050	-0.056	0.101	0.022	0.178	-0.074
-0.137	0.956	0.246	0.018	0.940	0.341	0.892	0.200	0.235	-0.100	-0.006	-0.065	0.058	0.060	0.169	-0.044
-0.091	0.941	0.211	0.015	0.933	0.359	1.025	0.349	0.239	-0.051	-0.015	-0.119	0.011	0.044	0.204	-0.023
-0.060	0.949	0.183	0.015	0.926	0.378	1.041	0.649	0.265	-0.020	0.000	-0.165	0.020	0.050	0.231	-0.007
-0.072	0.918	0.167	0.015	0.917	0.399	1.192	0.605	0.239	-0.031	-0.022	-0.202	0.008	0.018	0.245	-0.022
-0.130	0.937	0.254	0.013	0.907	0.420	1.177	0.345	0.253	-0.087	0.007	-0.136	0.050	0.037	0.157	-0.042
-0.210	0.956	0.396	0.008	0.899	0.438	1.024	0.113	0.262	-0.163	0.035	-0.013	0.131	0.055	0.014	-0.061
-0.149	0.964	0.475	0.003	0.890	0.456	0.977	-0.035	0.250	-0.096	0.051	0.049	0.069	0.062	0.067	-0.062
-0.126	0.956	0.416	0.002	0.882	0.471	0.859	0.153	0.139	-0.071	0.051	-0.025	0.046	0.054	0.008	-0.042
-0.064	0.941	0.337	0.001	0.875	0.484	0.769	0.342	0.206	-0.009	0.043	-0.117	0.015	0.037	0.069	0.001
-0.060	0.949	0.270	-0.005	0.869	0.496	0.705	-0.146	0.276	0.001	0.057	-0.196	0.019	0.044	0.135	0.051
-0.060	0.953	0.286	-0.011	0.862	0.506	0.654	-0.223	0.218	0.007	0.067	-0.191	0.020	0.047	0.118	0.107
0.017	0.906	0.301	-0.019	0.858	0.514	0.490	-0.401	0.199	0.092	0.026	-0.183	0.096	0.000	0.102	0.147
0.109	0.906	0.349	-0.021	0.854	0.519	0.331	-0.164	0.039	0.186	0.029	-0.141	0.188	0.001	0.053	0.168
0.120	0.987	0.360	-0.025	0.852	0.523	0.253	-0.524	-0.025	0.202	0.112	-0.132	0.200	0.080	0.040	0.206
0.047	0.964	0.321	-0.024	0.850	0.526	0.236	-0.069	-0.120	0.128	0.091	-0.175	0.127	0.056	0.079	0.229
0.113	0.821	0.282	-0.031	0.848	0.529	0.212	-0.723	-0.033	0.200	-0.050	-0.218	0.192	0.088	0.117	0.249
0.113	0.821	0.282	-0.033	0.846	0.532	0.207	-0.313	-0.040	0.202	-0.048	-0.220	0.192	0.089	0.116	0.249
0.197	0.701	0.341	-0.032	0.843	0.537	0.319	-0.031	-0.044	0.286	-0.165	-0.167	0.277	0.210	0.056	0.276
0.117	0.763	0.404	-0.038	0.841	0.540	0.230	-0.616	0.036	0.212	-0.100	-0.107	0.196	0.149	0.008	0.251
0.217	0.732	0.435	-0.034	0.837	0.546	0.367	0.382	0.024	0.308	-0.127	-0.082	0.297	0.180	0.041	0.253
0.001	0.806	0.400	-0.043	0.832	0.553	0.450	-0.613	0.133	0.101	-0.049	-0.124	0.081	0.108	0.007	0.206
0.170	0.860	0.463	-0.041	0.826	0.563	0.597	0.078	-0.026	0.269	0.011	-0.070	0.250	0.055	0.071	0.204
-0.041	0.949	0.463	-0.044	0.820	0.570	0.484	-0.256	0.027	0.061	0.105	-0.078	0.038	0.033	0.072	0.174
0.136	0.879	0.542	-0.045	0.814	0.579	0.551	-0.096	-0.009	0.238	0.042	-0.008	0.215	0.037	0.151	0.160
0.055	0.883	0.514	-0.043	0.808	0.588	0.590	-0.033	-0.128	0.156	0.053	-0.045	0.135	0.033	0.124	0.131
-0.041	0.941	0.538	-0.047	0.804	0.593	0.352	-0.284	0.047	0.064	0.115	-0.026	0.039	0.024	0.149	0.124
0.024	0.960	0.542	-0.044	0.802	0.595	0.128	0.193	-0.019	0.126	0.135	-0.024	0.104	0.042	0.154	0.100
-0.072	0.945	0.506	-0.042	0.801	0.598	0.159	0.116	-0.019	0.029	0.122	-0.062	0.008	0.026	0.120	0.057
0.024	0.953	0.601	-0.041	0.798	0.601	0.228	0.018	-0.072	0.123	0.132	0.029	0.104	0.033	0.215	0.038
-0.153	0.837	0.597	-0.043	0.799	0.600	-0.055	-0.053	0.062	-0.052	0.016	0.027	0.073	0.084	0.212	-0.016
-0.080	0.941	0.684	-0.034	0.803	0.595	-0.323	0.701	-0.016	0.013	0.116	0.118	0.000	0.020	0.300	-0.025
-0.280	0.887	0.502	-0.038	0.806	0.591	-0.210	-0.382	-0.089	-0.183	0.059	-0.059	0.200	0.035	0.119	-0.073
-0.080	0.933	0.565	-0.029	0.807	0.589	-0.127	0.502	-0.210	0.007	0.104	0.006	0.000	0.011	0.184	-0.088
-0.241	0.922	0.550	-0.034	0.810	0.586	-0.200	-0.351	0.028	-0.149	0.090	-0.006	0.162	0.001	0.169	-0.102
-0.199	0.864	0.660	-0.034	0.815	0.579	-0.421	0.025	-0.019	-0.106	0.027	0.111	0.119	0.060	0.280	-0.077
-0.172	0.813	0.617	-0.036	0.821	0.569	-0.583	-0.170	-0.009	-0.077	-0.030	0.077	0.093	0.111	0.238	-0.089
-0.099	0.852	0.605	-0.039	0.828	0.560	-0.567	-0.327	-0.030	-0.000	0.002	0.075	0.019	0.073	0.227	-0.080
-0.160	0.918	0.518	-0.040	0.832	0.554	-0.335	-0.175	-0.137	-0.062	0.064	-0.005	0.081	0.007	0.141	-0.057
-0.180	0.914	0.550	-0.039	0.834	0.550	-0.243	-0.165	-0.176	-0.082	0.057	0.031	0.101	0.012	0.173	-0.084
-0.145	0.918	0.447	-0.037	0.840	0.541	-0.531	0.125	-0.035	-0.049	0.055	-0.062	0.066	0.009	0.072	-0.065
-0.318	0.929	0.581	-0.041	0.847	0.530	-0.611	-0.250	0.017	-0.218	0.059	0.082	0.240	0.002	0.207	-0.075
0.024	0.906	0.621	-0.039	0.853	0.521	-0.538	-0.026	-0.120	0.123	0.030	0.131	0.103	0.023	0.248	-0.061
-0.191	0.868	0.550	-0.042	0.857	0.513	-0.448	-0.473	-0.125	-0.090	-0.013	0.069	0.113	0.062	0.178	-0.067
-0.126	0.960	0.459	-0.042	0.862	0.505	-0.458	-0.251	-0.145	-0.024	0.075	-0.013	0.047	0.031	0.088	-0.043
-0.160	0.972	0.451	-0.038	0.868	0.495	-0.542	0.124	-0.210	-0.063	0.080	-0.011	0.083	0.042	0.080	-0.062
-0.183	0.956	0.518	-0.036	0.876	0.481	-0.814	-0.003	-0.162	-0.088	0.057	0.070	0.106	0.026	0.148	-0.075
-0.076	0.933	0.561	-0.032	0.883	0.469	-0.713	0.046	-0.207	0.015	0.027	0.126	0.002	0.003	0.192	-0.079
-0.249	0.891	0.510	-0.034	0.888	0.459	-0.517	-0.539	-0.212	-0.156	-0.021	0.085	0.171	0.040	0.142	-0.082
-0.103	0.922	0.491	-0.029	0.891	0.452	-0.400	-0.045	-0.282	-0.015	0.007	0.072	0.025	0.010	0.124	-0.080
-0.137	0.937	0.459	-0.026	0.896	0.443	-0.488	-0.071	-0.241	-0.053	0.018	0.050	0.060	0.004	0.093	-0.070
-0.199	0.945	0.372	-0.027	0.902	0.432	-0.634	-0.369	-0.162	-0.114	0.020	-0.025	0.122	0.011	0.008	-0.042
-0.037	1.014	0.431	-0.020	0.908	0.418	-0.754	0.254	-0.256	0.040	0.082	0.048	0.040	0.081	0.068	-0.042
-0.095	1.022	0.400	-0.016	0.915	0.402	-0.864	0.041	-0.223	-0.022	0.083	0.033	0.018	0.088	0.037	-0.045
-0.095	1.038	0.388	-0.011	0.921	0.390	-0.678	0.043	-0.273	-0.027	0.093	0.034	0.018	0.103	0.026	-0.049
-0.160	1.057	0.313	-0.006	0.927	0.375	-0.748	0.206	-0.213	-0.097	0.106	-0.026	0.084	0.121	0.048	-0.058
-0.168	1.030	0.388	-0.006	0.931	0.366	-0.521	-0.375	-0.171	-0.105	0.075	0.058	0.092	0.094	0.028	-0.080
-0.060	0.972	0.392	-0.001	0.933	0.359	-0.373	0.025	-0.271	-0.002	0.014	0.069	0.016	0.035	0.033	-0.079
-0.176	0.976	0.400	0.000	0.938	0.347	-0.640	-0.044	-0.100	-0.119	0.013	0.089	0.100	0.039	0.042	-0.074
-0.057	0.918	0.384	0.003	0.942	0.335	-0.666	0.067	-0.144	-0.003	-0.049	0.086	0.019	0.019	0.027	-0.078
-0.091	0.972	0.345	0.008	0.947	0.322	-0.667	0.301	-0.170	-0.042	0.000	0.059	0.016	0.035	0.011	-0.081
-0.180	0.987	0.305	0.010	0.951	0.308	-0.719	-0.106	-0.147	-0.132	0.011	0.034	0.104	0.050	0.049	-0.068
-0.057	0.999	0.337	0.016	0.955	0.295	-0.711	0.234	-0.270	-0.015	0.018	0.079	0.019	0.061	0.017	-0.081
-0.103	1.018	0.297	0.019	0.959	0.282	-0.680	-0.064	-0.206	-0.065	0.034	0.052	0.027	0.080	0.056	-0.078
-0.137	1.010	0.242	0.022	0.963	0.269	-0.639	-0.068	-0.166	-0.101	0.023	0.010	0.062	0.073	0.110	-0.076
-0.072	1.010	0.238	0.026	0.966	0.259	-0.556	0.031	-0.242	-0.041	0.020	0.017	0.003	0.073	0.113	-0.079
-0.160	0.995	0.211	0.029	0.969	0.244	-0.726	0.107	-0.137	-0.132	0.001	0.004	0.086	0.057	0.139	-0.076
-0.026	0.999	0.353	0.033	0.972	0.231	-0.687	0.298	-0.155	-0.001	0.001	0.159	0.049	0.061	0.004	-0.059
-0.057	0.976	0.274	0.036	0.975	0.218	-0.669	0.015	-0.153	-0.035	-0.025	0.093	0.018	0.038	0.074	-0.074
-0.007	0.964	0.238	0.041	0.978	0.205	-0.688	0.343	-0.202	0.010	-0.039	0.071	0.067	0.026	0.109	-0.074
-0.126	0.983	0.195	0.043	0.980	0.194	-0.528	-0.231	-0.161	-0.111	-0.022	0.038	0.052	0.045	0.151	-0.081
-0.126	0.983	0.195	0.049	0.982	0.185	-0.481	0.264	-0.271	-0.116	-0.024	0.048	0.052	0.045	0.150	-0.072
-0.114	0.980	0.116	0.049	0.983	0.174	-0.537	-0.245	-0.105	-0.105	-0.030	-0.021	0.041	0.041	0.228	-0.078
-0.014	1.045	0.152	0.053	0.985	0.164	-0.523	0.050	-0.174	-0.009	0.034	0.025	0.059	0.107	0.192	-0.068
-0.041	1.022	0.152	0.056	0.987	0.152	-0.615	0.278	-0.130	-0.039	0.009	0.037	0.033	0.084	0.191	-0.056
-0.041	1.003	0.179	0.059	0.989	0.139	-0.644	0.236	-0.156	-0.042	-0.012	0.078	0.033	0.065	0.163	-0.057
-0.037	0.972	0.159	0.062	0.990	0.127	-0.567	0.229	-0.139	-0.041	-0.044	0.070	0.037	0.034	0.181	-0.070
-0.064	0.960	0.175	0.064	0.991	0.117	-0.525	0.222	-0.078	-0.069	-0.057	0.096	0.010	0.022	0.165	-0.078
-0.049	0.968	0.159	0.066	0.992	0.112	-0.244	0.186	-0.105	-0.056	-0.050	0.086	0.026	0.030	0.180	-0.084
-0.072	0.980	0.108	0.068	0.992	0.107	-0.215	0.069	-0.122	-0.080	-0.039	0.039	0.002	0.042	0.231	-0.087
-0.068	0.949	0.144	0.069	0.992	0.107	-0.024	0.021	-0.067	-0.077	-0.070	0.076	0.006	0.011	0.196	-0.080
-0.026	0.937	0.191	0.070	0.992	0.108	0.040	0.042	-0.062	-0.036	-0.081	0.122	0.048	0.000	0.149	-0.084
-0.022	0.941	0.167	0.071	0.991	0.110	0.105	0.206	-0.029	-0.032	-0.077	0.097	0.053	0.004	0.172	-0.082
-0.060	0.925	0.179	0.070	0.991	0.112	0.103	0.075	0.064	-0.069	-0.093	0.107	0.015	0.011	0.161	-0.081
-0.045	0.964	0.156	0.068	0.991	0.113	0.039	0.389	0.100	-0.052	-0.054	0.083	0.030	0.028	0.184	-0.080
-0.072	0.945	0.144	0.066	0.991	0.114	0.097	0.293	0.112	-0.077	-0.074	0.070	0.004	0.009	0.196	-0.086
-0.060	0.987	0.100	0.066	0.991	0.119	0.257	0.299	0.039	-0.066	-0.031	0.022	0.016	0.052	0.239	-0.077
-0.080	0.987	0.120	0.064	0.990	0.124	0.263	0.214	0.093	-0.084	-0.030	0.038	0.003	0.052	0.219	-0.076
-0.037	0.964	0.159	0.062	0.989	0.134	0.519	0.001	0.113	-0.038	-0.052	0.067	0.039	0.028	0.179	-0.068
-0.068	0.987	0.120	0.059	0.988	0.142	0.429	0.170	0.136	-0.066	-0.028	0.020	0.008	0.051	0.218	-0.067
-0.064	0.945	0.112	0.057	0.986	0.154	0.613	0.112	0.108	-0.060	-0.069	0.001	0.013	0.009	0.225	-0.060
-0.072	0.937	0.144	0.054	0.984	0.168	0.681	-0.069	0.121	-0.065	-0.075	0.019	0.005	0.001	0.194	-0.061
-0.049	0.960	0.183	0.052	0.982	0.181	0.676	0.346	0.139	-0.040	-0.050	0.046	0.029	0.024	0.155	-0.066
-0.068	0.945	0.183	0.050	0.980	0.194	0.712	0.264	0.119	-0.058	-0.063	0.032	0.010	0.008	0.156	-0.075
-0.103	0.968	0.195	0.049	0.977	0.210	0.801	0.221	0.106	-0.090	-0.037	0.029	0.024	0.031	0.145	-0.087
-0.130	0.960	0.152	0.047	0.973	0.225	0.787	0.305	0.108	-0.116	-0.041	-0.029	0.051	0.023	0.188	-0.101
-0.172	0.945	0.156	0.045	0.970	0.239	0.781	0.119	0.139	-0.156	-0.053	-0.040	0.093	0.008	0.184	-0.089
-0.172	0.945	0.156	0.042	0.966	0.255	0.837	0.144	0.119	-0.153	-0.050	-0.055	0.094	0.007	0.184	-0.070
-0.057	0.906	0.136	0.042	0.961	0.273	0.951	0.517	0.129	-0.038	-0.083	-0.092	0.021	0.031	0.204	-0.049
-0.087	0.929	0.053	0.041	0.955	0.293	1.077	0.356	0.174	-0.067	-0.054	-0.195	0.010	0.009	0.286	-0.042
-0.064	0.953	0.120	0.040	0.948	0.314	1.199	0.553	0.187	-0.043	-0.024	-0.150	0.012	0.014	0.220	-0.049
-0.149	0.949	0.246	0.037	0.941	0.337	1.225	0.284	0.257	-0.125	-0.020	-0.046	0.074	0.010	0.094	-0.066
-0.187	0.983	0.349	0.029	0.932	0.361	1.270	-0.107	0.355	-0.155	0.023	0.032	0.114	0.045	0.008	-0.064
-0.114	0.968	0.400	0.023	0.924	0.383	1.176	0.033	0.279	-0.077	0.016	0.062	0.042	0.030	0.059	-0.067
-0.053	0.964	0.293	0.019	0.915	0.402	1.087	0.044	0.214	-0.011	0.021	-0.064	0.019	0.027	0.048	-0.031
-0.099	0.945	0.234	0.014	0.908	0.420	0.983	-0.088	0.226	-0.052	0.009	-0.141	0.028	0.009	0.108	0.012
-0.022	1.007	0.223	0.012	0.901	0.433	0.782	-0.019	0.126	0.027	0.077	-0.166	0.047	0.072	0.119	0.046
-0.060	1.003	0.203	0.007	0.895	0.445	0.701	-0.236	0.116	-0.007	0.079	-0.198	0.007	0.068	0.138	0.077
-0.022	0.976	0.270	0.002	0.890	0.455	0.586	-0.415	0.061	0.036	0.057	-0.141	0.045	0.042	0.071	0.114
0.063	0.999	0.262	0.001	0.887	0.463	0.461	-0.274	-0.063	0.122	0.084	-0.157	0.129	0.064	0.079	0.134
0.086	1.018	0.282	0.000	0.883	0.468	0.358	-0.347	-0.118	0.146	0.106	-0.144	0.152	0.084	0.061	0.162
0.074	1.018	0.258	-0.000	0.881	0.474	0.332	-0.375	-0.147	0.135	0.109	-0.173	0.140	0.083	0.085	0.209
0.097	0.941	0.290	-0.005	0.878	0.478	0.296	-0.707	-0.131	0.162	0.034	-0.146	0.163	0.006	0.054	0.235
0.228	0.902	0.305	-0.005	0.876	0.482	0.218	-0.294	-0.111	0.293	-0.003	-0.133	0.295	0.033	0.040	0.261
0.197	0.829	0.282	-0.007	0.874	0.486	0.255	-0.477	-0.078	0.265	-0.074	-0.161	0.265	0.107	0.064	0.271
0.228	0.790	0.325	-0.007	0.871	0.491	0.304	-0.096	-0.046	0.295	-0.110	-0.123	0.296	0.145	0.022	0.280
0.132	0.775	0.317	-0.007	0.869	0.495	0.238	-0.006	0.024	0.200	-0.123	-0.135	0.201	0.162	0.031	0.264
0.167	0.852	0.372	-0.009	0.866	0.500	0.336	-0.153	0.053	0.237	-0.043	-0.086	0.237	0.084	0.023	0.228
0.155	0.794	0.388	-0.008	0.862	0.507	0.438	0.015	0.004	0.225	-0.097	-0.078	0.227	0.143	0.038	0.193
0.005	0.806	0.349	-0.012	0.855	0.519	0.665	-0.309	0.018	0.079	-0.078	-0.129	0.079	0.133	0.002	0.176
0.013	0.825	0.313	-0.014	0.848	0.530	0.700	-0.165	0.063	0.090	-0.052	-0.176	0.089	0.115	0.037	0.150
0.040	0.976	0.412	-0.018	0.840	0.543	0.793	-0.349	0.028	0.122	0.107	-0.091	0.117	0.035	0.061	0.128
0.017	1.014	0.447	-0.020	0.835	0.550	0.471	-0.112	0.027	0.101	0.150	-0.064	0.095	0.073	0.096	0.118
0.051	0.964	0.522	-0.020	0.831	0.556	0.345	-0.002	0.033	0.137	0.104	0.005	0.130	0.023	0.170	0.099
0.013	0.910	0.601	-0.021	0.828	0.561	0.311	-0.114	-0.042	0.099	0.053	0.078	0.093	0.031	0.249	0.070
-0.030	0.925	0.530	-0.019	0.825	0.564	0.231	0.030	-0.068	0.056	0.071	0.003	0.052	0.016	0.179	0.043
-0.107	0.918	0.494	-0.021	0.824	0.567	0.172	-0.079	0.013	-0.019	0.065	-0.035	0.024	0.024	0.144	-0.008
-0.118	0.995	0.506	-0.019	0.824	0.566	-0.041	0.201	-0.004	-0.032	0.142	-0.023	0.035	0.053	0.156	-0.028
-0.222	0.953	0.542	-0.019	0.828	0.560	-0.333	-0.048	-0.040	-0.135	0.095	0.019	0.138	0.010	0.192	-0.046
-0.114	0.914	0.550	-0.018	0.831	0.555	-0.280	-0.052	-0.100	-0.027	0.053	0.031	0.030	0.029	0.200	-0.068
-0.103	0.875	0.573	-0.016	0.833	0.554	-0.100	0.044	-0.132	-0.018	0.014	0.057	0.018	0.068	0.225	-0.075
-0.222	0.829	0.491	-0.019	0.834	0.552	-0.112	-0.439	-0.129	-0.133	-0.034	-0.024	0.137	0.114	0.144	-0.055
-0.149	0.864	0.530	-0.021	0.839	0.544	-0.436	-0.214	-0.028	-0.058	-0.004	0.024	0.065	0.079	0.184	-0.055
-0.133	0.914	0.471	-0.024	0.843	0.537	-0.422	-0.184	0.010	-0.040	0.041	-0.028	0.049	0.029	0.126	-0.071
-0.118	0.945	0.518	-0.020	0.848	0.530	-0.368	0.216	-0.132	-0.029	0.068	0.025	0.034	0.001	0.175	-0.055
-0.222	0.891	0.483	-0.022	0.851	0.524	-0.331	-0.299	-0.068	-0.130	0.010	-0.004	0.138	0.054	0.141	-0.061
-0.114	0.871	0.530	-0.023	0.853	0.521	-0.192	-0.145	-0.072	-0.021	-0.011	0.047	0.030	0.074	0.189	-0.068
-0.164	0.840	0.554	-0.025	0.856	0.517	-0.261	-0.237	-0.062	-0.070	-0.045	0.075	0.080	0.106	0.214	-0.062
-0.149	0.833	0.506	-0.025	0.860	0.509	-0.450	-0.046	-0.041	-0.054	-0.057	0.036	0.065	0.114	0.168	-0.054
-0.068	0.891	0.542	-0.023	0.865	0.500	-0.498	0.104	-0.030	0.025	-0.004	0.080	0.016	0.056	0.205	-0.067
-0.195	0.929	0.408	-0.022	0.871	0.492	-0.497	0.034	-0.116	-0.104	0.029	-0.045	0.111	0.017	0.071	-0.074
-0.195	0.953	0.459	-0.024	0.875	0.483	-0.443	-0.382	-0.074	-0.101	0.048	0.014	0.112	0.006	0.124	-0.069
-0.233	0.991	0.427	-0.022	0.879	0.477	-0.352	0.086	-0.134	-0.142	0.083	-0.011	0.150	0.044	0.094	-0.081
-0.126	0.941	0.443	-0.023	0.882	0.470	-0.366	-0.360	-0.139	-0.034	0.029	0.012	0.043	0.007	0.112	-0.072
-0.160	0.906	0.431	-0.023	0.887	0.462	-0.488	-0.045	-0.063	-0.069	-0.011	0.009	0.078	0.043	0.101	-0.078
-0.083	0.925	0.538	-0.021	0.891	0.453	-0.495	0.031	-0.104	0.006	0.004	0.124	0.001	0.024	0.209	-0.072
-0.207	0.902	0.447	-0.017	0.897	0.442	-0.626	0.145	-0.180	-0.121	-0.025	0.045	0.125	0.047	0.119	-0.081
-0.145	0.910	0.522	-0.016	0.902	0.431	-0.634	-0.246	-0.171	-0.060	-0.022	0.131	0.063	0.039	0.195	-0.070
-0.149	0.918	0.431	-0.011	0.906	0.424	-0.378	0.145	-0.236	-0.069	-0.018	0.047	0.068	0.032	0.106	-0.075
-0.083	0.964	0.396	-0.013	0.909	0.416	-0.417	-0.590	-0.189	-0.002	0.025	0.020	0.003	0.015	0.072	-0.062
-0.145	0.987	0.364	-0.010	0.912	0.410	-0.329	0.002	-0.198	-0.067	0.045	-0.005	0.065	0.038	0.041	-0.059
-0.145	0.987	0.364	-0.007	0.915	0.403	-0.335	-0.133	-0.249	-0.070	0.042	0.001	0.065	0.038	0.042	-0.056
-0.164	0.991	0.341	-0.003	0.919	0.393	-0.537	0.203	-0.135	-0.093	0.041	-0.013	0.084	0.042	0.019	-0.068
-0.130	1.007	0.368	-0.002	0.924	0.382	-0.606	-0.004	-0.111	-0.060	0.052	0.026	0.050	0.057	0.048	-0.074
-0.137	1.034	0.337	0.001	0.930	0.367	-0.790	0.215	-0.100	-0.071	0.073	0.010	0.057	0.084	0.018	-0.081
-0.141	1.038	0.368	0.003	0.936	0.352	-0.826	-0.012	-0.116	-0.076	0.071	0.057	0.061	0.089	0.050	-0.096
-0.107	1.038	0.467	0.009	0.940	0.340	-0.621	0.140	-0.281	-0.048	0.066	0.167	0.028	0.090	0.149	-0.088
-0.203	0.945	0.376	0.008	0.944	0.330	-0.582	-0.515	-0.157	-0.143	-0.030	0.087	0.123	0.003	0.059	-0.091
-0.060	0.891	0.325	0.013	0.947	0.321	-0.452	0.222	-0.218	-0.006	-0.087	0.044	0.018	0.057	0.009	-0.077
-0.114	0.925	0.360	0.015	0.949	0.314	-0.394	-0.247	-0.172	-0.061	-0.055	0.087	0.036	0.022	0.045	-0.067
-0.045	0.953	0.333	0.019	0.952	0.305	-0.470	0.099	-0.198	0.004	-0.031	0.068	0.034	0.005	0.018	-0.052
-0.076	0.964	0.325	0.022	0.955	0.295	-0.520	0.048	-0.179	-0.030	-0.022	0.070	0.003	0.016	0.011	-0.061
-0.114	0.972	0.301	0.026	0.959	0.281	-0.712	0.090	-0.190	-0.072	-0.019	0.060	0.035	0.024	0.012	-0.059
-0.076	0.949	0.321	0.030	0.963	0.269	-0.633	0.105	-0.177	-0.037	-0.045	0.092	0.003	0.002	0.008	-0.061
-0.087	0.956	0.293	0.033	0.967	0.254	-0.778	0.180	-0.132	-0.051	-0.042	0.079	0.009	0.010	0.020	-0.066
-0.076	1.003	0.163	0.035	0.971	0.238	-0.805	0.110	-0.089	-0.042	0.000	-0.035	0.003	0.056	0.149	-0.057
-0.122	0.976	0.179	0.037	0.973	0.226	-0.628	0.094	-0.116	-0.090	-0.030	-0.007	0.043	0.029	0.133	-0.061
-0.049	1.030	0.234	0.039	0.976	0.214	-0.597	0.082	-0.132	-0.020	0.022	0.060	0.030	0.083	0.077	-0.050
-0.099	0.980	0.234	0.041	0.977	0.208	-0.324	-0.122	-0.134	-0.071	-0.030	0.066	0.020	0.033	0.076	-0.070
-0.018	1.007	0.230	0.046	0.978	0.202	-0.314	0.181	-0.201	0.005	-0.004	0.068	0.062	0.061	0.080	-0.074
-0.153	1.014	0.167	0.048	0.980	0.195	-0.342	0.130	-0.115	-0.131	0.003	0.012	0.073	0.069	0.143	-0.083
-0.087	0.983	0.266	0.051	0.981	0.188	-0.367	0.305	-0.129	-0.069	-0.030	0.118	0.007	0.038	0.044	-0.083
-0.060	0.933	0.266	0.052	0.982	0.180	-0.386	0.116	-0.043	-0.043	-0.081	0.125	0.020	0.012	0.046	-0.101
-0.076	0.914	0.226	0.054	0.983	0.174	-0.320	0.283	-0.093	-0.061	-0.102	0.092	0.006	0.031	0.086	-0.099
-0.103	0.929	0.211	0.055	0.984	0.170	-0.175	0.291	-0.013	-0.089	-0.087	0.080	0.021	0.016	0.102	-0.097
-0.103	0.914	0.226	0.055	0.984	0.171	0.030	0.222	0.040	-0.088	-0.102	0.095	0.021	0.031	0.086	-0.104
-0.091	0.925	0.207	0.053	0.984	0.171	-0.019	0.137	0.087	-0.075	-0.091	0.076	0.010	0.020	0.105	-0.105
-0.110	0.937	0.242	0.050	0.983	0.174	0.191	0.071	0.135	-0.091	-0.079	0.107	0.029	0.008	0.070	-0.093
-0.057	0.887	0.313	0.049	0.982	0.181	0.315	0.374	0.121	-0.036	-0.128	0.172	0.024	0.059	0.001	-0.086
-0.037	0.868	0.262	0.047	0.981	0.190	0.500	0.476	0.176	-0.014	-0.146	0.111	0.042	0.078	0.051	-0.091
-0.060	0.898	0.301	0.045	0.978	0.206	0.780	0.351	0.176	-0.035	-0.112	0.135	0.018	0.047	0.012	-0.090
-0.126	0.902	0.262	0.043	0.974	0.221	0.794	0.419	0.159	-0.098	-0.105	0.081	0.049	0.043	0.051	-0.094
-0.118	0.929	0.297	0.040	0.971	0.238	0.857	0.256	0.182	-0.088	-0.074	0.099	0.043	0.015	0.016	-0.101
-0.137	0.906	0.262	0.037	0.967	0.254	0.836	0.247	0.204	-0.104	-0.093	0.048	0.063	0.038	0.051	-0.097
-0.141	0.902	0.199	0.035	0.962	0.270	0.852	0.247	0.147	-0.105	-0.093	-0.031	0.068	0.041	0.115	-0.094
-0.107	0.941	0.226	0.032	0.958	0.284	0.740	0.441	0.248	-0.068	-0.050	-0.018	0.035	0.002	0.088	-0.083
-0.176	0.918	0.207	0.026	0.954	0.300	0.871	-0.020	0.282	-0.131	-0.069	-0.054	0.105	0.025	0.108	-0.065
-0.130	0.910	0.226	0.021	0.948	0.316	0.866	0.176	0.297	-0.080	-0.071	-0.050	0.059	0.033	0.089	-0.036
-0.095	0.898	0.250	0.016	0.942	0.334	0.966	0.277	0.316	-0.040	-0.077	-0.045	0.025	0.045	0.066	-0.029
-0.041	0.925	0.183	0.015	0.935	0.354	1.076	0.600	0.257	0.014	-0.043	-0.131	0.028	0.018	0.135	-0.020
-0.137	0.972	0.175	0.013	0.928	0.371	0.973	0.412	0.267	-0.079	0.010	-0.157	0.069	0.028	0.144	-0.042
-0.149	0.983	0.278	0.012	0.921	0.388	0.954	0.536	0.215	-0.090	0.029	-0.071	0.081	0.039	0.043	-0.054
-0.245	0.941	0.360	0.007	0.914	0.405	0.905	-0.023	0.228	-0.181	-0.006	-0.005	0.178	0.004	0.038	-0.070
-0.133	0.968	0.443	0.006	0.907	0.420	0.855	0.170	0.134	-0.068	0.028	0.062	0.066	0.023	0.120	-0.058
-0.114	0.953	0.333	0.002	0.901	0.433	0.740	-0.054	0.143	-0.045	0.019	-0.062	0.046	0.008	0.009	-0.043
-0.068	0.925	0.301	0.001	0.895	0.446	0.733	0.181	0.136	0.002	-0.002	-0.106	0.000	0.019	0.024	0.013
-0.130	0.933	0.234	-0.006	0.889	0.458	0.686	-0.382	0.211	-0.052	0.012	-0.185	0.062	0.012	0.092	0.042
-0.003	0.953	0.290	-0.010	0.883	0.468	0.625	-0.132	0.135	0.079	0.037	-0.140	0.065	0.008	0.039	0.078
-0.091	0.929	0.246	-0.016	0.878	0.478	0.568	-0.377	0.148	-0.003	0.019	-0.193	0.023	0.016	0.083	0.111
0.032	0.980	0.309	-0.018	0.874	0.485	0.441	-0.098	0.046	0.122	0.073	-0.137	0.101	0.034	0.021	0.145
0.059	0.991	0.262	-0.021	0.872	0.490	0.312	-0.461	-0.056	0.152	0.087	-0.189	0.128	0.046	0.070	0.181
0.051	0.972	0.305	-0.023	0.870	0.492	0.182	-0.327	-0.078	0.146	0.070	-0.148	0.121	0.026	0.028	0.227
0.178	0.933	0.317	-0.021	0.869	0.495	0.203	-0.142	-0.127	0.272	0.033	-0.139	0.247	0.012	0.017	0.246
0.155	0.875	0.270	-0.019	0.867	0.499	0.244	-0.085	-0.144	0.247	-0.023	-0.190	0.224	0.070	0.064	0.258
0.128	0.725	0.305	-0.020	0.864	0.503	0.284	-0.218	-0.040	0.221	-0.171	-0.159	0.197	0.221	0.029	0.271
0.128	0.725	0.305	-0.023	0.860	0.509	0.375	-0.410	-0.055	0.223	-0.167	-0.166	0.198	0.222	0.030	0.240
0.140	0.775	0.384	-0.024	0.856	0.516	0.390	-0.175	-0.030	0.236	-0.113	-0.093	0.210	0.171	0.048	0.214
0.009	0.825	0.337	-0.023	0.852	0.524	0.495	0.137	0.029	0.104	-0.058	-0.149	0.080	0.121	0.000	0.188
0.032	0.929	0.372	-0.026	0.847	0.531	0.434	-0.242	0.067	0.130	0.051	-0.120	0.104	0.016	0.035	0.167
0.013	1.014	0.431	-0.024	0.843	0.537	0.393	0.128	-0.025	0.109	0.140	-0.067	0.085	0.069	0.094	0.142
0.059	0.991	0.459	-0.025	0.839	0.543	0.408	-0.178	-0.073	0.156	0.121	-0.046	0.133	0.046	0.122	0.129
0.005	0.976	0.424	-0.024	0.835	0.550	0.416	-0.157	-0.151	0.102	0.110	-0.088	0.080	0.030	0.086	0.112
-0.030	0.980	0.459	-0.024	0.833	0.552	0.192	-0.154	-0.099	0.067	0.115	-0.055	0.046	0.034	0.121	0.093
0.001	1.007	0.565	-0.025	0.834	0.551	-0.072	-0.166	-0.021	0.100	0.141	0.052	0.078	0.061	0.227	0.052
-0.060	0.964	0.530	-0.024	0.837	0.547	-0.210	0.022	-0.056	0.038	0.096	0.020	0.019	0.018	0.192	0.031
-0.126	0.983	0.565	-0.022	0.839	0.544	-0.162	0.040	-0.115	-0.029	0.114	0.058	0.045	0.036	0.228	0.007
-0.072	0.945	0.510	-0.018	0.840	0.542	-0.150	0.206	-0.153	0.021	0.073	0.006	0.010	0.005	0.173	-0.017
-0.110	0.868	0.565	-0.017	0.843	0.537	-0.280	-0.006	-0.068	-0.018	-0.007	0.065	0.027	0.083	0.228	-0.049
-0.133	0.887	0.502	-0.012	0.851	0.526	-0.673	0.344	-0.092	-0.046	0.005	0.014	0.049	0.065	0.165	-0.054
-0.264	0.937	0.384	-0.012	0.857	0.515	-0.577	-0.059	-0.058	-0.176	0.049	-0.094	0.179	0.015	0.048	-0.086
-0.172	1.010	0.455	-0.010	0.859	0.512	-0.175	0.030	-0.139	-0.085	0.120	-0.020	0.086	0.057	0.119	-0.091
-0.222	0.980	0.542	-0.015	0.862	0.507	-0.253	-0.482	-0.043	-0.130	0.087	0.071	0.135	0.026	0.206	-0.103
-0.126	0.941	0.558	-0.015	0.867	0.499	-0.508	0.006	0.006	-0.034	0.043	0.096	0.038	0.012	0.223	-0.085
-0.195	0.887	0.502	-0.020	0.872	0.489	-0.563	-0.347	0.037	-0.098	-0.017	0.050	0.107	0.067	0.170	-0.081
-0.110	0.914	0.526	-0.019	0.877	0.480	-0.486	-0.145	-0.140	-0.014	0.006	0.083	0.022	0.041	0.195	-0.075
-0.130	0.968	0.475	-0.014	0.883	0.470	-0.576	0.099	-0.229	-0.038	0.055	0.042	0.041	0.013	0.146	-0.082
-0.237	0.976	0.376	-0.020	0.886	0.463	-0.387	-0.813	-0.169	-0.141	0.059	-0.049	0.149	0.020	0.048	-0.069
-0.199	1.038	0.431	-0.017	0.892	0.452	-0.571	0.076	-0.165	-0.105	0.116	0.017	0.110	0.082	0.105	-0.076
-0.118	1.034	0.451	-0.017	0.899	0.437	-0.821	-0.304	-0.123	-0.024	0.105	0.051	0.030	0.078	0.127	-0.081
-0.130	0.983	0.502	-0.014	0.907	0.421	-0.918	0.227	-0.124	-0.039	0.047	0.119	0.042	0.027	0.180	-0.075
-0.168	0.933	0.384	-0.011	0.912	0.410	-0.579	-0.158	-0.214	-0.080	-0.009	0.012	0.081	0.024	0.064	-0.064
-0.168	0.933	0.384	-0.010	0.916	0.400	-0.546	-0.350	-0.241	-0.081	-0.013	0.022	0.081	0.025	0.066	-0.065
-0.137	0.933	0.345	-0.008	0.921	0.390	-0.543	-0.162	-0.221	-0.053	-0.018	-0.007	0.051	0.025	0.028	-0.068
-0.130	0.956	0.345	-0.006	0.926	0.379	-0.605	-0.208	-0.202	-0.047	0.001	0.004	0.044	0.002	0.029	-0.073
-0.195	1.026	0.290	-0.006	0.932	0.363	-0.829	-0.177	-0.124	-0.113	0.064	-0.035	0.109	0.067	0.024	-0.074
-0.168	0.991	0.364	-0.002	0.937	0.349	-0.755	0.115	-0.200	-0.090	0.024	0.054	0.083	0.032	0.053	-0.092
-0.160	1.057	0.321	0.002	0.943	0.333	-0.816	0.014	-0.217	-0.086	0.084	0.026	0.076	0.097	0.012	-0.088
-0.180	1.030	0.380	0.005	0.948	0.318	-0.843	-0.157	-0.219	-0.108	0.051	0.101	0.095	0.069	0.073	-0.092
-0.068	0.991	0.341	0.011	0.952	0.305	-0.664	0.184	-0.275	-0.002	0.009	0.074	0.016	0.030	0.036	-0.087
-0.180	0.902	0.274	0.014	0.955	0.295	-0.520	-0.291	-0.288	-0.117	-0.083	0.017	0.095	0.060	0.029	-0.087
-0.099	0.922	0.357	0.017	0.958	0.285	-0.558	-0.109	-0.233	-0.039	-0.067	0.110	0.015	0.041	0.055	-0.072
-0.133	0.922	0.293	0.018	0.962	0.272	-0.649	-0.302	-0.171	-0.075	-0.071	0.059	0.050	0.041	0.006	-0.065
-0.107	1.038	0.254	0.020	0.967	0.256	-0.873	-0.112	-0.154	-0.050	0.041	0.036	0.024	0.075	0.043	-0.056
-0.045	1.053	0.187	0.026	0.971	0.238	-0.884	0.474	-0.192	0.006	0.052	-0.013	0.037	0.090	0.108	-0.049
-0.130	1.057	0.163	0.030	0.973	0.228	-0.516	-0.288	-0.298	-0.083	0.053	-0.027	0.048	0.093	0.130	-0.049
-0.057	1.030	0.258	0.036	0.975	0.219	-0.487	-0.044	-0.323	-0.016	0.024	0.077	0.025	0.066	0.033	-0.049
-0.087	0.995	0.297	0.042	0.977	0.211	-0.398	-0.066	-0.322	-0.052	-0.012	0.124	0.006	0.031	0.008	-0.058
-0.057	0.937	0.262	0.046	0.978	0.202	-0.496	0.026	-0.209	-0.025	-0.072	0.098	0.024	0.027	0.026	-0.060
-0.026	0.898	0.274	0.050	0.981	0.190	-0.611	0.260	-0.173	0.002	-0.112	0.121	0.055	0.066	0.012	-0.059
-0.068	0.922	0.250	0.053	0.982	0.182	-0.403	0.384	-0.096	-0.043	-0.091	0.106	0.012	0.043	0.035	-0.070
-0.018	0.987	0.262	0.053	0.983	0.176	-0.304	0.013	-0.006	0.007	-0.026	0.123	0.062	0.023	0.021	-0.085
-0.145	0.953	0.230	0.056	0.983	0.173	-0.134	0.578	-0.103	-0.124	-0.061	0.095	0.065	0.011	0.051	-0.088
-0.130	1.003	0.219	0.058	0.983	0.172	-0.019	0.251	-0.066	-0.110	-0.011	0.084	0.050	0.039	0.062	-0.094
-0.072	1.018	0.156	0.059	0.983	0.173	0.068	0.093	-0.057	-0.053	0.005	0.019	0.008	0.055	0.123	-0.111
-0.110	0.960	0.191	0.059	0.983	0.172	-0.049	0.254	0.030	-0.091	-0.053	0.056	0.031	0.003	0.086	-0.083
-0.126	0.929	0.215	0.058	0.983	0.173	0.042	0.254	0.057	-0.106	-0.084	0.079	0.047	0.034	0.061	-0.078
-0.014	0.898	0.171	0.058	0.983	0.177	0.216	0.182	0.030	0.006	-0.114	0.031	0.066	0.064	0.102	-0.082
-0.110	0.922	0.203	0.057	0.982	0.182	0.239	0.123	0.050	-0.089	-0.090	0.058	0.031	0.041	0.068	-0.075
-0.057	0.968	0.278	0.057	0.980	0.188	0.352	0.366	0.024	-0.036	-0.042	0.127	0.023	0.005	0.008	-0.068
-0.057	0.968	0.278	0.055	0.979	0.197	0.450	0.158	0.128	-0.033	-0.041	0.118	0.022	0.005	0.010	-0.088
-0.126	0.983	0.167	0.051	0.977	0.206	0.464	0.084	0.180	-0.099	-0.024	-0.001	0.047	0.020	0.099	-0.084
-0.149	0.929	0.156	0.048	0.975	0.215	0.491	0.072	0.159	-0.118	-0.076	-0.023	0.069	0.034	0.110	-0.080
-0.103	0.937	0.242	0.046	0.973	0.225	0.485	0.292	0.153	-0.070	-0.066	0.055	0.022	0.027	0.023	-0.074
-0.091	0.964	0.211	0.044	0.971	0.235	0.538	0.272	0.141	-0.056	-0.037	0.013	0.011	0.000	0.054	-0.061
-0.068	0.964	0.230	0.044	0.968	0.247	0.653	0.268	0.021	-0.034	-0.034	0.020	0.012	0.000	0.033	-0.056
-0.068	0.960	0.207	0.046	0.965	0.260	0.671	0.398	0.014	-0.035	-0.034	-0.016	0.012	0.004	0.056	-0.043
-0.160	0.976	0.120	0.042	0.961	0.273	0.724	0.099	0.174	-0.124	-0.015	-0.116	0.081	0.011	0.142	-0.039
-0.103	0.991	0.128	0.040	0.957	0.287	0.748	0.240	0.189	-0.063	0.004	-0.122	0.024	0.027	0.134	-0.033
-0.133	0.906	0.136	0.036	0.952	0.303	0.893	0.361	0.262	-0.091	-0.076	-0.130	0.056	0.058	0.125	-0.035
-0.110	0.933	0.116	0.035	0.948	0.316	0.737	0.546	0.198	-0.067	-0.044	-0.163	0.033	0.031	0.144	-0.042
-0.126	0.922	0.175	0.035	0.945	0.326	0.526	0.556	0.199	-0.081	-0.053	-0.113	0.050	0.042	0.085	-0.082
-0.183	0.960	0.246	0.033	0.941	0.337	0.638	0.253	0.128	-0.138	-0.010	-0.054	0.109	0.003	0.013	-0.101
-0.257	1.003	0.396	0.031	0.937	0.349	0.619	0.013	0.073	-0.208	0.037	0.084	0.184	0.040	0.138	-0.089
-0.183	0.976	0.349	0.028	0.933	0.359	0.571	-0.055	0.099	-0.132	0.014	0.027	0.112	0.013	0.091	-0.057
-0.037	1.003	0.219	0.029	0.929	0.368	0.476	0.247	0.051	0.013	0.044	-0.112	0.033	0.041	0.039	-0.016
0.013	1.010	0.140	0.028	0.927	0.375	0.433	0.022	0.082	0.065	0.054	-0.198	0.082	0.048	0.118	0.044
-0.053	0.953	0.081	0.022	0.924	0.382	0.392	-0.276	0.174	0.005	-0.001	-0.264	0.015	0.010	0.177	0.117
-0.037	0.976	0.175	0.017	0.921	0.389	0.445	-0.490	0.086	0.026	0.026	-0.177	0.030	0.013	0.083	0.155
0.120	1.018	0.179	0.015	0.919	0.395	0.320	-0.256	-0.027	0.185	0.070	-0.178	0.186	0.055	0.079	0.191
0.132	0.972	0.183	0.012	0.917	0.399	0.233	-0.532	-0.022	0.200	0.026	-0.178	0.198	0.008	0.075	0.245
0.197	0.941	0.191	0.010	0.916	0.401	0.141	-0.374	-0.014	0.268	-0.005	-0.172	0.262	0.024	0.067	0.297
0.251	0.895	0.179	0.007	0.915	0.403	0.153	-0.497	-0.008	0.325	-0.050	-0.186	0.315	0.072	0.079	0.320
0.243	0.821	0.207	0.008	0.914	0.405	0.133	-0.112	-0.063	0.317	-0.122	-0.161	0.307	0.146	0.051	0.322
0.247	0.833	0.215	0.008	0.913	0.408	0.186	-0.032	0.013	0.320	-0.109	-0.156	0.311	0.135	0.044	0.311
0.143	0.848	0.234	0.004	0.910	0.414	0.371	-0.558	-0.020	0.220	-0.091	-0.143	0.206	0.119	0.026	0.289
0.143	0.848	0.234	0.005	0.907	0.421	0.379	0.131	0.053	0.220	-0.088	-0.149	0.206	0.119	0.027	0.244
0.136	0.918	0.230	0.003	0.903	0.429	0.493	-0.146	0.027	0.214	-0.014	-0.161	0.198	0.050	0.031	0.213
0.001	1.003	0.262	0.001	0.899	0.439	0.540	-0.139	0.052	0.081	0.075	-0.139	0.064	0.034	0.000	0.198
0.109	1.084	0.364	-0.000	0.894	0.447	0.519	-0.170	0.014	0.190	0.161	-0.045	0.172	0.115	0.102	0.163
0.086	1.053	0.349	0.002	0.891	0.454	0.419	0.214	-0.014	0.165	0.133	-0.068	0.149	0.084	0.085	0.128
-0.007	1.053	0.400	-0.002	0.889	0.457	0.170	-0.458	-0.000	0.077	0.135	-0.019	0.057	0.084	0.135	0.132
0.009	0.987	0.451	-0.005	0.888	0.460	0.145	-0.217	0.024	0.095	0.070	0.030	0.072	0.019	0.185	0.101
0.117	0.960	0.558	-0.001	0.886	0.463	0.182	0.262	-0.031	0.199	0.045	0.133	0.179	0.009	0.292	0.041
-0.041	0.968	0.408	0.004	0.887	0.462	-0.029	0.420	-0.070	0.037	0.053	-0.016	0.021	0.001	0.143	0.015
-0.257	0.980	0.301	0.004	0.890	0.455	-0.373	0.103	-0.023	-0.179	0.061	-0.115	0.193	0.010	0.036	-0.008
-0.141	1.014	0.392	0.005	0.892	0.452	-0.171	-0.028	-0.090	-0.065	0.094	-0.021	0.078	0.045	0.126	-0.059
-0.103	0.968	0.451	0.007	0.893	0.449	-0.137	0.085	-0.072	-0.028	0.046	0.041	0.040	0.002	0.185	-0.083
-0.195	0.929	0.416	0.008	0.895	0.446	-0.188	0.038	-0.060	-0.121	0.006	0.009	0.131	0.040	0.149	-0.071
-0.191	0.960	0.329	0.006	0.898	0.439	-0.336	-0.072	0.014	-0.115	0.033	-0.072	0.128	0.010	0.061	-0.076
-0.160	0.991	0.368	0.007	0.900	0.436	-0.168	-0.047	-0.079	-0.085	0.063	-0.029	0.096	0.021	0.101	-0.083
-0.160	0.945	0.404	0.002	0.901	0.433	-0.141	-0.435	0.027	-0.080	0.015	0.009	0.095	0.025	0.137	-0.069
-0.141	0.937	0.459	-0.002	0.903	0.429	-0.221	-0.285	0.052	-0.057	0.005	0.068	0.075	0.033	0.193	-0.061
-0.103	0.937	0.459	-0.004	0.907	0.420	-0.501	-0.174	0.005	-0.017	0.001	0.077	0.035	0.034	0.193	-0.052
-0.141	0.968	0.357	-0.004	0.910	0.415	-0.308	-0.205	-0.119	-0.056	0.029	-0.020	0.072	0.004	0.090	-0.058
-0.091	1.068	0.408	-0.001	0.912	0.409	-0.286	0.041	-0.139	-0.008	0.127	0.037	0.021	0.095	0.141	-0.056
-0.183	1.045	0.416	-0.001	0.915	0.403	-0.355	-0.204	-0.098	-0.101	0.101	0.052	0.112	0.071	0.150	-0.070
-0.122	0.953	0.431	0.001	0.920	0.391	-0.639	0.055	-0.124	-0.041	0.003	0.080	0.049	0.023	0.166	-0.077
-0.187	0.906	0.372	0.001	0.924	0.382	-0.498	-0.137	-0.115	-0.107	-0.047	0.030	0.114	0.070	0.107	-0.075
-0.183	0.933	0.290	0.002	0.927	0.375	-0.346	-0.166	-0.113	-0.104	-0.022	-0.047	0.110	0.044	0.025	-0.078
-0.099	1.045	0.313	0.001	0.929	0.371	-0.202	-0.454	-0.150	-0.019	0.088	-0.019	0.024	0.068	0.050	-0.066
-0.233	1.030	0.270	0.002	0.933	0.361	-0.520	0.035	-0.070	-0.154	0.069	-0.052	0.158	0.053	0.008	-0.056
-0.057	1.041	0.376	0.006	0.936	0.351	-0.547	0.257	-0.126	0.019	0.077	0.064	0.020	0.064	0.116	-0.043
-0.099	0.929	0.412	0.009	0.940	0.342	-0.496	-0.050	-0.214	-0.027	-0.038	0.109	0.022	0.049	0.153	-0.067
-0.068	0.953	0.341	0.015	0.943	0.334	-0.432	0.155	-0.263	-0.002	-0.017	0.046	0.009	0.026	0.083	-0.029
-0.233	0.937	0.219	0.013	0.945	0.327	-0.352	-0.716	-0.176	-0.165	-0.035	-0.070	0.156	0.042	0.037	-0.049
-0.003	1.057	0.258	0.017	0.948	0.317	-0.509	0.185	-0.186	0.062	0.081	-0.021	0.074	0.078	0.003	-0.039
-0.183	1.096	0.242	0.019	0.953	0.302	-0.760	0.012	-0.140	-0.121	0.115	-0.022	0.106	0.117	0.011	-0.070
-0.045	1.107	0.321	0.024	0.957	0.288	-0.725	0.276	-0.184	0.013	0.122	0.071	0.032	0.127	0.071	-0.058
-0.203	1.026	0.353	0.026	0.960	0.279	-0.506	-0.211	-0.162	-0.145	0.038	0.112	0.126	0.046	0.104	-0.090
-0.122	0.945	0.250	0.028	0.962	0.270	-0.435	-0.013	-0.179	-0.067	-0.045	0.018	0.046	0.036	0.004	-0.077
-0.130	0.995	0.293	0.030	0.964	0.264	-0.358	-0.192	-0.155	-0.076	0.003	0.068	0.054	0.014	0.049	-0.083
-0.095	0.964	0.219	0.032	0.966	0.256	-0.375	0.085	-0.104	-0.044	-0.030	0.000	0.021	0.017	0.024	-0.054
-0.107	1.038	0.175	0.032	0.969	0.243	-0.672	-0.079	-0.061	-0.055	0.040	-0.030	0.032	0.057	0.065	-0.043
-0.083	1.068	0.183	0.034	0.972	0.231	-0.618	-0.094	-0.125	-0.034	0.068	-0.010	0.010	0.087	0.056	-0.047
-0.030	1.065	0.262	0.039	0.974	0.221	-0.492	0.141	-0.238	0.016	0.062	0.078	0.044	0.083	0.025	-0.036
-0.153	1.003	0.215	0.040	0.977	0.212	-0.501	-0.269	-0.137	-0.108	-0.001	0.041	0.080	0.021	0.020	-0.049
0.009	0.983	0.266	0.044	0.978	0.202	-0.477	0.271	-0.146	0.049	-0.023	0.101	0.081	0.002	0.033	-0.051
-0.160	0.953	0.136	0.044	0.981	0.191	-0.590	-0.011	-0.059	-0.120	-0.056	-0.017	0.089	0.028	0.095	-0.057
-0.053	1.030	0.203	0.047	0.983	0.178	-0.631	0.247	-0.101	-0.015	0.019	0.062	0.018	0.049	0.026	-0.037
-0.099	1.034	0.085	0.049	0.984	0.170	-0.396	-0.089	-0.152	-0.063	0.022	-0.048	0.029	0.053	0.142	-0.053
-0.049	1.049	0.128	0.052	0.985	0.162	-0.374	0.175	-0.159	-0.016	0.036	0.003	0.021	0.068	0.097	-0.043
-0.091	1.026	0.159	0.054	0.987	0.153	-0.467	0.099	-0.079	-0.060	0.012	0.044	0.022	0.044	0.064	-0.042
-0.053	0.983	0.199	0.056	0.989	0.140	-0.675	0.301	-0.068	-0.023	-0.033	0.097	0.016	0.001	0.023	-0.046
-0.010	0.925	0.223	0.058	0.990	0.127	-0.609	0.409	-0.075	0.017	-0.092	0.133	0.058	0.057	0.003	-0.070
-0.083	0.895	0.108	0.061	0.991	0.119	-0.411	0.062	-0.131	-0.059	-0.124	0.027	0.015	0.088	0.110	-0.063
-0.160	0.995	0.096	0.063	0.992	0.111	-0.406	0.040	-0.147	-0.138	-0.024	0.023	0.093	0.013	0.120	-0.065
-0.041	1.018	0.112	0.065	0.993	0.102	-0.442	0.155	-0.125	-0.021	-0.002	0.048	0.026	0.037	0.103	-0.078
-0.053	0.983	0.140	0.069	0.993	0.093	-0.416	0.517	-0.167	-0.036	-0.037	0.084	0.014	0.002	0.074	-0.085
-0.114	1.010	0.061	0.071	0.994	0.088	-0.245	-0.085	-0.111	-0.099	-0.010	0.010	0.048	0.030	0.152	-0.082
-0.114	1.010	0.061	0.074	0.994	0.084	-0.211	0.195	-0.191	-0.103	-0.010	0.015	0.048	0.030	0.151	-0.076
-0.122	1.018	0.089	0.075	0.994	0.079	-0.260	-0.105	-0.059	-0.111	-0.003	0.047	0.057	0.037	0.123	-0.086
0.001	1.041	0.089	0.076	0.994	0.075	-0.190	0.320	-0.044	0.011	0.020	0.051	0.066	0.060	0.122	-0.080
-0.126	1.014	0.045	0.076	0.995	0.068	-0.315	0.262	-0.018	-0.116	-0.008	0.015	0.061	0.034	0.164	-0.084
-0.057	1.007	0.092	0.076	0.995	0.063	-0.221	0.335	-0.012	-0.047	-0.016	0.067	0.008	0.026	0.117	-0.074
-0.122	0.968	0.061	0.075	0.995	0.058	-0.233	0.089	0.056	-0.111	-0.055	0.040	0.057	0.012	0.148	-0.095
-0.064	1.030	0.085	0.074	0.996	0.055	-0.161	0.368	0.024	-0.052	0.007	0.067	0.001	0.050	0.123	-0.083
-0.114	0.941	0.077	0.074	0.996	0.058	0.164	0.054	-0.005	-0.102	-0.082	0.056	0.049	0.039	0.130	-0.102
-0.026	0.941	0.144	0.074	0.995	0.061	0.144	0.420	0.015	-0.013	-0.082	0.121	0.039	0.039	0.062	-0.080
-0.160	0.941	0.104	0.072	0.995	0.066	0.269	-0.014	0.076	-0.146	-0.081	0.075	0.095	0.039	0.100	-0.083
0.013	0.929	0.124	0.071	0.995	0.073	0.379	0.241	0.056	0.028	-0.092	0.088	0.078	0.051	0.080	-0.065
-0.107	0.910	0.061	0.068	0.995	0.079	0.279	0.124	0.138	-0.088	-0.111	0.019	0.041	0.071	0.141	-0.078
-0.041	0.925	0.057	0.066	0.994	0.084	0.299	0.388	0.115	-0.020	-0.096	0.010	0.024	0.055	0.145	-0.061
-0.145	0.964	0.065	0.065	0.994	0.091	0.359	0.360	0.043	-0.123	-0.056	0.011	0.080	0.017	0.136	-0.073
-0.122	0.964	0.010	0.064	0.993	0.099	0.475	0.383	0.035	-0.100	-0.056	-0.053	0.056	0.017	0.191	-0.073
-0.110	0.987	0.025	0.063	0.992	0.109	0.514	0.408	0.076	-0.087	-0.031	-0.046	0.044	0.006	0.176	-0.096
-0.122	1.007	0.069	0.063	0.991	0.120	0.591	0.573	0.018	-0.099	-0.011	-0.014	0.056	0.026	0.133	-0.076
-0.210	0.991	0.002	0.060	0.989	0.134	0.728	0.072	0.135	-0.184	-0.025	-0.095	0.144	0.010	0.200	-0.060
-0.083	0.968	0.010	0.057	0.987	0.148	0.755	0.074	0.142	-0.054	-0.046	-0.102	0.018	0.014	0.192	-0.032
-0.091	0.922	-0.057	0.057	0.985	0.165	0.901	0.454	0.069	-0.061	-0.090	-0.185	0.026	0.061	0.258	-0.022
0.001	0.960	0.010	0.057	0.982	0.182	0.942	0.440	0.050	0.031	-0.048	-0.136	0.066	0.022	0.190	-0.025
-0.110	0.983	0.049	0.057	0.979	0.198	0.861	0.566	0.074	-0.081	-0.021	-0.112	0.046	0.001	0.150	-0.057
-0.210	0.972	0.136	0.056	0.975	0.214	0.838	0.205	0.094	-0.179	-0.030	-0.042	0.147	0.011	0.063	-0.079
-0.210	1.026	0.242	0.050	0.972	0.230	0.817	-0.158	0.198	-0.174	0.028	0.048	0.148	0.043	0.043	-0.090
-0.153	1.022	0.203	0.048	0.969	0.243	0.681	0.109	0.117	-0.114	0.027	-0.004	0.091	0.038	0.004	-0.059
-0.049	1.045	0.144	0.046	0.966	0.256	0.683	0.152	0.094	-0.008	0.054	-0.076	0.011	0.062	0.054	-0.006
0.020	1.030	0.053	0.046	0.963	0.267	0.620	-0.018	0.038	0.062	0.041	-0.178	0.079	0.047	0.145	0.062
0.024	0.991	0.089	0.044	0.960	0.276	0.500	-0.131	0.059	0.068	0.005	-0.151	0.081	0.009	0.110	0.118
0.074	0.976	0.081	0.043	0.958	0.285	0.486	-0.118	0.023	0.120	-0.008	-0.168	0.130	0.006	0.118	0.157
0.082	0.968	0.092	0.042	0.955	0.294	0.490	-0.361	-0.041	0.129	-0.013	-0.165	0.136	0.013	0.106	0.177
0.132	0.953	0.116	0.042	0.953	0.301	0.394	-0.348	-0.108	0.179	-0.026	-0.149	0.185	0.028	0.083	0.209
0.132	0.918	0.104	0.043	0.950	0.308	0.385	-0.241	-0.129	0.178	-0.059	-0.167	0.184	0.064	0.095	0.239
0.163	0.891	0.041	0.042	0.948	0.316	0.422	-0.401	-0.083	0.209	-0.084	-0.238	0.213	0.091	0.158	0.252
0.236	0.887	0.124	0.042	0.945	0.325	0.462	-0.355	-0.079	0.283	-0.085	-0.163	0.284	0.095	0.075	0.269
0.151	0.860	0.136	0.039	0.942	0.333	0.462	-0.546	-0.001	0.201	-0.110	-0.160	0.198	0.122	0.063	0.269
0.232	0.852	0.179	0.039	0.939	0.342	0.453	-0.033	0.033	0.283	-0.115	-0.125	0.278	0.130	0.021	0.256
0.120	0.902	0.140	0.035	0.936	0.351	0.549	-0.275	0.137	0.175	-0.061	-0.174	0.167	0.080	0.062	0.216
0.147	0.980	0.274	0.032	0.931	0.365	0.716	-0.117	0.088	0.205	0.021	-0.052	0.193	0.003	0.070	0.203
0.047	0.991	0.290	0.030	0.926	0.376	0.635	-0.089	0.087	0.107	0.036	-0.048	0.094	0.009	0.085	0.170
0.105	1.030	0.293	0.028	0.921	0.387	0.630	-0.059	0.099	0.167	0.079	-0.055	0.153	0.047	0.088	0.150
0.067	1.049	0.301	0.028	0.917	0.398	0.580	0.007	0.021	0.129	0.103	-0.057	0.115	0.067	0.095	0.133
0.036	1.049	0.278	0.025	0.915	0.403	0.319	-0.153	0.072	0.100	0.105	-0.086	0.086	0.066	0.070	0.121
0.043	1.103	0.305	0.026	0.913	0.407	0.259	0.045	-0.001	0.107	0.161	-0.062	0.095	0.120	0.096	0.088
-0.049	1.065	0.262	0.024	0.910	0.414	0.382	-0.213	0.012	0.017	0.125	-0.112	0.005	0.081	0.052	0.056
-0.018	1.026	0.471	0.026	0.908	0.418	0.207	0.271	-0.032	0.045	0.088	0.093	0.038	0.042	0.259	0.020
-0.064	0.968	0.439	0.027	0.910	0.413	-0.230	0.117	0.023	-0.001	0.028	0.066	0.007	0.017	0.227	-0.011
-0.103	0.945	0.431	0.030	0.911	0.410	-0.164	0.337	-0.063	-0.043	0.003	0.061	0.044	0.041	0.219	-0.026
-0.114	0.980	0.333	0.029	0.911	0.411	0.050	-0.376	-0.102	-0.053	0.038	-0.038	0.055	0.006	0.120	-0.046
-0.099	1.030	0.333	0.029	0.911	0.412	0.061	-0.098	-0.081	-0.038	0.089	-0.038	0.039	0.044	0.119	-0.060
-0.168	1.007	0.341	0.026	0.914	0.405	-0.345	-0.183	0.065	-0.104	0.062	-0.024	0.107	0.021	0.127	-0.056
-0.149	0.960	0.408	0.021	0.917	0.399	-0.350	-0.356	0.041	-0.081	0.013	0.049	0.087	0.024	0.193	-0.066
-0.080	0.891	0.459	0.019	0.920	0.392	-0.389	-0.245	0.006	-0.009	-0.059	0.108	0.017	0.093	0.244	-0.074
-0.122	0.933	0.451	0.021	0.922	0.387	-0.284	0.185	-0.043	-0.053	-0.019	0.105	0.059	0.051	0.236	-0.069
-0.160	0.976	0.290	0.018	0.923	0.384	-0.143	-0.298	0.021	-0.089	0.022	-0.054	0.096	0.008	0.076	-0.074
-0.160	0.976	0.290	0.015	0.923	0.383	-0.045	-0.208	0.027	-0.086	0.021	-0.053	0.096	0.008	0.077	-0.065
-0.214	1.041	0.301	0.014	0.927	0.375	-0.421	0.023	0.029	-0.139	0.084	-0.033	0.151	0.058	0.088	-0.069
-0.037	1.022	0.424	0.014	0.931	0.365	-0.564	0.107	0.011	0.037	0.060	0.100	0.026	0.039	0.211	-0.073
-0.160	0.941	0.388	0.015	0.933	0.359	-0.325	-0.238	-0.128	-0.086	-0.024	0.070	0.097	0.043	0.176	-0.060
-0.126	0.910	0.427	0.014	0.936	0.352	-0.375	-0.307	-0.126	-0.051	-0.057	0.116	0.063	0.074	0.216	-0.045
-0.049	0.960	0.353	0.016	0.938	0.346	-0.305	0.011	-0.111	0.024	-0.009	0.047	0.014	0.024	0.141	-0.055
-0.160	0.983	0.191	0.015	0.941	0.338	-0.421	-0.243	-0.064	-0.087	0.011	-0.106	0.098	0.001	0.021	-0.042
-0.160	1.034	0.191	0.016	0.946	0.324	-0.717	0.115	-0.025	-0.087	0.056	-0.092	0.099	0.049	0.021	-0.024
-0.118	1.076	0.254	0.015	0.950	0.313	-0.584	-0.167	-0.041	-0.044	0.095	-0.018	0.057	0.091	0.042	-0.041
-0.057	1.041	0.297	0.016	0.953	0.303	-0.492	-0.089	-0.073	0.017	0.057	0.034	0.005	0.056	0.087	-0.034
-0.157	1.018	0.262	0.016	0.955	0.295	-0.456	-0.268	-0.102	-0.083	0.031	0.008	0.096	0.033	0.051	-0.037
-0.053	0.976	0.325	0.019	0.957	0.288	-0.347	0.059	-0.179	0.017	-0.013	0.077	0.008	0.009	0.115	-0.051
-0.130	1.003	0.258	0.022	0.960	0.280	-0.431	-0.027	-0.166	-0.063	0.011	0.019	0.069	0.019	0.049	-0.064
-0.145	0.991	0.321	0.025	0.963	0.270	-0.521	0.122	-0.153	-0.081	-0.003	0.091	0.085	0.007	0.112	-0.045
-0.107	0.968	0.274	0.028	0.966	0.258	-0.614	0.166	-0.110	-0.045	-0.030	0.056	0.047	0.017	0.066	-0.080
-0.045	1.041	0.199	0.029	0.969	0.245	-0.671	-0.075	-0.101	0.015	0.041	-0.006	0.014	0.057	0.009	-0.059
-0.272	1.030	0.163	0.028	0.973	0.229	-0.789	-0.283	-0.057	-0.211	0.025	-0.027	0.213	0.045	0.045	-0.057
0.005	1.038	0.238	0.031	0.975	0.220	-0.503	0.031	-0.144	0.064	0.031	0.058	0.063	0.053	0.030	-0.051
-0.168	1.065	0.140	0.033	0.977	0.209	-0.517	-0.092	-0.193	-0.112	0.056	-0.031	0.110	0.081	0.068	-0.072
-0.091	1.065	0.159	0.035	0.979	0.200	-0.496	-0.223	-0.170	-0.037	0.054	-0.001	0.033	0.080	0.047	-0.062
-0.110	1.084	0.246	0.038	0.981	0.189	-0.567	0.046	-0.144	-0.058	0.071	0.096	0.053	0.099	0.039	-0.070
-0.168	1.010	0.215	0.040	0.984	0.173	-0.790	0.236	-0.105	-0.118	-0.005	0.080	0.111	0.026	0.008	-0.061
0.005	1.014	0.270	0.045	0.987	0.157	-0.824	0.407	-0.188	0.050	-0.004	0.151	0.062	0.031	0.062	-0.073
-0.072	0.991	0.171	0.048	0.988	0.147	-0.534	-0.369	-0.198	-0.029	-0.029	0.063	0.016	0.008	0.036	-0.052
-0.157	0.991	0.049	0.052	0.989	0.139	-0.403	-0.098	-0.269	-0.117	-0.030	-0.051	0.100	0.009	0.159	-0.044
-0.022	1.034	0.077	0.053	0.990	0.129	-0.478	-0.487	-0.128	0.017	0.011	-0.015	0.034	0.052	0.131	-0.052
-0.149	0.995	0.061	0.057	0.991	0.119	-0.490	0.176	-0.190	-0.114	-0.029	-0.020	0.093	0.014	0.146	-0.038
-0.053	1.018	0.136	0.059	0.993	0.105	-0.745	0.022	-0.160	-0.020	-0.007	0.069	0.003	0.037	0.071	-0.046
0.028	1.018	0.148	0.065	0.994	0.088	-0.793	0.620	-0.209	0.056	-0.008	0.097	0.083	0.037	0.060	-0.064
-0.137	0.972	0.116	0.068	0.995	0.075	-0.661	-0.025	-0.215	-0.113	-0.055	0.079	0.082	0.009	0.092	-0.052
-0.068	0.937	0.100	0.071	0.996	0.061	-0.712	0.007	-0.179	-0.047	-0.091	0.077	0.013	0.044	0.108	-0.054
-0.033	0.937	0.077	0.076	0.996	0.053	-0.398	0.185	-0.227	-0.017	-0.091	0.061	0.022	0.043	0.132	-0.058
-0.045	0.960	0.085	0.080	0.996	0.047	-0.330	-0.089	-0.221	-0.032	-0.068	0.075	0.010	0.020	0.124	-0.061
0.001	0.953	0.033	0.084	0.996	0.040	-0.299	0.409	-0.202	0.010	-0.075	0.031	0.057	0.027	0.176	-0.045
-0.137	0.972	0.069	0.085	0.996	0.035	-0.257	-0.185	-0.083	-0.129	-0.056	0.071	0.082	0.008	0.141	-0.048
0.024	1.034	0.041	0.087	0.996	0.029	-0.280	0.319	-0.100	0.031	0.006	0.050	0.080	0.054	0.169	-0.045
-0.033	1.030	0.069	0.088	0.996	0.024	-0.255	0.407	-0.063	-0.028	0.002	0.083	0.022	0.051	0.142	-0.055
-0.037	1.003	0.010	0.089	0.996	0.018	-0.238	0.299	-0.050	-0.033	-0.026	0.029	0.018	0.025	0.202	-0.045
-0.049	0.980	-0.002	0.088	0.996	0.014	-0.198	0.332	0.000	-0.044	-0.049	0.022	0.007	0.002	0.214	-0.067
-0.083	1.014	0.033	0.089	0.996	0.011	-0.094	0.317	-0.052	-0.079	-0.014	0.060	0.028	0.037	0.179	-0.078
-0.099	0.991	0.014	0.089	0.996	0.012	0.049	0.344	-0.019	-0.095	-0.037	0.040	0.043	0.014	0.198	-0.081
-0.110	0.995	0.018	0.088	0.996	0.017	0.298	0.224	-0.003	-0.106	-0.033	0.038	0.054	0.017	0.195	-0.082
-0.049	0.972	0.033	0.088	0.996	0.025	0.363	0.064	0.014	-0.044	-0.056	0.047	0.008	0.006	0.180	-0.082
-0.026	0.956	0.092	0.087	0.996	0.031	0.343	0.303	0.030	-0.020	-0.072	0.099	0.031	0.021	0.123	-0.078
-0.095	0.960	0.037	0.085	0.996	0.039	0.425	0.160	0.068	-0.087	-0.068	0.036	0.037	0.017	0.179	-0.072
-0.060	0.933	0.104	0.081	0.996	0.044	0.247	0.117	0.186	-0.049	-0.095	0.098	0.003	0.044	0.113	-0.071
-0.053	0.922	0.148	0.078	0.996	0.050	0.302	0.252	0.135	-0.038	-0.107	0.136	0.004	0.055	0.070	-0.072
-0.022	0.929	0.167	0.076	0.996	0.056	0.290	0.343	0.121	-0.005	-0.099	0.150	0.034	0.047	0.052	-0.061
-0.049	0.941	0.104	0.075	0.995	0.062	0.373	0.570	0.083	-0.031	-0.087	0.080	0.008	0.035	0.116	-0.066
-0.026	0.941	0.124	0.073	0.995	0.073	0.530	0.290	0.069	-0.006	-0.087	0.090	0.030	0.035	0.097	-0.061
-0.107	0.987	0.108	0.073	0.994	0.082	0.500	0.404	0.024	-0.087	-0.040	0.065	0.052	0.011	0.114	-0.064
-0.076	0.991	0.085	0.072	0.993	0.094	0.630	0.183	0.064	-0.055	-0.035	0.029	0.023	0.015	0.139	-0.063
-0.095	0.980	0.073	0.070	0.992	0.109	0.730	0.088	0.048	-0.073	-0.045	0.002	0.043	0.004	0.152	-0.066
-0.087	0.987	0.069	0.068	0.990	0.122	0.684	0.045	0.109	-0.062	-0.036	-0.015	0.037	0.013	0.157	-0.054
-0.087	0.987	0.069	0.066	0.989	0.134	0.651	0.169	0.093	-0.060	-0.035	-0.027	0.038	0.014	0.157	-0.047
-0.099	0.983	0.041	0.063	0.987	0.145	0.552	0.178	0.137	-0.069	-0.038	-0.065	0.051	0.011	0.186	-0.042
-0.091	0.995	0.045	0.060	0.986	0.158	0.721	0.250	0.177	-0.058	-0.024	-0.075	0.044	0.024	0.184	-0.024
-0.118	0.980	0.029	0.057	0.983	0.175	0.878	0.302	0.175	-0.082	-0.037	-0.107	0.073	0.009	0.201	-0.030
-0.030	0.987	0.061	0.056	0.980	0.191	0.896	0.744	0.168	0.007	-0.026	-0.092	0.015	0.017	0.171	-0.038
-0.149	1.007	0.096	0.054	0.976	0.211	1.025	0.293	0.158	-0.109	-0.003	-0.076	0.105	0.036	0.137	-0.065
-0.137	1.014	0.175	0.053	0.972	0.230	1.024	0.425	0.098	-0.097	0.009	-0.017	0.095	0.044	0.060	-0.072
-0.203	0.960	0.258	0.050	0.968	0.247	0.894	-0.011	0.117	-0.159	-0.041	0.049	0.161	0.010	0.021	-0.073
-0.107	0.941	0.290	0.048	0.964	0.263	0.791	0.000	0.086	-0.061	-0.057	0.065	0.065	0.029	0.050	-0.043
-0.026	0.983	0.191	0.048	0.960	0.276	0.700	0.261	0.075	0.020	-0.011	-0.047	0.015	0.014	0.052	-0.011
-0.018	1.014	0.108	0.046	0.957	0.288	0.658	0.193	0.145	0.030	0.023	-0.141	0.021	0.045	0.137	0.041
-0.022	1.045	0.112	0.042	0.953	0.299	0.605	-0.049	0.155	0.029	0.057	-0.148	0.017	0.076	0.136	0.083
-0.003	1.030	0.116	0.039	0.950	0.309	0.581	-0.172	0.107	0.052	0.045	-0.155	0.037	0.060	0.134	0.112
0.024	1.018	0.104	0.038	0.947	0.317	0.469	-0.118	0.013	0.080	0.036	-0.175	0.065	0.049	0.148	0.141
0.082	1.022	0.132	0.037	0.945	0.325	0.396	-0.214	-0.018	0.138	0.042	-0.155	0.122	0.053	0.123	0.167
0.124	0.995	0.140	0.038	0.943	0.330	0.300	-0.216	-0.078	0.180	0.017	-0.152	0.164	0.027	0.116	0.213
0.109	0.995	0.128	0.038	0.942	0.334	0.213	-0.378	-0.126	0.165	0.018	-0.168	0.148	0.028	0.130	0.248
0.259	0.941	0.175	0.041	0.941	0.336	0.173	-0.104	-0.158	0.312	-0.034	-0.123	0.299	0.025	0.084	0.265
0.217	0.837	0.128	0.040	0.939	0.342	0.308	-0.410	-0.076	0.271	-0.137	-0.176	0.257	0.129	0.133	0.265
0.190	0.852	0.195	0.038	0.937	0.347	0.256	-0.313	-0.008	0.245	-0.120	-0.114	0.231	0.113	0.068	0.271
0.120	0.868	0.159	0.037	0.934	0.355	0.450	-0.268	0.011	0.178	-0.101	-0.158	0.163	0.097	0.106	0.245
0.163	0.852	0.219	0.038	0.931	0.363	0.455	0.267	0.058	0.219	-0.113	-0.107	0.206	0.113	0.050	0.219
0.082	0.868	0.144	0.033	0.927	0.372	0.520	-0.466	0.072	0.143	-0.094	-0.191	0.127	0.097	0.126	0.205
0.113	0.972	0.278	0.035	0.923	0.383	0.602	0.074	-0.067	0.172	0.014	-0.068	0.159	0.008	0.005	0.195
0.124	0.964	0.282	0.033	0.919	0.393	0.563	-0.388	-0.016	0.186	0.011	-0.074	0.173	0.000	0.008	0.180
0.113	1.045	0.357	0.035	0.914	0.404	0.594	0.053	-0.077	0.173	0.097	-0.010	0.163	0.081	0.081	0.167
0.113	1.045	0.357	0.035	0.910	0.414	0.531	-0.170	-0.083	0.172	0.101	-0.020	0.165	0.080	0.079	0.130
0.105	1.034	0.451	0.035	0.907	0.420	0.357	-0.001	0.015	0.165	0.092	0.068	0.159	0.068	0.172	0.098
-0.053	1.061	0.408	0.035	0.905	0.424	0.228	0.061	0.013	0.007	0.121	0.021	0.003	0.095	0.127	0.051
0.009	1.041	0.459	0.038	0.904	0.426	0.157	0.204	-0.097	0.065	0.102	0.070	0.066	0.076	0.177	0.011
-0.153	0.968	0.341	0.041	0.903	0.428	0.132	0.126	-0.117	-0.099	0.030	-0.051	0.095	0.003	0.058	-0.018
-0.107	0.968	0.357	0.040	0.903	0.427	-0.073	-0.127	-0.001	-0.051	0.029	-0.034	0.048	0.004	0.073	-0.040
-0.076	1.007	0.384	0.041	0.905	0.424	-0.167	0.101	-0.043	-0.021	0.066	-0.003	0.016	0.043	0.101	-0.045
-0.164	0.983	0.408	0.040	0.905	0.423	-0.033	-0.200	-0.106	-0.109	0.042	0.022	0.103	0.020	0.124	-0.039
-0.010	0.922	0.471	0.044	0.906	0.422	-0.072	0.158	-0.119	0.042	-0.021	0.086	0.052	0.041	0.187	-0.072
-0.076	0.964	0.447	0.046	0.904	0.424	0.128	0.089	-0.093	-0.026	0.023	0.060	0.012	0.002	0.163	-0.060
-0.253	0.941	0.447	0.037	0.904	0.425	0.033	-0.918	0.004	-0.194	-0.000	0.059	0.189	0.021	0.163	-0.055
0.009	0.960	0.443	0.040	0.907	0.420	-0.294	0.247	-0.043	0.065	0.016	0.060	0.073	0.002	0.159	-0.049
-0.176	0.964	0.313	0.036	0.910	0.414	-0.339	-0.313	0.006	-0.116	0.017	-0.064	0.111	0.002	0.029	-0.068
-0.022	1.003	0.349	0.040	0.911	0.410	-0.158	0.183	-0.098	0.035	0.054	-0.025	0.042	0.041	0.064	-0.042
-0.203	0.980	0.380	0.038	0.912	0.408	-0.129	-0.372	-0.104	-0.144	0.029	0.008	0.139	0.018	0.096	-0.057
-0.114	0.995	0.424	0.038	0.913	0.406	-0.117	-0.105	-0.072	-0.056	0.044	0.054	0.050	0.034	0.139	-0.056
-0.080	0.949	0.420	0.039	0.914	0.403	-0.167	-0.040	-0.091	-0.022	-0.005	0.052	0.016	0.012	0.136	-0.064
-0.110	0.937	0.451	0.040	0.917	0.397	-0.344	0.099	-0.053	-0.054	-0.019	0.090	0.046	0.024	0.168	-0.059
-0.026	0.929	0.427	0.042	0.921	0.388	-0.457	0.271	-0.004	0.028	-0.030	0.075	0.038	0.033	0.145	-0.045
-0.172	0.918	0.341	0.043	0.923	0.382	-0.321	-0.086	-0.108	-0.118	-0.044	-0.006	0.108	0.045	0.058	-0.043
-0.091	0.953	0.246	0.041	0.925	0.377	-0.312	-0.337	-0.095	-0.036	-0.011	-0.095	0.028	0.010	0.036	-0.024
-0.080	0.991	0.345	0.044	0.926	0.376	-0.043	-0.062	-0.169	-0.027	0.028	0.004	0.016	0.028	0.063	-0.046
-0.057	1.014	0.301	0.040	0.926	0.375	-0.057	-0.739	-0.116	0.000	0.051	-0.038	0.007	0.051	0.020	-0.032
-0.176	1.010	0.313	0.045	0.928	0.369	-0.284	0.421	-0.119	-0.123	0.046	-0.019	0.113	0.047	0.033	-0.041
-0.072	0.987	0.380	0.048	0.931	0.362	-0.389	0.199	-0.102	-0.022	0.021	0.056	0.009	0.024	0.100	-0.052
-0.076	1.007	0.380	0.048	0.935	0.352	-0.534	-0.043	-0.068	-0.026	0.036	0.066	0.013	0.043	0.101	-0.067
-0.083	0.980	0.447	0.052	0.938	0.342	-0.507	0.229	-0.137	-0.038	0.006	0.142	0.021	0.016	0.168	-0.052
-0.080	0.995	0.380	0.053	0.940	0.338	-0.251	-0.173	-0.152	-0.036	0.019	0.079	0.017	0.032	0.101	-0.064
-0.049	0.980	0.372	0.057	0.941	0.334	-0.227	0.092	-0.170	-0.009	0.002	0.075	0.013	0.017	0.093	-0.062
-0.157	0.980	0.270	0.057	0.941	0.332	-0.063	-0.251	-0.129	-0.118	0.002	-0.026	0.094	0.017	0.009	-0.059
-0.068	0.968	0.321	0.057	0.941	0.333	0.019	-0.228	-0.113	-0.030	-0.009	0.024	0.006	0.006	0.043	-0.053
-0.110	0.964	0.290	0.057	0.944	0.326	-0.367	-0.044	-0.039	-0.073	-0.016	-0.000	0.048	0.002	0.013	-0.054
-0.080	0.991	0.258	0.056	0.946	0.320	-0.337	-0.104	0.009	-0.042	0.009	-0.026	0.017	0.029	0.018	-0.039
-0.076	0.968	0.282	0.057	0.948	0.312	-0.407	0.043	-0.085	-0.040	-0.016	0.006	0.014	0.006	0.006	-0.040
-0.060	1.003	0.254	0.061	0.951	0.304	-0.387	0.156	-0.165	-0.029	0.017	-0.014	0.002	0.040	0.020	-0.038
-0.060	0.964	0.297	0.064	0.953	0.297	-0.364	0.111	-0.163	-0.032	-0.023	0.037	0.002	0.002	0.023	-0.043
-0.060	1.003	0.317	0.067	0.955	0.288	-0.466	0.139	-0.130	-0.036	0.013	0.066	0.000	0.041	0.043	-0.041
-0.064	1.014	0.309	0.069	0.957	0.283	-0.265	-0.032	-0.137	-0.042	0.023	0.063	0.003	0.053	0.036	-0.047
-0.057	0.941	0.226	0.069	0.958	0.277	-0.301	-0.108	-0.057	-0.034	-0.052	-0.014	0.005	0.020	0.046	-0.046
-0.057	0.953	0.301	0.070	0.959	0.275	-0.106	-0.056	-0.061	-0.035	-0.042	0.062	0.005	0.008	0.029	-0.050
-0.037	1.014	0.290	0.074	0.959	0.275	-0.014	0.234	-0.189	-0.020	0.020	0.050	0.024	0.054	0.018	-0.042
-0.076	0.918	0.297	0.075	0.959	0.273	-0.086	-0.071	-0.062	-0.059	-0.078	0.059	0.015	0.043	0.027	-0.050
-0.010	0.922	0.313	0.076	0.959	0.271	-0.104	-0.003	-0.071	0.005	-0.074	0.076	0.051	0.039	0.043	-0.044
-0.060	0.910	0.309	0.076	0.961	0.266	-0.292	0.214	0.022	-0.045	-0.087	0.077	0.000	0.050	0.040	-0.062
-0.007	0.918	0.317	0.077	0.962	0.261	-0.238	0.257	0.014	0.008	-0.081	0.089	0.054	0.042	0.047	-0.065
-0.126	0.964	0.293	0.078	0.963	0.259	-0.091	0.152	-0.039	-0.112	-0.035	0.066	0.065	0.005	0.023	-0.081
-0.099	0.918	0.254	0.079	0.963	0.259	0.040	0.289	-0.009	-0.086	-0.081	0.025	0.038	0.041	0.017	-0.063
-0.130	0.987	0.230	0.075	0.962	0.264	0.195	-0.335	0.096	-0.112	-0.011	-0.003	0.069	0.029	0.040	-0.081
0.040	1.022	0.317	0.077	0.960	0.270	0.370	0.366	-0.014	0.055	0.026	0.076	0.100	0.064	0.047	-0.070
-0.153	0.953	0.219	0.074	0.958	0.277	0.336	-0.002	0.117	-0.134	-0.042	-0.030	0.092	0.005	0.052	-0.054
-0.099	0.980	0.258	0.071	0.956	0.285	0.451	-0.075	0.091	-0.078	-0.013	0.000	0.038	0.022	0.012	-0.048
-0.010	0.995	0.313	0.070	0.954	0.291	0.317	0.169	0.125	0.012	0.004	0.049	0.050	0.037	0.043	-0.065
-0.087	0.929	0.329	0.067	0.952	0.299	0.396	0.046	0.129	-0.062	-0.059	0.056	0.026	0.028	0.058	-0.052
-0.091	0.937	0.270	0.067	0.950	0.306	0.435	0.345	0.071	-0.066	-0.049	-0.012	0.029	0.020	0.001	-0.052
-0.091	0.937	0.270	0.067	0.947	0.315	0.475	0.221	0.055	-0.066	-0.047	-0.022	0.030	0.021	0.001	-0.053
-0.130	0.918	0.234	0.064	0.945	0.322	0.393	0.071	0.178	-0.100	-0.064	-0.065	0.068	0.040	0.037	-0.048
-0.053	0.906	0.270	0.064	0.941	0.332	0.544	0.290	0.094	-0.023	-0.072	-0.040	0.010	0.051	0.001	-0.047
-0.118	0.925	0.242	0.060	0.938	0.341	0.510	0.205	0.213	-0.085	-0.050	-0.078	0.055	0.031	0.029	-0.025
-0.122	0.929	0.258	0.056	0.934	0.353	0.680	0.094	0.259	-0.084	-0.041	-0.075	0.059	0.027	0.013	-0.008
-0.018	0.945	0.226	0.056	0.929	0.367	0.788	0.681	0.241	0.020	-0.021	-0.121	0.045	0.011	0.045	-0.017
-0.099	0.960	0.156	0.055	0.923	0.381	0.809	0.536	0.260	-0.060	0.000	-0.206	0.036	0.005	0.116	-0.032
-0.157	0.976	0.211	0.054	0.917	0.395	0.825	0.420	0.153	-0.117	0.022	-0.165	0.094	0.020	0.062	-0.044
-0.210	0.976	0.313	0.050	0.912	0.408	0.711	-0.026	0.167	-0.165	0.027	-0.076	0.147	0.020	0.040	-0.073
-0.145	0.960	0.463	0.050	0.907	0.418	0.598	0.142	0.068	-0.100	0.016	0.062	0.081	0.004	0.189	-0.066
-0.160	0.918	0.368	0.047	0.902	0.428	0.556	-0.032	0.086	-0.113	-0.022	-0.043	0.096	0.039	0.095	-0.035
-0.037	0.941	0.309	0.046	0.898	0.438	0.561	0.072	0.079	0.012	0.007	-0.112	0.026	0.016	0.036	0.008
-0.014	0.987	0.215	0.044	0.893	0.447	0.544	-0.044	0.118	0.038	0.058	-0.216	0.050	0.030	0.058	0.046
-0.030	1.003	0.254	0.039	0.889	0.456	0.530	-0.257	0.091	0.027	0.078	-0.186	0.033	0.045	0.019	0.101
-0.037	0.995	0.278	0.035	0.886	0.462	0.344	-0.298	0.093	0.024	0.073	-0.168	0.025	0.037	0.005	0.137
0.063	0.953	0.258	0.030	0.884	0.467	0.324	-0.380	0.066	0.129	0.033	-0.193	0.125	0.005	0.014	0.170
0.109	0.972	0.270	0.026	0.881	0.472	0.300	-0.403	0.042	0.179	0.055	-0.186	0.169	0.014	0.003	0.213
0.174	0.949	0.333	0.021	0.880	0.475	0.148	-0.470	0.056	0.250	0.033	-0.126	0.233	0.009	0.060	0.247
0.201	0.918	0.317	0.020	0.879	0.477	0.136	-0.202	-0.010	0.278	0.003	-0.143	0.259	0.039	0.044	0.282
0.140	0.806	0.325	0.015	0.878	0.478	0.095	-0.451	0.024	0.221	-0.108	-0.137	0.196	0.151	0.052	0.297
0.240	0.728	0.286	0.015	0.877	0.481	0.160	-0.201	-0.062	0.322	-0.184	-0.179	0.295	0.228	0.012	0.292
0.193	0.698	0.329	0.010	0.875	0.483	0.135	-0.563	0.008	0.281	-0.213	-0.137	0.248	0.258	0.055	0.283
0.163	0.728	0.424	0.010	0.874	0.486	0.146	0.054	0.085	0.251	-0.181	-0.045	0.217	0.227	0.149	0.273
0.147	0.790	0.349	0.011	0.869	0.494	0.490	0.062	-0.004	0.235	-0.115	-0.128	0.200	0.165	0.073	0.248
0.070	0.810	0.349	0.002	0.864	0.504	0.573	-0.615	0.180	0.167	-0.090	-0.138	0.123	0.147	0.072	0.235
0.113	0.987	0.380	0.001	0.858	0.513	0.586	-0.005	0.069	0.210	0.094	-0.115	0.164	0.031	0.103	0.214
0.113	0.987	0.380	-0.002	0.853	0.522	0.547	-0.247	0.071	0.214	0.099	-0.124	0.163	0.031	0.102	0.182
0.020	0.968	0.427	-0.005	0.850	0.527	0.276	-0.134	0.093	0.124	0.083	-0.081	0.070	0.011	0.149	0.147
0.013	0.929	0.546	-0.006	0.848	0.530	0.215	0.058	0.054	0.117	0.047	0.034	0.062	0.028	0.267	0.133
-0.053	0.914	0.589	-0.010	0.845	0.535	0.293	-0.445	-0.015	0.057	0.034	0.073	0.004	0.043	0.310	0.101
0.082	0.895	0.573	-0.010	0.841	0.541	0.333	-0.090	-0.056	0.191	0.019	0.052	0.131	0.063	0.293	0.080
-0.053	0.972	0.439	-0.009	0.841	0.541	0.054	0.121	0.014	0.056	0.096	-0.083	0.003	0.015	0.158	0.039
-0.087	0.987	0.467	-0.007	0.843	0.539	-0.138	0.234	0.025	0.020	0.110	-0.052	0.037	0.030	0.184	0.036
-0.230	0.929	0.498	-0.008	0.847	0.532	-0.362	-0.066	-0.008	-0.122	0.048	-0.014	0.179	0.027	0.215	-0.026
-0.064	0.891	0.577	-0.005	0.848	0.531	-0.096	0.102	-0.152	0.040	0.009	0.067	0.012	0.066	0.292	-0.037
-0.264	0.825	0.546	-0.013	0.848	0.530	-0.062	-0.652	0.043	-0.152	-0.058	0.037	0.212	0.131	0.259	-0.052
-0.080	0.810	0.526	-0.012	0.850	0.526	-0.197	0.079	-0.048	0.031	-0.075	0.021	0.026	0.147	0.238	-0.023
-0.180	0.906	0.420	-0.015	0.855	0.518	-0.485	-0.175	0.028	-0.066	0.016	-0.077	0.124	0.051	0.131	-0.039
-0.080	0.929	0.467	-0.012	0.860	0.510	-0.472	0.242	-0.051	0.030	0.035	-0.021	0.023	0.028	0.177	0.003
-0.180	0.933	0.502	-0.018	0.863	0.505	-0.218	-0.598	-0.034	-0.064	0.036	0.019	0.121	0.025	0.212	-0.026
-0.007	0.933	0.593	-0.014	0.865	0.502	-0.216	0.112	-0.154	0.104	0.034	0.114	0.053	0.025	0.301	-0.037
-0.218	0.910	0.546	-0.018	0.868	0.496	-0.341	-0.375	0.003	-0.104	0.008	0.073	0.157	0.049	0.253	-0.050
-0.203	0.860	0.502	-0.022	0.872	0.488	-0.429	-0.184	0.065	-0.085	-0.047	0.038	0.141	0.100	0.209	-0.049
-0.118	0.910	0.534	-0.019	0.878	0.479	-0.570	0.219	-0.062	-0.004	-0.002	0.079	0.055	0.050	0.240	-0.060
-0.199	0.914	0.396	-0.021	0.881	0.472	-0.359	-0.325	-0.057	-0.083	-0.001	-0.052	0.135	0.047	0.102	-0.054
-0.114	0.929	0.451	-0.022	0.884	0.468	-0.236	-0.337	-0.133	0.002	0.012	0.008	0.049	0.031	0.157	-0.048
-0.191	0.937	0.494	-0.021	0.886	0.463	-0.251	0.045	-0.070	-0.076	0.017	0.056	0.125	0.023	0.201	-0.060
-0.137	0.953	0.546	-0.021	0.891	0.453	-0.574	0.035	-0.029	-0.023	0.027	0.117	0.070	0.007	0.253	-0.062
-0.199	0.883	0.447	-0.018	0.896	0.444	-0.533	0.169	-0.077	-0.087	-0.047	0.028	0.131	0.077	0.155	-0.071
-0.164	0.898	0.479	-0.019	0.901	0.434	-0.535	-0.209	-0.107	-0.053	-0.036	0.069	0.096	0.061	0.187	-0.059
-0.137	0.925	0.455	-0.017	0.905	0.426	-0.464	-0.058	-0.123	-0.027	-0.013	0.054	0.070	0.034	0.163	-0.055
-0.137	0.933	0.408	-0.018	0.908	0.419	-0.336	-0.239	-0.126	-0.027	-0.008	0.013	0.070	0.026	0.116	-0.053
-0.168	0.956	0.353	-0.017	0.911	0.412	-0.383	-0.185	-0.165	-0.059	0.012	-0.035	0.100	0.003	0.061	-0.056
-0.203	0.976	0.357	-0.017	0.915	0.402	-0.549	-0.229	-0.090	-0.093	0.026	-0.021	0.135	0.016	0.066	-0.063
-0.203	0.976	0.357	-0.013	0.920	0.391	-0.585	0.270	-0.135	-0.097	0.022	-0.010	0.135	0.016	0.067	-0.067
-0.195	0.987	0.345	-0.012	0.925	0.379	-0.628	-0.037	-0.091	-0.090	0.028	-0.010	0.127	0.027	0.056	-0.070
-0.133	1.014	0.404	-0.011	0.930	0.367	-0.683	-0.019	-0.095	-0.029	0.050	0.062	0.066	0.054	0.117	-0.065
-0.133	1.030	0.416	-0.009	0.935	0.356	-0.588	-0.043	-0.134	-0.031	0.061	0.085	0.066	0.069	0.129	-0.046
-0.126	0.922	0.427	-0.011	0.939	0.345	-0.583	-0.384	-0.099	-0.022	-0.051	0.107	0.059	0.040	0.141	-0.041
-0.057	0.925	0.396	-0.007	0.941	0.338	-0.385	0.064	-0.193	0.043	-0.050	0.082	0.011	0.036	0.111	-0.039
-0.126	0.887	0.388	-0.004	0.943	0.332	-0.334	-0.214	-0.209	-0.028	-0.090	0.081	0.059	0.075	0.103	-0.039
-0.118	0.937	0.345	-0.002	0.947	0.320	-0.633	0.151	-0.091	-0.023	-0.044	0.049	0.052	0.024	0.061	-0.026
-0.160	0.956	0.278	-0.003	0.951	0.308	-0.638	-0.208	-0.071	-0.065	-0.029	-0.006	0.094	0.005	0.005	-0.039
-0.072	0.972	0.313	-0.000	0.955	0.295	-0.654	0.034	-0.125	0.021	-0.017	0.042	0.006	0.010	0.031	-0.027
-0.141	1.038	0.274	0.001	0.959	0.283	-0.638	-0.012	-0.086	-0.049	0.045	0.015	0.075	0.076	0.007	-0.027
-0.072	1.053	0.290	0.002	0.963	0.270	-0.696	-0.078	-0.095	0.019	0.057	0.044	0.007	0.091	0.009	-0.028
-0.130	1.068	0.230	0.005	0.967	0.257	-0.671	0.142	-0.148	-0.042	0.068	-0.002	0.064	0.106	0.050	-0.025
-0.160	1.057	0.207	0.006	0.969	0.247	-0.490	-0.358	-0.177	-0.074	0.054	-0.016	0.095	0.095	0.073	-0.039
-0.014	1.022	0.333	0.013	0.971	0.237	-0.493	0.341	-0.264	0.066	0.017	0.119	0.051	0.060	0.053	-0.042
-0.187	0.995	0.266	0.015	0.973	0.230	-0.380	-0.197	-0.149	-0.109	-0.012	0.059	0.123	0.034	0.014	-0.047
-0.053	0.991	0.282	0.018	0.975	0.221	-0.479	0.115	-0.161	0.022	-0.017	0.084	0.012	0.030	0.003	-0.033
-0.137	0.960	0.199	0.019	0.978	0.206	-0.749	0.052	-0.080	-0.064	-0.052	0.016	0.073	0.001	0.079	-0.050
-0.041	0.960	0.226	0.022	0.981	0.193	-0.693	0.165	-0.122	0.030	-0.054	0.056	0.024	0.001	0.050	-0.033
-0.114	0.964	0.230	0.026	0.984	0.178	-0.756	0.388	-0.123	-0.047	-0.053	0.075	0.050	0.003	0.045	-0.059
-0.080	0.972	0.199	0.028	0.986	0.164	-0.708	0.107	-0.135	-0.015	-0.048	0.057	0.015	0.011	0.076	-0.043
-0.207	0.941	0.140	0.031	0.988	0.151	-0.636	0.100	-0.150	-0.145	-0.081	0.010	0.142	0.020	0.135	-0.056
-0.026	1.010	0.159	0.034	0.990	0.140	-0.579	0.151	-0.151	0.033	-0.012	0.041	0.039	0.049	0.114	-0.038
-0.130	0.968	0.085	0.035	0.991	0.131	-0.447	-0.070	-0.083	-0.072	-0.056	-0.025	0.065	0.007	0.189	-0.043
-0.014	0.999	0.144	0.038	0.992	0.122	-0.441	-0.016	-0.137	0.041	-0.026	0.043	0.051	0.038	0.130	-0.030
-0.103	1.007	0.144	0.040	0.993	0.115	-0.390	0.015	-0.147	-0.050	-0.019	0.050	0.038	0.046	0.129	-0.043
-0.103	1.007	0.144	0.044	0.993	0.107	-0.392	0.157	-0.181	-0.053	-0.019	0.057	0.038	0.046	0.129	-0.029
-0.091	0.980	0.108	0.045	0.994	0.097	-0.479	0.015	-0.086	-0.043	-0.047	0.031	0.026	0.018	0.164	-0.052
-0.014	0.991	0.116	0.048	0.995	0.088	-0.441	0.394	-0.140	0.031	-0.036	0.047	0.051	0.030	0.155	-0.045
-0.141	0.987	0.065	0.050	0.996	0.079	-0.449	0.131	-0.104	-0.097	-0.041	0.005	0.075	0.027	0.206	-0.049
-0.060	0.976	0.096	0.052	0.996	0.072	-0.336	0.272	-0.074	-0.018	-0.053	0.043	0.005	0.015	0.174	-0.045
-0.126	1.010	0.077	0.051	0.997	0.066	-0.329	0.129	-0.016	-0.083	-0.018	0.030	0.060	0.050	0.193	-0.056
-0.080	1.003	0.037	0.051	0.997	0.061	-0.245	0.113	-0.004	-0.036	-0.026	-0.005	0.014	0.043	0.231	-0.049
-0.068	0.987	0.085	0.052	0.997	0.056	-0.228	0.315	-0.057	-0.026	-0.042	0.047	0.002	0.027	0.184	-0.051
-0.076	0.987	0.116	0.054	0.997	0.052	-0.181	0.205	-0.095	-0.034	-0.042	0.082	0.009	0.027	0.152	-0.052
-0.049	0.968	0.120	0.056	0.997	0.051	-0.056	0.232	-0.114	-0.009	-0.062	0.088	0.018	0.007	0.148	-0.056
-0.099	0.937	0.144	0.057	0.997	0.051	-0.007	0.070	-0.044	-0.059	-0.093	0.111	0.031	0.024	0.123	-0.063
-0.057	0.925	0.140	0.058	0.997	0.054	0.117	0.170	-0.047	-0.017	-0.104	0.105	0.010	0.036	0.127	-0.057
-0.099	0.902	0.108	0.056	0.997	0.058	0.196	-0.073	0.055	-0.057	-0.127	0.069	0.032	0.059	0.158	-0.047
-0.060	0.945	0.081	0.054	0.997	0.063	0.237	-0.108	0.073	-0.017	-0.084	0.037	0.005	0.017	0.185	-0.036
-0.003	0.972	0.128	0.053	0.996	0.068	0.278	0.174	0.038	0.041	-0.056	0.079	0.063	0.010	0.138	-0.041
-0.068	0.933	0.108	0.050	0.996	0.074	0.284	0.069	0.137	-0.022	-0.095	0.053	0.004	0.029	0.158	-0.035
-0.118	0.929	0.092	0.048	0.995	0.082	0.417	0.143	0.104	-0.070	-0.098	0.030	0.056	0.032	0.173	-0.038
-0.080	0.922	0.128	0.045	0.995	0.088	0.314	0.258	0.148	-0.029	-0.105	0.060	0.018	0.039	0.137	-0.055
-0.080	0.929	0.124	0.044	0.994	0.096	0.385	0.437	0.100	-0.028	-0.096	0.049	0.019	0.031	0.140	-0.050
-0.137	0.929	0.069	0.043	0.994	0.103	0.389	0.319	0.048	-0.086	-0.096	-0.014	0.078	0.031	0.196	-0.045
-0.064	0.983	0.089	0.043	0.993	0.112	0.496	0.437	0.031	-0.013	-0.040	-0.003	0.006	0.024	0.176	-0.044
-0.133	0.987	0.037	0.040	0.992	0.123	0.529	0.101	0.106	-0.081	-0.035	-0.064	0.076	0.028	0.227	-0.038
-0.118	0.968	0.053	0.038	0.990	0.133	0.579	0.460	0.142	-0.064	-0.053	-0.059	0.062	0.009	0.212	-0.014
-0.103	0.906	0.049	0.034	0.989	0.146	0.649	0.064	0.219	-0.044	-0.113	-0.075	0.047	0.053	0.216	0.000
-0.049	0.883	0.025	0.031	0.987	0.160	0.745	0.638	0.234	0.012	-0.134	-0.113	0.006	0.077	0.240	0.010
-0.037	0.914	0.049	0.029	0.984	0.174	0.727	0.441	0.173	0.026	-0.101	-0.103	0.017	0.046	0.217	-0.009
-0.110	0.999	0.053	0.027	0.982	0.188	0.761	0.417	0.122	-0.046	-0.014	-0.113	0.057	0.039	0.214	-0.029
-0.172	1.030	0.274	0.027	0.979	0.200	0.634	0.361	0.071	-0.107	0.020	0.095	0.119	0.070	0.006	-0.038
-0.195	1.018	0.183	0.027	0.977	0.211	0.550	0.112	-0.008	-0.130	0.010	-0.006	0.143	0.058	0.085	-0.038
-0.095	0.987	0.108	0.026	0.975	0.220	0.470	0.175	0.050	-0.030	-0.019	-0.090	0.044	0.027	0.160	-0.013
-0.080	0.972	-0.002	0.024	0.973	0.229	0.521	-0.056	0.102	-0.012	-0.032	-0.210	0.029	0.011	0.271	0.019
0.013	1.030	0.073	0.023	0.971	0.238	0.457	0.176	0.084	0.081	0.028	-0.143	0.063	0.069	0.197	0.089
-0.099	0.987	0.073	0.018	0.969	0.246	0.451	-0.401	0.140	-0.025	-0.013	-0.152	0.048	0.027	0.198	0.124
0.143	1.018	0.132	0.018	0.967	0.253	0.373	-0.003	0.022	0.217	0.020	-0.099	0.195	0.057	0.139	0.152
0.051	0.995	0.061	0.017	0.966	0.260	0.388	-0.221	-0.001	0.126	-0.001	-0.177	0.103	0.034	0.211	0.185
0.090	0.980	0.096	0.015	0.964	0.267	0.374	-0.380	0.002	0.166	-0.015	-0.149	0.142	0.019	0.177	0.238
0.190	0.960	0.132	0.015	0.962	0.273	0.365	-0.214	-0.052	0.266	-0.032	-0.120	0.243	0.000	0.142	0.241
0.193	0.949	0.120	0.016	0.960	0.280	0.375	-0.097	-0.057	0.269	-0.041	-0.139	0.248	0.012	0.155	0.261
0.136	0.879	0.104	0.014	0.958	0.288	0.402	-0.424	0.012	0.213	-0.109	-0.162	0.192	0.081	0.172	0.262
0.167	0.883	0.128	0.016	0.956	0.295	0.389	-0.007	-0.076	0.242	-0.103	-0.145	0.224	0.078	0.149	0.240
0.101	0.883	0.144	0.017	0.953	0.303	0.466	-0.054	-0.072	0.175	-0.100	-0.138	0.160	0.079	0.134	0.216
0.067	0.906	0.156	0.015	0.950	0.313	0.534	-0.204	0.037	0.143	-0.073	-0.136	0.127	0.058	0.122	0.214
0.070	0.960	0.191	0.013	0.946	0.324	0.613	-0.405	0.022	0.149	-0.015	-0.112	0.132	0.005	0.086	0.186
0.147	1.014	0.211	0.016	0.942	0.335	0.601	0.165	-0.077	0.223	0.043	-0.103	0.211	0.048	0.067	0.174
0.059	1.061	0.297	0.019	0.938	0.346	0.592	0.113	-0.120	0.132	0.093	-0.027	0.123	0.093	0.020	0.164
0.043	1.018	0.219	0.018	0.935	0.355	0.504	-0.242	-0.055	0.117	0.054	-0.115	0.108	0.051	0.059	0.137
0.063	1.003	0.321	0.021	0.931	0.364	0.506	0.133	-0.082	0.133	0.043	-0.022	0.128	0.035	0.044	0.117
-0.060	1.053	0.274	0.018	0.928	0.372	0.414	-0.356	0.023	0.013	0.096	-0.077	0.006	0.086	0.003	0.089
0.070	1.053	0.325	0.020	0.925	0.379	0.384	0.182	-0.079	0.141	0.099	-0.032	0.137	0.086	0.049	0.069
-0.083	0.999	0.353	0.024	0.924	0.381	0.131	0.492	-0.008	-0.016	0.046	-0.007	0.017	0.031	0.078	0.034
-0.003	1.053	0.392	0.024	0.923	0.384	0.186	-0.075	-0.017	0.065	0.101	0.030	0.065	0.085	0.119	0.010
-0.126	1.003	0.333	0.025	0.923	0.384	0.002	0.150	-0.057	-0.060	0.051	-0.029	0.058	0.034	0.060	-0.025
-0.187	1.034	0.274	0.026	0.924	0.382	-0.050	-0.083	-0.115	-0.122	0.081	-0.087	0.120	0.065	0.002	-0.031
-0.099	0.941	0.368	0.028	0.924	0.381	-0.051	0.047	-0.104	-0.036	-0.012	0.009	0.032	0.029	0.098	-0.035
-0.099	0.941	0.368	0.030	0.925	0.379	-0.122	0.070	-0.111	-0.038	-0.013	0.011	0.032	0.029	0.099	-0.027
-0.014	0.976	0.400	0.029	0.925	0.379	-0.009	-0.307	-0.073	0.048	0.022	0.042	0.052	0.005	0.132	-0.019
-0.060	1.010	0.376	0.031	0.926	0.377	-0.127	0.179	-0.025	0.000	0.056	0.022	0.005	0.038	0.110	-0.020
-0.107	1.018	0.364	0.030	0.927	0.374	-0.163	-0.204	-0.078	-0.045	0.063	0.013	0.042	0.046	0.098	-0.038
-0.103	0.980	0.341	0.033	0.930	0.367	-0.325	0.223	-0.099	-0.045	0.022	-0.005	0.038	0.007	0.076	-0.048
-0.183	0.976	0.384	0.032	0.932	0.362	-0.295	-0.287	-0.075	-0.124	0.016	0.044	0.120	0.003	0.120	-0.059
-0.060	0.983	0.384	0.034	0.934	0.357	-0.272	-0.044	-0.123	-0.003	0.022	0.049	0.003	0.011	0.122	-0.054
-0.091	0.956	0.431	0.032	0.933	0.357	-0.013	-0.427	-0.074	-0.032	-0.005	0.096	0.028	0.017	0.171	-0.060
-0.080	1.014	0.337	0.034	0.934	0.356	-0.040	-0.032	-0.155	-0.022	0.052	0.002	0.018	0.041	0.077	-0.041
-0.118	1.014	0.376	0.034	0.936	0.351	-0.267	-0.108	-0.042	-0.060	0.051	0.047	0.056	0.040	0.119	-0.042
-0.099	1.018	0.301	0.034	0.937	0.347	-0.243	0.040	-0.035	-0.042	0.053	-0.023	0.038	0.044	0.045	-0.039
-0.103	1.003	0.270	0.036	0.940	0.339	-0.416	0.040	-0.104	-0.047	0.034	-0.047	0.042	0.028	0.015	-0.044
-0.099	1.045	0.317	0.037	0.943	0.330	-0.451	0.004	-0.068	-0.045	0.074	0.009	0.039	0.070	0.064	-0.045
-0.091	0.999	0.325	0.040	0.945	0.325	-0.265	-0.001	-0.174	-0.040	0.026	0.022	0.032	0.023	0.074	-0.049
-0.130	0.991	0.313	0.042	0.946	0.321	-0.225	-0.039	-0.190	-0.081	0.017	0.015	0.071	0.015	0.063	-0.054
-0.091	0.956	0.321	0.042	0.948	0.316	-0.251	-0.276	-0.096	-0.042	-0.019	0.027	0.033	0.020	0.073	-0.059
-0.076	0.960	0.368	0.044	0.949	0.311	-0.263	-0.051	-0.133	-0.029	-0.017	0.079	0.018	0.017	0.121	-0.071
-0.107	1.014	0.313	0.046	0.952	0.304	-0.395	-0.017	-0.137	-0.062	0.034	0.032	0.049	0.037	0.067	-0.052
-0.145	1.014	0.309	0.046	0.955	0.294	-0.532	-0.238	-0.119	-0.100	0.031	0.038	0.088	0.037	0.064	-0.052
-0.022	1.022	0.274	0.051	0.957	0.285	-0.443	0.193	-0.197	0.018	0.037	0.011	0.034	0.044	0.029	-0.050
-0.103	0.964	0.223	0.053	0.959	0.278	-0.384	-0.116	-0.154	-0.065	-0.023	-0.033	0.048	0.014	0.021	-0.054
-0.091	1.010	0.234	0.053	0.960	0.275	-0.144	-0.387	-0.124	-0.053	0.022	-0.018	0.037	0.033	0.009	-0.033
-0.141	1.014	0.219	0.055	0.961	0.270	-0.292	-0.043	-0.152	-0.106	0.025	-0.028	0.088	0.037	0.023	-0.053
-0.022	1.010	0.270	0.055	0.963	0.264	-0.277	-0.123	-0.077	0.013	0.019	0.028	0.032	0.033	0.029	-0.046
-0.133	1.049	0.223	0.057	0.965	0.257	-0.385	-0.061	-0.115	-0.100	0.056	-0.012	0.080	0.072	0.017	-0.043
-0.045	1.007	0.234	0.060	0.967	0.249	-0.412	0.173	-0.149	-0.015	0.012	0.008	0.008	0.030	0.005	-0.028
-0.060	1.026	0.215	0.061	0.969	0.241	-0.408	-0.164	-0.119	-0.031	0.029	-0.004	0.008	0.049	0.024	-0.037
-0.026	0.956	0.250	0.063	0.971	0.230	-0.543	0.074	-0.101	0.001	-0.043	0.042	0.027	0.021	0.012	-0.036
-0.041	0.968	0.266	0.065	0.973	0.219	-0.563	0.221	-0.084	-0.017	-0.033	0.069	0.011	0.009	0.029	-0.041
-0.099	0.983	0.238	0.067	0.975	0.212	-0.379	-0.108	-0.104	-0.075	-0.020	0.048	0.047	0.007	0.001	-0.048
-0.033	0.991	0.278	0.068	0.976	0.205	-0.368	0.153	-0.063	-0.012	-0.013	0.095	0.018	0.015	0.041	-0.056
-0.053	0.983	0.274	0.068	0.977	0.201	-0.229	-0.037	-0.043	-0.031	-0.022	0.095	0.001	0.008	0.037	-0.053
-0.064	0.980	0.219	0.070	0.978	0.198	-0.150	0.049	-0.067	-0.044	-0.026	0.043	0.013	0.005	0.018	-0.064
-0.022	0.945	0.234	0.072	0.978	0.198	0.010	0.258	-0.088	-0.004	-0.060	0.058	0.029	0.029	0.002	-0.057
-0.149	0.941	0.238	0.071	0.978	0.198	-0.008	-0.212	-0.002	-0.130	-0.064	0.062	0.098	0.032	0.003	-0.067
0.009	0.964	0.266	0.072	0.977	0.198	0.033	0.331	-0.025	0.026	-0.041	0.089	0.059	0.009	0.031	-0.068
-0.133	0.933	0.195	0.070	0.978	0.199	0.024	-0.001	0.061	-0.114	-0.072	0.017	0.083	0.040	0.040	-0.075
-0.076	0.933	0.211	0.068	0.978	0.198	-0.025	0.081	0.094	-0.055	-0.072	0.033	0.025	0.040	0.025	-0.053
-0.072	0.972	0.219	0.065	0.978	0.197	-0.043	0.089	0.153	-0.048	-0.033	0.042	0.021	0.001	0.018	-0.075
-0.057	0.991	0.183	0.063	0.978	0.198	0.042	0.158	0.119	-0.030	-0.014	0.006	0.006	0.018	0.054	-0.060
-0.141	0.995	0.219	0.060	0.978	0.201	0.161	0.083	0.149	-0.111	-0.009	0.038	0.091	0.022	0.018	-0.063
-0.072	0.991	0.187	0.059	0.977	0.207	0.311	0.143	0.063	-0.041	-0.012	0.000	0.023	0.018	0.050	-0.066
-0.107	1.014	0.211	0.057	0.976	0.212	0.277	0.049	0.065	-0.074	0.012	0.018	0.057	0.042	0.027	-0.070
-0.103	1.007	0.226	0.057	0.974	0.218	0.293	0.113	0.049	-0.069	0.005	0.028	0.055	0.034	0.012	-0.052
-0.083	0.937	0.219	0.055	0.973	0.224	0.343	0.107	0.083	-0.048	-0.063	0.013	0.036	0.035	0.020	-0.046
-0.076	0.949	0.183	0.053	0.971	0.231	0.361	0.067	0.073	-0.038	-0.050	-0.030	0.029	0.023	0.056	-0.044
-0.064	0.999	0.175	0.052	0.970	0.239	0.401	0.021	0.080	-0.025	0.002	-0.046	0.019	0.028	0.064	-0.032
-0.118	0.987	0.207	0.051	0.968	0.247	0.437	0.195	0.046	-0.078	-0.007	-0.023	0.074	0.017	0.034	-0.037
-0.083	0.929	0.167	0.049	0.966	0.256	0.470	0.125	0.103	-0.042	-0.063	-0.071	0.041	0.040	0.074	-0.021
-0.149	0.949	0.187	0.046	0.963	0.265	0.528	0.160	0.175	-0.104	-0.041	-0.062	0.108	0.020	0.056	-0.003
-0.030	0.929	0.136	0.046	0.960	0.275	0.566	0.566	0.153	0.015	-0.057	-0.124	0.010	0.038	0.108	0.014
-0.010	0.964	0.108	0.046	0.957	0.286	0.576	0.447	0.116	0.034	-0.020	-0.162	0.028	0.002	0.137	-0.011
-0.080	0.972	0.120	0.049	0.954	0.296	0.574	0.459	0.004	-0.037	-0.008	-0.161	0.042	0.006	0.126	-0.024
-0.191	0.972	0.313	0.047	0.951	0.307	0.582	0.071	0.074	-0.147	-0.005	0.021	0.154	0.007	0.065	-0.037
-0.191	0.972	0.313	0.046	0.947	0.318	0.594	-0.021	-0.004	-0.146	-0.001	0.010	0.155	0.007	0.064	-0.044
-0.095	0.983	0.207	0.046	0.944	0.328	0.565	0.074	0.032	-0.049	0.014	-0.107	0.059	0.019	0.044	-0.036
-0.060	0.983	0.144	0.045	0.940	0.337	0.496	0.023	0.045	-0.014	0.018	-0.179	0.025	0.019	0.108	0.009
-0.037	0.976	0.175	0.041	0.937	0.346	0.479	-0.199	0.086	0.012	0.013	-0.157	0.003	0.010	0.078	0.073
-0.026	0.949	0.183	0.036	0.934	0.355	0.508	-0.430	0.110	0.029	-0.010	-0.159	0.009	0.017	0.071	0.107
0.093	0.987	0.207	0.035	0.931	0.363	0.445	0.013	0.051	0.149	0.031	-0.144	0.127	0.021	0.050	0.147
0.063	1.010	0.223	0.031	0.928	0.370	0.401	-0.479	0.068	0.122	0.057	-0.135	0.097	0.045	0.036	0.184
0.174	0.987	0.262	0.029	0.926	0.376	0.315	-0.216	0.005	0.235	0.037	-0.102	0.209	0.021	0.002	0.233
0.143	0.945	0.207	0.027	0.925	0.380	0.241	-0.394	0.016	0.207	-0.004	-0.161	0.178	0.021	0.055	0.227
0.228	0.895	0.195	0.029	0.923	0.383	0.205	0.069	-0.048	0.290	-0.053	-0.177	0.262	0.072	0.068	0.258
0.051	0.840	0.226	0.025	0.921	0.389	0.327	-0.624	-0.051	0.117	-0.105	-0.151	0.086	0.126	0.038	0.246
0.232	0.794	0.278	0.025	0.918	0.396	0.356	-0.198	-0.037	0.297	-0.148	-0.107	0.266	0.173	0.011	0.241
0.082	0.817	0.230	0.022	0.915	0.404	0.446	-0.290	0.007	0.150	-0.121	-0.163	0.117	0.149	0.038	0.213
0.117	0.910	0.258	0.021	0.911	0.413	0.524	-0.165	0.038	0.186	-0.024	-0.144	0.151	0.056	0.013	0.203
0.093	0.918	0.305	0.019	0.907	0.420	0.425	-0.089	0.070	0.165	-0.013	-0.105	0.127	0.048	0.032	0.180
-0.003	0.929	0.293	0.017	0.904	0.428	0.433	-0.086	0.032	0.070	0.002	-0.124	0.032	0.037	0.019	0.161
0.120	0.995	0.376	0.018	0.900	0.436	0.431	-0.119	-0.054	0.193	0.072	-0.049	0.155	0.028	0.099	0.152
0.017	0.980	0.376	0.018	0.898	0.440	0.285	-0.024	-0.060	0.088	0.059	-0.053	0.052	0.012	0.098	0.130
0.093	0.983	0.360	0.022	0.895	0.446	0.337	0.205	-0.106	0.161	0.066	-0.074	0.129	0.016	0.080	0.119
-0.026	0.991	0.345	0.017	0.892	0.451	0.310	-0.575	0.017	0.048	0.076	-0.095	0.009	0.024	0.064	0.094
-0.033	0.983	0.384	0.020	0.891	0.455	0.193	0.174	-0.093	0.038	0.070	-0.059	0.001	0.017	0.102	0.074
0.017	0.987	0.491	0.020	0.890	0.456	0.059	-0.019	-0.045	0.087	0.075	0.046	0.051	0.021	0.208	0.047
-0.064	1.022	0.447	0.023	0.890	0.455	-0.039	0.177	-0.093	0.003	0.110	0.004	0.029	0.056	0.162	0.028
-0.018	0.945	0.451	0.027	0.891	0.454	-0.040	0.241	-0.092	0.046	0.032	0.009	0.017	0.022	0.165	-0.014
-0.099	0.987	0.392	0.031	0.890	0.455	0.083	0.091	-0.195	-0.040	0.075	-0.051	0.064	0.020	0.105	-0.026
-0.230	1.003	0.435	0.030	0.891	0.453	-0.121	-0.143	-0.056	-0.170	0.089	-0.005	0.193	0.036	0.148	-0.035
-0.060	0.972	0.431	0.029	0.893	0.450	-0.154	-0.167	-0.051	-0.000	0.057	-0.006	0.023	0.005	0.143	-0.047
-0.091	0.956	0.459	0.030	0.896	0.443	-0.380	-0.025	-0.057	-0.032	0.038	0.029	0.053	0.011	0.170	-0.062
-0.045	0.972	0.514	0.036	0.900	0.434	-0.501	0.520	-0.120	0.007	0.049	0.094	0.005	0.004	0.224	-0.044
-0.110	0.941	0.518	0.036	0.903	0.428	-0.328	-0.320	-0.206	-0.060	0.016	0.104	0.069	0.027	0.228	-0.058
-0.076	0.879	0.518	0.041	0.906	0.421	-0.414	0.090	-0.209	-0.031	-0.049	0.111	0.033	0.090	0.227	-0.056
-0.091	0.918	0.471	0.042	0.908	0.417	-0.253	-0.306	-0.209	-0.048	-0.012	0.069	0.047	0.052	0.179	-0.066
-0.068	0.968	0.408	0.047	0.910	0.412	-0.273	0.051	-0.281	-0.031	0.036	0.011	0.023	0.002	0.115	-0.058
-0.122	1.010	0.376	0.047	0.915	0.400	-0.617	-0.083	-0.098	-0.086	0.073	-0.009	0.076	0.040	0.084	-0.065
-0.095	1.010	0.349	0.050	0.920	0.389	-0.591	0.054	-0.127	-0.062	0.069	-0.025	0.048	0.040	0.057	-0.063
-0.153	1.018	0.345	0.047	0.925	0.377	-0.669	-0.508	-0.102	-0.117	0.071	-0.017	0.105	0.048	0.053	-0.052
-0.107	1.014	0.321	0.048	0.929	0.366	-0.590	-0.304	-0.188	-0.072	0.063	-0.030	0.058	0.044	0.031	-0.048
0.005	1.030	0.376	0.052	0.932	0.359	-0.405	0.014	-0.253	0.035	0.076	0.033	0.054	0.059	0.087	-0.054
-0.057	0.960	0.416	0.057	0.934	0.351	-0.396	0.159	-0.226	-0.032	0.004	0.079	0.007	0.011	0.128	-0.037
-0.083	0.956	0.392	0.058	0.938	0.343	-0.489	-0.274	-0.161	-0.059	-0.003	0.064	0.034	0.014	0.105	-0.040
-0.030	0.949	0.345	0.061	0.941	0.334	-0.482	-0.066	-0.182	-0.009	-0.014	0.026	0.021	0.022	0.059	-0.059
-0.091	0.983	0.325	0.064	0.945	0.321	-0.652	0.031	-0.170	-0.073	0.016	0.019	0.041	0.013	0.041	-0.053
-0.095	1.022	0.290	0.066	0.949	0.308	-0.720	-0.031	-0.148	-0.079	0.051	-0.003	0.045	0.052	0.007	-0.043
-0.045	1.049	0.282	0.070	0.952	0.299	-0.460	-0.012	-0.219	-0.033	0.075	-0.002	0.005	0.079	0.001	-0.060
-0.037	1.034	0.262	0.074	0.954	0.290	-0.442	0.105	-0.234	-0.030	0.057	-0.013	0.012	0.064	0.018	-0.058
-0.103	1.034	0.305	0.076	0.956	0.284	-0.353	-0.202	-0.166	-0.097	0.056	0.037	0.054	0.064	0.027	-0.065
-0.080	1.034	0.242	0.080	0.957	0.277	-0.313	0.222	-0.170	-0.078	0.054	-0.020	0.032	0.063	0.035	-0.066
-0.114	0.999	0.270	0.079	0.960	0.269	-0.436	-0.175	-0.036	-0.111	0.017	0.016	0.066	0.028	0.006	-0.073
-0.033	0.983	0.262	0.079	0.962	0.260	-0.472	-0.005	-0.030	-0.031	-0.001	0.017	0.014	0.013	0.013	-0.065
-0.026	0.949	0.349	0.078	0.965	0.250	-0.574	-0.257	-0.025	-0.022	-0.039	0.114	0.023	0.021	0.076	-0.057
-0.041	0.933	0.297	0.081	0.968	0.238	-0.600	0.258	-0.115	-0.041	-0.057	0.074	0.009	0.037	0.027	-0.044
0.013	0.949	0.313	0.085	0.970	0.229	-0.469	0.139	-0.160	0.009	-0.043	0.098	0.063	0.022	0.046	-0.046
-0.026	0.983	0.246	0.087	0.971	0.221	-0.398	-0.137	-0.164	-0.031	-0.010	0.039	0.026	0.012	0.018	-0.044
-0.030	1.003	0.226	0.090	0.972	0.216	-0.283	-0.027	-0.175	-0.038	0.008	0.024	0.023	0.031	0.034	-0.056
-0.030	1.003	0.226	0.093	0.973	0.212	-0.192	0.157	-0.179	-0.042	0.008	0.028	0.023	0.030	0.032	-0.054
-0.141	1.003	0.144	0.093	0.974	0.206	-0.306	-0.182	-0.043	-0.153	0.007	-0.049	0.089	0.029	0.112	-0.058
-0.014	0.941	0.156	0.094	0.974	0.204	-0.113	-0.044	-0.094	-0.028	-0.056	-0.036	0.037	0.034	0.097	-0.056
-0.057	1.007	0.175	0.093	0.976	0.199	-0.276	-0.145	0.021	-0.069	0.009	-0.011	0.005	0.030	0.075	-0.055
-0.018	1.026	0.195	0.095	0.976	0.195	-0.189	0.157	-0.087	-0.032	0.028	0.013	0.033	0.047	0.051	-0.044
-0.045	1.026	0.144	0.095	0.977	0.189	-0.252	0.148	-0.013	-0.060	0.027	-0.033	0.006	0.045	0.099	-0.055
-0.057	1.014	0.183	0.095	0.978	0.184	-0.257	0.205	0.020	-0.071	0.014	0.011	0.006	0.032	0.055	-0.056
-0.064	1.018	0.144	0.096	0.979	0.178	-0.268	0.295	-0.015	-0.080	0.017	-0.023	0.014	0.035	0.090	-0.067
-0.068	1.010	0.140	0.096	0.980	0.174	-0.157	0.207	0.011	-0.084	0.009	-0.024	0.019	0.026	0.090	-0.071
-0.068	0.987	0.195	0.096	0.980	0.174	0.006	0.124	-0.016	-0.084	-0.015	0.031	0.021	0.002	0.030	-0.071
-0.053	0.991	0.171	0.096	0.980	0.173	-0.044	0.161	0.018	-0.068	-0.011	0.008	0.007	0.005	0.050	-0.052
-0.026	1.010	0.254	0.094	0.980	0.176	0.140	-0.171	0.030	-0.039	0.009	0.087	0.017	0.024	0.036	-0.063
0.059	0.995	0.207	0.095	0.979	0.179	0.145	0.149	-0.018	0.045	-0.006	0.037	0.099	0.008	0.009	-0.045
-0.114	0.983	0.207	0.095	0.978	0.184	0.269	0.090	0.005	-0.127	-0.017	0.032	0.077	0.004	0.006	-0.055
0.036	0.937	0.226	0.095	0.977	0.189	0.285	0.251	0.039	0.023	-0.062	0.046	0.070	0.051	0.017	-0.049
-0.110	0.953	0.203	0.092	0.976	0.195	0.306	0.135	0.120	-0.120	-0.046	0.016	0.079	0.035	0.004	-0.074
-0.026	0.929	0.207	0.092	0.975	0.203	0.430	0.285	0.081	-0.035	-0.067	0.012	0.003	0.058	0.002	-0.058
-0.080	0.910	0.250	0.088	0.973	0.211	0.426	0.075	0.156	-0.085	-0.085	0.046	0.054	0.077	0.048	-0.071
-0.045	0.941	0.226	0.086	0.971	0.222	0.544	0.252	0.136	-0.049	-0.052	0.012	0.021	0.045	0.027	-0.053
-0.068	0.941	0.203	0.085	0.970	0.230	0.428	0.239	0.126	-0.070	-0.050	-0.020	0.047	0.045	0.006	-0.059
-0.045	0.906	0.199	0.082	0.968	0.238	0.472	0.278	0.156	-0.045	-0.083	-0.033	0.027	0.079	0.005	-0.045
-0.080	0.922	0.230	0.079	0.965	0.249	0.544	0.043	0.188	-0.075	-0.065	-0.012	0.064	0.062	0.039	-0.045
-0.053	0.895	0.207	0.075	0.963	0.259	0.528	0.116	0.220	-0.044	-0.090	-0.046	0.041	0.089	0.018	-0.033
-0.060	0.891	0.266	0.071	0.960	0.270	0.606	0.140	0.198	-0.048	-0.090	0.002	0.051	0.092	0.080	-0.035
-0.026	0.914	0.246	0.070	0.957	0.282	0.625	0.286	0.144	-0.012	-0.064	-0.029	0.020	0.068	0.062	-0.012
-0.080	0.902	0.226	0.066	0.953	0.294	0.680	0.265	0.232	-0.063	-0.072	-0.062	0.077	0.079	0.044	-0.014
-0.022	0.933	0.144	0.067	0.949	0.307	0.768	0.622	0.157	-0.006	-0.037	-0.158	0.023	0.048	0.036	-0.014
-0.110	0.922	0.159	0.068	0.945	0.321	0.762	0.577	0.114	-0.095	-0.044	-0.156	0.115	0.060	0.019	-0.053
-0.076	0.945	0.305	0.067	0.940	0.334	0.750	0.340	0.147	-0.060	-0.016	-0.024	0.084	0.036	0.128	-0.066
-0.218	0.964	0.372	0.064	0.935	0.348	0.719	-0.033	0.119	-0.199	0.008	0.029	0.229	0.016	0.197	-0.076
-0.137	0.945	0.341	0.061	0.931	0.360	0.628	-0.099	0.088	-0.115	-0.007	-0.014	0.152	0.035	0.167	-0.041
-0.053	0.956	0.293	0.059	0.927	0.369	0.542	0.090	0.085	-0.029	0.009	-0.072	0.070	0.023	0.122	-0.022
0.070	0.976	0.211	0.060	0.923	0.379	0.582	0.324	0.072	0.092	0.032	-0.164	0.050	0.003	0.041	0.034
-0.041	0.976	0.199	0.057	0.919	0.389	0.555	-0.101	0.110	-0.016	0.036	-0.186	0.065	0.002	0.030	0.088
0.001	1.003	0.219	0.054	0.916	0.398	0.503	-0.197	0.104	0.030	0.067	-0.176	0.027	0.026	0.051	0.124
0.086	0.964	0.215	0.053	0.913	0.405	0.434	-0.101	-0.012	0.115	0.032	-0.187	0.054	0.011	0.048	0.141
0.090	0.941	0.215	0.050	0.909	0.413	0.406	-0.383	0.001	0.122	0.012	-0.195	0.054	0.034	0.050	0.177
0.143	0.906	0.230	0.049	0.907	0.417	0.278	-0.213	-0.022	0.177	-0.021	-0.184	0.105	0.068	0.067	0.212
0.151	0.837	0.242	0.048	0.904	0.424	0.356	-0.290	-0.041	0.186	-0.087	-0.178	0.109	0.136	0.079	0.231
0.197	0.848	0.297	0.043	0.902	0.430	0.345	-0.556	0.018	0.236	-0.073	-0.130	0.151	0.123	0.135	0.254
0.193	0.806	0.293	0.040	0.899	0.437	0.349	-0.485	-0.023	0.236	-0.112	-0.140	0.143	0.165	0.132	0.244
0.236	0.779	0.329	0.040	0.896	0.442	0.311	0.027	0.022	0.277	-0.137	-0.110	0.182	0.191	0.168	0.240
0.074	0.740	0.266	0.037	0.893	0.449	0.369	-0.228	0.101	0.120	-0.172	-0.180	0.017	0.228	0.106	0.223
0.147	0.810	0.353	0.033	0.890	0.454	0.306	-0.098	0.175	0.196	-0.100	-0.099	0.087	0.158	0.193	0.205
0.086	0.821	0.309	0.030	0.887	0.460	0.343	-0.072	0.129	0.138	-0.085	-0.148	0.022	0.145	0.150	0.174
0.097	0.871	0.368	0.025	0.884	0.466	0.371	-0.219	0.175	0.154	-0.032	-0.095	0.029	0.094	0.211	0.177
0.063	0.887	0.396	0.023	0.881	0.472	0.323	-0.116	0.098	0.122	-0.013	-0.073	0.010	0.078	0.240	0.154
0.105	0.980	0.380	0.020	0.877	0.479	0.435	-0.273	0.038	0.167	0.084	-0.096	0.029	0.016	0.225	0.141
0.001	1.007	0.368	0.019	0.874	0.486	0.421	-0.094	-0.021	0.064	0.115	-0.115	0.079	0.044	0.213	0.115
0.043	1.010	0.439	0.019	0.871	0.490	0.254	0.025	0.020	0.106	0.121	-0.048	0.040	0.048	0.285	0.108
-0.049	1.003	0.408	0.019	0.870	0.492	0.115	0.044	-0.007	0.014	0.114	-0.081	0.135	0.042	0.254	0.066
0.047	0.983	0.471	0.020	0.872	0.490	-0.113	0.122	0.012	0.108	0.094	-0.015	0.041	0.024	0.318	0.041
-0.068	0.956	0.526	0.022	0.876	0.483	-0.413	0.301	0.040	-0.009	0.063	0.048	0.160	0.002	0.374	0.012
-0.110	0.945	0.420	0.021	0.877	0.481	-0.109	-0.235	-0.087	-0.051	0.050	-0.057	0.204	0.012	0.269	0.003
-0.110	0.945	0.420	0.024	0.879	0.476	-0.240	0.214	-0.095	-0.054	0.048	-0.052	0.207	0.011	0.269	-0.047
-0.076	0.995	0.424	0.024	0.883	0.469	-0.399	0.048	0.055	-0.020	0.095	-0.040	0.175	0.039	0.274	-0.032
-0.245	0.980	0.380	0.019	0.888	0.460	-0.467	-0.269	0.059	-0.185	0.075	-0.075	0.346	0.024	0.231	-0.048
0.032	0.953	0.534	0.024	0.893	0.450	-0.602	0.245	-0.111	0.087	0.043	0.090	0.071	0.003	0.386	-0.041
-0.145	0.937	0.502	0.027	0.898	0.439	-0.587	0.195	-0.136	-0.094	0.022	0.069	0.251	0.018	0.355	-0.052
-0.018	0.937	0.502	0.027	0.902	0.431	-0.453	-0.157	-0.082	0.032	0.018	0.077	0.126	0.018	0.356	-0.040
-0.114	0.902	0.424	0.025	0.907	0.421	-0.559	-0.176	0.015	-0.062	-0.021	0.008	0.225	0.052	0.278	-0.073
-0.141	0.968	0.412	0.023	0.912	0.408	-0.694	-0.085	0.023	-0.088	0.038	0.009	0.255	0.015	0.268	0.000
-0.160	1.010	0.435	0.021	0.919	0.394	-0.802	-0.209	0.010	-0.106	0.075	0.048	0.277	0.058	0.293	0.000
-0.118	1.007	0.400	0.023	0.925	0.380	-0.738	-0.012	-0.121	-0.066	0.065	0.026	0.238	0.055	0.259	0.000
Avg ODBA	2.296
Vec ODBA	1.577
Avg ELBA	1.327
Avg EPBA	0.401
Speed	ODBA	VeDBA	ELBA	EPBA	StrkSpGn	StrSpGn_L	ISI
8.000	2.296	1.577	1.327	0.401	0.718	0.649	1.818
MeanPeak	0.073251
MeanLong	0.066272
MeanISI	1.818333
