# Supplementary material for: Averaged Propulsive Body Acceleration (APBA) Can Be Calculated from Biologging Tags That Incorporate Gyroscopes and Accelerometers to Estimate Swimming Speed, Hydrodynamic Drag and Energy Expenditure for Steller Sea Lions
Source: PLoS One. 2016 Jun 10;11(6):e0157326. doi: 10.1371/journal.pone.0157326 (PMC4902303; doi:10.1371/journal.pone.0157326)
Supplement: S5 Data — Same components as S2. (ZIP) [file pone.0157326.s005.zip › YashaNov_25/yasha8_8656_4.csv]

rawAx	rawAy	rawAz	gravX	gravY	gravZ	gyrX	gyrY	gyrZ	estAx	estAy	estAz	odbX	odbY	odbZ	spk
-0.230	0.813	0.498	-0.069	0.787	0.614	0.960	0.008	0.215	-0.149	0.013	-0.110	0.083	0.141	0.336	-0.056
-0.245	0.802	0.550	-0.076	0.775	0.627	0.910	-0.317	0.209	-0.156	0.013	-0.072	0.101	0.126	0.379	-0.031
-0.176	0.821	0.621	-0.082	0.764	0.640	0.866	-0.156	0.219	-0.081	0.044	-0.013	0.035	0.144	0.441	-0.022
-0.037	0.852	0.483	-0.084	0.753	0.652	0.801	0.080	0.212	0.059	0.085	-0.163	0.100	0.172	0.295	0.026
-0.103	0.864	0.435	-0.088	0.742	0.664	0.873	-0.064	0.226	-0.002	0.108	-0.222	0.033	0.181	0.240	0.080
-0.033	0.817	0.467	-0.095	0.731	0.676	0.843	-0.247	0.228	0.074	0.073	-0.201	0.100	0.131	0.263	0.140
-0.037	0.802	0.439	-0.105	0.720	0.686	0.812	-0.638	0.122	0.081	0.068	-0.239	0.096	0.112	0.227	0.173
0.070	0.786	0.534	-0.112	0.712	0.693	0.617	-0.531	0.004	0.195	0.060	-0.151	0.202	0.094	0.313	0.235
0.082	0.802	0.483	-0.122	0.704	0.699	0.580	-0.735	0.028	0.217	0.083	-0.208	0.213	0.106	0.253	0.275
0.205	0.844	0.487	-0.125	0.695	0.708	0.694	-0.291	-0.000	0.343	0.135	-0.212	0.336	0.145	0.248	0.337
0.105	0.810	0.416	-0.138	0.687	0.713	0.580	-0.832	0.079	0.256	0.108	-0.287	0.234	0.108	0.169	0.380
0.259	0.755	0.467	-0.144	0.679	0.720	0.628	-0.479	0.030	0.416	0.062	-0.243	0.388	0.050	0.211	0.404
0.217	0.705	0.424	-0.150	0.671	0.726	0.551	-0.447	0.062	0.380	0.019	-0.291	0.344	0.003	0.159	0.426
0.178	0.609	0.518	-0.161	0.663	0.731	0.592	-0.723	0.110	0.353	-0.069	-0.202	0.306	0.102	0.245	0.440
0.293	0.640	0.554	-0.168	0.656	0.736	0.453	-0.438	0.113	0.475	-0.031	-0.171	0.421	0.074	0.272	0.411
0.186	0.636	0.550	-0.173	0.649	0.741	0.476	-0.331	0.099	0.372	-0.028	-0.179	0.312	0.081	0.259	0.381
0.078	0.701	0.534	-0.179	0.641	0.746	0.571	-0.416	0.045	0.271	0.045	-0.200	0.205	0.018	0.235	0.349
0.078	0.698	0.605	-0.182	0.632	0.754	0.643	-0.211	0.048	0.274	0.051	-0.136	0.205	0.024	0.297	0.300
0.028	0.728	0.672	-0.186	0.621	0.761	0.703	-0.264	0.041	0.228	0.092	-0.076	0.155	0.004	0.356	0.269
0.059	0.755	0.743	-0.191	0.611	0.768	0.654	-0.346	0.063	0.264	0.129	-0.011	0.185	0.028	0.418	0.238
0.047	0.694	0.723	-0.195	0.602	0.774	0.598	-0.260	0.035	0.256	0.076	-0.037	0.173	0.036	0.390	0.215
-0.060	0.740	0.703	-0.201	0.595	0.778	0.479	-0.374	0.029	0.153	0.129	-0.060	0.066	0.007	0.362	0.196
-0.010	0.775	0.774	-0.200	0.588	0.784	0.505	-0.052	-0.075	0.202	0.171	0.005	0.116	0.039	0.425	0.178
-0.099	0.752	0.688	-0.206	0.578	0.789	0.657	-0.471	-0.067	0.120	0.157	-0.087	0.028	0.014	0.329	0.136
-0.053	0.759	0.766	-0.206	0.573	0.793	0.392	-0.015	-0.015	0.165	0.170	-0.013	0.074	0.019	0.400	0.110
-0.130	0.690	0.892	-0.204	0.572	0.794	0.049	0.078	-0.023	0.085	0.101	0.113	0.003	0.052	0.518	0.068
-0.141	0.597	0.869	-0.195	0.570	0.798	0.186	0.462	-0.139	0.064	0.011	0.085	0.014	0.147	0.486	0.023
-0.230	0.609	0.798	-0.199	0.564	0.801	0.370	-0.304	-0.116	-0.022	0.028	0.011	0.102	0.138	0.407	-0.022
-0.322	0.705	0.739	-0.198	0.562	0.803	0.204	0.033	-0.036	-0.115	0.127	-0.050	0.195	0.043	0.340	-0.043
-0.268	0.612	0.822	-0.199	0.559	0.805	0.160	-0.105	-0.088	-0.060	0.036	0.032	0.141	0.138	0.415	-0.068
-0.268	0.612	0.822	-0.196	0.557	0.807	0.185	0.103	-0.146	-0.063	0.039	0.029	0.141	0.141	0.408	-0.072
-0.303	0.647	0.806	-0.196	0.553	0.810	0.302	-0.066	-0.103	-0.097	0.078	0.011	0.176	0.109	0.384	-0.066
-0.268	0.682	0.774	-0.200	0.553	0.809	0.046	-0.318	-0.081	-0.057	0.112	-0.020	0.141	0.076	0.345	-0.059
-0.237	0.636	0.892	-0.201	0.556	0.807	-0.146	-0.125	-0.170	-0.026	0.063	0.100	0.111	0.124	0.455	-0.051
-0.191	0.612	0.936	-0.200	0.556	0.807	0.050	-0.084	-0.185	0.020	0.039	0.142	0.065	0.149	0.491	-0.024
-0.199	0.589	0.920	-0.201	0.551	0.810	0.318	-0.212	-0.182	0.014	0.021	0.123	0.072	0.174	0.467	-0.019
-0.160	0.593	0.837	-0.205	0.547	0.812	0.314	-0.288	-0.087	0.057	0.029	0.038	0.034	0.172	0.378	-0.019
-0.230	0.651	0.810	-0.197	0.549	0.812	-0.119	0.413	-0.059	-0.019	0.084	0.010	0.103	0.116	0.343	-0.024
-0.291	0.674	0.755	-0.197	0.553	0.810	-0.190	0.017	-0.053	-0.080	0.104	-0.043	0.165	0.095	0.281	-0.027
-0.268	0.670	0.794	-0.194	0.553	0.810	0.015	0.001	-0.243	-0.058	0.099	-0.004	0.142	0.099	0.313	-0.044
-0.210	0.674	0.916	-0.190	0.553	0.811	0.075	0.068	-0.291	-0.005	0.103	0.117	0.085	0.096	0.427	-0.048
-0.207	0.582	0.928	-0.187	0.551	0.814	0.215	0.040	-0.190	-0.003	0.013	0.127	0.081	0.190	0.432	-0.041
-0.222	0.585	0.873	-0.188	0.549	0.814	0.119	-0.121	-0.145	-0.018	0.018	0.070	0.097	0.187	0.371	-0.042
-0.210	0.612	0.829	-0.180	0.552	0.814	-0.134	0.315	-0.213	-0.014	0.042	0.028	0.085	0.161	0.321	-0.041
-0.260	0.682	0.786	-0.175	0.554	0.814	-0.047	0.218	-0.164	-0.069	0.110	-0.016	0.136	0.093	0.271	-0.049
-0.207	0.667	0.869	-0.168	0.551	0.817	0.244	0.265	-0.286	-0.022	0.097	0.064	0.082	0.109	0.348	-0.044
-0.272	0.674	0.818	-0.168	0.547	0.820	0.292	-0.182	-0.286	-0.087	0.109	0.010	0.148	0.103	0.290	-0.046
-0.180	0.624	0.857	-0.162	0.546	0.822	0.139	0.189	-0.229	-0.001	0.060	0.048	0.056	0.153	0.322	-0.044
-0.164	0.628	0.940	-0.161	0.547	0.821	-0.056	-0.033	-0.130	0.014	0.062	0.131	0.042	0.150	0.399	-0.044
-0.207	0.609	0.845	-0.151	0.550	0.821	-0.142	0.508	-0.210	-0.039	0.039	0.036	0.085	0.169	0.298	-0.042
-0.187	0.609	0.869	-0.148	0.552	0.821	-0.035	0.041	-0.196	-0.023	0.038	0.060	0.066	0.169	0.316	-0.043
-0.249	0.667	0.790	-0.143	0.549	0.824	0.215	0.203	-0.205	-0.089	0.099	-0.021	0.128	0.112	0.232	-0.038
-0.207	0.682	0.758	-0.148	0.546	0.825	0.246	-0.382	-0.124	-0.042	0.117	-0.054	0.086	0.096	0.195	-0.025
-0.172	0.670	0.806	-0.145	0.546	0.825	-0.004	0.131	-0.072	-0.010	0.105	-0.007	0.052	0.108	0.237	-0.033
-0.122	0.601	0.861	-0.145	0.547	0.824	-0.040	-0.064	-0.093	0.040	0.034	0.049	0.002	0.178	0.286	-0.029
-0.226	0.597	0.873	-0.140	0.548	0.824	-0.031	0.170	-0.185	-0.068	0.029	0.061	0.106	0.181	0.293	-0.041
-0.172	0.582	0.924	-0.135	0.549	0.825	-0.023	0.172	-0.223	-0.020	0.013	0.112	0.053	0.196	0.339	-0.036
-0.237	0.601	0.806	-0.133	0.547	0.826	0.173	-0.012	-0.203	-0.087	0.034	-0.008	0.120	0.176	0.215	-0.052
-0.149	0.643	0.762	-0.133	0.546	0.827	0.125	-0.096	-0.161	0.002	0.078	-0.052	0.032	0.132	0.167	-0.039
-0.207	0.640	0.837	-0.133	0.546	0.827	0.024	-0.044	-0.120	-0.056	0.074	0.023	0.090	0.136	0.237	-0.025
-0.160	0.585	0.837	-0.130	0.550	0.825	-0.242	0.112	-0.097	-0.013	0.015	0.026	0.045	0.189	0.232	-0.008
-0.107	0.609	0.861	-0.124	0.554	0.823	-0.197	0.206	-0.202	0.035	0.035	0.051	0.009	0.165	0.251	-0.020
-0.126	0.562	0.825	-0.121	0.558	0.821	-0.208	0.077	-0.204	0.013	-0.015	0.018	0.011	0.210	0.212	-0.007
-0.176	0.547	0.833	-0.124	0.559	0.820	-0.075	-0.324	-0.161	-0.034	-0.032	0.028	0.061	0.225	0.216	-0.005
-0.095	0.609	0.908	-0.122	0.561	0.819	-0.089	0.037	-0.185	0.044	0.027	0.103	0.018	0.163	0.287	-0.021
-0.160	0.628	0.770	-0.119	0.568	0.815	-0.366	0.094	-0.082	-0.023	0.040	-0.030	0.048	0.142	0.145	-0.030
-0.207	0.651	0.790	-0.117	0.574	0.811	-0.345	0.084	-0.103	-0.072	0.057	-0.007	0.095	0.118	0.160	-0.037
-0.195	0.663	0.743	-0.114	0.582	0.805	-0.493	0.064	-0.156	-0.063	0.060	-0.048	0.084	0.105	0.109	-0.048
-0.218	0.667	0.770	-0.113	0.592	0.798	-0.571	0.023	-0.129	-0.087	0.055	-0.013	0.107	0.099	0.133	-0.054
-0.149	0.651	0.869	-0.110	0.598	0.794	-0.375	0.027	-0.233	-0.021	0.033	0.090	0.039	0.113	0.228	-0.057
-0.153	0.609	0.825	-0.112	0.603	0.790	-0.273	-0.264	-0.156	-0.022	-0.015	0.051	0.043	0.155	0.181	-0.056
-0.183	0.605	0.861	-0.112	0.606	0.787	-0.198	-0.118	-0.171	-0.053	-0.022	0.089	0.074	0.157	0.214	-0.054
-0.133	0.655	0.873	-0.109	0.611	0.784	-0.279	0.106	-0.105	-0.006	0.024	0.104	0.024	0.105	0.222	-0.046
-0.180	0.624	0.810	-0.110	0.616	0.780	-0.349	-0.076	-0.062	-0.052	-0.013	0.045	0.071	0.135	0.156	-0.049
-0.114	0.632	0.825	-0.108	0.623	0.775	-0.429	0.060	-0.065	0.012	-0.012	0.066	0.006	0.125	0.169	-0.052
-0.157	0.609	0.822	-0.107	0.628	0.771	-0.307	-0.051	-0.133	-0.031	-0.040	0.066	0.049	0.147	0.162	-0.064
-0.210	0.698	0.794	-0.106	0.633	0.767	-0.276	0.006	-0.113	-0.086	0.044	0.042	0.103	0.057	0.132	-0.064
-0.222	0.705	0.778	-0.104	0.634	0.766	-0.065	0.054	-0.133	-0.099	0.051	0.028	0.114	0.047	0.114	-0.076
-0.191	0.670	0.751	-0.102	0.634	0.767	0.029	0.007	-0.133	-0.070	0.016	-0.000	0.084	0.080	0.084	-0.075
-0.187	0.686	0.766	-0.095	0.632	0.769	0.172	0.362	-0.161	-0.073	0.034	0.013	0.080	0.063	0.098	-0.072
-0.172	0.736	0.731	-0.094	0.629	0.771	0.167	0.020	-0.109	-0.059	0.086	-0.024	0.065	0.011	0.061	-0.067
-0.226	0.701	0.668	-0.091	0.627	0.774	0.212	0.133	-0.079	-0.116	0.054	-0.090	0.119	0.044	0.003	-0.050
-0.218	0.701	0.688	-0.094	0.623	0.777	0.250	-0.143	0.020	-0.105	0.057	-0.072	0.111	0.042	0.015	-0.032
-0.130	0.601	0.652	-0.090	0.617	0.782	0.380	0.223	-0.026	-0.020	-0.037	-0.113	0.022	0.141	0.023	-0.019
-0.130	0.601	0.652	-0.085	0.613	0.785	0.285	0.296	-0.066	-0.026	-0.033	-0.116	0.022	0.139	0.024	-0.003
-0.149	0.628	0.573	-0.079	0.611	0.788	0.191	0.258	-0.132	-0.050	-0.004	-0.198	0.042	0.110	0.105	-0.011
-0.133	0.667	0.652	-0.074	0.610	0.789	0.065	0.260	-0.100	-0.040	0.036	-0.120	0.027	0.069	0.027	-0.041
-0.233	0.678	0.731	-0.076	0.609	0.789	0.045	-0.095	0.014	-0.138	0.048	-0.041	0.127	0.056	0.051	-0.049
-0.249	0.694	0.762	-0.083	0.606	0.791	0.213	-0.276	0.150	-0.146	0.067	-0.011	0.143	0.039	0.082	-0.027
-0.141	0.698	0.758	-0.089	0.601	0.794	0.312	-0.342	0.069	-0.032	0.075	-0.018	0.035	0.033	0.077	-0.001
-0.037	0.670	0.593	-0.092	0.597	0.797	0.299	-0.175	0.022	0.075	0.053	-0.186	0.068	0.059	0.089	0.047
-0.033	0.682	0.609	-0.092	0.592	0.800	0.312	-0.075	-0.082	0.079	0.068	-0.173	0.071	0.045	0.074	0.102
-0.072	0.698	0.538	-0.099	0.589	0.802	0.229	-0.440	-0.020	0.048	0.087	-0.245	0.032	0.028	0.146	0.155
-0.030	0.667	0.621	-0.107	0.587	0.802	0.169	-0.531	-0.021	0.098	0.058	-0.163	0.073	0.057	0.063	0.176
0.067	0.721	0.621	-0.115	0.586	0.802	0.104	-0.585	-0.085	0.202	0.113	-0.162	0.168	0.000	0.064	0.218
0.051	0.771	0.605	-0.126	0.586	0.800	0.063	-0.751	-0.080	0.197	0.163	-0.176	0.151	0.052	0.080	0.248
0.182	0.779	0.668	-0.126	0.588	0.799	-0.023	-0.211	-0.175	0.328	0.170	-0.112	0.280	0.062	0.018	0.287
0.082	0.732	0.597	-0.128	0.588	0.798	0.002	-0.250	-0.129	0.230	0.122	-0.181	0.178	0.018	0.090	0.321
0.163	0.698	0.621	-0.132	0.591	0.796	-0.082	-0.374	-0.083	0.316	0.086	-0.155	0.258	0.015	0.067	0.334
0.236	0.655	0.628	-0.135	0.592	0.794	-0.052	-0.326	-0.125	0.391	0.041	-0.146	0.330	0.055	0.061	0.324
0.143	0.605	0.668	-0.130	0.594	0.794	-0.061	0.098	-0.182	0.295	-0.011	-0.105	0.237	0.104	0.022	0.323
0.105	0.589	0.609	-0.132	0.596	0.792	-0.089	-0.198	-0.098	0.257	-0.028	-0.163	0.197	0.119	0.081	0.297
0.090	0.535	0.640	-0.134	0.597	0.791	-0.027	-0.230	-0.079	0.244	-0.083	-0.130	0.181	0.171	0.050	0.252
0.024	0.605	0.632	-0.133	0.596	0.792	0.099	-0.088	-0.108	0.179	-0.013	-0.138	0.116	0.100	0.059	0.226
0.009	0.643	0.684	-0.140	0.594	0.792	0.133	-0.469	-0.054	0.169	0.028	-0.087	0.100	0.061	0.010	0.197
0.024	0.721	0.755	-0.139	0.593	0.793	0.118	-0.076	-0.090	0.184	0.106	-0.017	0.116	0.017	0.059	0.167
-0.018	0.709	0.723	-0.141	0.593	0.793	0.047	-0.190	-0.091	0.143	0.094	-0.049	0.074	0.006	0.026	0.159
-0.041	0.740	0.751	-0.143	0.594	0.792	-0.056	-0.206	-0.119	0.121	0.124	-0.019	0.052	0.038	0.052	0.130
0.028	0.674	0.786	-0.139	0.595	0.791	-0.018	0.050	-0.155	0.187	0.057	0.016	0.122	0.026	0.086	0.106
-0.130	0.705	0.723	-0.143	0.597	0.789	-0.120	-0.221	0.001	0.032	0.086	-0.044	0.033	0.006	0.021	0.071
-0.110	0.744	0.755	-0.145	0.601	0.786	-0.210	-0.167	0.003	0.054	0.121	-0.010	0.012	0.046	0.051	0.038
-0.164	0.717	0.818	-0.139	0.610	0.780	-0.528	0.315	-0.097	-0.006	0.085	0.059	0.063	0.019	0.112	-0.004
-0.183	0.674	0.833	-0.139	0.616	0.775	-0.375	-0.097	-0.170	-0.026	0.036	0.080	0.080	0.022	0.126	-0.026
-0.214	0.690	0.723	-0.140	0.618	0.773	-0.107	-0.202	-0.164	-0.055	0.049	-0.029	0.108	0.007	0.014	-0.032
-0.276	0.728	0.625	-0.142	0.623	0.769	-0.267	-0.206	-0.125	-0.114	0.083	-0.123	0.166	0.032	0.086	-0.048
-0.118	0.759	0.782	-0.137	0.635	0.760	-0.776	0.205	-0.127	0.039	0.101	0.044	0.006	0.063	0.071	-0.046
-0.241	0.713	0.814	-0.134	0.646	0.752	-0.632	0.019	-0.238	-0.087	0.044	0.083	0.128	0.017	0.100	-0.036
-0.176	0.705	0.786	-0.139	0.653	0.745	-0.449	-0.434	-0.170	-0.017	0.029	0.063	0.060	0.010	0.072	-0.009
-0.122	0.686	0.802	-0.140	0.660	0.738	-0.471	-0.220	-0.128	0.039	0.002	0.085	0.005	0.009	0.087	-0.037
-0.072	0.752	0.747	-0.138	0.668	0.731	-0.523	0.076	-0.072	0.087	0.060	0.036	0.048	0.057	0.031	-0.028
-0.303	0.748	0.672	-0.142	0.677	0.722	-0.586	-0.320	-0.076	-0.139	0.047	-0.030	0.181	0.053	0.045	-0.014
-0.230	0.802	0.695	-0.143	0.686	0.714	-0.545	-0.205	-0.196	-0.065	0.093	0.002	0.107	0.108	0.022	-0.032
-0.095	0.817	0.766	-0.137	0.693	0.708	-0.427	0.069	-0.290	0.065	0.101	0.078	0.029	0.124	0.049	-0.052
-0.233	0.783	0.739	-0.140	0.697	0.704	-0.248	-0.355	-0.206	-0.070	0.062	0.055	0.109	0.089	0.021	-0.043
-0.141	0.744	0.833	-0.137	0.701	0.700	-0.268	-0.012	-0.237	0.020	0.019	0.154	0.015	0.051	0.116	-0.036
-0.199	0.725	0.774	-0.131	0.708	0.694	-0.493	0.172	-0.229	-0.044	-0.008	0.101	0.072	0.032	0.057	-0.055
-0.172	0.728	0.688	-0.129	0.718	0.684	-0.681	0.039	-0.124	-0.019	-0.014	0.025	0.044	0.036	0.029	-0.037
-0.210	0.775	0.652	-0.124	0.728	0.674	-0.675	0.166	-0.183	-0.062	0.023	-0.001	0.082	0.082	0.064	-0.031
-0.145	0.810	0.632	-0.121	0.734	0.668	-0.430	-0.054	-0.312	0.000	0.051	-0.015	0.016	0.116	0.083	-0.029
-0.164	0.883	0.609	-0.120	0.738	0.664	-0.185	-0.232	-0.254	-0.020	0.121	-0.034	0.036	0.189	0.106	-0.032
-0.207	0.864	0.640	-0.116	0.741	0.661	-0.179	0.053	-0.209	-0.065	0.099	0.000	0.078	0.169	0.075	-0.035
-0.122	0.891	0.786	-0.106	0.748	0.655	-0.542	0.558	-0.188	0.009	0.118	0.153	0.007	0.196	0.072	-0.054
-0.172	0.810	0.711	-0.102	0.757	0.645	-0.649	0.164	-0.136	-0.045	0.028	0.088	0.043	0.115	0.003	-0.054
-0.203	0.790	0.652	-0.094	0.762	0.641	-0.327	0.313	-0.300	-0.084	0.004	0.033	0.073	0.095	0.061	-0.059
-0.110	0.868	0.652	-0.090	0.765	0.638	-0.214	0.081	-0.227	0.004	0.078	0.037	0.020	0.171	0.059	-0.056
-0.199	0.895	0.632	-0.088	0.768	0.635	-0.167	-0.112	-0.181	-0.085	0.102	0.020	0.068	0.197	0.078	-0.053
-0.176	0.864	0.510	-0.085	0.771	0.632	-0.187	0.152	-0.139	-0.066	0.068	-0.099	0.044	0.166	0.199	-0.048
-0.137	0.856	0.692	-0.082	0.777	0.625	-0.465	0.062	-0.122	-0.030	0.054	0.090	0.005	0.158	0.018	-0.059
-0.137	0.856	0.692	-0.079	0.782	0.618	-0.402	0.102	-0.137	-0.033	0.049	0.096	0.006	0.157	0.017	-0.039
-0.141	0.806	0.656	-0.074	0.786	0.614	-0.305	0.080	-0.266	-0.042	-0.005	0.066	0.009	0.106	0.052	-0.044
-0.060	0.786	0.640	-0.067	0.789	0.611	-0.205	0.221	-0.285	0.032	-0.028	0.053	0.072	0.086	0.067	-0.041
-0.137	0.829	0.605	-0.062	0.791	0.609	-0.139	0.165	-0.174	-0.049	0.013	0.020	0.005	0.127	0.101	-0.033
-0.149	0.821	0.538	-0.062	0.792	0.607	-0.068	-0.179	-0.140	-0.060	0.004	-0.045	0.016	0.118	0.166	-0.017
-0.122	0.821	0.554	-0.060	0.795	0.604	-0.217	0.122	-0.079	-0.036	0.001	-0.026	0.010	0.117	0.150	-0.031
-0.064	0.906	0.558	-0.054	0.798	0.601	-0.215	0.273	-0.133	0.017	0.083	-0.018	0.068	0.201	0.145	-0.020
-0.130	0.895	0.609	-0.050	0.799	0.599	-0.109	0.165	-0.176	-0.053	0.070	0.035	0.003	0.188	0.093	-0.021
-0.053	0.887	0.605	-0.041	0.801	0.598	-0.085	0.433	-0.212	0.015	0.060	0.032	0.080	0.180	0.096	-0.018
-0.095	0.802	0.625	-0.042	0.800	0.598	0.035	-0.214	-0.115	-0.026	-0.024	0.052	0.038	0.094	0.075	-0.027
-0.064	0.837	0.621	-0.040	0.799	0.600	0.085	-0.001	-0.138	0.002	0.011	0.047	0.069	0.127	0.077	-0.016
-0.068	0.821	0.625	-0.035	0.800	0.598	-0.092	0.324	-0.079	-0.007	-0.005	0.052	0.065	0.111	0.071	-0.027
-0.057	0.848	0.577	-0.030	0.803	0.596	-0.184	0.356	-0.080	-0.000	0.019	0.008	0.077	0.137	0.116	-0.021
-0.118	0.833	0.538	-0.025	0.806	0.592	-0.240	0.209	-0.124	-0.066	0.001	-0.027	0.016	0.120	0.155	-0.022
-0.076	0.883	0.530	-0.022	0.808	0.588	-0.191	0.080	-0.157	-0.027	0.048	-0.031	0.058	0.169	0.161	-0.020
-0.068	0.910	0.550	-0.019	0.806	0.592	0.213	0.001	-0.211	-0.023	0.077	-0.015	0.066	0.195	0.140	-0.036
-0.057	0.895	0.573	-0.014	0.804	0.595	0.217	0.118	-0.216	-0.016	0.064	0.006	0.078	0.178	0.114	-0.021
-0.130	0.848	0.565	-0.014	0.801	0.598	0.196	-0.137	-0.121	-0.089	0.020	-0.005	0.004	0.130	0.120	-0.026
0.001	0.829	0.617	-0.011	0.799	0.601	0.182	0.145	-0.110	0.038	0.002	0.043	0.135	0.108	0.067	-0.027
-0.060	0.840	0.617	-0.009	0.799	0.601	0.012	0.110	-0.001	-0.024	0.014	0.043	0.073	0.118	0.066	-0.028
-0.033	0.790	0.648	-0.010	0.799	0.602	0.039	-0.014	0.004	0.003	-0.036	0.074	0.101	0.066	0.033	-0.014
-0.053	0.837	0.581	-0.007	0.799	0.602	-0.013	0.157	-0.061	-0.019	0.010	0.008	0.081	0.111	0.098	-0.024
-0.022	0.837	0.632	-0.003	0.797	0.604	0.146	0.252	-0.042	0.008	0.012	0.057	0.112	0.110	0.045	-0.028
-0.060	0.825	0.585	-0.002	0.793	0.609	0.341	0.112	-0.034	-0.032	0.004	0.004	0.074	0.097	0.090	-0.029
-0.103	0.848	0.550	-0.001	0.789	0.615	0.375	0.136	0.024	-0.075	0.032	-0.037	0.032	0.118	0.123	-0.029
-0.072	0.871	0.546	-0.001	0.784	0.621	0.381	0.047	0.022	-0.044	0.059	-0.046	0.063	0.139	0.125	-0.021
-0.072	0.871	0.546	-0.003	0.780	0.625	0.304	-0.053	0.112	-0.041	0.063	-0.051	0.063	0.138	0.122	-0.011
0.020	0.786	0.648	0.000	0.778	0.628	0.179	0.366	0.089	0.048	-0.020	0.049	0.155	0.051	0.017	-0.019
0.017	0.786	0.664	-0.000	0.777	0.630	0.105	0.133	0.128	0.044	-0.019	0.063	0.151	0.049	0.000	-0.019
-0.118	0.763	0.640	0.002	0.773	0.635	0.318	0.203	0.022	-0.092	-0.038	0.034	0.016	0.024	0.021	-0.010
-0.033	0.752	0.664	0.000	0.768	0.640	0.340	0.030	0.096	-0.006	-0.045	0.053	0.100	0.011	0.004	-0.021
0.024	0.740	0.692	0.002	0.762	0.648	0.522	0.116	0.033	0.050	-0.050	0.072	0.157	0.002	0.035	-0.046
-0.041	0.713	0.656	0.005	0.752	0.659	0.704	0.250	0.002	-0.018	-0.068	0.026	0.092	0.031	0.002	-0.028
-0.164	0.736	0.585	0.001	0.744	0.668	0.621	-0.099	0.150	-0.137	-0.036	-0.054	0.032	0.009	0.067	-0.029
-0.018	0.771	0.699	0.000	0.736	0.677	0.643	0.117	0.109	0.010	0.007	0.051	0.114	0.024	0.050	-0.050
-0.060	0.752	0.636	0.002	0.727	0.686	0.620	0.221	0.093	-0.034	-0.004	-0.021	0.071	0.003	0.010	-0.063
-0.130	0.759	0.628	0.002	0.720	0.694	0.547	0.105	0.080	-0.103	0.011	-0.037	0.002	0.009	0.016	-0.053
-0.141	0.748	0.628	0.002	0.712	0.702	0.576	0.107	0.081	-0.114	0.007	-0.045	0.010	0.004	0.013	-0.053
-0.107	0.725	0.644	-0.001	0.702	0.712	0.696	0.012	0.170	-0.077	-0.006	-0.038	0.024	0.029	0.005	-0.044
-0.060	0.725	0.648	-0.002	0.691	0.723	0.772	0.095	0.203	-0.029	0.005	-0.045	0.069	0.030	0.011	-0.034
-0.018	0.705	0.660	0.005	0.679	0.734	0.861	0.699	0.194	0.006	-0.002	-0.045	0.111	0.050	0.025	-0.007
-0.107	0.705	0.585	0.006	0.666	0.746	0.932	0.390	0.342	-0.083	0.011	-0.132	0.022	0.051	0.048	-0.003
-0.049	0.748	0.518	0.007	0.651	0.759	0.978	0.373	0.357	-0.026	0.068	-0.211	0.079	0.010	0.113	-0.023
-0.122	0.744	0.585	0.005	0.638	0.770	0.902	0.213	0.339	-0.098	0.078	-0.156	0.005	0.015	0.044	-0.030
-0.207	0.694	0.617	-0.005	0.624	0.781	0.920	-0.283	0.441	-0.171	0.042	-0.135	0.080	0.066	0.011	-0.034
-0.064	0.651	0.755	-0.018	0.610	0.792	0.893	-0.426	0.449	-0.017	0.013	-0.008	0.062	0.111	0.129	-0.035
-0.122	0.647	0.751	-0.023	0.596	0.802	0.862	-0.071	0.341	-0.069	0.023	-0.022	0.004	0.116	0.127	-0.012
-0.041	0.609	0.703	-0.028	0.582	0.812	0.874	-0.088	0.299	0.017	-0.001	-0.080	0.084	0.157	0.081	0.028
-0.041	0.632	0.621	-0.034	0.571	0.821	0.735	-0.129	0.335	0.023	0.034	-0.170	0.084	0.135	0.000	0.052
-0.053	0.620	0.585	-0.040	0.561	0.827	0.593	-0.127	0.307	0.017	0.032	-0.212	0.072	0.148	0.033	0.088
-0.049	0.678	0.573	-0.052	0.554	0.831	0.459	-0.573	0.244	0.034	0.097	-0.228	0.075	0.091	0.043	0.106
-0.049	0.701	0.565	-0.067	0.548	0.834	0.385	-0.806	0.136	0.049	0.126	-0.239	0.074	0.069	0.048	0.138
-0.049	0.678	0.581	-0.082	0.544	0.835	0.265	-0.876	0.061	0.064	0.107	-0.224	0.075	0.094	0.031	0.170
0.067	0.616	0.625	-0.094	0.540	0.837	0.286	-0.668	0.074	0.191	0.050	-0.183	0.190	0.158	0.014	0.215
0.067	0.616	0.625	-0.103	0.537	0.838	0.205	-0.569	0.000	0.200	0.053	-0.184	0.191	0.159	0.015	0.260
0.147	0.585	0.621	-0.115	0.533	0.838	0.252	-0.746	0.046	0.293	0.026	-0.189	0.271	0.191	0.013	0.316
0.105	0.466	0.502	-0.129	0.528	0.840	0.319	-0.807	0.103	0.265	-0.088	-0.309	0.230	0.312	0.104	0.347
0.193	0.481	0.569	-0.142	0.525	0.839	0.171	-0.726	0.155	0.367	-0.070	-0.242	0.319	0.298	0.036	0.378
0.182	0.450	0.648	-0.153	0.520	0.841	0.278	-0.602	0.192	0.366	-0.096	-0.164	0.309	0.329	0.045	0.365
0.178	0.470	0.640	-0.159	0.515	0.842	0.243	-0.310	0.153	0.369	-0.072	-0.174	0.305	0.311	0.038	0.355
0.028	0.500	0.628	-0.166	0.510	0.844	0.304	-0.398	0.074	0.226	-0.036	-0.188	0.157	0.282	0.028	0.315
0.047	0.535	0.621	-0.173	0.507	0.844	0.160	-0.320	0.150	0.251	0.002	-0.196	0.178	0.248	0.021	0.287
-0.049	0.574	0.609	-0.180	0.507	0.843	0.038	-0.399	0.097	0.162	0.041	-0.207	0.083	0.211	0.011	0.251
-0.018	0.551	0.628	-0.190	0.501	0.844	0.352	-0.563	0.031	0.202	0.023	-0.189	0.115	0.236	0.032	0.239
-0.030	0.555	0.719	-0.199	0.496	0.845	0.292	-0.522	0.116	0.200	0.032	-0.099	0.104	0.234	0.125	0.221
-0.045	0.578	0.723	-0.211	0.494	0.844	0.128	-0.641	0.129	0.197	0.057	-0.094	0.089	0.212	0.130	0.207
-0.030	0.663	0.802	-0.215	0.495	0.842	-0.065	-0.256	0.022	0.217	0.141	-0.014	0.104	0.128	0.211	0.185
-0.095	0.690	0.790	-0.221	0.495	0.840	0.058	-0.431	-0.063	0.158	0.168	-0.024	0.039	0.102	0.201	0.154
-0.107	0.647	0.818	-0.226	0.495	0.839	0.059	-0.380	-0.066	0.152	0.125	0.004	0.029	0.146	0.229	0.140
-0.187	0.597	0.833	-0.233	0.499	0.835	-0.245	-0.407	0.056	0.079	0.071	0.024	0.052	0.197	0.247	0.104
-0.126	0.547	0.786	-0.236	0.504	0.831	-0.319	-0.130	0.073	0.143	0.016	-0.020	0.010	0.248	0.201	0.074
-0.230	0.570	0.845	-0.238	0.508	0.828	-0.205	-0.116	-0.029	0.041	0.036	0.042	0.094	0.226	0.262	0.048
-0.272	0.628	0.794	-0.243	0.510	0.825	-0.095	-0.313	-0.038	0.004	0.092	-0.007	0.137	0.169	0.212	0.021
-0.241	0.566	0.873	-0.240	0.518	0.821	-0.466	0.149	-0.023	0.033	0.022	0.075	0.108	0.232	0.293	-0.009
-0.349	0.562	0.798	-0.241	0.524	0.817	-0.363	-0.088	-0.042	-0.073	0.012	0.005	0.217	0.238	0.220	-0.025
-0.303	0.562	0.762	-0.246	0.527	0.813	-0.191	-0.361	-0.072	-0.021	0.008	-0.027	0.173	0.239	0.187	-0.030
-0.349	0.659	0.794	-0.252	0.532	0.809	-0.224	-0.378	-0.083	-0.061	0.101	0.009	0.221	0.143	0.220	-0.041
-0.287	0.636	0.822	-0.247	0.541	0.804	-0.522	0.232	-0.072	-0.004	0.068	0.041	0.161	0.167	0.249	-0.032
-0.280	0.605	0.944	-0.251	0.549	0.797	-0.526	-0.220	0.038	0.008	0.029	0.170	0.155	0.198	0.373	-0.035
-0.295	0.632	0.818	-0.247	0.553	0.796	-0.190	0.172	-0.125	-0.011	0.053	0.045	0.173	0.171	0.249	-0.053
-0.295	0.632	0.818	-0.251	0.555	0.793	-0.136	-0.287	-0.069	-0.006	0.050	0.049	0.175	0.172	0.251	-0.063
-0.437	0.667	0.810	-0.256	0.565	0.785	-0.591	-0.246	0.022	-0.144	0.075	0.049	0.319	0.137	0.245	-0.051
-0.314	0.647	0.900	-0.257	0.573	0.778	-0.529	-0.130	-0.089	-0.020	0.047	0.147	0.198	0.156	0.336	-0.045
-0.237	0.620	0.877	-0.256	0.578	0.775	-0.227	-0.044	-0.159	0.056	0.016	0.126	0.123	0.183	0.313	-0.050
-0.291	0.651	0.735	-0.250	0.583	0.773	-0.276	0.259	-0.141	-0.003	0.041	-0.014	0.178	0.152	0.173	-0.036
-0.322	0.694	0.774	-0.245	0.592	0.768	-0.598	0.303	-0.074	-0.039	0.074	0.031	0.210	0.109	0.214	-0.033
-0.364	0.647	0.755	-0.247	0.601	0.760	-0.494	-0.215	-0.111	-0.079	0.019	0.019	0.254	0.156	0.195	-0.039
-0.310	0.655	0.814	-0.246	0.605	0.757	-0.275	-0.081	-0.151	-0.025	0.022	0.082	0.201	0.149	0.255	-0.039
-0.303	0.640	0.751	-0.248	0.611	0.752	-0.299	-0.199	-0.122	-0.016	0.001	0.024	0.194	0.165	0.192	-0.041
-0.310	0.694	0.632	-0.244	0.623	0.743	-0.812	0.214	-0.091	-0.028	0.042	-0.085	0.203	0.112	0.074	-0.034
-0.360	0.744	0.664	-0.244	0.636	0.732	-0.799	-0.080	-0.145	-0.078	0.079	-0.043	0.254	0.061	0.105	-0.034
-0.307	0.744	0.755	-0.243	0.644	0.726	-0.430	-0.184	-0.275	-0.025	0.072	0.055	0.200	0.061	0.195	-0.041
-0.295	0.713	0.802	-0.239	0.651	0.720	-0.429	0.095	-0.207	-0.018	0.033	0.107	0.189	0.091	0.243	-0.033
-0.330	0.670	0.715	-0.239	0.661	0.711	-0.642	-0.120	-0.124	-0.052	-0.019	0.030	0.224	0.133	0.156	-0.043
-0.195	0.748	0.743	-0.228	0.672	0.704	-0.717	0.571	-0.206	0.071	0.047	0.065	0.090	0.056	0.184	-0.048
-0.395	0.755	0.632	-0.229	0.682	0.694	-0.630	-0.250	-0.215	-0.128	0.045	-0.036	0.290	0.048	0.073	-0.050
-0.353	0.775	0.617	-0.229	0.691	0.686	-0.524	-0.169	-0.254	-0.087	0.056	-0.043	0.248	0.027	0.057	-0.057
-0.299	0.817	0.751	-0.228	0.698	0.679	-0.488	-0.165	-0.198	-0.034	0.090	0.099	0.195	0.016	0.190	-0.077
-0.353	0.740	0.668	-0.223	0.705	0.673	-0.445	0.109	-0.262	-0.092	0.006	0.022	0.249	0.061	0.107	-0.059
-0.280	0.732	0.747	-0.220	0.717	0.661	-0.822	0.031	-0.189	-0.022	-0.013	0.113	0.176	0.068	0.186	-0.059
-0.245	0.732	0.684	-0.213	0.728	0.652	-0.760	0.300	-0.222	0.005	-0.024	0.060	0.141	0.069	0.123	-0.054
-0.295	0.783	0.672	-0.206	0.738	0.642	-0.698	0.265	-0.300	-0.052	0.015	0.057	0.191	0.019	0.111	-0.033
-0.264	0.813	0.644	-0.204	0.747	0.633	-0.600	-0.186	-0.267	-0.023	0.037	0.039	0.160	0.012	0.082	-0.030
-0.218	0.875	0.613	-0.199	0.753	0.627	-0.392	0.078	-0.304	0.018	0.092	0.014	0.114	0.075	0.050	-0.024
-0.280	0.906	0.593	-0.197	0.760	0.619	-0.459	-0.138	-0.230	-0.046	0.116	0.002	0.176	0.106	0.028	-0.025
-0.176	0.895	0.680	-0.189	0.770	0.610	-0.714	0.372	-0.208	0.051	0.095	0.098	0.073	0.095	0.114	-0.029
-0.291	0.883	0.609	-0.186	0.779	0.599	-0.711	0.050	-0.176	-0.068	0.074	0.038	0.188	0.085	0.042	-0.045
-0.249	0.860	0.636	-0.182	0.790	0.586	-0.857	0.112	-0.210	-0.030	0.039	0.079	0.146	0.063	0.069	-0.050
-0.241	0.829	0.656	-0.175	0.801	0.573	-0.857	0.262	-0.275	-0.029	-0.003	0.111	0.137	0.032	0.087	-0.057
-0.272	0.817	0.573	-0.172	0.808	0.564	-0.549	-0.142	-0.297	-0.063	-0.022	0.038	0.168	0.021	0.005	-0.057
-0.199	0.856	0.589	-0.163	0.816	0.555	-0.601	0.238	-0.354	0.002	0.009	0.063	0.095	0.060	0.020	-0.058
-0.272	0.817	0.538	-0.158	0.823	0.546	-0.528	0.025	-0.302	-0.076	-0.037	0.020	0.168	0.022	0.032	-0.052
-0.280	0.860	0.439	-0.156	0.831	0.535	-0.652	-0.103	-0.252	-0.086	-0.002	-0.067	0.175	0.065	0.131	-0.036
-0.199	0.887	0.577	-0.150	0.839	0.523	-0.693	0.025	-0.323	-0.011	0.016	0.082	0.095	0.092	0.006	-0.049
-0.153	0.906	0.530	-0.142	0.847	0.512	-0.695	0.318	-0.322	0.027	0.027	0.046	0.049	0.113	0.043	-0.035
-0.280	0.918	0.439	-0.138	0.856	0.498	-0.826	-0.021	-0.231	-0.103	0.030	-0.031	0.176	0.125	0.135	-0.030
-0.172	0.960	0.467	-0.132	0.865	0.484	-0.827	0.247	-0.206	-0.001	0.063	0.011	0.068	0.169	0.109	-0.033
-0.187	0.956	0.471	-0.126	0.872	0.473	-0.674	0.203	-0.279	-0.023	0.052	0.026	0.084	0.166	0.106	-0.041
-0.191	0.964	0.514	-0.122	0.879	0.462	-0.656	-0.005	-0.234	-0.031	0.053	0.081	0.087	0.174	0.063	-0.041
-0.137	0.976	0.558	-0.116	0.883	0.454	-0.440	0.087	-0.299	0.017	0.059	0.131	0.034	0.186	0.020	-0.042
-0.230	0.918	0.459	-0.110	0.889	0.445	-0.504	0.112	-0.287	-0.081	-0.004	0.041	0.125	0.129	0.119	-0.062
-0.114	0.937	0.506	-0.102	0.894	0.435	-0.621	0.332	-0.259	0.027	0.010	0.099	0.010	0.149	0.072	-0.065
-0.264	0.910	0.435	-0.097	0.900	0.425	-0.587	0.132	-0.280	-0.128	-0.023	0.038	0.160	0.122	0.144	-0.074
-0.199	0.929	0.400	-0.090	0.907	0.411	-0.800	0.360	-0.217	-0.069	-0.011	0.016	0.094	0.142	0.180	-0.062
-0.203	0.914	0.384	-0.086	0.913	0.398	-0.725	0.063	-0.199	-0.077	-0.033	0.014	0.099	0.128	0.197	-0.060
-0.130	0.910	0.412	-0.080	0.919	0.386	-0.671	0.197	-0.249	-0.010	-0.043	0.053	0.025	0.125	0.171	-0.053
-0.103	0.945	0.372	-0.073	0.924	0.375	-0.653	0.381	-0.235	0.010	-0.013	0.025	0.001	0.161	0.212	-0.042
-0.226	0.937	0.309	-0.071	0.928	0.366	-0.425	-0.037	-0.184	-0.115	-0.024	-0.030	0.121	0.154	0.275	-0.032
-0.091	0.991	0.408	-0.065	0.932	0.357	-0.512	0.258	-0.233	0.013	0.026	0.077	0.015	0.208	0.177	-0.029
-0.114	0.999	0.349	-0.060	0.935	0.350	-0.421	0.080	-0.229	-0.014	0.030	0.026	0.009	0.216	0.237	-0.034
-0.103	0.972	0.333	-0.055	0.938	0.343	-0.369	0.029	-0.256	-0.008	0.000	0.017	0.003	0.190	0.253	-0.016
-0.091	0.999	0.376	-0.049	0.941	0.336	-0.380	0.331	-0.211	-0.002	0.024	0.067	0.015	0.217	0.210	-0.013
-0.080	0.976	0.337	-0.044	0.943	0.329	-0.364	0.247	-0.197	0.004	-0.002	0.034	0.027	0.195	0.251	-0.010
-0.072	0.960	0.313	-0.039	0.947	0.320	-0.493	0.297	-0.165	0.007	-0.021	0.020	0.034	0.180	0.276	-0.020
-0.072	0.960	0.313	-0.034	0.949	0.313	-0.395	0.108	-0.226	0.003	-0.023	0.027	0.034	0.181	0.276	-0.021
-0.114	0.941	0.341	-0.028	0.952	0.303	-0.502	0.246	-0.234	-0.045	-0.046	0.064	0.008	0.162	0.249	-0.034
-0.064	0.976	0.345	-0.021	0.956	0.293	-0.557	0.498	-0.212	-0.002	-0.014	0.078	0.042	0.198	0.246	-0.047
-0.103	0.933	0.353	-0.016	0.958	0.287	-0.336	0.107	-0.266	-0.046	-0.059	0.092	0.003	0.156	0.239	-0.042
-0.091	0.906	0.349	-0.011	0.960	0.281	-0.314	0.143	-0.233	-0.039	-0.088	0.094	0.015	0.129	0.243	-0.047
-0.007	0.922	0.301	-0.004	0.961	0.278	-0.171	0.366	-0.259	0.039	-0.073	0.050	0.099	0.145	0.290	-0.045
-0.099	0.937	0.341	0.000	0.962	0.274	-0.204	0.181	-0.178	-0.057	-0.059	0.093	0.007	0.161	0.251	-0.046
-0.037	0.914	0.313	0.005	0.962	0.274	-0.028	0.314	-0.167	-0.000	-0.082	0.066	0.069	0.138	0.280	-0.054
-0.095	0.937	0.305	0.009	0.961	0.275	0.067	0.279	-0.136	-0.062	-0.059	0.056	0.011	0.162	0.289	-0.065
-0.110	0.925	0.357	0.011	0.961	0.278	0.126	0.203	-0.056	-0.079	-0.070	0.105	0.005	0.152	0.239	-0.065
-0.057	0.937	0.293	0.012	0.959	0.283	0.290	0.193	-0.028	-0.026	-0.057	0.036	0.048	0.164	0.302	-0.060
-0.103	0.972	0.305	0.013	0.958	0.287	0.166	0.131	-0.020	-0.073	-0.021	0.044	0.001	0.199	0.290	-0.057
-0.018	0.941	0.278	0.016	0.957	0.290	0.194	0.533	-0.022	0.008	-0.050	0.013	0.085	0.168	0.317	-0.050
-0.083	0.964	0.297	0.017	0.956	0.294	0.197	0.287	0.032	-0.058	-0.026	0.029	0.020	0.192	0.297	-0.048
-0.099	0.933	0.286	0.018	0.955	0.297	0.196	0.385	0.051	-0.074	-0.056	0.013	0.004	0.161	0.309	-0.049
-0.049	0.945	0.290	0.019	0.953	0.302	0.235	0.395	0.067	-0.025	-0.043	0.013	0.052	0.173	0.305	-0.055
-0.114	0.941	0.290	0.019	0.952	0.306	0.244	0.360	0.106	-0.090	-0.045	0.008	0.014	0.170	0.306	-0.059
-0.045	0.980	0.309	0.019	0.948	0.316	0.531	0.231	0.045	-0.021	-0.003	0.018	0.053	0.209	0.286	-0.052
-0.130	1.007	0.270	0.019	0.946	0.325	0.456	0.210	0.056	-0.105	0.027	-0.030	0.033	0.237	0.326	-0.064
-0.064	1.038	0.313	0.018	0.942	0.336	0.635	0.109	0.102	-0.038	0.062	0.001	0.031	0.269	0.283	-0.048
-0.137	0.968	0.286	0.016	0.938	0.346	0.539	0.242	0.126	-0.110	-0.004	-0.036	0.043	0.200	0.310	-0.054
-0.033	0.945	0.325	0.016	0.933	0.359	0.711	0.079	0.043	-0.005	-0.022	-0.010	0.060	0.178	0.271	-0.032
-0.107	0.960	0.309	0.016	0.928	0.371	0.651	0.180	0.064	-0.078	-0.002	-0.038	0.013	0.194	0.287	-0.033
0.001	0.953	0.360	0.017	0.923	0.384	0.674	0.246	0.045	0.029	-0.004	0.001	0.095	0.186	0.237	-0.017
-0.080	0.956	0.349	0.020	0.918	0.396	0.666	0.351	-0.034	-0.055	0.005	-0.022	0.014	0.190	0.249	-0.030
-0.057	0.980	0.313	0.019	0.914	0.406	0.594	0.075	0.050	-0.031	0.032	-0.068	0.038	0.213	0.284	-0.038
-0.110	0.941	0.360	0.022	0.908	0.418	0.657	0.315	-0.023	-0.087	-0.001	-0.033	0.016	0.174	0.238	-0.056
-0.157	0.945	0.329	0.023	0.903	0.429	0.659	0.221	-0.015	-0.135	0.008	-0.075	0.062	0.177	0.271	-0.047
-0.126	0.918	0.325	0.022	0.897	0.442	0.728	-0.014	0.041	-0.103	-0.012	-0.092	0.031	0.149	0.276	-0.032
-0.060	0.871	0.317	0.024	0.889	0.458	0.906	0.252	0.010	-0.039	-0.051	-0.116	0.034	0.102	0.285	-0.013
0.009	0.895	0.313	0.029	0.881	0.473	0.885	0.688	0.060	0.025	-0.020	-0.134	0.103	0.125	0.290	0.014
-0.060	0.906	0.258	0.031	0.872	0.489	0.992	0.410	0.122	-0.045	0.001	-0.206	0.034	0.137	0.346	0.016
-0.033	0.918	0.317	0.033	0.863	0.505	0.928	0.466	0.146	-0.020	0.021	-0.162	0.062	0.149	0.287	-0.012
-0.087	0.929	0.447	0.034	0.853	0.521	1.000	0.342	0.118	-0.075	0.043	-0.048	0.008	0.161	0.158	-0.048
-0.153	0.906	0.546	0.031	0.843	0.536	0.898	0.096	0.166	-0.138	0.029	0.035	0.057	0.138	0.060	-0.041
-0.164	0.871	0.463	0.026	0.834	0.550	0.843	-0.220	0.162	-0.143	0.003	-0.061	0.068	0.103	0.142	-0.039
0.009	0.891	0.447	0.023	0.825	0.564	0.834	-0.039	0.149	0.033	0.031	-0.091	0.106	0.122	0.158	-0.008
-0.037	0.941	0.384	0.018	0.817	0.577	0.808	-0.069	0.224	-0.009	0.090	-0.166	0.061	0.172	0.221	0.058
0.020	0.983	0.412	0.012	0.809	0.588	0.706	-0.208	0.233	0.055	0.140	-0.149	0.118	0.214	0.193	0.127
0.109	0.960	0.404	0.006	0.803	0.596	0.567	-0.366	0.117	0.149	0.123	-0.165	0.207	0.191	0.201	0.166
0.140	0.945	0.388	0.002	0.798	0.603	0.428	-0.301	0.031	0.183	0.112	-0.187	0.237	0.175	0.217	0.194
0.167	0.918	0.388	0.000	0.795	0.607	0.293	-0.291	-0.055	0.212	0.088	-0.191	0.264	0.147	0.217	0.242
0.070	0.860	0.357	-0.006	0.791	0.611	0.338	-0.611	-0.047	0.122	0.034	-0.227	0.167	0.089	0.249	0.253
0.259	0.868	0.435	-0.007	0.788	0.615	0.291	-0.195	-0.047	0.311	0.045	-0.151	0.356	0.096	0.171	0.278
0.143	0.833	0.396	-0.013	0.785	0.620	0.326	-0.587	-0.057	0.201	0.014	-0.195	0.240	0.061	0.209	0.301
0.251	0.771	0.388	-0.016	0.781	0.624	0.319	-0.342	-0.054	0.312	-0.044	-0.207	0.348	0.001	0.216	0.323
0.282	0.725	0.439	-0.019	0.777	0.630	0.365	-0.346	-0.028	0.345	-0.086	-0.161	0.378	0.048	0.165	0.312
0.190	0.736	0.416	-0.020	0.772	0.635	0.371	-0.201	-0.019	0.255	-0.070	-0.190	0.285	0.037	0.188	0.314
0.201	0.732	0.498	-0.020	0.768	0.641	0.379	-0.068	-0.034	0.266	-0.069	-0.112	0.296	0.041	0.105	0.276
0.170	0.748	0.483	-0.023	0.762	0.648	0.471	-0.296	-0.015	0.238	-0.048	-0.134	0.265	0.027	0.119	0.243
0.047	0.783	0.447	-0.023	0.754	0.656	0.588	-0.144	-0.090	0.115	-0.006	-0.178	0.142	0.007	0.155	0.213
0.113	0.833	0.522	-0.023	0.746	0.665	0.645	-0.156	-0.117	0.180	0.052	-0.113	0.207	0.057	0.080	0.177
0.078	0.868	0.605	-0.025	0.738	0.674	0.622	-0.322	-0.119	0.148	0.095	-0.038	0.172	0.091	0.003	0.147
0.028	0.864	0.609	-0.026	0.730	0.683	0.632	-0.206	-0.151	0.098	0.099	-0.043	0.121	0.086	0.008	0.128
0.028	0.864	0.609	-0.031	0.722	0.691	0.614	-0.496	-0.088	0.104	0.107	-0.051	0.121	0.085	0.008	0.101
0.001	0.840	0.660	-0.028	0.717	0.697	0.405	0.072	-0.116	0.074	0.089	-0.005	0.094	0.061	0.060	0.073
0.009	0.786	0.695	-0.029	0.710	0.703	0.457	-0.108	-0.024	0.083	0.041	0.024	0.101	0.006	0.095	0.046
-0.045	0.744	0.727	-0.026	0.702	0.712	0.629	0.131	-0.120	0.026	0.007	0.047	0.047	0.037	0.127	0.022
-0.103	0.755	0.680	-0.024	0.693	0.720	0.592	0.026	-0.104	-0.033	0.027	-0.008	0.011	0.026	0.081	-0.006
-0.080	0.790	0.684	-0.021	0.689	0.724	0.306	0.169	-0.038	-0.013	0.066	-0.008	0.011	0.007	0.085	-0.037
-0.153	0.798	0.664	-0.019	0.685	0.728	0.317	0.052	-0.127	-0.088	0.078	-0.032	0.062	0.014	0.067	-0.037
-0.133	0.709	0.774	-0.021	0.680	0.733	0.366	-0.172	-0.102	-0.067	-0.005	0.074	0.043	0.075	0.178	-0.036
-0.033	0.698	0.782	-0.021	0.673	0.740	0.481	-0.092	-0.101	0.034	-0.010	0.076	0.055	0.087	0.186	-0.049
-0.091	0.701	0.699	-0.021	0.669	0.743	0.247	0.058	0.022	-0.024	-0.003	-0.010	0.003	0.084	0.105	-0.034
-0.168	0.755	0.668	-0.026	0.668	0.744	0.106	-0.324	0.000	-0.096	0.052	-0.043	0.081	0.031	0.074	-0.030
-0.064	0.817	0.711	-0.020	0.668	0.744	0.021	0.288	-0.151	0.002	0.114	0.001	0.023	0.029	0.119	-0.046
-0.141	0.925	0.699	-0.020	0.668	0.744	0.035	-0.130	-0.155	-0.075	0.222	-0.011	0.054	0.136	0.108	-0.047
-0.168	0.860	0.672	-0.022	0.661	0.750	0.479	-0.268	-0.172	-0.099	0.163	-0.045	0.082	0.070	0.081	-0.060
-0.053	0.786	0.818	-0.019	0.655	0.755	0.416	0.076	-0.121	0.014	0.095	0.096	0.033	0.004	0.228	-0.055
-0.203	0.686	0.790	-0.023	0.652	0.758	0.205	-0.241	-0.013	-0.132	-0.002	0.066	0.117	0.105	0.202	-0.056
0.020	0.713	0.873	-0.020	0.652	0.758	0.020	0.139	-0.069	0.089	0.025	0.149	0.106	0.079	0.286	-0.049
-0.114	0.686	0.810	-0.018	0.654	0.756	-0.157	0.076	-0.118	-0.048	-0.004	0.088	0.029	0.106	0.224	-0.062
-0.095	0.678	0.747	-0.011	0.656	0.755	-0.093	0.341	-0.173	-0.036	-0.014	0.027	0.010	0.114	0.162	-0.049
-0.130	0.705	0.766	-0.006	0.654	0.756	0.085	0.091	-0.272	-0.075	0.014	0.046	0.046	0.087	0.184	-0.058
-0.118	0.752	0.774	-0.004	0.654	0.756	0.010	0.002	-0.210	-0.065	0.060	0.054	0.035	0.042	0.193	-0.064
-0.095	0.725	0.652	-0.005	0.651	0.759	0.235	-0.276	-0.237	-0.041	0.036	-0.071	0.012	0.070	0.072	-0.051
-0.180	0.779	0.672	-0.002	0.648	0.762	0.232	0.024	-0.215	-0.128	0.093	-0.053	0.097	0.017	0.094	-0.048
-0.026	0.775	0.731	-0.002	0.646	0.763	0.138	-0.137	-0.206	0.025	0.091	0.005	0.056	0.021	0.154	-0.038
-0.122	0.759	0.735	0.001	0.644	0.765	0.150	0.074	-0.178	-0.074	0.078	0.007	0.041	0.038	0.159	-0.042
-0.041	0.705	0.825	0.003	0.646	0.764	-0.103	0.035	-0.109	0.005	0.022	0.099	0.040	0.092	0.251	-0.026
-0.041	0.705	0.825	0.008	0.646	0.763	-0.039	0.250	-0.125	-0.000	0.021	0.100	0.040	0.092	0.252	-0.036
-0.026	0.667	0.810	0.013	0.645	0.764	0.065	0.187	-0.175	0.010	-0.017	0.084	0.054	0.131	0.238	-0.036
-0.053	0.701	0.755	0.016	0.643	0.766	0.145	0.050	-0.180	-0.019	0.020	0.028	0.026	0.097	0.184	-0.038
-0.095	0.721	0.770	0.016	0.641	0.767	0.148	-0.093	-0.097	-0.061	0.041	0.042	0.017	0.078	0.201	-0.037
-0.083	0.694	0.707	0.015	0.640	0.768	0.051	-0.121	-0.149	-0.049	0.015	-0.021	0.005	0.105	0.139	-0.042
-0.057	0.701	0.758	0.014	0.643	0.765	-0.206	-0.110	-0.077	-0.021	0.020	0.033	0.021	0.097	0.192	-0.058
-0.099	0.690	0.672	0.019	0.648	0.761	-0.290	0.209	-0.103	-0.067	0.003	-0.050	0.022	0.109	0.107	-0.053
-0.130	0.709	0.758	0.022	0.650	0.759	-0.134	0.125	-0.142	-0.101	0.021	0.039	0.053	0.090	0.195	-0.048
-0.060	0.728	0.751	0.025	0.652	0.758	-0.130	0.088	-0.130	-0.035	0.038	0.033	0.016	0.071	0.188	-0.047
-0.018	0.667	0.778	0.026	0.651	0.758	0.045	-0.022	-0.129	0.007	-0.023	0.060	0.057	0.133	0.217	-0.060
-0.007	0.678	0.837	0.032	0.650	0.759	0.081	0.263	-0.170	0.012	-0.010	0.118	0.068	0.122	0.278	-0.047
-0.099	0.682	0.806	0.036	0.647	0.761	0.170	0.203	-0.066	-0.084	-0.004	0.085	0.024	0.119	0.248	-0.057
-0.041	0.636	0.770	0.039	0.645	0.763	0.144	0.268	0.020	-0.029	-0.048	0.048	0.033	0.166	0.214	-0.090
-0.099	0.694	0.758	0.043	0.643	0.764	0.127	0.323	0.050	-0.091	0.012	0.035	0.026	0.108	0.203	-0.093
-0.195	0.663	0.758	0.039	0.641	0.766	0.149	-0.123	0.100	-0.183	-0.017	0.033	0.123	0.139	0.204	-0.095
-0.041	0.705	0.770	0.042	0.636	0.770	0.333	0.154	-0.075	-0.033	0.031	0.040	0.031	0.097	0.217	-0.100
-0.126	0.670	0.755	0.042	0.632	0.774	0.289	0.009	-0.025	-0.117	0.000	0.021	0.054	0.132	0.203	-0.094
-0.060	0.612	0.786	0.044	0.625	0.780	0.465	0.199	0.069	-0.054	-0.050	0.047	0.011	0.189	0.235	-0.078
-0.045	0.616	0.829	0.049	0.616	0.786	0.545	0.339	0.028	-0.043	-0.038	0.084	0.026	0.186	0.280	-0.086
-0.076	0.612	0.849	0.049	0.609	0.792	0.478	0.151	0.117	-0.074	-0.035	0.097	0.005	0.190	0.301	-0.081
-0.060	0.609	0.818	0.057	0.602	0.797	0.442	0.572	0.087	-0.066	-0.032	0.061	0.011	0.194	0.271	-0.095
-0.087	0.585	0.770	0.056	0.594	0.802	0.483	0.117	0.165	-0.093	-0.048	0.008	0.017	0.218	0.225	-0.099
-0.145	0.605	0.747	0.062	0.586	0.808	0.527	0.467	0.102	-0.156	-0.020	-0.022	0.075	0.199	0.203	-0.096
-0.083	0.628	0.770	0.064	0.575	0.816	0.711	0.263	0.144	-0.097	0.014	-0.006	0.014	0.176	0.229	-0.081
-0.107	0.640	0.711	0.069	0.563	0.824	0.775	0.401	0.159	-0.124	0.037	-0.074	0.037	0.165	0.171	-0.064
-0.045	0.612	0.632	0.069	0.553	0.831	0.648	0.167	0.187	-0.063	0.020	-0.160	0.024	0.193	0.093	-0.063
-0.041	0.616	0.636	0.074	0.545	0.835	0.510	0.436	0.211	-0.064	0.032	-0.160	0.028	0.190	0.098	-0.071
-0.103	0.620	0.857	0.070	0.537	0.841	0.506	-0.056	0.171	-0.122	0.044	0.055	0.034	0.186	0.320	-0.061
-0.103	0.620	0.857	0.066	0.530	0.845	0.406	-0.120	0.125	-0.118	0.050	0.050	0.035	0.186	0.321	-0.045
-0.037	0.543	0.798	0.060	0.523	0.850	0.444	-0.275	0.099	-0.047	-0.020	-0.014	0.030	0.264	0.263	-0.028
0.036	0.555	0.668	0.062	0.519	0.853	0.282	0.139	0.096	0.026	-0.004	-0.147	0.103	0.253	0.134	0.011
0.032	0.582	0.640	0.059	0.516	0.855	0.209	-0.070	0.117	0.025	0.026	-0.177	0.098	0.226	0.108	0.054
-0.026	0.597	0.550	0.053	0.516	0.855	0.022	-0.307	0.084	-0.026	0.041	-0.268	0.041	0.211	0.018	0.099
0.028	0.570	0.668	0.040	0.515	0.856	0.066	-0.747	0.005	0.041	0.014	-0.152	0.094	0.238	0.137	0.136
0.120	0.547	0.664	0.028	0.515	0.857	0.034	-0.691	0.031	0.146	-0.009	-0.157	0.185	0.262	0.134	0.173
0.197	0.566	0.684	0.022	0.513	0.858	0.136	-0.441	-0.036	0.230	0.012	-0.139	0.262	0.243	0.155	0.242
0.170	0.566	0.640	0.006	0.511	0.859	0.117	-0.911	0.073	0.220	0.014	-0.184	0.234	0.243	0.112	0.312
0.324	0.527	0.652	-0.006	0.511	0.860	0.073	-0.628	0.156	0.386	-0.024	-0.174	0.388	0.282	0.125	0.361
0.340	0.558	0.644	-0.014	0.510	0.860	0.060	-0.497	0.094	0.410	0.008	-0.182	0.403	0.251	0.118	0.398
0.305	0.427	0.601	-0.025	0.507	0.861	0.151	-0.595	0.114	0.387	-0.121	-0.227	0.367	0.382	0.076	0.420
0.313	0.412	0.617	-0.034	0.504	0.863	0.227	-0.539	0.099	0.404	-0.133	-0.214	0.374	0.397	0.092	0.388
0.232	0.365	0.640	-0.043	0.501	0.865	0.159	-0.470	0.169	0.333	-0.176	-0.192	0.293	0.444	0.117	0.352
0.101	0.408	0.652	-0.050	0.500	0.865	0.034	-0.250	0.330	0.210	-0.133	-0.180	0.162	0.402	0.130	0.332
0.109	0.481	0.672	-0.057	0.496	0.866	0.220	-0.299	0.223	0.225	-0.056	-0.162	0.170	0.328	0.151	0.271
0.190	0.524	0.688	-0.057	0.490	0.870	0.348	0.058	0.140	0.306	-0.007	-0.150	0.250	0.286	0.167	0.240
-0.057	0.535	0.648	-0.077	0.489	0.869	0.070	-0.956	0.385	0.080	0.005	-0.188	0.004	0.274	0.128	0.228
0.101	0.570	0.869	-0.088	0.488	0.868	0.037	-0.480	0.278	0.249	0.041	0.033	0.160	0.239	0.350	0.195
0.074	0.647	0.869	-0.088	0.486	0.869	0.109	-0.035	0.040	0.223	0.120	0.032	0.133	0.162	0.350	0.150
-0.076	0.663	0.762	-0.093	0.486	0.869	0.019	-0.229	0.138	0.078	0.135	-0.074	0.018	0.147	0.244	0.138
-0.018	0.694	0.900	-0.094	0.493	0.865	-0.358	0.063	0.208	0.136	0.160	0.068	0.040	0.116	0.383	0.104
-0.030	0.636	0.948	-0.096	0.500	0.860	-0.459	-0.072	0.145	0.127	0.094	0.119	0.028	0.174	0.430	0.066
-0.057	0.527	0.944	-0.094	0.506	0.857	-0.357	0.224	0.109	0.097	-0.020	0.118	0.001	0.283	0.426	0.041
-0.145	0.605	0.841	-0.099	0.516	0.851	-0.585	-0.181	0.207	0.014	0.048	0.023	0.087	0.206	0.324	0.013
-0.164	0.601	0.889	-0.097	0.524	0.846	-0.448	0.104	-0.039	-0.007	0.036	0.074	0.107	0.209	0.372	-0.036
-0.164	0.601	0.889	-0.097	0.533	0.840	-0.554	0.004	0.021	-0.007	0.027	0.080	0.107	0.209	0.373	-0.068
-0.353	0.632	0.782	-0.101	0.547	0.831	-0.822	-0.111	0.114	-0.191	0.044	-0.017	0.296	0.179	0.268	-0.105
-0.249	0.601	0.877	-0.100	0.558	0.824	-0.646	0.103	0.043	-0.088	0.002	0.085	0.192	0.210	0.364	-0.115
-0.353	0.663	0.806	-0.105	0.570	0.815	-0.730	-0.177	0.077	-0.187	0.052	0.022	0.297	0.148	0.293	-0.134
-0.257	0.659	0.794	-0.112	0.583	0.805	-0.834	-0.347	0.072	-0.084	0.035	0.021	0.200	0.152	0.282	-0.112
-0.268	0.640	0.889	-0.115	0.595	0.795	-0.768	-0.189	0.003	-0.092	0.003	0.125	0.211	0.171	0.378	-0.114
-0.218	0.643	0.829	-0.122	0.607	0.785	-0.752	-0.379	0.027	-0.035	-0.005	0.076	0.160	0.167	0.318	-0.100
-0.307	0.701	0.762	-0.121	0.622	0.774	-0.926	0.044	-0.046	-0.124	0.038	0.021	0.247	0.109	0.251	-0.106
-0.264	0.686	0.845	-0.124	0.634	0.763	-0.797	-0.193	-0.034	-0.079	0.010	0.114	0.204	0.124	0.333	-0.096
-0.257	0.721	0.877	-0.126	0.643	0.755	-0.612	-0.182	-0.039	-0.069	0.036	0.154	0.195	0.090	0.365	-0.097
-0.249	0.643	0.782	-0.129	0.654	0.745	-0.749	-0.151	0.014	-0.058	-0.053	0.069	0.187	0.168	0.271	-0.091
-0.260	0.713	0.695	-0.129	0.669	0.732	-0.983	0.001	-0.014	-0.069	0.002	-0.004	0.197	0.099	0.184	-0.079
-0.291	0.759	0.695	-0.133	0.683	0.718	-0.941	-0.218	-0.027	-0.097	0.035	0.010	0.226	0.053	0.185	-0.082
-0.207	0.752	0.786	-0.133	0.694	0.708	-0.769	-0.066	-0.083	-0.012	0.016	0.111	0.141	0.062	0.276	-0.067
-0.314	0.736	0.743	-0.141	0.708	0.692	-0.990	-0.581	-0.052	-0.112	-0.014	0.083	0.249	0.078	0.233	-0.068
-0.180	0.802	0.692	-0.133	0.722	0.679	-0.945	0.267	-0.266	0.016	0.038	0.045	0.115	0.014	0.182	-0.060
-0.230	0.837	0.735	-0.130	0.733	0.668	-0.763	-0.030	-0.285	-0.037	0.061	0.100	0.166	0.020	0.225	-0.074
-0.203	0.879	0.739	-0.127	0.744	0.656	-0.842	0.044	-0.180	-0.014	0.092	0.116	0.140	0.063	0.230	-0.063
-0.287	0.783	0.699	-0.126	0.757	0.641	-0.928	-0.168	-0.239	-0.099	-0.017	0.091	0.226	0.033	0.192	-0.081
-0.226	0.790	0.707	-0.127	0.771	0.624	-1.099	-0.270	-0.182	-0.037	-0.024	0.117	0.166	0.024	0.201	-0.070
-0.268	0.856	0.601	-0.118	0.784	0.610	-0.959	0.291	-0.337	-0.088	0.029	0.025	0.210	0.043	0.095	-0.089
-0.176	0.956	0.605	-0.115	0.794	0.597	-0.774	-0.030	-0.240	0.001	0.119	0.042	0.119	0.144	0.100	-0.093
-0.291	0.914	0.640	-0.104	0.806	0.582	-1.010	0.659	-0.244	-0.125	0.064	0.092	0.235	0.102	0.137	-0.095
-0.260	0.844	0.703	-0.105	0.819	0.565	-1.050	-0.317	-0.190	-0.094	-0.017	0.173	0.205	0.032	0.201	-0.095
-0.207	0.821	0.621	-0.092	0.830	0.551	-0.939	0.643	-0.351	-0.053	-0.052	0.104	0.152	0.009	0.119	-0.109
-0.226	0.875	0.554	-0.090	0.840	0.536	-0.876	-0.134	-0.243	-0.074	-0.007	0.052	0.172	0.062	0.053	-0.099
-0.241	0.918	0.491	-0.087	0.850	0.519	-0.951	-0.060	-0.230	-0.093	0.025	0.006	0.188	0.104	0.010	-0.069
-0.199	0.879	0.597	-0.082	0.861	0.502	-1.056	0.194	-0.208	-0.056	-0.025	0.130	0.147	0.065	0.097	-0.068
-0.083	0.891	0.585	-0.076	0.871	0.486	-0.955	0.184	-0.225	0.054	-0.023	0.134	0.032	0.076	0.086	-0.060
-0.230	0.933	0.412	-0.075	0.878	0.472	-0.736	-0.177	-0.205	-0.094	0.012	-0.026	0.179	0.118	0.088	-0.068
-0.168	0.972	0.451	-0.069	0.885	0.460	-0.738	0.222	-0.241	-0.038	0.043	0.027	0.118	0.156	0.049	-0.061
-0.241	1.003	0.475	-0.064	0.896	0.439	-1.157	0.180	-0.216	-0.116	0.063	0.071	0.191	0.187	0.025	-0.091
-0.130	0.968	0.522	-0.054	0.905	0.422	-0.980	0.453	-0.328	-0.014	0.019	0.135	0.080	0.152	0.022	-0.096
-0.230	0.887	0.475	-0.049	0.911	0.409	-0.741	0.107	-0.268	-0.119	-0.068	0.101	0.180	0.072	0.025	-0.104
-0.203	0.964	0.396	-0.045	0.918	0.394	-0.803	0.073	-0.222	-0.097	0.002	0.036	0.152	0.150	0.103	-0.091
-0.183	0.987	0.364	-0.038	0.926	0.376	-1.016	0.317	-0.252	-0.084	0.017	0.023	0.133	0.173	0.134	-0.093
-0.153	1.034	0.360	-0.033	0.934	0.357	-1.030	0.215	-0.210	-0.058	0.056	0.039	0.101	0.219	0.137	-0.087
-0.137	0.972	0.380	-0.026	0.938	0.346	-0.587	0.104	-0.327	-0.049	-0.011	0.069	0.085	0.157	0.117	-0.070
-0.168	0.925	0.404	-0.021	0.942	0.334	-0.656	0.107	-0.271	-0.085	-0.062	0.105	0.115	0.110	0.093	-0.076
-0.080	0.914	0.321	-0.015	0.948	0.317	-0.905	0.338	-0.238	-0.003	-0.079	0.039	0.027	0.099	0.176	-0.088
-0.180	0.999	0.309	-0.009	0.955	0.298	-1.000	0.360	-0.198	-0.108	-0.001	0.046	0.128	0.184	0.188	-0.083
-0.199	1.026	0.266	-0.005	0.959	0.284	-0.725	0.086	-0.238	-0.132	0.022	0.017	0.147	0.210	0.231	-0.080
-0.076	1.053	0.325	0.002	0.962	0.273	-0.589	0.323	-0.271	-0.016	0.046	0.087	0.023	0.237	0.173	-0.106
-0.149	0.980	0.258	0.007	0.965	0.261	-0.584	0.276	-0.223	-0.094	-0.031	0.031	0.096	0.164	0.240	-0.095
-0.172	0.983	0.321	0.012	0.969	0.248	-0.691	0.179	-0.214	-0.121	-0.031	0.107	0.119	0.168	0.177	-0.093
-0.095	0.945	0.246	0.018	0.973	0.231	-0.867	0.375	-0.246	-0.050	-0.073	0.049	0.042	0.129	0.252	-0.091
-0.149	0.964	0.219	0.023	0.976	0.215	-0.813	0.196	-0.228	-0.109	-0.058	0.038	0.095	0.148	0.278	-0.081
-0.068	1.014	0.175	0.031	0.978	0.205	-0.527	0.389	-0.329	-0.036	-0.009	0.005	0.014	0.197	0.322	-0.063
-0.068	1.034	0.195	0.037	0.980	0.196	-0.421	0.146	-0.310	-0.042	0.008	0.033	0.013	0.216	0.302	-0.088
-0.041	1.018	0.254	0.043	0.982	0.183	-0.683	0.436	-0.227	-0.021	-0.009	0.105	0.014	0.200	0.243	-0.080
-0.191	0.976	0.223	0.044	0.985	0.169	-0.717	-0.094	-0.112	-0.172	-0.054	0.087	0.136	0.157	0.275	-0.090
-0.057	0.891	0.234	0.050	0.986	0.157	-0.619	0.412	-0.245	-0.043	-0.141	0.112	0.001	0.072	0.262	-0.098
-0.049	0.995	0.254	0.055	0.988	0.145	-0.607	0.345	-0.214	-0.040	-0.038	0.143	0.007	0.176	0.242	-0.106
-0.076	0.983	0.171	0.060	0.989	0.138	-0.332	0.254	-0.259	-0.072	-0.051	0.067	0.019	0.163	0.325	-0.091
-0.076	0.983	0.171	0.065	0.989	0.133	-0.268	0.066	-0.267	-0.077	-0.051	0.072	0.019	0.163	0.325	-0.089
-0.099	1.038	0.136	0.069	0.990	0.127	-0.276	0.105	-0.188	-0.103	0.003	0.042	0.042	0.217	0.360	-0.092
-0.091	1.026	0.018	0.073	0.990	0.121	-0.265	0.151	-0.189	-0.099	-0.009	-0.070	0.034	0.205	0.478	-0.084
-0.083	1.068	0.112	0.076	0.991	0.112	-0.445	0.225	-0.187	-0.095	0.032	0.034	0.026	0.246	0.383	-0.068
-0.022	1.014	0.120	0.079	0.992	0.103	-0.461	0.284	-0.148	-0.037	-0.023	0.051	0.036	0.192	0.374	-0.049
0.032	1.038	0.132	0.084	0.992	0.095	-0.345	0.224	-0.211	0.013	0.000	0.070	0.090	0.214	0.362	-0.054
0.051	1.026	0.191	0.089	0.992	0.091	-0.190	0.380	-0.210	0.028	-0.011	0.133	0.109	0.202	0.303	-0.059
-0.053	0.991	0.104	0.093	0.992	0.091	-0.024	0.114	-0.226	-0.080	-0.046	0.047	0.005	0.167	0.389	-0.060
-0.099	0.953	0.081	0.095	0.991	0.091	0.037	-0.005	-0.147	-0.129	-0.084	0.023	0.041	0.128	0.413	-0.064
0.001	0.972	0.128	0.097	0.991	0.088	-0.140	0.230	-0.105	-0.030	-0.065	0.073	0.059	0.146	0.365	-0.080
0.001	1.018	0.057	0.100	0.991	0.085	-0.108	0.337	-0.129	-0.033	-0.018	0.005	0.059	0.192	0.435	-0.081
-0.060	0.991	0.077	0.103	0.991	0.081	-0.156	0.408	-0.147	-0.098	-0.045	0.029	0.003	0.164	0.415	-0.060
-0.060	0.983	0.049	0.105	0.991	0.077	-0.188	0.246	-0.082	-0.099	-0.053	0.005	0.002	0.155	0.442	-0.063
0.017	1.072	0.037	0.109	0.991	0.075	-0.068	0.283	-0.186	-0.026	0.036	-0.005	0.074	0.243	0.454	-0.070
-0.033	1.080	0.029	0.113	0.991	0.073	-0.070	0.312	-0.222	-0.080	0.044	-0.010	0.024	0.250	0.461	-0.068
-0.041	1.057	-0.014	0.117	0.990	0.077	0.217	0.045	-0.219	-0.092	0.022	-0.058	0.016	0.226	0.504	-0.050
-0.033	1.061	0.081	0.121	0.989	0.081	0.193	-0.010	-0.198	-0.087	0.026	0.033	0.024	0.229	0.409	-0.068
0.059	1.041	0.065	0.123	0.989	0.086	0.273	0.015	-0.133	0.003	0.008	0.012	0.116	0.209	0.425	-0.062
-0.064	1.014	0.061	0.124	0.988	0.091	0.250	-0.067	-0.109	-0.121	-0.019	0.003	0.007	0.181	0.429	-0.055
0.040	1.003	0.124	0.126	0.988	0.094	0.173	0.308	-0.055	-0.019	-0.030	0.063	0.097	0.169	0.365	-0.056
0.028	0.972	0.081	0.127	0.987	0.099	0.314	0.125	-0.063	-0.031	-0.060	0.014	0.085	0.137	0.407	-0.057
-0.026	1.003	0.112	0.128	0.987	0.101	0.091	0.279	-0.030	-0.086	-0.028	0.045	0.032	0.167	0.375	-0.051
0.078	1.026	0.136	0.130	0.986	0.102	0.133	0.412	-0.105	0.016	-0.005	0.067	0.136	0.188	0.351	-0.051
-0.018	1.007	0.085	0.132	0.986	0.106	0.211	0.221	-0.086	-0.082	-0.023	0.012	0.040	0.168	0.403	-0.047
0.020	1.010	0.077	0.134	0.985	0.112	0.310	0.070	-0.077	-0.045	-0.019	-0.002	0.080	0.172	0.411	-0.030
0.059	1.010	0.096	0.136	0.984	0.116	0.286	0.273	-0.085	-0.008	-0.018	0.013	0.119	0.171	0.392	-0.036
0.059	1.010	0.096	0.136	0.983	0.121	0.254	-0.042	-0.051	-0.009	-0.017	0.008	0.120	0.170	0.392	-0.028
0.032	1.010	0.096	0.138	0.982	0.127	0.298	0.184	-0.061	-0.037	-0.016	0.003	0.094	0.169	0.391	-0.032
0.024	1.010	0.104	0.138	0.981	0.133	0.339	0.085	-0.028	-0.045	-0.015	0.005	0.088	0.168	0.383	-0.041
0.001	1.010	0.100	0.138	0.981	0.140	0.365	0.105	-0.013	-0.068	-0.014	-0.006	0.067	0.167	0.387	-0.043
-0.007	0.972	0.081	0.138	0.979	0.149	0.470	0.079	0.007	-0.075	-0.051	-0.035	0.062	0.127	0.406	-0.043
0.063	0.980	0.171	0.138	0.978	0.157	0.456	0.160	0.022	-0.006	-0.042	0.047	0.133	0.133	0.316	-0.048
0.040	0.953	0.152	0.138	0.976	0.167	0.523	0.184	0.017	-0.029	-0.067	0.018	0.113	0.105	0.335	-0.045
-0.030	0.980	0.085	0.136	0.975	0.176	0.519	0.117	0.065	-0.096	-0.039	-0.059	0.045	0.130	0.401	-0.050
0.024	1.022	0.167	0.136	0.973	0.186	0.551	0.269	0.064	-0.042	0.006	0.014	0.099	0.171	0.318	-0.045
-0.053	0.960	0.104	0.132	0.971	0.199	0.647	-0.104	0.159	-0.115	-0.054	-0.062	0.023	0.108	0.381	-0.057
0.067	0.953	0.183	0.131	0.968	0.212	0.743	0.323	0.098	0.006	-0.059	0.004	0.144	0.099	0.302	-0.037
-0.037	0.953	0.211	0.127	0.965	0.229	0.836	-0.067	0.148	-0.095	-0.056	0.015	0.041	0.098	0.274	-0.046
0.093	0.964	0.223	0.126	0.962	0.242	0.774	0.432	0.153	0.037	-0.041	0.013	0.173	0.109	0.262	-0.035
-0.057	0.906	0.187	0.123	0.958	0.258	0.852	0.114	0.183	-0.109	-0.095	-0.039	0.024	0.051	0.296	-0.055
0.013	0.980	0.223	0.122	0.954	0.274	0.878	0.343	0.118	-0.039	-0.017	-0.020	0.092	0.125	0.259	-0.040
-0.076	0.933	0.203	0.120	0.949	0.290	0.877	0.150	0.145	-0.125	-0.059	-0.055	0.004	0.078	0.277	-0.064
0.020	0.949	0.258	0.118	0.944	0.308	0.963	0.235	0.144	-0.027	-0.038	-0.018	0.100	0.093	0.220	-0.059
-0.049	0.968	0.290	0.116	0.939	0.324	0.878	0.243	0.139	-0.095	-0.013	-0.002	0.031	0.111	0.186	-0.068
-0.033	0.922	0.286	0.115	0.934	0.339	0.846	0.209	0.144	-0.077	-0.054	-0.022	0.045	0.064	0.188	-0.054
-0.045	0.898	0.309	0.114	0.928	0.354	0.836	0.223	0.119	-0.088	-0.072	-0.013	0.032	0.041	0.163	-0.060
-0.010	0.898	0.270	0.114	0.922	0.369	0.903	0.380	0.088	-0.053	-0.066	-0.069	0.065	0.040	0.201	-0.047
-0.057	0.945	0.230	0.114	0.914	0.388	1.085	0.263	0.106	-0.099	-0.011	-0.127	0.017	0.086	0.239	-0.023
-0.007	0.933	0.301	0.113	0.906	0.408	1.151	0.459	0.209	-0.048	-0.014	-0.076	0.065	0.074	0.167	-0.004
0.047	0.941	0.250	0.113	0.896	0.430	1.339	0.657	0.322	0.007	0.004	-0.149	0.116	0.082	0.216	-0.004
-0.014	0.960	0.223	0.112	0.886	0.451	1.265	0.595	0.330	-0.053	0.033	-0.198	0.052	0.102	0.243	-0.012
-0.049	0.937	0.282	0.110	0.876	0.470	1.213	0.596	0.365	-0.086	0.020	-0.158	0.016	0.080	0.183	-0.023
-0.091	0.883	0.400	0.104	0.865	0.491	1.228	0.064	0.369	-0.121	-0.023	-0.061	0.027	0.026	0.063	-0.047
-0.064	0.879	0.467	0.095	0.854	0.512	1.181	-0.062	0.434	-0.085	-0.016	-0.015	0.002	0.023	0.005	-0.041
-0.064	0.879	0.467	0.089	0.842	0.532	1.231	0.025	0.348	-0.079	-0.004	-0.035	0.004	0.023	0.006	-0.024
0.013	0.933	0.392	0.085	0.833	0.547	0.946	0.204	0.355	0.003	0.059	-0.125	0.072	0.077	0.068	-0.001
0.009	0.953	0.360	0.083	0.824	0.561	0.876	0.174	0.259	0.002	0.087	-0.171	0.067	0.096	0.099	0.035
-0.041	0.933	0.357	0.077	0.816	0.573	0.766	-0.136	0.214	-0.042	0.076	-0.187	0.016	0.076	0.103	0.085
0.020	0.929	0.309	0.070	0.810	0.582	0.533	-0.482	0.116	0.027	0.078	-0.243	0.077	0.072	0.151	0.127
0.105	0.895	0.329	0.061	0.806	0.589	0.429	-0.733	0.015	0.121	0.047	-0.230	0.160	0.038	0.132	0.183
0.201	0.918	0.416	0.053	0.801	0.596	0.393	-0.734	0.002	0.226	0.075	-0.150	0.256	0.061	0.045	0.247
0.286	0.980	0.424	0.049	0.797	0.601	0.364	-0.558	-0.102	0.315	0.141	-0.148	0.341	0.123	0.038	0.296
0.274	0.883	0.396	0.045	0.792	0.608	0.430	-0.571	-0.157	0.307	0.049	-0.182	0.329	0.027	0.066	0.345
0.259	0.852	0.353	0.041	0.788	0.614	0.365	-0.579	-0.133	0.296	0.023	-0.231	0.314	0.002	0.109	0.380
0.347	0.736	0.372	0.036	0.783	0.621	0.434	-0.524	-0.037	0.390	-0.088	-0.218	0.402	0.118	0.089	0.399
0.355	0.640	0.404	0.031	0.776	0.629	0.553	-0.452	-0.004	0.402	-0.178	-0.195	0.410	0.214	0.058	0.381
0.355	0.632	0.412	0.031	0.771	0.637	0.477	-0.108	0.008	0.402	-0.180	-0.194	0.410	0.221	0.051	0.366
0.163	0.655	0.459	0.021	0.765	0.643	0.413	-0.638	0.101	0.219	-0.151	-0.153	0.218	0.197	0.005	0.314
0.197	0.690	0.502	0.020	0.758	0.652	0.565	-0.059	0.046	0.254	-0.109	-0.118	0.252	0.161	0.038	0.275
0.074	0.759	0.483	0.018	0.750	0.662	0.684	-0.216	0.003	0.134	-0.031	-0.148	0.129	0.091	0.018	0.204
0.147	0.852	0.502	0.015	0.740	0.673	0.763	-0.313	-0.070	0.209	0.072	-0.139	0.203	0.002	0.038	0.186
-0.010	0.856	0.554	0.014	0.729	0.684	0.825	-0.157	-0.066	0.053	0.087	-0.099	0.045	0.006	0.088	0.154
0.078	0.891	0.589	0.004	0.720	0.694	0.668	-0.674	0.015	0.151	0.130	-0.073	0.134	0.042	0.122	0.156
0.036	0.875	0.640	-0.000	0.714	0.700	0.474	-0.302	0.025	0.113	0.121	-0.028	0.091	0.027	0.172	0.115
0.143	0.848	0.735	0.000	0.709	0.705	0.375	0.001	0.014	0.220	0.099	0.061	0.200	0.001	0.267	0.118
0.005	0.810	0.786	0.002	0.704	0.710	0.306	0.048	-0.063	0.080	0.064	0.109	0.062	0.037	0.317	0.081
0.051	0.817	0.747	0.001	0.698	0.716	0.459	-0.168	-0.098	0.127	0.079	0.063	0.108	0.028	0.275	0.046
-0.114	0.833	0.656	-0.002	0.693	0.721	0.404	-0.158	-0.004	-0.036	0.099	-0.033	0.058	0.011	0.184	-0.007
-0.164	0.868	0.648	-0.001	0.692	0.722	0.096	0.139	0.034	-0.087	0.135	-0.042	0.107	0.024	0.175	-0.032
-0.160	0.701	0.707	-0.000	0.692	0.722	-0.028	0.020	-0.057	-0.083	-0.031	0.018	0.103	0.142	0.234	-0.076
-0.160	0.701	0.707	0.003	0.691	0.723	0.048	0.093	-0.135	-0.086	-0.031	0.017	0.103	0.141	0.232	-0.087
-0.226	0.694	0.668	-0.001	0.686	0.728	0.380	-0.293	-0.064	-0.147	-0.033	-0.027	0.168	0.148	0.191	-0.089
-0.183	0.736	0.652	-0.005	0.682	0.731	0.275	-0.198	-0.016	-0.101	0.013	-0.046	0.126	0.104	0.174	-0.104
-0.168	0.794	0.684	-0.004	0.684	0.729	-0.114	-0.006	-0.063	-0.086	0.069	-0.013	0.110	0.045	0.204	-0.083
-0.233	0.725	0.766	-0.013	0.687	0.727	-0.178	-0.605	-0.024	-0.142	-0.003	0.072	0.175	0.114	0.286	-0.058
-0.041	0.686	0.770	-0.013	0.684	0.729	0.173	-0.104	-0.161	0.050	-0.039	0.074	0.018	0.153	0.288	-0.056
-0.083	0.802	0.735	-0.013	0.683	0.730	0.076	-0.113	-0.095	0.008	0.078	0.037	0.024	0.036	0.252	-0.061
-0.157	0.806	0.707	-0.012	0.687	0.727	-0.218	0.076	-0.081	-0.067	0.079	0.013	0.097	0.032	0.222	-0.039
-0.176	0.752	0.751	-0.013	0.689	0.725	-0.168	-0.087	-0.047	-0.085	0.022	0.059	0.116	0.085	0.264	-0.072
-0.076	0.802	0.869	-0.008	0.686	0.727	0.206	0.136	-0.185	0.011	0.075	0.174	0.016	0.034	0.381	-0.076
-0.210	0.783	0.790	-0.013	0.685	0.728	0.077	-0.383	-0.125	-0.119	0.057	0.095	0.150	0.052	0.301	-0.071
-0.122	0.694	0.684	-0.011	0.689	0.725	-0.247	0.090	-0.090	-0.033	-0.036	-0.009	0.061	0.141	0.193	-0.062
-0.133	0.786	0.684	-0.011	0.693	0.721	-0.270	-0.095	-0.108	-0.044	0.053	-0.005	0.072	0.047	0.192	-0.078
-0.114	0.802	0.766	-0.007	0.695	0.719	-0.110	0.080	-0.194	-0.028	0.067	0.080	0.052	0.032	0.273	-0.062
-0.207	0.783	0.747	-0.008	0.694	0.720	0.026	-0.184	-0.184	-0.120	0.048	0.060	0.144	0.051	0.252	-0.070
-0.110	0.813	0.798	-0.006	0.696	0.718	-0.139	0.015	-0.137	-0.025	0.077	0.113	0.048	0.019	0.301	-0.073
-0.133	0.802	0.731	-0.002	0.700	0.714	-0.272	0.199	-0.159	-0.053	0.061	0.050	0.071	0.030	0.233	-0.070
-0.137	0.806	0.676	0.005	0.703	0.711	-0.140	0.255	-0.245	-0.063	0.063	-0.003	0.074	0.027	0.176	-0.082
-0.118	0.810	0.648	0.010	0.704	0.710	-0.081	0.120	-0.227	-0.048	0.065	-0.029	0.054	0.022	0.148	-0.074
-0.283	0.821	0.664	0.007	0.704	0.710	0.038	-0.242	-0.117	-0.211	0.077	-0.014	0.219	0.010	0.162	-0.082
-0.060	0.767	0.762	0.013	0.706	0.708	-0.137	0.294	-0.128	0.007	0.021	0.087	0.004	0.065	0.260	-0.068
-0.149	0.794	0.747	0.016	0.710	0.704	-0.274	0.106	-0.165	-0.085	0.044	0.075	0.084	0.037	0.242	-0.067
-0.037	0.779	0.703	0.019	0.713	0.701	-0.214	0.115	-0.118	0.024	0.025	0.035	0.028	0.052	0.197	-0.049
-0.080	0.813	0.692	0.020	0.715	0.699	-0.153	-0.061	-0.163	-0.020	0.058	0.025	0.014	0.017	0.184	-0.072
-0.157	0.779	0.692	0.026	0.718	0.695	-0.228	0.290	-0.187	-0.103	0.020	0.029	0.090	0.052	0.182	-0.059
-0.157	0.790	0.762	0.034	0.723	0.690	-0.371	0.377	-0.168	-0.110	0.027	0.105	0.090	0.040	0.252	-0.067
-0.064	0.732	0.711	0.037	0.727	0.686	-0.277	0.133	-0.120	-0.020	-0.035	0.058	0.004	0.097	0.199	-0.069
-0.064	0.786	0.695	0.036	0.727	0.686	-0.016	-0.159	-0.103	-0.019	0.019	0.043	0.004	0.042	0.182	-0.057
-0.064	0.786	0.695	0.037	0.726	0.687	0.069	-0.002	-0.084	-0.020	0.020	0.042	0.004	0.042	0.181	-0.043
-0.095	0.868	0.636	0.041	0.729	0.684	-0.166	0.267	-0.082	-0.055	0.099	-0.015	0.026	0.039	0.121	-0.050
-0.099	0.783	0.684	0.044	0.731	0.681	-0.183	0.138	-0.076	-0.061	0.011	0.036	0.030	0.046	0.167	-0.060
-0.083	0.798	0.707	0.049	0.737	0.674	-0.409	0.347	-0.039	-0.051	0.021	0.066	0.014	0.031	0.189	-0.045
-0.103	0.779	0.703	0.046	0.743	0.668	-0.480	-0.178	-0.036	-0.068	-0.005	0.069	0.033	0.050	0.184	-0.065
0.086	0.794	0.798	0.057	0.747	0.662	-0.356	0.505	-0.276	0.110	0.007	0.169	0.156	0.035	0.278	-0.056
-0.172	0.759	0.660	0.057	0.752	0.656	-0.387	-0.062	-0.123	-0.148	-0.033	0.037	0.101	0.069	0.139	-0.068
-0.007	0.736	0.711	0.063	0.755	0.652	-0.255	0.280	-0.166	0.011	-0.060	0.092	0.064	0.092	0.189	-0.058
-0.168	0.759	0.597	0.062	0.757	0.650	-0.169	-0.291	-0.187	-0.148	-0.038	-0.020	0.097	0.069	0.074	-0.087
-0.026	0.775	0.695	0.066	0.762	0.644	-0.373	0.190	-0.103	-0.010	-0.027	0.084	0.046	0.053	0.171	-0.081
-0.095	0.810	0.668	0.070	0.766	0.639	-0.331	0.289	-0.104	-0.084	0.003	0.062	0.023	0.019	0.143	-0.085
-0.141	0.771	0.605	0.069	0.769	0.635	-0.233	-0.081	-0.027	-0.129	-0.038	0.003	0.069	0.057	0.080	-0.075
-0.033	0.790	0.656	0.070	0.772	0.631	-0.256	0.034	-0.053	-0.022	-0.022	0.058	0.040	0.038	0.130	-0.082
-0.080	0.837	0.648	0.070	0.773	0.630	-0.069	-0.031	-0.040	-0.067	0.023	0.051	0.006	0.009	0.122	-0.076
-0.072	0.806	0.660	0.067	0.772	0.632	0.094	-0.229	-0.066	-0.057	-0.006	0.061	0.002	0.022	0.135	-0.089
-0.033	0.802	0.735	0.073	0.771	0.633	0.071	0.368	-0.087	-0.024	-0.009	0.135	0.041	0.025	0.210	-0.095
-0.203	0.678	0.632	0.069	0.769	0.635	0.161	-0.125	0.140	-0.189	-0.131	0.029	0.128	0.149	0.107	-0.103
-0.060	0.698	0.688	0.068	0.769	0.636	0.047	0.181	0.166	-0.046	-0.111	0.084	0.015	0.129	0.163	-0.113
-0.114	0.732	0.688	0.069	0.766	0.639	0.180	0.227	0.112	-0.100	-0.074	0.081	0.038	0.095	0.163	-0.114
-0.133	0.736	0.644	0.070	0.762	0.644	0.364	0.242	0.063	-0.121	-0.065	0.032	0.057	0.091	0.120	-0.098
-0.091	0.771	0.625	0.069	0.754	0.653	0.592	-0.006	0.016	-0.078	-0.022	0.004	0.015	0.057	0.101	-0.096
-0.149	0.752	0.573	0.069	0.747	0.661	0.542	0.120	0.087	-0.135	-0.035	-0.055	0.072	0.076	0.050	-0.095
-0.095	0.763	0.597	0.066	0.740	0.670	0.593	-0.095	0.085	-0.078	-0.016	-0.041	0.018	0.065	0.074	-0.086
-0.180	0.752	0.558	0.065	0.731	0.680	0.707	0.116	0.136	-0.161	-0.018	-0.090	0.102	0.076	0.036	-0.066
-0.145	0.678	0.550	0.063	0.721	0.690	0.750	0.142	0.244	-0.124	-0.081	-0.109	0.068	0.150	0.029	-0.037
-0.033	0.759	0.530	0.068	0.710	0.700	0.793	0.655	0.222	-0.018	0.010	-0.139	0.044	0.069	0.010	-0.020
-0.033	0.759	0.530	0.064	0.700	0.711	0.772	0.097	0.363	-0.014	0.020	-0.149	0.044	0.069	0.010	-0.014
-0.018	0.763	0.597	0.069	0.693	0.717	0.544	0.605	0.258	-0.003	0.031	-0.089	0.059	0.066	0.078	-0.031
-0.141	0.690	0.617	0.066	0.688	0.723	0.435	0.085	0.276	-0.122	-0.036	-0.075	0.063	0.139	0.099	-0.053
-0.199	0.678	0.703	0.060	0.682	0.729	0.390	-0.118	0.241	-0.173	-0.042	0.006	0.121	0.151	0.187	-0.067
-0.126	0.663	0.684	0.054	0.679	0.732	0.253	-0.192	0.202	-0.094	-0.054	-0.017	0.047	0.167	0.168	-0.058
-0.110	0.670	0.601	0.050	0.675	0.736	0.317	-0.087	0.168	-0.074	-0.042	-0.104	0.032	0.159	0.087	-0.027
0.005	0.717	0.609	0.047	0.670	0.741	0.327	-0.006	0.201	0.045	0.008	-0.100	0.084	0.113	0.096	0.025
-0.045	0.767	0.522	0.042	0.665	0.745	0.387	-0.163	0.197	0.000	0.063	-0.192	0.034	0.063	0.010	0.069
-0.030	0.736	0.483	0.034	0.661	0.749	0.305	-0.379	0.156	0.024	0.036	-0.235	0.049	0.094	0.028	0.105
0.005	0.728	0.502	0.024	0.659	0.751	0.166	-0.561	0.097	0.068	0.030	-0.218	0.084	0.101	0.007	0.139
0.017	0.694	0.530	0.013	0.657	0.753	0.154	-0.686	0.066	0.091	-0.002	-0.192	0.095	0.136	0.022	0.180
0.124	0.682	0.569	0.003	0.657	0.754	0.075	-0.627	0.069	0.209	-0.013	-0.153	0.203	0.148	0.063	0.211
0.151	0.732	0.581	-0.003	0.656	0.754	0.037	-0.408	0.040	0.242	0.037	-0.141	0.230	0.098	0.076	0.246
0.113	0.698	0.542	-0.016	0.655	0.755	0.119	-0.754	0.096	0.216	0.004	-0.182	0.191	0.133	0.038	0.286
0.155	0.620	0.534	-0.025	0.654	0.756	0.112	-0.578	0.100	0.268	-0.071	-0.190	0.234	0.211	0.032	0.297
0.190	0.593	0.542	-0.034	0.650	0.759	0.256	-0.507	0.151	0.311	-0.095	-0.185	0.269	0.238	0.040	0.277
0.143	0.562	0.581	-0.040	0.646	0.762	0.229	-0.284	0.143	0.271	-0.122	-0.149	0.223	0.269	0.081	0.278
0.013	0.512	0.644	-0.049	0.643	0.764	0.216	-0.436	0.175	0.149	-0.169	-0.088	0.092	0.320	0.145	0.264
0.093	0.566	0.601	-0.059	0.639	0.767	0.231	-0.557	0.203	0.240	-0.111	-0.133	0.173	0.266	0.103	0.234
0.051	0.578	0.585	-0.071	0.636	0.768	0.210	-0.604	0.187	0.209	-0.096	-0.151	0.131	0.255	0.089	0.207
0.013	0.670	0.648	-0.078	0.632	0.771	0.281	-0.446	0.086	0.178	0.001	-0.090	0.093	0.163	0.155	0.199
-0.014	0.701	0.660	-0.080	0.629	0.773	0.187	-0.110	0.031	0.153	0.034	-0.080	0.066	0.133	0.168	0.177
-0.045	0.736	0.723	-0.087	0.625	0.775	0.258	-0.404	0.066	0.129	0.073	-0.020	0.036	0.098	0.233	0.136
-0.026	0.783	0.684	-0.085	0.626	0.775	-0.018	0.147	0.016	0.146	0.119	-0.059	0.056	0.052	0.195	0.112
-0.103	0.740	0.841	-0.095	0.630	0.771	-0.232	-0.547	0.110	0.079	0.073	0.103	0.020	0.095	0.354	0.084
-0.064	0.725	0.837	-0.093	0.631	0.770	-0.086	0.056	-0.034	0.116	0.056	0.100	0.019	0.111	0.352	0.042
-0.164	0.728	0.707	-0.096	0.635	0.766	-0.273	-0.209	-0.035	0.019	0.055	-0.026	0.079	0.107	0.224	-0.007
-0.253	0.701	0.802	-0.100	0.641	0.761	-0.350	-0.242	0.003	-0.065	0.022	0.074	0.165	0.134	0.320	-0.015
-0.253	0.701	0.802	-0.097	0.648	0.756	-0.430	0.149	-0.133	-0.068	0.016	0.079	0.163	0.135	0.321	-0.048
-0.176	0.678	0.747	-0.097	0.651	0.753	-0.199	-0.082	-0.115	0.009	-0.011	0.027	0.084	0.159	0.266	-0.062
-0.299	0.694	0.692	-0.100	0.654	0.750	-0.172	-0.235	-0.059	-0.111	0.002	-0.025	0.205	0.144	0.211	-0.066
-0.245	0.736	0.672	-0.096	0.664	0.742	-0.648	0.288	-0.023	-0.061	0.034	-0.037	0.149	0.104	0.193	-0.068
-0.245	0.709	0.837	-0.096	0.672	0.734	-0.577	-0.037	-0.061	-0.061	-0.001	0.137	0.148	0.133	0.359	-0.073
-0.260	0.670	0.802	-0.102	0.676	0.730	-0.237	-0.459	-0.108	-0.070	-0.043	0.105	0.162	0.173	0.325	-0.058
-0.199	0.725	0.755	-0.105	0.680	0.726	-0.269	-0.227	-0.067	-0.006	0.007	0.062	0.100	0.121	0.280	-0.076
-0.195	0.755	0.723	-0.101	0.689	0.717	-0.666	0.208	-0.030	-0.005	0.028	0.039	0.096	0.091	0.250	-0.064
-0.341	0.763	0.668	-0.104	0.697	0.709	-0.533	-0.233	-0.106	-0.148	0.028	-0.008	0.243	0.084	0.196	-0.066
-0.183	0.775	0.818	-0.100	0.701	0.706	-0.225	0.147	-0.135	0.006	0.036	0.145	0.086	0.073	0.347	-0.070
-0.291	0.717	0.715	-0.103	0.706	0.701	-0.374	-0.181	0.005	-0.099	-0.027	0.048	0.194	0.131	0.247	-0.076
-0.195	0.759	0.774	-0.097	0.713	0.694	-0.523	0.419	-0.069	-0.009	0.008	0.114	0.099	0.088	0.308	-0.074
-0.230	0.783	0.668	-0.090	0.720	0.688	-0.485	0.413	-0.137	-0.051	0.024	0.013	0.135	0.065	0.205	-0.068
-0.303	0.767	0.676	-0.093	0.724	0.684	-0.240	-0.259	-0.060	-0.121	0.005	0.025	0.209	0.080	0.215	-0.066
-0.145	0.802	0.790	-0.090	0.728	0.680	-0.282	0.089	-0.125	0.034	0.036	0.144	0.051	0.045	0.332	-0.068
-0.272	0.717	0.676	-0.090	0.737	0.670	-0.643	-0.051	-0.076	-0.092	-0.058	0.039	0.179	0.131	0.219	-0.075
-0.214	0.767	0.676	-0.085	0.746	0.661	-0.668	0.237	-0.167	-0.039	-0.017	0.049	0.122	0.081	0.221	-0.055
-0.276	0.829	0.613	-0.085	0.750	0.657	-0.240	-0.227	-0.263	-0.101	0.041	-0.010	0.185	0.020	0.159	-0.079
-0.168	0.860	0.668	-0.074	0.754	0.653	-0.293	0.461	-0.291	-0.003	0.068	0.049	0.078	0.009	0.216	-0.064
-0.291	0.798	0.676	-0.078	0.763	0.642	-0.663	-0.333	-0.070	-0.123	-0.003	0.067	0.202	0.054	0.225	-0.078
-0.160	0.798	0.676	-0.072	0.771	0.632	-0.675	0.215	-0.214	0.002	-0.012	0.077	0.073	0.055	0.226	-0.061
-0.287	0.779	0.609	-0.070	0.778	0.625	-0.462	-0.097	-0.275	-0.127	-0.038	0.017	0.200	0.075	0.160	-0.079
-0.149	0.848	0.617	-0.066	0.783	0.618	-0.433	0.071	-0.246	0.007	0.026	0.031	0.063	0.007	0.169	-0.077
-0.260	0.879	0.613	-0.065	0.790	0.610	-0.522	-0.090	-0.166	-0.105	0.050	0.036	0.174	0.023	0.166	-0.074
-0.276	0.875	0.601	-0.059	0.797	0.601	-0.551	0.253	-0.192	-0.126	0.039	0.032	0.190	0.018	0.156	-0.053
-0.126	0.860	0.640	-0.056	0.805	0.590	-0.666	0.092	-0.155	0.021	0.015	0.082	0.039	0.002	0.197	-0.068
-0.126	0.860	0.640	-0.051	0.813	0.579	-0.695	0.116	-0.210	0.017	0.007	0.093	0.040	0.002	0.198	-0.064
-0.222	0.810	0.550	-0.048	0.820	0.571	-0.523	-0.022	-0.273	-0.083	-0.050	0.011	0.135	0.049	0.109	-0.044
-0.233	0.817	0.530	-0.047	0.826	0.562	-0.530	-0.291	-0.258	-0.095	-0.049	0.001	0.147	0.042	0.090	-0.059
-0.168	0.871	0.506	-0.041	0.833	0.552	-0.610	0.324	-0.202	-0.036	-0.002	-0.013	0.082	0.012	0.067	-0.073
-0.237	0.875	0.471	-0.038	0.840	0.542	-0.591	-0.054	-0.204	-0.107	-0.005	-0.038	0.151	0.015	0.032	-0.070
-0.226	0.910	0.479	-0.035	0.850	0.526	-0.902	0.094	-0.186	-0.099	0.020	-0.015	0.139	0.049	0.041	-0.062
-0.168	0.976	0.538	-0.031	0.859	0.511	-0.878	0.179	-0.167	-0.045	0.076	0.059	0.082	0.114	0.101	-0.069
-0.141	0.949	0.554	-0.026	0.865	0.501	-0.596	0.039	-0.252	-0.023	0.043	0.085	0.055	0.087	0.118	-0.064
-0.153	0.898	0.546	-0.022	0.870	0.492	-0.533	-0.039	-0.263	-0.038	-0.013	0.086	0.066	0.036	0.111	-0.067
-0.164	0.875	0.479	-0.017	0.876	0.481	-0.606	0.270	-0.203	-0.055	-0.042	0.029	0.078	0.013	0.044	-0.050
-0.210	0.887	0.451	-0.016	0.883	0.470	-0.649	-0.221	-0.175	-0.101	-0.037	0.013	0.124	0.024	0.017	-0.058
-0.080	0.925	0.420	-0.009	0.891	0.455	-0.843	0.388	-0.209	0.022	-0.007	-0.003	0.006	0.063	0.014	-0.061
-0.187	1.014	0.431	-0.005	0.898	0.439	-0.871	0.088	-0.225	-0.089	0.074	0.024	0.101	0.151	0.001	-0.058
-0.176	0.968	0.400	0.001	0.904	0.426	-0.689	0.226	-0.271	-0.084	0.022	0.005	0.090	0.104	0.032	-0.064
-0.137	0.972	0.384	0.005	0.910	0.414	-0.664	-0.063	-0.245	-0.049	0.020	0.002	0.051	0.107	0.047	-0.077
-0.191	0.987	0.459	0.008	0.915	0.403	-0.628	-0.007	-0.188	-0.105	0.030	0.088	0.104	0.122	0.029	-0.070
-0.107	0.956	0.420	0.011	0.920	0.392	-0.615	0.030	-0.180	-0.024	-0.006	0.060	0.019	0.091	0.010	-0.077
-0.103	0.941	0.451	0.013	0.926	0.377	-0.791	0.036	-0.108	-0.022	-0.028	0.106	0.016	0.075	0.023	-0.071
-0.172	0.922	0.416	0.015	0.933	0.360	-0.908	0.060	-0.127	-0.093	-0.054	0.087	0.085	0.055	0.012	-0.060
-0.064	0.887	0.384	0.021	0.940	0.341	-1.024	0.323	-0.199	0.009	-0.096	0.075	0.023	0.019	0.043	-0.064
-0.149	0.937	0.290	0.025	0.946	0.322	-1.013	0.203	-0.156	-0.079	-0.052	-0.001	0.062	0.069	0.137	-0.056
-0.107	0.995	0.337	0.030	0.951	0.308	-0.754	0.125	-0.241	-0.042	0.001	0.061	0.019	0.127	0.089	-0.046
-0.057	1.053	0.325	0.032	0.956	0.292	-0.824	-0.014	-0.171	0.005	0.054	0.065	0.031	0.184	0.100	-0.050
-0.114	0.999	0.286	0.035	0.960	0.279	-0.707	-0.063	-0.160	-0.055	-0.004	0.039	0.026	0.129	0.139	-0.044
-0.072	1.007	0.301	0.037	0.964	0.263	-0.803	0.045	-0.150	-0.015	-0.001	0.070	0.016	0.136	0.122	-0.054
-0.091	1.038	0.246	0.042	0.968	0.247	-0.827	0.238	-0.169	-0.038	0.026	0.031	0.003	0.167	0.176	-0.066
-0.149	1.030	0.250	0.044	0.972	0.232	-0.784	0.012	-0.156	-0.098	0.014	0.050	0.061	0.159	0.172	-0.068
-0.114	0.995	0.226	0.047	0.976	0.214	-0.897	0.238	-0.128	-0.067	-0.025	0.044	0.026	0.123	0.194	-0.064
-0.110	1.022	0.211	0.049	0.979	0.196	-0.915	0.077	-0.123	-0.065	-0.001	0.046	0.023	0.150	0.210	-0.064
-0.026	1.026	0.230	0.054	0.982	0.179	-0.879	0.125	-0.202	0.015	-0.001	0.083	0.062	0.153	0.189	-0.068
-0.049	1.022	0.234	0.060	0.985	0.160	-0.958	0.588	-0.262	-0.015	-0.008	0.106	0.039	0.149	0.184	-0.070
-0.141	0.960	0.187	0.063	0.987	0.146	-0.694	-0.195	-0.210	-0.110	-0.072	0.071	0.054	0.086	0.231	-0.063
-0.095	0.964	0.171	0.066	0.989	0.131	-0.780	-0.093	-0.196	-0.067	-0.070	0.071	0.007	0.090	0.245	-0.073
-0.057	0.964	0.128	0.072	0.990	0.118	-0.657	0.116	-0.274	-0.034	-0.071	0.040	0.031	0.089	0.288	-0.082
-0.095	0.956	0.045	0.076	0.992	0.102	-0.795	0.009	-0.224	-0.076	-0.081	-0.027	0.008	0.081	0.371	-0.064
-0.110	0.953	0.069	0.080	0.993	0.084	-0.918	0.071	-0.214	-0.095	-0.086	0.015	0.023	0.077	0.346	-0.055
-0.033	0.976	0.077	0.083	0.994	0.065	-0.926	0.072	-0.212	-0.022	-0.064	0.041	0.053	0.099	0.338	-0.054
-0.030	1.010	0.073	0.087	0.995	0.044	-1.032	0.293	-0.196	-0.022	-0.030	0.058	0.057	0.134	0.341	-0.054
-0.045	1.068	0.010	0.091	0.996	0.023	-1.048	0.338	-0.167	-0.041	0.027	0.016	0.041	0.191	0.404	-0.043
-0.045	1.030	0.025	0.094	0.996	0.004	-0.907	0.332	-0.211	-0.044	-0.011	0.051	0.041	0.152	0.387	-0.052
-0.030	1.045	-0.010	0.097	0.995	-0.015	-0.922	0.393	-0.161	-0.032	0.004	0.034	0.056	0.167	0.423	-0.048
-0.072	1.014	-0.030	0.101	0.994	-0.029	-0.677	0.118	-0.222	-0.078	-0.026	0.028	0.013	0.136	0.442	-0.058
0.013	1.038	-0.010	0.105	0.994	-0.043	-0.681	0.305	-0.218	0.003	-0.002	0.061	0.098	0.159	0.423	-0.051
-0.068	1.034	-0.026	0.108	0.993	-0.052	-0.468	-0.050	-0.169	-0.080	-0.005	0.054	0.017	0.155	0.439	-0.059
0.020	1.034	0.006	0.111	0.992	-0.061	-0.418	0.343	-0.186	0.005	-0.004	0.094	0.105	0.154	0.407	-0.051
-0.037	1.014	-0.006	0.113	0.992	-0.064	-0.180	0.166	-0.145	-0.054	-0.023	0.086	0.048	0.134	0.419	-0.053
0.005	1.034	-0.014	0.115	0.991	-0.067	-0.111	0.224	-0.119	-0.013	-0.004	0.080	0.091	0.153	0.427	-0.056
0.013	0.972	-0.026	0.115	0.991	-0.068	-0.028	0.179	-0.060	-0.006	-0.066	0.069	0.099	0.092	0.438	-0.070
-0.064	0.964	-0.006	0.116	0.991	-0.068	0.058	0.507	-0.093	-0.083	-0.074	0.088	0.022	0.083	0.418	-0.069
-0.068	0.991	-0.038	0.116	0.991	-0.067	0.066	0.222	-0.038	-0.086	-0.047	0.056	0.018	0.110	0.448	-0.081
-0.045	1.007	-0.045	0.115	0.991	-0.064	0.186	0.260	-0.017	-0.062	-0.032	0.044	0.041	0.125	0.455	-0.083
-0.060	0.968	-0.002	0.114	0.991	-0.063	0.070	0.554	0.007	-0.076	-0.071	0.087	0.025	0.085	0.411	-0.069
-0.007	0.999	-0.022	0.113	0.992	-0.059	0.219	0.181	0.040	-0.021	-0.041	0.063	0.080	0.115	0.430	-0.057
-0.003	0.945	-0.006	0.110	0.992	-0.057	0.185	0.449	0.085	-0.014	-0.095	0.076	0.084	0.061	0.414	-0.060
-0.003	0.945	-0.006	0.109	0.993	-0.051	0.312	0.203	0.051	-0.012	-0.096	0.070	0.084	0.061	0.415	-0.056
-0.049	0.987	0.033	0.107	0.993	-0.044	0.336	0.309	0.062	-0.056	-0.054	0.103	0.039	0.103	0.376	-0.054
-0.068	0.960	-0.014	0.104	0.994	-0.037	0.409	0.377	0.103	-0.072	-0.082	0.048	0.020	0.076	0.424	-0.057
-0.018	0.953	-0.014	0.101	0.994	-0.030	0.404	0.398	0.095	-0.019	-0.090	0.041	0.071	0.068	0.424	-0.057
-0.057	0.987	-0.042	0.098	0.995	-0.020	0.490	0.137	0.120	-0.055	-0.056	0.004	0.033	0.102	0.451	-0.050
-0.026	0.999	-0.002	0.096	0.995	-0.012	0.455	0.449	0.076	-0.022	-0.044	0.035	0.065	0.114	0.412	-0.047
-0.045	1.007	0.033	0.094	0.996	-0.002	0.564	0.381	0.100	-0.038	-0.037	0.059	0.047	0.121	0.376	-0.050
-0.060	0.983	0.045	0.090	0.996	0.010	0.590	0.195	0.152	-0.050	-0.061	0.060	0.032	0.097	0.364	-0.048
-0.030	0.953	0.092	0.087	0.996	0.024	0.735	0.517	0.172	-0.016	-0.092	0.093	0.063	0.065	0.317	-0.053
-0.064	0.987	0.018	0.083	0.996	0.039	0.808	0.629	0.170	-0.047	-0.057	0.003	0.027	0.098	0.391	-0.050
-0.060	1.018	0.085	0.079	0.995	0.055	0.858	0.454	0.212	-0.039	-0.026	0.054	0.030	0.129	0.324	-0.057
-0.068	1.007	0.045	0.075	0.995	0.072	0.879	0.676	0.208	-0.043	-0.036	-0.002	0.021	0.117	0.363	-0.061
-0.149	1.007	0.049	0.071	0.993	0.089	0.918	0.406	0.210	-0.119	-0.035	-0.016	0.060	0.117	0.358	-0.066
-0.110	1.022	0.069	0.069	0.992	0.107	0.940	0.344	0.130	-0.078	-0.018	-0.014	0.023	0.133	0.338	-0.069
-0.141	1.010	0.010	0.067	0.990	0.125	0.933	0.502	0.105	-0.107	-0.028	-0.091	0.055	0.123	0.396	-0.057
-0.149	1.003	0.014	0.064	0.988	0.142	0.932	0.423	0.208	-0.111	-0.034	-0.104	0.063	0.116	0.392	-0.044
-0.064	1.010	0.002	0.062	0.985	0.162	1.060	0.573	0.170	-0.025	-0.023	-0.136	0.021	0.124	0.402	-0.032
-0.153	0.995	-0.014	0.057	0.981	0.183	1.151	0.438	0.262	-0.109	-0.035	-0.173	0.068	0.109	0.417	-0.031
-0.099	0.956	0.053	0.054	0.977	0.205	1.170	0.514	0.230	-0.052	-0.070	-0.128	0.015	0.070	0.350	-0.041
-0.157	0.922	0.100	0.051	0.972	0.228	1.200	0.293	0.222	-0.106	-0.100	-0.103	0.074	0.036	0.302	-0.067
-0.176	0.983	0.254	0.045	0.967	0.252	1.203	-0.282	0.205	-0.119	-0.032	0.027	0.095	0.097	0.148	-0.056
-0.145	0.972	0.325	0.042	0.961	0.272	1.054	0.182	0.171	-0.085	-0.038	0.078	0.064	0.085	0.077	-0.044
-0.049	0.991	0.266	0.039	0.955	0.293	1.106	0.200	0.179	0.013	-0.013	-0.002	0.030	0.104	0.136	-0.013
-0.057	1.007	0.159	0.035	0.949	0.312	1.036	0.127	0.239	0.010	0.008	-0.128	0.022	0.120	0.243	0.043
-0.022	1.022	0.167	0.031	0.944	0.330	0.962	-0.034	0.207	0.049	0.029	-0.138	0.056	0.135	0.235	0.098
0.047	1.030	0.175	0.025	0.939	0.344	0.771	-0.298	0.200	0.124	0.042	-0.144	0.124	0.143	0.227	0.143
0.047	1.030	0.175	0.021	0.934	0.356	0.675	-0.342	0.096	0.128	0.046	-0.156	0.124	0.143	0.227	0.183
0.124	1.041	0.199	0.019	0.930	0.366	0.540	-0.412	-0.021	0.207	0.061	-0.142	0.202	0.155	0.204	0.225
0.140	0.991	0.215	0.016	0.927	0.374	0.426	-0.485	-0.026	0.225	0.014	-0.134	0.216	0.106	0.188	0.265
0.178	0.949	0.183	0.014	0.925	0.380	0.372	-0.405	-0.046	0.265	-0.026	-0.172	0.255	0.064	0.219	0.314
0.236	0.875	0.183	0.010	0.922	0.387	0.395	-0.667	-0.001	0.328	-0.097	-0.179	0.313	0.010	0.219	0.338
0.290	0.837	0.179	0.009	0.919	0.395	0.446	-0.318	-0.044	0.382	-0.132	-0.191	0.366	0.049	0.223	0.350
0.240	0.810	0.223	0.006	0.915	0.403	0.468	-0.337	0.037	0.335	-0.155	-0.156	0.317	0.075	0.181	0.336
0.190	0.786	0.242	0.007	0.910	0.414	0.589	0.008	0.002	0.284	-0.174	-0.147	0.266	0.098	0.162	0.309
0.105	0.821	0.262	0.006	0.905	0.425	0.644	-0.137	0.004	0.201	-0.134	-0.138	0.182	0.063	0.142	0.249
0.101	0.852	0.278	0.005	0.899	0.439	0.781	-0.171	-0.002	0.198	-0.097	-0.136	0.178	0.032	0.127	0.223
-0.018	0.898	0.325	0.000	0.891	0.454	0.843	-0.468	0.041	0.084	-0.043	-0.104	0.058	0.015	0.080	0.186
0.147	0.991	0.424	0.003	0.883	0.468	0.856	0.217	-0.052	0.246	0.057	-0.020	0.224	0.108	0.018	0.158
0.005	0.972	0.376	0.000	0.876	0.481	0.756	-0.272	0.023	0.107	0.045	-0.081	0.081	0.089	0.030	0.136
-0.022	0.987	0.416	-0.001	0.870	0.493	0.657	-0.186	-0.021	0.082	0.066	-0.052	0.055	0.105	0.009	0.130
0.024	0.980	0.491	-0.001	0.863	0.505	0.700	-0.166	-0.078	0.128	0.066	0.010	0.101	0.098	0.084	0.105
-0.018	0.953	0.483	-0.002	0.858	0.514	0.576	-0.178	-0.080	0.087	0.045	-0.007	0.059	0.071	0.076	0.077
0.040	0.949	0.558	0.002	0.853	0.523	0.491	0.190	-0.107	0.141	0.046	0.059	0.117	0.068	0.150	0.058
-0.107	0.929	0.518	0.004	0.849	0.528	0.343	0.128	-0.052	-0.007	0.030	0.014	0.029	0.049	0.110	0.014
-0.114	0.941	0.479	0.006	0.846	0.532	0.257	0.019	-0.119	-0.017	0.044	-0.029	0.037	0.061	0.070	0.003
-0.222	0.898	0.471	0.008	0.843	0.538	0.351	0.112	-0.122	-0.127	0.005	-0.043	0.145	0.019	0.062	-0.039
-0.053	0.937	0.546	0.012	0.839	0.543	0.318	0.183	-0.111	0.038	0.047	0.027	0.025	0.058	0.137	-0.057
-0.214	0.864	0.506	0.006	0.839	0.545	0.076	-0.431	0.061	-0.117	-0.025	-0.014	0.137	0.016	0.097	-0.068
-0.172	0.825	0.621	0.007	0.838	0.546	0.054	0.059	-0.043	-0.075	-0.063	0.099	0.094	0.054	0.210	-0.053
-0.133	0.848	0.597	0.006	0.835	0.550	0.260	-0.254	-0.156	-0.036	-0.037	0.071	0.056	0.030	0.185	-0.059
-0.130	0.895	0.534	0.005	0.831	0.556	0.361	-0.415	-0.218	-0.031	0.014	0.002	0.052	0.016	0.121	-0.054
-0.114	0.933	0.494	0.007	0.829	0.560	0.235	-0.004	-0.156	-0.017	0.055	-0.041	0.037	0.055	0.081	-0.050
-0.183	0.937	0.538	0.005	0.829	0.559	-0.010	-0.186	-0.072	-0.085	0.058	0.002	0.105	0.060	0.125	-0.056
-0.160	0.875	0.617	0.004	0.830	0.558	-0.056	-0.089	-0.031	-0.061	-0.004	0.082	0.082	0.002	0.203	-0.055
-0.160	0.875	0.617	0.005	0.831	0.556	-0.129	0.003	-0.066	-0.061	-0.005	0.084	0.082	0.001	0.203	-0.063
-0.114	0.852	0.569	0.004	0.830	0.557	0.062	-0.285	-0.153	-0.014	-0.028	0.036	0.036	0.024	0.154	-0.062
-0.122	0.844	0.597	0.006	0.829	0.559	0.097	-0.116	-0.194	-0.023	-0.034	0.062	0.044	0.031	0.180	-0.053
-0.149	0.868	0.621	0.006	0.828	0.561	0.119	-0.151	-0.178	-0.051	-0.010	0.083	0.070	0.007	0.203	-0.035
-0.141	0.883	0.542	0.005	0.827	0.563	0.101	-0.352	-0.172	-0.042	0.007	0.003	0.063	0.009	0.123	-0.048
-0.099	0.898	0.510	0.011	0.829	0.558	-0.241	0.313	-0.181	-0.005	0.020	-0.025	0.020	0.025	0.091	-0.041
-0.191	0.914	0.518	0.013	0.833	0.553	-0.323	0.119	-0.107	-0.100	0.032	-0.011	0.112	0.041	0.098	-0.054
-0.083	0.933	0.554	0.019	0.835	0.550	-0.143	0.203	-0.215	0.002	0.050	0.027	0.005	0.061	0.133	-0.046
-0.226	0.879	0.550	0.019	0.836	0.549	-0.107	-0.292	-0.269	-0.141	-0.006	0.024	0.147	0.007	0.128	-0.071
-0.049	0.856	0.609	0.026	0.836	0.548	-0.040	0.137	-0.288	0.030	-0.029	0.084	0.030	0.016	0.186	-0.053
-0.187	0.887	0.589	0.023	0.837	0.547	-0.080	-0.421	-0.167	-0.106	0.000	0.065	0.108	0.015	0.166	-0.058
-0.041	0.898	0.609	0.030	0.840	0.542	-0.264	0.320	-0.201	0.034	0.009	0.089	0.038	0.027	0.185	-0.045
-0.080	0.914	0.581	0.037	0.844	0.535	-0.402	0.402	-0.183	-0.012	0.020	0.069	0.000	0.043	0.156	-0.048
-0.160	0.945	0.467	0.040	0.847	0.530	-0.298	-0.022	-0.250	-0.096	0.047	-0.040	0.081	0.074	0.041	-0.047
-0.064	0.941	0.526	0.045	0.851	0.523	-0.378	0.111	-0.246	-0.004	0.039	0.025	0.016	0.071	0.099	-0.050
-0.195	0.918	0.459	0.048	0.853	0.520	-0.194	-0.160	-0.283	-0.137	0.014	-0.038	0.115	0.049	0.032	-0.050
-0.045	0.848	0.569	0.051	0.854	0.517	-0.158	0.045	-0.196	0.009	-0.057	0.075	0.036	0.021	0.141	-0.049
-0.057	0.868	0.573	0.054	0.858	0.511	-0.382	0.094	-0.117	-0.005	-0.042	0.085	0.024	0.001	0.144	-0.058
-0.110	0.852	0.522	0.058	0.861	0.505	-0.340	0.162	-0.158	-0.063	-0.061	0.040	0.030	0.016	0.091	-0.042
-0.080	0.895	0.546	0.060	0.866	0.496	-0.498	0.071	-0.130	-0.034	-0.024	0.072	0.001	0.026	0.114	-0.046
-0.064	0.864	0.502	0.062	0.871	0.487	-0.534	0.044	-0.127	-0.021	-0.060	0.038	0.016	0.004	0.069	-0.042
-0.068	0.871	0.506	0.065	0.872	0.486	-0.103	-0.142	-0.222	-0.027	-0.053	0.044	0.013	0.004	0.071	-0.039
-0.053	0.848	0.455	0.068	0.874	0.482	-0.197	0.014	-0.198	-0.015	-0.078	-0.004	0.028	0.018	0.019	-0.040
-0.080	0.933	0.494	0.072	0.874	0.481	-0.049	0.190	-0.173	-0.046	0.006	0.037	0.002	0.067	0.057	-0.039
-0.099	0.887	0.463	0.069	0.874	0.482	0.010	-0.358	-0.063	-0.063	-0.041	0.004	0.017	0.021	0.024	-0.037
-0.030	0.945	0.554	0.070	0.875	0.478	-0.186	0.040	-0.025	0.006	0.015	0.098	0.052	0.079	0.113	-0.052
-0.030	0.945	0.554	0.073	0.876	0.476	-0.120	0.289	-0.049	0.003	0.014	0.101	0.052	0.079	0.112	-0.054
-0.076	0.825	0.581	0.073	0.879	0.472	-0.253	0.100	0.008	-0.044	-0.108	0.133	0.006	0.041	0.138	-0.043
-0.068	0.833	0.538	0.076	0.881	0.468	-0.215	0.282	-0.007	-0.038	-0.103	0.093	0.014	0.033	0.093	-0.051
0.017	0.810	0.581	0.078	0.880	0.469	0.092	0.156	-0.030	0.044	-0.125	0.135	0.099	0.057	0.134	-0.062
-0.053	0.806	0.565	0.081	0.878	0.472	0.166	0.358	-0.029	-0.028	-0.128	0.117	0.030	0.060	0.117	-0.057
-0.103	0.798	0.522	0.078	0.873	0.481	0.487	-0.079	0.079	-0.076	-0.131	0.064	0.020	0.068	0.072	-0.052
-0.033	0.798	0.628	0.078	0.867	0.492	0.639	0.126	0.099	-0.006	-0.125	0.159	0.049	0.067	0.176	-0.069
-0.045	0.829	0.558	0.075	0.860	0.504	0.704	0.112	0.199	-0.015	-0.088	0.076	0.038	0.036	0.103	-0.071
-0.099	0.837	0.585	0.074	0.852	0.518	0.791	0.184	0.154	-0.067	-0.072	0.090	0.016	0.027	0.129	-0.072
-0.076	0.825	0.597	0.074	0.846	0.528	0.610	0.536	0.292	-0.045	-0.078	0.092	0.007	0.038	0.139	-0.088
-0.137	0.817	0.514	0.073	0.839	0.540	0.755	0.365	0.250	-0.105	-0.078	-0.003	0.054	0.045	0.055	-0.091
-0.199	0.829	0.491	0.071	0.833	0.549	0.600	0.289	0.234	-0.165	-0.060	-0.037	0.115	0.033	0.029	-0.094
-0.072	0.810	0.581	0.075	0.825	0.561	0.718	0.558	0.128	-0.043	-0.072	0.043	0.012	0.052	0.118	-0.085
-0.160	0.786	0.506	0.076	0.817	0.572	0.731	0.349	0.129	-0.133	-0.087	-0.044	0.076	0.075	0.042	-0.086
-0.080	0.813	0.498	0.078	0.808	0.584	0.765	0.376	0.129	-0.054	-0.052	-0.064	0.005	0.048	0.033	-0.072
-0.160	0.783	0.510	0.077	0.797	0.599	0.957	0.233	0.195	-0.133	-0.072	-0.067	0.076	0.079	0.043	-0.055
-0.145	0.786	0.487	0.077	0.785	0.614	1.042	0.402	0.272	-0.117	-0.055	-0.106	0.061	0.075	0.017	-0.026
-0.041	0.825	0.463	0.078	0.774	0.628	0.986	0.506	0.285	-0.015	-0.004	-0.144	0.043	0.036	0.008	-0.030
-0.072	0.844	0.388	0.080	0.764	0.641	0.889	0.494	0.288	-0.047	0.026	-0.231	0.013	0.016	0.084	-0.028
-0.114	0.817	0.522	0.080	0.752	0.654	0.950	0.312	0.191	-0.090	0.011	-0.111	0.029	0.044	0.048	-0.043
-0.133	0.775	0.636	0.074	0.741	0.667	0.854	-0.120	0.247	-0.103	-0.021	-0.010	0.048	0.086	0.160	-0.053
-0.191	0.755	0.672	0.068	0.731	0.679	0.813	-0.183	0.212	-0.155	-0.031	0.013	0.106	0.105	0.194	-0.051
-0.095	0.725	0.565	0.065	0.722	0.689	0.658	0.027	0.179	-0.056	-0.054	-0.103	0.009	0.136	0.086	-0.019
-0.033	0.755	0.558	0.063	0.713	0.698	0.669	0.046	0.172	0.007	-0.015	-0.121	0.052	0.104	0.076	0.015
0.028	0.790	0.542	0.058	0.705	0.707	0.665	-0.100	0.260	0.073	0.028	-0.146	0.114	0.069	0.058	0.060
-0.030	0.783	0.538	0.049	0.696	0.716	0.622	-0.399	0.202	0.024	0.029	-0.158	0.056	0.076	0.052	0.105
-0.045	0.744	0.522	0.041	0.690	0.723	0.484	-0.470	0.110	0.018	-0.003	-0.181	0.041	0.114	0.035	0.140
0.105	0.748	0.565	0.031	0.686	0.727	0.274	-0.644	0.041	0.178	0.005	-0.141	0.191	0.110	0.076	0.181
0.105	0.748	0.565	0.023	0.684	0.729	0.162	-0.565	0.012	0.186	0.008	-0.143	0.191	0.109	0.075	0.239
0.190	0.763	0.518	0.016	0.682	0.731	0.172	-0.516	0.008	0.278	0.026	-0.193	0.276	0.094	0.026	0.311
0.224	0.698	0.494	0.010	0.681	0.732	0.111	-0.465	-0.017	0.319	-0.038	-0.218	0.311	0.159	0.001	0.340
0.293	0.616	0.502	0.001	0.676	0.737	0.330	-0.603	0.042	0.397	-0.115	-0.215	0.381	0.240	0.007	0.373
0.186	0.578	0.483	-0.008	0.672	0.741	0.336	-0.579	0.072	0.298	-0.149	-0.240	0.273	0.278	0.014	0.385
0.236	0.570	0.561	-0.016	0.667	0.745	0.332	-0.411	0.203	0.357	-0.153	-0.165	0.323	0.285	0.064	0.357
0.240	0.574	0.585	-0.015	0.663	0.749	0.261	0.121	0.148	0.360	-0.145	-0.145	0.326	0.280	0.086	0.312
0.055	0.636	0.554	-0.024	0.660	0.751	0.223	-0.445	0.155	0.184	-0.080	-0.180	0.142	0.218	0.052	0.271
0.043	0.589	0.589	-0.026	0.656	0.754	0.255	-0.061	0.095	0.175	-0.123	-0.148	0.130	0.264	0.086	0.238
-0.026	0.698	0.613	-0.035	0.649	0.760	0.492	-0.557	0.069	0.115	-0.007	-0.130	0.061	0.155	0.107	0.191
0.082	0.694	0.707	-0.037	0.642	0.766	0.478	-0.169	-0.015	0.225	-0.003	-0.041	0.169	0.159	0.199	0.174
-0.018	0.701	0.680	-0.041	0.638	0.769	0.267	-0.265	0.012	0.130	0.008	-0.072	0.068	0.151	0.170	0.146
-0.018	0.767	0.688	-0.043	0.636	0.771	0.167	-0.158	-0.010	0.132	0.076	-0.066	0.067	0.085	0.178	0.140
-0.080	0.740	0.747	-0.048	0.633	0.772	0.165	-0.339	-0.082	0.075	0.052	-0.008	0.005	0.111	0.237	0.107
-0.057	0.775	0.680	-0.051	0.631	0.774	0.179	-0.288	-0.080	0.102	0.089	-0.077	0.028	0.076	0.169	0.087
-0.057	0.736	0.865	-0.053	0.633	0.773	-0.089	-0.089	0.027	0.103	0.049	0.110	0.027	0.114	0.353	0.059
-0.068	0.694	0.877	-0.050	0.636	0.770	-0.217	0.164	0.008	0.089	0.004	0.124	0.014	0.156	0.364	0.034
-0.153	0.663	0.739	-0.049	0.639	0.768	-0.166	-0.031	-0.163	0.003	-0.029	-0.011	0.071	0.187	0.225	-0.016
-0.222	0.686	0.715	-0.046	0.641	0.766	-0.129	0.197	-0.078	-0.070	-0.008	-0.034	0.141	0.162	0.200	-0.034
-0.291	0.670	0.758	-0.047	0.645	0.762	-0.301	-0.043	-0.029	-0.138	-0.027	0.014	0.210	0.176	0.242	-0.056
-0.183	0.597	0.755	-0.046	0.650	0.758	-0.304	-0.012	-0.091	-0.031	-0.105	0.014	0.103	0.248	0.237	-0.080
-0.237	0.674	0.723	-0.049	0.649	0.759	0.068	-0.263	-0.121	-0.082	-0.028	-0.017	0.157	0.170	0.204	-0.062
-0.276	0.728	0.747	-0.049	0.650	0.758	-0.038	-0.046	-0.118	-0.121	0.025	0.008	0.195	0.115	0.227	-0.074
-0.103	0.806	0.782	-0.055	0.656	0.753	-0.388	-0.339	0.071	0.058	0.095	0.049	0.021	0.037	0.261	-0.083
-0.341	0.663	0.806	-0.058	0.664	0.746	-0.529	-0.126	0.033	-0.177	-0.055	0.081	0.258	0.180	0.283	-0.084
-0.226	0.721	0.794	-0.060	0.667	0.743	-0.200	-0.197	-0.091	-0.059	-0.001	0.072	0.142	0.122	0.269	-0.071
-0.226	0.721	0.794	-0.065	0.669	0.740	-0.159	-0.324	-0.086	-0.056	-0.004	0.075	0.142	0.122	0.268	-0.088
-0.187	0.748	0.802	-0.061	0.676	0.734	-0.449	0.161	-0.090	-0.021	0.017	0.089	0.103	0.096	0.274	-0.078
-0.187	0.709	0.762	-0.053	0.683	0.729	-0.447	0.487	-0.117	-0.029	-0.028	0.055	0.103	0.134	0.234	-0.065
-0.276	0.682	0.814	-0.059	0.684	0.727	-0.124	-0.448	-0.109	-0.112	-0.057	0.108	0.190	0.161	0.284	-0.071
-0.160	0.709	0.751	-0.057	0.686	0.726	-0.072	0.033	-0.122	0.000	-0.031	0.045	0.075	0.133	0.219	-0.086
-0.283	0.755	0.680	-0.058	0.691	0.720	-0.377	-0.016	0.024	-0.122	0.010	-0.021	0.197	0.086	0.147	-0.095
-0.299	0.744	0.688	-0.057	0.699	0.713	-0.517	0.071	-0.021	-0.138	-0.009	-0.007	0.212	0.097	0.154	-0.097
-0.241	0.759	0.723	-0.054	0.705	0.707	-0.405	0.095	-0.179	-0.085	0.000	0.034	0.154	0.081	0.188	-0.104
-0.276	0.686	0.806	-0.055	0.708	0.704	-0.230	-0.127	-0.140	-0.119	-0.076	0.118	0.188	0.154	0.271	-0.087
-0.199	0.705	0.707	-0.053	0.713	0.699	-0.361	0.017	-0.123	-0.044	-0.061	0.024	0.111	0.134	0.172	-0.070
-0.191	0.802	0.636	-0.050	0.721	0.691	-0.565	0.106	-0.115	-0.039	0.028	-0.039	0.103	0.037	0.100	-0.062
-0.207	0.833	0.636	-0.049	0.729	0.682	-0.570	-0.065	-0.163	-0.055	0.051	-0.031	0.119	0.005	0.098	-0.053
-0.187	0.821	0.695	-0.043	0.737	0.675	-0.505	0.213	-0.243	-0.042	0.033	0.034	0.099	0.016	0.157	-0.065
-0.233	0.817	0.723	-0.042	0.739	0.673	-0.157	-0.098	-0.199	-0.090	0.027	0.063	0.145	0.020	0.184	-0.072
-0.230	0.759	0.743	-0.043	0.741	0.670	-0.176	-0.204	-0.160	-0.085	-0.033	0.085	0.142	0.078	0.204	-0.081
-0.168	0.717	0.747	-0.039	0.750	0.661	-0.644	0.212	-0.097	-0.027	-0.084	0.097	0.080	0.121	0.207	-0.079
-0.233	0.817	0.632	-0.039	0.759	0.650	-0.705	-0.004	-0.095	-0.094	0.007	-0.007	0.146	0.020	0.092	-0.077
-0.203	0.837	0.581	-0.035	0.765	0.643	-0.426	-0.015	-0.251	-0.066	0.020	-0.053	0.115	0.000	0.040	-0.056
-0.283	0.883	0.498	-0.036	0.771	0.636	-0.433	-0.209	-0.204	-0.147	0.061	-0.129	0.196	0.047	0.044	-0.054
-0.133	0.848	0.640	-0.036	0.775	0.630	-0.336	-0.204	-0.194	0.003	0.021	0.017	0.046	0.012	0.098	-0.058
-0.172	0.806	0.648	-0.032	0.779	0.626	-0.305	0.064	-0.198	-0.039	-0.025	0.029	0.085	0.030	0.107	-0.060
-0.207	0.825	0.715	-0.029	0.786	0.617	-0.542	0.116	-0.133	-0.076	-0.012	0.103	0.119	0.011	0.174	-0.067
-0.149	0.833	0.703	-0.022	0.793	0.609	-0.587	0.428	-0.162	-0.026	-0.011	0.100	0.061	0.004	0.162	-0.077
-0.226	0.767	0.672	-0.015	0.801	0.599	-0.620	0.260	-0.250	-0.110	-0.084	0.076	0.138	0.069	0.131	-0.090
-0.160	0.798	0.621	-0.013	0.807	0.590	-0.531	-0.035	-0.208	-0.045	-0.059	0.034	0.073	0.038	0.079	-0.069
-0.233	0.821	0.569	-0.008	0.811	0.586	-0.298	0.098	-0.246	-0.125	-0.040	-0.015	0.146	0.015	0.027	-0.068
-0.103	0.868	0.581	-0.005	0.814	0.580	-0.313	-0.042	-0.243	0.003	0.004	0.001	0.015	0.032	0.039	-0.054
-0.168	0.922	0.546	-0.002	0.821	0.571	-0.564	0.032	-0.172	-0.065	0.052	-0.025	0.080	0.086	0.004	-0.052
-0.168	0.922	0.546	0.001	0.828	0.561	-0.620	0.090	-0.176	-0.068	0.045	-0.014	0.081	0.086	0.004	-0.048
-0.110	0.895	0.628	0.007	0.835	0.550	-0.623	0.222	-0.225	-0.016	0.011	0.079	0.023	0.058	0.088	-0.057
-0.168	0.852	0.601	0.009	0.841	0.541	-0.572	-0.053	-0.190	-0.076	-0.037	0.061	0.080	0.016	0.060	-0.061
-0.153	0.848	0.498	0.012	0.843	0.537	-0.216	-0.147	-0.304	-0.063	-0.043	-0.038	0.065	0.012	0.042	-0.054
-0.195	0.864	0.447	0.014	0.846	0.533	-0.251	-0.166	-0.240	-0.107	-0.030	-0.084	0.107	0.027	0.093	-0.053
-0.110	0.891	0.518	0.017	0.852	0.523	-0.544	0.149	-0.143	-0.026	-0.009	-0.004	0.022	0.055	0.022	-0.049
-0.130	0.860	0.483	0.024	0.857	0.515	-0.507	0.388	-0.201	-0.052	-0.045	-0.030	0.041	0.024	0.057	-0.055
-0.157	0.922	0.471	0.029	0.864	0.503	-0.673	0.326	-0.128	-0.084	0.010	-0.030	0.069	0.085	0.069	-0.053
-0.149	0.925	0.506	0.032	0.870	0.492	-0.586	0.088	-0.140	-0.079	0.008	0.017	0.061	0.088	0.032	-0.056
-0.133	0.976	0.475	0.033	0.876	0.482	-0.595	-0.022	-0.099	-0.065	0.053	-0.004	0.045	0.138	0.063	-0.060
-0.103	1.007	0.475	0.036	0.881	0.471	-0.598	0.033	-0.182	-0.037	0.077	0.007	0.015	0.168	0.063	-0.055
-0.122	0.956	0.479	0.037	0.885	0.465	-0.367	-0.285	-0.209	-0.057	0.024	0.018	0.034	0.118	0.058	-0.052
-0.080	0.949	0.530	0.040	0.887	0.459	-0.313	0.023	-0.186	-0.018	0.013	0.075	0.009	0.110	0.007	-0.052
-0.107	0.887	0.514	0.042	0.891	0.451	-0.459	0.132	-0.104	-0.047	-0.053	0.067	0.018	0.048	0.022	-0.065
-0.095	0.879	0.498	0.047	0.895	0.443	-0.451	0.233	-0.145	-0.039	-0.064	0.060	0.006	0.040	0.037	-0.072
-0.164	0.922	0.427	0.050	0.901	0.430	-0.702	0.260	-0.119	-0.112	-0.028	0.002	0.076	0.082	0.107	-0.070
-0.137	0.929	0.443	0.054	0.908	0.416	-0.774	0.201	-0.112	-0.089	-0.027	0.033	0.049	0.090	0.091	-0.083
-0.072	0.922	0.416	0.059	0.913	0.403	-0.723	0.249	-0.216	-0.029	-0.041	0.019	0.017	0.082	0.117	-0.078
-0.187	0.937	0.368	0.062	0.919	0.390	-0.689	0.051	-0.202	-0.148	-0.031	-0.016	0.099	0.097	0.163	-0.082
-0.064	1.007	0.380	0.066	0.922	0.381	-0.470	0.049	-0.170	-0.028	0.034	0.005	0.024	0.166	0.150	-0.072
-0.149	0.999	0.420	0.068	0.925	0.375	-0.359	-0.129	-0.230	-0.116	0.024	0.051	0.060	0.158	0.109	-0.081
-0.064	1.010	0.400	0.069	0.928	0.365	-0.538	-0.203	-0.146	-0.033	0.031	0.041	0.025	0.169	0.128	-0.055
-0.107	1.010	0.364	0.073	0.932	0.355	-0.550	0.221	-0.184	-0.080	0.028	0.017	0.017	0.168	0.162	-0.063
-0.007	0.987	0.380	0.077	0.937	0.341	-0.730	0.211	-0.135	0.015	0.000	0.047	0.082	0.143	0.145	-0.050
-0.053	0.953	0.420	0.080	0.941	0.330	-0.588	0.138	-0.122	-0.034	-0.038	0.097	0.037	0.108	0.103	-0.054
-0.068	0.902	0.345	0.082	0.944	0.318	-0.594	0.117	-0.095	-0.052	-0.091	0.034	0.021	0.057	0.177	-0.047
-0.068	0.902	0.345	0.085	0.948	0.306	-0.632	0.202	-0.088	-0.054	-0.095	0.046	0.021	0.057	0.175	-0.072
-0.057	0.941	0.301	0.090	0.950	0.298	-0.417	0.246	-0.210	-0.048	-0.059	0.010	0.032	0.095	0.217	-0.071
-0.107	0.887	0.376	0.091	0.953	0.290	-0.447	-0.042	-0.120	-0.099	-0.116	0.093	0.018	0.040	0.141	-0.065
-0.060	0.891	0.301	0.095	0.954	0.286	-0.200	0.197	-0.185	-0.057	-0.113	0.022	0.028	0.043	0.215	-0.064
-0.026	0.933	0.297	0.097	0.954	0.282	-0.175	0.045	-0.071	-0.024	-0.071	0.021	0.062	0.085	0.218	-0.065
-0.064	0.949	0.274	0.099	0.955	0.280	-0.108	0.290	-0.052	-0.064	-0.057	0.000	0.023	0.100	0.240	-0.057
-0.049	0.972	0.297	0.100	0.955	0.278	-0.074	0.155	-0.047	-0.050	-0.034	0.025	0.039	0.122	0.215	-0.058
-0.068	0.968	0.321	0.101	0.956	0.275	-0.129	0.288	0.016	-0.070	-0.038	0.052	0.019	0.118	0.191	-0.070
-0.064	0.956	0.274	0.101	0.957	0.274	-0.043	0.400	0.061	-0.067	-0.050	0.006	0.023	0.105	0.237	-0.077
-0.095	0.968	0.278	0.101	0.957	0.272	-0.023	0.346	0.090	-0.097	-0.039	0.011	0.008	0.116	0.232	-0.084
-0.076	0.929	0.333	0.099	0.957	0.274	0.094	0.190	0.117	-0.076	-0.077	0.065	0.011	0.077	0.176	-0.086
-0.064	0.968	0.368	0.099	0.955	0.280	0.338	0.322	0.075	-0.064	-0.036	0.094	0.023	0.115	0.140	-0.092
-0.076	0.937	0.341	0.099	0.953	0.287	0.406	0.293	0.074	-0.075	-0.065	0.059	0.011	0.084	0.165	-0.086
-0.083	0.895	0.357	0.097	0.949	0.299	0.624	0.049	0.102	-0.081	-0.104	0.063	0.003	0.040	0.148	-0.083
-0.053	0.898	0.368	0.096	0.945	0.312	0.695	0.283	0.118	-0.049	-0.096	0.062	0.033	0.043	0.135	-0.073
-0.068	0.883	0.376	0.093	0.942	0.324	0.631	0.217	0.207	-0.061	-0.108	0.058	0.018	0.027	0.126	-0.066
-0.018	0.871	0.416	0.092	0.938	0.335	0.595	0.395	0.169	-0.010	-0.116	0.087	0.069	0.015	0.085	-0.067
-0.041	0.879	0.416	0.091	0.934	0.345	0.580	0.467	0.211	-0.033	-0.104	0.077	0.046	0.022	0.084	-0.064
-0.110	0.860	0.376	0.088	0.930	0.357	0.659	0.260	0.231	-0.099	-0.120	0.025	0.023	0.002	0.122	-0.065
-0.068	0.879	0.353	0.086	0.926	0.369	0.664	0.313	0.171	-0.055	-0.096	-0.010	0.020	0.021	0.145	-0.079
-0.103	0.933	0.372	0.085	0.921	0.381	0.677	0.361	0.176	-0.089	-0.037	-0.002	0.013	0.074	0.124	-0.074
-0.133	0.922	0.380	0.086	0.916	0.392	0.689	0.476	0.137	-0.121	-0.044	-0.006	0.043	0.062	0.114	-0.071
-0.064	0.918	0.353	0.085	0.910	0.406	0.794	0.201	0.077	-0.051	-0.041	-0.048	0.028	0.056	0.141	-0.085
-0.137	0.925	0.333	0.085	0.904	0.419	0.747	0.362	0.122	-0.125	-0.028	-0.080	0.044	0.063	0.159	-0.070
-0.168	0.902	0.353	0.085	0.897	0.433	0.806	0.364	0.156	-0.155	-0.044	-0.074	0.073	0.038	0.139	-0.050
-0.053	0.922	0.349	0.085	0.889	0.450	1.005	0.590	0.270	-0.040	-0.017	-0.094	0.044	0.055	0.142	-0.058
-0.091	0.895	0.274	0.084	0.880	0.467	1.071	0.461	0.261	-0.077	-0.035	-0.187	0.008	0.027	0.217	-0.053
-0.122	0.902	0.388	0.084	0.870	0.486	1.104	0.467	0.203	-0.108	-0.017	-0.091	0.022	0.033	0.102	-0.064
-0.122	0.902	0.388	0.085	0.860	0.502	1.032	0.458	0.178	-0.109	-0.008	-0.108	0.022	0.031	0.101	-0.064
-0.187	0.883	0.550	0.081	0.852	0.517	0.851	0.003	0.197	-0.171	-0.019	0.039	0.087	0.011	0.062	-0.051
-0.049	0.864	0.467	0.078	0.845	0.529	0.738	0.049	0.176	-0.030	-0.031	-0.056	0.052	0.010	0.019	-0.031
-0.010	0.879	0.380	0.079	0.838	0.540	0.712	0.308	0.143	0.008	-0.008	-0.153	0.090	0.004	0.104	0.001
-0.060	0.914	0.357	0.074	0.830	0.553	0.772	0.008	0.276	-0.037	0.034	-0.189	0.040	0.038	0.126	0.068
0.001	0.929	0.357	0.065	0.822	0.565	0.754	-0.283	0.327	0.033	0.057	-0.201	0.100	0.052	0.124	0.117
0.074	0.898	0.392	0.057	0.815	0.576	0.673	-0.340	0.238	0.114	0.033	-0.177	0.173	0.021	0.086	0.157
0.136	0.922	0.368	0.051	0.811	0.583	0.412	-0.454	0.111	0.182	0.061	-0.207	0.233	0.043	0.108	0.202
0.170	0.910	0.420	0.048	0.808	0.587	0.288	-0.274	0.010	0.220	0.052	-0.160	0.266	0.031	0.054	0.228
0.170	0.887	0.424	0.047	0.806	0.589	0.178	-0.032	0.012	0.220	0.031	-0.159	0.264	0.007	0.048	0.261
0.113	0.817	0.376	0.039	0.804	0.593	0.192	-0.631	0.044	0.170	-0.037	-0.209	0.204	0.063	0.094	0.277
0.240	0.721	0.427	0.037	0.801	0.598	0.322	-0.228	0.010	0.299	-0.130	-0.163	0.329	0.160	0.041	0.278
0.236	0.678	0.455	0.037	0.797	0.603	0.319	-0.090	-0.036	0.295	-0.168	-0.140	0.324	0.204	0.012	0.269
0.155	0.728	0.416	0.037	0.795	0.606	0.200	-0.108	-0.021	0.214	-0.116	-0.182	0.242	0.154	0.050	0.255
0.097	0.713	0.408	0.035	0.791	0.611	0.358	-0.113	0.028	0.158	-0.127	-0.196	0.182	0.171	0.056	0.215
0.063	0.752	0.475	0.036	0.784	0.619	0.538	0.128	0.034	0.122	-0.082	-0.137	0.146	0.132	0.012	0.175
0.028	0.794	0.498	0.029	0.776	0.630	0.639	-0.505	0.043	0.095	-0.032	-0.123	0.110	0.091	0.037	0.155
0.051	0.837	0.601	0.028	0.770	0.637	0.525	-0.039	0.045	0.119	0.017	-0.029	0.131	0.050	0.141	0.129
0.082	0.860	0.577	0.026	0.763	0.645	0.531	-0.172	-0.017	0.151	0.047	-0.060	0.162	0.028	0.118	0.124
-0.026	0.875	0.538	0.023	0.757	0.652	0.479	-0.263	-0.018	0.047	0.068	-0.107	0.053	0.013	0.080	0.099
0.063	0.887	0.625	0.020	0.754	0.657	0.302	-0.204	0.049	0.138	0.083	-0.024	0.141	0.003	0.167	0.071
-0.076	0.879	0.656	0.016	0.752	0.659	0.153	-0.269	-0.001	0.003	0.077	0.005	0.001	0.011	0.200	0.035
-0.060	0.922	0.747	0.020	0.752	0.658	-0.027	0.351	0.036	0.015	0.119	0.097	0.017	0.030	0.292	0.017
-0.087	0.829	0.672	0.023	0.753	0.658	-0.021	0.181	-0.104	-0.016	0.026	0.022	0.011	0.063	0.218	-0.024
-0.080	0.848	0.648	0.028	0.754	0.657	-0.062	0.252	-0.108	-0.013	0.045	-0.000	0.004	0.044	0.195	-0.038
-0.160	0.837	0.601	0.026	0.755	0.655	-0.121	-0.188	-0.068	-0.092	0.031	-0.045	0.085	0.056	0.148	-0.033
-0.160	0.837	0.601	0.023	0.759	0.651	-0.265	-0.202	-0.026	-0.089	0.028	-0.041	0.086	0.057	0.148	-0.064
-0.030	0.825	0.719	0.025	0.765	0.644	-0.467	0.056	-0.092	0.040	0.010	0.084	0.044	0.069	0.267	-0.067
-0.249	0.763	0.672	0.024	0.770	0.638	-0.390	-0.191	-0.104	-0.178	-0.057	0.043	0.175	0.131	0.220	-0.070
-0.072	0.763	0.707	0.023	0.769	0.638	0.020	-0.148	-0.113	-0.001	-0.057	0.078	0.001	0.132	0.256	-0.069
-0.168	0.856	0.609	0.023	0.772	0.636	-0.157	-0.004	-0.032	-0.097	0.034	-0.018	0.096	0.040	0.158	-0.087
-0.157	0.848	0.585	0.020	0.777	0.629	-0.452	-0.069	0.087	-0.083	0.020	-0.034	0.085	0.048	0.135	-0.065
-0.145	0.910	0.648	0.023	0.784	0.620	-0.537	0.198	-0.028	-0.074	0.075	0.037	0.074	0.013	0.199	-0.078
-0.114	0.875	0.695	0.022	0.788	0.615	-0.324	-0.190	-0.141	-0.043	0.037	0.090	0.043	0.022	0.247	-0.075
-0.137	0.813	0.692	0.022	0.792	0.610	-0.355	-0.133	-0.124	-0.066	-0.029	0.091	0.067	0.084	0.244	-0.080
-0.091	0.837	0.747	0.022	0.795	0.606	-0.249	-0.144	-0.111	-0.019	-0.009	0.150	0.021	0.061	0.299	-0.087
-0.141	0.802	0.664	0.022	0.799	0.601	-0.319	-0.050	-0.078	-0.070	-0.048	0.073	0.072	0.096	0.216	-0.077
-0.195	0.837	0.593	0.021	0.807	0.591	-0.648	-0.044	-0.059	-0.123	-0.021	0.012	0.126	0.062	0.146	-0.075
-0.087	0.844	0.561	0.027	0.815	0.579	-0.696	0.328	-0.131	-0.022	-0.021	-0.008	0.019	0.055	0.116	-0.080
-0.183	0.895	0.491	0.024	0.820	0.572	-0.449	-0.437	-0.172	-0.115	0.023	-0.071	0.115	0.005	0.046	-0.076
-0.145	0.891	0.617	0.025	0.826	0.564	-0.483	-0.126	-0.174	-0.078	0.014	0.063	0.077	0.010	0.173	-0.072
-0.114	0.856	0.625	0.026	0.830	0.557	-0.399	-0.131	-0.176	-0.048	-0.025	0.077	0.047	0.046	0.182	-0.091
-0.133	0.844	0.644	0.029	0.835	0.550	-0.481	0.046	-0.158	-0.070	-0.042	0.105	0.067	0.058	0.203	-0.092
-0.153	0.848	0.609	0.032	0.843	0.537	-0.770	0.099	-0.154	-0.093	-0.046	0.082	0.086	0.055	0.167	-0.080
-0.130	0.902	0.565	0.034	0.852	0.523	-0.818	-0.014	-0.147	-0.072	-0.001	0.053	0.063	0.002	0.124	-0.083
-0.103	0.902	0.471	0.037	0.858	0.513	-0.580	-0.051	-0.232	-0.048	-0.007	-0.032	0.037	0.002	0.030	-0.077
-0.160	0.949	0.451	0.040	0.863	0.503	-0.577	-0.061	-0.274	-0.109	0.033	-0.041	0.095	0.045	0.011	-0.081
-0.133	0.922	0.463	0.041	0.869	0.493	-0.555	-0.251	-0.191	-0.083	0.001	-0.020	0.068	0.017	0.025	-0.084
-0.160	0.941	0.550	0.044	0.875	0.482	-0.641	0.074	-0.193	-0.113	0.014	0.078	0.095	0.036	0.112	-0.094
-0.114	0.891	0.558	0.048	0.882	0.468	-0.798	0.094	-0.184	-0.071	-0.044	0.100	0.049	0.014	0.120	-0.099
-0.118	0.906	0.483	0.050	0.889	0.455	-0.747	0.066	-0.138	-0.077	-0.035	0.038	0.053	0.001	0.046	-0.099
-0.145	0.868	0.463	0.056	0.894	0.444	-0.626	0.137	-0.270	-0.110	-0.079	0.030	0.081	0.038	0.026	-0.079
-0.095	0.941	0.459	0.058	0.900	0.432	-0.665	-0.099	-0.222	-0.062	-0.012	0.038	0.031	0.035	0.023	-0.067
-0.064	0.983	0.420	0.058	0.904	0.425	-0.424	-0.359	-0.169	-0.031	0.027	0.006	0.001	0.078	0.016	-0.071
-0.064	0.983	0.420	0.063	0.908	0.415	-0.517	0.219	-0.215	-0.037	0.023	0.015	0.001	0.078	0.015	-0.064
-0.122	0.987	0.439	0.064	0.913	0.403	-0.684	-0.108	-0.147	-0.096	0.021	0.047	0.060	0.082	0.005	-0.069
-0.083	0.987	0.439	0.069	0.918	0.390	-0.681	0.197	-0.172	-0.062	0.016	0.060	0.021	0.082	0.006	-0.085
-0.110	0.898	0.400	0.070	0.923	0.379	-0.581	-0.040	-0.121	-0.090	-0.078	0.031	0.048	0.007	0.032	-0.091
-0.114	0.933	0.435	0.072	0.927	0.369	-0.581	-0.034	-0.137	-0.096	-0.047	0.077	0.052	0.028	0.004	-0.091
-0.060	0.929	0.420	0.075	0.929	0.362	-0.382	0.071	-0.191	-0.046	-0.054	0.068	0.001	0.024	0.011	-0.090
-0.137	0.922	0.321	0.076	0.933	0.353	-0.495	-0.254	-0.150	-0.123	-0.065	-0.022	0.075	0.016	0.108	-0.080
-0.076	0.941	0.376	0.077	0.936	0.344	-0.480	-0.120	-0.150	-0.063	-0.049	0.042	0.014	0.035	0.052	-0.070
-0.049	0.937	0.345	0.081	0.938	0.336	-0.432	0.009	-0.198	-0.040	-0.056	0.018	0.012	0.031	0.083	-0.060
-0.076	0.941	0.313	0.083	0.942	0.324	-0.654	-0.047	-0.151	-0.069	-0.057	-0.001	0.014	0.035	0.114	-0.052
-0.030	0.929	0.278	0.086	0.946	0.313	-0.554	0.237	-0.137	-0.026	-0.072	-0.026	0.032	0.023	0.150	-0.047
-0.076	0.949	0.286	0.089	0.949	0.302	-0.580	0.188	-0.125	-0.076	-0.057	-0.007	0.015	0.043	0.142	-0.049
-0.049	1.007	0.278	0.091	0.952	0.291	-0.536	0.078	-0.078	-0.050	-0.002	-0.004	0.012	0.102	0.149	-0.065
-0.049	0.987	0.293	0.094	0.954	0.283	-0.409	0.118	-0.137	-0.053	-0.024	0.020	0.012	0.083	0.133	-0.063
-0.145	0.964	0.278	0.094	0.957	0.276	-0.398	-0.060	-0.039	-0.149	-0.050	0.011	0.084	0.060	0.148	-0.072
0.001	1.010	0.270	0.096	0.958	0.270	-0.261	0.196	-0.075	-0.004	-0.005	0.009	0.063	0.107	0.156	-0.081
-0.110	0.964	0.274	0.098	0.959	0.268	-0.137	0.098	-0.127	-0.118	-0.052	0.016	0.048	0.061	0.151	-0.078
-0.095	0.925	0.242	0.098	0.959	0.266	-0.072	0.018	-0.005	-0.102	-0.091	-0.014	0.032	0.023	0.182	-0.063
-0.007	0.956	0.333	0.098	0.959	0.264	-0.097	0.064	-0.031	-0.014	-0.061	0.078	0.057	0.054	0.091	-0.080
-0.041	0.964	0.305	0.100	0.960	0.260	-0.200	0.420	0.005	-0.050	-0.055	0.056	0.022	0.062	0.119	-0.079
-0.080	0.925	0.278	0.101	0.961	0.257	-0.157	0.202	-0.016	-0.089	-0.094	0.032	0.016	0.023	0.146	-0.087
-0.095	0.922	0.278	0.101	0.962	0.255	-0.097	0.080	-0.022	-0.105	-0.099	0.034	0.032	0.019	0.146	-0.095
-0.107	0.929	0.305	0.103	0.962	0.254	-0.003	0.284	-0.045	-0.118	-0.091	0.062	0.043	0.026	0.118	-0.103
-0.049	0.960	0.313	0.102	0.962	0.254	0.022	0.166	0.037	-0.060	-0.060	0.070	0.015	0.057	0.110	-0.097
-0.103	0.922	0.262	0.101	0.961	0.256	0.092	0.127	0.096	-0.111	-0.099	0.018	0.038	0.019	0.162	-0.088
-0.053	0.953	0.270	0.099	0.961	0.259	0.149	0.171	0.134	-0.059	-0.067	0.023	0.013	0.050	0.155	-0.086
-0.053	0.953	0.270	0.097	0.960	0.264	0.267	0.090	0.082	-0.058	-0.066	0.019	0.013	0.050	0.156	-0.081
-0.118	0.941	0.286	0.096	0.959	0.268	0.219	0.156	0.060	-0.122	-0.076	0.031	0.053	0.039	0.140	-0.083
-0.041	0.937	0.297	0.093	0.958	0.273	0.272	-0.035	0.128	-0.042	-0.079	0.038	0.024	0.035	0.128	-0.087
-0.133	0.906	0.258	0.091	0.956	0.279	0.330	0.128	0.083	-0.134	-0.108	-0.007	0.068	0.004	0.168	-0.090
-0.072	0.933	0.309	0.090	0.954	0.285	0.336	0.221	0.108	-0.071	-0.079	0.039	0.007	0.031	0.116	-0.083
-0.068	0.914	0.325	0.089	0.952	0.294	0.472	0.227	0.099	-0.068	-0.096	0.046	0.004	0.012	0.101	-0.087
-0.087	0.918	0.313	0.088	0.948	0.304	0.555	0.039	0.038	-0.087	-0.089	0.024	0.024	0.015	0.112	-0.080
-0.083	0.906	0.286	0.088	0.945	0.316	0.640	0.173	0.055	-0.083	-0.096	-0.015	0.021	0.004	0.140	-0.077
-0.099	0.925	0.301	0.086	0.941	0.329	0.665	-0.099	0.051	-0.097	-0.073	-0.012	0.037	0.023	0.124	-0.079
-0.080	0.875	0.297	0.084	0.936	0.341	0.640	0.048	0.077	-0.078	-0.119	-0.028	0.019	0.026	0.128	-0.072
-0.107	0.902	0.313	0.083	0.932	0.353	0.673	0.115	0.060	-0.105	-0.087	-0.024	0.047	0.001	0.112	-0.071
-0.068	0.895	0.325	0.081	0.926	0.368	0.825	0.095	0.118	-0.065	-0.089	-0.027	0.009	0.006	0.101	-0.049
-0.095	0.902	0.321	0.080	0.920	0.384	0.896	0.205	0.137	-0.092	-0.075	-0.048	0.037	0.002	0.105	-0.039
-0.030	0.914	0.238	0.081	0.912	0.402	1.051	0.546	0.167	-0.028	-0.055	-0.148	0.028	0.014	0.188	-0.017
-0.076	0.929	0.234	0.081	0.904	0.420	1.043	0.455	0.168	-0.075	-0.032	-0.170	0.019	0.030	0.192	-0.022
-0.041	0.949	0.254	0.080	0.895	0.438	1.054	0.294	0.153	-0.040	-0.004	-0.169	0.015	0.049	0.173	-0.028
-0.107	0.902	0.372	0.079	0.888	0.453	0.879	0.237	0.179	-0.104	-0.043	-0.066	0.051	0.003	0.055	-0.066
-0.126	0.898	0.424	0.076	0.880	0.469	0.944	0.063	0.167	-0.121	-0.038	-0.031	0.071	0.001	0.005	-0.071
-0.183	0.895	0.479	0.071	0.872	0.484	0.821	-0.124	0.170	-0.174	-0.034	0.007	0.129	0.005	0.049	-0.074
-0.060	0.941	0.451	0.070	0.866	0.496	0.709	0.172	0.093	-0.052	0.019	-0.033	0.006	0.041	0.020	-0.051
-0.049	0.937	0.372	0.067	0.861	0.505	0.547	0.070	0.191	-0.037	0.020	-0.121	0.006	0.037	0.059	-0.027
-0.026	0.976	0.357	0.065	0.856	0.512	0.449	-0.010	0.092	-0.012	0.062	-0.144	0.028	0.075	0.075	0.027
-0.053	0.980	0.349	0.061	0.854	0.517	0.322	-0.182	0.102	-0.034	0.069	-0.158	0.002	0.078	0.083	0.064
0.036	0.972	0.341	0.062	0.852	0.521	0.220	-0.003	-0.045	0.055	0.064	-0.170	0.092	0.070	0.091	0.093
0.082	0.922	0.360	0.061	0.850	0.523	0.158	-0.133	-0.032	0.102	0.015	-0.153	0.138	0.020	0.072	0.129
0.074	0.941	0.325	0.060	0.848	0.527	0.231	-0.321	-0.100	0.096	0.036	-0.193	0.131	0.039	0.109	0.174
0.140	0.929	0.329	0.055	0.845	0.531	0.283	-0.533	-0.062	0.166	0.027	-0.195	0.197	0.028	0.106	0.203
0.186	0.868	0.380	0.054	0.842	0.536	0.287	-0.347	-0.088	0.215	-0.033	-0.149	0.245	0.034	0.056	0.230
0.186	0.868	0.380	0.053	0.840	0.540	0.244	-0.281	-0.113	0.217	-0.031	-0.154	0.246	0.034	0.057	0.254
0.224	0.740	0.416	0.053	0.837	0.545	0.259	-0.158	-0.052	0.257	-0.156	-0.124	0.287	0.161	0.021	0.256
0.217	0.775	0.408	0.052	0.834	0.550	0.295	-0.261	-0.106	0.250	-0.119	-0.137	0.280	0.127	0.030	0.243
0.170	0.748	0.439	0.052	0.829	0.556	0.410	-0.126	-0.072	0.205	-0.142	-0.114	0.236	0.155	0.002	0.214
0.117	0.848	0.435	0.053	0.824	0.564	0.470	0.011	-0.060	0.151	-0.036	-0.126	0.185	0.056	0.002	0.190
0.024	0.848	0.416	0.051	0.817	0.575	0.679	-0.170	0.040	0.062	-0.029	-0.158	0.094	0.058	0.022	0.175
0.070	0.902	0.443	0.045	0.809	0.585	0.644	-0.501	0.027	0.116	0.032	-0.142	0.141	0.005	0.005	0.146
0.163	0.875	0.554	0.046	0.803	0.594	0.523	0.118	0.019	0.208	0.011	-0.040	0.234	0.033	0.115	0.140
0.009	0.937	0.522	0.044	0.799	0.600	0.423	-0.101	0.049	0.057	0.078	-0.079	0.081	0.028	0.083	0.111
0.078	0.953	0.494	0.045	0.795	0.605	0.332	0.200	0.061	0.126	0.097	-0.112	0.151	0.043	0.056	0.097
-0.118	0.933	0.534	0.043	0.792	0.609	0.306	-0.207	-0.029	-0.066	0.082	-0.078	0.043	0.023	0.097	0.041
0.043	0.925	0.621	0.047	0.789	0.612	0.217	0.249	-0.053	0.093	0.076	0.005	0.120	0.014	0.185	0.029
-0.145	0.914	0.597	0.045	0.789	0.613	0.050	-0.110	-0.002	-0.093	0.065	-0.021	0.067	0.002	0.163	-0.020
-0.026	0.922	0.609	0.055	0.791	0.609	-0.191	0.651	-0.129	0.018	0.070	-0.006	0.053	0.009	0.176	-0.023
-0.199	0.891	0.451	0.055	0.795	0.604	-0.292	-0.076	-0.104	-0.155	0.035	-0.159	0.120	0.024	0.020	-0.059
-0.118	0.848	0.550	0.056	0.795	0.604	-0.032	0.030	-0.119	-0.075	-0.008	-0.060	0.040	0.068	0.120	-0.062
-0.141	0.844	0.625	0.057	0.796	0.603	-0.037	-0.108	-0.147	-0.099	-0.012	0.015	0.063	0.074	0.196	-0.084
-0.130	0.817	0.648	0.053	0.801	0.597	-0.423	-0.243	0.020	-0.084	-0.044	0.046	0.053	0.103	0.220	-0.068
-0.130	0.852	0.648	0.053	0.806	0.590	-0.449	0.011	-0.031	-0.085	-0.014	0.053	0.054	0.069	0.221	-0.081
-0.049	0.817	0.605	0.054	0.810	0.583	-0.392	-0.000	-0.054	-0.005	-0.051	0.015	0.027	0.105	0.180	-0.054
-0.191	0.829	0.526	0.049	0.815	0.578	-0.357	-0.367	-0.047	-0.142	-0.043	-0.058	0.117	0.095	0.103	-0.048
0.009	0.949	0.613	0.054	0.817	0.574	-0.241	0.075	-0.237	0.053	0.076	0.033	0.083	0.023	0.191	-0.052
-0.107	0.956	0.589	0.053	0.821	0.568	-0.367	-0.225	-0.155	-0.062	0.080	0.016	0.033	0.029	0.169	-0.070
-0.172	0.914	0.561	0.053	0.828	0.558	-0.571	-0.093	-0.080	-0.127	0.032	-0.001	0.100	0.015	0.143	-0.059
-0.149	0.887	0.546	0.056	0.835	0.548	-0.614	0.124	-0.135	-0.107	-0.001	-0.006	0.077	0.043	0.129	-0.080
-0.095	0.875	0.569	0.056	0.840	0.540	-0.516	-0.149	-0.132	-0.054	-0.017	0.027	0.025	0.055	0.154	-0.089
-0.095	0.875	0.569	0.059	0.845	0.532	-0.471	-0.018	-0.200	-0.058	-0.020	0.035	0.026	0.057	0.156	-0.071
-0.149	0.879	0.554	0.056	0.847	0.529	-0.192	-0.489	-0.201	-0.109	-0.016	0.023	0.081	0.055	0.143	-0.062
-0.064	0.925	0.526	0.059	0.849	0.526	-0.204	-0.139	-0.241	-0.028	0.029	-0.000	0.001	0.010	0.117	-0.059
-0.126	0.891	0.427	0.058	0.853	0.519	-0.409	-0.173	-0.108	-0.088	-0.011	-0.092	0.062	0.046	0.019	-0.064
-0.091	0.976	0.498	0.060	0.859	0.509	-0.541	-0.010	-0.156	-0.054	0.067	-0.012	0.029	0.038	0.092	-0.053
-0.133	0.937	0.498	0.063	0.866	0.496	-0.778	0.060	-0.147	-0.096	0.019	0.000	0.074	0.002	0.092	-0.067
-0.099	0.980	0.471	0.066	0.873	0.483	-0.697	0.031	-0.176	-0.064	0.054	-0.016	0.041	0.040	0.066	-0.058
-0.149	1.003	0.443	0.068	0.880	0.470	-0.725	-0.012	-0.193	-0.117	0.069	-0.031	0.093	0.062	0.041	-0.067
-0.033	0.999	0.459	0.072	0.886	0.458	-0.703	0.131	-0.139	-0.007	0.057	-0.002	0.020	0.057	0.058	-0.063
-0.110	0.968	0.487	0.073	0.891	0.448	-0.531	-0.044	-0.144	-0.086	0.020	0.036	0.059	0.025	0.087	-0.065
-0.072	0.976	0.510	0.075	0.895	0.440	-0.486	-0.027	-0.117	-0.050	0.022	0.069	0.023	0.033	0.112	-0.072
-0.083	0.945	0.439	0.076	0.901	0.428	-0.674	0.019	-0.116	-0.064	-0.016	0.010	0.037	0.001	0.042	-0.089
-0.172	0.925	0.392	0.076	0.906	0.416	-0.666	-0.035	-0.031	-0.152	-0.042	-0.026	0.128	0.018	0.005	-0.086
-0.141	0.914	0.353	0.077	0.911	0.406	-0.518	-0.048	-0.121	-0.122	-0.057	-0.056	0.100	0.030	0.043	-0.087
-0.095	0.914	0.412	0.078	0.914	0.398	-0.441	-0.164	-0.131	-0.076	-0.059	0.009	0.057	0.030	0.017	-0.089
-0.076	0.949	0.471	0.078	0.917	0.391	-0.421	-0.145	-0.115	-0.057	-0.028	0.075	0.040	0.005	0.077	-0.078
-0.076	0.922	0.435	0.081	0.921	0.381	-0.567	0.098	-0.134	-0.060	-0.059	0.050	0.043	0.022	0.042	-0.075
-0.076	0.925	0.424	0.083	0.926	0.368	-0.700	0.099	-0.089	-0.062	-0.060	0.051	0.047	0.018	0.031	-0.047
-0.110	0.875	0.329	0.079	0.931	0.356	-0.670	-0.393	0.005	-0.095	-0.115	-0.031	0.084	0.068	0.063	-0.051
0.059	0.925	0.353	0.083	0.935	0.346	-0.531	0.107	-0.152	0.070	-0.066	0.002	0.082	0.017	0.039	-0.035
-0.118	0.949	0.333	0.084	0.938	0.335	-0.558	0.091	-0.074	-0.108	-0.045	-0.007	0.097	0.006	0.059	-0.029
0.005	0.941	0.353	0.086	0.940	0.330	-0.293	0.000	-0.113	0.014	-0.053	0.017	0.023	0.001	0.039	-0.028
-0.057	1.003	0.317	0.088	0.942	0.325	-0.250	-0.028	-0.118	-0.049	0.008	-0.014	0.042	0.062	0.074	-0.056
-0.080	0.983	0.341	0.089	0.943	0.320	-0.282	0.135	-0.081	-0.074	-0.013	0.015	0.068	0.043	0.051	-0.053
-0.080	0.933	0.333	0.092	0.946	0.311	-0.416	0.248	-0.067	-0.077	-0.066	0.015	0.071	0.007	0.058	-0.070
-0.087	0.918	0.325	0.091	0.949	0.303	-0.423	0.027	0.033	-0.084	-0.084	0.015	0.082	0.022	0.066	-0.071
-0.095	0.910	0.286	0.091	0.950	0.299	-0.235	0.173	0.005	-0.091	-0.092	-0.020	0.093	0.029	0.106	-0.084
-0.049	0.972	0.309	0.092	0.950	0.297	-0.078	0.184	-0.010	-0.046	-0.030	0.007	0.050	0.033	0.083	-0.085
-0.145	0.953	0.333	0.090	0.950	0.298	0.037	0.020	0.079	-0.140	-0.049	0.030	0.150	0.014	0.059	-0.089
-0.110	0.898	0.270	0.088	0.949	0.302	0.250	0.045	0.105	-0.103	-0.104	-0.036	0.118	0.039	0.123	-0.088
-0.107	0.910	0.353	0.086	0.948	0.307	0.268	0.072	0.092	-0.095	-0.093	0.042	0.117	0.027	0.041	-0.094
-0.080	0.914	0.360	0.084	0.946	0.314	0.347	0.090	0.114	-0.064	-0.089	0.044	0.094	0.022	0.033	-0.085
-0.091	0.918	0.341	0.082	0.944	0.320	0.322	0.273	0.160	-0.073	-0.084	0.019	0.109	0.017	0.054	-0.085
-0.122	0.868	0.325	0.081	0.941	0.327	0.431	0.309	0.106	-0.104	-0.132	-0.003	0.143	0.066	0.071	-0.082
-0.137	0.918	0.254	0.080	0.939	0.335	0.427	0.178	0.079	-0.120	-0.079	-0.082	0.162	0.015	0.142	-0.091
-0.130	0.879	0.297	0.080	0.936	0.343	0.463	0.225	0.076	-0.112	-0.116	-0.047	0.158	0.053	0.100	-0.089
-0.172	0.852	0.290	0.077	0.933	0.353	0.519	0.107	0.170	-0.151	-0.140	-0.065	0.204	0.079	0.108	-0.083
-0.137	0.879	0.250	0.072	0.929	0.364	0.602	0.003	0.208	-0.112	-0.109	-0.116	0.173	0.050	0.149	-0.070
-0.118	0.922	0.329	0.068	0.924	0.376	0.695	0.000	0.226	-0.088	-0.062	-0.050	0.157	0.007	0.070	-0.052
-0.080	0.879	0.325	0.064	0.918	0.392	0.857	0.315	0.287	-0.045	-0.099	-0.070	0.122	0.048	0.075	-0.017
-0.087	0.914	0.258	0.063	0.911	0.408	0.966	0.528	0.280	-0.052	-0.057	-0.154	0.133	0.012	0.143	-0.016
-0.030	0.945	0.262	0.065	0.903	0.425	1.017	0.771	0.216	0.003	-0.017	-0.166	0.079	0.020	0.140	-0.016
-0.168	0.960	0.258	0.064	0.895	0.441	0.933	0.321	0.192	-0.135	0.008	-0.186	0.221	0.037	0.145	-0.040
-0.157	0.933	0.309	0.063	0.888	0.456	0.846	0.268	0.162	-0.122	-0.012	-0.149	0.213	0.011	0.094	-0.054
-0.207	0.902	0.431	0.056	0.881	0.470	0.804	-0.248	0.213	-0.166	-0.034	-0.041	0.267	0.019	0.027	-0.069
-0.122	0.887	0.467	0.051	0.874	0.483	0.747	-0.108	0.213	-0.077	-0.041	-0.019	0.186	0.033	0.061	-0.035
-0.107	0.918	0.384	0.049	0.868	0.494	0.672	0.295	0.228	-0.061	-0.004	-0.113	0.175	0.000	0.023	-0.023
-0.003	0.953	0.313	0.045	0.862	0.505	0.664	-0.064	0.192	0.047	0.038	-0.195	0.074	0.036	0.094	0.026
-0.149	0.953	0.290	0.034	0.856	0.515	0.593	-0.564	0.239	-0.088	0.044	-0.229	0.224	0.038	0.119	0.056
-0.007	0.953	0.360	0.031	0.852	0.523	0.465	-0.118	0.122	0.058	0.050	-0.166	0.086	0.039	0.049	0.093
-0.037	0.937	0.372	0.025	0.849	0.528	0.345	-0.397	0.109	0.033	0.038	-0.161	0.121	0.025	0.038	0.109
0.043	0.945	0.357	0.023	0.847	0.531	0.203	-0.100	0.052	0.115	0.048	-0.180	0.043	0.034	0.055	0.158
0.070	0.914	0.368	0.018	0.845	0.534	0.179	-0.380	0.052	0.146	0.019	-0.171	0.020	0.005	0.044	0.185
0.128	0.848	0.396	0.017	0.843	0.537	0.203	-0.186	-0.018	0.205	-0.044	-0.147	0.034	0.059	0.017	0.224
0.128	0.848	0.396	0.012	0.841	0.541	0.243	-0.456	0.018	0.210	-0.042	-0.151	0.030	0.058	0.018	0.241
0.155	0.798	0.364	0.012	0.840	0.543	0.106	-0.061	-0.012	0.237	-0.092	-0.184	0.053	0.106	0.050	0.232
0.132	0.794	0.400	0.011	0.838	0.546	0.186	-0.257	-0.075	0.216	-0.094	-0.151	0.026	0.109	0.016	0.230
0.009	0.767	0.380	0.006	0.835	0.550	0.268	-0.383	0.014	0.097	-0.119	-0.174	0.101	0.134	0.036	0.219
0.105	0.825	0.408	0.006	0.832	0.555	0.348	-0.188	-0.094	0.194	-0.058	-0.152	0.009	0.074	0.009	0.194
0.059	0.856	0.416	0.006	0.827	0.562	0.389	-0.158	-0.090	0.148	-0.023	-0.150	0.058	0.041	0.003	0.178
0.009	0.856	0.396	0.000	0.823	0.569	0.452	-0.521	-0.005	0.104	-0.018	-0.177	0.112	0.039	0.024	0.172
0.070	0.918	0.514	0.003	0.820	0.573	0.281	0.161	-0.035	0.163	0.047	-0.063	0.054	0.025	0.093	0.140
-0.007	0.922	0.475	0.001	0.816	0.579	0.357	-0.159	-0.018	0.089	0.054	-0.108	0.136	0.031	0.053	0.114
-0.060	0.960	0.479	0.001	0.812	0.583	0.307	-0.091	-0.080	0.037	0.095	-0.109	0.193	0.071	0.057	0.093
-0.049	0.937	0.558	0.001	0.809	0.587	0.280	-0.155	-0.079	0.049	0.074	-0.034	0.186	0.050	0.136	0.060
-0.049	0.956	0.569	0.001	0.808	0.589	0.116	-0.064	-0.095	0.047	0.094	-0.023	0.190	0.072	0.147	0.039
-0.103	0.925	0.542	0.004	0.810	0.586	-0.169	0.191	-0.066	-0.010	0.060	-0.047	0.247	0.043	0.119	0.021
-0.095	0.999	0.530	0.012	0.814	0.581	-0.310	0.460	-0.136	-0.010	0.129	-0.053	0.244	0.119	0.106	-0.021
-0.157	0.956	0.424	0.016	0.820	0.573	-0.455	0.254	-0.133	-0.076	0.081	-0.151	0.309	0.079	0.001	-0.037
-0.272	0.960	0.494	0.019	0.823	0.568	-0.240	0.037	-0.220	-0.194	0.082	-0.076	0.427	0.085	0.070	0.000
-0.118	0.933	0.542	0.018	0.827	0.562	-0.363	-0.263	-0.137	-0.038	0.052	-0.024	0.276	0.061	0.116	0.000
-0.122	0.883	0.565	0.017	0.832	0.555	-0.424	-0.240	-0.111	-0.040	-0.003	0.006	0.283	0.013	0.139	0.000
Avg ODBA	3.484
Vec ODBA	2.343
Avg ELBA	1.352
Avg EPBA	0.419
Speed	ODBA	VeDBA	ELBA	EPBA	StrkSpGn	StrSpGn_L	ISI
7.900	3.484	2.343	1.352	0.419	0.807	0.753	1.987
MeanPeak	0.082328
MeanLong	0.076811
MeanISI	1.987273
